# Supplementary material for: GIPR agonism and antagonism decrease body weight and food intake via different mechanisms in male mice
Source: Nat Metab. 2025 Apr 29;7(6):1282–98. doi: 10.1038/s42255-025-01294-x (PMC12198009; doi:10.1038/s42255-025-01294-x)
Supplement: Supplementary file 3 — Original pictures for Supplementary Fig. 1. [file 42255_2025_1294_MOESM3_ESM.zip]

Archive with 13 entries (12 files):
- Original pictures Suppl Fig 1/
- Original pictures Suppl Fig 1/Nodose ganglion_WT1 NG 63x.jpg
- __MACOSX/Original pictures Suppl Fig 1/._Nodose ganglion_WT1 NG 63x.jpg
- Original pictures Suppl Fig 1/Nodose ganglion_KO2 MG 63X.jpg
- __MACOSX/Original pictures Suppl Fig 1/._Nodose ganglion_KO2 MG 63X.jpg
- Original pictures Suppl Fig 1/Nodose ganglion_KO3 NG 63X.jpg
- __MACOSX/Original pictures Suppl Fig 1/._Nodose ganglion_KO3 NG 63X.jpg
- Original pictures Suppl Fig 1/Nodose ganglion_WT3 NG 63X.jpg
- __MACOSX/Original pictures Suppl Fig 1/._Nodose ganglion_WT3 NG 63X.jpg
- Original pictures Suppl Fig 1/Nodose ganglion_KO4 NG 63X.jpg
- __MACOSX/Original pictures Suppl Fig 1/._Nodose ganglion_KO4 NG 63X.jpg
- Original pictures Suppl Fig 1/Nodose ganglion_WT2 NG 63X.jpg
- __MACOSX/Original pictures Suppl Fig 1/._Nodose ganglion_WT2 NG 63X.jpg
