# Supplementary material for: GIPR agonism and antagonism decrease body weight and food intake via different mechanisms in male mice
Source: Nat Metab. 2025 Apr 29;7(6):1282–98. doi: 10.1038/s42255-025-01294-x (PMC12198009; doi:10.1038/s42255-025-01294-x)
Supplement: Supplementary file 4 — Statistical source data for Fig. 1. [file 42255_2025_1294_MOESM4_ESM.xlsx]

## Sheet: Fig 1a
	Figure 1a
	delta body weight (%)	Day	WT - Vhcl								WT - acyl-GLP-1								WT - acyl-GLP-1 + GIPR antagonist								KO- Vhcl								KO - acyl-GLP-1								KO - acyl-GLP-1 + GIPR antagonist
		0	100	100	100	100	100	100	100	100	100	100	100	100	100	100	100	100	100	100	100	100	100	100	100	100	100	100	100	100	100	100	100	100	100	100	100	100	100	100	100	100	100	100	100	100	100	100	100
		1	99.29	98.05	99.78	100.92	99.81	99.43	99.51	99.51	97.57	96.01	96.93	96.45	96.58	96.68	98.89	95.06	93.41	93.47	94.52	94.41	94.97	95.53	95.42	94.92	101.93	101.26	98.63	99.21	100.54	101.4	99.52	101.15	98.49	97.95	97.78	95.77	95	97.22	95.8	95.14	94.75	95.55	95.1	96.02	94.05	94.16	94.29
		2	100.95	98.89	100.89	100.92	99.04	99.62	99.75	99.02	96.15	95.77	95.78	94.85	94.08	95.26	94.43	92.7	91.29	90.1	92.09	92.81	94.05	94.82	93.98	93.95	102.57	101.76	99.73	100.52	99.73	101.4	99.28	101.39	95.97	95.48	95.83	92.96	95.28	95.93	94.12	94.86	93.44	93.98	93.19	93.92	92.38	91.82	90.76
		3	99.29	98.05	101.33	100	98.84	99.23	100	98.28	94.32	94.84	94.82	94.49	94.08	94.79	93.59	91.2	90.59	87.33	90.87	91.02	91.76	93.41	92.29	92.97	103.21	101.76	99.18	100.26	99.46	101.69	98.8	100.46	94.96	94.46	94.44	90.61	93.33	94.86	92.44	94.05	91.6	91.1	91.83	92.03	90.95	89.95	88.86
		4	98.35	97.21	100.67	99.45	97.88	98.28	98.53	97.55	93.1	92.02	92.9	92.9	91.8	95.02	92.48	88.63	88.94	84.75	88.24	89.62	89.93	91.53	90.84	90.62	102.57	102.52	96.45	99.48	97.55	100.56	97.84	99.54	92.7	93.02	93.33	88.73	91.39	94.22	91.04	92.97	89.5	87.96	90.46	89.52	88.33	87.38	86.41
		5	98.82	97.21	101.11	100.18	97.69	100	97.55	96.32	91.48	92.02	92.9	92.9	91.12	93.6	91.92	86.48	88.24	83.56	86	87.23	89.24	90.12	89.64	89.26	103.43	102.77	96.45	97.38	97.28	100.84	98.56	99.77	91.94	90.35	93.33	87.79	92.22	93.79	88.8	90.54	87.4	85.6	88.83	87.42	86.9	85.98	87.23
		6	98.35	95.82	102.44	99.08	98.07	100.38	98.77	97.06	91.28	89.67	91.17	91.47	90.21	91.94	90.81	84.55	87.29	81.98	83.98	85.83	86.27	88.47	86.99	87.3	103	103.78	96.17	97.38	96.74	101.4	97.6	100.46	91.44	89.32	91.67	85.21	90.83	92.29	87.96	88.11	85.56	82.2	88.01	84.7	85.48	83.88	85.05
		7	98.58	96.38	102.89	99.63	98.65	101.15	98.77	98.28	89.86	88.26	89.06	90.94	89.29	92.42	90.53	83.05	85.18	81.39	81.14	85.03	84.67	88	85.3	87.11	103	103.78	95.36	96.6	97.55	101.97	97.6	100.46	91.44	88.71	92.22	84.74	90.83	91.86	88.24	87.57	85.3	80.89	87.47	81.13	82.86	81.07	84.24
		8	97.87	96.94	101.56	97.98	98.84	100.38	99.51	96.81	90.06	86.38	87.72	90.05	88.61	91.23	90.25	81.55	83.53	79.01	78.3	81.84	82.38	85.88	84.1	84.18	102.14	103.53	96.45	97.38	96.47	101.97	97.12	100.46	89.92	86.65	89.44	85.21	89.72	90.79	85.15	84.86	82.41	78.27	85.01	78.62	80.48	79.44	82.61
		9	97.4	95.54	101.78	97.61	99.42	99.43	98.77	97.3	89.05	86.62	86.37	88.28	87.93	91.23	90.81	81.12	81.18	77.43	76.06	82.04	81.69	84.71	84.1	83.98	101.5	102.77	95.63	96.86	96.74	102.53	97.84	101.62	90.93	85.83	89.17	85.45	88.61	90.36	85.71	84.32	81.63	77.23	83.92	75.89	79.76	78.04	81.25
		10	96.45	95.82	103.33	100.18	100	101.53	98.04	97.3	87.83	86.85	84.64	88.1	87.7	89.34	88.3	78.33	81.41	75.45	72.41	80.44	80.32	83.76	82.17	82.23	102.14	103.27	94.26	96.07	97.01	103.93	98.32	101.85	90.43	84.39	88.61	84.98	89.17	90.79	84.59	83.24	80.31	74.35	83.38	73.17	78.33	75.93	80.16
		11	97.87	96.38	102.44	99.27	99.23	100.57	96.57	96.81	87.42	86.15	84.07	87.03	87.24	89.1	88.02	77.68	80	73.66	70.39	79.44	78.72	82.35	80.96	79.3	101.07	103.53	94.81	95.55	97.01	102.25	97.84	102.31	91.44	82.55	88.06	84.98	88.06	90.36	84.31	84.05	80.58	76.44	83.92	71.7	77.38	74.3	80.71
		12	97.64	97.21	102.89	99.45	99.23	101.15	97.3	96.32	87.22	85.92	83.3	86.32	88.15	89.1	88.86	77.68	77.18	71.29	68.56	78.04	77.57	82.12	80.72	77.73	102.14	103.78	95.36	95.29	96.2	101.97	98.8	102.08	88.16	81.11	85.56	83.8	88.33	89.72	84.59	84.59	81.36	75.92	82.83	70.65	76.19	74.3	78.26
		13	97.4	96.94	103.33	99.27	99.04	101.15	96.81	95.59	91.48	84.51	80.61	85.08	87.24	88.15	88.58	76.82	76.24	69.31	66.94	76.85	77.8	81.88	79.76	76.37	101.5	103.53	94.54	95.03	97.01	102.53	98.56	101.85	89.42	80.49	85.83	82.86	85.83	89.72	84.59	83.78	80.31	75.65	83.38	70.23	75.71	74.07	77.72
		14	97.14	94.71	102.67	99.82	98.27	100	96.08	95.1	87.63	84.27	80.23	85.08	86.56	86.73	88.02	77.68	76.24	70.5	66.33	75.85	77.8	81.65	79.52	75.2	101.07	103.02	96.45	95.29	98.1	103.37	99.52	102.31	88.41	79.06	86.11	83.1	87.78	88.44	84.59	83.78	81.36	76.44	83.38	71.07	77.14	73.36	75.82
		15	98.11	94.43	101.11	100.73	97.5	99.81	95.59	95.1	87.02	85.21	81.38	85.26	86.33	86.02	86.91	71.89	74.59	67.72	65.31	75.05	76.2	80.24	79.28	73.63	101.5	102.77	96.17	94.5	99.18	102.81	99.52	102.54	89.67	80.49	86.39	83.57	87.78	88.22	86.83	85.41	80.84	74.61	82.56	68.97	76.43	72.66	75.54
		16	98.58	95.26	100.44	97.25	98.27	100.38	94.85	95.34	86.41	84.51	79.46	85.44	85.88	85.31	87.19	71.67	72	65.35	64.1	74.25	76.43	79.53	77.83	72.27	101.28	103.02	96.72	95.03	98.37	102.25	98.32	101.62	90.18	77.82	85.56	84.27	86.67	88.65	87.68	83.78	80.05	75.65	83.38	71.28	75.48	71.96	74.46
		17	98.58	95.82	101.56	99.45	98.27	100.96	94.61	95.34	85.4	84.51	79.08	83.66	84.51	84.12	86.63	72.96	71.53	65.94	62.68	73.65	74.6	79.06	78.07	71.48	102.36	103.27	96.72	95.55	98.1	102.25	98.56	101.39	89.42	78.23	86.94	83.1	86.67	88.01	89.08	84.59	80.31	75.13	83.11	71.49	76.43	71.26	74.73
		18	98.82	93.59	101.56	98.9	97.88	100.38	94.36	95.34	84.38	83.33	79.85	83.13	84.97	83.65	87.74	72.53	71.29	65.35	62.07	71.66	74.14	78.59	77.59	70.31	102.36	103.53	96.99	96.07	97.55	101.4	96.87	101.39	89.67	76.8	84.72	83.57	85.28	88.22	88.24	82.97	80.58	75.39	80.65	71.07	75.71	71.03	74.46
		19	97.87	94.99	101.78	97.43	96.92	99.81	95.1	96.08	82.76	82.16	77.93	80.82	84.05	82.46	85.52	71.03	69.18	65.15	60.85	71.46	71.85	77.18	77.59	70.31	101.5	103.53	95.63	96.34	98.37	101.97	96.63	101.39	87.66	75.56	85.56	82.39	85.28	87.15	88.24	83.78	80.58	74.87	80.93	70.86	75.48	69.63	74.73
		20	98.82	94.15	101.56	97.98	97.69	100.96	96.32	95.59	81.74	81.69	76.97	80.82	82.46	81.28	84.12	69.1	69.41	64.75	60.45	69.66	71.85	76.24	75.9	69.53	101.07	103.27	94.26	95.03	99.18	101.69	95.19	99.54	86.4	76.39	85.56	81.22	84.17	86.3	85.71	80.81	78.74	71.99	79.29	69.81	73.81	66.59	72.83
		21	97.87	94.71	101.78	98.53	97.88	100.38	94.85	95.34	81.74	81.69	77.16	80.28	82.69	79.15	85.24	70.6	69.65	65.94	61.46	67.86	70.25	75.53	76.63	68.55	100.43	102.77	94.26	95.81	99.18	101.4	95.67	99.77	85.14	74.33	84.44	80.99	83.89	85.01	85.71	82.16	79	71.47	79.29	69.81	75.48	66.12	72.28
		22	98.35	93.31	100.67	97.25	97.3	99.43	95.59	96.08	79.31	81.22	75.62	79.93	82.23	79.15	85.52	70.17	70.12	65.35	60.04	67.66	70.71	74.59	76.39	68.75	99.14	102.02	95.63	96.34	98.64	100.56	95.43	100.23	84.63	74.33	83.33	79.58	84.72	85.22	85.71	82.43	79	71.2	79.56	68.55	74.29	65.65	72.55
		23	98.35	94.15	101.33	97.06	96.15	99.43	94.61	95.83	79.92	81.69	76.2	79.22	81.32	78.44	86.91	72.1	71.06	65.94	60.24	67.47	70.71	75.06	76.39	68.16	98.72	102.02	93.72	95.81	98.91	100.56	96.87	100.46	85.14	72.69	84.17	79.34	84.17	84.58	85.99	81.35	79.27	71.73	79.56	69.6	72.62	65.65	72.83
		24	98.58	94.71	101.11	96.88	96.53	99.43	95.83	97.06	79.51	81.92	76.2	79.57	82	78.2	85.52	73.39	70.82	65.54	60.45	66.27	70.25	76	76.87	67.97	98.07	101.76	93.72	95.55	98.37	100.28	94.95	98.38	85.64	71.66	84.17	79.11	83.06	82.87	84.59	81.62	77.95	71.73	79.29	68.13	72.86	62.85	71.74
[truncated: 1 more columns]

## Sheet: Fig 1b
	Figure 1b
	placebo-corrected weight loss (%)	WT - Vhcl	WT - acyl-GLP-1	WT - acyl-GLP-1 + GIPR antagonist	KO - Vhcl	KO - acyl-GLP-1	KO - acyl-GLP-1 + GIPR antagonist
		1.06	-18.01	-26.7	0.44	-12	-19.69		Test of normal distribution passed: yes
		-2.81	-15.6	-31.98	4.13	-25.98	-25.91
		3.59	-21.32	-37.07	-3.92	-13.47	-18.35
		-0.64	-17.95	-31.25	-2.09	-18.53	-29.51
		-0.99	-15.52	-27.27	0.74	-14.58	-24.78
		1.91	-19.32	-21.52	2.65	-14.77	-34.79
		-1.69	-12	-20.65	-2.69	-13.05	-25.9
		-0.46	-24.13	-29.55	0.75	-16.02	-23.89

## Sheet: Fig 1c
	Figure 1c
	cumul. food intake (g)	Day	WT-Vhcl				WT-acyl-GLP-1				WT-acyl-GLP-1 + GIPR antagonist				KO-Vhcl				KO-acyl-GLP-1					KO-acyl-GLP-1 + GIPR antagonist
		0	2	2.75	2.6	2.4	1.6	1.26667	1.45	1.05	0.6	0.35	0.7	0.9	2.55	2	2.2	2.2	1.83333	0.9	1.1	1	0.95	0.65	0.533333	0.5	0.7		Test of normal distribution passed: yes
		1	4.25	5.5	5	4.45	3.1	2.66667	2.5	3.1	1.2	1	1.75	1.85	4.95	4.15	4.1	4.6	3.13333	1.6	2.4	2	2	1.6	1.36667	1	1.3
		2	6	8.4	7.15	6.6	4.4	4.4	3.7	4.95	1.8	1.45	2.6	2.85	7.35	6	5.85	6.7	4.26667	2.4	3.5	3.2	3.2	2.35	2.16667	1.6	2
		3	7.7	11	9.45	8.3	6	5.86667	5	7	2.25	2.15	3.25	3.7	9.65	8	7.55	8.7	5.6	3	4.5	4.6	4.4	3.2	3.06667	2.2	2.6
		4	9.35	13.6	11.85	9.8	7.46667	7.4	6.4	9.1	3.2	2.8	4.25	4.75	12.15	9.55	9.25	10.65	6.96667	4.1	5.6	6.1	5.7	4.7	4.1	3	3.4
		5	11.25	15.95	14.35	12	9.06667	8.97778	7.6	11.55	4.05	3.45	4.95	5.65	14.4	11.3	11.2	12.75	8.33333	5	6.66667	7.5	6.85	6.6	4.9	3.85	4.2
		6	13.2	18.55	16.9	14.1	10.7667	10.5037	9.15	13.7	5.55	4.35	6.1	6.85	16.55	13.05	13.15	15.1	10.2	7	8.26667	9	8.65	8.75	5.81111	4.85	6
		7	14.95	20.75	19.2	15.9	12.3667	11.9704	10.5	16	6.4	5.01667	6.95	7.7	18.2	14.8	14.65	17.05	11.3667	8.2	9.76667	10.2	9.6	10.6	6.44444	5.75	6.5
		8	16.45	23.15	21.5	17.85	14	13.4938	12.05	18.65	7.25	5.75	7.95	8.68333	19.9	16.6	16.65	19.65	12.9667	9.8	11.0667	11.7	11.35	12.6	7.22593	6.7	8
		9	18.05	25.5333	23.9	19.55	15.6	15.0173	13.45	20.3	8.35	6.15	9.1	9.68333	21.9	18.55	18.5	21.85	14.4333	11.5	12.5667	13.5	12.8	14.95	8.00741	7.55	9.5
		10	20.05	27.8611	26.25	21.25	17.2333	17.0173	14.85	23.2	9.28333	6.8	10.05	10.5333	23.7	20.7	20.1	24.1	16.1	13.4	13.8667	14.9	14.7	21.05	9.50741	8.8	10.8
		11	21.95	30.6111	28.55	23	19.0333	18.984	16.6	26	10.2444	7.53889	11.55	11.7333	25.85	22.35	21.7	26.5	17.5	15	15.7667	16.6	16.4	25.65	10.9074	9.9	12.7
		12	24.3	32.8611	30.4	24.9	21.0333	20.6173	18.15	29.05	10.7944	8.53889	12.95	12.7833	27.85	23.7	23.6	28.7	19.3	16.4	17.0667	18.5	18.0833	28.1	12.4074	11.1	14
		13	26.1	36.0111	32.1	26.85	23.1333	22.584	19.55	31.4	12.2944	9.58889	14.5	14.0333	29.8	25.7	25.5	30.65	20.9667	18	19.0667	19.7	20.1333	32.6	14.1074	12.2	15.3
		14	28.25	37.8611	34.4	28.6	25.1	24.4395	21	33.25	13.0444	10.5889	15.4	15.3333	31.65	27.6	27.45	33.1	23.0333	19.9	20.8667	21.2	21.9444	34.65	15.6741	13.3333	16.4
		15	30.55	39.9611	36.35	30.55	27.1222	26.258	22.4667	35.8	13.6444	11.6389	16.85	16.3333	33.5833	29.65	29.15	35.25	25.0667	21.9	22.3667	23	23.7926	38.9	17.3074	14.7333	18.1
		16	32.8	42.3278	38.55	32.4	29.1519	28.158	23.7667	38.05	14.9944	12.5389	18.15	17.5833	35.3833	31.7	30.9	37.2	26.9889	23.2	24.1667	24.9	25.9426	41.8	18.9407	16.0333	19.7
		17	34.45	44.4333	40.9	34.25	30.6519	30.4914	25.2667	40.6	16.5444	13.2889	19.35	18.9333	37.2333	33.65	32.6	38.85	28.6222	25.2	26.0667	26.6	28.0426	43.85	20.1741	17.3833	22.1
		18	36.25	46.6333	42.95	36.4	32.4519	32.5914	26.5167	43.75	17.5944	14.4889	20.75	20.2333	39.1833	35.5	34.55	40.8	30.2889	26.4	27.8667	28.1	30.0753	47.95	21.9407	18.6833	23.6
		19	38.55	49.4833	45.25	38.25	33.7519	34.6247	27.7167	46.55	19.4444	15.4389	22.5	21.3333	41.2333	37.4	36.25	42.5	32.0889	27.8	29.4667	29.7	31.5753	49.35	23.1074	19.4833	26
		20	40.6	51.7833	47.35	40	34.9519	36.658	29.0667	50.35	21.7444	16.7889	23.8	22.8833	43.1333	39.25	37.9	44.2	33.8222	29.6	31.3667	30.9	34.0753	52.4	24.9407	20.6333	27.9
		21	42.3	53.8833	49.25	42.05	36.3519	38.5247	30.5667	53.95	23.8444	17.7889	25.7	24.3833	44.4333	41.45	39.55	46.2	35.7556	31.1	33.3667	32.5	36.2753	55.55	26.5407	22.2333	30.1
		22	44	55.9333	51	43.75	37.7519	40.7914	31.8167	56.9	25.7944	19.5389	27.2	25.8333	46.1333	43.15	40.7	48.25	37.5889	32.6	35.0667	33.7	38.9253	57.85	28.6741	23.7333	32.4
		23	46.2	58.2833	53.05	46.15	39.6519	42.8469	33.5667	61.15	27.5944	20.9056	29.05	27.3333	48.0833	45.25	42.35	49.7	39.6222	33.8	37.1667	35.1	40.9253	60.8	30.1407	25.15	34.4
		24	47.75	60.8333	54.7	47.75	41.2185	44.8136	34.9167	63.9	29.3444	21.7556	30.8	28.6833	49.8333	47.15	44.05	51.35	41.3222	35.4	39.0667	36.1	42.4753	64.55	31.8741	26.6556	36.4
										excluded because of excessive food shredding														excluded because of excessive food shredding

## Sheet: Fig 1d
	Figure 1d
	delta fat mass (%)
		WT - Vhcl	WT - acyl-GLP-1	WT - acyl-GLP-1 + GIPR antagonist	KO - Vhcl	KO - acyl-GLP-1	KO - acyl-GLP-1 + GIPR antagonist
		0.199203	-44.3325	-63.2161	-4.27632	-34.4416	-45.2381		Test of normal distribution passed: yes
		-16.8363	-46.3619	-71.102	7.44863	-65.0282	-64.8693
		8.0895	-44.5545	-76.8104	-24.8988	-67.6856	-61.5544
		-4.82115	-38.3395	-65.5128	-17.6471	-49.9001	-74.6623
		-0.450857	-46.0468	-62.2662	-0.698758	-50.6173	-62.8667
		1.95145	-55.0508	-54.1204	16.986	-37.3762	-72.1437
		-7.76161	-47.8528	-58.3847	-0.81663	-58.6412	-74.4545
		-10.0741	-68.6441	-64.3404	14.9962	-62.8145	-71.9419

## Sheet: Fig 1e
	Figure 1e
	delta lean mass (%)
		WT - Vhcl	WT - acyl-GLP-1	WT - acyl-GLP-1 + GIPR antagonist	KO - Vhcl	KO - acyl-GLP-1	KO - acyl-GLP-1 + GIPR antagonist
		-1.91693	-8.78237	-11.2333	-3.48837	-8.52035	-7.50605
		-3.10638	-3.76407	-8.64786	-2.28529	-10.0034	-13.3442		Test of normal distribution passed: no
		-0.952744	-7.88123	-8.78268	-4.82655	-5.13649	-8.63422
		-3.2932	-6.97674	-9.47199	-2.42958	-5.54281	-10.7819
		-7.45429	-5.9887	-6.35646	-3.44377	-2.78219	-11.8516
		-3.04981	-7.40164	-3.52113	-5.0417	-7.79468	-7.3444
		-2.06981	-3.82114	-7.26345	-6.96536	-3.43511	-5.62969
		-1.27907	-5.38244	-8.25243	-5.82559	-6.71701	-5.38233

## Sheet: Fig 1f
	Figure 1f
	ip GTT (mg/dl)	Time (min)	WT-Vhcl								WT-acyl-GLP-1								WT-acyl-GLP-1 + GIPR antagonist
		0	123	142	104	143	100	113	139	128	101	95	68	116	123	121	118	91	118	125	97	105	111	127	116	98		Test of normal distribution passed: yes
		15	305	238	421	245	249	237	338	281	188	376	208	309	359	232	379	242	231	232	172	306	335	372	199	363
		30	501	323	501	325	293	385	358	349	213	329	200	376	466	201	357	208	317	222	173	342	235	420	240	403
		60	386	214	388	345	215	319	279	278	238	179	202	342	249	150	281	151	181	160	159	193	232	304	126	291
		120	180	171	185	250	160	195	176	162	153	147	115	153	140	96	151	106	131	125	127	135	113	179	115	174

## Sheet: Fig 1g
	Figure 1g
	ip GTT (mg/dl)	Time (min)	KO-Vhcl								KO-acyl-GLP-1								KO-acyl-GLP-1 + GIPR antagonist									Test of normal distribution passed: yes
		0	124	136	125	120	111	126	90	110	89	110	120	105	104	117	96	103	99	89	109	123	118	103	128	120
		15	236	238	279	378	263	397	290	364	207	221	308	318	230	304	281	292	171	343	137	285	266	258	333	292
		30	248	361	393	398	309	395	295	363	285	232	385	323	201	287	265	296	237	373	138	199	306	209	266	221
		60	226	242	339	283	296	346	231	307	179	160	246	250	168	236	151	211	179	275	136	178	192	180	171	189
		120	178	162	206	192	161	175	145	162	129	131	138	170	129	150	114	133	119	130	113	124	121	138	133	142

## Sheet: Fig 1h
	Figure 1h													passed
	AUC								Test of normal distribution passed: yes					yes
		WT - Vhcl	WT - acyl-GLP-1	WT - acyl-GLP-1 + GIPR antagonist	KO - Vhcl	KO - acyl-GLP-1	KO - acyl-GLP-1 + GIPR antagonist
		1344	766	853.5	861	780	696
		931.5	1005	739	990	733.5	1101
		1455	701.5	616	1177	1068	522
		1112	1162	961	1215	1029	785.5
		887	1206	914	1004	715.5	883.5
		1095	691.5	1249	1289	960.5	767.5
		1133	1152	680.5	933.5	802	900.5
		1053	699.5	1193	1170	917	833
		Vehicle-WT
		1344
		931.5
		1455
		1112
		887
		1095
		1133
		1053

## Sheet: Fig 1i
	Figure 1i
	Blood glucose (mg/dl)								Test of normal distribution passed: yes
		WT - Vhcl	WT - acyl-GLP-1	WT - acyl-GLP-1 + GIPR antagonist	KO - Vhcl	KO - acyl-GLP-1	KO - acyl-GLP-1 + GIPR antagonist
		123	101	118	124	89	99
		142	95	125	136	110	89
		104	68	97	125	120	109
		143	116	105	120	105	123
		100	123	111	111	104	118
		113	121	127	126	117	103
		139	118	116	90	96	128
		128	91	98	110	103	120

## Sheet: Fig 1j
	Figure 1j
	Insulin (ng/ml)								Test of normal distribution passed: yes
		WT - Vhcl	WT - acyl-GLP-1	WT - acyl-GLP-1 + GIPR antagonist	KO - Vhcl	KO - acyl-GLP-1	KO - acyl-GLP-1 + GIPR antagonist
		2.51035	0.435837	1.58131	3.15671	1.66529	1.12419
		1.23477	1.05677	0.603785	2.61798	0.803075	value below lowest standard
		1.39326	1.41691	value below lowest standard	1.61798	0.575991	0.590775
		4.14429	0.729154	0.486694	2.03134	1.38025	1.00887
		4.46895	0.989355	0.93081	1.86162	1.01833	0.866351
		4.47132	0.857481	1.00414	1.57363	1.03075	0.764636
		2.53637	1.25961	0.384979	1.75281	0.989947	0.642815
		2.11058	0.954465	0.722058	2.49734	0.474276	0.506801

[truncated: 3 more sheets: Fig 1k, Fig1l, Fig 1m]
