# Supplementary material for: GIPR agonism and antagonism decrease body weight and food intake via different mechanisms in male mice
Source: Nat Metab. 2025 Apr 29;7(6):1282–98. doi: 10.1038/s42255-025-01294-x (PMC12198009; doi:10.1038/s42255-025-01294-x)
Supplement: Supplementary file 5 — Statistical source data for Fig. 2. [file 42255_2025_1294_MOESM5_ESM.xlsx]

## Sheet: Fig 2a
	Fig 2a
	Body weight (g)	Day	WT								KO									test for normal distribution passed: No
		13	30.1	26.8	28.1	25.5	28.7	27.5	27.4	28.2	30.3	25.5	22.5	28.4	29.2	28.1	25.1	27.3
		14	31.8	27.9	29.9	26.9	29.7	28.3	28.9	28.3	31.6	25.9	23	29.9	29.6	28.4	25.8	27.8		Use of 2-way ANOVA is still recommended
		15	32.8	28.5	30.5	27.2	30.8	29.3	31	29.4	32.9	26.8	23	30.5	30.8	29.5	27.3	28.8
		16	34.8	29.5	31.4	28.3	33.1	31.6	31.6	30	34.6	27.9	24.4	33	33.7	30.4	27.7	30.5		ANOVA is robust also in data that are not normally distributed
		17	36.5	30.8	32.9	29.5	34.3	33.8	33.6	32.2	36.5	28.1	25.1	33.6	36	31.1	27.3	31.4
		18	38.7	32.3	34.8	31.4	35.7	35	34.3	31.9	38.4	28.5	25.5	33.8	37.7	32	27.7	32.8
		19	39	32.5	35.8	31.8	37.3	36.8	36.9	33.8	39.6	29.6	26.2	33.8	38.6	33.4	28.8	34.3
		20	40	33.4	37	32.4	37.8	36.7	37.5	33.9	39.9	30.3	26.7	34	40	34.1	29.5	35.3
		21	41	34.4	37.3	32.8	39.1	37.8	38.8	34.8	41	31.5	27.6	35	41	36.1	30.5	35.7
		22	42.4	34.6	38.9	33.8	39.5	38.1	38.8	34.5	42.1	31.9	27.4	35.2	40.9	34.6	29.3	35.3
		23	42.9	34.8	40.5	34.7	40.2	39.2	39.4	34.8	41.2	32.4	26.6	33.5	40.3	35.2	28.6	33.9
		24	44.3	35.9	41.7	35.7	40.8	41.2	41.7	35.6	42.5	33.8	28.6	36	42	36.6	30.8	36.6
		25	45.3	36.6	42.3	35.1	44.3	44.9	43.6	37.8	43.7	35	30.1	38.3	42.2	35.9	29.5	35.4
		26	45.9	36.4	44.1	37.1	44.1	45.1	45.2	37.9	44.8	37.1	30.5	38.1	43.7	37.1	30.5	36.7
		27	47.1	36.8	45.6	38.4	45.8	47.1	46.3	38.7	45.3	38	30.5	40.1	43.8	37.9	30.6	37.5
		28	47.9	38	46	38.5	45.7	48.4	47.1	39.6	45.8	38.5	30.7	40.8	44.6	39	31.6	38.3		also shown here		PMID: 29048317
		29	50.3	40.2	47.2	38.5	47.9	51.4	49	40.8	47.2	39.6	31	40.8	45.9	40.2	32.2	40.1
		30	52.3	42.3	48.9	39.6	49.8	54.8	50.7	42.4	48.2	39.7	31.8	41.8	47.6	41.1	33.6	42.1
		31	53.4	43.6	51.7	41.6	51.4	55.9	52.5	43.5	49.4	42.5	32	43.3	49.2	43	34.2	44.3
		32	53.3	43.5	53	42.2	51.1	55.8	52.4	44	49.2	43.6	32.6	44	50.5	43.5	35.5	45.7
		33	54	44	53.9	43.4	52.8	57.2	53.2	45.5	49.1	44.7	32.7	44.3	51.4	44	35.8	46.1
		34	54.8	45.2	54	44.6	51.7	57.8	52.9	44.7	49.6	45	33.7	44.7	51.5	44.5	36.3	47.6
		35	54.8	47	54.2	45	51.8	58.4	53.2	46.9	50.5	46.9	34.4	45.9	52.1	45	37.5	48.9
		36	53.8	47.5	55.2	45.1	52.2	58	52.9	47.3	51.3	48.3	35.6	46.7	52.9	46	38.3	49.8
		37	53.8	47.9	55.3	45.2	51.5	57.4	52.3	47	51	48.2	36.3	47.1	53.6	46.5	39	49
		38	55.3	50.1	54.9	44.7	50.6	57	52.2	47	51.7	49.5	36.9	48.2	54.2	48.3	39.4	49.7
		39	54.6	49.2	55	44.4	49.8	54.9	53.1	48.1	51.6	49.9	38	49.2	53.9	47.9	39.3	49.4
		40	54.5	49.3	55	44.3	51	54	52.8	48.4	52	49.8	39.6	50.1	54.1	48.7	39.8	49.9
		41	54.8	49.7	55.3	43.8	51.1	53.9	54.3	49.5	51.9	49.8	38.5	49.3	54.2	48.7	39.6	49.7
		42	54.2	50.3	57.1	43.9	51.2	54	53.7	50.9	51.8	49.3	39.1	50.4	54.5	49.1	40.3	50.6
		43	54.8	51.3	56.7	42.7	52.2	53.8	54.6	51.4	52.4	49.8	40.2	51.4	55.1	50.1	41.1	51.8
		44	55.1	51.6	57.6	42.1	52	54.6	54.8	51.6	52	50.9	40.4	51	55.1	49.6	42.1	51.1
		45	55.6	51.8	55.7	40.6	52.1	55.6	54.3	51.4	51.6	49.7	40.9	51.5	54.3	50.5	41.7	51.1
		46	56.6	51.6	57.1	42.2	51.3	55.2	55	52.6	52.1	47.1	40.9	51.7	54.7	50.4	41.8	52.1
		47	56.5	53	57	39.3	51.8	55.6	55.9	53.3	51.5	43.7	41.6	52.4	55.2	50.9	41.8	51.8

## Sheet: Fig 2b
	Fig 2b
	Fat mass (g)	WT	KO		test for normal distribution passed: No
		22.89	21.57
		21.85	20.46
		23.88	15.09
		16.49	21.47
		23.5	24.3
		23.57	20.24
		23.77	13.34
		22.82	18.93

## Sheet: Fig 2c
	Fig 2c
	Lean mass (g)	WT	KO		test for normal distribution passed: Yes
		32.07	29.13
		28.81	28.77
		32.08	24.48
		24.75	29.49
		27.6	30.2
		29.53	28.53
		29.2	26.43
		27.92	30.22
	two-tailed, 2-sided ttest
	p-value	0.601875

## Sheet: Fig 2d
	Fig 2d
	Cumull Food intake (g)	Day	WT				KO					test for normal distribution passed: Yes
		13	23.8	17.95	20.25	17.77	15.87	17.05	17.9	17.65
		14	40.65	34.25	37.9	45.03	31.75	30.75	35.6	39.9
		15	56.75	50.2	55.95	61.43	47.62	43.05	55.85	62.4
		16	73.5	66.05	74.15	74.87	63.49	56.35	76.4	77.6
		17	91.15	81.85	92.45	89.27	79.37	68.35	99.6	95.2
		18	108	98.2	109.65	103.07	95.24	79.6	121.35	110.75
		19	125.2	114.65	128.8	117.83	104.64	91.15	143.5	128.05
		20	142.65	131.05	145.15	132.07	118.24	103.1	162.5	145.35
		21	157.85	145.7	162.9	146.3	132.04	115.95	182.85	160.9
		22	174.3	162.4	179.35	159.2	145.69	128.4	197.15	175
		23	189	178.9	195.4	172.2	158.34	138.3	208.45	187.95
		24	206.05	194.6	214.9	187.3	176.69	152.55	227.1	206.15
		25	222.2	209.8	238.35	202.73	194.34	167.1	243	220.8
		26	238.1	226.5	256.65	217.67	212.64	180.45	261	238.4
		27	253.7	242.9	277.2	232.37	229.14	193.75	278.75	256.4
		28	270.85	259.75	295.35	247.2	246.29	207.8	297.15	274.7
		29	288.5	275.45	315.4	261.93	263.59	219.7	316.65	292.55
		30	306.65	293.05	336.5	278.17	280.59	233.95	334.8	311.45
		31	323.1	310.7	356.05	292.93	297.39	247.35	353.45	328
		32	339.2	328.6	373.8	307.69	314.24	260.85	372.45	345.85
		33	355.25	346.05	392.51	323.16	330.89	273.4	388.9	362
		34	371.6	363.35	411.61	337.96	347.54	288.1	406.55	380.45
		35	388.4	379.95	430.11	353.56	365.09	302.05	423.8	397.9
		36	405.29	396.47	448.81	368.93	380.96	315.18	442.23	415.2
		37	421.29	412.92	465.36	381.6	396.61	328.33	459.48	431.4
		38	438.24	429.22	482.86	395.85	412.66	342.28	477.03	447.3
		39	453.19	444.72	499.66	412.15	428.36	356.23	493.43	463
		40	469.79	462.27	520.31	427.75	445.06	371.48	511.63	480.4
		41	486.14	478.52	539.56	443.95	460.26	383.98	528.28	495.95
		42	502.49	496.72	559.01	460.55	475.76	398.18	546.68	513.6
		43	520.44	513.77	579.26	476.55	493.31	413.18	564.89	530.71
		44	538.14	530.07	598.66	492.4	509.46	426.48	581.94	547.61
		45	554.59	545.07	617.51	507.2	524.61	440.08	598.04	563.66
		46	569.69	560.37	633.26	522.3	538.11	450.83	612.09	578.76
		47	588.34	578.22	654.91	541.4	553.31	466.08	630.49	597.31

## Sheet: Fig 2e
	Fig 2e	WT			KO			test for normal distribution passed: Yes
	Energy Expenditure (kcal/h)	Body weight (g)	Energy expenditure (kcal/h)		Body weight (g)	Energy expenditure (kcal/h)
		40.3	0.573897		40.6	0.501136
		40.7	0.440778		42.4	0.489043
		49.7	0.494792		36.8	0.480726
		44	0.502695		39.3	0.519315
		45.2	0.484004		32.7	0.482072
		32.8	0.599959		42.4	0.534837
		45.7	0.554887		43.3	0.430473
		40.4	0.509672		36.8	0.531244

## Sheet: Fig 2f
	Fig 2f
	Locomotor activity (m/15min)		WT								KO									test for normal distribution passed: no
		Light cycle	0.486822	0.689415	0.158845	0.351922	0.555816	0.6866	0.321014	0.218629	0.641317	0.567898	0.412285	0.006684	0.84947	0.625176	0.345041	0.500302
		Dark cycle	2.55107	3.09468	1.00154	2.54595	2.87909	2.31408	1.43623	1.22218	1.96276	2.40415	2.49606	0.637613	5.14627	2.34916	2.23186	2.17077
		Total	1.53518	1.91122	0.586735	1.46584	1.73574	1.51378	0.887513	0.728261	1.31312	1.50075	1.47039	0.326811	3.03132	1.50119	1.30308	1.3489
		Light WT vs KO														Dark WT vs KO								Total WT vs KO

## Sheet: Fig 2g
	Fig 2g
	RER		WT								KO									test for normal distribution passed: no
		Light cycle	0.74625	0.727413	0.727525	0.713134	0.731756	0.715118	0.739976	0.71766	0.722588	0.750492	0.734243	0.755122	0.71698	0.720678	0.718105	0.703265
		Dark cycle	0.759246	0.737498	0.719968	0.71373	0.743378	0.726611	0.748232	0.729416	0.729281	0.762278	0.750664	0.765116	0.726853	0.731842	0.719862	0.703842
		Total	0.754397	0.734047	0.725227	0.714934	0.739178	0.722439	0.745711	0.72512	0.727495	0.758036	0.744099	0.761768	0.723485	0.727844	0.720503	0.705034
			Light WT vs KO											Dark WT vs KO							total WT vs KO

## Sheet: Fig 2h
	Fig 2h
	HbA1c (%)	WT	KO		test for normal distribution passed: yes
		4	4.8
		4.2	5.1
		4.5	4.6
		4.7	4.8
		4.4	4.9
		4.1	4.7
		4.7	4.7
		4.6	4.7
	two-tailed, 2-sided ttest
	p-value	0.00357693

## Sheet: Fig 2i
	Fig 2i
	ip GTT		WT								KO									test for normal distribution passed: no
		0	121	106	108	119	120	112	133	121	128	103	121	114	111	118	128	109
		15	240	217	190	290	261	235	263	287	209	206	306	237	146	274	298	243
		30	204	170	200	220	237	167	325	333	238	181	288	250	153	276	284	258			test for normal distribution passed: No
		60	174	171	144	201	198	126	254	336	238	168	221	238	108	218	245	298
		120	139	139	123	112	138	108	179	449	143	120	155	184	103	175	181	153			Use of 2-way ANOVA is still recommended
										excluded: missinjected											ANOVA is robust also in data that are not normally distributed
																					also shown here		PMID: 29048317

## Sheet: Fig 2j
	Fig 2j
	ip ITT (mg/dl)		WT								KO									test for normal distribution passed: yes
		0	122	109	108	112	123	118	135	122	115	121	118	112	120	115	117	140
		15	110	78	84	53	70	70	112	109	97	107	86	102	74	88	72	105
		30	96	58	71	52	58	60	74	79	62	62	63	76	62	70	61	77
		60	77	49	58	35	48	63	57	59	64	53	47	65	44	64	51	67
		120	88	68	66	40	52	89	63	74	87	45	45	73	51	79	47	86

[truncated: 6 more sheets: Fig 2k, Fig 2l, Fig 2m, Fig 2n, Fig 2o, Fig 2p]
