# Supplementary material for: GIPR agonism and antagonism decrease body weight and food intake via different mechanisms in male mice
Source: Nat Metab. 2025 Apr 29;7(6):1282–98. doi: 10.1038/s42255-025-01294-x (PMC12198009; doi:10.1038/s42255-025-01294-x)
Supplement: Supplementary file 6 — Statistical Source Data for Fig. 3. [file 42255_2025_1294_MOESM6_ESM.xlsx]

## Sheet: Fig 3a
	Figure 3a
	cumul food intake (g)	Day	WT - Vhcl								WT - acyl-GIP								KO-Vhcl								KO- acyl-GIP									Test of normality passed: yes
		0.125	0.1216	0.1447	0.128284	0.18358	0.09584	0.11398	0.00316	0	0.0048	0.01047	0.000885	0.002785	0.018295	0.009785	0.053195	0	0.032936	0.04915	0.0148745	0.095075	0.07798	0.065755	0.08805	0.059326	0.0189705	0.005355	0.04369	0.025925	0.00745	0.016945	0.045475	0.002374
		0.625	0.20214	0.192135	0.328034	0.34655	0.154025	0.18235	0.086355	0.01928	0.046755	0.02094	0.021085	0.05889	0.080995	0.07161	0.11226	0.090475	0.183002	0.26983	0.17113	0.29276	0.209045	0.3693	0.328635	0.192478	0.0757175	0.019165	0.123995	0.212895	0.04225	0.067505	0.12684	0.044241
		1.125	0.36744	0.317775	0.372079	0.35317	0.344225	0.280715	0.281245	0.097895	0.156415	0.04207	0.088065	0.113335	0.232525	0.10071	0.18628	0.164175	0.223106	0.43692	0.346533	0.51806	0.23477	0.418575	0.35531	0.311794	0.107293	0.040565	0.22513	0.32993	0.08209	0.2354	0.214205	0.117178
		1.625	0.482205	0.435255	0.409064	0.45638	0.40011	0.38384	0.37545	0.141995	0.205575	0.10347	0.16262	0.260455	0.26298	0.176725	0.26963	0.17533	0.32357	0.59285	0.446543	0.66639	0.320475	0.618925	0.38534	0.359001	0.147319	0.086175	0.33427	0.415685	0.170415	0.32894	0.274615	0.206021
		2.125	0.610915	0.460695	0.537384	0.55684	0.644025	0.47119	0.51019	0.23144	0.259085	0.191975	0.19172	0.26505	0.29774	0.23549	0.332565	0.20731	0.352012	0.701135	0.516718	0.812785	0.457085	0.76196	0.43008	0.537484	0.228158	0.192365	0.41826	0.59505	0.2404	0.36503	0.330825	0.263307
		2.625	0.750565	0.58931	0.559739	0.62571	0.69288	0.503745	0.73754	0.31926	0.30206	0.24757	0.235765	0.277295	0.37929	0.334645	0.515125	0.325755	0.375177	0.79131	0.522678	0.94936	0.53662	0.928155	1.25301	0.62748	0.339979	0.231195	0.607955	0.687655	0.28723	0.47608	0.43068	0.291882
		3.125	0.76771	0.60323	0.596884	0.73317	0.77483	0.51939	0.73819	0.39689	0.365275	0.32827	0.241295	0.32284	0.602595	0.386835	0.601835	0.4063	0.480766	0.880595	0.552898	1.02659	0.659605	1.0952	1.96599	0.696537	0.365685	0.32356	0.621435	0.74243	0.33428	0.48586	0.51	0.331035
		3.625	0.891955	0.70463	0.626909	0.74825	0.823535	0.575155	0.870825	0.46163	0.383505	0.39814	0.24361	0.35281	0.625165	0.43907	0.71244	0.4063	0.48714	0.951395	0.561158	1.12451	0.728185	1.14034	2.01562	0.730532	0.410708	0.36445	0.77546	0.78256	0.36744	0.52048	0.53982	0.395381
		4.125	1.02982	0.7675	0.740609	0.787165	0.88208	0.695265	1.03728	0.510345	0.41975	0.43816	0.28834	0.374105	0.71562	0.487175	0.71843	0.482675	0.499924	1.02776	0.643068	1.14582	0.765065	1.17254	2.1583	0.772172	0.417013	0.39074	0.84599	0.86468	0.475375	0.57569	0.56045	0.513795
		4.625	1.15254	0.88037	0.813899	0.92001	0.93039	0.855815	1.2334	0.6088	0.422445	0.52696	0.353315	0.455775	0.73721	0.49253	0.747275	0.53796	0.690082	1.06497	0.643068	1.21599	0.78073	1.20791	2.24727	0.970365	0.461714	0.52624	0.8461	0.936885	0.58226	0.68358	0.79673	0.618719
		5.125	1.22115	0.894325	0.921694	0.92001	1.04495	0.89325	1.29812	0.61544	0.53668	0.56279	0.40096	0.47414	0.76248	0.509375	0.78131	0.74395	0.725733	1.08794	0.706923	1.29588	0.821225	1.27488	2.26156	1.04192	0.52129	0.53905	0.862775	0.940705	0.64495	0.71213	0.825325	0.760665
		5.625	1.28103	0.90089	0.992554	1.05346	1.16891	0.956855	1.29812	0.73777	0.57115	0.64978	0.437495	0.47414	0.796135	0.563615	0.80161	0.7914	0.907856	1.09335	0.744348	1.5052	0.86298	1.33964	2.26447	1.13723	0.637074	0.574975	0.86571	0.942225	0.738765	0.885805	0.84474	0.838824
		6.125	1.35654	0.93601	1.03742	1.06553	1.2054	0.973425	1.3651	0.73778	0.61673	0.656	0.664055	0.54834	0.987225	0.610515	0.828145	0.801785	0.985357	1.10328	0.750858	1.57309	0.87358	1.42748	2.41777	1.13723	0.665347	0.638715	0.87988	0.97217	0.78562	0.8895	0.844845	0.991203
		6.625	1.49838	1.04504	1.08762	1.12594	1.2054	1.03731	1.5105	0.74769	0.6835	0.707365	0.80199	0.559135	1.07707	0.61786	0.83002	0.80231	0.986537	1.12279	0.812038	1.68136	0.913545	1.4336	2.42183	1.20452	0.721888	0.63951	0.994935	1.04836	0.79165	0.8895	0.932965	1.00019
		7.125	1.50225	1.17315	1.14183	1.21353	1.21939	1.07008	1.5253	0.80885	0.7198	0.70796	0.80806	0.56159	1.12992	0.68256	0.83002	0.80361	1.05	1.20165	0.812038	1.68618	1.01242	1.44809	2.46446	1.23883	0.723701	0.64115	1.21647	1.08289	0.844355	1.01595	1.35111	1.00794
		7.625	1.56871	1.23893	1.18475	1.33305	1.24729	1.15612	1.5253	0.85179	0.7198	0.73629	0.826655	0.59044	1.22697	0.7372	1.04283	0.80515	1.12053	1.20731	0.812038	1.68653	1.01304	1.60717	2.47793	1.23883	0.728574	0.731735	1.21647	1.20449	0.86898	1.04215	1.35111	1.00812
		8.125	1.6441	1.31966	1.34095	1.35007	1.28265	1.23594	1.65356	0.98446	0.72012	0.77892	0.830645	0.65248	1.24616	0.74498	1.06626	0.990395	1.14469	1.27897	0.895183	1.69057	1.11479	1.62527	2.47793	1.33427	0.739372	0.880435	1.21647	1.2045	0.92322	1.04215	1.41459	1.07029
		8.625	1.65085	1.34793	1.50323	1.35406	1.43616	1.36047	1.71012	1.07718	0.761575	0.77908	0.847525	0.657545	1.35907	0.757525	1.06626	1.04429	1.28164	1.40956	0.947798	1.71157	1.18647	1.70741	2.47957	1.44087	0.783389	0.99697	1.21647	1.2045	0.981065	1.04215	1.55404	1.07029
		9.125	1.73515	1.35959	1.56878	1.36814	1.51556	1.43024	1.76892	1.07718	0.87121	0.78001	0.911105	0.65931	1.36055	0.797765	1.19026	1.05972	1.28164	1.48584	0.985143	1.89033	1.22037	1.75148	2.48225	1.46547	0.818111	1.00681	1.21647	1.32553	1.04548	1.04215	1.62833	1.07121
		9.625	1.83903	1.35959	1.65092	1.42448	1.59072	1.47361	1.8484	1.14132	0.887665	0.86247	0.95464	0.677475	1.372	0.8131	1.28087	1.05972	1.31775	1.50474	1.08341	2.04814	1.24991	1.76816	2.71121	1.46547	0.828122	1.00681	1.23022	1.37798	1.05688	1.10519	1.63096	1.07954
		10.125	1.84627	1.35959	1.75749	1.46758	1.61058	1.53676	2.08489	1.14538	0.920685	0.87672	0.96743	0.69941	1.37696	0.83666	1.2878	1.05972	1.32754	1.58959	1.09161	2.36497	1.30052	1.81778	2.75663	1.56584	0.864082	1.07847	1.23536	1.3842	1.11254	1.10519	1.6464	1.0799
		10.625	1.89415	1.35959	1.80089	1.46758	1.68495	1.55797	2.20994	1.14538	0.973525	0.877515	0.97841	0.72106	1.40012	0.83788	1.29157	1.06132	1.36959	1.58959	1.12931	2.40032	1.32681	2.01656	2.8216	1.6668	0.864082	1.26955	1.23863	1.38859	1.11308	1.10961	1.66132	1.08757
		11.125	1.99369	1.40385	1.84698	1.53315	1.72409	1.59239	2.2116	1.18759	0.99269	0.87822	0.99543	0.7519	1.47471	0.85512	1.31044	1.06278	1.38349	1.59551	1.22371	2.46744	1.32681	2.02	2.96816	1.70867	0.864916	1.32539	1.24168	1.39976	1.11308	1.18202	1.66132	1.0877
		11.625	2.02294	1.43214	1.86902	1.60018	1.72409	1.59636	2.23005	1.24126	0.99269	0.893245	0.99547	0.7519	1.47471	0.89571	1.37125	1.06342	1.38349	1.59845	1.26209	2.54213	1.32681	2.13421	2.97142	1.70884	0.877356	1.32539	1.24886	1.57925	1.11826	1.19752	1.69239	1.0877
		12.125	2.07134	1.43214	1.87392	1.62074	1.72409	1.59636	2.3644	1.25429	0.993055	0.901115	0.99547	0.7519	1.47471	0.89571	1.38067	1.06342	1.39008	1.59845	1.29231	2.68721	1.32681	2.14527	2.97142	1.74862	0.878043	1.32539	1.25497	1.57925	1.14633	1.19752	1.72424	1.0913
		12.625	2.08045	1.45278	1.88927	1.62074	1.72409	1.6158	2.38008	1.31236	0.99735	0.90646	0.99547	0.7519	1.47471	0.89571	1.38067	1.06342	1.40681	1.59845	1.31427	2.80024	1.32681	2.14527	2.97142	1.75045	0.878043	1.32539	1.25966	1.58486	1.14633	1.19752	1.72432	1.0922
		13.125	2.08052	1.55919	1.89103	1.62074	1.78506	1.62403	2.38008	1.31251	0.99735	0.90764	0.99547	0.7519	1.47471	0.89571	1.38067	1.06342	1.4206	1.62311	1.3148	3.00537	1.32681	2.14527	2.97142	1.75045	0.878043	1.33081	1.25966	1.66039	1.14633	1.31227	1.72432	1.0922
		13.625	2.08052	1.55919	1.9012	1.62074	1.81448	1.62403	2.38008	1.39004	0.99735	0.90764	0.99809	0.7519	1.49571	0.904535	1.38067	1.07041	1.4583	1.6279	1.3148	3.09764	1.34201	2.14719	2.97142	1.75045	0.878043	1.33102	1.25966	1.77326	1.14633	1.38757	1.72432	1.0922
		14.125	2.08052	1.61452	1.90301	1.62074	1.82358	1.62403	2.38008	1.5269	0.99735	0.912305	1.00074	0.7519	1.57087	0.90926	1.38067	1.09013	1.47877	1.6279	1.3148	3.09848	1.36165	2.15055	3.00159	1.75045	0.878043	1.33102	1.25966	1.77326	1.14633	1.38757	1.78421	1.0922
		14.625	2.08052	1.65172	1.90301	1.62074	1.82417	1.62403	2.38008	1.5531	0.99735	0.91247	1.00074	0.7519	1.57087	0.92098	1.38067	1.09013	1.47877	1.6279	1.3148	3.36246	1.36165	2.15055	3.0051	1.75045	0.878043	1.33102	1.25966	1.77326	1.14633	1.38757	1.91996	1.0922
		15.125	2.09547	1.65172	1.90301	1.62383	1.82417	1.62403	2.42676	1.60736	0.99735	0.91247	1.00099	0.7519	1.57087	0.92953	1.38067	1.09013	1.47877	1.6279	1.3148	3.4474	1.36165	2.2157	3.00568	1.75045	0.878043	1.33235	1.25966	1.8173	1.14633	1.38757	1.91996	1.0922
		15.625	2.12256	1.65172	1.9259	1.70986	1.82428	1.62559	2.44075	1.63947	0.99735	0.91247	1.00264	0.7519	1.57087	0.93017	1.38067	1.09013	1.47877	1.62885	1.3148	3.46958	1.36165	2.35841	3.01717	1.75045	0.878043	1.33395	1.25966	1.86364	1.14633	1.38757	1.96738	1.0922

## Sheet: Fig 3b
	Figure 3b
	Body weight loss (%)	Day	WT-Vhcl								WT-acyl-GLP-1								WT-acyl-GLP-1 + GIPR antagonist								KO-Vhcl								KO-acyl-GLP-1								KO-acyl-GLP-1 + GIPR antagonist
		0	100	100	100	100	100	100	100	100	100	100	100	100	100	100	100	100	100	100	100	100	100	100	100	100	100	100	100	100	100	100	100	100	100	100	100	100	100	100	100	100	100	100	100	100	100	100	100
		1	101.8	101.3	100.9	100.3	101.6	100.8	100	100.3	97.1	95.8	95.5	96.1	95.5	95.4	96.9	95.8	94.5	93.7	93.5	95.5	94.4	94	94.3	93	99.6	100.5	100.2	100.9	100.4	100.9	101.6	100.7	96.8	95.7	93	94.2	96.4	94.4	95.6	95.7	94.7	95	94	93.2	95.2	93.9	94
		2	101.4	100.6	99.5	100.8	99.8	100	98.3	100.9	96.6	94.7	93	94.1	94.6	94.6	97.1	95	92.8	91.2	91.4	93	92.2	92.1	92	91.2	100	99.8	100.2	100.9	99.6	100.2	100.5	100.4	95.2	93.6	92.7	93	96.2	95.7	93.5	93.8	92.8	92.9	91.5	89.7	92.3	90.6	93.6
		3	99.8	100	100	99.3	99.8	100	98.8	100.3	94.8	94.1	90.8	92.8	91.4	93.6	97.7	96.3	91.1	89.7	88.7	91.3	90.7	91	90.7	91.2	100	100.2	100	100.3	99.4	100.5	101	100	92.7	91.5	93	92.8	93.9	94.7	93	93.5	90.4	89.8	89.5	87.1	89.5	88.9	91.7
		4	98.8	99.1	98.9	99	99.4	99.2	101.7	100	93	92.8	89.7	92.8	92.1	92.6	96.7	96.1	90	89.5	89	91.3	87.4	88.1	88.6	91.2	100	100.2	100	100.9	99	98.2	100	98.7	91.5	90.5	93	93.3	93.4	93.1	91.8	92.1	89.1	90	86.8	86.2	87	86.8	90.6
		5	97.8	97.6	99.1	98.3	99.6	98.4	96.7	100.6	93	92.4	87.9	92.5	89.6	92.6	94.6	94.2	88.8	86.7	85.8	88.7	86.8	86.6	86	90.1	98.7	98.2	98.4	99.1	97.4	98.2	99.2	98.9	89.3	88.6	91.4	91.9	91.2	91.9	89.9	92.5	87.6	87	85.5	82.6	85.5	83.5	89.4
		6	98.2	98.5	99.8	100	99.4	97.4	97.4	100.6	91.4	90.5	85.2	89.9	89.6	92.8	93.5	94.5	88.8	85.9	85.2	87	85.6	86.4	84.4	90.1	98.9	97.8	99.8	99.7	96.2	96.8	100	98.7	89.1	86.8	90.8	91.1	91.9	92.4	88.8	90.7	85.1	84	83.1	81.7	84.1	82.6	88.5
		7	99.4	98.1	99.3	99.5	97.6	96.1	97.9	100.6	90.5	89.4	83.6	90.1	87.1	91.6	92.1	93.2	85.4	82.9	83.1	85.3	83.3	82.9	82.5	89.5	98.5	98	98.1	99.4	95.8	96.2	99.2	98.2	86.5	84.7	89.2	89.7	88.2	89.8	86.7	89.2	83.2	81.6	79.8	81	82.5	80.2	85.5
		8	98.4	97.8	100.2	98.8	97	94.5	97.9	100.3	90.1	88.6	83	92.3	86.2	90.8	91.4	92.9	84.4	81.7	82.8	82.4	81	81.4	79.9	90.1	98.7	98.4	98.6	98.8	95	95.9	99	98.9	85.5	83.1	88.9	89.4	87.3	88	86.5	87.5	81.7	79.2	78.2	78.6	80.7	77.2	86.2
		9	98	98.1	100.7	99	97.6	95.5	96	100	89.2	87.1	82.8	90.6	85.5	90	91.6	93.2	83.5	80.6	80.7	80.9	81	79.5	78.2	87.7	98.3	98.5	97.6	97.5	94.6	95.9	98.7	98	85.9	82.6	87.8	88.3	86.4	89.3	84.6	86.9	81	77.9	75.9	78.9	79.5	75.1	83.2
		10	98.8	97.8	99.8	99	98	96.7	94.6	99.7	88.9	86.1	81.1	91.7	85.5	89.5	90.6	93.2	82.5	78.5	80.4	81.1	79	77.9	76.7	89.2	98.9	98.2	95.8	96.6	94.6	96.4	97.6	98.2	84.6	81.6	86.5	88.6	86.4	87.5	84	86.4	79.1	76.8	73.8	77.7	78.9	74.4	83.7
		11	98.8	98.7	99.3	98.3	98.6	95.7	95.8	100.6	88	85.4	82.5	91	84.8	88	90.6	92.4	80.9	76.2	81.6	78.6	78.8	76.4	74.6	88.6	98.7	97.6	95.3	97.2	93.8	96.2	98.2	97.1	83.6	79.8	86.2	88.3	84.8	87	82.9	84.3	77.2	75.8	72.1	77.2	77	72.7	80.9
		12	98.6	98.5	98.6	97.5	98	94.9	96	100	86.9	83.5	80.5	89.9	85.5	88.2	89.3	93.7	80.6	74.5	81	78.4	76.1	74.1	74	87.7	98.5	97.4	94.1	96.3	93	95.5	97.4	96	83.4	80	84.6	88.9	83.5	87.8	82.5	83.9	76.8	77.3	70.6	76.3	76.4	69.4	81.4
		13	99.6	98.9	97.3	97.5	97.8	95.9	95.5	99.4	86.9	83.5	80.1	91	84.1	88.5	90.4	93.2	79.9	74.1	81	75.8	77.1	73.7	74.2	87.7	99.4	97.3	95.3	96.9	92.6	95.5	96.3	95.7	82.2	79.1	85.4	88.9	83.7	87.3	80.6	83.6	75.5	77.5	69.3	76.3	73.2	70.8	80.7
		14	100.2	99.8	93.9	99	99	95.3	96.9	100.9	87.1	82.4	80.1	90.6	85	87	89.3	92.4	78.7	73.1	80.7	75.2	73.4	71.8	71.2	88.6	97.9	96.9	95.5	97.2	92.8	95.5	96.3	94.6	82.6	77.9	84.1	88.3	82.6	86.5	80.4	82.2	74	75.8	67.6	74.6	72.3	69.4	79.5
		15	99	100	94.3	98.5	98.6	94.5	95	101.6	86.2	82	79.7	91.4	84.6	86.4	88.5	91.9	77.8	72.8	80.7	76.2	73	71	70.6	87.7	99.8	98	96.5	97.8	92.6	96.8	95.5	94.6	82.2	77.5	84.6	88.3	81.9	85	79.1	82.1	73.3	76	66.1	73.9	72.7	68.5	78.6
		16	98.8	99.6	94.3	97.5	99.6	96.1	94.1	101.9	86.2	80.3	80.1	91.7	84.1	86.7	88.1	92.1	77.5	73.3	81.3	74.7	73	70.4	70	88.6	99.2	98.9	96.5	99.1	92.4	96.2	95.3	94.2	82.4	77.3	83.5	86.9	80.3	84	79.5	80.4	72.5	76	64.2	72.3	72.7	68.5	77.9
		17	97.8	98.5	94.8	99.8	99	95.5	92.7	100.9	85.3	80.8	80.7	90.6	84.4	85.4	88.9	92.4	76.8	72.8	81.6	74.1	70.9	68.9	69.6	86.8	98.7	98.4	96.9	100.6	92.4	96.6	96.1	94.6	81.8	78.3	82.7	87.7	79.9	84	77.2	81.1	72.1	75.1	63.7	71.1	70.5	70.6	77.9
		18	98.2	99.4	95.7	99.5	100.8	96.5	91.7	100.3	85.3	79.3	76.2	90.6	82.5	84.9	86.4	90.3	76.3	72.6	81	73.3	69.9	67.2	68.1	85.4	98.7	99.6	97.2	101.5	92.8	95.7	96.1	94.2	82.2	77.1	82.4	88	79.2	82.2	75.9	79.8	71.4	75.1	62.1	70.9	71.4	70.8	76.6
		19	97.8	98.7	95	98.5	98.6	95.7	91	102.8	84.4	78.2	77.4	91.2	82.1	83.1	87	89.8	77	72.8	79.2	72.4	69.5	66.6	67.4	86	99.6	99.3	99.3	101.9	93.8	96.8	96.9	94.2	81.2	76.7	82.7	88.3	78.7	82.2	75.7	80.4	71.2	74.9	61.6	72.3	71.8	70.6	77.2
		20	98.2	99.6	97	100.5	99.4	96.1	91.7	103.2	85.1	78.7	77.2	91	81.6	82.6	86.6	91.1	75.4	72.8	80.7	73.5	67.2	65.8	68.7	83.9	99.4	99.8	98.8	102.2	94	97.5	97.9	96	80.4	76.6	81.4	86.9	78.5	81.4	75.3	79.8	71.2	74.2	59.9	71.8	71.1	70.6	78.9
		21	98.4	100.2	96.1	100	99.6	96.5	92.5	102.5	85.3	78.4	78	90.4	81.6	82.4	86.2	89.5	75.1	72.4	79.5	71.8	66.6	68.5	67.4	85.1	99.4	98.9	98.4	101.9	94.2	97.3	97.9	96.9	80.8	76.9	80.8	85.5	77.6	81.7	76.4	79.1	69.9	73.8	60.3	71.4	70.5	71.8	78.2
		22	100.2	101.5	95.7	100.5	99.8	96.9	90.6	102.5	86.5	77.8	78	91	80.5	81.6	86.4	91.4	74.2	70.7	78.9	72	64.3	67.6	67.9	84.5	98.5	98.2	98.6	102.5	94.8	98.4	98.7	97.8	80	77.7	81.9	86.9	78.1	81.7	75.3	78.5	70.6	72.9	59.5	70.2	70.2	72.5	77.7
		23	99.4	101.7	97.3	101.5	99.6	96.3	91	102.8	85.3	77	76.6	88.8	80.5	80.3	85.8	91.4	73	71.2	79.5	70.3	64.5	65.8	67.7	83.6	97.7	97.1	97.6	100.9	95.2	98.6	99.2	97.8	81.4	77.1	81.1	86.1	76.9	84	75.5	78.5	69.1	72.7	59.7	71.1	70.7	73.4	78.9
		24	99.2	101.7	97.5	101.3	99.4	97.1	91	103.5	84.2	76.9	79.1	90.8	79.8	80.3	86.2	92.1	73	71.4	78.6	70.9	64.7	65.5	67.2	82.2	98.7	98.4	99.5	102.5	96.2	99.5	99.5	98.9	80.6	76.2	82.2	85.2	76	83.5	76.4	77.6	69.1	71.9	59.5	71.4	71.1	73.6	78.2
		25	100.2	103	98.9	102.3	99.8	96.1	91.3	102.8	85.3	77	78.6	91.7	81.4	82.9	86.2	92.9	72	70.9	80.7	70.5	65.6	66.6	69.3	84.5	99.8	98.5	99.8	103.4	97	100.2	99.5	98.4	80.2	76.2	83	87.2	77.4	84	74.9	76.3	70.8	73.4	60.6	72.8	71.4	72.5	79.1
[truncated: 2 more columns]

## Sheet: Fig 3c
	Figure 3c												passed
	placebo-corrected weight loss (%)								Test of normality passed: yes				yes
		WT - Vhcl	WT - acyl-GLP-1	WT - acyl-GLP-1 + GIPR antagonist	KO - Vhcl	KO - acyl-GLP-1	KO - acyl-GLP-1 + GIPR antagonist
		0.9	-14	-27	0.225	-19	-29
		3.7	-22	-28	-1.08	-23	-26
		-0.4	-21	-19	0.225	-17	-39
		3	-7.6	-29	3.825	-12	-27
		0.5	-18	-34	-2.58	-22	-28
		-3.2	-16	-33	0.625	-16	-27
		-8	-13	-30	-0.08	-25	-20
		3.5	-6.4	-15	-1.18	-23	-21

## Sheet: Fig 3d
	Figure 3d
	Food intake (g/day)								Test of normality not possible with the given sample size
		WT - Vhcl	WT - acyl-GLP-1	WT - acyl-GLP-1 + GIPR antagonist	KO - Vhcl	KO - acyl-GLP-1	KO - acyl-GLP-1 + GIPR antagonist
		2.412	1.668	1.368	2.312	1.472	1.648
		2.116	1.592	1.272	2.164	1.564	1.18
		2.236	1.74	0.996	2.272	1.552	1.444
		1.844	1.944	1.12	2.036	1.696	1.82
		2.004

## Sheet: Fig 3e
	Figure 3e
	delta fat mass (%)								Test of normality passed: yes
		WT - Vhcl	WT - acyl-GLP-1	WT - acyl-GLP-1 + GIPR antagonist	KO - Vhcl	KO - acyl-GLP-1	KO - acyl-GLP-1 + GIPR antagonist
		0.686275	-43.8908	-60.0894	-8.62148	-41.7814	-73.3297
		5.50143	-49.1302	-56.7581	-9.91399	-53.2202	-72.2941
		-2.6465	-47.4112	-57.8699	-4.19735	-57.4766	-84.6463
		9.17186	-19.4826	-55.0654	4.96324	-59.7523	-74.1225
		-2.76042	-54.5854	-69.6047	-9.53917	-58.9965	-76.306
		-10.2878	-57.5733	-68.4138	-5.29447	-51.7054	-58.6319
		-24.6969	-36.9258	-62.7159	-4.40191	-56.4335	-60.0678
		6.94864	-31.1759	-48.7516	-12.7401	-47.5758	-70.7665

## Sheet: Fig 3f
	Figure 3f
	delta lean mass (%)								Test of normality passed: yes
		WT - Vhcl	WT - acyl-GLP-1	WT - acyl-GLP-1 + GIPR antagonist	KO - Vhcl	KO - acyl-GLP-1	KO - acyl-GLP-1 + GIPR antagonist
		-7.54163	-8.56289	-12.261	0.032573	-7.87459	-11.1463
		-5.60301	-9.79513	-11.0814	-1.12325	-7.36367	-8.89581
		-8.05654	-12.9949	-12.1898	-2.99547	-7.41313	-18.6588
		-6.0553	-9.13426	-14.3499	-2.54301	-4.30273	-8.90033
		-6.09756	-6.48801	-18.501	-3.70634	-9.0538	-9.2401
		-4.5995	-5.93762	-16.0942	-2.0051	-3.49328	-11.7579
		-4.35746	-7.07364	-16.6358	-4.51101	-7.07996	-7.23192
		-3.4	-3.23917	-15.7795	0	-7.7381	-9.16754
							outlier based on Grubbs test

## Sheet: Fig 3g
	Figure 3g
	ip GTT (mg/dl)	Time (min)	WT-Vhcl								WT-acyl-GLP-1								WT-acyl-GLP-1 + GIPR antagonist									Test of normality passed: yes
		0	115	129	141	152	119	127	129	128	104	114	87	90	125	136	138	142	89	110	122	125	114	137	131	101
		15	235	296	304	250	430	323	395	467	293	238	359	423	348	379	346	389	209	220	379	393	283	434	265	262
		30	415	372	388	341	328	306	400	500	326	330	223	500	330	305	385	392	340	331	500	500	268	285	362	276
		60	257	283	332	311	435	249	351	428	217	169	175	430	187	186	312	419	191	249	392	307	163	211	205	219
		120	203	196	157	217	238	133	169	202	161	131	110	192	119	115	160	159	156	132	180	150	112	160	140	157
														misinjected

## Sheet: Fig 3h
	Figure 2h
	ip GTT (mg/dl)	Time (min)	KO-Vhcl								KO-acyl-GLP-1								KO-acyl-GLP-1 + GIPR antagonist									Test of normality passed: yes
		0	141	163	114	110	140	151	122	147	120	108	106	95	119	124	114	114	118	142	117	124	115	113	121	96
		15	339	308	327	418	331	299	188	440	164	273	266	394	331	404	436	365	402	307	229	197	376	178	259	337
		30	457	450	298	500	365	365	372	500	214	324	290	367	442	452	345	369	411	329	326	328	330	197	327	326
		60	459	360	379	392	303	365	354	446	181	175	201	303	380	484	212	241	235	268	146	180	196	170	164	189
		120	283	208	215	152	234	251	270	186	140	124	152	141	153	151	122	148	127	160	123	120	130	161	132	137

## Sheet: Fig 3i
	Figure 3i
	AUC
		WT - Vhcl	WT - acyl-GLP-1	WT - acyl-GLP-1 + GIPR antagonist	KO - Vhcl	KO - acyl-GLP-1	KO - acyl-GLP-1 + GIPR antagonist		Test of normality passed: yes
		1066	968.5	862.5	1467	689	1171
		1114	859.5	921	1304	888	1055
		1173	855.5	1422	1169	886	821
		1087	misinjected	1275	1441	1182	827
		1372	987	827	1186	1289	1025
		1008	995.5	1079	1230	1478	682
		1295	1192	967.5	1110	1111	876.5
		1560	1351	886	1553	1106	968.5

## Sheet: Fig 3j
	Figure 3j
	Blood glucose (mg/dl)
		WT - Vhcl	WT - acyl-GLP-1	WT - acyl-GLP-1 + GIPR antagonist	KO - Vhcl	KO - acyl-GLP-1	KO - acyl-GLP-1 + GIPR antagonist		Test of normality passed: no
		115	104	89	141	120	118
		129	114	110	163	108	142
		141	87	122	114	106	117
		152	90	125	110	95	124
		119	125	114	140	119	115
		127	136	137	151	124	113
		129	138	131	122	114	121
		128	142	101	147	114	96

[truncated: 3 more sheets: Fig 3k, Fig 3l, Fig 3m]
