# Supplementary material for: GIPR agonism and antagonism decrease body weight and food intake via different mechanisms in male mice
Source: Nat Metab. 2025 Apr 29;7(6):1282–98. doi: 10.1038/s42255-025-01294-x (PMC12198009; doi:10.1038/s42255-025-01294-x)
Supplement: Supplementary file 7 — Statistical source data for Fig. 4. [file 42255_2025_1294_MOESM7_ESM.xlsx]

## Sheet: Figure 4a
	Figure 4a
	Body weight (g)	Day	WT - Vhcl						WT-GIPR antibody							Test of normality passed: yes
		0	21.2	29.1	27.7	29.1	28.5	28.8	28.8	27.4	27.8	27.3	26.1	26.9
		1	26.6	30.1	29.3	31	30.7	27.9	29	28	29.6	27.7	26.1	27.6
		2	28.2	31	29.8	31.9	31.3	30	29.2	28.5	29.3	28.5	26.4	27.3
		3	29	31.9	30.1	31.9	31.7	30.8	29.8	29.4	30.7	29.1	26.9	28.1
		4	30	33.2	31.1	32.8	33	29.8	29.8	29.7	30.9	30	27	28.2
		5	29.6	34	31.8	33.2	33.7	30.5	30.5	30.5	31	31	27.6	28.5
		6	30.4	34.5	32	33.7	34.4	30.4	30.4	30.5	31.5	30.9	28.2	28.5
		7	31.2	35.7	32.1	34.3	34	32.7	31.1	29.9	30.8	31.6	28.3	28
		8	31.9	36.1	32.8	34.1	34.8	32.8	31.3	30.4	32.1	32.3	28.9	28.3
			excluded. Not measured accurately at study start. A mouse can't gain 5.4g in a single day

## Sheet: Fig 4b
	Figure 4b
	Body weight (%)	Day	WT - Vhcl						WT-GIPR antibody							Test of normality passed: yes
		0	0	0	0	0	0	0	0	0	0	0	0	0
		1	25.47	3.44	5.78	6.53	7.72	-3.13	0.69	2.19	6.47	1.47	0	2.6
		2	33.02	6.53	7.58	9.62	9.82	4.17	1.39	4.01	5.4	4.4	1.15	1.49
		3	36.79	9.62	8.66	9.62	11.23	6.94	3.47	7.3	10.43	6.59	3.07	4.46
		4	41.51	14.09	12.27	12.71	15.79	3.47	3.47	8.39	11.15	9.89	3.45	4.83
		5	39.62	16.84	14.8	14.09	18.25	5.9	5.9	11.31	11.51	13.55	5.75	5.95
		6	43.4	18.56	15.52	15.81	20.7	5.56	5.56	11.31	13.31	13.19	8.05	5.95
		7	47.17	22.68	15.88	17.87	19.3	13.54	7.99	9.12	10.79	15.75	8.43	4.09
		8	50.47	24.05	18.41	17.18	22.11	13.89	8.68	10.95	15.47	18.32	10.73	5.2
			excluded. Not measured accurately at study start.

## Sheet: Fig 4c
	Figure 4c
	cumul food intake (g)	Day	WT - Vhcl						WT-GIPR antibody							Test of normality passed: yes
		0	0	0	0	0	0	0	0	0	0	0	0	0
		1	3.404	4.038	4.231	4.731	3.923	3.885	3.327	3.327	3.731	3.115	3.231	3.231
		2	7.231	7.75	7.962	8.769	7.75	7.923	6.558	6.25	7.25	6.25	5.942	6.346
		3	11.365	11.288	11.481	11.692	11.788	11.038	8.962	9.173	10.173	9.077	8.058	8.769
		4	15.096	14.615	14.923	15.115	15.519	14.577	11.692	11.788	13.308	12.096	10.269	11.192
		5	17.519	17.731	18.231	18.135	19.038	17.5	14.404	14.712	16.019	14.808	12.596	13.192
		6	20.442	21.058	21.365	21.269	23.077	20.827	17.038	17.327	18.846	17.442	14.808	15.519
		7	23.558	24.885	24.192	24.788	26.192	23.75	19.962	19.25	21.558	20.058	17.231	18.231
		8	26.385	27.808	27	27.212	29.019	26.154	22.577	21.558	24.077	23.077	18.846	20.154

## Sheet: Figure 4d
	Figure 4d
	Body weight (g)	Day	GIPR KO - Vhcl						GIPR-GIPR antibody							Test of normality passed: yes
		0	25.2	28.8	29.7	30	32.1	31.4	28.6	28.3	29.6	31	29.6	31.6
		1	24.9	27.6	29.9	29.7	32.5	31.6	28.8	28.3	29.2	31.5	29.4	31.3
		2	25.3	27.7	30.4	29.4	32.8	32.1	28.8	28.9	29.6	31.3	29.5	31.8
		3	25.1	28.1	30.4	30.1	32.8	32.5	29.1	29.1	29.9	31.4	29.4	31.8
		4	25.2	28.5	30.6	31	33.2	32.5	29	29.1	29.8	32.1	30	32.5
		5	25.6	28.5	30.7	32.3	33.9	33.1	29.1	29.4	30.3	32.1	29.8	32.7
		6	25.5	28.8	31.1	33	33.5	33.8	29.5	29.7	30	32.3	30.3	33.1
		7	25.4	28.5	31.6	33	33.5	34.4	30.1	29.9	29.6	32.4	30.7	33.4
		8	25.9	28.7	31.4	33.4	33.9	34.7	30.3	30	29.5	32.4	30.7	33.7

## Sheet: Fig 4e
	Figure 4e
	Body weight (%)	Day	GIPR KO - Vhcl						GIPR-GIPR antibody							Test of normality passed: yes
		0	0	0	0	0	0	0	0	0	0	0	0	0
		1	-1.2	-4.2	0.7	-1	1.2	0.6	0.7	0	-1.4	1.6	-0.7	-0.9
		2	0.4	-3.8	2.4	-2	2.2	2.2	0.7	2.1	0	1	-0.3	0.6
		3	-0.4	-2.4	2.4	0.3	2.2	3.5	1.7	2.8	1	1.3	-0.7	0.6
		4	0	-1	3	3.3	3.4	3.5	1.4	2.8	0.7	3.5	1.4	2.8
		5	1.6	-1	3.4	7.7	5.6	5.4	1.7	3.9	2.4	3.5	0.7	3.5
		6	1.2	0	4.7	10	4.4	7.6	3.1	4.9	1.4	4.2	2.4	4.7
		7	0.8	-1	6.4	10	4.4	9.6	5.2	5.7	0	4.5	3.7	5.7
		8	2.8	-0.3	5.7	11.3	5.6	10.5	5.9	6	-0.3	4.5	3.7	6.6

## Sheet: Fig 4f
	Figure 4f
	cumul food intake (g)	Day	GIPR KO - Vhcl						GIPR-GIPR antibody							Test of normality passed: yes
		0	0	0	0	0	0	0	0	0	0	0	0	0
		1	1.808	0.904	3.635	2.019	2.827	2.212	2.212	2.327	1.923	3.019	2.115	2.019
		2	3.635	2.327	7.25	3.635	5.135	4.846	3.923	4.635	3.827	5.135	4.135	4.327
		3	5.038	4.038	10.385	6.558	7.462	7.154	6.038	6.75	5.846	7.558	6.038	6.558
		4	6.442	5.538	12	8.962	9.673	9.173	7.558	8.865	7.558	9.577	7.962	8.769
		5	8.673	7.654	14.212	12.692	12	11.596	9.481	11.192	9.885	11.788	10.173	11.692
		6	10.269	9.673	15.923	15.923	13.712	14.212	11.596	13.308	11.481	14.404	12.288	13.808
		7	11.596	11.077	18.442	18.038	15.115	16.519	13.596	15.212	12.788	16.231	14.712	16.115
		8	13.404	12.788	20.25	20.558	17.231	18.75	15.827	17.135	14.404	17.827	16.423	18.038

## Sheet: Fig 4g
	Figure 4g
	Body weight (g)	Day	GLP-1R KO - Vhcl						GLP-1R-GIPR antibody							Test of normality passed: yes
		0	26.1	28.3	31.3	32.5	32.8	36.2	29.5	28.8	30.6	31.6	33	36.1
		1	25.8	28.4	31.8	31.4	33	36.5	29.6	28.8	29.8	31.3	33.2	36.7
		2	25.5	28.3	31.9	31.2	33.5	37.4	30.3	29.3	29.8	30.9	33.9	37.2
		3	26.2	28.9	32.6	31.5	33.7	37.5	30.3	29.8	29.8	31	34.4	37.8
		4	26.2	29.5	33	32	33.5	37.5	31.3	30.1	30.1	30.6	35.4	39.2
		5	27.1	29.6	33.5	33.6	34.3	39.1	31.5	30.2	29.8	30.4	35.6	39.1
		6	27.4	29.9	34.6	33.9	34.3	39.5	32.2	30.6	29.9	30.4	35.7	40
		7	27.9	30.5	34.9	33.3	34.9	39.4	32.3	31.4	30.9	31.2	35.9	40.7
		8	27.4	30.2	35.9	33.7	36.4	39.8	33.3	30.9	31.1	31.1	36.5	41.2

## Sheet: Fig 4h
	Figure 4h
	Body weight (%)	Day	GLP-1R KO - Vhcl						GLP-1R-GIPR antibody							Test of normality passed: yes
		0	0	0	0	0	0	0	0	0	0	0	0	0
		1	-1.1	0.4	1.6	-3.4	0.6	0.8	0.3	0	-2.6	-0.9	0.6	1.7
		2	-2.3	0	1.9	-4	2.1	3.3	2.7	1.7	-2.6	-2.2	2.7	3
		3	0.4	2.1	4.2	-3.1	2.7	3.6	2.7	3.5	-2.6	-1.9	4.2	4.7
		4	0.4	4.2	5.4	-1.5	2.1	3.6	6.1	4.5	-1.6	-3.2	7.3	8.6
		5	3.8	4.6	7	3.4	4.6	8	6.8	4.9	-2.6	-3.8	7.9	8.3
		6	5	5.7	10.5	4.3	4.6	9.1	9.2	6.3	-2.3	-3.8	8.2	10.8
		7	6.9	7.8	11.5	2.5	6.4	8.8	9.5	9	1	-1.3	8.8	12.7
		8	5	6.7	14.7	3.7	11	9.9	12.9	7.3	1.6	-1.6	10.6	14.1

## Sheet: Fig 4i
	Figure 4i
	cumul food intake (g)	Day	GLP-1R KO - Vhcl						GLP-1R-GIPR antibody							Test of normality passed: yes
		0	0	0	0	0	0	0	0	0	0	0	0	0
		1	2.019	1.712	2.519	1.808	2.712	2.827	2.212	2.212	2.423	2.212	2.615	3.019
		2	3.827	3.827	5.038	3.327	5.038	5.75	5.038	4.135	3.731	3.519	6.038	6.558
		3	5.538	6.038	7.75	5.442	7.75	8.462	7.25	6.654	5.846	5.038	8.673	9.673
		4	7.558	8.269	10.269	7.75	9.885	10.981	9.981	8.865	7.558	6.346	11.692	13.5
		5	10.173	10.385	13.712	11.288	12.192	14.808	12.788	11.481	9.769	7.654	14.519	16.827
		6	12.788	12.596	16.327	13.712	14.615	18.135	15.519	13.808	11.788	9.769	17.635	20.462
		7	14.615	14.712	19.558	15.308	17.038	20.346	17.538	15.827	13.904	11.596	19.346	23.481
		8	16.231	16.731	22.673	17.327	20.25	22.865	20.346	17.442	16.231	13.404	21.673	26.904
