# Supplementary material for: GIPR agonism and antagonism decrease body weight and food intake via different mechanisms in male mice
Source: Nat Metab. 2025 Apr 29;7(6):1282–98. doi: 10.1038/s42255-025-01294-x (PMC12198009; doi:10.1038/s42255-025-01294-x)
Supplement: Supplementary file 8 — Statistical source data for Fig. 5. [file 42255_2025_1294_MOESM8_ESM.xlsx]

## Sheet: Fig 5b
	Figure 5b
	Body weight (g)	Chow-Vhcl	DIO-Vhcl	acyl-GIP	GIPR antag.	acyl-GLP-1	MAR709
		34.4	59.5	54.5	59.4	56.5	58		Test of normality passed: yes
		36.5	57.1	61.8	56.8	58.1	58.8
		35.7	54.5	51.3	55.5	57	57.7
		34.4	58.5	62.1	58	57.1	55.2
		36.5	55.2	50.4	49.9	49.8	57.5
		35.4	54.9	59.5	59.5	61.1	52.4

## Sheet: Fig 5c
					cell type
	Figure 5c	cell_id	UMAP_1	UMAP_2	C12_type
		AAACATGCAAATGCCC	8.96572	-0.64256	C12_Glut_neurons
		AAACATGCACAGGAAT	0.379066	11.4143	C12_Glut_neurons
		AAACATGCACTCAACA	13.9581	2.71506	C12_Glut_neurons
		AAACATGCAGTATGTT	9.47901	-1.24057	C12_Glut_neurons
		AAACATGCATTCCTGT	1.09961	5.80298	C12_Astrocytes
		AAACCAACAATCCTGA	14.5458	3.50167	C12_Glut_neurons
		AAACCAACATCCGTAA	12.0363	-0.823402	C12_Glut_neurons
		AAACCGAAGCCAAATC	16.1829	-1.57689	C12_Glut_neurons
		AAACCGAAGTGAACCT	0.979883	10.9501	C12_Glut_neurons
		AAACCGAAGTTCCCAC	13.6726	15.2619	C12_Oligodendrocytes
		AAACCGCGTGATGAAA	10.0703	16.5121	C12_Oligodendrocytes
		AAACCGCGTGATGAGG	9.28806	1.57754	C12_Gaba_neurons
		AAACCGCGTTGTTGGA	1.43539	12.7175	C12_Glut_neurons
		AAACCGGCAAACTCAT	0.9729	5.17436	C12_Astrocytes
		AAACCGGCATAGACTT	11.9693	14.3485	C12_Oligodendrocytes
		AAACGCGCATAATCCG	-0.356172	11.3955	C12_Glut_neurons
		AAACGCGCATCGTTCT	1.9813	11.0202	C12_Glut_neurons
		AAACGCGCATTAAGTC	10.7341	-4.06816	C12_Glut_neurons
		AAACGGATCCCGCAAA	4.40536	13.1366	C12_Gaba_neurons
		AAACGGATCCTCACAC	4.66518	5.76106	C12_Gaba_neurons
		AAACGGATCTTTGTAC	4.24504	5.14311	C12_Gaba_neurons
		AAACGTACAGGATGGC	9.83704	-2.33704	C12_Glut_neurons
		AAACGTACAGGCTAAG	16.0969	14.9638	C12_Oligodendrocytes
		AAACGTACAGTCTAGC	1.03127	12.0037	C12_Glut_neurons
		AAACGTACATGAATAG	2.24759	12.137	C12_Glut_neurons
		AAAGCACCAGTTTACG	15.2192	15.3123	C12_Oligodendrocytes
		AAAGCACCATCACAGC	11.1309	15.0067	C12_Oligodendrocytes
		AAAGCACCATCGCTCC	5.1911	14.1222	C12_Gaba_neurons
		AAAGCCCGTTCGCTTG	3.86503	8.75748	C12_Immune
		AAAGCCGCAATACTGT	13.7449	2.24633	C12_Glut_neurons
		AAAGCCGCAGGACCAA	5.32348	14.477	C12_Gaba_neurons
		AAAGCGGGTCCCGGAA	13.8986	0.244959	C12_Glut_neurons
		AAAGCGGGTCTTTGAC	0.629318	11.1798	C12_Glut_neurons
		AAAGCTTGTGGGTGAA	-1.73033	3.76288	C12_Astrocytes
		AAAGGACGTGTTCCCA	8.19124	-1.78396	C12_Glut_neurons
		AAAGGACGTTCCGCAC	14.774	14.6992	C12_Oligodendrocytes
		AAAGGAGCAAATATCC	12.7652	15.2331	C12_Oligodendrocytes
		AAAGGAGCAACAGGTG	8.19873	0.183831	C12_Gaba_neurons
		AAAGGAGCAACTGGGA	1.1482	10.4186	C12_Glut_neurons
		AAAGGAGCAGCACGAA	10.5007	16.6298	C12_Oligodendrocytes
		AAAGGAGCAGTACCGT	0.820491	11.3494	C12_Glut_neurons
		AAAGGAGCATGTTTGG	1.70432	11.0262	C12_Glut_neurons
		AAAGGCTCAATCGCAC	-0.489914	3.91834	C12_Astrocytes
		AAAGGCTCATCGCTTT	0.0979614	17.4548	C12_OPC
		AAAGGTTAGCTGAGGG	15.4568	15.6702	C12_Oligodendrocytes
		AAATCCGGTTACCGGG	12.096	14.0506	C12_Oligodendrocytes
		AAATCCGGTTTAACCC	12.859	14.2336	C12_Oligodendrocytes
		AAATGCCTCATGTTTC	6.27163	11.7974	C12_Fibroblasts
		AAATGCCTCGGTCAGC	4.31709	5.59932	C12_Gaba_neurons
		AAATGCCTCTTGTCTG	1.11458	-3.34863	C12_Glut_neurons
		AAATGGCCACAACAGG	16.6711	-0.977869	C12_Glut_neurons
		AACAAAGGTACCGGAT	4.1592	12.388	C12_Gaba_neurons
		AACAAAGGTATCTGGA	-3.28083	7.13407	C12_Astrocytes
		AACAAAGGTCGCAATA	8.06138	0.954248	C12_Gaba_neurons
		AACAAAGGTTACCGGG	0.727104	11.8613	C12_Glut_neurons
		AACAAAGGTTACGCGG	4.62889	13.9144	C12_Gaba_neurons
		AACAAGCCAGAAATGC	12.234	-0.257829	C12_Glut_neurons
		AACAAGCCAGCTTAAT	11.9154	-8.89573	C12_Glut_neurons
		AACAGATAGCAATAGG	8.40868	-0.00032319	C12_Glut_neurons
		AACAGATAGCACAGGG	1.85791	13.2746	C12_Glut_neurons
		AACAGATAGCATGCAT	-2.40146	5.47608	C12_Astrocytes
		AACAGATAGTAAGTCC	16.5856	14.0568	C12_Oligodendrocytes
		AACAGCAAGCGCCTTT	11.3526	-2.21201	C12_Glut_neurons
		AACAGGATCATGCAAC	1.47128	12.6432	C12_Glut_neurons
		AACAGGATCGAGGTGG	10.8652	-3.09477	C12_Glut_neurons
		AACATAGCAATCTCTC	1.04651	11.7993	C12_Glut_neurons
		AACATAGCACGAACAG	15.453	14.1031	C12_Oligodendrocytes
		AACATAGCATGCTTAG	15.8945	4.11238	C12_Glut_neurons
		AACATCATCACTCAAA	17.4338	13.9272	C12_Oligodendrocytes
		AACATCATCGGTAACT	1.35057	12.5803	C12_Glut_neurons
		AACATCATCTGTGCCT	12.4046	4.7093	C12_Glut_neurons
		AACATTGTCCGCACAA	1.92635	13.0028	C12_Glut_neurons
		AACCCGCAGCAGGTGG	14.4469	14.899	C12_Oligodendrocytes
		AACCCGCAGGTCCAAT	1.61325	-4.34901	C12_Glut_neurons
		AACCCGCAGGTTTGCG	-1.3623	6.19613	C12_Astrocytes
		AACCCGCAGTAAGTGG	15.7145	15.0751	C12_Oligodendrocytes
		AACCGCTCACAATACT	15.5797	13.7332	C12_Oligodendrocytes
		AACCGCTCAGTAGCCT	0.94862	12.5055	C12_Glut_neurons
		AACCGCTCATGAAATG	17.1628	-0.847964	C12_Glut_neurons
		AACCGGCTCCTGTTCA	2.15891	12.0802	C12_Glut_neurons
		AACCGGCTCTTGTCCA	14.4202	13.8492	C12_Oligodendrocytes
		AACCGGCTCTTGTCTG	16.1255	14.9757	C12_Oligodendrocytes
		AACCTAATCAGTGAAG	1.83308	11.7927	C12_Glut_neurons
		AACCTAATCCGGTTAG	-2.05637	4.10627	C12_Astrocytes
		AACCTAATCGAGCTAT	9.52792	1.4659	C12_Gaba_neurons
		AACCTCACAACTAACT	-1.55378	4.68456	C12_Astrocytes
		AACCTCACAGTCTATG	6.01263	-3.05051	C12_5-HT_neurons
		AACCTCACATGGTTAT	17.8267	0.206219	C12_Glut_neurons
		AACCTCCTCAGGAAGC	8.40872	4.74673	C12_Gaba_neurons
		AACCTCCTCCAGCACA	-0.452976	6.20965	C12_Astrocytes
		AACCTCCTCCTGAGTG	1.46245	11.4561	C12_Glut_neurons
		AACCTCCTCTAAGGTC	0.839866	11.1702	C12_Glut_neurons
		AACCTTAAGCACTTGG	14.758	2.57962	C12_Glut_neurons
		AACCTTAAGCCAAATC	11.8561	-8.6628	C12_Glut_neurons
		AACCTTAAGGAACACA	14.3033	0.890067	C12_Glut_neurons
		AACCTTAAGGAGGGTT	0.0552792	16.4382	C12_OPC
		AACCTTAAGGCATGAA	2.06952	11.8776	C12_Glut_neurons
		AACCTTAAGGGATGCG	9.83524	-2.61249	C12_Glut_neurons
		AACCTTAAGGGTGAGT	0.315649	11.4004	C12_Glut_neurons
		AACCTTGCAACTAGAA	-1.713	4.05771	C12_Astrocytes
		AACCTTGCACTAAATC	4.91638	14.0335	C12_Gaba_neurons
		AACGACAAGCATTTCT	5.2082	5.76719	C12_Gaba_neurons
		AACGACAAGGAGGGTT	4.45061	8.23595	C12_Immune
		AACGACAAGTGACCTG	1.69355	12.1764	C12_Glut_neurons
		AACGCCCAGAAGCTAG	10.869	2.53789	C12_Gaba_neurons
		AACGCCCAGACACCGC	12.4842	-5.453	C12_Glut_neurons
		AACGCCCAGACAGGCG	8.61452	-1.91982	C12_Glut_neurons
		AACGCCCAGCCGGTAC	1.73373	9.94857	C12_Glut_neurons
		AACGCTAGTTACAAAC	1.70349	-4.54412	C12_Glut_neurons
		AACGCTAGTTAGTACG	17.8149	-1.09945	C12_Glut_neurons
		AACGCTAGTTGTTGTC	11.8815	-2.99493	C12_Glut_neurons
		AACGGTAAGAGCAAGC	8.47232	0.593426	C12_Gaba_neurons
		AACGGTAAGTAGGATG	16.6152	14.1883	C12_Oligodendrocytes
		AACGGTAAGTGAACGA	17.4522	-0.777787	C12_Glut_neurons
		AACGGTAAGTGCACGC	13.0062	3.05245	C12_Glut_neurons
		AACGGTAAGTTGCGTG	4.4966	5.5491	C12_Gaba_neurons
		AACTACTCAACTAGAA	15.9089	-5.04811	C12_Gaba_neurons
		AACTACTCAAGGCCAA	-3.37752	6.91399	C12_Astrocytes
		AACTACTCACACAATT	1.7915	-4.05311	C12_Glut_neurons
		AACTAGCTCAATGTGC	6.04174	12.0349	C12_Fibroblasts
		AACTAGCTCCATCAGG	9.63226	2.04215	C12_Gaba_neurons
		AACTAGTGTTGGTTGA	4.74915	14.0129	C12_Gaba_neurons
		AACTCACAGGCTGTCA	0.120862	4.8354	C12_Astrocytes
		AACTCACAGGTTACAC	7.3667	9.7056	C12_Mural
		AACTCACAGTCAATTG	8.94582	2.71828	C12_Gaba_neurons
		AACTGTTCACAGGATG	-1.3496	3.27704	C12_Astrocytes
		AACTGTTCAGGGAGGA	9.56662	16.3102	C12_Oligodendrocytes
		AACTGTTCATAAGCAA	2.03197	11.5781	C12_Glut_neurons
		AACTTAGTCAACCAAC	11.0283	15.1825	C12_Oligodendrocytes
		AACTTAGTCCGTTATT	11.4168	-0.936658	C12_Glut_neurons
		AACTTAGTCCTAAGAC	8.94879	-4.73609	C12_Glut_neurons
		AACTTAGTCGCAGGCT	0.199156	5.72384	C12_Astrocytes
		AACTTAGTCTAACTGA	-0.699615	4.35995	C12_Astrocytes
		AACTTAGTCTTGCATT	0.714763	6.0208	C12_Astrocytes
		AAGAACAGTGCAATAT	0.250157	11.135	C12_Glut_neurons
		AAGAACAGTGGAAACG	1.63803	10.0237	C12_Glut_neurons
		AAGAATCAGCATGAAG	1.75846	10.9869	C12_Glut_neurons
		AAGAATCAGCGAGGTG	15.2197	1.38576	C12_Glut_neurons
		AAGAATCAGCGATAGA	10.7709	11.891	C12_Oligodendrocytes
		AAGAATCAGCGGTTAT	10.758	-0.0116606	C12_Glut_neurons
		AAGAATCAGCTGAGGG	14.6526	0.745191	C12_Glut_neurons
		AAGAATCAGGTAAGCA	16.4236	15.4699	C12_Oligodendrocytes
		AAGACAAGTAAGCACC	11.458	-1.76772	C12_Glut_neurons
		AAGACAAGTAGCCTCC	16.7963	14.3043	C12_Oligodendrocytes
		AAGACAAGTCACACCC	8.32039	4.9884	C12_Gaba_neurons
		AAGACAAGTCTTTGAC	-3.35047	7.25007	C12_Astrocytes
		AAGACATAGCATCCAG	-0.579105	5.65194	C12_Astrocytes
		AAGACATAGCCTGTGA	1.22213	11.9158	C12_Glut_neurons
		AAGACATAGGTATTGC	14.2995	4.70702	C12_Glut_neurons
		AAGACCAAGCTAATCA	0.448039	11.7398	C12_Glut_neurons
		AAGACCAAGGTCTTGG	13.2759	13.2738	C12_Oligodendrocytes
		AAGACCAAGTCATTTC	11.3015	-1.97486	C12_Glut_neurons
		AAGCAAGTCACTAATG	-2.58649	4.57473	C12_Astrocytes
		AAGCAAGTCTAATCTC	10.8456	15.5803	C12_Oligodendrocytes
		AAGCATGAGCTGGACC	1.40661	11.6055	C12_Glut_neurons
		AAGCATGAGGACCTGC	4.0562	6.34495	C12_Gaba_neurons
		AAGCATGAGTTAACCA	1.51236	11.8018	C12_Glut_neurons
		AAGCCACGTTGACTTC	0.623053	10.8768	C12_Glut_neurons
		AAGCCACGTTGTTGTC	1.83513	12.0009	C12_Glut_neurons
		AAGCCACGTTTGGTTC	0.745447	11.5699	C12_Glut_neurons
		AAGCCTGTCCCTGGAA	3.276	12.7323	C12_Gaba_neurons
		AAGCCTTAGCCTCTCG	11.0336	15.199	C12_Oligodendrocytes
		AAGCCTTAGGTCCAAT	11.8783	-8.73367	C12_Glut_neurons
		AAGCCTTAGTTGTCAA	1.95745	10.8736	C12_Glut_neurons
		AAGCGAATCATTGACA	0.666183	11.5797	C12_Glut_neurons
		AAGCGAATCTTGAGCG	1.37274	11.9282	C12_Glut_neurons
		AAGCGAGGTCTCACTG	5.22641	5.64914	C12_Gaba_neurons
		AAGCGAGGTGCCGCAA	10.4566	-2.04432	C12_Glut_neurons
		AAGCGAGGTTAAGTGT	11.9496	-8.90953	C12_Glut_neurons
		AAGCGCTGTAGACAAA	11.3223	-0.338715	C12_Glut_neurons
		AAGCGCTGTGACCTGG	0.909364	11.7266	C12_Glut_neurons
		AAGCGCTGTTAATCGG	15.6626	0.641948	C12_Glut_neurons
		AAGCGGGTCCTGGCTT	8.32416	4.35365	C12_Gaba_neurons
		AAGCGGGTCTTAATGG	10.6807	15.5388	C12_Oligodendrocytes
		AAGCGGGTCTTTGTAC	16.8795	14.188	C12_Oligodendrocytes
		AAGCGTTTCAAATCGC	8.69889	2.79541	C12_Gaba_neurons
		AAGCGTTTCCTCAGCT	4.00974	5.3348	C12_Gaba_neurons
		AAGCGTTTCGGGACTC	11.7471	-2.61268	C12_Glut_neurons
		AAGCTAGAGCTGAGGG	8.08437	-2.00078	C12_Glut_neurons
		AAGCTAGAGGTTACAC	14.8593	15.1958	C12_Oligodendrocytes
		AAGCTAGAGTTTGAGC	1.74835	12.8032	C12_Glut_neurons
		AAGCTATGTAATCACG	8.25679	1.56612	C12_Gaba_neurons
		AAGCTATGTAGTCAAT	9.66962	-0.952709	C12_Glut_neurons
		AAGCTATGTCCTCCAA	12.9197	-5.02934	C12_Glut_neurons
		AAGCTATGTCCTGATT	12.2178	-1.04518	C12_Glut_neurons
		AAGCTCCCATTCAGCA	17.8444	0.369293	C12_Glut_neurons
		AAGCTTGGTGACATGC	14.8547	1.08139	C12_Glut_neurons
		AAGCTTGGTGTTTCAC	0.904792	11.3554	C12_Glut_neurons
		AAGCTTGGTTCGCGCT	1.81544	11.5141	C12_Glut_neurons
		AAGCTTGGTTGGTTAG	0.187041	11.0134	C12_Glut_neurons
		AAGGAAGCATGTCAAT	10.2892	1.18335	C12_Gaba_neurons
		AAGGATCCAACACCTA	9.55175	1.41181	C12_Gaba_neurons
		AAGGATGTCACCAATA	1.61181	11.1851	C12_Glut_neurons
		AAGGATGTCACCGGTA	9.52472	15.9655	C12_Oligodendrocytes
		AAGGATGTCCTGAGTG	12.8808	9.69117	C12_Oligodendrocytes
		AAGGATGTCGACAAAG	20.8415	6.26951	C12_Glut_neurons
		AAGGATTAGCCACATG	2.4096	13.1087	C12_Glut_neurons
		AAGGATTAGCTGGCTA	17.4762	-1.28048	C12_Glut_neurons
		AAGGATTAGCTGTACG	9.69376	13.8113	C12_Oligodendrocytes
		AAGGATTAGGGACCTC	-1.20479	4.93374	C12_Astrocytes
		AAGGATTAGTTAGCTA	11.9466	-7.88925	C12_Glut_neurons
		AAGGCCCTCATTAGTG	10.4829	-2.09065	C12_Glut_neurons
		AAGGCCCTCCGCTAGA	8.13333	2.71953	C12_Gaba_neurons
		AAGGCCCTCCTCCCTC	9.80177	-2.48954	C12_Glut_neurons
		AAGGTATAGCTTAGCG	15.3739	14.5411	C12_Oligodendrocytes
		AAGGTATAGGCATGAA	12.6926	-1.24759	C12_Glut_neurons
		AAGGTATAGGCCCAGT	11.2207	13.9036	C12_Oligodendrocytes
		AAGGTATAGGGATGCG	12.7028	14.0024	C12_Oligodendrocytes
		AAGGTATAGTCATTGA	9.74622	16.6324	C12_Oligodendrocytes
		AAGGTCAAGATGGAGC	-1.08676	5.13605	C12_Astrocytes
		AAGGTCAAGCCGCAGT	11.6575	-2.25948	C12_Glut_neurons
		AAGGTCAAGCGGTTAT	12.2677	16.5516	C12_Oligodendrocytes
		AAGGTCAAGGTCCTAG	11.5078	2.41303	C12_Gaba_neurons
		AAGGTGCAGGCAAGTA	2.11984	12.7715	C12_Glut_neurons
		AAGTAGCCAAAGCCTC	12.0165	12.7664	C12_Oligodendrocytes
		AAGTAGCCAAGGTACG	6.59127	8.01787	C12_Endothelial
		AAGTAGCCAATACTGT	13.6848	-0.230886	C12_Glut_neurons
		AAGTAGCCAGCCTTGG	-0.546219	5.96648	C12_Astrocytes
		AAGTAGCCATAATCCG	9.78474	0.86213	C12_Gaba_neurons
		AAGTAGCCATCCCTCA	12.4743	-0.314924	C12_Glut_neurons
		AAGTCTATCAAGCGCC	-7.13263	1.43872	C12_Gaba_neurons
		AAGTCTATCATGCTTT	4.07773	5.07325	C12_Gaba_neurons
		AAGTCTATCCATAATG	3.85562	5.51608	C12_Gaba_neurons
		AAGTCTATCTTAGTGA	8.12109	3.34404	C12_Gaba_neurons
		AAGTCTATCTTGATGA	1.80163	-4.2417	C12_Glut_neurons
		AAGTGAAGTAACGAGG	14.5866	0.0386301	C12_Glut_neurons
		AAGTGAAGTGATGAGG	9.74298	15.3623	C12_Oligodendrocytes
		AAGTGAAGTTATAGCG	13.069	-3.73026	C12_Glut_neurons
		AAGTGCAAGGAGGGTT	10.3913	15.4406	C12_Oligodendrocytes
		AAGTGTTGTTAGCTGA	1.32533	12.4755	C12_Glut_neurons
		AAGTTACGTAGTTGGC	10.4499	-1.16852	C12_Glut_neurons
		AAGTTACGTGCAATAT	12.746	16.1209	C12_Oligodendrocytes
		AAGTTACGTGTTAGCA	15.0933	7.05465	C12_Oligodendrocytes
		AAGTTACGTTTGACCT	5.54261	5.42987	C12_Gaba_neurons
		AAGTTAGCAAAGCGCA	2.09368	11.2867	C12_Glut_neurons
		AAGTTAGCAAGGCCAA	15.1106	-0.879594	C12_Glut_neurons
		AAGTTAGCAAGGTCCT	13.5564	-4.79134	C12_Gaba_neurons
		AAGTTAGCAGGAACCA	16.0673	15.4512	C12_Oligodendrocytes
		AAGTTAGCAGGCTAGA	13.5239	3.61649	C12_Glut_neurons
		AAGTTAGCATGGCCCA	0.503189	11.3917	C12_Glut_neurons
		AAGTTTGTCCATAATG	-0.774126	6.10049	C12_Astrocytes
		AAGTTTGTCCTTTACG	0.52685	11.1624	C12_Glut_neurons
		AAGTTTGTCGACCTGA	9.59756	-0.92047	C12_Glut_neurons
		AATAACCGTACCAGGT	10.6949	-0.635812	C12_Glut_neurons
		AATAACCGTTGAGCCG	1.91648	12.0662	C12_Glut_neurons
		AATACCGGTATTCGCT	13.6934	15.053	C12_Oligodendrocytes
		AATAGAGGTACAAAGA	-2.05833	3.56349	C12_Astrocytes
		AATAGAGGTCATTACC	1.78276	12.6759	C12_Glut_neurons
		AATAGCTGTAACCTAG	5.13115	14.2699	C12_Gaba_neurons
		AATAGCTGTACTGATG	-3.34517	7.23286	C12_Astrocytes
		AATAGCTGTTACTTCA	14.9348	1.33155	C12_Glut_neurons
		AATAGCTGTTCGGTAA	12.4259	0.0308555	C12_Glut_neurons
		AATATCCCACAAGCCT	-0.100141	5.78864	C12_Astrocytes
		AATATCCCAGCCGCTA	11.3366	15.7647	C12_Oligodendrocytes
		AATATCCCAGTCTAAT	11.7934	-8.63507	C12_Glut_neurons
		AATATCCCATAAACCT	0.441473	5.33242	C12_Astrocytes
		AATCAGGAGACCATAC	-7.15013	1.40315	C12_Gaba_neurons
		AATCAGGAGCAAGGAC	16.5232	14.3285	C12_Oligodendrocytes
		AATCAGGAGCATGTCG	-0.0567238	11.2249	C12_Glut_neurons
		AATCAGGAGCGGCTGT	8.13125	0.645695	C12_Gaba_neurons
		AATCAGGAGGCATGTT	1.19032	11.2292	C12_Glut_neurons
		AATCAGGAGGCTAAGA	1.57527	11.0481	C12_Glut_neurons
		AATCATCCAACTAACT	17.7601	14.979	C12_Oligodendrocytes
		AATCATCCAAGCCACT	11.7857	-0.286205	C12_Glut_neurons
		AATCATGTCAAGCTTA	11.1688	-0.668993	C12_Glut_neurons
		AATCATGTCACGCGGT	-3.64261	5.85059	C12_Astrocytes
		AATCCATCAACTGGCT	0.917121	6.1055	C12_Astrocytes
		AATCCATCACCATATG	1.38226	11.428	C12_Glut_neurons
		AATCCATCAGAAATTG	18.706	-3.91111	C12_Gaba_neurons
		AATCCCTGTACGATTG	9.23169	1.36623	C12_Gaba_neurons
		AATCCCTGTCCTTAGT	2.16143	12.3842	C12_Glut_neurons
		AATCCCTGTCGAAGTC	1.7661	13.1924	C12_Glut_neurons
		AATCCGTAGCGAGCGA	1.24959	12.2405	C12_Glut_neurons
		AATCCGTAGCGGATAA	1.19106	11.4559	C12_Glut_neurons
		AATCCGTAGGCATTAC	8.83552	-2.57667	C12_Glut_neurons
		AATCCGTAGGCTAATC	-0.00056935	11.4634	C12_Glut_neurons
		AATCCGTAGTGCACGC	11.2895	-1.57054	C12_Glut_neurons
		AATCCTAAGGTCCAAT	9.61837	0.815891	C12_Gaba_neurons
		AATCCTAAGTGAACCT	11.0345	-1.40463	C12_Glut_neurons
		AATCGCCCAACAGCCT	2.18702	11.9676	C12_Glut_neurons
		AATCGCCCAAGGTATA	4.20821	12.2741	C12_Gaba_neurons
		AATCGCCCACAAACTT	11.5505	-1.41036	C12_Glut_neurons
		AATCGCCCAGCATGGA	16.3498	-3.38105	C12_Gaba_neurons
		AATCGCCCAGGCCATT	13.0964	16.249	C12_Oligodendrocytes
		AATCTCAAGCACTAAC	1.43633	11.484	C12_Glut_neurons
		AATCTCAAGCTGTACG	13.9862	-0.0648584	C12_Glut_neurons
		AATCTCAAGCTTACTT	13.4384	13.812	C12_Oligodendrocytes
		AATCTCAAGTATCGCG	13.0076	15.741	C12_Oligodendrocytes
		AATCTCAAGTCTTGAA	21.2845	5.80129	C12_Glut_neurons
		AATGAAGGTGATGATT	5.2291	14.3408	C12_Gaba_neurons
		AATGAAGGTGTTAGCA	-1.33895	4.22233	C12_Astrocytes
		AATGAAGGTTCGGTAA	4.49022	6.40285	C12_Gaba_neurons
		AATGCAACACCTCGCT	1.46079	12.7138	C12_Glut_neurons
		AATGCAACAGCTTAAT	9.58726	-0.952937	C12_Glut_neurons
		AATGCATGTAGGTTTG	10.009	14.7275	C12_Oligodendrocytes
		AATGCATGTCATTAGG	1.32528	12.5504	C12_Glut_neurons
		AATGCATGTGAAACAA	12.2963	-2.25063	C12_Glut_neurons
		AATGCATGTTGCAATG	0.809479	11.7819	C12_Glut_neurons
		AATGCATGTTTATCGC	-3.38817	7.09997	C12_Astrocytes
		AATGCGCGTCAGGCAT	9.4069	15.0215	C12_Oligodendrocytes
		AATGCGCGTGAGAAAC	-7.14755	1.42259	C12_Gaba_neurons
		AATGGCGCAGCCTAAC	0.236483	11.5158	C12_Glut_neurons
		AATGGCGCATAGCAGG	10.3977	-0.197827	C12_Glut_neurons
		AATGTCATCACTTTAC	1.32872	11.9724	C12_Glut_neurons
		AATGTCATCGGGACTC	12.4757	-2.76279	C12_Glut_neurons
		AATGTCATCGTGCCTT	10.2753	0.19331	C12_Gaba_neurons
		AATGTCATCTATCGCC	8.71965	2.23554	C12_Gaba_neurons
		AATGTCCAGCGATAGA	13.346	13.1056	C12_Oligodendrocytes
		AATGTCCAGCGCATTG	14.3789	2.48833	C12_Glut_neurons
		AATGTCCAGTAGGATG	9.27925	-2.71391	C12_Glut_neurons
		AATTACCCAACTAGAA	14.101	7.03348	C12_Oligodendrocytes
		AATTACCCAAGGGTTG	-1.89308	4.35451	C12_Astrocytes
		AATTACCCACTTGTTC	7.08211	7.84048	C12_Endothelial
		AATTACCCAGGTTACC	0.400274	5.68515	C12_Astrocytes
		AATTACCCATAGCTGC	15.9147	-3.27616	C12_Gaba_neurons
		AATTAGCGTCTAACCT	11.0943	-1.19821	C12_Glut_neurons
		AATTAGCGTGAGGTGA	9.49023	15.8134	C12_Oligodendrocytes
		AATTAGGCACTGACTA	14.2907	7.11749	C12_Oligodendrocytes
		AATTAGGCACTTAGGC	1.52347	-4.00124	C12_Glut_neurons
		AATTAGGCAGGCCTTG	9.49041	0.735816	C12_Gaba_neurons
		AATTCGTCAACTAACT	6.8448	7.95481	C12_Endothelial
		AATTCGTCAAGACTCC	8.96907	-5.00759	C12_Glut_neurons
		AATTCGTCAAGCCACT	4.1366	5.353	C12_Gaba_neurons
		AATTCGTCAAGTCGCT	3.90936	5.44061	C12_Gaba_neurons
		AATTCGTCAATAGTCT	16.3617	-8.24801	C12_Glut_neurons
		AATTCGTCATCCGTAA	7.25003	2.23672	C12_Gaba_neurons
		AATTGACGTCACGAAC	16.2891	14.7305	C12_Oligodendrocytes
		AATTGACGTCTTACTA	1.1912	10.4559	C12_Glut_neurons
		AATTGCCAGTAGGATG	1.69682	11.4205	C12_Glut_neurons
		AATTGCTCAACAGCCT	13.8186	3.34063	C12_Glut_neurons
		AATTGCTCAACCTGGT	12.6144	-1.95302	C12_Glut_neurons
		AATTGCTCACTTGTTC	2.31101	12.9969	C12_Glut_neurons
		AATTGCTCATGGAGGC	9.55967	-1.56394	C12_Glut_neurons
		AATTGGACAAAGGCCA	10.7831	14.5703	C12_Oligodendrocytes
		AATTGGACACCGTTCC	2.11012	11.4111	C12_Glut_neurons
		AATTGGACATCGTTCT	12.2573	-0.666994	C12_Glut_neurons
		AATTGGACATTCCTGT	1.78086	-4.18709	C12_Glut_neurons
		AATTGGGAGGCCCAGT	-7.17141	1.3953	C12_Gaba_neurons
		AATTGGGAGGGTGGAT	11.8607	-8.88417	C12_Glut_neurons
		AATTGGGAGTAAAGGT	2.00145	10.9926	C12_Glut_neurons
		AATTGTGTCAGCAAGA	12.3958	-3.6876	C12_Glut_neurons
		AATTGTGTCGCTATAA	10.9774	-1.7858	C12_Glut_neurons
		AATTGTGTCGGCCAGT	1.00946	10.9297	C12_Glut_neurons
		AATTGTGTCTCAATAG	14.732	-0.391885	C12_Glut_neurons
		AATTTCCTCGGCCATA	2.5276	-3.98506	C12_Glut_neurons
		AATTTCCTCTGCAAGT	9.63477	1.01546	C12_Gaba_neurons
		AATTTCCTCTGGCTTC	18.1458	4.18115	C12_Gaba_neurons
		AATTTGCCAAGCGAGC	1.14738	12.9533	C12_Glut_neurons
		AATTTGGTCAATGTGC	1.82592	13.1348	C12_Glut_neurons
		AATTTGGTCCGTGACA	8.49487	4.90304	C12_Gaba_neurons
		AATTTGGTCGTTACAA	7.56392	3.3575	C12_Gaba_neurons
		AATTTGGTCTAGCGTG	13.9495	2.69871	C12_Glut_neurons
		AATTTGGTCTGGCATG	-0.247347	5.40099	C12_Astrocytes
		ACAAACTGTCGCGCAA	15.1177	4.04131	C12_Glut_neurons
		ACAAACTGTGATGAAA	11.8238	0.24016	C12_Glut_neurons
		ACAAAGGTCATAGCCG	-0.0109946	4.79912	C12_Astrocytes
		ACAAAGGTCCTCCTAA	10.9813	-2.0659	C12_Glut_neurons
		ACAAAGGTCGCTTCTA	1.79912	11.9109	C12_Glut_neurons
		ACAAAGGTCTTGTCTG	15.9968	14.7475	C12_Oligodendrocytes
		ACAACAACACCTACGG	10.3507	15.7719	C12_Oligodendrocytes
		ACAACAACACTAGCGT	9.92502	0.763212	C12_Gaba_neurons
		ACAACAACAGATTCAT	11.8194	14.5837	C12_Oligodendrocytes
		ACAACAACAGCCGCTA	2.25747	12.6193	C12_Glut_neurons
		ACAACAACATAAACCT	15.6038	14.7303	C12_Oligodendrocytes
		ACAACAACATCGTTCT	10.7523	-3.34854	C12_Glut_neurons
		ACAACACTCAGTGAAG	13.6303	14.7597	C12_Oligodendrocytes
		ACAACACTCCATAAGC	1.98522	2.96686	C12_Immune
		ACAACACTCCTCATCA	10.7557	0.38847	C12_Glut_neurons
		ACAACACTCGCTAGAT	10.6283	-1.71748	C12_Glut_neurons
		ACAACACTCGGCTATG	14.3239	3.64807	C12_Glut_neurons
		ACAACAGAGCCTCTCG	0.030425	5.77583	C12_Astrocytes
		ACAACAGAGCTTTGTT	10.4994	-0.434331	C12_Glut_neurons
		ACAACAGAGGTAAGGC	10.9192	-0.00715135	C12_Glut_neurons
		ACAACAGAGGTCATTA	2.30353	12.4878	C12_Glut_neurons
		ACAACAGAGTAACCAC	1.48861	10.821	C12_Glut_neurons
		ACAACATGTCATGCAA	17.4778	14.6528	C12_Oligodendrocytes
		ACAACATGTGAGACTC	7.35571	-2.27416	C12_5-HT_neurons
		ACAACATGTTGTGATG	16.7412	13.7763	C12_Oligodendrocytes
		ACACAATGTGCGCAAT	10.6342	-0.659974	C12_Glut_neurons
		ACACAATGTTCCTCCT	10.3612	0.416879	C12_Gaba_neurons
		ACACCTTGTGTGTGGT	-7.14529	1.42917	C12_Gaba_neurons
		ACACCTTGTTCAAGAT	3.90056	12.6685	C12_Gaba_neurons
		ACACCTTGTTCCTGAT	1.07118	5.91446	C12_Astrocytes
		ACACGGACACTAAATC	3.97671	5.41646	C12_Gaba_neurons
		ACACGGACACTTCACT	11.3	-2.13083	C12_Glut_neurons
		ACACTAATCATGCGTG	21.2263	6.11928	C12_Glut_neurons
		ACACTAATCATTACGA	1.05638	12.5161	C12_Glut_neurons
		ACACTAGGTGCTCCAC	6.78836	9.44171	C12_Mural
		ACACTAGGTTTACTTG	4.95243	10.2042	C12_Tanycytes
		ACACTTAAGCACTTGG	13.3065	2.81189	C12_Glut_neurons
		ACACTTAAGTTGCGTG	13.4813	3.33395	C12_Glut_neurons
		ACACTTGCAATGCGCT	3.70259	13.3326	C12_Gaba_neurons
		ACACTTGCACACAATT	2.17442	13.3095	C12_Glut_neurons
		ACACTTGCACCTCACC	2.34712	13.3188	C12_Glut_neurons
		ACACTTGCAGCCTTGG	12.7405	-1.87304	C12_Glut_neurons
		ACACTTGCAGGCTTCG	2.02169	11.1469	C12_Glut_neurons
		ACACTTGCATAAGGAC	0.0151697	12.1828	C12_Glut_neurons
		ACAGCCGGTGTTTGCT	11.9285	-8.35915	C12_Glut_neurons
		ACAGCCGGTTTAGCGA	1.99568	11.4688	C12_Glut_neurons
		ACAGCGCTCAATGTGC	4.51534	5.47558	C12_Gaba_neurons
		ACAGCGCTCATGTCAA	1.496	10.946	C12_Glut_neurons
		ACAGCGCTCCTGGCTT	4.00128	13.4862	C12_Gaba_neurons
		ACAGGAATCATGGTTA	12.3279	-0.53544	C12_Glut_neurons
		ACAGGAATCATTCATC	-0.338083	4.4853	C12_Astrocytes
		ACAGGAATCCAAGTGT	1.48812	11.6159	C12_Glut_neurons
		ACAGGAATCGGGCCAT	1.01614	12.2991	C12_Glut_neurons
		ACAGGATCAAACAACA	12.2767	10.2331	C12_Oligodendrocytes
		ACAGGATCAACAGCCT	16.4164	-8.34294	C12_Glut_neurons
		ACAGGATCACAAAGGT	12.1578	16.3007	C12_Oligodendrocytes
		ACAGGATCACTTAACG	11.9245	-8.63333	C12_Glut_neurons
		ACAGGATCAGGTCCTG	5.35876	13.817	C12_Oligodendrocytes
		ACAGGATCATGAATAG	10.3886	-2.52964	C12_Glut_neurons
		ACAGGCTGTACGGTAC	7.59682	2.80232	C12_Gaba_neurons
		ACAGGCTGTAGTTGGC	-0.00978658	5.95211	C12_Astrocytes
		ACAGGCTGTCATTGTC	2.09048	13.2128	C12_Glut_neurons
		ACAGGCTGTCTTGCAT	10.914	-2.29354	C12_Glut_neurons
		ACAGGCTGTTTAGCGA	11.5558	7.03669	C12_Glut_neurons
		ACAGGCTGTTTATGGG	9.84034	15.574	C12_Oligodendrocytes
		ACAGGCTGTTTGGTTC	9.58084	-1.81058	C12_Glut_neurons
		ACAGGTAAGAATGACG	17.8689	-0.157757	C12_Glut_neurons
		ACAGGTAAGCTAAAGG	17.1573	15.0055	C12_Oligodendrocytes
		ACAGGTAAGGTCCAAT	2.24479	12.6575	C12_Glut_neurons
		ACAGGTAAGGTTACGT	10.8952	-0.186875	C12_Glut_neurons
		ACAGGTAAGTAGGCGG	9.78973	-0.730803	C12_Glut_neurons
		ACAGTATGTAATCCCT	-0.55258	4.95237	C12_Astrocytes
		ACAGTATGTACCTTAC	13.0884	-1.91056	C12_Glut_neurons
		ACAGTATGTAGTTGGC	17.8733	14.7381	C12_Oligodendrocytes
		ACAGTATGTGAGCAAG	2.26634	11.5753	C12_Glut_neurons
		ACAGTATGTGAGCACT	3.92948	5.34071	C12_Gaba_neurons
		ACAGTATGTTGTGATG	13.5735	-4.71458	C12_Gaba_neurons
		ACAGTATGTTTAGCGA	13.5744	4.28175	C12_Glut_neurons
		ACATAGCTCAAACACC	9.14099	-4.20252	C12_Glut_neurons
		ACATAGCTCATTAGGC	15.4992	-3.21682	C12_Gaba_neurons
		ACATAGCTCCCGAACA	13.3735	2.45386	C12_Glut_neurons
		ACATAGCTCCTCACAC	11.8144	-8.95362	C12_Glut_neurons
		ACATAGCTCTATGACA	10.2856	1.52768	C12_Gaba_neurons
		ACATCAATCCCGAACA	17.297	0.644299	C12_Glut_neurons
		ACATCAATCGTTACAA	1.27472	11.9653	C12_Glut_neurons
		ACATCATCAAGGTGCA	12.7212	13.3896	C12_Oligodendrocytes
		ACATCATCAATTGAGA	-3.37375	7.32492	C12_Astrocytes
		ACATCATCACCAGGTT	16.1908	14.5706	C12_Oligodendrocytes
		ACATCATCATGCTTAG	1.74772	12.1825	C12_Glut_neurons
		ACATTAGTCAATGAGG	5.2333	14.1159	C12_Oligodendrocytes
		ACATTAGTCAGAAACG	1.35431	11.7049	C12_Glut_neurons
		ACATTAGTCCCTCATA	2.22105	13.2533	C12_Glut_neurons
		ACATTAGTCCTTGCAC	14.676	12.9388	C12_Oligodendrocytes
		ACATTAGTCGAAGCGG	4.9823	5.73898	C12_Gaba_neurons
		ACATTAGTCGTTACAA	12.4678	15.6418	C12_Oligodendrocytes
		ACATTAGTCTTAGCGG	1.23902	10.4351	C12_Glut_neurons
		ACATTGCAGACAACAG	9.70904	0.687159	C12_Gaba_neurons
		ACATTGCAGGATGATG	12.4924	14.487	C12_Oligodendrocytes
		ACATTGCAGTCAGTAC	11.7213	15.3234	C12_Oligodendrocytes
		ACCAAACTCACTTTAC	1.1233	11.7476	C12_Glut_neurons
		ACCAAACTCAGGCCTA	14.1231	-1.27964	C12_Glut_neurons
		ACCAAGCGTAACGGGA	9.89115	0.662371	C12_Gaba_neurons
		ACCAAGCGTACCCACC	1.32739	11.248	C12_Glut_neurons
		ACCAAGCGTGATGAAA	4.33778	13.6583	C12_Gaba_neurons
		ACCAAGCGTGTTAAAC	4.2464	13.2733	C12_Gaba_neurons
		ACCAAGCGTTAATCGG	12.8204	14.6367	C12_Oligodendrocytes
		ACCAAGCGTTAGGACC	14.9363	15.7186	C12_Oligodendrocytes
		ACCAAGTTCGTGCTAG	14.9604	7.58946	C12_Oligodendrocytes
		ACCAATATCAGGCCTA	12.1704	-1.6358	C12_Glut_neurons
		ACCAATATCGTTATAG	9.38455	0.439424	C12_Gaba_neurons
		ACCAATATCTGGCATG	13.6386	-4.82148	C12_Gaba_neurons
		ACCAATATCTGGCTTC	16.8527	13.9362	C12_Oligodendrocytes
		ACCACACCAACAGGAT	1.79589	-4.20841	C12_Glut_neurons
		ACCACACCAAGCCAGA	-3.18605	6.57287	C12_Astrocytes
		ACCACACCAAGCTACC	10.2767	-2.29815	C12_Glut_neurons
		ACCACACCACTGACCG	1.72085	10.1595	C12_Glut_neurons
		ACCACACCATACTCCT	9.7928	-0.336653	C12_Glut_neurons
		ACCACACCATCCTAGA	1.21083	11.4987	C12_Glut_neurons
		ACCACACCATGTTTGG	11.4587	-0.91906	C12_Glut_neurons
		ACCACATAGCATGCAT	0.767313	10.5813	C12_Glut_neurons
		ACCACATAGGTTAGCT	0.870333	5.13368	C12_Astrocytes
		ACCACATAGTCACGAT	11.1192	-0.951548	C12_Glut_neurons
		ACCAGCTCACCGTTCC	20.3323	0.833512	C12_Glut_neurons
		ACCAGCTCATAGCTTG	14.9682	14.3531	C12_Oligodendrocytes
		ACCAGCTCATGGCCCA	0.23882	5.25412	C12_Astrocytes
		ACCAGGACAAGCTTAT	10.6394	-0.963277	C12_Glut_neurons
		ACCAGGACAATAACGA	3.98773	5.40734	C12_Gaba_neurons
		ACCAGGACACATAACT	11.7645	14.2026	C12_Oligodendrocytes
		ACCAGGACAGTAAAGC	11.9577	-2.62729	C12_Glut_neurons
		ACCAGGACATAATGTC	14.1732	2.62787	C12_Glut_neurons
		ACCAGGACATTCCTCG	-0.922825	5.72102	C12_Astrocytes
		ACCAGGCTCCAATAGC	16.1162	14.8918	C12_Oligodendrocytes
		ACCAGGCTCTCACAAA	9.88674	-0.252131	C12_Glut_neurons
		ACCAGGGAGCTATATG	16.1185	14.1001	C12_Oligodendrocytes
		ACCAGGGAGCTGTACG	8.99843	-4.34958	C12_Glut_neurons
		ACCAGGGAGGACTTAC	0.0331223	11.6957	C12_Glut_neurons
		ACCATAATCCTGGCTT	11.4199	-3.36214	C12_Glut_neurons
		ACCATAATCCTTTACG	11.872	13.9892	C12_Oligodendrocytes
		ACCATAATCGATTTAG	5.08542	5.74132	C12_Gaba_neurons
		ACCATAATCGCTATAA	1.36845	12.2938	C12_Glut_neurons
		ACCATAATCTATGACA	11.8953	-8.63581	C12_Glut_neurons
		ACCATTAAGCGGTTAT	11.1842	-2.12254	C12_Glut_neurons
		ACCATTAAGGGATGAC	8.43154	-1.54567	C12_Glut_neurons
		ACCATTAAGGTAAGCA	12.9972	13.1566	C12_Oligodendrocytes
		ACCCAACCACCAGCAT	1.02314	11.2616	C12_Glut_neurons
		ACCCAACCACGTTACA	5.13202	5.81266	C12_Gaba_neurons
		ACCCAACCAGGTATTT	2.08892	11.6425	C12_Glut_neurons
		ACCCAGGGTCCTAAGA	-1.10995	5.17591	C12_Astrocytes
		ACCCAGGGTTACGCGG	13.5113	-0.694514	C12_Glut_neurons
		ACCCAGGGTTCGCTTG	8.39416	1.92292	C12_Gaba_neurons
		ACCCGCTGTGCATCGG	9.80113	15.5274	C12_Oligodendrocytes
		ACCCGGTAGTAGGCGG	10.3835	14.4674	C12_Oligodendrocytes
		ACCCGTAAGATAACCC	2.1547	12.11	C12_Glut_neurons
		ACCCGTAAGCTGTACG	11.8035	14.0585	C12_Oligodendrocytes
		ACCCGTAAGGGTTAGA	1.66978	11.8993	C12_Glut_neurons
		ACCCGTAAGTTGCCTC	13.7887	3.2845	C12_Glut_neurons
		ACCCTCCCAATTGAGA	1.9986	12.0411	C12_Glut_neurons
		ACCCTCCCAGTTTGTG	6.28463	12.0659	C12_Fibroblasts
		ACCCTGTTCGGCTAGC	18.4481	2.90744	C12_Gaba_neurons
		ACCGAAGCAAGGTACG	9.27396	0.811669	C12_Gaba_neurons
		ACCGAAGCACATTGCA	0.354166	11.5761	C12_Glut_neurons
		ACCGAAGCACCTCGCT	5.21921	5.92653	C12_Gaba_neurons
		ACCGCAATCCGCCTAT	9.06002	1.48114	C12_Gaba_neurons
		ACCGCAATCGGGCCAT	12.5935	15.2964	C12_Oligodendrocytes
		ACCGCAATCTAATCTC	-3.21864	7.20861	C12_Astrocytes
		ACCGCAATCTCACAAA	12.3813	0.0969547	C12_Glut_neurons
		ACCGGCTAGACTTACA	15.7762	13.556	C12_Oligodendrocytes
		ACCGGCTAGAGAGGAG	14.4442	4.66121	C12_Glut_neurons
		ACCGGCTAGCACCACA	0.544584	11.5518	C12_Glut_neurons
		ACCGGCTAGCCTGAGC	12.795	-0.869795	C12_Glut_neurons
		ACCGGCTAGCGGCTGT	14.9431	2.53877	C12_Glut_neurons
		ACCGGCTAGGAGGACT	6.49755	11.6916	C12_Fibroblasts
		ACCGGCTAGGTAAGGC	14.4466	13.5148	C12_Oligodendrocytes
		ACCGGTTCACAGAAAC	10.9437	-1.8909	C12_Glut_neurons
		ACCGGTTCAGCAAGGC	0.672529	11.2153	C12_Glut_neurons
		ACCGGTTCAGCACGAA	14.4317	-3.66889	C12_Gaba_neurons
		ACCTAAATCAGCCAAT	2.41833	11.7316	C12_Glut_neurons
		ACCTAAATCAGTTCCC	1.21566	12.1759	C12_Glut_neurons
		ACCTAAATCGCTATGG	1.94503	11.8297	C12_Glut_neurons
		ACCTAAATCTTGAGCG	-1.16147	5.82218	C12_Astrocytes
		ACCTAAGGTGGCTTCC	13.3497	-2.47881	C12_Glut_neurons
		ACCTAAGGTGTGAGGA	17.1157	14.5018	C12_Oligodendrocytes
		ACCTAAGGTTTATCGC	0.841649	11.3265	C12_Glut_neurons
		ACCTACCTCATGCTCC	13.5836	-4.77803	C12_Gaba_neurons
		ACCTACCTCCTAATAG	4.09208	13.5758	C12_Gaba_neurons
		ACCTACCTCTCACAAA	-0.0213418	17.3626	C12_OPC
		ACCTCACTCGAAGTAG	13.4868	15.8744	C12_Oligodendrocytes
		ACCTCACTCTGTAAGC	1.36527	11.1778	C12_Glut_neurons
		ACCTGGATCACCTGTC	1.44181	10.2728	C12_Glut_neurons
		ACCTGGATCGTTCACC	1.60319	12.7316	C12_Glut_neurons
		ACCTGGTCAAGACTCC	4.03744	4.95111	C12_Gaba_neurons
		ACCTGGTCACAGCCAT	11.9567	15.6943	C12_Oligodendrocytes
		ACCTGGTCACATAGCC	4.60034	10.5506	C12_Tanycytes
		ACCTGGTCACATGCTA	1.30809	-3.79844	C12_Glut_neurons
		ACCTGGTCACCTCACC	13.7205	15.5085	C12_Oligodendrocytes
		ACCTGGTCAGGAACTG	8.07541	1.4193	C12_Gaba_neurons
		ACCTGGTCAGGCTTGT	2.01476	11.9912	C12_Glut_neurons
		ACCTGGTCATTGACAT	2.40058	11.7471	C12_Glut_neurons
		ACCTGTTGTGCTAGCG	9.30103	-1.44526	C12_Glut_neurons
		ACCTGTTGTTAAGCTG	10.2026	1.0622	C12_Gaba_neurons
		ACCTGTTGTTCATTTG	17.4382	14.5213	C12_Oligodendrocytes
		ACCTTCATCCTTTACG	9.09601	1.49374	C12_Gaba_neurons
		ACCTTCATCTTAGGGT	-3.35437	7.15598	C12_Astrocytes
		ACCTTCCAGCGTGCGT	4.11034	6.28457	C12_Gaba_neurons
		ACCTTCCAGCTGGACC	1.88999	12.5969	C12_Glut_neurons
		ACCTTCCAGGAGGTTA	13.5509	15.6025	C12_Oligodendrocytes
		ACCTTCCAGTCATTAG	15.0171	13.9519	C12_Oligodendrocytes
		ACCTTGCTCCTAGTCC	9.26925	1.1992	C12_Gaba_neurons
		ACCTTGCTCTGGCTTC	0.872827	12.3999	C12_Glut_neurons
		ACCTTGTGTATCTGGA	12.6775	-0.458491	C12_Glut_neurons
		ACCTTGTGTCAAACTG	13.3763	15.1236	C12_Oligodendrocytes
		ACCTTGTGTGACCTGG	13.8525	4.17274	C12_Glut_neurons
		ACCTTGTGTTCCGCAC	-2.91949	6.14236	C12_Astrocytes
		ACGAACAAGAGGCTAA	1.34415	10.1834	C12_Glut_neurons
		ACGAACAAGTCATTAG	15.622	-0.178248	C12_Glut_neurons
		ACGAAGTCACAGGAAT	16.7427	15.6445	C12_Oligodendrocytes
		ACGAAGTCAGATTCAT	-1.30721	5.5987	C12_Astrocytes
		ACGAATCTCAAGTGAG	15.5248	8.07168	C12_Oligodendrocytes
		ACGAATCTCATGCATA	1.93887	12.1783	C12_Glut_neurons
		ACGAATCTCGTTAGTA	1.39149	11.7377	C12_Glut_neurons
		ACGACAAAGACCATAC	5.23184	5.82662	C12_Gaba_neurons
		ACGACTTAGCCTGATG	13.5545	14.7582	C12_Oligodendrocytes
		ACGACTTAGCGCTAAT	14.5159	0.470485	C12_Glut_neurons
		ACGACTTAGGTGAGAC	14.842	14.3911	C12_Oligodendrocytes
		ACGAGTAAGGAGGACT	14.4863	15.2098	C12_Oligodendrocytes
		ACGAGTAAGGTGCTGC	11.0705	-0.0762924	C12_Gaba_neurons
		ACGATTCAGCAGGTGG	17.4986	0.141368	C12_Glut_neurons
		ACGCAAGCAATATAGG	0.580197	5.847	C12_Astrocytes
		ACGCAAGCACATACTG	5.24129	5.78647	C12_Gaba_neurons
		ACGCAAGCACTTCATC	10.9058	14.5771	C12_Oligodendrocytes
		ACGCAAGCAGCAACCT	1.56239	10.7215	C12_Glut_neurons
		ACGCAAGCAGGTTTGC	17.9924	0.236452	C12_Glut_neurons
		ACGCACGGTGACATGC	8.58653	0.556109	C12_Gaba_neurons
		ACGCACGGTTAAGCGC	1.18187	12.7708	C12_Glut_neurons
		ACGCCACAGACTTACA	1.74001	13.0176	C12_Glut_neurons
		ACGCCACAGCGCTAAT	10.1995	-2.34147	C12_Glut_neurons
		ACGCCACAGGACCAGG	14.0832	8.74634	C12_Oligodendrocytes
		ACGCCTAAGCACTAGT	13.5644	2.82308	C12_Glut_neurons
		ACGCCTAAGCTGTACG	13.5413	3.52727	C12_Glut_neurons
		ACGCCTAAGTCCTGAG	10.3677	-0.817525	C12_Glut_neurons
		ACGCCTTTCAAATCGC	2.17695	11.6859	C12_Glut_neurons
		ACGCTTGAGCACAGAA	2.23686	13.2786	C12_Glut_neurons
		ACGCTTGAGCATGACT	14.7367	-3.68127	C12_Gaba_neurons
		ACGCTTGAGGTACCGC	14.5681	15.0685	C12_Oligodendrocytes
		ACGGGAAGTATTCGCT	4.39821	5.70933	C12_Gaba_neurons
		ACGGGAAGTCAATAGT	11.9113	-8.25975	C12_Glut_neurons
		ACGGTACGTCACCAAA	6.20121	11.6992	C12_Fibroblasts
		ACGGTTAGTCAGGCAT	12.4097	-2.29012	C12_Glut_neurons
		ACGGTTAGTTAAGGCC	15.8866	13.5868	C12_Oligodendrocytes
		ACGGTTTAGTGTTGCG	4.34437	13.696	C12_Gaba_neurons
		ACGTACCCAACTGGGA	1.80283	10.9264	C12_Glut_neurons
		ACGTACCCACCAGGTT	5.95526	11.8956	C12_Fibroblasts
		ACGTACCCACTTACAG	9.81241	3.76422	C12_Gaba_neurons
		ACGTACCCAGAGGGAG	10.4738	-2.92247	C12_Glut_neurons
		ACGTACCCATAATCGT	8.325	2.21171	C12_Gaba_neurons
		ACGTACCCATTAGCGC	0.814832	10.2287	C12_Glut_neurons
		ACGTCAAGTAAGGTCC	13.3775	15.6417	C12_Oligodendrocytes
		ACGTCAAGTGAACAAA	9.56838	-2.39723	C12_Glut_neurons
		ACGTCAAGTGTTTGTC	9.5894	1.30005	C12_Gaba_neurons
		ACGTCAAGTTGGGTTA	10.1731	13.9332	C12_Oligodendrocytes
		ACGTCCAAGAAAGGAA	12.692	-0.680607	C12_Glut_neurons
		ACGTCCAAGACCATAC	13.452	15.4932	C12_Oligodendrocytes
		ACGTCCAAGGCGGGTA	8.65913	14.7742	C12_Oligodendrocytes
		ACGTCCAAGTGAGGGT	3.7436	12.8455	C12_Gaba_neurons
		ACGTCCTTCAGGATGA	4.06381	5.00444	C12_Gaba_neurons
		ACGTCCTTCATTGCAA	2.46799	11.7672	C12_Glut_neurons
		ACGTCCTTCCCTGGTT	2.14115	11.8223	C12_Glut_neurons
		ACGTTACAGCCGCTAA	16.0777	0.832725	C12_Glut_neurons
		ACGTTACAGCCGGTAC	10.934	-2.10598	C12_Glut_neurons
		ACGTTACAGCTTATGA	14.9392	0.485843	C12_Glut_neurons
		ACGTTACAGGCAATAG	7.45295	4.34898	C12_Gaba_neurons
		ACGTTACAGTTTGCGG	11.8847	-8.67477	C12_Glut_neurons
		ACGTTGTAGACTCGCA	1.98455	12.1431	C12_Glut_neurons
		ACGTTGTAGAGGAGTC	4.94627	5.76193	C12_Gaba_neurons
		ACTAAAGCAAATGCCC	9.75607	1.04693	C12_Gaba_neurons
		ACTAAAGCAATTAACC	0.556172	11.395	C12_Glut_neurons
		ACTAACCAGGAGTCGG	16.3355	0.860338	C12_Glut_neurons
		ACTAACCAGGGTTATC	0.617096	11.0806	C12_Glut_neurons
		ACTAACCAGTACCGCA	13.8863	13.1092	C12_Oligodendrocytes
		ACTAACCAGTATTGGC	4.33034	13.754	C12_Gaba_neurons
		ACTAACCAGTTCCTGC	9.7955	13.2465	C12_Oligodendrocytes
		ACTAACGGTTAAGCGC	11.8512	14.7974	C12_Oligodendrocytes
		ACTAACGGTTGGTTAG	11.132	15.2759	C12_Oligodendrocytes
		ACTAACTCACAACCTA	0.0832664	6.05122	C12_Astrocytes
		ACTAACTCACCTGTAA	4.19582	12.5134	C12_Gaba_neurons
		ACTAACTCAGCACCAT	11.2044	-0.732931	C12_Glut_neurons
		ACTAATCCAACTAGCC	3.66899	2.26626	C12_Gaba_neurons
		ACTAATCCACACTAAT	-0.82519	4.79075	C12_Astrocytes
		ACTAATCCACCATATG	-1.24459	3.54135	C12_Astrocytes
		ACTAATCCAGTTTCTC	14.0848	8.40721	C12_Oligodendrocytes
		ACTAGGCGTAAGCTCA	12.8686	14.4418	C12_Oligodendrocytes
		ACTAGGCGTCACCTAT	8.59953	1.2608	C12_Gaba_neurons
		ACTAGGCGTGGAAACG	13.0397	-0.868924	C12_Glut_neurons
		ACTATCCGTCGCATAA	-0.324521	16.6548	C12_OPC
		ACTATCCGTTACAAAC	1.65327	10.1733	C12_Glut_neurons
		ACTATCCGTTGTTGGA	15.8118	0.432126	C12_Glut_neurons
		ACTATCCGTTTCCTCC	4.49598	2.48244	C12_Gaba_neurons
		ACTATGTCAAGGTGGC	16.4067	14.7162	C12_Oligodendrocytes
		ACTATGTCAATTGCGC	12.0957	13.6968	C12_Oligodendrocytes
		ACTATGTCAGAAACGT	16.0042	-1.62762	C12_Glut_neurons
		ACTATGTCAGGACCAA	11.5192	-3.11353	C12_Glut_neurons
		ACTCACCTCATGCCTC	9.17678	-3.00748	C12_Glut_neurons
		ACTCACCTCCAGCACA	19.145	-4.70925	C12_Gaba_neurons
		ACTCACCTCGTTATAG	2.23486	12.0193	C12_Glut_neurons
		ACTCACCTCTGTGCCT	2.27449	11.9357	C12_Glut_neurons
		ACTCACTGTGTTTGAG	13.1204	14.0048	C12_Oligodendrocytes
		ACTCAGTAGAGAGGAG	1.3279	5.81902	C12_Astrocytes
		ACTCAGTAGCCTGACA	1.99489	12.2398	C12_Glut_neurons
		ACTCAGTAGCTGTACG	-0.445878	6.04953	C12_Astrocytes
		ACTCAGTAGGAACGCG	17.0898	0.0272766	C12_Glut_neurons
		ACTCCTCAGAGAAGGG	9.40309	-2.29103	C12_Glut_neurons
		ACTCCTCAGCAAGACA	5.3568	14.2014	C12_Gaba_neurons
		ACTCCTCAGGGCCACT	16.9051	13.1692	C12_Oligodendrocytes
		ACTCGCGCAAAGCTAA	8.99079	2.14925	C12_Gaba_neurons
		ACTCGCGCAGTTTACG	1.9196	11.2732	C12_Glut_neurons
		ACTCGCGCATCCCTCA	11.9594	15.1931	C12_Oligodendrocytes
		ACTCGCGCATTTGCTC	19.0542	-4.50775	C12_Gaba_neurons
		ACTCGCTTCAAGCGCC	10.4315	15.9389	C12_Oligodendrocytes
		ACTCGCTTCAGTGAAG	13.5083	-1.3526	C12_Glut_neurons
		ACTCGCTTCATGCAAC	8.6082	-1.94607	C12_Glut_neurons
		ACTGAAACAGCTAACC	8.86353	1.17337	C12_Gaba_neurons
		ACTGAAACAGTACCGT	-0.204681	16.8495	C12_OPC
		ACTGAAACATTGTCAG	15.4102	-2.87073	C12_Gaba_neurons
		ACTGAATGTAGCTAGC	7.73843	-0.996086	C12_Glut_neurons
		ACTTACAAGCGAGTAA	9.98774	-2.27883	C12_Glut_neurons
		ACTTACAAGTAGCGCC	0.742935	11.7877	C12_Glut_neurons
		ACTTACTTCCGGAACC	1.78667	-4.2424	C12_Glut_neurons
		ACTTACTTCGAGCAAA	13.1876	-4.39671	C12_Glut_neurons
		ACTTACTTCGCAAACT	16.1361	-1.16472	C12_Glut_neurons
		ACTTACTTCTTACTCG	13.4013	14.9372	C12_Oligodendrocytes
		ACTTAGGGTGGGAACA	13.1252	-2.6071	C12_Glut_neurons
		ACTTAGGGTGTCCAGG	7.74923	4.01976	C12_Gaba_neurons
		ACTTAGGGTTCTTTAG	1.10372	10.8267	C12_Glut_neurons
		ACTTAGGGTTTGTTGC	9.96622	-0.548467	C12_Glut_neurons
		ACTTAGTCAAGTGAAC	-1.11262	5.3448	C12_Astrocytes
		ACTTATCTCATGTTTC	9.54625	-3.06651	C12_Glut_neurons
		ACTTATCTCCAAATCA	15.5526	3.58816	C12_Glut_neurons
		ACTTATCTCCCGCCTA	9.10722	2.01589	C12_Gaba_neurons
		ACTTATCTCCTGGTGA	10.4291	-1.847	C12_Glut_neurons
		ACTTATGAGGGACCTC	1.46349	10.1027	C12_Glut_neurons
		ACTTATGAGGTCCACA	10.3009	-2.04243	C12_Glut_neurons
		ACTTATGAGGTGAAAT	9.72089	14.016	C12_Oligodendrocytes
		ACTTATGAGTAGCCAT	9.24525	-0.892932	C12_Glut_neurons
		ACTTATGAGTTTGGGT	3.98808	5.15661	C12_Gaba_neurons
		ACTTATGAGTTTGGTA	2.07787	11.1933	C12_Glut_neurons
		ACTTCGCTCACTAGGT	0.215703	11.629	C12_Glut_neurons
		ACTTCGCTCCAAGTTA	10.6297	-2.08653	C12_Glut_neurons
		ACTTCGCTCCCTCAGT	17.0205	14.9654	C12_Oligodendrocytes
		ACTTCGCTCCTTGTTG	10.7001	-2.62612	C12_Glut_neurons
		ACTTCGCTCGGTTCCT	4.2336	12.0802	C12_Astrocytes
		ACTTGCACAATGCCTA	12.1031	-1.29356	C12_Glut_neurons
		ACTTGCACAGCCAGTT	10.5539	14.5043	C12_Oligodendrocytes
		ACTTGCACAGCTAACC	17.601	-1.33696	C12_Glut_neurons
		ACTTGCACAGCTCAAC	8.38367	3.40592	C12_Gaba_neurons
		ACTTGCACAGGCTACT	15.3266	13.8324	C12_Oligodendrocytes
		ACTTGCACATGCTCCC	2.00013	13.2003	C12_Glut_neurons
		ACTTGTAAGTTTGTCT	1.98165	13.3739	C12_Glut_neurons
		ACTTGTCGTACGATTG	1.42127	12.3958	C12_Glut_neurons
		ACTTGTCGTCCAAGAC	9.02011	0.615532	C12_Gaba_neurons
		ACTTGTCGTGTTTGCT	0.790143	11.43	C12_Glut_neurons
		ACTTGTCGTTTGCAGA	12.54	4.17165	C12_Glut_neurons
		ACTTTGTTCACTCAAA	9.95364	9.36791	C12_Oligodendrocytes
		ACTTTGTTCCAAACAC	6.24893	11.6995	C12_Fibroblasts
		ACTTTGTTCGAGGTGG	-1.58135	6.08189	C12_Astrocytes
		ACTTTGTTCTTGAGGT	1.88359	11.7271	C12_Glut_neurons
		AGAAACCCAGCAACAG	13.5034	13.8815	C12_Oligodendrocytes
		AGAAACCCAGGCTTCG	-2.01611	4.76162	C12_Astrocytes
		AGAAACCCAGGTTTGC	16.1024	-3.45748	C12_Gaba_neurons
		AGAAACCCATTGCGAC	-2.14721	4.46782	C12_Astrocytes
		AGAAACTAGCTAATCA	15.7589	1.55333	C12_Glut_neurons
		AGAAACTAGGCTACTG	0.521912	11.2173	C12_Glut_neurons
		AGAAACTAGGCTAGAA	-0.593593	6.38542	C12_Astrocytes
		AGAAACTAGTGAACGA	1.37629	10.8993	C12_Glut_neurons
		AGAAACTAGTTTGCGG	17.435	14.7991	C12_Oligodendrocytes
		AGAAAGGCAGTTGCGT	1.10399	10.8114	C12_Glut_neurons
		AGAACAAGTATTGGAT	14.5072	12.3089	C12_Oligodendrocytes
		AGAACAAGTGAGGTGA	9.11311	0.930592	C12_Gaba_neurons
		AGAACAAGTTGGCCGA	4.4814	2.34773	C12_Gaba_neurons
		AGAACCAAGGTGTCCA	1.67566	11.1265	C12_Glut_neurons
		AGAACCAAGTTTCCGC	-1.38414	3.44478	C12_Astrocytes
		AGAACCGCACATGCTA	1.66217	11.3446	C12_Glut_neurons
		AGAACCGCACCAAAGG	9.14191	-0.15724	C12_Glut_neurons
		AGAACCGCAGGTTCAC	-0.1696	4.16536	C12_Astrocytes
		AGAACCGCATCCCGCT	-0.707842	16.952	C12_OPC
		AGAAGGTGTCATAGAT	6.05183	3.10655	C12_Gaba_neurons
		AGAAGGTGTCCTAGTT	0.201968	11.0444	C12_Glut_neurons
		AGAAGGTGTTACCGGG	-0.111092	5.21726	C12_Astrocytes
		AGAAGGTGTTCGGTAA	9.44543	-0.340068	C12_Gaba_neurons
		AGAATCGAGCATGACT	9.93582	0.498517	C12_Gaba_neurons
		AGAATCGAGGTACCGC	10.7485	2.91389	C12_Gaba_neurons
		AGAATCGAGTTGGATC	10.2909	16.4437	C12_Oligodendrocytes
		AGAATCTGTCAAGTGC	17.1596	14.1336	C12_Oligodendrocytes
		AGAATCTGTCAATAGT	0.675382	6.0623	C12_Astrocytes
		AGAATCTGTCATCATC	9.55652	-1.32751	C12_Glut_neurons
		AGAATCTGTGTCCTGC	12.3056	2.07853	C12_Neurons
		AGAATCTGTTAGCAGC	0.0307062	4.52598	C12_Astrocytes
		AGAATCTGTTTAACCC	0.669164	11.4573	C12_Glut_neurons
		AGACAATAGGCAAGTA	1.7266	9.96738	C12_Glut_neurons
		AGACACGCAATGCGCT	1.11207	12.1774	C12_Glut_neurons
		AGACACGCAATTGAGA	16.5033	15.2543	C12_Oligodendrocytes
		AGACACGCAGGCTACT	1.96233	11.4158	C12_Glut_neurons
		AGACACGCATAGCTTG	-2.23951	6.0558	C12_Astrocytes
		AGACCCGGTAGCAGCT	9.48612	1.68471	C12_Gaba_neurons
		AGACCCGGTCCTCCAA	1.60226	12.8728	C12_Glut_neurons
		AGACCCGGTGTCCAAA	10.1142	-2.01975	C12_Glut_neurons
		AGACTATGTAGGTTGC	-0.0951258	11.6017	C12_Glut_neurons
		AGAGAAGCACCAAAGG	8.78632	-0.807367	C12_Gaba_neurons
		AGAGAAGCACTTCACT	2.4034	11.9658	C12_Glut_neurons
		AGAGAAGCAGGTCCTG	11.8194	9.05086	C12_Oligodendrocytes
		AGAGAGGAGCAACATC	1.15518	10.9469	C12_Glut_neurons
		AGAGAGGAGCTGGCTA	0.806832	11.0173	C12_Glut_neurons
		AGAGATTAGACTAAGG	4.14445	13.5708	C12_Gaba_neurons
		AGAGATTAGGGACTAA	9.2112	3.09123	C12_Gaba_neurons
		AGAGGATGTTAAGTGT	14.9922	0.956086	C12_Glut_neurons
		AGAGGATGTTACCGGG	10.1263	2.90442	C12_Gaba_neurons
		AGAGGATGTTAGTTGG	-0.494831	16.2732	C12_OPC
		AGAGGATGTTCAAGAT	12.6383	-1.40309	C12_Glut_neurons
		AGAGGATGTTGCAGTA	6.75729	1.42046	C12_Gaba_neurons
		AGATGAAGTACTGAAT	-0.0918276	3.76958	C12_Astrocytes
		AGATGAAGTAGACAAA	9.78021	14.5314	C12_Oligodendrocytes
		AGATGAAGTCAATACG	13.4738	0.672854	C12_Glut_neurons
		AGATGAAGTGAGGTAG	10.4587	15.294	C12_Oligodendrocytes
		AGATGAAGTGCACGCA	14.755	7.38378	C12_Oligodendrocytes
		AGATGAAGTTTAACGG	1.07077	11.5863	C12_Glut_neurons
		AGATGCTTCCTAAGTA	11.5605	15.7963	C12_Oligodendrocytes
		AGATGCTTCGAAGTGA	14.8382	12.9475	C12_Oligodendrocytes
		AGATGCTTCGAGGAAC	0.608485	16.9929	C12_OPC
		AGATGCTTCGTTACTT	11.7549	-0.7934	C12_Glut_neurons
		AGCAAATAGAGGAGGA	9.41445	15.8314	C12_Oligodendrocytes
		AGCAAATAGCTTGCTC	2.26509	12.1436	C12_Glut_neurons
		AGCAAATAGGATCCGC	15.1187	4.41428	C12_Glut_neurons
		AGCAAATAGGGACCTC	16.8766	15.2195	C12_Oligodendrocytes
		AGCAAATAGGGTTAGA	9.79595	0.688943	C12_Gaba_neurons
		AGCAACAAGCAAACCT	0.913854	11.4806	C12_Glut_neurons
		AGCAACAAGCTGTACG	11.3726	-1.82848	C12_Glut_neurons
		AGCAACAAGGACCAGG	15.1819	3.45604	C12_Glut_neurons
		AGCAAGGGTTAGGATT	10.9041	0.286273	C12_Glut_neurons
		AGCAATACAGCAATAA	17.1673	0.703256	C12_Glut_neurons
		AGCAATTGTAACTACG	1.32941	12.4417	C12_Glut_neurons
		AGCAATTGTGATGGCT	10.6485	15.7966	C12_Oligodendrocytes
		AGCAATTGTGGGTGAA	13.1748	12.4809	C12_Oligodendrocytes
		AGCACAGCACAGGATG	5.17927	14.1298	C12_Gaba_neurons
		AGCACAGCACCCTCAC	1.65463	11.9014	C12_Glut_neurons
		AGCACAGCAGCAACCT	14.4559	13.9496	C12_Oligodendrocytes
		AGCACAGCATATAACC	16.7025	15.3552	C12_Oligodendrocytes
		AGCACAGCATCCTAGA	-0.899756	4.14702	C12_Astrocytes
		AGCACAGCATTATGAC	14.8858	1.33808	C12_Glut_neurons
		AGCACTAGTACCGTTT	11.9552	-7.78047	C12_Glut_neurons
		AGCACTAGTTAGCCAA	10.7785	14.7223	C12_Oligodendrocytes
		AGCAGGTAGCATTAGC	10.9847	14.1777	C12_Oligodendrocytes
		AGCAGGTAGCGCCTAA	7.70953	1.77082	C12_Gaba_neurons
		AGCAGGTAGCTATATG	17.8569	1.2217	C12_Glut_neurons
		AGCAGGTAGGCACAGG	14.9748	15.1365	C12_Oligodendrocytes
		AGCAGGTAGGCCTGGT	13.5771	9.45542	C12_Oligodendrocytes
		AGCAGGTAGTAGCCAT	9.85691	15.9566	C12_Oligodendrocytes
		AGCATCCCAATGAAGC	3.39719	12.3797	C12_Gaba_neurons
		AGCATCCCACAAACTT	14.3921	14.8818	C12_Oligodendrocytes
		AGCATCCCACAGGAAT	15.5289	4.2011	C12_Glut_neurons
		AGCATCCCACTGGCCA	2.19202	12.2617	C12_Glut_neurons
		AGCATCCCAGCAAGAT	2.28196	13.0394	C12_Glut_neurons
		AGCATCCCAGCACGAA	0.704453	4.88537	C12_Astrocytes
		AGCATTTCACCTGGTG	8.68757	0.643079	C12_Gaba_neurons
		AGCATTTCAGCTCATA	1.70372	12.5458	C12_Glut_neurons
		AGCATTTCATTAGGTT	0.925596	4.98576	C12_Astrocytes
		AGCCAGTGTAACTACG	7.77654	1.94213	C12_Gaba_neurons
		AGCCAGTGTACAAAGA	15.5932	15.5867	C12_Oligodendrocytes
		AGCCAGTGTCCCGGAA	1.55288	13.0541	C12_Glut_neurons
		AGCCAGTGTGGGTACT	-2.70207	5.88534	C12_Astrocytes
		AGCCGCTAGCCTAATA	1.85852	11.7	C12_Glut_neurons
		AGCCGGTTCAAGTGTC	9.89944	-0.600422	C12_Glut_neurons
		AGCCGGTTCACAAGCT	7.95477	3.42203	C12_Gaba_neurons
		AGCCTAAGTCACAGAC	-0.0823357	11.3022	C12_Glut_neurons
		AGCCTAAGTTTATTCG	9.44839	-4.41426	C12_Glut_neurons
		AGCCTAGTCAGCTAAC	2.23168	12.1272	C12_Glut_neurons
		AGCCTAGTCCATTACT	1.86404	11.9503	C12_Glut_neurons
		AGCCTAGTCGACAAAG	16.5225	14.9157	C12_Oligodendrocytes
		AGCCTCCGTAGCTAGC	10.8848	2.16015	C12_Gaba_neurons
		AGCCTCCGTATTTGCC	2.18158	13.2394	C12_Glut_neurons
		AGCCTCCGTTGAGGTC	10.9872	2.57437	C12_Gaba_neurons
		AGCCTGGGTCCGTAGG	8.5234	1.01249	C12_Gaba_neurons
		AGCCTGGGTCGTAAAT	12.1101	-2.79349	C12_Glut_neurons
		AGCCTGGGTCTCAGCC	5.13909	14.2005	C12_Gaba_neurons
		AGCCTGGGTGATTACG	10.5124	3.76718	C12_Gaba_neurons
		AGCGATTTCGGTTACG	-1.82858	6.01007	C12_Astrocytes
		AGCGCCTAGGCAGGTG	16.2313	15.905	C12_Oligodendrocytes
		AGCGCCTAGTTAACCA	-2.64985	5.63041	C12_Astrocytes
		AGCGCTCAGCGATACT	4.73022	10.461	C12_Tanycytes
		AGCGCTCAGGATTGAG	-3.32179	7.31792	C12_Astrocytes
		AGCGCTCAGTCCTTTG	9.31401	5.46588	C12_Gaba_neurons
		AGCGGACCAAAGCGCA	10.0693	-1.4627	C12_Glut_neurons
		AGCGGACCAAGCTTTG	12.9848	-0.0849927	C12_Glut_neurons
		AGCGGACCACATTAAC	9.72661	1.53561	C12_Gaba_neurons
		AGCGGACCAGGCTAGA	0.495189	10.6505	C12_Glut_neurons
		AGCGGACCATAGACCC	14.4719	14.2465	C12_Oligodendrocytes
		AGCGGATAGCGCAATT	8.62672	14.1257	C12_Oligodendrocytes
		AGCGGATAGCTCAATA	11.0104	15.4095	C12_Oligodendrocytes
		AGCGGATAGGACCTTG	3.59186	12.6689	C12_Gaba_neurons
		AGCGTGCTCATCCTGC	0.801067	12.118	C12_Glut_neurons
		AGCTAAACAACCTAAT	0.13085	12.1742	C12_Glut_neurons
		AGCTAAACAAGGACCA	0.177698	12.2248	C12_Glut_neurons
		AGCTAAACACAGCCTG	9.805	-0.177274	C12_Glut_neurons
		AGCTAAACACGAATCC	9.55613	-2.42805	C12_Glut_neurons
		AGCTAAACACTAAGAA	0.858351	11.492	C12_Glut_neurons
		AGCTAAACAGAATGAC	15.1305	0.366745	C12_Glut_neurons
		AGCTAAACAGTAGCCT	-0.244631	3.65837	C12_Astrocytes
		AGCTAACTCAATTACG	15.5218	0.853142	C12_Glut_neurons
		AGCTAACTCCAGCACA	8.25702	1.55991	C12_Gaba_neurons
		AGCTAACTCCTTCAAT	-3.31181	7.31681	C12_Astrocytes
		AGCTAACTCTAACCTT	16.2697	13.9481	C12_Oligodendrocytes
		AGCTAACTCTGTGCAG	15.9834	0.404774	C12_Glut_neurons
		AGCTACGTCAAGTGTC	9.08451	-0.644138	C12_Glut_neurons
		AGCTACGTCATGCTTT	4.01869	5.14876	C12_Gaba_neurons
		AGCTACGTCCCGAACA	9.1084	-0.566745	C12_Glut_neurons
		AGCTACGTCCGTTAAA	10.1495	0.608453	C12_Gaba_neurons
		AGCTACGTCCTAATTC	14.2063	8.35637	C12_Oligodendrocytes
		AGCTACGTCGTTTCTG	0.491373	11.8692	C12_Glut_neurons
		AGCTACTAGACTTACA	15.4194	14.3617	C12_Oligodendrocytes
		AGCTACTAGGTCATTA	2.3944	12.4925	C12_Glut_neurons
		AGCTACTAGGTGAGAC	19.2248	2.81663	C12_Gaba_neurons
		AGCTACTAGTCACTAA	2.09664	11.2182	C12_Glut_neurons
		AGCTAGTTCCTCAGTC	13.5355	-0.506334	C12_Glut_neurons
		AGCTAGTTCCTGGTCT	10.6776	16.6856	C12_Oligodendrocytes
		AGCTAGTTCGTGCTAG	7.57846	3.5117	C12_Gaba_neurons
		AGCTATATCCTTAGGG	17.284	5.48438	C12_Glut_neurons
		AGCTATATCGATTTAG	15.3865	14.1761	C12_Oligodendrocytes
		AGCTATATCGGCCATA	4.183	6.17567	C12_Gaba_neurons
		AGCTCATAGCTCCTTA	1.02437	-3.53288	C12_Glut_neurons
		AGCTCATAGGAGGCAT	1.69644	11.1153	C12_Glut_neurons
		AGCTCATAGTAAACCC	1.2148	11.9356	C12_Glut_neurons
		AGCTCATAGTTTAACG	3.82224	5.42616	C12_Gaba_neurons
		AGCTGCTCACTTGTTC	1.8423	12.9757	C12_Glut_neurons
		AGCTGCTCAGCATTAT	10.3989	-1.96531	C12_Glut_neurons
		AGCTGCTCATCACAGC	11.8988	-0.177413	C12_Glut_neurons
		AGCTTAATCAAGTGTC	14.6752	14.7494	C12_Oligodendrocytes
		AGCTTAATCAGTATTG	-3.06846	6.97572	C12_Astrocytes
		AGCTTAATCATTTGCT	-3.27944	7.22915	C12_Astrocytes
		AGCTTAATCCGCACAA	12.6334	16.1833	C12_Oligodendrocytes
		AGCTTAATCCTGCGAA	11.8229	-0.272207	C12_Glut_neurons
		AGCTTCCTCGATTATG	10.3496	13.3747	C12_Oligodendrocytes
		AGCTTCCTCGCATCCT	0.824599	4.72698	C12_Astrocytes
		AGCTTCCTCGTCCTTA	11.3112	0.979423	C12_Gaba_neurons
		AGCTTGGTCCTAGTTT	9.61609	1.19143	C12_Gaba_neurons
		AGCTTGGTCCTTTACG	1.57041	11.5519	C12_Glut_neurons
		AGCTTTAAGGACAACA	13.3416	15.7755	C12_Oligodendrocytes
		AGCTTTAAGGCTACTG	17.0239	13.9454	C12_Oligodendrocytes
		AGCTTTAAGGGTGGAT	16.0654	-7.86282	C12_Glut_neurons
		AGCTTTAAGGTGTTAC	11.8035	14.4059	C12_Oligodendrocytes
		AGCTTTAAGTTGGCCA	15.3663	15.048	C12_Oligodendrocytes
		AGGAAACGTCCGTAGG	11.4432	15.5501	C12_Oligodendrocytes
		AGGAAACGTCGCATAA	-3.29756	4.42331	C12_Astrocytes
		AGGAAACGTGCAACTA	13.6352	-4.78118	C12_Gaba_neurons
		AGGAAACGTTAGTGAT	11.9354	-8.43979	C12_Glut_neurons
		AGGAAACGTTTATTCG	-7.13164	1.45064	C12_Gaba_neurons
		AGGAACGGTAACGTGC	14.773	7.28013	C12_Neurons
		AGGAACGGTCAAGTGC	12.1442	15.8901	C12_Oligodendrocytes
		AGGAACGGTCCACAAA	15.5963	-0.197465	C12_Glut_neurons
		AGGAACGGTCCCGGAA	5.2816	5.75035	C12_Gaba_neurons
		AGGAACGGTGCTCCGT	1.21599	10.347	C12_Glut_neurons
		AGGAACGGTGGACCTG	12.6649	2.6782	C12_Glut_neurons
		AGGAACGGTTATGTGG	15.6801	3.7366	C12_Glut_neurons
		AGGAACGGTTGGATAT	13.9843	15.3001	C12_Oligodendrocytes
		AGGAACGGTTTGGCTT	-3.36121	7.27549	C12_Astrocytes
		AGGACGTAGATAAAGC	10.5391	3.10836	C12_Gaba_neurons
		AGGACGTAGCCGCAAC	8.45678	3.53932	C12_Gaba_neurons
		AGGACGTAGCTTATGA	6.61818	0.663018	C12_Gaba_neurons
		AGGACGTAGGAGCATA	2.1887	12.0156	C12_Glut_neurons
		AGGACGTAGGCCTGGT	-0.306	11.429	C12_Glut_neurons
		AGGACGTAGTACTGGT	-0.573972	5.16257	C12_Astrocytes
		AGGACGTAGTCCTGAG	12.6375	-5.57476	C12_Glut_neurons
		AGGACGTAGTTGCCTC	12.9088	13.9603	C12_Oligodendrocytes
		AGGACTAAGCTGGCTA	0.0271076	4.97784	C12_Astrocytes
		AGGACTAAGTTATGGC	11.0273	-0.0141228	C12_Glut_neurons
		AGGACTAAGTTGTCTT	1.48476	11.5314	C12_Glut_neurons
		AGGAGCTAGCCTCTGT	4.19951	5.15667	C12_Gaba_neurons
		AGGAGCTAGGAGTCGG	5.48495	5.47565	C12_Gaba_neurons
		AGGAGCTAGGCATTGT	1.6086	11.9453	C12_Glut_neurons
		AGGAGCTAGGTGCTGC	8.66808	1.60725	C12_Gaba_neurons
		AGGATATAGCCTAATA	4.05628	5.23812	C12_Gaba_neurons
		AGGATATAGGCCTGGT	-7.12811	1.4394	C12_Gaba_neurons
		AGGATATAGTAACTCA	11.2418	0.0191899	C12_Glut_neurons
		AGGATATAGTGAACGA	12.0797	-8.83656	C12_Glut_neurons
		AGGATCCGTACAATGT	11.1351	14.6496	C12_Oligodendrocytes
		AGGATCCGTCAGTAAT	21.9485	4.45181	C12_Glut_neurons
		AGGATCCGTCGCGCAA	3.97862	5.08828	C12_Gaba_neurons
		AGGATCCGTTAACGAT	-0.220973	16.9181	C12_OPC
		AGGATGCAGCAGGTTT	12.3285	-3.65412	C12_Glut_neurons
		AGGATGCAGGATTGCT	11.7841	-8.85899	C12_Glut_neurons
		AGGATGCAGGTGAAAT	1.99681	12.743	C12_Glut_neurons
		AGGATGCAGTTTCCGC	12.5539	15.6597	C12_Oligodendrocytes
		AGGATGTCACCAGGTT	1.51742	12.2691	C12_Glut_neurons
		AGGATGTCACCTGGTG	2.0645	12.078	C12_Glut_neurons
		AGGATGTCACTTAGGC	13.101	12.9286	C12_Oligodendrocytes
		AGGATGTCAGCCAGTT	12.2748	16.4846	C12_Oligodendrocytes
		AGGATTGAGCTCCCTG	1.63399	10.0619	C12_Glut_neurons
		AGGATTGAGGAGCAAC	9.61522	16.1241	C12_Oligodendrocytes
		AGGATTGAGGATCCGC	0.339269	11.3179	C12_Glut_neurons
		AGGATTGAGGCTACTG	17.1199	14.3637	C12_Oligodendrocytes
		AGGCAATCAATTTGGT	11.9792	-8.62655	C12_Glut_neurons
		AGGCAATCACCGGCTA	15.5968	13.6795	C12_Oligodendrocytes
		AGGCAATCACGGTTTA	5.23364	14.1572	C12_Oligodendrocytes
		AGGCAATCAGAAACGT	0.758073	11.0919	C12_Glut_neurons
		AGGCAATCAGTGAACG	19.4669	6.77837	C12_Glut_neurons
		AGGCAGGTCCTCAGTC	1.57324	10.0331	C12_Glut_neurons
		AGGCAGGTCGTTACAA	8.08413	-1.95126	C12_Glut_neurons
		AGGCCCAGTCACAAAT	1.95087	11.3901	C12_Glut_neurons
		AGGCCCAGTCTTGCTG	9.34578	0.550259	C12_Gaba_neurons
		AGGCCCAGTGAATCGC	16.1525	14.1797	C12_Oligodendrocytes
		AGGCCCAGTGCTTAGA	17.0035	14.9427	C12_Oligodendrocytes
		AGGCCCAGTTGGATCA	1.93308	13.2657	C12_Glut_neurons
		AGGCCCAGTTGTTGTC	1.78819	12.9726	C12_Glut_neurons
		AGGCGGATCGCTTGCT	1.54268	11.5629	C12_Glut_neurons
		AGGCGGATCTACTAAG	5.07907	1.59621	C12_Gaba_neurons
		AGGCGGATCTTGATGA	0.549778	16.9732	C12_OPC
		AGGCTAAAGAAACTGG	11.0985	1.70228	C12_Gaba_neurons
		AGGCTAAAGGCCCAGT	10.419	-2.33466	C12_Glut_neurons
		AGGCTAAAGGCTAAGA	15.8877	14.7029	C12_Oligodendrocytes
		AGGCTAAAGTTTAACG	17.5517	-1.61864	C12_Glut_neurons
		AGGCTAGCATCCAGGT	14.0048	4.12641	C12_Glut_neurons
		AGGGCCTTCCTCATCA	1.69325	13.3082	C12_Glut_neurons
		AGGGCCTTCTGTGCCT	8.79511	0.267684	C12_Gaba_neurons
		AGGGCCTTCTGTTGCC	10.749	-1.04165	C12_Glut_neurons
		AGGGCTACAGTCTATG	19.3769	-4.36163	C12_Gaba_neurons
		AGGGTTGCAACTAGGG	3.90248	5.299	C12_Gaba_neurons
		AGGGTTGCAATGCCCG	1.37602	11.3773	C12_Glut_neurons
		AGGGTTGCAGGAAGCC	7.51486	3.70206	C12_Gaba_neurons
		AGGGTTGCAGGCTGTT	15.5896	3.44152	C12_Glut_neurons
		AGGTAACCACGTTACA	4.17488	5.1353	C12_Gaba_neurons
		AGGTAACCAGTAAAGC	10.7086	0.782467	C12_Gaba_neurons
		AGGTAACCAGTATGTT	15.4297	3.79863	C12_Glut_neurons
		AGGTAACCAGTTATCG	-0.77851	4.25148	C12_Astrocytes
		AGGTACGCATAAGTCT	4.12651	5.12495	C12_Gaba_neurons
		AGGTACGCATCTAGCA	0.868663	11.0991	C12_Glut_neurons
		AGGTATTGTCATGCCC	4.60852	13.8829	C12_Gaba_neurons
		AGGTATTGTCTCACTG	20.6733	6.03483	C12_Glut_neurons
		AGGTATTGTGTTTCAC	-3.27172	7.11697	C12_Astrocytes
		AGGTATTGTTTGCGAA	3.37979	12.5539	C12_Gaba_neurons
		AGGTATTGTTTGCTGT	11.3715	15.3451	C12_Oligodendrocytes
		AGGTCAAAGCCTGGTA	10.5529	-1.56772	C12_Glut_neurons
		AGGTCAAAGTAGAGGC	2.00426	11.7476	C12_Glut_neurons
		AGGTCATTCATGAGCT	8.12451	4.3522	C12_Gaba_neurons
		AGGTCATTCCGTTATT	1.36948	10.2692	C12_Glut_neurons
		AGGTCATTCCTAACGG	9.17082	0.0694672	C12_Gaba_neurons
		AGGTCATTCTAATCAG	1.8021	11.2854	C12_Glut_neurons
		AGGTCATTCTTGTTCG	13.7289	14.9703	C12_Oligodendrocytes
		AGGTCCGGTAAGCACC	11.9097	-8.89881	C12_Glut_neurons
		AGGTCCGGTAATAACC	10.0372	9.6899	C12_Oligodendrocytes
		AGGTCCGGTCATCAAG	13.813	15.3875	C12_Oligodendrocytes
		AGGTCCGGTCATGAGC	-0.483211	5.60892	C12_Astrocytes
		AGGTCCGGTCTATCGT	1.18803	11.0247	C12_Glut_neurons
		AGGTCCGGTTAAGCCA	10.6977	14.3727	C12_Oligodendrocytes
		AGGTCTTAGACTTATG	-2.00118	4.42585	C12_Astrocytes
		AGGTCTTAGAGAGGCT	10.9189	-3.82747	C12_Glut_neurons
		AGGTCTTAGGACTAAG	14.5049	-5.02832	C12_Gaba_neurons
		AGGTCTTAGGGATTAG	12.6011	-0.651095	C12_Glut_neurons
		AGGTGAATCAACCAAC	12.7231	14.2975	C12_Oligodendrocytes
		AGGTGAATCACCTGTC	13.1469	3.87806	C12_Glut_neurons
		AGGTGAATCAGCTAAC	11.66	1.91228	C12_Gaba_neurons
		AGGTGAATCATCCACC	0.374854	11.1301	C12_Glut_neurons
		AGGTGAATCATTAGTG	2.03398	11.1354	C12_Glut_neurons
		AGGTGAATCCATTACT	9.40773	0.897834	C12_Gaba_neurons
		AGGTGAATCCGCAACA	1.15782	10.6198	C12_Glut_neurons
		AGGTGAATCCGCCAAA	14.7309	1.59097	C12_Glut_neurons
		AGGTGAATCGGTTAGT	-7.1218	1.45034	C12_Gaba_neurons
		AGGTGAGGTAAACAAG	11.6709	-2.99677	C12_Glut_neurons
		AGGTGAGGTAGCTGGT	10.9313	-1.26512	C12_Glut_neurons
		AGGTGAGGTAGTTAAC	0.527454	11.7273	C12_Glut_neurons
		AGGTGAGGTCAGGAAG	5.24363	5.70303	C12_Gaba_neurons
		AGGTGAGGTTCCTGTG	17.5701	14.0219	C12_Oligodendrocytes
		AGGTGAGGTTGAGCCG	10.0547	-3.04679	C12_Glut_neurons
		AGGTTAACAAACGGGC	10.9916	-3.51028	C12_Glut_neurons
		AGGTTAACAGAAATTG	17.5632	0.503916	C12_Glut_neurons
		AGGTTACTCCAGCACA	10.194	-0.503783	C12_Glut_neurons
		AGGTTACTCCATCAGG	13.6686	-4.84543	C12_Gaba_neurons
		AGGTTACTCCTAATTC	18.6169	-0.0512686	C12_Glut_neurons
		AGGTTAGAGCAGGTTT	12.2952	13.6113	C12_Oligodendrocytes
		AGGTTAGAGCTAATCA	21.3761	4.40226	C12_Glut_neurons
		AGGTTAGAGGTTTACA	0.79463	12.4164	C12_Glut_neurons
		AGGTTAGAGTGTTGTA	-3.09805	5.57621	C12_Astrocytes
		AGGTTGCGTTAGGTTG	16.5139	14.455	C12_Oligodendrocytes
		AGGTTGCGTTGCTTCG	14.1887	-0.284182	C12_Glut_neurons
		AGGTTTATCACGAATC	-0.131211	5.0196	C12_Astrocytes
		AGGTTTATCCGTAAAC	13.2516	2.56472	C12_Glut_neurons
		AGGTTTGGTGCAACTA	11.085	1.57226	C12_Gaba_neurons
		AGGTTTGGTGCTCCGT	12.471	-1.9226	C12_Glut_neurons
		AGGTTTGGTGTTTCAC	11.6884	13.8196	C12_Oligodendrocytes
		AGTAAACAGCATGTCG	-0.345642	17.8136	C12_OPC
		AGTAAACAGCTTTGTT	0.484519	5.69829	C12_Astrocytes
		AGTAAACAGGCAACAA	9.57331	1.83138	C12_Gaba_neurons
		AGTAAACAGTGAGCAA	13.2244	15.2191	C12_Oligodendrocytes
		AGTAACACACTTCATC	-3.32936	7.15322	C12_Astrocytes
		AGTAACACAGCAAGTG	13.0375	-3.55856	C12_Glut_neurons
		AGTAACACAGTTAAAG	12.3795	-1.31807	C12_Glut_neurons
		AGTAACACATGGAGGC	6.74111	11.3557	C12_Fibroblasts
		AGTAACCTCCAGGAAA	1.36387	12.2806	C12_Glut_neurons
		AGTAACCTCCATTACT	16.8905	-1.80676	C12_Glut_neurons
		AGTAACCTCCCGAAGC	1.33431	11.2986	C12_Glut_neurons
		AGTAACCTCCCGCATT	1.91249	11.2576	C12_Glut_neurons
		AGTAACCTCCCTCGCA	8.97107	4.05233	C12_Gaba_neurons
		AGTAACCTCCGCAAGC	16.7516	14.0958	C12_Oligodendrocytes
		AGTAACCTCTTTAAGG	1.96429	11.1546	C12_Glut_neurons
		AGTAACGAGGCCTGGT	10.4164	-2.18208	C12_Glut_neurons
		AGTAACGAGGGACTAA	12.5315	15.7863	C12_Oligodendrocytes
		AGTAAGTAGTAAGGGC	12.403	12.7583	C12_Oligodendrocytes
		AGTAATCGTCAAAGAA	15.9164	-7.81754	C12_Glut_neurons
		AGTAATCGTTGGCGTG	14.2466	4.67047	C12_Glut_neurons
		AGTAATCGTTTGCTGT	2.20561	13.2	C12_Glut_neurons
		AGTAATCGTTTGTGGA	1.74552	13.231	C12_Glut_neurons
		AGTAATGCAATAAGCA	1.38903	-4.12706	C12_Glut_neurons
		AGTAATGCAGGTATTT	19.1843	-4.55888	C12_Gaba_neurons
		AGTAATGCAGGTTCAC	3.55831	12.2744	C12_Gaba_neurons
		AGTACGCGTACTTCAC	5.15753	5.83055	C12_Gaba_neurons
		AGTACGCGTCAGGCAT	14.9579	15.7027	C12_Oligodendrocytes
		AGTAGCTTCACGAATC	9.41282	-1.55186	C12_Glut_neurons
		AGTAGCTTCTCAATTC	17.3922	3.23916	C12_Gaba_neurons
		AGTAGGATCATAATCG	10.8676	2.54849	C12_Gaba_neurons
		AGTAGGATCCAAGTGT	12.0249	16.2055	C12_Oligodendrocytes
		AGTAGGATCGCTAAGT	11.7512	14.7808	C12_Oligodendrocytes
		AGTAGGATCTCCATAT	10.2421	1.74906	C12_Gaba_neurons
		AGTAGGATCTCTAGCC	2.03177	11.1468	C12_Glut_neurons
		AGTATAGCAACAGGTG	-1.0206	4.75974	C12_Astrocytes
		AGTATAGCAACCTGGT	1.35334	12.3995	C12_Glut_neurons
		AGTATAGCAAGTGTTT	10.0029	15.0635	C12_Oligodendrocytes
		AGTATAGCACGTAAGG	3.90225	12.7817	C12_Gaba_neurons
		AGTATAGCATAGACTT	4.20837	12.2142	C12_Gaba_neurons
		AGTATAGCATCACAGC	13.0631	14.0832	C12_Oligodendrocytes
		AGTCAAGAGCAGGTGG	16.6258	15.4274	C12_Oligodendrocytes
		AGTCAAGAGCCATCAG	4.49137	5.3286	C12_Gaba_neurons
		AGTCAAGAGCGTGCAC	8.17631	-0.0701996	C12_Gaba_neurons
		AGTCAAGAGGAGTCTT	10.0199	0.115582	C12_Glut_neurons
		AGTCAATGTAACCTAG	11.5464	13.6768	C12_Oligodendrocytes
		AGTCAATGTACGGTAC	1.01543	11.6392	C12_Glut_neurons
		AGTCAATGTAGCTGCG	8.12896	3.08315	C12_Gaba_neurons
		AGTCAATGTATTGCAG	2.33556	12.5164	C12_Glut_neurons
		AGTCAATGTCACAGCG	11.9336	-8.35451	C12_Glut_neurons
		AGTCAATGTGCAATAT	11.9647	-8.11162	C12_Glut_neurons
		AGTCAGGCAATACTGT	17.5262	13.6947	C12_Oligodendrocytes
		AGTCAGGCACAACAAA	10.3627	16.6095	C12_Oligodendrocytes
		AGTCAGGCACATAGCC	1.68941	10.7606	C12_Glut_neurons
		AGTCCTGAGACCATAC	10.2311	-0.0281576	C12_Glut_neurons
		AGTCCTGAGTCTATGA	-3.15124	7.00203	C12_Astrocytes
		AGTCCTTGTAACCAGC	17.1666	13.5067	C12_Oligodendrocytes
		AGTCCTTGTACTTCAC	1.75174	11.6684	C12_Glut_neurons
		AGTCCTTGTGTGTGGT	10.7235	0.972349	C12_Gaba_neurons
		AGTCGCATCAAGCCTG	16.3346	14.7206	C12_Oligodendrocytes
		AGTCGCATCAAGGACA	16.8203	14.4822	C12_Oligodendrocytes
		AGTCGCATCATTTAGG	15.3408	15.0991	C12_Oligodendrocytes
		AGTCGCATCGAAGTAG	4.66231	6.54766	C12_Gaba_neurons
		AGTCGCATCGATCAGT	4.38396	5.45302	C12_Gaba_neurons
		AGTCGCATCGATTATG	0.498881	10.6299	C12_Glut_neurons
		AGTCGCATCGGGCCAT	12.8292	15.4568	C12_Oligodendrocytes
		AGTCGCATCTCACATT	1.30428	11.4564	C12_Glut_neurons
		AGTCGCATCTCTAGCC	5.23877	5.77524	C12_Gaba_neurons
		AGTCTTGCAAGTGTCC	5.037	-1.482	C12_Gaba_neurons
		AGTCTTGCACGTGCTG	13.0568	-4.76284	C12_Glut_neurons
		AGTCTTGCACGTTACA	16.4572	15.0691	C12_Oligodendrocytes
		AGTCTTGCACTCAACA	2.29128	12.7698	C12_Glut_neurons
		AGTCTTGCATTGTGGC	9.10419	-1.2854	C12_Glut_neurons
		AGTGAACCAACATAAG	2.30136	11.9639	C12_Glut_neurons
		AGTGAACCAACTGGGA	0.738636	11.7104	C12_Glut_neurons
		AGTGAACCAGACAAAC	13.1204	-6.88343	C12_Gaba_neurons
		AGTGAACCAGGAACCA	1.89227	11.4032	C12_Glut_neurons
		AGTGAGTCAGCCGCTA	10.4555	15.647	C12_Oligodendrocytes
		AGTGAGTCATAAACCT	0.645945	12.4417	C12_Glut_neurons
		AGTGAGTCATCCTAGA	0.744022	11.028	C12_Glut_neurons
		AGTGATGAGATAAAGC	2.14205	11.1892	C12_Glut_neurons
		AGTGATGAGCGCTCAA	0.302663	11.1777	C12_Glut_neurons
		AGTGATGAGGACACTT	11.0606	0.766643	C12_Glut_neurons
		AGTGATGAGGGTGGAT	-0.44721	5.76991	C12_Astrocytes
		AGTGATGAGGTAGCTT	10.1518	16.2075	C12_Oligodendrocytes
		AGTGATGAGTCACCTC	6.13969	11.4639	C12_Fibroblasts
		AGTGCACGTACCTTAC	1.40089	11.3309	C12_Glut_neurons
		AGTGCACGTAGGTTAT	1.97616	11.2886	C12_Glut_neurons
		AGTGCACGTGCTGTAA	1.45905	12.9144	C12_Glut_neurons
		AGTGCACGTTCACCCA	4.95366	13.9004	C12_Gaba_neurons
		AGTGCACGTTGCACAA	8.52783	5.01304	C12_Gaba_neurons
		AGTGCCGGTTAGAGCC	6.7027	-2.57512	C12_5-HT_neurons
		AGTGCGGAGCAGCTAT	4.43981	5.51504	C12_Gaba_neurons
		AGTGCGGAGCTCCTTA	1.85698	10.8732	C12_Glut_neurons
		AGTGCGGAGCTTCTCA	9.22817	1.02575	C12_Gaba_neurons
		AGTGCGGAGGCTACTG	4.78699	13.9922	C12_Gaba_neurons
		AGTGCGGAGTTTGGGT	-0.21387	11.3644	C12_Glut_neurons
		AGTGGACAGGTCGATT	11.7566	14.5121	C12_Oligodendrocytes
		AGTGGACAGTTAGTTG	10.5386	-1.26678	C12_Glut_neurons
		AGTGTGGCAAAGCTAA	9.08794	2.75659	C12_Gaba_neurons
		AGTGTGGCACCTAAGC	5.42704	7.20038	C12_Immune
		AGTGTGGCAGCTCAAC	-0.869791	4.26655	C12_Astrocytes
		AGTGTTTCAACAGCCT	0.389965	11.1643	C12_Glut_neurons
		AGTGTTTCAGTTTCTC	5.34596	14.4889	C12_Gaba_neurons
		AGTTACATCAAGCGCC	5.00435	10.0325	C12_Tanycytes
		AGTTACATCATGGTGT	8.51937	5.05429	C12_Gaba_neurons
		AGTTACTCAAGCCAGA	13.4753	14.1771	C12_Oligodendrocytes
		AGTTACTCAATTAGGA	10.8394	-3.84882	C12_Glut_neurons
		AGTTACTCAATTTAGC	10.3835	0.0583965	C12_Glut_neurons
		AGTTACTCAGCCGCTA	18.7119	-0.646996	C12_Glut_neurons
		AGTTACTCATCCGTAA	2.23221	-4.52913	C12_Glut_neurons
		AGTTACTCATGTTGGC	15.631	-0.865729	C12_Glut_neurons
		AGTTATGTCCGCTAGA	10.0326	0.511656	C12_Gaba_neurons
		AGTTGCAGTGTGAGAG	11.9302	-0.362739	C12_Glut_neurons
		AGTTGCAGTTACCGGG	2.31576	13.178	C12_Glut_neurons
		AGTTGCGTCACTCAAA	-2.58708	4.97939	C12_Astrocytes
		AGTTGCGTCCGGAACC	20.5184	6.20415	C12_Glut_neurons
		AGTTGCGTCGCAGGCT	1.36811	10.8386	C12_Glut_neurons
		AGTTGCGTCGGTTACG	4.1037	5.42192	C12_Gaba_neurons
		AGTTGCGTCGGTTTGG	0.636539	11.0199	C12_Glut_neurons
		AGTTGGCGTCCACAAA	8.7463	-0.70367	C12_Gaba_neurons
		AGTTGGCGTCTATCGT	17.3018	13.7425	C12_Oligodendrocytes
		AGTTGGCGTTGAGGTC	16.768	15.4295	C12_Oligodendrocytes
		AGTTGGCGTTGTTCAC	15.3675	15.5242	C12_Oligodendrocytes
		AGTTGTCAGAAACTGG	12.3283	16.5186	C12_Oligodendrocytes
		AGTTGTCAGCACAGGG	15.2612	1.33937	C12_Glut_neurons
		AGTTGTCAGTAACCCG	16.8493	0.599813	C12_Glut_neurons
		AGTTGTCAGTGTGATC	9.39036	2.09352	C12_Gaba_neurons
		AGTTTGATCACAGGAA	-0.262491	4.23491	C12_Astrocytes
		AGTTTGATCACGCATG	12.08	13.1974	C12_Oligodendrocytes
		AGTTTGATCAGCCAAT	10.5571	-1.76478	C12_Glut_neurons
		AGTTTGATCCAAATCA	14.1177	3.78429	C12_Glut_neurons
		AGTTTGATCCCAGTAG	-1.06853	3.62025	C12_Astrocytes
		AGTTTGATCCTCCATA	-2.25028	6.16749	C12_Astrocytes
		AGTTTGATCCTCGATC	11.3813	-1.91587	C12_Glut_neurons
		AGTTTGATCGCTATAA	10.4898	15.0974	C12_Oligodendrocytes
		ATAACGACAAATACCT	1.66244	12.4913	C12_Glut_neurons
		ATAACGACAAATTCGT	5.00511	14.1189	C12_Gaba_neurons
		ATAACGACAATTGAGA	1.61173	13.168	C12_Glut_neurons
		ATAACGACACACAATT	11.8405	-1.74991	C12_Glut_neurons
		ATAACGACACGCAACT	14.6188	7.84653	C12_Oligodendrocytes
		ATAACGACAGGTTAAA	0.725424	11.7557	C12_Glut_neurons
		ATAAGCCTCCTAAATG	7.90233	3.43145	C12_Gaba_neurons
		ATAAGCCTCGCCTAAG	12.5954	-2.45793	C12_Glut_neurons
		ATAAGCCTCGGTTAGT	1.08322	12.3552	C12_Glut_neurons
		ATAAGCCTCTCAATTC	10.1274	1.66743	C12_Gaba_neurons
		ATAAGTCGTAAGGTTT	4.1532	12.5101	C12_Gaba_neurons
		ATAAGTCGTAATGGAA	-2.64268	4.61985	C12_Astrocytes
		ATAAGTCGTACGGTAC	12.9315	15.1919	C12_Oligodendrocytes
		ATAATGGCAATTAGGA	9.72769	-0.666015	C12_Glut_neurons
		ATAATGGCACAGAACG	20.1083	-3.41921	C12_Gaba_neurons
		ATAATGGCACATAGCC	13.8904	7.85601	C12_Oligodendrocytes
		ATACCGGTCACTAAGC	2.35293	12.1733	C12_Glut_neurons
		ATACCGGTCCAATTAG	1.45454	11.7807	C12_Glut_neurons
		ATACCTGCAATTTGGT	12.1357	-5.18947	C12_Glut_neurons
		ATACCTGCACAGGAAT	11.582	14.6734	C12_Oligodendrocytes
		ATACCTGCACCAGCAT	1.8205	-4.33815	C12_Glut_neurons
		ATACCTGCAGCCAGTT	1.71103	11.7389	C12_Glut_neurons
		ATACCTGCATGCAACC	1.27276	10.5755	C12_Glut_neurons
		ATAGATGCACCATATG	1.77854	11.564	C12_Glut_neurons
		ATAGATGCAGGCTGTT	3.95836	5.27835	C12_Gaba_neurons
		ATAGCATGTAATCCCT	11.4551	-0.924083	C12_Glut_neurons
		ATAGCATGTACTGAAT	-3.39947	7.20368	C12_Astrocytes
		ATAGCATGTGTTTCAC	14.851	1.13281	C12_Glut_neurons
		ATAGCATGTTAGCCAA	4.2189	13.6638	C12_Gaba_neurons
		ATAGGTACATTAAGTC	16.9138	1.14717	C12_Glut_neurons
		ATATAGGCAGGCATCT	-0.597307	4.47974	C12_Astrocytes
		ATATAGGCAGTAGGTG	4.48301	13.798	C12_Gaba_neurons
		ATATAGGCATGGAGGC	2.21944	11.9871	C12_Glut_neurons
		ATATGCATCCAAATCA	10.6885	-0.671238	C12_Glut_neurons
		ATATGCATCCGTGACA	12.7381	14.81	C12_Oligodendrocytes
		ATATGCATCCTGATGG	0.41423	5.79787	C12_Astrocytes
		ATATGCATCGCTTCTA	2.3454	13.2605	C12_Glut_neurons
		ATATGCATCTGTGCCT	9.00784	-0.695432	C12_Glut_neurons
		ATATGCTCAAACCTTG	15.5342	0.497988	C12_Glut_neurons
		ATATGCTCACTAAGTT	14.6714	4.04679	C12_Glut_neurons
		ATATGCTCATAAACCT	9.20612	0.63286	C12_Gaba_neurons
		ATATGGTGTAGACAAA	13.2417	3.84602	C12_Glut_neurons
		ATATGGTGTAGCCATA	1.83884	10.7703	C12_Glut_neurons
		ATATGTCCAACTGGGA	1.04724	10.5075	C12_Glut_neurons
		ATATGTCCAGGTTCAC	0.574711	5.40276	C12_Astrocytes
		ATCAAGACAAATATCC	-0.689484	5.99657	C12_Astrocytes
		ATCAAGACAAGGTGGC	9.79477	-1.43635	C12_Glut_neurons
		ATCAAGACAGGCGAGT	4.68209	5.62903	C12_Gaba_neurons
		ATCAAGACAGGTTACC	1.21614	12.4204	C12_Glut_neurons
		ATCAAGCTCATGTGGT	2.16945	11.1245	C12_Glut_neurons
		ATCAAGCTCCTAAATG	17.6359	-0.890664	C12_Glut_neurons
		ATCAATCCAGCCAGAA	-0.261308	3.9218	C12_Astrocytes
		ATCAATCCAGCCGCTA	0.359139	11.4665	C12_Glut_neurons
		ATCAATCCATTAGCGC	13.7338	1.67993	C12_Glut_neurons
		ATCACAATCAATTACG	11.8847	16.2306	C12_Oligodendrocytes
		ATCACAATCTAAGGTC	-0.172462	17.7518	C12_OPC
		ATCACAATCTGCAAGT	15.2933	3.11805	C12_Glut_neurons
		ATCACACAGACACCGC	11.0046	-2.01986	C12_Glut_neurons
		ATCACACAGCTATATG	15.8314	-0.853487	C12_Glut_neurons
		ATCACACAGTAGGATG	6.24274	3.40214	C12_Gaba_neurons
		ATCACACAGTTGTCCC	9.61449	3.36363	C12_Gaba_neurons
		ATCACCCTCAAGCTAC	2.09384	11.5891	C12_Glut_neurons
		ATCACCCTCACCTGTC	13.624	14.4424	C12_Oligodendrocytes
		ATCACCCTCATTCATC	11.5191	-6.65704	C12_Glut_neurons
		ATCACCCTCGCTAAGT	12.1857	16.6139	C12_Oligodendrocytes
		ATCACTAAGCTATTGA	1.94598	12.5537	C12_Glut_neurons
		ATCACTAAGTATTGTG	16.3695	13.7471	C12_Oligodendrocytes
		ATCAGGTTCAATGACC	9.17936	5.06176	C12_Gaba_neurons
		ATCAGGTTCCCATAAA	9.85366	15.052	C12_Oligodendrocytes
		ATCAGGTTCTGCAACG	17.15	14.0884	C12_Oligodendrocytes
		ATCATCAAGGGCTTAT	1.58424	-4.02776	C12_Glut_neurons
		ATCATCAAGGTCCTAG	2.09445	13.3	C12_Glut_neurons
		ATCATCAAGTCTATGA	15.9478	15.7552	C12_Oligodendrocytes
		ATCATCAAGTGAACAG	1.93298	11.2881	C12_Glut_neurons
		ATCATCAAGTTACTTC	9.93279	-1.37719	C12_Glut_neurons
		ATCATGTCATTAAAGG	1.14202	12.2436	C12_Glut_neurons
		ATCCAACAGCGATAAG	15.6227	14.1578	C12_Oligodendrocytes
		ATCCAACAGTGCACGC	-0.197893	5.98321	C12_Astrocytes
		ATCCAACAGTTCCCAC	13.0002	12.643	C12_Oligodendrocytes
		ATCCAACAGTTTGAGC	0.800024	11.2808	C12_Glut_neurons
		ATCCACCTCCATTACT	10.128	4.43357	C12_Gaba_neurons
		ATCCACCTCGATATTG	4.52171	5.46292	C12_Gaba_neurons
		ATCCACCTCTAAGTGC	4.20798	5.16458	C12_Gaba_neurons
		ATCCACCTCTCACTAT	11.9077	-8.034	C12_Glut_neurons
		ATCCATAAGATGCCTG	-0.311838	3.45935	C12_Astrocytes
		ATCCATAAGTTAGGCT	11.2656	13.5985	C12_Oligodendrocytes
		ATCCCGCGTAATCGTG	1.07007	10.8539	C12_Glut_neurons
		ATCCCGCGTGATGGCT	13.9343	3.20174	C12_Glut_neurons
		ATCCCGCGTGCGCAAT	1.42341	11.4777	C12_Glut_neurons
		ATCCCGCGTTTGCGCC	8.39212	-1.73439	C12_Glut_neurons
		ATCCGTGAGGGCTTAT	11.4874	15.3551	C12_Oligodendrocytes
		ATCCGTGAGTGAGGGT	15.915	14.157	C12_Oligodendrocytes
		ATCCTCATCCCGCATT	11.894	-0.239903	C12_Glut_neurons
		ATCCTCATCGCTATAA	8.78926	-3.2307	C12_Glut_neurons
		ATCCTCATCGGGACTC	13.3564	2.57267	C12_Glut_neurons
		ATCCTCATCGGTTCCT	4.38703	13.7125	C12_Gaba_neurons
		ATCCTGACAACTAGAA	11.5417	-1.12844	C12_Glut_neurons
		ATCCTGACAAGCGATG	20.4353	6.39717	C12_Glut_neurons
		ATCCTGACACAAAGCG	1.1256	11.999	C12_Glut_neurons
		ATCCTGACAGCTCATA	10.5093	16.9459	C12_Oligodendrocytes
		ATCCTGACATAATCCG	9.68182	-0.781176	C12_Glut_neurons
		ATCCTTAGTGGATTAT	9.84	0.180547	C12_Glut_neurons
		ATCCTTAGTTATGTGG	0.367752	11.5679	C12_Glut_neurons
		ATCCTTAGTTTCCGGC	1.81216	12.3874	C12_Glut_neurons
		ATCCTTAGTTTGAGCA	-0.300887	5.86473	C12_Astrocytes
		ATCGAGGCAATGAATG	17.046	14.6936	C12_Oligodendrocytes
		ATCGAGGCAATTGAGA	9.31179	0.715175	C12_Gaba_neurons
		ATCGAGGCACACCAAC	-0.732098	3.51422	C12_Astrocytes
		ATCGAGGCATCCATCT	19.7625	6.19461	C12_Glut_neurons
		ATCGAGGCATGGCCTG	15.6576	15.3038	C12_Oligodendrocytes
		ATCGCCCGTAGTTACG	11.073	-0.951933	C12_Glut_neurons
		ATCGCCCGTCACAGCG	15.888	3.60372	C12_Glut_neurons
		ATCGCCCGTCATGAGC	1.3191	12.7484	C12_Glut_neurons
		ATCGCCCGTGAGACTC	7.27433	-0.261259	C12_Gaba_neurons
		ATCGCCCGTGATTTGG	17.2773	14.8412	C12_Oligodendrocytes
		ATCGCTTGTAAAGCAA	13.4029	14.788	C12_Oligodendrocytes
		ATCGCTTGTCATAGAT	4.11061	5.38228	C12_Gaba_neurons
		ATCGCTTGTCCTAAGA	1.97733	13.3132	C12_Glut_neurons
		ATCGCTTGTCCTTAGT	2.38884	13.4334	C12_Glut_neurons
		ATCGCTTGTTTCCGGC	5.51773	5.46174	C12_Gaba_neurons
		ATCGGCCAGGACGTAA	4.22095	12.4359	C12_Gaba_neurons
		ATCGGCCAGGGTCCAC	17.7627	14.5273	C12_Oligodendrocytes
		ATCTATGAGCACTAAC	11.6711	15.4	C12_Oligodendrocytes
		ATCTATGAGCATGTCG	20.2785	0.873702	C12_Glut_neurons
		ATCTATGAGCTATTGA	14.2032	14.1056	C12_Oligodendrocytes
		ATCTATGAGCTTTGGG	10.0765	0.310678	C12_Gaba_neurons
		ATCTATGAGGAAACTG	1.53765	10.1097	C12_Glut_neurons
		ATCTATGAGGACCTTG	-0.541504	4.47861	C12_Astrocytes
		ATCTATGAGTCACTAA	13.018	-3.00817	C12_Glut_neurons
		ATCTTTGGTCAAAGAA	7.2571	1.35294	C12_Gaba_neurons
		ATCTTTGGTGAACAAA	9.05012	-1.35113	C12_Glut_neurons
		ATCTTTGGTGTGCACG	10.9804	13.7448	C12_Oligodendrocytes
		ATCTTTGGTTGGGTTA	17.4401	-0.970506	C12_Glut_neurons
		ATGAAGCCAACTAACT	-0.866359	4.49641	C12_Astrocytes
		ATGAAGCCAAGTGAAC	13.2484	14.7404	C12_Oligodendrocytes
		ATGAAGCCATGGAGGC	11.7859	-2.79872	C12_Glut_neurons
		ATGAAGTAGGAACACA	2.26627	12.5424	C12_Glut_neurons
		ATGAAGTAGGTTACAC	-1.08309	5.75172	C12_Astrocytes
		ATGAATGCAATCATGT	12.9653	-3.7874	C12_Glut_neurons
		ATGAATGCACCGGCTA	16.1833	15.6987	C12_Oligodendrocytes
		ATGAATGCACCGTTCC	5.93054	2.98587	C12_Gaba_neurons
		ATGAATGCAGGCTTGT	7.97286	2.80868	C12_Gaba_neurons
		ATGAATGCATAGCGGA	1.80228	12.5939	C12_Glut_neurons
		ATGAATGCATTAAGTC	0.551537	11.4139	C12_Glut_neurons
		ATGAATGCATTAGGCC	13.5698	14.5742	C12_Oligodendrocytes
		ATGACAACAAGGCCAA	1.45535	12.9737	C12_Glut_neurons
		ATGACAACAGCAGGTA	16.3552	-8.27675	C12_Glut_neurons
		ATGACAACAGGCATCT	17.2433	0.860735	C12_Glut_neurons
		ATGACAACAGGCCAAA	8.74245	0.16222	C12_Gaba_neurons
		ATGACCAGTCTATCGT	-7.2003	1.35744	C12_Gaba_neurons
		ATGACCAGTTAAATGC	3.81937	5.43434	C12_Gaba_neurons
		ATGACCAGTTAGGATT	11.2202	-1.65354	C12_Glut_neurons
		ATGACGAAGGAAGCTA	1.89248	13.0115	C12_Glut_neurons
		ATGACGAAGGTCCACA	15.8297	-0.701508	C12_Glut_neurons
		ATGACGAAGTAGAGGC	1.71505	11.9524	C12_Glut_neurons
		ATGACGAAGTTTCCGC	1.74288	11.9118	C12_Glut_neurons
		ATGACTCAGCACGATT	-7.13016	1.47295	C12_Gaba_neurons
		ATGACTCAGTAGCCAT	4.1804	6.68492	C12_Gaba_neurons
		ATGAGCCGTGCGCAAT	0.956023	10.7991	C12_Glut_neurons
		ATGAGCCGTTAACGGC	14.1914	4.88879	C12_Glut_neurons
		ATGAGCCGTTACAAAC	5.09222	5.76592	C12_Gaba_neurons
		ATGAGCCGTTGCCTCA	4.81171	10.2265	C12_Tanycytes
		ATGAGCCGTTTAGCTC	15.546	14.8231	C12_Oligodendrocytes
		ATGATGGAGCAATAGG	-0.678352	5.47605	C12_Astrocytes
		ATGATGGAGCGCATTG	16.2749	14.4089	C12_Oligodendrocytes
		ATGATGGAGGCGAATA	-1.3604	3.38436	C12_Astrocytes
		ATGCAAACACAGGAAT	1.74198	10.8363	C12_Glut_neurons
		ATGCAAACATGTCAAT	9.70813	1.13429	C12_Gaba_neurons
		ATGCAAACATTATCCC	17.0807	0.868953	C12_Glut_neurons
		ATGCAGGCAAGTGAAC	14.8438	1.20172	C12_Glut_neurons
		ATGCAGGCACCAAAGG	1.31052	11.3738	C12_Glut_neurons
		ATGCAGGCACCTACGG	11.8863	-8.94073	C12_Glut_neurons
		ATGCAGGCAGCAAGGC	10.1514	-1.81475	C12_Glut_neurons
		ATGCATTCAACCCTCC	14.0347	2.05143	C12_Glut_neurons
		ATGCATTCACCTCAGG	13.1393	14.4656	C12_Oligodendrocytes
		ATGCATTCAGAGAGCC	1.72077	10.0191	C12_Glut_neurons
		ATGCATTCAGCTCATA	16.4428	15.019	C12_Oligodendrocytes
		ATGCCTGAGGCAACAA	19.0418	-4.62879	C12_Gaba_neurons
		ATGCCTGAGGCTATGT	4.24574	5.17486	C12_Gaba_neurons
		ATGCCTGAGGGATGAC	1.57615	12.5479	C12_Glut_neurons
		ATGCGATTCATAACTG	2.24037	12.6719	C12_Glut_neurons
		ATGCGATTCCAAATCA	1.66108	12.8176	C12_Glut_neurons
		ATGCGATTCGTTAACA	2.43685	12.1173	C12_Glut_neurons
		ATGCGATTCTTGACCC	14.4002	1.75991	C12_Glut_neurons
		ATGCTTAAGCTAGAAG	7.39953	0.159311	C12_Gaba_neurons
		ATGCTTAAGCTTCTCA	12.8595	13.6821	C12_Oligodendrocytes
		ATGCTTAAGGGTCCAC	1.58314	12.1153	C12_Glut_neurons
		ATGCTTAAGTGAACGA	-0.51724	5.33748	C12_Astrocytes
		ATGCTTAAGTTGTCAA	18.2435	5.8017	C12_Glut_neurons
		ATGGACAAGGAGTCTT	8.54926	2.73213	C12_Gaba_neurons
		ATGGACAAGTTTGCGG	18.5795	-0.597392	C12_Glut_neurons
		ATGGCCCAGAAGCTAG	4.05224	5.57888	C12_Gaba_neurons
		ATGGCCCAGATTCCTT	0.991596	11.5518	C12_Glut_neurons
		ATGGCCCAGGGTGAAC	13.6049	14.9269	C12_Oligodendrocytes
		ATGGCCCAGTCAGGCC	17.7722	13.7974	C12_Oligodendrocytes
		ATGGCCGGTCCTCCAA	4.28006	5.06811	C12_Gaba_neurons
		ATGGCCGGTGACATGC	2.10719	11.8458	C12_Glut_neurons
		ATGGCCGGTTATGTGG	5.03094	5.78417	C12_Gaba_neurons
		ATGGCCGGTTGAGCCG	8.63977	-0.975954	C12_Glut_neurons
		ATGGCTAGTACCGGAT	-3.08712	5.73678	C12_Astrocytes
		ATGGCTAGTAGGTTTG	11.3486	-0.225359	C12_Glut_neurons
		ATGGCTAGTCCCGAAG	8.87976	12.9006	C12_Oligodendrocytes
		ATGGCTAGTCCTAAGA	1.91209	12.2827	C12_Glut_neurons
		ATGGCTAGTGACCTGG	3.99276	6.6016	C12_Gaba_neurons
		ATGGCTAGTGCAATGC	19.2064	-3.31756	C12_Gaba_neurons
		ATGGCTAGTTAACACG	9.89909	14.5877	C12_Oligodendrocytes
		ATGGCTAGTTAAGCCA	4.33168	12.9501	C12_Gaba_neurons
		ATGGCTAGTTAGACCA	16.6942	13.1491	C12_Oligodendrocytes
		ATGGCTAGTTTCGCGC	16.8314	15.0896	C12_Oligodendrocytes
		ATGGCTAGTTTGGCTT	13.1313	3.41106	C12_Glut_neurons
		ATGGCTGTCATCACTT	16.6211	14.9783	C12_Oligodendrocytes
		ATGGCTGTCCGGTTAG	10.4626	-0.844143	C12_Glut_neurons
		ATGGCTGTCGAGCAAA	16.3182	1.31902	C12_Glut_neurons
		ATGGCTGTCTCACTAT	7.25967	1.03359	C12_Gaba_neurons
		ATGGTCTAGCTTAGTA	3.80269	5.39959	C12_Gaba_neurons
		ATGGTCTAGTCATCCC	-2.62993	5.42554	C12_Astrocytes
		ATGGTCTAGTTAGGCT	8.84173	0.925993	C12_Gaba_neurons
		ATGGTGCGTAACGTGC	9.95052	-2.62522	C12_Glut_neurons
		ATGGTGCGTAAGCTCA	0.00972239	3.96303	C12_Astrocytes
		ATGGTGCGTGTTGCTT	10.3597	2.40446	C12_Gaba_neurons
		ATGGTTATCACCATTT	1.50701	12.4258	C12_Glut_neurons
		ATGGTTATCCCAGTAG	1.30805	11.2579	C12_Glut_neurons
		ATGGTTATCCTGGTCT	13.2103	3.43473	C12_Glut_neurons
		ATGGTTATCGGCCATA	11.6556	15.0555	C12_Oligodendrocytes
		ATGGTTATCTTGCATT	1.26794	10.7981	C12_Glut_neurons
		ATGTAACGTGATCAGC	4.11539	5.3112	C12_Gaba_neurons
		ATGTAACGTTAGGTGC	-0.156467	11.3233	C12_Glut_neurons
		ATGTAACGTTGGCGTG	3.99785	5.20452	C12_Gaba_neurons
		ATGTAAGCACAAGCCT	5.06158	5.85787	C12_Gaba_neurons
		ATGTAAGCACTAAGAA	1.08769	11.2134	C12_Glut_neurons
		ATGTAAGCATGTCAGC	5.04747	14.1073	C12_Gaba_neurons
		ATGTAAGCATTGGGAG	1.76269	12.4376	C12_Glut_neurons
		ATGTCAATCAGGAACA	0.327264	11.3064	C12_Glut_neurons
		ATGTCAATCATTGTTC	6.65817	7.7456	C12_Endothelial
		ATGTCAATCCTGCGAA	4.36562	13.6825	C12_Gaba_neurons
		ATGTCAATCGCACACA	1.90539	12.0189	C12_Glut_neurons
		ATGTCATCATAATGAG	13.714	3.74588	C12_Glut_neurons
		ATGTCCACAAGGTCCT	0.248069	11.5552	C12_Glut_neurons
		ATGTGAGAGACACCGC	11.8812	13.648	C12_Oligodendrocytes
		ATGTGAGAGCGAGCGA	9.32314	5.37081	C12_Gaba_neurons
		ATGTGAGAGGTCCGTA	16.5104	0.698734	C12_Glut_neurons
		ATGTGAGAGTCTATGA	4.49075	13.7972	C12_Gaba_neurons
		ATGTGAGAGTTAGTTG	3.99667	5.28138	C12_Gaba_neurons
		ATGTTCAAGCTGTACG	1.74979	12.4856	C12_Glut_neurons
		ATGTTCAAGGCGCATC	9.4711	-2.00951	C12_Glut_neurons
		ATGTTCAAGTAGCGGG	5.18459	5.79164	C12_Gaba_neurons
		ATGTTGTCAAGTGTTT	11.9034	15.6644	C12_Oligodendrocytes
		ATGTTGTCAGGTTATT	1.17925	12.7863	C12_Glut_neurons
		ATGTTTGAGCATGCAT	0.367119	4.67913	C12_Astrocytes
		ATGTTTGAGCCTAATA	8.91038	-4.1758	C12_Glut_neurons
		ATGTTTGAGCGCTCAA	8.67494	1.33083	C12_Gaba_neurons
		ATGTTTGAGCTCATAA	1.71404	11.5131	C12_Glut_neurons
		ATGTTTGAGGAGTAAT	7.67525	0.120079	C12_Gaba_neurons
		ATTAACCCAAAGGTAC	10.1766	-2.37441	C12_Glut_neurons
		ATTAACCCAATCTCTC	1.74713	12.018	C12_Glut_neurons
		ATTAACCCAGGCCAAA	-3.2934	6.67851	C12_Astrocytes
		ATTACCCGTGAGGTGA	-0.144508	6.10994	C12_Astrocytes
		ATTACCCGTGCTCACC	1.16987	11.4183	C12_Glut_neurons
		ATTACCGCAACAGCCT	10.4589	-0.692873	C12_Glut_neurons
		ATTACCGCATGAAGTA	-2.43126	3.71702	C12_Astrocytes
		ATTACCGCATGGCCCA	1.27769	11.6061	C12_Glut_neurons
		ATTACGTCACATTAAC	1.49026	4.88123	C12_Astrocytes
		ATTACGTCAGCAAATA	11.424	14.7302	C12_Oligodendrocytes
		ATTACGTCAGCATGGA	-0.0449369	16.9882	C12_OPC
		ATTACGTCAGGCATCT	3.77247	5.26631	C12_Gaba_neurons
		ATTACTGAGCTATATG	2.19742	13.287	C12_Glut_neurons
		ATTACTGAGGCCTTAG	2.43581	11.5585	C12_Glut_neurons
		ATTACTGAGGTACCGC	12.8784	15.4031	C12_Oligodendrocytes
		ATTAGCGGTGAGCAAG	9.68303	0.92844	C12_Gaba_neurons
		ATTAGCGGTTACGCGG	8.45606	-1.12048	C12_Glut_neurons
		ATTAGCGGTTGGCCGA	10.4724	15.1872	C12_Oligodendrocytes
		ATTAGCTCACAAAGCG	1.51358	12.1979	C12_Glut_neurons
		ATTAGCTCACAGAAAC	8.29201	-0.718888	C12_Glut_neurons
		ATTAGCTCACCTACGG	11.5072	16.9967	C12_Oligodendrocytes
		ATTAGCTCACTGGCCA	1.59864	12.0494	C12_Glut_neurons
		ATTAGCTCAGGCTTCG	1.26219	10.1183	C12_Glut_neurons
		ATTAGCTCAGGGAGGA	1.40867	11.3411	C12_Glut_neurons
		ATTAGCTCATTGCGGT	2.16487	11.1625	C12_Glut_neurons
		ATTAGGTGTAATGGAA	6.83313	11.1449	C12_Fibroblasts
		ATTAGGTGTCCGCTGT	-1.15325	4.31287	C12_Astrocytes
		ATTAGGTGTGTTGTAG	14.1507	-1.7194	C12_Glut_neurons
		ATTAGGTGTTAACGGC	1.78475	10.7506	C12_Glut_neurons
		ATTAGGTGTTCGCTCA	14.4042	3.41098	C12_Glut_neurons
		ATTAGTCCACAGGAAT	9.49868	1.97561	C12_Gaba_neurons
		ATTAGTCCACTATGGC	1.64392	10.1656	C12_Glut_neurons
		ATTAGTCCAGTCTATG	9.21783	1.25306	C12_Gaba_neurons
		ATTAGTCCATTGACAT	13.2985	13.7276	C12_Oligodendrocytes
		ATTAGTCCATTGTGAT	17.5407	0.465818	C12_Glut_neurons
		ATTATGGTCCGCAAAT	7.0759	1.31332	C12_Gaba_neurons
		ATTATGGTCCGCATGA	9.79084	-1.73537	C12_Glut_neurons
		ATTCACTTCATGCGTG	2.20026	13.171	C12_Glut_neurons
		ATTCACTTCATGGTTA	15.0279	2.53115	C12_Glut_neurons
		ATTCACTTCCTGGTCT	16.1633	13.7983	C12_Oligodendrocytes
		ATTCACTTCGAAGTAG	17.6006	14.8923	C12_Oligodendrocytes
		ATTCACTTCTCACTCA	15.0035	13.2078	C12_Oligodendrocytes
		ATTCACTTCTGTGCCT	16.3588	-8.30839	C12_Glut_neurons
		ATTCATGAGGAGTCTT	1.54293	12.5419	C12_Glut_neurons
		ATTCATGAGGATAAAC	5.93835	6.59208	C12_Immune
		ATTCATGAGGGCTAAA	1.06124	5.35576	C12_Astrocytes
		ATTCCGGAGGTACCGC	9.65085	0.615557	C12_Glut_neurons
		ATTCCGGAGTATCGCG	8.91248	14.264	C12_Oligodendrocytes
		ATTCCTAGTAGTTACG	7.4412	-2.04789	C12_Glut_neurons
		ATTCCTAGTCCTTCTC	2.11586	13.242	C12_Glut_neurons
		ATTCCTAGTGTTCCCA	10.3063	-1.39037	C12_Glut_neurons
		ATTCCTAGTTTACCGT	12.4549	-0.492758	C12_Glut_neurons
		ATTCCTCCAGGCTTGT	2.20117	12.3624	C12_Glut_neurons
		ATTCCTCCATAATGTC	5.34549	5.7373	C12_Gaba_neurons
		ATTCGTTTCGTTAGTA	19.0135	8.31742	C12_5-HT_neurons
		ATTCGTTTCTCGACCT	13.5825	-4.76763	C12_Gaba_neurons
		ATTGAAGCAATGCGCT	11.3269	7.2841	C12_Glut_neurons
		ATTGACTCACGTAATT	-3.31108	7.23103	C12_Astrocytes
		ATTGCACAGGCATGAA	-3.09659	7.11028	C12_Astrocytes
		ATTGCACAGGTTACAC	15.739	15.4483	C12_Oligodendrocytes
		ATTGCAGGTAGACAAA	15.0209	14.481	C12_Oligodendrocytes
		ATTGCAGGTCGCGCAA	15.6786	-4.95284	C12_Gaba_neurons
		ATTGCAGGTTAGCATG	2.04119	13.3375	C12_Glut_neurons
		ATTGCAGGTTAGGTTG	-1.94034	3.97781	C12_Astrocytes
		ATTGCGCCAAACCTTG	13.4181	1.28897	C12_Glut_neurons
		ATTGCGCCAAGCTACC	0.886012	10.9925	C12_Glut_neurons
		ATTGCGCCACTTCACT	10.5499	-1.60203	C12_Glut_neurons
		ATTGCGCCATGGCCCA	10.5658	-2.21433	C12_Glut_neurons
		ATTGCTCGTCACTCGC	1.85501	12.907	C12_Glut_neurons
		ATTGCTCGTCTAACCT	-0.454265	5.16017	C12_Astrocytes
		ATTGCTCGTTAGTGAT	8.94942	1.45002	C12_Gaba_neurons
		ATTGCTCGTTTAGCTC	4.12151	5.68974	C12_Gaba_neurons
		ATTGGCTAGACTCGCA	11.5291	-6.6813	C12_Glut_neurons
		ATTGGCTAGCACTTGG	16.4671	14.8536	C12_Oligodendrocytes
		ATTGGCTAGTAGGATG	-0.0537128	6.2028	C12_Astrocytes
		ATTGGTTCAGTTATGT	14.2197	-1.54561	C12_Glut_neurons
		ATTGTCCGTATTCGTC	15.7517	0.281692	C12_Glut_neurons
		ATTGTCCGTTACTTCA	10.3101	-1.47247	C12_Glut_neurons
		ATTGTCCGTTGGCCGA	1.46791	12.8429	C12_Glut_neurons
		ATTGTGATCAAATCGC	1.21563	12.6423	C12_Glut_neurons
		ATTGTGATCACTAATG	14.0343	3.86558	C12_Glut_neurons
		ATTGTGATCCATAAGC	16.9345	13.7197	C12_Oligodendrocytes
		ATTGTGATCCCTTGCG	0.16937	4.03486	C12_Astrocytes
		ATTGTGATCTAAATCG	1.19205	5.14401	C12_Astrocytes
		ATTGTGATCTTGTTCG	0.89339	11.4566	C12_Glut_neurons
		ATTTAGCCAAGGCCAA	9.23241	0.923011	C12_Gaba_neurons
		ATTTAGCCAGGTTTGC	14.1969	7.51257	C12_Oligodendrocytes
		ATTTAGCCAGTTTACG	12.5668	13.8513	C12_Oligodendrocytes
		ATTTAGGTCAAACCGT	13.4789	15.827	C12_Oligodendrocytes
		ATTTAGGTCGCCTAAG	4.02919	5.08706	C12_Gaba_neurons
		ATTTAGGTCGTGCCTT	2.11524	11.3858	C12_Glut_neurons
		ATTTGCAAGCACCACA	10.579	3.56654	C12_Gaba_neurons
		ATTTGCAAGCCAGTAT	19.2501	4.50971	C12_Gaba_neurons
		ATTTGCAAGGCGCATC	3.84855	5.46622	C12_Gaba_neurons
		ATTTGCGCAAAGCGGC	8.36631	0.0451373	C12_Gaba_neurons
		ATTTGCGCACCTCGCT	10.8331	-1.90502	C12_Glut_neurons
		ATTTGTGAGCCGCAGT	1.07049	15.9968	C12_OPC
		ATTTGTGAGGTGTCCA	1.45056	11.6105	C12_Glut_neurons
		CAAACAACAAGGTATA	9.90994	-0.164304	C12_Glut_neurons
		CAAACACTCATAACGC	4.85725	14.0742	C12_Gaba_neurons
		CAAACACTCCAGCACA	1.89388	11.7593	C12_Glut_neurons
		CAAACACTCCCGCCTA	7.16636	2.56496	C12_Gaba_neurons
		CAAACATGTACCGGAT	12.0078	-0.160721	C12_Glut_neurons
		CAAACATGTCCGGTTC	2.5191	11.6872	C12_Glut_neurons
		CAAACCGTCGCGACAC	0.975996	11.2602	C12_Glut_neurons
		CAAACCGTCTATCGCC	11.8233	-8.29099	C12_Glut_neurons
		CAAACGCGTAGACAAA	6.8401	-1.75237	C12_Glut_neurons
		CAAACGCGTGATTACG	13.9604	15.652	C12_Oligodendrocytes
		CAAACGCGTTCCAGGG	5.22882	-1.22831	C12_Gaba_neurons
		CAAACGCGTTGCAATG	6.38544	-8.43938	C12_Gaba_neurons
		CAAACTGGTCAATAGT	10.5234	14.5624	C12_Oligodendrocytes
		CAAACTGGTCGAAGTC	-0.323484	16.6689	C12_OPC
		CAAACTGGTTGCACAA	10.7283	-1.73837	C12_Glut_neurons
		CAAACTGGTTGCGCGA	10.485	-1.49592	C12_Glut_neurons
		CAAACTGGTTGTGACA	8.53594	0.348944	C12_Gaba_neurons
		CAAAGCGCAAGTGTTT	0.760845	10.3309	C12_Glut_neurons
		CAAAGCGCACAGACTC	13.0956	-4.78642	C12_Glut_neurons
		CAAAGCGCACCAACCG	11.9198	-8.06457	C12_Glut_neurons
		CAAAGCGCAGCTAATT	2.00072	11.0981	C12_Glut_neurons
		CAAAGCGCAGTACCGT	-2.51221	5.97994	C12_Astrocytes
		CAAAGGATCAAGTGTC	2.2342	11.3847	C12_Glut_neurons
		CAAATCATCATGGCCA	-0.0161552	3.6597	C12_Astrocytes
		CAAATCATCATTACGA	10.9907	0.242273	C12_Oligodendrocytes
		CAACAATGTTGGATCA	3.96546	5.09182	C12_Gaba_neurons
		CAACAGGCATCCATCT	17.727	14.998	C12_Oligodendrocytes
		CAACAGGCATGACTAT	-2.32317	6.42277	C12_Astrocytes
		CAACAGGCATTCAGCA	1.61335	11.9117	C12_Glut_neurons
		CAACCCGCAAGGAATC	16.9179	14.9198	C12_Oligodendrocytes
		CAACCCGCACGGTACT	13.5631	15.442	C12_Oligodendrocytes
		CAACCCGCAGGTTAAA	21.0215	5.76302	C12_Glut_neurons
		CAACCCTTCACAGACT	12.4174	-0.750409	C12_Glut_neurons
		CAACCCTTCCGGCTAA	14.2231	14.7854	C12_Oligodendrocytes
		CAACCCTTCGAGGTGG	8.43296	2.30704	C12_Gaba_neurons
		CAACCCTTCTGTTCAT	1.49054	12.5584	C12_Glut_neurons
		CAACCCTTCTTAGCCC	2.43261	11.6597	C12_Glut_neurons
		CAACCGGGTCGTTACT	15.6059	-0.553067	C12_Glut_neurons
		CAACTAATCATGCATA	9.11782	2.03615	C12_Gaba_neurons
		CAACTAATCTTTAGGA	12.9545	12.6122	C12_Oligodendrocytes
		CAACTAGGTATTGTGG	0.403463	3.84543	C12_Astrocytes
		CAACTAGGTCTTGCTG	10.0839	-2.40071	C12_Glut_neurons
		CAACTAGGTGAGAAAC	11.2993	1.05579	C12_Gaba_neurons
		CAAGAACCAAGATTCT	1.19731	11.8405	C12_Glut_neurons
		CAAGAACCAATTAAGG	-3.09157	6.61212	C12_Astrocytes
		CAAGAACCAGCAACCT	2.34676	11.756	C12_Glut_neurons
		CAAGAACCAGCAAGGC	10.299	-1.96689	C12_Glut_neurons
		CAAGAACCAGCTAACC	11.9874	-8.71414	C12_Glut_neurons
		CAAGAACCAGTAGCCT	5.17942	5.62481	C12_Gaba_neurons
		CAAGACAAGACCATAC	0.749062	11.6764	C12_Glut_neurons
		CAAGACAAGGAACGGT	0.132731	5.8955	C12_Astrocytes
		CAAGACAAGGGATGCG	1.37574	11.3045	C12_Glut_neurons
		CAAGACAAGTCATGCG	2.02491	11.0592	C12_Glut_neurons
		CAAGACAAGTTATGTG	1.19088	10.3349	C12_Glut_neurons
		CAAGCTAGTGGGTGAA	4.05475	13.4997	C12_Gaba_neurons
		CAAGGCCTCATCAGTA	1.61352	12.5855	C12_Glut_neurons
		CAAGGCCTCATGTTTC	10.4702	-0.368115	C12_Glut_neurons
		CAAGGCCTCCCTGGTT	1.86508	11.0367	C12_Glut_neurons
		CAAGGCCTCCGGTTGA	1.73202	13.0596	C12_Glut_neurons
		CAAGGCTGTGCATTTC	1.91042	10.9567	C12_Glut_neurons
		CAAGGCTGTTAATCGG	8.67637	-0.608376	C12_Gaba_neurons
		CAAGGTAAGATAACCC	2.02202	13.0581	C12_Glut_neurons
		CAAGGTAAGTACTGGT	5.14814	14.2624	C12_Gaba_neurons
		CAAGGTTTCATGCTCC	4.37789	13.7194	C12_Gaba_neurons
		CAAGGTTTCCTGAGTG	2.04773	11.5527	C12_Glut_neurons
		CAAGGTTTCGGTAACT	1.08161	11.7429	C12_Glut_neurons
		CAAGTAACATTGTGAT	9.77838	1.41965	C12_Gaba_neurons
		CAAGTATGTAATGGAA	12.4516	15.1661	C12_Oligodendrocytes
		CAAGTATGTGCTTAGA	2.22045	11.9033	C12_Glut_neurons
		CAAGTATGTGGGTGAA	0.469367	5.92235	C12_Astrocytes
		CAAGTGAAGCTATATG	11.0545	3.22974	C12_Gaba_neurons
		CAAGTTATCTGTTCAT	1.95245	10.9693	C12_Glut_neurons
		CAATAAGCAATTTAGC	11.8588	16.692	C12_Oligodendrocytes
		CAATAAGCAGCAAGGC	1.577	10.8686	C12_Glut_neurons
		CAATAAGCAGGTTACC	5.88063	2.48269	C12_Gaba_neurons
		CAATAAGCATGGTTAT	15.9188	-0.91104	C12_Glut_neurons
		CAATATGTCGCTAGAT	15.2905	4.12101	C12_Glut_neurons
		CAATATGTCGCTTCTA	1.80064	11.7043	C12_Glut_neurons
		CAATATGTCTAGCTTT	13.763	15.1935	C12_Oligodendrocytes
		CAATCCCTCCTCATCA	7.22278	3.03165	C12_Gaba_neurons
		CAATCCTGTGTAATAC	2.16058	12.0719	C12_Glut_neurons
		CAATCGCCAACGTGCT	5.55002	14.5467	C12_Oligodendrocytes
		CAATCGCCAAGGTATA	1.92288	12.6306	C12_Glut_neurons
		CAATCGCCAAGTCGCT	9.8901	14.8594	C12_Oligodendrocytes
		CAATCTAAGGCGAAAC	4.17252	5.18041	C12_Gaba_neurons
		CAATGAACAAGTGAAC	11.9535	-8.8902	C12_Glut_neurons
		CAATGAACACCTGTAA	1.67298	11.2147	C12_Glut_neurons
		CAATGACTCATTCATC	2.31417	11.625	C12_Glut_neurons
		CAATGACTCATTGACA	9.41658	0.0577387	C12_Gaba_neurons
		CAATGACTCCTCAGCT	1.60131	12.5036	C12_Glut_neurons
		CAATGCCCATAATCGT	-2.20516	6.48076	C12_Astrocytes
		CAATGTCAGAGCAAGC	-1.46164	6.04114	C12_Astrocytes
		CAATGTCAGCTCCTAC	4.03201	6.82607	C12_Gaba_neurons
		CAATGTCAGGACCTCA	4.10297	11.958	C12_Astrocytes
		CAATGTCAGTTAGTGC	14.1064	15.0711	C12_Oligodendrocytes
		CAATGTGGTAATCCCT	2.35674	12.1788	C12_Glut_neurons
		CAATGTGGTGTTTGAG	8.62705	0.381391	C12_Gaba_neurons
		CACAAGCGTATTCGTC	16.3009	15.1938	C12_Oligodendrocytes
		CACAATATCCACCTTA	1.20777	10.2063	C12_Glut_neurons
		CACAATATCTGTGCAG	2.12074	13.1362	C12_Glut_neurons
		CACAGGCTCATAAGCC	14.9469	0.410773	C12_Glut_neurons
		CACAGGGAGCTTACTT	4.17635	5.14787	C12_Gaba_neurons
		CACAGGGAGGCATGAA	9.20829	-0.585284	C12_Glut_neurons
		CACATAATCATGGTTA	2.31158	11.7406	C12_Glut_neurons
		CACATAATCATTGTTC	-1.01633	4.28197	C12_Astrocytes
		CACATAATCTAATCAG	16.6367	-1.126	C12_Glut_neurons
		CACATACAGCCTAATA	1.41005	10.2028	C12_Glut_neurons
		CACATACAGCTACTGG	-0.354421	16.6438	C12_OPC
		CACATACAGGTCGAGG	0.796723	10.908	C12_Glut_neurons
		CACATACAGTTAGTTG	12.9783	13.3079	C12_Oligodendrocytes
		CACATGCCAAGGTGGC	-7.18186	1.38154	C12_Gaba_neurons
		CACATTAAGGCGCACT	2.39439	11.6912	C12_Glut_neurons
		CACCAACCAATAATCC	-0.530862	16.4594	C12_OPC
		CACCAACCAGCTAATT	1.31283	11.5891	C12_Glut_neurons
		CACCAACCAGGAACCA	10.5066	2.07879	C12_Gaba_neurons
		CACCAACCAGTTTGTG	10.2053	15.7368	C12_Oligodendrocytes
		CACCAACCATATAACC	8.48843	-1.36108	C12_Glut_neurons
		CACCGGTAGCCTTAAA	11.9496	-3.68934	C12_Glut_neurons
		CACCGGTAGGCCCAGT	-3.22966	6.77329	C12_Astrocytes
		CACCGGTAGTTCCCAC	8.0382	3.13588	C12_Gaba_neurons
		CACCTCAGTAGGATTT	2.16274	11.8943	C12_Glut_neurons
		CACCTCAGTCAGGCAT	0.587257	5.7971	C12_Astrocytes
		CACCTCAGTCCGGTTC	8.75353	0.565179	C12_Gaba_neurons
		CACCTCAGTTTATCGC	0.659118	11.2596	C12_Glut_neurons
		CACCTGTTCATGTCAA	2.38466	11.6259	C12_Glut_neurons
		CACCTGTTCCTAACGG	15.5269	14.2563	C12_Oligodendrocytes
		CACCTGTTCTAAATCG	11.9705	-8.47132	C12_Glut_neurons
		CACCTGTTCTAAGTCA	9.53244	14.6931	C12_Oligodendrocytes
		CACCTGTTCTAGCGTG	-3.39071	7.26239	C12_Astrocytes
		CACGCAATCTCGCCTG	0.999467	11.9845	C12_Glut_neurons
		CACGCAATCTTGACCC	6.54954	11.7255	C12_Fibroblasts
		CACGCTAAGCTGGACC	6.80057	7.97404	C12_Endothelial
		CACGCTAAGCTGTAAC	14.4512	-5.10089	C12_Gaba_neurons
		CACTAAGGTAACCAGC	13.1478	14.2905	C12_Oligodendrocytes
		CACTAAGGTCATCAAG	-3.32484	7.16246	C12_Astrocytes
		CACTAAGGTCGTAAAT	0.279176	11.6336	C12_Glut_neurons
		CACTAAGGTCTAACCT	12.1434	-2.60437	C12_Glut_neurons
		CACTAAGGTGATGAGG	4.29497	12.4332	C12_Gaba_neurons
		CACTAAGGTGCATTTC	14.8534	14.4455	C12_Oligodendrocytes
		CACTAGCCACAGCCAT	8.77838	-0.78165	C12_Glut_neurons
		CACTGACCAGGAACCA	17.4033	14.2699	C12_Oligodendrocytes
		CACTGACCATGTGGGA	2.19573	11.4795	C12_Glut_neurons
		CACTTAAAGCTAATTG	15.313	7.87834	C12_Oligodendrocytes
		CACTTAAAGTGTTGCG	13.5633	14.9383	C12_Oligodendrocytes
		CACTTAAAGTTATCCT	14.6796	6.98681	C12_Oligodendrocytes
		CACTTTGTCCCATAGG	-3.25994	7.1978	C12_Astrocytes
		CACTTTGTCCCGTTTA	11.72	-2.92845	C12_Glut_neurons
		CACTTTGTCCTCCATA	12.5534	4.52067	C12_Glut_neurons
		CAGAACCGTTTCCTCC	5.22493	10.1602	C12_Tanycytes
		CAGAATCTCATGCGTG	14.164	7.55225	C12_Oligodendrocytes
		CAGAATCTCCCGTTGT	0.952551	12.0839	C12_Glut_neurons
		CAGAATCTCCGCCTAT	11.4513	14.0067	C12_Oligodendrocytes
		CAGAATCTCGAGGAGT	9.008	-1.10023	C12_Glut_neurons
		CAGATTCAGTGAGGTA	14.7632	1.13382	C12_Glut_neurons
		CAGCAAGCAATGCCCG	9.43118	13.5244	C12_Oligodendrocytes
		CAGCAAGCAGCAACAG	1.24382	10.3854	C12_Glut_neurons
		CAGCAAGCATAGCGAG	1.75814	11.2179	C12_Glut_neurons
		CAGCAAGCATGTTGCA	8.21204	-2.00103	C12_Glut_neurons
		CAGCATGTCAGTTCCC	1.34808	10.1828	C12_Glut_neurons
		CAGCATGTCATAGACC	0.969802	11.3107	C12_Glut_neurons
		CAGCATGTCCTCCTAA	5.1422	5.80316	C12_Gaba_neurons
		CAGCATGTCGCCTGTT	15.0414	0.974625	C12_Glut_neurons
		CAGCATGTCTTGCAAA	11.6947	15.3211	C12_Oligodendrocytes
		CAGCATGTCTTGTCCA	7.45501	3.97278	C12_Gaba_neurons
		CAGCATGTCTTTAGGA	-0.036564	5.60227	C12_Astrocytes
		CAGCATTAGTACTGGT	1.39477	11.6259	C12_Glut_neurons
		CAGCATTAGTAGCCAT	1.65352	10.208	C12_Glut_neurons
		CAGCCAATCAAAGGCA	0.510409	5.7552	C12_Astrocytes
		CAGCCAATCACGCCAA	-7.12723	1.43758	C12_Gaba_neurons
		CAGCCAATCCTCGATC	10.2309	-2.60161	C12_Glut_neurons
		CAGCCTAAGCATGCAT	8.30052	4.09921	C12_Gaba_neurons
		CAGCCTAAGGCAAGTA	9.46196	-0.342314	C12_Glut_neurons
		CAGCCTTTCATGTCAA	4.66856	13.9575	C12_Gaba_neurons
		CAGCCTTTCGCTAGTG	9.4855	1.45147	C12_Gaba_neurons
		CAGCCTTTCTCCTCAA	0.109215	5.40965	C12_Astrocytes
		CAGCTAAGTATCTGGA	11.9907	-8.54707	C12_Glut_neurons
		CAGCTAAGTATTGAGT	13.017	0.71512	C12_Glut_neurons
		CAGCTAAGTGAAGCCT	10.0324	0.450116	C12_Gaba_neurons
		CAGCTAAGTTTACCGT	6.64974	2.35523	C12_Gaba_neurons
		CAGCTATAGACAAAGT	11.9189	-8.79376	C12_Glut_neurons
		CAGCTATAGGCATTAC	4.22333	12.4222	C12_Astrocytes
		CAGCTATAGGCCTAAT	0.233016	11.8518	C12_Glut_neurons
		CAGCTCAAGCAGGCCT	2.02936	12.2272	C12_Glut_neurons
		CAGCTCAAGTAAGTGG	4.11458	5.02685	C12_Gaba_neurons
		CAGCTCAAGTGAACGA	1.51708	11.2937	C12_Glut_neurons
		CAGCTCAAGTTTAACG	1.44478	10.7727	C12_Glut_neurons
		CAGGAAGGTACCGTAA	7.40989	5.52791	C12_Gaba_neurons
		CAGGAAGGTGTTTGTC	15.8674	1.04475	C12_Glut_neurons
		CAGGACACAATAGTCT	10.1228	-1.17802	C12_Glut_neurons
		CAGGACACATAGTCAT	11.2293	14.077	C12_Oligodendrocytes
		CAGGACACATCAGTAT	15.243	-4.65035	C12_Gaba_neurons
		CAGGACACATTAGCGC	1.04024	11.3733	C12_Glut_neurons
		CAGGACCTCATAGCCG	0.865663	6.157	C12_Astrocytes
		CAGGACCTCTGGTCCT	16.9805	15.0883	C12_Oligodendrocytes
		CAGGATGCAGAGGCTA	2.22012	12.0083	C12_Glut_neurons
		CAGGATGCAGCAACCT	2.03261	11.8393	C12_Glut_neurons
		CAGGATGCATAAGCAA	16.5918	1.49297	C12_Glut_neurons
		CAGGATGCATAGACTT	8.98438	-4.87204	C12_Glut_neurons
		CAGGCTATCAACCAAC	12.869	14.1138	C12_Oligodendrocytes
		CAGGCTATCACCAATA	11.8946	13.0407	C12_Oligodendrocytes
		CAGGCTATCCAAATCA	2.39835	11.8368	C12_Glut_neurons
		CAGGCTATCTTGCATT	13.3275	14.0907	C12_Oligodendrocytes
		CAGGCTGGTGCTCCAC	12.3071	15.8464	C12_Oligodendrocytes
		CAGGGCTTCATAGACC	-0.112178	11.5123	C12_Glut_neurons
		CAGGGCTTCATTACAG	2.4127	11.8784	C12_Glut_neurons
		CAGGGTGAGCTGTCAG	13.6954	4.26574	C12_Glut_neurons
		CAGGTCCAGGTAAGCA	0.264486	4.10579	C12_Astrocytes
		CAGGTCCAGGTGCGGA	3.85129	5.6197	C12_Gaba_neurons
		CAGGTCCAGTCACTAA	0.783903	10.7775	C12_Glut_neurons
		CAGGTCCAGTTTAACG	16.9919	13.912	C12_Oligodendrocytes
		CAGGTGGAGCAAGGAC	-2.05837	4.38882	C12_Astrocytes
		CAGGTGGAGTAACCCG	1.02526	11.7593	C12_Glut_neurons
		CAGGTGGAGTAAGGGC	9.26725	14.5617	C12_Oligodendrocytes
		CAGGTTAGTAATCGGC	3.86176	8.76873	C12_Immune
		CAGGTTAGTACCAGGT	-0.337969	17.532	C12_OPC
		CAGGTTAGTCAATAGT	15.4484	13.8323	C12_Oligodendrocytes
		CAGGTTAGTTGCACGG	11.9392	14.7354	C12_Oligodendrocytes
		CAGGTTAGTTTGCGAA	5.44331	3.68086	C12_Gaba_neurons
		CAGGTTTAGCGATACT	1.87758	12.8843	C12_Glut_neurons
		CAGGTTTAGGAACGCG	11.3572	15.2156	C12_Oligodendrocytes
		CAGGTTTAGGTGAAAT	8.64984	1.63896	C12_Gaba_neurons
		CAGGTTTAGTCCTGAG	13.4978	-0.89836	C12_Glut_neurons
		CAGGTTTAGTTATCTC	14.3188	2.43892	C12_Glut_neurons
		CAGTACCCACAACAGG	17.9519	14.3942	C12_Oligodendrocytes
		CAGTACCCACCCTCAC	2.33699	11.9921	C12_Glut_neurons
		CAGTACCCAGCAAGTG	4.27705	5.56761	C12_Gaba_neurons
		CAGTACCCAGCTAATT	4.2275	12.3692	C12_Gaba_neurons
		CAGTACCCATAGACCC	6.3269	0.422929	C12_Gaba_neurons
		CAGTATGGTCATGCAA	3.98316	5.62576	C12_Gaba_neurons
		CAGTATGGTCGTAATG	12.243	-0.195014	C12_Glut_neurons
		CATAACGGTGATCAGC	1.91831	11.0829	C12_Glut_neurons
		CATAACGGTGTTTCAC	0.184135	16.0242	C12_OPC
		CATAACGGTTTAAAGC	12.7844	-3.57086	C12_Glut_neurons
		CATAACGGTTTCCTCC	13.5777	-4.77226	C12_Gaba_neurons
		CATAAGCTCAGTATTG	1.88295	12.2163	C12_Glut_neurons
		CATAAGCTCCTAATAG	17.7239	14.4836	C12_Oligodendrocytes
		CATAAGCTCGCGCTAA	14.1722	0.894699	C12_Glut_neurons
		CATAAGCTCGCTTGCT	1.39827	11.544	C12_Glut_neurons
		CATAAGCTCGGGCCAT	9.00052	-0.59331	C12_Glut_neurons
		CATAAGCTCGTTTCGC	10.2102	0.653769	C12_Gaba_neurons
		CATAATCCAGGAACAT	9.35387	2.26163	C12_Gaba_neurons
		CATAATGTCCTAATAG	14.4202	3.53633	C12_Glut_neurons
		CATAGACTCTACCTAT	12.9715	-0.584063	C12_Glut_neurons
		CATAGACTCTTGTCCA	0.351427	11.2962	C12_Glut_neurons
		CATAGGCGTCGACTAA	9.77267	-1.27993	C12_Glut_neurons
		CATAGGCGTTGGTTCT	13.2943	-2.74542	C12_Glut_neurons
		CATAGGTTCCTAAGTA	12.6473	-1.60719	C12_Glut_neurons
		CATAGGTTCGATTTAG	5.17191	5.84719	C12_Gaba_neurons
		CATAGGTTCTAGCGAT	20.0936	6.47331	C12_Glut_neurons
		CATAGGTTCTGGCATG	5.33515	-1.20151	C12_Gaba_neurons
		CATAGGTTCTTGCAAA	2.26863	12.3778	C12_Glut_neurons
		CATAGTCAGAGGAAGG	15.1547	-4.36577	C12_Gaba_neurons
		CATAGTCAGCTCCTAC	2.34621	12.4377	C12_Glut_neurons
		CATAGTCAGGACCTTG	3.84851	5.43742	C12_Gaba_neurons
		CATATCGCAAAGGCCA	1.93343	12.7426	C12_Glut_neurons
		CATATCGCAGTAAGTA	1.83666	10.8739	C12_Glut_neurons
		CATATCGCATGCAACC	10.9732	-1.57005	C12_Glut_neurons
		CATCAATCAATTAGCT	2.41932	11.9673	C12_Glut_neurons
		CATCAATCAGTTATGT	16.9561	14.0179	C12_Oligodendrocytes
		CATCAATCATTGTGCA	-1.746	6.0124	C12_Astrocytes
		CATCACACAAATTCGT	1.31004	12.3844	C12_Glut_neurons
		CATCACACACATTGCA	11.9324	-8.3684	C12_Glut_neurons
		CATCACACACCATATG	17.5109	13.5441	C12_Oligodendrocytes
		CATCAGCCAACACTTG	4.12123	5.17516	C12_Gaba_neurons
		CATCAGCCAGAATGAC	0.915199	11.7693	C12_Glut_neurons
		CATCAGCCAGCCAGAA	2.32507	12.1567	C12_Glut_neurons
		CATCAGCCATCCGTAA	20.3802	0.642907	C12_Glut_neurons
		CATCAGCCATGAGCAG	14.0151	14.0703	C12_Oligodendrocytes
		CATCATAAGCATCCAG	15.7487	14.2763	C12_Oligodendrocytes
		CATCATAAGCGAGCGA	10.1539	1.20385	C12_Glut_neurons
		CATCATAAGGTTAGAG	14.6436	2.85312	C12_Glut_neurons
		CATCATGCAGAGGGAG	11.3288	7.66209	C12_Glut_neurons
		CATCATGCAGCACGTT	-2.22607	5.31633	C12_Astrocytes
		CATCATGCATTAAGCT	15.4044	-2.97339	C12_Gaba_neurons
		CATCCCAGTAACTACG	2.34756	11.3897	C12_Glut_neurons
		CATCCCAGTCAAACTG	14.4741	3.79455	C12_Glut_neurons
		CATCCCAGTGGGTACT	11.4884	-6.54486	C12_Glut_neurons
		CATCCCAGTGTGCACG	15.1435	1.40467	C12_Glut_neurons
		CATCCTCAGCTCATAA	6.40182	12.1971	C12_Fibroblasts
		CATCCTCAGGCAACAA	10.3191	-1.24771	C12_Glut_neurons
		CATCCTCAGGGACGCA	1.09549	11.5494	C12_Glut_neurons
		CATCCTCAGTCTTGAA	3.95049	12.7389	C12_Gaba_neurons
		CATCCTGGTACTTAGG	-0.517799	6.14596	C12_Astrocytes
		CATCCTGGTATTGAGT	11.0926	15.3198	C12_Oligodendrocytes
		CATCCTGGTTAGCGTA	-2.04165	5.30764	C12_Astrocytes
		CATCCTGGTTGCGCGA	15.5544	2.7923	C12_Glut_neurons
		CATCCTTCAGTAATAG	16.6262	-3.58601	C12_Gaba_neurons
		CATCCTTCAGTTATGT	14.6574	7.92355	C12_Oligodendrocytes
		CATCGCTTCGAGGAGT	5.56699	5.44432	C12_Gaba_neurons
		CATGAGGCAAGTGTCC	17.3112	15.2278	C12_Oligodendrocytes
		CATGAGGCACCTCAGG	11.834	13.9904	C12_Oligodendrocytes
		CATGAGGCAGTAGCCT	11.4384	-6.22715	C12_Glut_neurons
		CATGCAAGTTAGCCAA	5.44613	2.17505	C12_Gaba_neurons
		CATGCAAGTTTGCAGA	1.90177	11.8421	C12_Glut_neurons
		CATGCAAGTTTGGCGG	11.252	-1.82851	C12_Glut_neurons
		CATGCATAGGGTGAAC	3.71004	5.54769	C12_Gaba_neurons
		CATGCATAGGTAAGGC	2.2151	12.9956	C12_Glut_neurons
		CATGCGCAGTCCTTCA	15.3043	13.2788	C12_Oligodendrocytes
		CATGCGGGTAAGGTCC	12.0034	12.8391	C12_Oligodendrocytes
		CATGCGGGTACCGGAT	0.999388	11.5117	C12_Glut_neurons
		CATGCGGGTACTTAGG	1.68579	12.16	C12_Glut_neurons
		CATGCGGGTCAAACTG	0.646702	11.3739	C12_Glut_neurons
		CATGCGGGTGCACGCA	11.6107	-0.219331	C12_Glut_neurons
		CATGCGGGTGGAGCAA	5.12857	5.8626	C12_Gaba_neurons
		CATGCGGGTTAGGTGC	8.3675	4.76956	C12_Gaba_neurons
		CATGCGGGTTTGAGCA	16.4955	13.4213	C12_Oligodendrocytes
		CATGGATTCCGGTATG	16.7018	14.0984	C12_Oligodendrocytes
		CATGGCGGTACCGTAA	2.43644	11.4662	C12_Glut_neurons
		CATGGCGGTTTATTCG	-0.460132	5.61924	C12_Astrocytes
		CATGGCGGTTTGGCGG	15.7723	15.2835	C12_Oligodendrocytes
		CATTATCTCTCAATGA	0.124687	17.0298	C12_OPC
		CATTATCTCTGCAACG	4.28565	13.2266	C12_Gaba_neurons
		CATTATGAGCCTCTGT	19.5089	4.67237	C12_Gaba_neurons
		CATTATGAGGAAGCAC	0.835778	10.9084	C12_Glut_neurons
		CATTATGAGGACCTGC	1.65294	13.1862	C12_Glut_neurons
		CATTATGAGGATAAAC	18.118	-1.53759	C12_Glut_neurons
		CATTATGAGGCCTGGT	-1.1992	3.4029	C12_Astrocytes
		CATTATGAGGCTACAT	13.4941	-0.465156	C12_Glut_neurons
		CATTATGAGTCTGGGC	12.1616	15.9782	C12_Oligodendrocytes
		CATTCATTCATTGCGG	0.644345	11.5004	C12_Glut_neurons
		CATTCATTCCACCTGT	10.6047	16.5248	C12_Oligodendrocytes
		CATTCATTCCCGCATT	-7.14625	1.42081	C12_Gaba_neurons
		CATTCATTCGCTATGG	3.94676	5.23977	C12_Gaba_neurons
		CATTCCTCAATCATGT	2.01739	11.6523	C12_Glut_neurons
		CATTCCTCATGATTGT	1.47697	10.4415	C12_Glut_neurons
		CATTGCGAGAAAGGAA	13.3603	14.308	C12_Oligodendrocytes
		CATTGCGAGGCGCTTA	14.852	15.75	C12_Oligodendrocytes
		CATTGCGAGTACTGGT	9.69248	3.15752	C12_Gaba_neurons
		CATTGTAAGGTGAAAT	1.21368	12.5512	C12_Glut_neurons
		CATTGTGCACCTGTAA	-2.18102	4.16216	C12_Astrocytes
		CATTTGTTCAGGAAGC	1.80267	11.3565	C12_Glut_neurons
		CATTTGTTCCTTTACG	17.4038	2.77017	C12_Gaba_neurons
		CATTTGTTCGAGCAAA	15.0848	7.84925	C12_Oligodendrocytes
		CCAAACCCATAATTGC	3.96865	5.13853	C12_Gaba_neurons
		CCAAACCCATGATTGT	11.041	15.8036	C12_Oligodendrocytes
		CCAAACTAGAAAGCAT	0.0178142	4.27863	C12_Astrocytes
		CCAAACTAGCACTAGT	13.7392	-1.62558	C12_Glut_neurons
		CCAAACTAGCGAGTAA	4.0815	6.35737	C12_Gaba_neurons
		CCAAACTAGTCACTCC	6.10507	12.0943	C12_Fibroblasts
		CCAAATCAGCTCAAAC	14.9727	14.7733	C12_Oligodendrocytes
		CCAAATCAGGCAGGTG	12.7456	3.66395	C12_Glut_neurons
		CCAAATCAGTCAGGCC	-2.70787	5.98428	C12_Astrocytes
		CCAAATCAGTTTCCTG	0.903342	11.8014	C12_Glut_neurons
		CCAACATAGACTTATG	0.666485	11.0954	C12_Glut_neurons
		CCAACATAGTATTGCA	1.9844	12.0188	C12_Glut_neurons
		CCAACATAGTGATTCA	20.2359	6.35865	C12_Glut_neurons
		CCAACATAGTTGTCCC	6.30273	-8.52129	C12_Gaba_neurons
		CCAACATAGTTTGCGG	0.58624	4.67495	C12_Astrocytes
		CCAACCAAGCTTAGCG	2.12543	11.2248	C12_Glut_neurons
		CCAACCAAGGAACACA	10.7317	-1.33439	C12_Glut_neurons
		CCAACCAAGGATTTGC	13.5363	14.4938	C12_Oligodendrocytes
		CCAACCAAGGCAAGTA	16.7331	14.6697	C12_Oligodendrocytes
		CCAACCAAGTATTGGC	4.5431	13.8605	C12_Gaba_neurons
		CCAACCCGTGTTTGCT	10.2614	0.912434	C12_Gaba_neurons
		CCAAGGCTCAGGTCCA	2.03454	11.7093	C12_Glut_neurons
		CCAAGGCTCCTAGTAA	11.5799	-1.51425	C12_Glut_neurons
		CCAAGGCTCCTCAGTC	2.41379	13.126	C12_Glut_neurons
		CCAAGGCTCGCTATGG	1.37168	12.837	C12_Glut_neurons
		CCAAGGCTCGTAATCA	1.01901	11.1753	C12_Glut_neurons
		CCAAGTTAGCAGGCCT	11.9188	-2.11365	C12_Glut_neurons
		CCAAGTTAGCCTCTCG	1.43857	12.5642	C12_Glut_neurons
		CCAAGTTAGGTAACGA	18.744	3.84292	C12_Gaba_neurons
		CCAAGTTAGTCGCTAG	4.12531	6.65813	C12_Gaba_neurons
		CCAAGTTAGTTATCTC	8.56066	3.31206	C12_Gaba_neurons
		CCAATATCAATCCCTT	1.60565	11.2467	C12_Glut_neurons
		CCAATATCATAAACCT	2.07863	-3.95674	C12_Glut_neurons
		CCAATATCATGAAATG	16.2165	0.975793	C12_Glut_neurons
		CCAATATCATTGTGTG	-7.11928	1.46398	C12_Gaba_neurons
		CCACAATAGAGAGCCG	16.1216	15.6966	C12_Oligodendrocytes
		CCACAATAGGCTGTCA	13.0557	-3.66768	C12_Glut_neurons
		CCACAATAGGTTACGT	11.1499	14.7646	C12_Oligodendrocytes
		CCACAATAGTGACCTG	2.43862	11.7948	C12_Glut_neurons
		CCACACAAGGATTGAG	4.06465	6.79947	C12_Gaba_neurons
		CCACACAAGTATTGTG	15.5838	1.45182	C12_Glut_neurons
		CCACAGGGTCAGTAAT	8.77864	-4.43561	C12_Glut_neurons
		CCACATTGTACTGATG	2.30383	11.6113	C12_Glut_neurons
		CCACATTGTCTAACCT	1.09221	11.4665	C12_Glut_neurons
		CCACATTGTTACATCC	10.0993	-0.584695	C12_Glut_neurons
		CCACATTGTTTGGCTT	10.284	1.8431	C12_Gaba_neurons
		CCACTTGGTAGCCATA	0.573414	11.3381	C12_Glut_neurons
		CCACTTGGTTAACACG	9.78838	-1.01839	C12_Glut_neurons
		CCAGACTCAAGTTATC	4.09122	6.58737	C12_Gaba_neurons
		CCAGACTCATCATGGC	16.4947	0.301454	C12_Glut_neurons
		CCAGACTCATTGTCCT	4.43131	13.7646	C12_Gaba_neurons
		CCAGCCTGTTATGTGG	-3.14841	6.9779	C12_Astrocytes
		CCAGCCTGTTGCTGGG	9.18149	-0.976173	C12_Glut_neurons
		CCAGCTAAGAACCTGT	5.97055	11.9511	C12_Fibroblasts
		CCAGCTAAGCCTCTGT	1.17871	11.9038	C12_Glut_neurons
		CCAGCTAAGCGAAGTA	17.7015	5.56188	C12_Glut_neurons
		CCAGCTAAGGACCTTG	2.13585	12.6732	C12_Glut_neurons
		CCAGCTAAGGCGGATG	15.5262	8.40685	C12_Oligodendrocytes
		CCAGCTAAGTATGTGC	3.82757	13.4234	C12_Gaba_neurons
		CCAGCTAAGTGAACGA	7.76891	-0.317881	C12_Gaba_neurons
		CCAGCTGCAAGGTACG	1.72616	13.2248	C12_Glut_neurons
		CCAGCTGCAGTCTATG	12.8824	13.221	C12_Oligodendrocytes
		CCAGCTGCATTATGGT	11.1161	1.70487	C12_Gaba_neurons
		CCAGGAACAAGGTCCT	8.18224	3.35695	C12_Gaba_neurons
		CCAGGAACAATAGTCT	11.8905	1.04028	C12_Gaba_neurons
		CCAGGAACAGTAGGAT	5.69761	5.34045	C12_Gaba_neurons
		CCAGGAACATGAAATG	2.29849	11.1864	C12_Glut_neurons
		CCAGGATGTACCGTTT	0.273534	11.0931	C12_Glut_neurons
		CCAGGATGTCACTCGC	9.65626	-1.37456	C12_Glut_neurons
		CCAGGATGTCATGCCC	15.3975	3.27122	C12_Glut_neurons
		CCAGGATGTGCATTTC	3.82502	5.41499	C12_Gaba_neurons
		CCAGGATGTTAGGTTG	-3.43227	4.87931	C12_Astrocytes
		CCAGTTTGTTGCAGTA	1.66249	9.9903	C12_Glut_neurons
		CCATAAATCAATCATG	9.79606	-1.01982	C12_Glut_neurons
		CCATAAATCACTTTAC	4.17264	12.1143	C12_Gaba_neurons
		CCATAAATCCCATAGG	8.03775	3.05643	C12_Gaba_neurons
		CCATAAATCCTAGTCC	14.9308	0.349146	C12_Glut_neurons
		CCATAAATCGCGACAC	10.1443	-1.65308	C12_Glut_neurons
		CCATAAATCGCTCCAT	3.93256	5.27256	C12_Gaba_neurons
		CCATAAATCGGCTATG	0.835298	11.6734	C12_Glut_neurons
		CCATAAATCTTGTCCA	-0.228198	3.63054	C12_Astrocytes
		CCATAAGGTACTTAGG	-0.447824	4.0592	C12_Astrocytes
		CCATAAGGTGATGAAA	13.6996	4.15715	C12_Glut_neurons
		CCATAAGGTGCTTAGA	10.9231	3.27855	C12_Gaba_neurons
		CCATAAGGTTCCAGGG	5.55293	5.35261	C12_Gaba_neurons
		CCATAAGGTTGCCTCA	11.6681	-2.78876	C12_Glut_neurons
		CCATAATCATAATCCG	1.94794	13.2119	C12_Glut_neurons
		CCATAATCATAATGAG	9.24302	0.096348	C12_Gaba_neurons
		CCATAATCATTAGGCC	7.62356	0.441728	C12_Gaba_neurons
		CCATAGCCAAGCGAGC	2.4078	12.1493	C12_Glut_neurons
		CCATAGCCAGAGGCTA	4.14822	5.85313	C12_Gaba_neurons
		CCATATTTCACACAGT	14.1911	7.40845	C12_Oligodendrocytes
		CCATATTTCACGCCAA	3.75372	2.30565	C12_Gaba_neurons
		CCATATTTCCTAACGG	10.39	-2.59846	C12_Glut_neurons
		CCATCACTCACTAGGT	5.185	-1.29093	C12_Gaba_neurons
		CCATCACTCAGAAACG	12.3248	-0.83552	C12_Glut_neurons
		CCATCACTCGCACACA	11.848	-0.299912	C12_Glut_neurons
		CCATCACTCTGTTCAT	13.7932	0.140857	C12_Glut_neurons
		CCATCATGTGAAACAA	3.37545	13.0137	C12_Gaba_neurons
		CCATCATGTGAGACTC	1.41159	11.4641	C12_Glut_neurons
		CCATCATGTGTTGTAG	10.5465	9.2722	C12_Oligodendrocytes
		CCATCATGTTCATTTG	6.08791	3.6817	C12_Gaba_neurons
		CCATTATTCAGTATTG	8.89018	2.30228	C12_Gaba_neurons
		CCCAAACCAAACCTAT	12.3511	14.736	C12_Oligodendrocytes
		CCCAAACCAAGCTTTG	14.0137	15.2015	C12_Oligodendrocytes
		CCCAAACCATTGCGAC	1.70408	11.8481	C12_Glut_neurons
		CCCAAATAGTTACTTC	-3.3129	7.1453	C12_Astrocytes
		CCCAACCGTACTTAGG	6.07982	0.26742	C12_Gaba_neurons
		CCCAACCGTCATCAAG	2.12275	11.2309	C12_Glut_neurons
		CCCAACCGTGGCTTCC	2.05834	12.9949	C12_Glut_neurons
		CCCAACCGTTCACTGT	3.96712	5.07105	C12_Gaba_neurons
		CCCAACCGTTTGCGCC	12.0234	13.664	C12_Oligodendrocytes
		CCCAATTGTAATCGCA	11.9343	15.0773	C12_Oligodendrocytes
		CCCAATTGTGAAGCCT	15.7564	3.33672	C12_Glut_neurons
		CCCAATTGTTCCGCAC	0.424162	4.55572	C12_Astrocytes
		CCCAGCACATAATCGT	17.1682	13.5635	C12_Oligodendrocytes
		CCCAGTTTCAGTGAAG	9.58375	-0.599514	C12_Glut_neurons
		CCCAGTTTCTGTTCAT	11.4753	13.9404	C12_Oligodendrocytes
		CCCAGTTTCTTAGTGA	12.0339	14.2293	C12_Oligodendrocytes
		CCCATAACAAGGTACG	5.09269	5.8983	C12_Gaba_neurons
		CCCGCAACACAACAAA	14.4262	7.19837	C12_Oligodendrocytes
		CCCGCAACACTTAGGC	0.955613	11.3065	C12_Glut_neurons
		CCCGCAACATGGCCCA	9.77339	-1.52551	C12_Glut_neurons
		CCCGCAACATTAGCGC	17.7476	14.6081	C12_Oligodendrocytes
		CCCGTAAAGACTATTG	1.61459	11.6477	C12_Glut_neurons
		CCCGTAAAGGCTGTCA	10.1219	-0.361354	C12_Glut_neurons
		CCCGTTGTCACTAATG	13.8265	-1.10548	C12_Glut_neurons
		CCCGTTGTCAGTATTG	15.8819	15.0684	C12_Oligodendrocytes
		CCCGTTGTCCAATAGC	9.28766	13.7855	C12_Oligodendrocytes
		CCCGTTGTCGCGACAC	2.31498	13.3188	C12_Glut_neurons
		CCCGTTGTCTGTAATG	13.9726	13.2857	C12_Oligodendrocytes
		CCCGTTGTCTTAATGG	0.992107	11.5583	C12_Glut_neurons
		CCCGTTGTCTTGGACG	2.00856	12.5741	C12_Glut_neurons
		CCCTAATGTAATCGTG	15.0773	14.6742	C12_Oligodendrocytes
		CCCTAATGTTAAGCTG	9.91131	-1.28366	C12_Glut_neurons
		CCCTAATGTTAAGTGT	2.06704	13.3493	C12_Glut_neurons
		CCCTAATGTTATGTGG	20.6588	0.783812	C12_Glut_neurons
		CCCTCACCAAGTGTCC	17.8171	14.4687	C12_Oligodendrocytes
		CCCTCACCAGAGGGAG	12.4529	2.79094	C12_Glut_neurons
		CCCTCACCAGGTTAAA	0.883752	11.5287	C12_Glut_neurons
		CCCTCACCATAGCTGC	10.2134	-0.734044	C12_Glut_neurons
[truncated: 55,800 more rows]

## Sheet: Fig 5d
	Figure 5d
		cell_id	UMAP_1	UMAP_2	C25_cell_type
		AAACAGCCAAATTCGT_1	-3.12543	-0.220747	C25-18: Astrocytes
		AAACAGCCAATGCCTA	4.25698	-5.09227	C25-10: GABA-2
		AAACAGCCACAGGGAC_1	6.23097	0.850118	C25-10: GABA-2
		AAACAGCCACCGGCTA_1	7.75696	0.0938017	C25-10: GABA-2
		AAACAGCCATCCCGCT	5.67803	-2.59012	C25-10: GABA-2
		AAACATGCAACCGCCA	12.9345	5.73284	C25-12: GABA-3
		AAACATGCAAGGTCCT	5.8808	0.986127	C25-10: GABA-2
		AAACATGCAATGAATG	13.9913	12.585	C25-19: Oligodendrocytes
		AAACATGCACAAACTT_1	8.9163	-4.12043	C25-11: GABA-1
		AAACATGCAGCCTAAC	13.5984	-11.7345	C25-8: GLU-8
		AAACATGCAGGAACAT	17.1083	-2.37031	C25-3: GLU-3
		AAACATGCAGGCATGA	13.2386	-11.2395	C25-8: GLU-8
		AAACATGCATGTTGGC	5.99266	1.31764	C25-10: GABA-2
		AAACATGCATTAAGTC	-5.16137	-1.87894	C25-18: Astrocytes
		AAACCAACAAACCTTG	8.70134	-1.51382	C25-11: GABA-1
		AAACCAACAACGTGCT	10.4586	1.22496	C25-5: GLU-5
		AAACCAACAACTAGCC_1	11.1529	-1.96599	C25-11: GABA-1
		AAACCAACAAGCTTTG	8.70768	2.87261	C25-11: GABA-1
		AAACCAACACCTAATG	6.78043	0.747784	C25-10: GABA-2
		AAACCAACAGGGAGGA	9.63647	0.656922	C25-10: GABA-2
		AAACCAACAGTCTAAT	4.83044	15.3918	C25-20: OPC
		AAACCAACATCCAGGT	9.34528	0.065533	C25-10: GABA-2
		AAACCAACATGTCAGC	16.4749	-5.71829	C25-3: GLU-3
		AAACCGAAGAGGAAGG	5.57761	1.3415	C25-10: GABA-2
		AAACCGAAGAGGCTAA	11.0671	4.44202	C25-12: GABA-3
		AAACCGAAGCTCAAAC	6.83404	0.455222	C25-10: GABA-2
		AAACCGAAGGCGGATG	18.0384	-3.33189	C25-3: GLU-3
		AAACCGAAGGTAGCTT	5.42686	1.34782	C25-10: GABA-2
		AAACCGAAGGTGTTAC_1	-1.45419	2.38159	C25-17: Ependymal-like
		AAACCGAAGGTTTACA	6.72623	-4.84164	C25-10: GABA-2
		AAACCGAAGTAAGTGG	4.77177	1.84357	C25-10: GABA-2
		AAACCGAAGTAGCTTA	3.63578	8.74745	C25-19: Oligodendrocytes
		AAACCGAAGTGTTGCG	9.26182	-6.09715	C25-2: GLU-2
		AAACCGAAGTTTGTCT	8.47544	2.65475	C25-11: GABA-1
		AAACCGCGTAGTTGGC	7.53144	1.18834	C25-11: GABA-1
		AAACCGCGTCAAAGGG	4.69579	13.9248	C25-20: OPC
		AAACCGCGTCAATACG	8.53587	-1.031	C25-10: GABA-2
		AAACCGCGTGCATTTC	6.04164	1.22628	C25-10: GABA-2
		AAACCGCGTTCAAGCA	8.35834	1.07003	C25-14: GABA-5
		AAACCGCGTTGAGGTC	5.2758	1.52707	C25-10: GABA-2
		AAACCGGCAGCCTTGG	13.0012	-10.195	C25-8: GLU-8
		AAACCGGCATGATTGT	5.49194	1.10161	C25-10: GABA-2
		AAACCGGCATTAAGTC	8.78179	2.50419	C25-11: GABA-1
		AAACCGGCATTAGCGC	11.6647	-7.23074	C25-13: GABA-4
		AAACGCGCAAACCTAT	14.48	0.500993	C25-2: GLU-2
		AAACGCGCAAATGCCC_1	9.29167	5.62201	C25-19: Oligodendrocytes
		AAACGCGCAATAGCCC	7.87442	-4.10365	C25-11: GABA-1
		AAACGCGCAATCCCTT	8.35483	-10.3017	C25-8: GLU-8
		AAACGCGCAATGAATG	7.81438	2.5403	C25-11: GABA-1
		AAACGCGCAATTGAGA	5.60225	0.835486	C25-10: GABA-2
		AAACGCGCACAGAACG	5.59943	3.45083	C25-12: GABA-3
		AAACGCGCAGCAAGGC	5.05643	15.0126	C25-20: OPC
		AAACGCGCAGCCTAAC	14.2301	1.67776	C25-2: GLU-2
		AAACGCGCAGCTCAAC	18.1228	5.95989	C25-6: GLU-6
		AAACGCGCAGCTCATA	7.95705	-0.1573	C25-10: GABA-2
		AAACGGATCAAATCGC	6.1757	1.08915	C25-10: GABA-2
		AAACGGATCACACAGT	-1.82886	1.06208	C25-18: Astrocytes
		AAACGGATCACTAGGT	5.49753	1.32263	C25-10: GABA-2
		AAACGGATCATTTAGG	8.05132	-0.711028	C25-10: GABA-2
		AAACGGATCCCTCGCA	5.32186	1.36962	C25-10: GABA-2
		AAACGGATCGGGACCT	13.3734	4.15834	C25-11: GABA-1
		AAACGGATCTTAATGG	6.89956	-1.85618	C25-11: GABA-1
		AAACGGATCTTCAATC	14.2684	0.982752	C25-10: GABA-2
		AAACGGATCTTGTTCG	4.82378	-0.241376	C25-5: GLU-5
		AAACGTACAATAATGG	12.1596	-3.3607	C25-2: GLU-2
		AAACGTACAATTGAAG	9.2185	-12.5723	C25-8: GLU-8
		AAACGTACACATAGCC	16.1032	-5.45594	C25-3: GLU-3
		AAACGTACACCTACTT_1	10.6389	-2.72882	C25-10: GABA-2
		AAACGTACAGGAAGCC	9.87908	-1.92502	C25-11: GABA-1
		AAACGTACAGGCATCT	6.46778	0.142954	C25-11: GABA-1
		AAACGTACATCACAGC	11.3142	-3.41969	C25-4: GLU-4
		AAACGTACATGAAATG	4.55621	15.1949	C25-20: OPC
		AAACGTACATGACTAT	18.3551	6.33646	C25-6: GLU-6
		AAAGCAAGTACGCGCA	13.9315	1.63857	C25-2: GLU-2
		AAAGCAAGTCGTTACT	17.9699	0.839345	C25-8: GLU-8
		AAAGCAAGTGACATAT	5.68185	1.13258	C25-10: GABA-2
		AAAGCAAGTTACATCC	10.4416	6.06813	C25-19: Oligodendrocytes
		AAAGCAAGTTCGCTCA	7.41645	-0.937018	C25-10: GABA-2
		AAAGCACCAACCCTCC	7.70254	0.766634	C25-10: GABA-2
		AAAGCACCAAGGTGGC_1	9.29559	6.32057	C25-19: Oligodendrocytes
		AAAGCACCACAGGATG	5.08542	1.37024	C25-10: GABA-2
		AAAGCACCATAAAGCA	-4.78375	-0.731011	C25-18: Astrocytes
		AAAGCACCATAATCGT	10.9577	12.0703	C25-19: Oligodendrocytes
		AAAGCACCATAGCTGC	17.8292	-2.87479	C25-3: GLU-3
		AAAGCACCATCAGTAT	10.3429	2.61259	C25-11: GABA-1
		AAAGCCCGTAAGCTTG_1	8.61862	-3.30531	C25-11: GABA-1
		AAAGCCCGTCCTAAGA	3.54242	8.60609	C25-19: Oligodendrocytes
		AAAGCCCGTGCAACTA	5.5562	-2.48659	C25-10: GABA-2
		AAAGCCCGTTAAATGC	15.0278	-5.24949	C25-3: GLU-3
		AAAGCCCGTTAACAGT	-2.80925	-0.270714	C25-18: Astrocytes
		AAAGCCCGTTAGGTGC	6.2949	-3.05881	C25-11: GABA-1
		AAAGCCCGTTCCTGAT	14.1182	1.86183	C25-11: GABA-1
		AAAGCCCGTTTAGCGA	4.51517	2.29284	C25-11: GABA-1
		AAAGCCCGTTTAGTCC	8.89728	6.11287	C25-19: Oligodendrocytes
		AAAGCCGCAAACCCTA	11.5699	-6.36145	C25-2: GLU-2
		AAAGCCGCAAAGCTAA	9.8613	-5.6725	C25-2: GLU-2
		AAAGCCGCACATTGCA	15.0978	-5.48466	C25-3: GLU-3
		AAAGCCGCAGCAAATA	6.11744	0.693297	C25-10: GABA-2
		AAAGCCGCAGGACACA	-4.87645	-1.38302	C25-18: Astrocytes
		AAAGCCGCATTGCGAC	4.01725	-0.445165	C25-5: GLU-5
		AAAGCGGGTAACGGGA	4.95696	1.54852	C25-10: GABA-2
		AAAGCGGGTACGCGCA	5.71302	1.31108	C25-10: GABA-2
		AAAGCGGGTACTTCAC	11.3436	-7.38834	C25-13: GABA-4
		AAAGCGGGTCACGGAT	10.0762	3.11457	C25-11: GABA-1
		AAAGCGGGTCCTAAGA	3.90836	8.72782	C25-19: Oligodendrocytes
		AAAGCTTGTAACGAGG	8.32809	-10.3306	C25-8: GLU-8
		AAAGCTTGTAGTAAGA	17.7286	-0.664106	C25-2: GLU-2
		AAAGCTTGTCAACAAT	16.3053	-5.21739	C25-3: GLU-3
		AAAGCTTGTCATAGAT	12.6885	4.23515	C25-11: GABA-1
		AAAGCTTGTCCAAATG	8.06605	1.05839	C25-11: GABA-1
		AAAGCTTGTCGAAGTC	7.82064	0.177514	C25-10: GABA-2
		AAAGCTTGTGAAGCCT	9.11326	-2.42928	C25-5: GLU-5
		AAAGCTTGTGGTTCTT	5.27733	1.1657	C25-10: GABA-2
		AAAGCTTGTTAATCGG	11.8567	5.72613	C25-12: GABA-3
		AAAGCTTGTTAATGCG	-3.30356	3.34749	C25-17: Ependymal-like
		AAAGCTTGTTACCTGT	13.7006	-1.87359	C25-2: GLU-2
		AAAGCTTGTTACTTGC	15.8554	-1.33942	C25-2: GLU-2
		AAAGCTTGTTGTAACG	9.68338	-2.95846	C25-5: GLU-5
		AAAGCTTGTTGTCATC	8.3472	-1.1905	C25-10: GABA-2
		AAAGGACGTCATCAAG	5.53419	1.31193	C25-10: GABA-2
		AAAGGACGTGACATGC	9.21595	-2.91723	C25-5: GLU-5
		AAAGGACGTGACCTGG	-3.85311	0.141211	C25-18: Astrocytes
		AAAGGACGTGTGTGGT	5.38155	2.12643	C25-11: GABA-1
		AAAGGACGTGTTTGCT	7.36024	-0.544091	C25-11: GABA-1
		AAAGGACGTTACATCC	5.50995	1.23051	C25-10: GABA-2
		AAAGGACGTTATTGCC	15.8762	-1.18726	C25-2: GLU-2
		AAAGGACGTTCAAGCA	6.28811	0.971591	C25-10: GABA-2
		AAAGGACGTTCCTGTG	6.57293	0.997037	C25-10: GABA-2
		AAAGGAGCAAACGGGC_1	-4.8044	-0.912691	C25-18: Astrocytes
		AAAGGAGCAATATACC	6.08549	1.12013	C25-10: GABA-2
		AAAGGAGCACAAGCCT_1	16.0462	-6.15534	C25-3: GLU-3
		AAAGGAGCACCAGGTT	5.74127	1.19039	C25-10: GABA-2
		AAAGGAGCACCTCACC	5.86064	1.13868	C25-10: GABA-2
		AAAGGAGCACGCAACT_1	16.193	-4.42202	C25-3: GLU-3
		AAAGGAGCAGCCTAAC	5.04274	2.3725	C25-11: GABA-1
		AAAGGAGCAGGACCTT	6.31283	-3.12641	C25-11: GABA-1
		AAAGGAGCAGTAGCCT	5.97623	1.10619	C25-10: GABA-2
		AAAGGAGCAGTTATGT	5.77523	1.1095	C25-10: GABA-2
		AAAGGAGCATCTTGAG	15.535	1.28448	C25-2: GLU-2
		AAAGGCTCAAGCGATG_1	4.69578	13.8647	C25-20: OPC
		AAAGGCTCAAGTAAGC	6.10073	-0.045183	C25-15: GABA-6
		AAAGGCTCAATCCCTT	6.85978	-0.00480165	C25-11: GABA-1
		AAAGGCTCACGGTACT	6.3602	-0.467447	C25-10: GABA-2
		AAAGGCTCAGCAAATA	12.3368	-1.72316	C25-10: GABA-2
		AAAGGCTCAGCAAGAT	6.17428	1.15314	C25-10: GABA-2
		AAAGGCTCAGCATGGA	4.9955	1.50944	C25-10: GABA-2
		AAAGGCTCATGACTAT	16.4271	-6.24456	C25-3: GLU-3
		AAAGGCTCATGTTGGC	8.96733	-6.24663	C25-2: GLU-2
		AAAGGCTCATTGCGAC_1	-3.33245	3.40163	C25-17: Ependymal-like
		AAAGGTTAGAGCCGGA	9.98933	-8.85442	C25-11: GABA-1
		AAAGGTTAGCAAGGGT_1	7.75132	0.38647	C25-10: GABA-2
		AAAGGTTAGCACAGCC	9.74221	2.91735	C25-11: GABA-1
		AAAGGTTAGCAGGTTT	-4.33263	-0.716065	C25-18: Astrocytes
		AAAGGTTAGCATTATG	14.1963	-0.453738	C25-2: GLU-2
		AAAGGTTAGCCGGTAC	8.6144	1.24011	C25-14: GABA-5
		AAAGGTTAGCTCCTAC	12.3651	-3.75845	C25-8: GLU-8
		AAAGGTTAGGAACCAA	6.05602	1.38906	C25-10: GABA-2
		AAAGGTTAGGTAAGCA	9.31384	-3.63142	C25-11: GABA-1
		AAAGGTTAGTAAGTGG	5.2872	1.55891	C25-10: GABA-2
		AAAGGTTAGTCAGTAC	8.29688	-0.119612	C25-11: GABA-1
		AAAGGTTAGTCATCCC	9.94914	2.79432	C25-5: GLU-5
		AAAGGTTAGTCTATGA	6.95832	2.85356	C25-11: GABA-1
		AAATCCGGTCACCTAT	4.46889	15.141	C25-20: OPC
		AAATCCGGTCGCGCAA_1	15.1677	0.687017	C25-2: GLU-2
		AAATCCGGTCTCAGCC	15.2736	0.674966	C25-2: GLU-2
		AAATCCGGTGTGAGAG	5.88802	2.17008	C25-15: GABA-6
		AAATCCGGTTCCGGGA	5.01593	1.56138	C25-10: GABA-2
		AAATGCCTCACAGACT	3.53218	1.0501	C25-11: GABA-1
		AAATGCCTCACCAATA	9.85327	-1.79919	C25-10: GABA-2
		AAATGCCTCAGGCTAT	4.9906	4.3486	C25-2: GLU-2
		AAATGCCTCAGGGCCT	15.3946	-3.07759	C25-3: GLU-3
		AAATGCCTCATAACCA	6.88352	0.904646	C25-10: GABA-2
		AAATGCCTCATTGACA	12.2415	12.0381	C25-19: Oligodendrocytes
		AAATGCCTCATTGCAA	6.17837	1.1398	C25-10: GABA-2
		AAATGCCTCCACAATA	17.0927	-1.7283	C25-2: GLU-2
		AAATGCCTCCTAAGAC	6.94799	0.764617	C25-10: GABA-2
		AAATGCCTCCTCCTAA	4.79692	-5.82816	C25-10: GABA-2
		AAATGCCTCCTCGATC	6.88097	-1.16754	C25-10: GABA-2
		AAATGCCTCCTTAGGG_1	5.47479	1.51038	C25-10: GABA-2
		AAATGCCTCGAGGTGG	5.83937	1.29277	C25-10: GABA-2
		AAATGCCTCGCTCACT	8.64432	0.00128977	C25-14: GABA-5
		AAATGCCTCTCCTCTT	12.4107	-6.2591	C25-2: GLU-2
		AAATGCCTCTGTGAGT	6.27349	1.11819	C25-10: GABA-2
		AAATGCCTCTTGCAGG	15.5174	1.24445	C25-2: GLU-2
		AAATGGCCAAGCGAGC	14.3775	0.363447	C25-2: GLU-2
		AAATGGCCACATTGCA	13.3333	-1.53559	C25-10: GABA-2
		AAATGGCCACCCACCT_1	12.5096	7.39374	C25-4: GLU-4
		AAATGGCCATTATGAC	8.36277	-0.14469	C25-10: GABA-2
		AACAAAGGTAACGAGG	-4.50598	-0.342949	C25-18: Astrocytes
		AACAAAGGTAATGACT	6.2983	1.20319	C25-10: GABA-2
		AACAAAGGTAGCAGCT	9.84155	6.58136	C25-19: Oligodendrocytes
		AACAAAGGTCACAAAT	9.55814	6.60766	C25-19: Oligodendrocytes
		AACAAAGGTCATTGAG	6.05417	0.276363	C25-10: GABA-2
		AACAAAGGTCCGTGAG	5.7244	1.31667	C25-10: GABA-2
		AACAAAGGTCTTGCAT	11.0326	0.0766698	C25-10: GABA-2
		AACAAAGGTTCGCGCT	11.2218	-2.41992	C25-10: GABA-2
		AACAAAGGTTTATTCG	6.36894	-0.398523	C25-11: GABA-1
		AACAAGCCAAAGGCCA	5.49183	1.39335	C25-10: GABA-2
		AACAAGCCAAAGGTAC	6.96279	0.850963	C25-10: GABA-2
		AACAAGCCAACCTAAT	5.58199	1.23173	C25-10: GABA-2
		AACAAGCCACAAAGGT	16.4968	-5.24947	C25-3: GLU-3
		AACAAGCCACCTCACC	9.14585	5.30107	C25-19: Oligodendrocytes
		AACAAGCCACCTGTAA	5.61615	-5.36992	C25-10: GABA-2
		AACAAGCCACGAACAG	6.63145	0.986478	C25-10: GABA-2
		AACAAGCCAGCCGCTA	5.10677	14.6577	C25-20: OPC
		AACAAGCCAGCTAACC_1	6.97512	-1.16748	C25-11: GABA-1
		AACAAGCCAGGCAAGC	7.37735	0.401559	C25-10: GABA-2
		AACAAGCCAGGTATTT	11.3157	5.81773	C25-11: GABA-1
		AACAAGCCATAAGTCT	6.10442	1.06373	C25-10: GABA-2
		AACAAGCCATCAGTAT_1	5.82583	1.25347	C25-10: GABA-2
		AACAAGCCATTAAACC	10.5755	-0.881978	C25-10: GABA-2
		AACAGATAGAGGATAT	14.2961	1.62609	C25-2: GLU-2
		AACAGATAGCCTGACA	-0.464569	3.7973	C25-17: Ependymal-like
		AACAGATAGCGGATAA	6.88283	6.90388	C25-19: Oligodendrocytes
		AACAGATAGGCCAATT	6.35535	1.08316	C25-10: GABA-2
		AACAGATAGGCGTAAA	5.51042	1.44178	C25-10: GABA-2
		AACAGATAGGTCCTAG	16.5127	-5.56733	C25-3: GLU-3
		AACAGATAGTAGCTTA	15.4547	-3.74858	C25-3: GLU-3
		AACAGCAAGACAAGTG	9.35876	6.83216	C25-19: Oligodendrocytes
		AACAGCAAGCCTCTCG	11.9446	13.1319	C25-19: Oligodendrocytes
		AACAGCAAGCGATACT	9.46085	0.258435	C25-10: GABA-2
		AACAGCAAGGCCAATT	7.78836	1.21532	C25-11: GABA-1
		AACAGCAAGGTTACAC_1	11.8814	11.9799	C25-19: Oligodendrocytes
		AACAGCAAGTAACAGG	5.75754	1.33285	C25-10: GABA-2
		AACAGCAAGTAGCGCC	6.13565	0.842852	C25-10: GABA-2
		AACAGCAAGTTAGGCT	7.74267	7.39133	C25-19: Oligodendrocytes
		AACAGCAAGTTCCTCA	10.5933	-1.77924	C25-10: GABA-2
		AACAGCAAGTTTCCGC	5.90269	0.84987	C25-10: GABA-2
		AACAGGATCAGGATGA	18.1949	0.613905	C25-8: GLU-8
		AACAGGATCCCTGATC	6.26304	1.1297	C25-10: GABA-2
		AACAGGATCCTGAGTG	-4.13582	-0.550544	C25-18: Astrocytes
		AACAGGATCGTTTCTG	9.76682	-1.5483	C25-10: GABA-2
		AACAGGATCTTGGATA	5.50414	1.52356	C25-10: GABA-2
		AACATAGCAAGGTACG	5.56074	1.50038	C25-10: GABA-2
		AACATAGCAATAACCT	3.12712	8.96419	C25-19: Oligodendrocytes
		AACATAGCAATTGAGA	10.0075	-0.510551	C25-11: GABA-1
		AACATAGCACATAGCC	6.35869	0.976588	C25-10: GABA-2
		AACATAGCACCTGGTG_1	5.74414	1.31826	C25-10: GABA-2
		AACATAGCACGAATCC	8.18277	0.786355	C25-10: GABA-2
		AACATAGCAGAAATGC	12.8025	-5.47953	C25-2: GLU-2
		AACATAGCAGCAAATA	15.4817	-1.65909	C25-2: GLU-2
		AACATAGCAGCAAGAT	12.7348	12.5705	C25-19: Oligodendrocytes
		AACATAGCAGCATGGA	10.3444	-7.79381	C25-11: GABA-1
		AACATAGCAGCATGTC	4.44431	14.733	C25-20: OPC
		AACATAGCAGCCTGCA	9.5124	6.05119	C25-19: Oligodendrocytes
		AACATAGCAGGCAAGC	14.8988	-6.29326	C25-3: GLU-3
		AACATAGCAGGCGAGT	16.4084	-4.8499	C25-3: GLU-3
		AACATAGCAGGGAGGA	5.17084	1.6922	C25-10: GABA-2
		AACATAGCATATAACC	-1.56982	3.4149	C25-17: Ependymal-like
		AACATAGCATGAGTTT	11.3782	5.82821	C25-11: GABA-1
		AACATAGCATGTTGCA	8.34446	-0.236101	C25-10: GABA-2
		AACATAGCATTATGCG	6.42413	0.835371	C25-10: GABA-2
		AACATAGCATTGGGAG	9.87452	-3.53504	C25-4: GLU-4
		AACATCATCATTGCAA	14.866	-1.44982	C25-2: GLU-2
		AACATCATCCCGCCTA	5.53868	1.21153	C25-10: GABA-2
		AACATCATCCCTGATC	6.51373	1.62357	C25-12: GABA-3
		AACATCATCGGTACGC	5.55717	1.44621	C25-10: GABA-2
		AACATCATCTGGTCCT	12.293	4.40674	C25-11: GABA-1
		AACATCATCTGTGCAG	19.5134	0.29495	C25-7: GLU-7
		AACATTGTCACAGGAA	14.3937	-3.97463	C25-2: GLU-2
		AACATTGTCATAGACC	12.5267	-5.89505	C25-10: GABA-2
		AACATTGTCCCTCACG	11.0972	0.408501	C25-11: GABA-1
		AACATTGTCCTGAATA	7.99992	0.799878	C25-11: GABA-1
		AACATTGTCGTTAGCG	9.19806	-12.349	C25-8: GLU-8
		AACATTGTCTTGCTAT	14.5242	-1.2355	C25-2: GLU-2
		AACCCGCAGATAGACG	-4.24524	-0.519314	C25-18: Astrocytes
		AACCCGCAGCCTGTTC	6.53333	1.06817	C25-10: GABA-2
		AACCCGCAGCTATATG	3.55217	1.13346	C25-11: GABA-1
		AACCCGCAGCTTAGTA	11.7415	1.09489	C25-10: GABA-2
		AACCCGCAGGCTAAGA	14.7279	2.28575	C25-2: GLU-2
		AACCCGCAGGCTACAT	9.28297	-0.724356	C25-10: GABA-2
		AACCCGCAGGGACGCA	15.348	-4.49614	C25-3: GLU-3
		AACCCGCAGGTAAGGC	6.76426	-0.695619	C25-10: GABA-2
		AACCGCTCAATAGCAA	12.4997	-6.20137	C25-2: GLU-2
		AACCGCTCAATCTCTC	10.8626	1.5979	C25-10: GABA-2
		AACCGCTCAATGCCCG	6.48926	-2.36904	C25-15: GABA-6
		AACCGCTCACCGGTAT	-2.72366	-0.0681647	C25-18: Astrocytes
		AACCGCTCAGAGGCTA	17.2898	-4.15731	C25-3: GLU-3
		AACCGCTCAGCAAGTG_1	17.5875	-1.54471	C25-2: GLU-2
		AACCGCTCAGCAGGTA_1	5.41254	-2.7489	C25-10: GABA-2
		AACCGCTCAGGTTCAC	9.20321	-12.3458	C25-8: GLU-8
		AACCGCTCAGTCTAAT	2.41074	11.7137	C25-20: OPC
		AACCGCTCATCGCTCC	9.30399	7.67457	C25-19: Oligodendrocytes
		AACCGCTCATGGCCCA	14.7825	11.5571	C25-19: Oligodendrocytes
		AACCGCTCATGTTTGG	-4.28055	0.199355	C25-18: Astrocytes
		AACCGGCTCCAACTGG	6.13012	0.901259	C25-10: GABA-2
		AACCGGCTCCAGGTCA	15.2896	-4.78234	C25-3: GLU-3
		AACCGGCTCCCTCTAA	6.74387	-0.000185133	C25-11: GABA-1
		AACCGGCTCCGCACAA	9.77458	7.89107	C25-19: Oligodendrocytes
		AACCGGCTCCTAGTCC	6.70008	0.963211	C25-10: GABA-2
		AACCGGCTCCTTCTAG	4.91947	14.8997	C25-20: OPC
		AACCGGCTCCTTTACG	5.56798	-2.82905	C25-10: GABA-2
		AACCGGCTCGACAAAG	12.1819	-2.54437	C25-2: GLU-2
		AACCGGCTCGGGCCAT	-3.37583	3.38304	C25-17: Ependymal-like
		AACCGGCTCGGTTAGT	15.3286	-1.27735	C25-2: GLU-2
		AACCGGCTCGTGCTAG	14.1432	-3.47491	C25-4: GLU-4
		AACCGGCTCTTGTCTG_1	8.01316	6.55887	C25-19: Oligodendrocytes
		AACCTAATCAGCCAAT	5.88254	2.35592	C25-15: GABA-6
		AACCTAATCCCGTTGT	8.14535	-0.00272529	C25-15: GABA-6
		AACCTAATCCCTGGAA_1	-3.80381	-0.903549	C25-18: Astrocytes
		AACCTAATCCGCTAGA_1	16.3347	-3.37298	C25-3: GLU-3
		AACCTAATCCTCACAC	6.88876	0.892493	C25-10: GABA-2
		AACCTAATCGAAGTGA	10.5155	-7.93222	C25-13: GABA-4
		AACCTAATCGAGCTAT_1	-4.76261	-1.91545	C25-18: Astrocytes
		AACCTAATCGGGCCAT	6.74167	-0.557983	C25-5: GLU-5
		AACCTAATCTAACTGA	6.18573	-0.898162	C25-11: GABA-1
		AACCTAATCTTGCAAA	13.8944	-5.34864	C25-2: GLU-2
		AACCTAATCTTGGATA	5.82227	-4.32336	C25-10: GABA-2
		AACCTCACAAACTGCC	11.3227	-4.14965	C25-4: GLU-4
		AACCTCACAACTGGCT	6.05178	-1.30109	C25-10: GABA-2
		AACCTCACAAGCTTAT	3.52549	9.11778	C25-19: Oligodendrocytes
		AACCTCACAGGAACTG	-3.65303	-0.61722	C25-18: Astrocytes
		AACCTCACAGTTTCTC	9.42833	0.108387	C25-10: GABA-2
		AACCTCACATAAGTTC	6.19514	1.00114	C25-10: GABA-2
		AACCTCACATAATGTC	9.20136	-2.93186	C25-5: GLU-5
		AACCTCACATTGACAT	5.0778	-5.89578	C25-10: GABA-2
		AACCTCCTCCAAACAC	7.76217	0.572975	C25-10: GABA-2
		AACCTCCTCCACAATA	5.04055	-3.64549	C25-10: GABA-2
		AACCTCCTCCACCTTA_2	-4.3617	-1.52457	C25-18: Astrocytes
		AACCTCCTCCCGTTAC	7.48598	0.682994	C25-10: GABA-2
		AACCTCCTCCCTCATA	-4.70591	-2.6105	C25-18: Astrocytes
		AACCTCCTCCTGTTCA	10.5286	-0.384597	C25-10: GABA-2
		AACCTCCTCGAGGAAC	13.5937	-5.95105	C25-2: GLU-2
		AACCTCCTCGTTTCCA	6.8428	0.417439	C25-10: GABA-2
		AACCTCCTCTAAGTCA	12.2912	-1.90089	C25-10: GABA-2
		AACCTCCTCTAAGTGC	2.96132	-8.79918
		AACCTTAAGAGGAGGA	-3.2919	0.134441	C25-18: Astrocytes
		AACCTTAAGGATGATG	16.2932	-5.7254	C25-3: GLU-3
		AACCTTAAGGGCCATC	7.43061	0.175293	C25-10: GABA-2
		AACCTTAAGTAGGCGG	15.4326	1.35775	C25-2: GLU-2
		AACCTTAAGTCAATTG	18.2877	-1.09835	C25-2: GLU-2
		AACCTTAAGTGAACAG	-2.26456	-2.4572	C25-18: Astrocytes
		AACCTTAAGTGAAGTG	5.1735	1.48071	C25-10: GABA-2
		AACCTTAAGTTTAACG	17.4176	-0.787157	C25-2: GLU-2
		AACCTTGCAACACTTG	17.9646	-3.37603	C25-3: GLU-3
		AACCTTGCAAGCCACT	16.8108	6.60325	C25-6: GLU-6
		AACCTTGCAAGGATTA	7.96213	-3.48587	C25-11: GABA-1
		AACCTTGCAATGCCTA	6.63859	0.400188	C25-10: GABA-2
		AACCTTGCACAGCCTG	9.39669	-2.50845	C25-10: GABA-2
		AACCTTGCACCTAATG	16.1008	-4.51911	C25-3: GLU-3
		AACCTTGCACGTTACA	6.89383	0.876224	C25-10: GABA-2
		AACCTTGCACTAAGAA	15.5562	13.1153	C25-19: Oligodendrocytes
		AACCTTGCAGGTTAAA	5.70561	1.28766	C25-10: GABA-2
		AACCTTGCAGTGAACG	7.73051	-0.221068	C25-10: GABA-2
		AACCTTGCATAAGCAA	16.839	-5.53971	C25-3: GLU-3
		AACCTTGCATCAGCAC	9.14111	-7.25495	C25-2: GLU-2
		AACCTTGCATGTGGGA	18.0757	-3.11427	C25-3: GLU-3
		AACCTTGCATTCCTCG	9.83686	-12.0524	C25-8: GLU-8
		AACCTTGCATTGTCCT	16.3402	-1.04513	C25-2: GLU-2
		AACGACAAGACACTTA	4.32377	14.6854	C25-20: OPC
		AACGACAAGCACTTGG	7.12444	1.56963	C25-11: GABA-1
		AACGACAAGCCTCTGT	10.7288	-1.06413	C25-10: GABA-2
		AACGACAAGCTGGACC	5.85938	1.2646	C25-10: GABA-2
		AACGACAAGGAAGTAT	6.37332	1.12915	C25-10: GABA-2
		AACGACAAGGACAACA	4.90079	2.28509	C25-11: GABA-1
		AACGACAAGGACAATG_1	-4.70554	-0.63827	C25-18: Astrocytes
		AACGACAAGGATAAAC	10.9533	-11.2329	C25-8: GLU-8
		AACGACAAGTACTGGT	6.43975	1.74166	C25-10: GABA-2
		AACGACAAGTCACCTC	11.8027	-6.96496	C25-2: GLU-2
		AACGCCCAGAAAGGAA	12.2484	-3.43199	C25-8: GLU-8
		AACGCCCAGACTCGCA	7.40616	6.00458	C25-19: Oligodendrocytes
		AACGCCCAGCACTAGT	9.12447	1.30641	C25-14: GABA-5
		AACGCCCAGCTGGCTA	5.68197	1.32646	C25-10: GABA-2
		AACGCCCAGGCCATCA	7.37068	1.05054	C25-10: GABA-2
		AACGCCCAGGGCTAAA	8.36542	1.09038	C25-14: GABA-5
		AACGCCCAGGTAAGCA	-3.7317	-2.00878	C25-18: Astrocytes
		AACGCCCAGGTGTCCA	6.49362	-0.926401	C25-10: GABA-2
		AACGCCCAGTTATTCC	7.0788	0.845099	C25-10: GABA-2
		AACGCTAGTAACGGGA	6.18065	0.801133	C25-10: GABA-2
		AACGCTAGTATGGTGC	9.26917	7.0164	C25-19: Oligodendrocytes
		AACGCTAGTCCTAATC	6.73841	0.92058	C25-10: GABA-2
		AACGCTAGTCTAACAG	12.5658	-3.62122	C25-8: GLU-8
		AACGCTAGTGTGTGGT	6.2604	0.697456	C25-10: GABA-2
		AACGCTAGTTCCGCAC	14.5983	2.4632	C25-2: GLU-2
		AACGCTAGTTTGACCT	8.86212	-4.4206	C25-4: GLU-4
		AACGGTAAGACAACAG	8.17137	6.29841	C25-19: Oligodendrocytes
		AACGGTAAGCCGCTTT	15.2078	1.10297	C25-2: GLU-2
		AACGGTAAGCCTGTGA	5.02311	1.31174	C25-10: GABA-2
		AACGGTAAGCGCATTG	14.6336	-6.31294	C25-3: GLU-3
		AACGGTAAGCGCCTAA	-3.26734	0.21167	C25-18: Astrocytes
		AACGGTAAGGTCCTAG	11.1156	-7.46826	C25-13: GABA-4
		AACGGTAAGTAACGAG	12.1588	11.9102	C25-19: Oligodendrocytes
		AACGGTAAGTGAGCGG	14.4925	4.18168	C25-11: GABA-1
		AACTACTCAAACTAAG	6.12617	0.797137	C25-10: GABA-2
		AACTACTCAAGCTAAA	5.17516	2.58098	C25-15: GABA-6
		AACTACTCACTAAATC	13.4111	11.7404	C25-19: Oligodendrocytes
		AACTACTCAGAAATGC	5.77163	1.37291	C25-10: GABA-2
		AACTACTCAGGCCATT	6.26019	8.06871	C25-19: Oligodendrocytes
		AACTACTCAGTCTAAT	4.77321	2.53606	C25-11: GABA-1
		AACTACTCAGTCTAGC	17.9939	2.74168	C25-13: GABA-4
		AACTACTCATAGACTT	11.865	7.99045	C25-4: GLU-4
		AACTACTCATTGTGCA	20.3448	0.504462	C25-7: GLU-7
		AACTAGCTCACGCGGT	5.97336	0.146607	C25-10: GABA-2
		AACTAGCTCAGAAACG	15.1065	1.01935	C25-2: GLU-2
		AACTAGCTCATGTTTC	7.79322	-2.24705	C25-11: GABA-1
		AACTAGCTCATTGTTC_1	7.00606	-3.47439	C25-11: GABA-1
		AACTAGCTCCCGTTTA	13.6527	2.42965	C25-2: GLU-2
		AACTAGCTCCGGCTAA	15.3905	1.42098	C25-2: GLU-2
		AACTAGCTCCGTGACA_1	5.07765	1.56404	C25-10: GABA-2
		AACTAGCTCGAGGTGG	15.0141	-5.43768	C25-3: GLU-3
		AACTAGCTCGCGACAC	-4.81402	-0.997555	C25-18: Astrocytes
		AACTAGCTCGGCCAGT	-3.68377	-1.00148	C25-18: Astrocytes
		AACTAGCTCTCCATAT	7.90003	2.10622	C25-11: GABA-1
		AACTAGCTCTTACTCG	5.20814	-1.59368	C25-11: GABA-1
		AACTAGTGTACTTAGG	10.5231	-1.22272	C25-10: GABA-2
		AACTAGTGTAGGTGTC	10.967	-7.17427	C25-13: GABA-4
		AACTAGTGTCAATACG	-3.62753	0.522169	C25-18: Astrocytes
		AACTAGTGTCGTTACT_1	15.1919	1.52308	C25-2: GLU-2
		AACTAGTGTCTCACTG	19.0332	5.90899	C25-6: GLU-6
		AACTAGTGTGATCAGC	8.07434	-2.41017	C25-10: GABA-2
		AACTAGTGTGTGAGAG	2.44661	3.5125	C25-24: Mural+Endothelial
		AACTAGTGTGTTGTGA	5.32922	1.3632	C25-10: GABA-2
		AACTAGTGTTAGCTGA	14.2346	-0.0492934	C25-2: GLU-2
		AACTAGTGTTCCTGAT	17.7115	6.00634	C25-6: GLU-6
		AACTAGTGTTGGCCGA	16.4082	-2.77114	C25-3: GLU-3
		AACTAGTGTTTCGCGC_1	8.20457	-2.91507	C25-11: GABA-1
		AACTCACAGCGCTCAA	8.09443	2.76219	C25-12: GABA-3
		AACTCACAGGACCTGC	-4.84335	-2.55756	C25-18: Astrocytes
		AACTCACAGGAGTCTT	6.39511	1.5443	C25-15: GABA-6
		AACTCACAGGTCCAAT	6.87134	0.757832	C25-10: GABA-2
		AACTCACAGGTTACAC_1	6.62162	0.691183	C25-10: GABA-2
		AACTCACAGGTTACGT	6.23433	1.21164	C25-10: GABA-2
		AACTCACAGTCACTCC	9.8539	-4.89114	C25-4: GLU-4
		AACTCACAGTCATGCG	6.14565	2.07505	C25-15: GABA-6
		AACTCACAGTTAGAGG	15.1477	-4.08609	C25-3: GLU-3
		AACTCACAGTTTGCGG	5.34949	1.3213	C25-10: GABA-2
		AACTGTTCAACAGGTG	7.40996	8.33211	C25-19: Oligodendrocytes
		AACTGTTCACCTGCCT	13.6357	-3.08471	C25-2: GLU-2
		AACTGTTCACTAAATC	-1.56493	3.73531	C25-17: Ependymal-like
		AACTGTTCACTGGCCA	14.734	-5.50586	C25-3: GLU-3
		AACTGTTCAGGAACAT	-4.7036	-0.673621	C25-18: Astrocytes
		AACTGTTCATAGGCGA_1	4.39987	0.0919746	C25-4: GLU-4
		AACTGTTCATCACAGC	13.5563	0.0557346	C25-10: GABA-2
		AACTGTTCATTGCAGC	6.22661	0.652552	C25-15: GABA-6
		AACTTAGTCAAAGGCA	6.41648	1.12312	C25-10: GABA-2
		AACTTAGTCACAGACT	6.02798	1.48281	C25-10: GABA-2
		AACTTAGTCAGGCTAT	8.64354	-10.4767	C25-8: GLU-8
		AACTTAGTCAGTTCCC	2.905	-0.167407	C25-5: GLU-5
		AACTTAGTCATGGCTG	4.13616	-1.05352	C25-5: GLU-5
		AACTTAGTCCGGAACC	5.82724	1.55009	C25-10: GABA-2
		AACTTAGTCGATTATG	14.2548	11.8109	C25-19: Oligodendrocytes
		AACTTAGTCGTTTCGC	12.6469	-6.72484	C25-2: GLU-2
		AACTTAGTCTAGCTAA	5.97055	-5.32294	C25-10: GABA-2
		AACTTAGTCTTGATGA	10.3687	0.769084	C25-10: GABA-2
		AACTTAGTCTTGCTAT	5.8024	-0.573033	C25-15: GABA-6
		AAGAACAGTACAAAGA	5.28677	2.9361	C25-15: GABA-6
		AAGAACAGTAGCCTAA	11.9389	6.14461	C25-12: GABA-3
		AAGAACAGTCAAAGAA	15.2376	-4.57898	C25-3: GLU-3
		AAGAACAGTCACGAAC	-4.29606	-0.21772	C25-18: Astrocytes
		AAGAACAGTCGCGCAA	6.65307	0.818834	C25-10: GABA-2
		AAGAACAGTTACGCGG	6.28493	1.17124	C25-10: GABA-2
		AAGAACAGTTGCAATG	6.66938	0.925455	C25-10: GABA-2
		AAGAACAGTTGTTGGA	9.8917	2.65392	C25-5: GLU-5
		AAGAATCAGACAAGTG	8.07247	-0.132163	C25-10: GABA-2
		AAGAATCAGCTTAACA	10.4818	6.21726	C25-19: Oligodendrocytes
		AAGAATCAGCTTTGGG	11.7175	4.61178	C25-11: GABA-1
		AAGAATCAGGATTGAG	14.9743	2.94693	C25-2: GLU-2
		AAGAATCAGGCCAATT	6.41376	0.847849	C25-10: GABA-2
		AAGAATCAGGCCTGGT	11.7136	2.15501	C25-10: GABA-2
		AAGAATCAGGCTACAT	5.63497	1.31888	C25-10: GABA-2
		AAGAATCAGGGATGCG	5.72177	0.697148	C25-10: GABA-2
		AAGAATCAGTAGGATG	12.3873	-11.6214	C25-8: GLU-8
		AAGAATCAGTTATGGC	-4.61364	-0.603542	C25-18: Astrocytes
		AAGAATCAGTTTGAGC	5.51593	0.420511	C25-15: GABA-6
		AAGAATCAGTTTGTCT	5.75606	1.12394	C25-10: GABA-2
		AAGACAAGTCATCCTG	9.11669	-0.267881	C25-10: GABA-2
		AAGACAAGTGAGCAAG	13.8515	-0.700118	C25-2: GLU-2
		AAGACAAGTGATCATG	18.9038	6.35017	C25-6: GLU-6
		AAGACAAGTTTACTTG	-1.85534	-2.02818	C25-18: Astrocytes
		AAGACATAGAGGAAGG	5.0378	0.111015	C25-5: GLU-5
		AAGACATAGATGGAGC	9.16788	-6.71121	C25-2: GLU-2
		AAGACATAGCAAGACA	18.0239	-3.20932	C25-3: GLU-3
		AAGACATAGCCTGAGC	4.89405	7.69652	C25-19: Oligodendrocytes
		AAGACATAGCTATATG	5.85823	1.03527	C25-10: GABA-2
		AAGACATAGGAACCGG	6.95924	0.853218	C25-10: GABA-2
		AAGACATAGGCTACTG	11.5429	-6.79512	C25-2: GLU-2
		AAGACATAGTCAGTAC	5.98941	1.29094	C25-10: GABA-2
		AAGACCAAGCAGGTTT	6.00437	0.256462	C25-15: GABA-6
		AAGACCAAGCATCCAG	13.2503	-3.9691	C25-8: GLU-8
		AAGACCAAGCTAAGTC	6.88599	0.80708	C25-10: GABA-2
		AAGACCAAGCTGGCTA	12.0515	2.67804	C25-11: GABA-1
		AAGACCAAGGAAGTAT	6.21947	1.42898	C25-10: GABA-2
		AAGACCAAGGCTGGCT	8.69878	-5.17123	C25-4: GLU-4
		AAGACCAAGGGCTTAT	7.9908	0.0661063	C25-10: GABA-2
		AAGACCAAGGTTTGAC	11.1822	12.2141	C25-19: Oligodendrocytes
		AAGACCAAGTAATCCA	8.34768	3.32645	C25-5: GLU-5
		AAGACCAAGTACCGCA	-4.51571	-1.16984	C25-18: Astrocytes
		AAGACCAAGTATTGGC_1	5.37138	1.12632	C25-10: GABA-2
		AAGCAAGTCAATGTCA	-3.55112	0.240067	C25-18: Astrocytes
		AAGCAAGTCAGCAAAG	13.3641	11.7028	C25-19: Oligodendrocytes
		AAGCAAGTCATGACCG	15.1576	-4.5045	C25-3: GLU-3
		AAGCAAGTCCATCAGG	13.4157	11.8384	C25-19: Oligodendrocytes
		AAGCAAGTCGAGGAAC	5.28546	1.52469	C25-10: GABA-2
		AAGCAAGTCGATTATG	4.89119	1.51739	C25-10: GABA-2
		AAGCAAGTCGGTTACG	8.68049	-5.22838	C25-4: GLU-4
		AAGCAAGTCGGTTTCC	5.67707	3.22686	C25-12: GABA-3
		AAGCATGAGCACAGGG	12.532	-6.16605	C25-2: GLU-2
		AAGCATGAGCACGTTG	11.8156	4.15581	C25-11: GABA-1
		AAGCATGAGCATGGTT	5.59858	1.33534	C25-10: GABA-2
		AAGCATGAGCGCATTG	12.0963	6.96714	C25-4: GLU-4
		AAGCATGAGGACCTGC_1	17.1736	-2.47228	C25-3: GLU-3
		AAGCATGAGGATTGCT	9.1687	0.747587	C25-14: GABA-5
		AAGCATGAGGTGAAAT	14.9451	-0.182492	C25-2: GLU-2
		AAGCATGAGTAGGCGG	4.90314	2.30674	C25-11: GABA-1
		AAGCATGAGTTAGTGC	7.52996	0.101247	C25-10: GABA-2
		AAGCCACGTAACCACA	7.33018	1.46757	C25-11: GABA-1
		AAGCCACGTACCGTTT	5.27012	-5.0595	C25-10: GABA-2
		AAGCCACGTATTGTCC	8.7054	0.750311	C25-14: GABA-5
		AAGCCACGTCAGGCAT	6.27804	0.544218	C25-10: GABA-2
		AAGCCACGTCAGTAAT	10.1681	-4.62789	C25-2: GLU-2
		AAGCCACGTGTTTGCT	5.44827	1.44958	C25-10: GABA-2
		AAGCCACGTTCCTGAT	14.0491	-4.4428	C25-2: GLU-2
		AAGCCACGTTGAGCCG	5.91878	1.66001	C25-10: GABA-2
		AAGCCACGTTTACTTG	7.1138	0.868369	C25-10: GABA-2
		AAGCCACGTTTGAGCA	16.71	-6.16515	C25-3: GLU-3
		AAGCCACGTTTGCTGT	8.71914	-4.92759	C25-4: GLU-4
		AAGCCTCCAAGCTAAA_1	5.88643	1.3353	C25-10: GABA-2
		AAGCCTCCAATAACGA	6.89003	-0.636813	C25-10: GABA-2
		AAGCCTCCAATTTAGC	6.63925	0.707674	C25-10: GABA-2
		AAGCCTCCACCTAAGC	8.77834	2.31219	C25-11: GABA-1
		AAGCCTCCACCTCAGG	9.71288	4.05419	C25-10: GABA-2
		AAGCCTCCACCTGTAA	-4.52743	-1.95722	C25-18: Astrocytes
		AAGCCTCCACTTCATC	7.21453	8.13796	C25-19: Oligodendrocytes
		AAGCCTCCATATAACC	11.0362	-1.3492	C25-10: GABA-2
		AAGCCTCCATGCTCCC	3.33173	-1.69329	C25-5: GLU-5
		AAGCCTCCATTGACAT	6.69555	1.20331	C25-10: GABA-2
		AAGCCTGTCAACCAAC	7.76935	0.874919	C25-10: GABA-2
		AAGCCTGTCAGGCTAT	5.58184	0.910026	C25-10: GABA-2
		AAGCCTGTCCAAACAC	16.5451	-1.3927	C25-2: GLU-2
		AAGCCTGTCCAGGTCA	-3.44929	3.67181	C25-17: Ependymal-like
		AAGCCTGTCCATAAGC	12.575	11.8748	C25-19: Oligodendrocytes
		AAGCCTGTCCTAAGTA	14.3969	2.94238	C25-2: GLU-2
		AAGCCTGTCGATATTG	11.4125	1.491	C25-10: GABA-2
		AAGCCTGTCGCCTAAG	11.4357	4.72849	C25-12: GABA-3
		AAGCCTGTCGGTAACT	13.6159	-6.7764	C25-2: GLU-2
		AAGCCTGTCTACCTCA	14.8176	-6.18916	C25-3: GLU-3
		AAGCCTGTCTGTGCCT	7.42848	0.690611	C25-15: GABA-6
		AAGCCTGTCTTGCAAA	15.2486	-2.60279	C25-3: GLU-3
		AAGCCTTAGAACCTAC	5.7805	1.67245	C25-10: GABA-2
		AAGCCTTAGAGAAGGG	6.94239	10.5085	C25-20: OPC
		AAGCCTTAGAGGAGGA	5.37942	1.62301	C25-10: GABA-2
		AAGCCTTAGCAAGACA	7.89725	0.183161	C25-10: GABA-2
		AAGCCTTAGCTAAAGG	6.00711	1.30258	C25-10: GABA-2
		AAGCCTTAGCTGTAAC	12.4997	6.27778	C25-12: GABA-3
		AAGCCTTAGGAGCATA	6.79258	0.433017	C25-10: GABA-2
		AAGCCTTAGGCTGTGC	13.8697	2.24239	C25-2: GLU-2
		AAGCCTTAGTTGGATC	5.52662	-5.93802	C25-10: GABA-2
		AAGCGAATCAATAGCC	16.1628	-4.15915	C25-3: GLU-3
		AAGCGAATCAATGACC	11.5803	7.23808	C25-4: GLU-4
		AAGCGAATCATAAGCC	6.32543	1.20278	C25-10: GABA-2
		AAGCGAATCATGCTCC	9.64801	6.97713	C25-19: Oligodendrocytes
		AAGCGAATCATTGCGG	13.1366	0.194149	C25-10: GABA-2
		AAGCGAATCCTAGTTT	16.8802	-4.14348	C25-3: GLU-3
		AAGCGAATCGCTTGCT	5.213	1.39956	C25-10: GABA-2
		AAGCGAATCTAACCTT	6.98627	0.867443	C25-10: GABA-2
		AAGCGAATCTCCATGC	7.40809	0.684104	C25-10: GABA-2
		AAGCGAATCTGGTCCT	12.8214	11.065	C25-19: Oligodendrocytes
		AAGCGAATCTTGTCTG	15.148	-1.20776	C25-10: GABA-2
		AAGCGAGGTAACGTGC_1	10.6078	-2.52559	C25-10: GABA-2
		AAGCGAGGTAGCCTAA	7.25591	1.78447	C25-11: GABA-1
		AAGCGAGGTCATCAAG	14.7957	-5.21533	C25-3: GLU-3
		AAGCGAGGTCCAAGAC	8.94088	-4.22388	C25-11: GABA-1
		AAGCGAGGTCGTAAAT	18.9354	6.30434	C25-6: GLU-6
		AAGCGAGGTCTTTGAC	8.42887	8.31321	C25-19: Oligodendrocytes
		AAGCGAGGTGAGGTGA	14.474	1.93334	C25-2: GLU-2
		AAGCGAGGTGCTTTAC	16.1636	-5.40344	C25-3: GLU-3
		AAGCGAGGTGTTGCAA	6.93833	-0.634482	C25-10: GABA-2
		AAGCGAGGTTAGCATG	16.4632	-5.70711	C25-3: GLU-3
		AAGCGAGGTTTATCGC	5.92406	-0.188894	C25-10: GABA-2
		AAGCGAGGTTTGGGCG	7.48581	-3.19597	C25-11: GABA-1
		AAGCGCTGTAACAGGG	5.48852	1.53027	C25-10: GABA-2
		AAGCGCTGTCCTAATC	9.38916	-11.3305	C25-8: GLU-8
		AAGCGCTGTGATGGCT_1	6.33014	-3.11465	C25-11: GABA-1
		AAGCGCTGTGCTCCAC	5.0626	1.46387	C25-10: GABA-2
		AAGCGCTGTGGAGCAA	5.34246	-5.15767	C25-10: GABA-2
		AAGCGCTGTTAATGCG	5.08059	-2.22308	C25-10: GABA-2
		AAGCGCTGTTCCGCAC	5.69909	1.38543	C25-10: GABA-2
		AAGCGGGTCACTTTAC	12.1161	-2.43223	C25-2: GLU-2
		AAGCGGGTCATGGTGT	-2.33935	1.62441	C25-17: Ependymal-like
		AAGCGGGTCATGGTTA	5.35555	1.50355	C25-10: GABA-2
		AAGCGGGTCATTGACA	5.45997	2.30471	C25-11: GABA-1
		AAGCGGGTCCCTGGAA	15.2748	-3.89861	C25-3: GLU-3
		AAGCGGGTCCTGCGAA	12.1053	-7.06403	C25-2: GLU-2
		AAGCGGGTCGCACACA	-3.89862	-1.4507	C25-18: Astrocytes
		AAGCGGGTCTCCATAT	11.046	12.5184	C25-19: Oligodendrocytes
		AAGCGGGTCTGGCATG	6.00158	0.438182	C25-15: GABA-6
		AAGCGTTTCACAAGCT_1	7.08119	0.0832023	C25-10: GABA-2
		AAGCGTTTCACCAATA	6.05668	0.907594	C25-10: GABA-2
		AAGCGTTTCAGGCCTA	14.319	12.6482	C25-19: Oligodendrocytes
		AAGCGTTTCCACCTTA	5.60602	0.535527	C25-10: GABA-2
		AAGCGTTTCCCATAGG	10.4095	-3.62859	C25-10: GABA-2
		AAGCGTTTCCGGGACT	9.04599	6.91726	C25-19: Oligodendrocytes
		AAGCGTTTCCGTCCAT	13.5766	-0.553335	C25-2: GLU-2
		AAGCGTTTCCGTTATT	-4.01854	-0.610918	C25-18: Astrocytes
		AAGCGTTTCCTTCTAG	6.33903	1.01692	C25-10: GABA-2
		AAGCGTTTCGATAACC_1	5.66541	0.726408	C25-10: GABA-2
		AAGCGTTTCGGTTTGG	5.24893	1.52619	C25-10: GABA-2
		AAGCGTTTCTTAGGGT	5.57703	1.26797	C25-10: GABA-2
		AAGCGTTTCTTGGACG	6.13904	1.20163	C25-10: GABA-2
		AAGCTAGAGCAGGCCT	18.1714	2.00667	C25-13: GABA-4
		AAGCTAGAGCATCCAG	4.99823	1.74182	C25-10: GABA-2
		AAGCTAGAGCGAGGTG	5.09138	1.64018	C25-10: GABA-2
		AAGCTAGAGCTGGACC	6.02767	1.30446	C25-10: GABA-2
		AAGCTAGAGCTGTCAG	13.1094	0.933816	C25-2: GLU-2
		AAGCTAGAGGAACCAA	11.9754	-0.595302	C25-13: GABA-4
		AAGCTAGAGGAAGCTA	7.81209	0.753624	C25-10: GABA-2
		AAGCTAGAGGCATTGT	5.57341	1.14802	C25-10: GABA-2
		AAGCTAGAGGCTGTCA	5.20398	1.59333	C25-10: GABA-2
		AAGCTAGAGGTCCTGA	5.6193	1.24544	C25-10: GABA-2
		AAGCTAGAGGTGCTGC_1	4.89776	14.5012	C25-20: OPC
		AAGCTAGAGGTTACGT	4.70634	1.81412	C25-10: GABA-2
		AAGCTAGAGTGAGCGG	14.6013	-5.98778	C25-2: GLU-2
		AAGCTATGTCCTTTAA	4.99241	-3.60913	C25-10: GABA-2
		AAGCTATGTGCTAGCG	6.49826	1.40428	C25-10: GABA-2
		AAGCTATGTGGTTCTT	6.07374	1.04204	C25-10: GABA-2
		AAGCTATGTTAAGCCA	7.76092	0.522671	C25-11: GABA-1
		AAGCTATGTTCCATTA	12.5682	-3.36106	C25-8: GLU-8
		AAGCTATGTTGCAATG	10.2089	-5.57801	C25-2: GLU-2
		AAGCTCCCAACACCTA	12.9285	5.44668	C25-12: GABA-3
		AAGCTCCCAACAGGTG	-4.34314	-2.13583	C25-18: Astrocytes
		AAGCTCCCAATAGCAA	16.5541	-2.61015	C25-3: GLU-3
		AAGCTCCCACCTATAG	7.72194	0.777023	C25-10: GABA-2
		AAGCTCCCAGCTTAAT	15.1944	1.39368	C25-2: GLU-2
		AAGCTCCCAGGACCAA	4.97101	14.4741	C25-20: OPC
		AAGCTCCCATCATGGC	4.45127	15.3773	C25-20: OPC
		AAGCTCCCATCCTGAA	12.0619	12.2781	C25-19: Oligodendrocytes
		AAGCTCCCATTAGGCC	9.51851	-0.946819	C25-15: GABA-6
		AAGCTTGGTCAATACG	10.0335	-2.48705	C25-10: GABA-2
		AAGCTTGGTCATCATC	10.8399	0.863302	C25-10: GABA-2
		AAGCTTGGTCATTAGG	5.86233	-5.6366	C25-10: GABA-2
		AAGCTTGGTCCCGAAG	6.76801	0.206771	C25-10: GABA-2
		AAGCTTGGTGAAGCCT	-3.415	3.51223	C25-17: Ependymal-like
		AAGCTTGGTGACATGC_1	15.5475	-5.03014	C25-3: GLU-3
		AAGCTTGGTGATGGCT	0.944881	5.56226	C25-21: Immune
		AAGCTTGGTGCAATGC	20.422	0.489921	C25-7: GLU-7
		AAGCTTGGTTACGCGG	15.268	0.569667	C25-2: GLU-2
		AAGCTTGGTTAGCGTA	17.6382	6.75294	C25-6: GLU-6
		AAGCTTGGTTATCGAG	-3.86919	-0.627379	C25-18: Astrocytes
		AAGGAAGCACCTGCCT	9.56035	-12.2513	C25-8: GLU-8
		AAGGAAGCACGGTTTA	9.74116	2.64713	C25-11: GABA-1
		AAGGAAGCAGATTCAT	8.10242	-10.2881	C25-8: GLU-8
		AAGGAAGCAGCAAATA	8.3972	0.998033	C25-14: GABA-5
		AAGGAAGCAGGACCAA	14.5465	-3.49304	C25-2: GLU-2
		AAGGAAGCATATAACC	8.4168	7.0555	C25-19: Oligodendrocytes
		AAGGATCCAAAGCGCA	-0.517675	4.08885	C25-17: Ependymal-like
		AAGGATCCAATAATGG	6.7997	0.68316	C25-10: GABA-2
		AAGGATCCAATATACC	11.2022	2.16855	C25-10: GABA-2
		AAGGATCCACACTAAT	12.0043	2.06502	C25-10: GABA-2
		AAGGATCCACCTGGTG	6.70473	-3.67824	C25-11: GABA-1
		AAGGATCCACGAATTT	14.4299	-0.631133	C25-2: GLU-2
		AAGGATCCAGAGAGCC	16.8285	-1.36999	C25-2: GLU-2
		AAGGATCCAGCTAACC	6.78541	-3.35991	C25-11: GABA-1
		AAGGATCCAGGAACTG	4.79709	1.00107	C25-10: GABA-2
		AAGGATCCAGTATGTT	7.13828	0.58162	C25-10: GABA-2
		AAGGATCCATGCATAT	4.79048	2.49884	C25-11: GABA-1
		AAGGATCCATGTGGGA	9.84697	4.40784	C25-8: GLU-8
		AAGGATCCATTAGCCA	12.4633	-3.46148	C25-8: GLU-8
		AAGGATGTCACCAATA_1	7.97097	-2.98483	C25-11: GABA-1
		AAGGATGTCAGAAACG	14.8735	-6.55077	C25-3: GLU-3
		AAGGATGTCATGGTGT	16.6359	-4.17157	C25-3: GLU-3
		AAGGATGTCATGTTTC	10.0929	-0.331119	C25-11: GABA-1
		AAGGATGTCCCTGATC	7.38107	0.863736	C25-11: GABA-1
		AAGGATGTCCGCCTAT	-0.19514	4.07613	C25-17: Ependymal-like
		AAGGATGTCCTTGCGT_1	5.71077	1.31588	C25-10: GABA-2
		AAGGATGTCGCTAGCA	18.0775	2.99279	C25-13: GABA-4
		AAGGATGTCTCATCAT	6.88926	0.958001	C25-10: GABA-2
		AAGGATTAGCAAGGTA_1	18.4863	-4.16509	C25-3: GLU-3
		AAGGATTAGCATGTCG	9.16995	-2.38636	C25-5: GLU-5
		AAGGATTAGCCACAAT	5.46593	1.13588	C25-10: GABA-2
		AAGGATTAGCCGCAGT_1	5.01509	-0.0308027	C25-3: GLU-3
		AAGGATTAGCTGGAAA	-0.713693	3.97148	C25-17: Ependymal-like
		AAGGATTAGGCTGTCA	12.4354	-4.56975	C25-2: GLU-2
		AAGGATTAGGTACCGC	12.1032	13.2351	C25-19: Oligodendrocytes
		AAGGATTAGGTCGAGG	15.1983	-5.03464	C25-3: GLU-3
		AAGGATTAGTAACTCA	16.0256	-4.94575	C25-3: GLU-3
		AAGGATTAGTTAGTTG	5.45968	1.34522	C25-10: GABA-2
		AAGGATTAGTTATCTC_1	12.3767	4.70628	C25-12: GABA-3
		AAGGCCCTCACTAATG	14.9617	-1.49953	C25-2: GLU-2
		AAGGCCCTCATGAGCT	8.32079	8.39281	C25-19: Oligodendrocytes
		AAGGCCCTCATGCGTG	16.3489	-2.35806	C25-3: GLU-3
		AAGGCCCTCATTACAG	4.40978	0.342945	C25-11: GABA-1
		AAGGCCCTCATTAGTG_1	5.65235	1.38784	C25-10: GABA-2
		AAGGCCCTCCAGGTTG	6.72351	0.761413	C25-10: GABA-2
		AAGGCCCTCCGCATGA	14.9717	-1.58567	C25-2: GLU-2
		AAGGCCCTCCGCTAGA_1	6.4673	1.00171	C25-10: GABA-2
		AAGGCCCTCCTAAATG	11.9658	0.314872	C25-10: GABA-2
		AAGGCCCTCCTGAATA	11.5964	0.512617	C25-11: GABA-1
		AAGGCCCTCCTTAAGA	8.51393	-10.1709	C25-8: GLU-8
		AAGGCCCTCTATTGTC	12.5776	-6.71206	C25-2: GLU-2
		AAGGCCCTCTCATCAT	7.55043	0.838864	C25-10: GABA-2
		AAGGTATAGAAAGCAT	9.77916	6.23298	C25-19: Oligodendrocytes
		AAGGTATAGAATCGCT	8.9356	-2.38357	C25-5: GLU-5
		AAGGTATAGCGAGGTG	17.6739	-1.1394	C25-2: GLU-2
		AAGGTATAGCGCTAAT	9.87999	3.29151	C25-11: GABA-1
		AAGGTATAGCGTGCGT	11.9609	12.67	C25-19: Oligodendrocytes
		AAGGTATAGCTGAGGG	5.60204	1.634	C25-10: GABA-2
		AAGGTATAGCTGTAAC	5.82203	1.21604	C25-10: GABA-2
		AAGGTATAGCTGTACG	5.75051	1.29591	C25-10: GABA-2
		AAGGTATAGGGATGCG_1	5.54221	1.38694	C25-10: GABA-2
		AAGGTATAGGTTAGAG	5.29983	1.50123	C25-10: GABA-2
		AAGGTATAGTCATGCG	6.04979	0.655	C25-11: GABA-1
		AAGGTATAGTCCTTTG	7.32936	6.90718	C25-19: Oligodendrocytes
		AAGGTATAGTGAAGTG	4.88621	1.61798	C25-10: GABA-2
		AAGGTATAGTGAGCGG	8.90723	1.0538	C25-11: GABA-1
		AAGGTATAGTTTAACG	11.2027	12.626	C25-19: Oligodendrocytes
		AAGGTCAAGACAGGTA	5.881	0.838199	C25-10: GABA-2
		AAGGTCAAGCACTAGT	-4.89372	-0.714534	C25-18: Astrocytes
		AAGGTCAAGCTAGAAG	7.44788	1.99478	C25-11: GABA-1
		AAGGTCAAGCTTCTCA	5.4979	-0.490358	C25-15: GABA-6
		AAGGTCAAGTAGAGGC	-4.19819	0.107611	C25-18: Astrocytes
		AAGGTCAAGTCACTCC	16.4201	-6.19479	C25-3: GLU-3
		AAGGTCAAGTCATTAG	19.3889	-1.30949	C25-11: GABA-1
		AAGGTGCAGATGGACA	6.64505	1.09438	C25-10: GABA-2
		AAGGTGCAGCATTTCT	-3.61153	-0.565589	C25-18: Astrocytes
		AAGGTGCAGCCGCAAC	-4.6816	-0.217409	C25-18: Astrocytes
		AAGGTGCAGCTTTGGG	14.4126	13.4146	C25-19: Oligodendrocytes
		AAGGTGCAGGCTAAGA	-1.63932	2.32369	C25-17: Ependymal-like
		AAGGTGCAGGGCTTTG	8.05595	0.717716	C25-14: GABA-5
		AAGGTGCAGTAACAGG_2	5.3257	-2.76836	C25-10: GABA-2
		AAGGTGCAGTGTGATC	15.6756	-4.33686	C25-3: GLU-3
		AAGTAGCCAAGTTATC	14.462	13.3837	C25-19: Oligodendrocytes
		AAGTAGCCAATGAATG	13.9191	3.70828	C25-11: GABA-1
		AAGTAGCCACAACAGG	9.54547	-1.40055	C25-12: GABA-3
		AAGTAGCCACATGCTA	5.86213	0.633074	C25-10: GABA-2
		AAGTAGCCACCAAAGG	5.7332	1.2114	C25-10: GABA-2
		AAGTAGCCACCTAATG_1	11.8048	4.21748	C25-11: GABA-1
		AAGTAGCCACGAATCC	6.20642	1.32928	C25-10: GABA-2
		AAGTAGCCACTTACAG_1	5.14107	1.44994	C25-10: GABA-2
		AAGTAGCCAGAAACGT	5.7374	1.34788	C25-10: GABA-2
		AAGTAGCCAGCTCAAC	13.2489	3.28068	C25-11: GABA-1
		AAGTAGCCAGGTTAAA	5.10732	-2.09072	C25-10: GABA-2
		AAGTAGCCATAGACTT	11.9385	-11.5735	C25-8: GLU-8
		AAGTAGCCATCCATCT	7.53415	0.498705	C25-10: GABA-2
		AAGTAGCCATCGCTCC	11.7438	-6.6643	C25-2: GLU-2
		AAGTCTATCAACCAAC	6.0593	1.42762	C25-10: GABA-2
		AAGTCTATCAATCATG	2.93476	3.78729	C25-24: Mural+Endothelial
		AAGTCTATCAATGTCA	6.0185	0.713205	C25-10: GABA-2
		AAGTCTATCACCTGTC	4.99048	-4.47836	C25-10: GABA-2
		AAGTCTATCATAACTG	10.1162	2.30688	C25-10: GABA-2
		AAGTCTATCATAGACC	12.6006	-6.63331	C25-2: GLU-2
		AAGTCTATCATGCCTC	15.2023	-5.70597	C25-3: GLU-3
		AAGTCTATCCTAGTAA	11.1058	-10.6387	C25-8: GLU-8
		AAGTCTATCCTCCTAA	17.6121	-1.66944	C25-2: GLU-2
		AAGTCTATCGAGGTGG	11.8604	12.6526	C25-19: Oligodendrocytes
		AAGTCTATCGTTTCGC	5.51176	1.42073	C25-10: GABA-2
		AAGTCTATCTCTAGCC	10.0952	0.568237	C25-11: GABA-1
		AAGTCTATCTTAGGGT	12.9266	12.7935	C25-19: Oligodendrocytes
		AAGTGAAGTAATGACT	5.99436	1.26314	C25-10: GABA-2
		AAGTGAAGTACCGTAA	5.26483	8.29721	C25-19: Oligodendrocytes
		AAGTGAAGTACTTCAC	7.12094	9.75069	C25-20: OPC
		AAGTGAAGTATTACCC	5.99994	1.46727	C25-10: GABA-2
		AAGTGAAGTGTTTGTC	-0.323804	4.09021	C25-17: Ependymal-like
		AAGTGAAGTTCAAGAT	-4.6742	-1.73677	C25-18: Astrocytes
		AAGTGAAGTTGGCGTG	13.0162	-2.63131	C25-4: GLU-4
		AAGTGCAAGAGCAAGC	-4.07089	0.00463988	C25-18: Astrocytes
		AAGTGCAAGCAAGGTA	-0.612681	3.87812	C25-17: Ependymal-like
		AAGTGCAAGCATCCAG	-3.65572	-0.344682	C25-18: Astrocytes
		AAGTGCAAGCATGTCG	-1.00518	3.23637	C25-17: Ependymal-like
		AAGTGCAAGCCTGAGC	5.47515	-2.94172	C25-10: GABA-2
		AAGTGCAAGCGGCTGT	-2.14498	0.378314	C25-18: Astrocytes
		AAGTGCAAGCTCATAA	8.94965	-1.8837	C25-10: GABA-2
		AAGTGCAAGCTGAGGG	16.8048	-4.47049	C25-3: GLU-3
		AAGTGCAAGGAACGGT_1	12.3444	-4.11387	C25-8: GLU-8
		AAGTGCAAGGACAATG	9.46676	7.01397	C25-19: Oligodendrocytes
		AAGTGCAAGGGTGAAC	7.37745	6.11982	C25-19: Oligodendrocytes
		AAGTGCAAGGTTACAC	5.92935	1.47265	C25-10: GABA-2
		AAGTGCAAGTCATGCG	5.63918	0.439858	C25-15: GABA-6
		AAGTGCAAGTTAGTGC	10.609	12.3013	C25-19: Oligodendrocytes
		AAGTGCAAGTTGTCAA	15.7751	-0.767915	C25-2: GLU-2
		AAGTGTTGTAGCTGGT	12.8599	-1.70801	C25-2: GLU-2
		AAGTGTTGTAGGATCC	12.0082	-11.018	C25-8: GLU-8
		AAGTGTTGTCAATACG_1	12.315	-7.46351	C25-2: GLU-2
		AAGTGTTGTCAGTAAT	6.45263	7.88066	C25-19: Oligodendrocytes
		AAGTGTTGTTAACGAT	10.9063	2.52693	C25-11: GABA-1
		AAGTGTTGTTACGCGG	5.87648	1.43588	C25-10: GABA-2
		AAGTGTTGTTCAAGAT	18.8407	6.02231	C25-6: GLU-6
		AAGTGTTGTTTACCGT	18.1952	-4.4787	C25-3: GLU-3
		AAGTTACGTACCCACC	4.61584	10.2481	C25-19: Oligodendrocytes
		AAGTTACGTCACAAAT	9.03279	6.31568	C25-19: Oligodendrocytes
		AAGTTACGTCCTAGTT	3.5092	0.991283	C25-11: GABA-1
		AAGTTACGTGCAACTA	12.8189	-7.0122	C25-11: GABA-1
		AAGTTACGTTAAATGC	8.56298	-10.3252	C25-8: GLU-8
		AAGTTACGTTAAGTGT	14.513	-1.68353	C25-2: GLU-2
		AAGTTACGTTAGTGAT	11.6579	12.7621	C25-19: Oligodendrocytes
		AAGTTACGTTCAAGAT	7.12665	-0.612473	C25-10: GABA-2
		AAGTTACGTTCGCGCT	10.244	3.09812	C25-11: GABA-1
		AAGTTACGTTGAGGTC	14.7485	0.498194	C25-2: GLU-2
		AAGTTAGCAAAGCTAA_1	-4.79429	-0.647713	C25-18: Astrocytes
		AAGTTAGCAACAACAA	6.49746	0.738317	C25-10: GABA-2
		AAGTTAGCAACTGGCT	9.20846	-6.97165	C25-2: GLU-2
		AAGTTAGCAAGCGAGC_1	14.3062	-2.70909	C25-3: GLU-3
		AAGTTAGCAAGGATTA	5.43625	1.36972	C25-10: GABA-2
		AAGTTAGCACGGTACT	18.2818	-4.49106	C25-3: GLU-3
		AAGTTAGCAGCAAGGC_1	15.9099	-3.36791	C25-3: GLU-3
		AAGTTAGCAGCACGAA	6.58794	1.09301	C25-10: GABA-2
		AAGTTAGCAGCTCATA	-3.37542	-0.344119	C25-18: Astrocytes
		AAGTTAGCAGGCGAGT	4.94112	1.66938	C25-10: GABA-2
		AAGTTAGCATAAGTCT	11.7142	0.167658	C25-10: GABA-2
		AAGTTAGCATAGCAGG	5.16808	14.467	C25-20: OPC
		AAGTTAGCATCATGGC	12.0619	3.08753	C25-11: GABA-1
		AAGTTAGCATCCGTAA	14.7436	-1.69774	C25-2: GLU-2
		AAGTTTGTCAAGTGTC	16.7605	-4.27923	C25-3: GLU-3
		AAGTTTGTCACCAATA	6.62733	0.927393	C25-10: GABA-2
		AAGTTTGTCAGTGAAG	5.44619	-5.113	C25-10: GABA-2
		AAGTTTGTCATAACCA_1	16.6343	-5.53718	C25-3: GLU-3
		AAGTTTGTCATAATCG	14.6922	-6.43736	C25-3: GLU-3
		AAGTTTGTCCTGGCTT	-4.50257	-1.06315	C25-18: Astrocytes
		AAGTTTGTCGCAAACT	3.80302	9.18486	C25-19: Oligodendrocytes
		AAGTTTGTCGTTACAA	11.3822	-11.0903	C25-8: GLU-8
		AAGTTTGTCTCACAAA	9.64017	-4.12622	C25-4: GLU-4
		AAGTTTGTCTTGGATA	6.44063	0.443295	C25-10: GABA-2
		AATAACCGTACCTTAC	16.856	-4.04965	C25-3: GLU-3
		AATAACCGTATTCGTC	3.58109	-0.144556	C25-5: GLU-5
		AATAACCGTCAAAGGG	8.96574	5.95189	C25-19: Oligodendrocytes
		AATAACCGTCCTAAGA	9.40814	6.66202	C25-19: Oligodendrocytes
		AATAACCGTCGCAATA	5.42335	-2.5042	C25-10: GABA-2
		AATAACCGTGCTTACT	17.1525	-2.59533	C25-3: GLU-3
		AATAACCGTTGGATAT	-3.15438	-0.402321	C25-18: Astrocytes
		AATAACCGTTTGCGCC	14.1507	2.47489	C25-2: GLU-2
		AATAACCGTTTGGCTT	5.99391	-1.13276	C25-11: GABA-1
		AATACCGGTAGCTAGC	11.7023	11.3262	C25-19: Oligodendrocytes
		AATACCGGTCACAAAT	16.701	-0.0452909	C25-2: GLU-2
		AATACCGGTCGACTAA	13.842	-2.86066	C25-3: GLU-3
		AATACCGGTGTTTGTC	12.9337	-1.63962	C25-10: GABA-2
		AATACCGGTTGAAGCC_1	7.31711	-4.74549	C25-11: GABA-1
		AATACCGGTTGTTGTC	3.01996	3.66218	C25-24: Mural+Endothelial
		AATACCGGTTTCCTCC	16.4407	-5.83565	C25-3: GLU-3
		AATAGAGGTAATCGGC	17.2106	7.03321	C25-6: GLU-6
		AATAGAGGTACCTTAC	6.0232	1.32573	C25-10: GABA-2
		AATAGAGGTAGCAGCT	14.4834	-5.88991	C25-3: GLU-3
		AATAGAGGTCCTAAGA	5.37273	1.16905	C25-10: GABA-2
		AATAGAGGTCGTTACT	14.8285	-4.71507	C25-10: GABA-2
		AATAGAGGTTCATCTA_1	8.56578	-6.7204	C25-2: GLU-2
		AATAGAGGTTCGCTCA	7.01318	-1.42615	C25-15: GABA-6
		AATAGAGGTTGAAGCC	-4.12796	0.247783	C25-18: Astrocytes
		AATAGAGGTTGGATCA	18.2939	2.0988	C25-13: GABA-4
		AATAGAGGTTGTGATG	8.45436	0.0375795	C25-10: GABA-2
		AATAGAGGTTTCAGGA	4.72877	13.744	C25-20: OPC
		AATAGCTGTATGTGGC	16.6505	-6.1471	C25-3: GLU-3
		AATAGCTGTCCCGGAA	6.00056	1.13622	C25-10: GABA-2
		AATAGCTGTGAGGTAG	5.91092	0.720496	C25-10: GABA-2
		AATAGCTGTGAGGTGA	6.22397	0.894323	C25-10: GABA-2
		AATAGCTGTGATTTGG	6.00231	1.30676	C25-10: GABA-2
		AATAGCTGTGCATTAG	17.8333	-3.23477	C25-3: GLU-3
		AATAGCTGTGGTTCCC	9.57958	-0.759938	C25-10: GABA-2
		AATAGCTGTGTAACCA	7.43994	-0.0510175	C25-10: GABA-2
		AATAGCTGTGTCCAGG_1	4.4014	10.7685	C25-19: Oligodendrocytes
		AATAGCTGTTATCGAG	13.4329	-12.0579	C25-8: GLU-8
		AATAGCTGTTGTAAAC	4.48727	0.859979	C25-11: GABA-1
		AATAGCTGTTTCAGGA	12.8126	-3.62573	C25-8: GLU-8
		AATAGCTGTTTGAGGC	9.62063	-0.340062	C25-10: GABA-2
		AATATCCCAACTAACT	5.67293	1.51518	C25-10: GABA-2
		AATATCCCAAGTTATC_1	-0.256671	4.38036	C25-17: Ependymal-like
		AATATCCCAATCATGT	6.60225	1.03802	C25-10: GABA-2
		AATATCCCAATCGCAC	13.6661	-11.2925	C25-8: GLU-8
		AATATCCCACAACAAA	11.6073	5.34847	C25-11: GABA-1
		AATATCCCACAGAACG	9.19854	-4.03358	C25-11: GABA-1
		AATATCCCACTTACAG	10.8807	-2.40114	C25-10: GABA-2
		AATATCCCAGGACACA	6.48314	0.775308	C25-10: GABA-2
		AATATCCCAGGCTGTT	7.55482	0.3569	C25-10: GABA-2
		AATATCCCAGTAATAG	-4.94176	-0.889975	C25-18: Astrocytes
		AATATCCCATAATCCG	11.8083	0.849432	C25-10: GABA-2
		AATATCCCATGAAATG	5.67873	-1.29794	C25-10: GABA-2
		AATCAGGAGACTTACA	11.3762	-7.67297	C25-13: GABA-4
		AATCAGGAGAGAAGGG	4.50033	1.90258	C25-10: GABA-2
		AATCAGGAGAGGAAGG	5.196	1.56678	C25-10: GABA-2
		AATCAGGAGCATGTTA	5.47093	1.30972	C25-10: GABA-2
		AATCAGGAGGTCGATT	5.06679	0.936917	C25-5: GLU-5
		AATCAGGAGTAACTCA	-4.4321	-2.1613	C25-18: Astrocytes
		AATCATCCAAACGGGC	8.53071	-7.07618	C25-2: GLU-2
		AATCATCCAATAAGCA	4.70842	-5.71542	C25-10: GABA-2
		AATCATCCAGTAGCCT	13.4255	-0.352658	C25-10: GABA-2
		AATCATCCATACCCGG	16.5708	-6.54941	C25-3: GLU-3
		AATCATCCATAGCGAG	6.19846	1.11449	C25-10: GABA-2
		AATCATCCATCCATCT	15.2063	1.54425	C25-2: GLU-2
		AATCATCCATGTTTGG	4.92769	-5.9444	C25-10: GABA-2
		AATCATGTCACACAGT	6.08271	1.37823	C25-10: GABA-2
		AATCATGTCACTAATG	11.3707	5.78214	C25-11: GABA-1
		AATCATGTCATAACCA	6.82255	-0.191699	C25-10: GABA-2
		AATCATGTCCTGGTGA	10.2014	-7.17419	C25-13: GABA-4
		AATCATGTCGATTTAG	4.67551	10.2678	C25-19: Oligodendrocytes
		AATCATGTCGCTAAAC	-1.8069	3.35122	C25-17: Ependymal-like
		AATCATGTCGCTAGAT	11.2701	5.79656	C25-11: GABA-1
		AATCATGTCGGGATTT	5.33989	1.35122	C25-10: GABA-2
		AATCATGTCTCGCCTG	6.26856	1.05614	C25-10: GABA-2
		AATCCATCAAACATAG	14.7853	0.222428	C25-2: GLU-2
		AATCCATCAAGCCACT	12.494	-3.82577	C25-8: GLU-8
		AATCCATCAATAACCT	9.59962	-0.49328	C25-11: GABA-1
		AATCCATCAATGAATG	9.497	-12.0506	C25-8: GLU-8
		AATCCATCACAAAGCG	11.4958	-10.7012	C25-8: GLU-8
		AATCCATCACAACCTA	10.8037	-2.20423	C25-10: GABA-2
		AATCCATCACACCAAC	13.8903	11.9918	C25-19: Oligodendrocytes
		AATCCATCACCTGCCT	8.78346	-4.08674	C25-11: GABA-1
		AATCCATCAGGCCTTG	8.67675	1.29715	C25-14: GABA-5
		AATCCATCAGGCTACT	13.0093	12.9486	C25-19: Oligodendrocytes
		AATCCATCAGTAAAGC	5.33977	1.20042	C25-10: GABA-2
		AATCCATCAGTAAGTA	6.2516	1.16192	C25-10: GABA-2
		AATCCATCAGTTAAAG	14.5033	12.8951	C25-19: Oligodendrocytes
		AATCCATCATCCCTCA	6.72985	0.831198	C25-10: GABA-2
		AATCCATCATTGTCCT	7.44248	0.741415	C25-10: GABA-2
		AATCCCTGTAATGACT_1	15.5023	-1.65582	C25-2: GLU-2
		AATCCCTGTATTGCAG	16.1548	-1.69855	C25-2: GLU-2
		AATCCCTGTATTTGGG	8.32999	-1.40966	C25-10: GABA-2
		AATCCCTGTCACCTAT	9.16385	-10.4729	C25-8: GLU-8
		AATCCCTGTCCTTTAA	16.8355	-5.1921	C25-3: GLU-3
		AATCCCTGTGCTCACC	5.86252	1.47791	C25-10: GABA-2
		AATCCCTGTTAAGCTG	16.1599	-5.51063	C25-3: GLU-3
		AATCCCTGTTACTAGG_1	-3.82415	-1.2158	C25-18: Astrocytes
		AATCCCTGTTAGCCAA	8.4799	-0.121217	C25-11: GABA-1
		AATCCCTGTTGTTGGA	7.49558	-2.04406	C25-11: GABA-1
		AATCCGTAGACAGGTA	5.5902	0.208021	C25-15: GABA-6
		AATCCGTAGCCTCTGT	11.7153	1.00953	C25-11: GABA-1
		AATCCGTAGCCTGACA_1	7.01433	0.870449	C25-10: GABA-2
		AATCCGTAGCGCCTTT	11.8263	-4.57091	C25-2: GLU-2
		AATCCGTAGGAAACTG	-2.77558	-2.05139	C25-18: Astrocytes
		AATCCGTAGGACAATG	14.3915	13.3688	C25-19: Oligodendrocytes
		AATCCGTAGGCCCAGT	7.45566	2.46652	C25-11: GABA-1
		AATCCGTAGGCGCATC	12.0544	-10.7334	C25-8: GLU-8
		AATCCGTAGTCATTTC	6.85876	0.760921	C25-10: GABA-2
		AATCCTAAGACAAACG	7.51728	-3.02728	C25-11: GABA-1
		AATCCTAAGACAGGTA	8.72871	7.23069	C25-19: Oligodendrocytes
		AATCCTAAGCACTAGT	12.4551	5.4046	C25-12: GABA-3
		AATCCTAAGCCGGTAC	8.78171	-1.76404	C25-10: GABA-2
		AATCCTAAGCTGGCTA	8.57363	1.47619	C25-11: GABA-1
		AATCCTAAGGACCTCA	3.35349	-1.70253	C25-5: GLU-5
		AATCCTAAGGTCGATT	14.2472	2.083	C25-2: GLU-2
		AATCGCCCAACACCTA	12.0958	12.7552	C25-19: Oligodendrocytes
		AATCGCCCAACTAGGG	5.99557	0.294669	C25-10: GABA-2
		AATCGCCCAATCCTGA	9.56489	-0.845583	C25-11: GABA-1
		AATCGCCCACAAAGGT	12.5263	-2.06214	C25-2: GLU-2
		AATCGCCCAGCTCAAC	12.0365	-1.16699	C25-10: GABA-2
		AATCGCCCAGGTTTGC	4.87108	0.310983	C25-15: GABA-6
		AATCGCCCAGTGAACG_1	6.53978	0.959764	C25-10: GABA-2
		AATCGCCCATGTTGGC	10.6872	12.2215	C25-19: Oligodendrocytes
		AATCGCCCATTATGCG	10.5103	1.77491	C25-10: GABA-2
		AATCTCAAGCAATAGG_1	17.0323	-0.850446	C25-2: GLU-2
		AATCTCAAGCGCAATT	3.71513	2.73673	C25-10: GABA-2
		AATCTCAAGCTCCTAC	11.094	-7.8974	C25-13: GABA-4
		AATCTCAAGGAAGCAC	5.21498	1.28527	C25-10: GABA-2
		AATCTCAAGGCAGGTG	12.7982	1.55926	C25-10: GABA-2
		AATCTCAAGGCTAATC	6.72663	0.892224	C25-10: GABA-2
		AATCTCAAGTTACCGG	11.9894	-4.73752	C25-2: GLU-2
		AATCTTGAGAAAGCAT	5.48827	1.50082	C25-10: GABA-2
		AATCTTGAGAGAGGAG	4.85082	13.7142	C25-20: OPC
		AATCTTGAGAGGAGTC	12.0792	-7.06686	C25-2: GLU-2
		AATCTTGAGATGGACA_1	5.473	1.40487	C25-10: GABA-2
		AATCTTGAGCGCCTTT	2.33564	11.7574	C25-20: OPC
		AATCTTGAGCTGCACA	7.05269	0.931643	C25-10: GABA-2
		AATCTTGAGCTGGCTA	5.63606	1.09636	C25-10: GABA-2
		AATCTTGAGGCTGTGC	8.80425	0.424328	C25-10: GABA-2
		AATCTTGAGGGTGAAC	5.52323	1.46697	C25-10: GABA-2
		AATCTTGAGTCATGCG	5.34873	-2.73704	C25-10: GABA-2
		AATCTTGAGTTAGAGG	12.466	-3.57615	C25-8: GLU-8
		AATGAAGGTAGTTAAC	11.6941	-5.46879	C25-2: GLU-2
		AATGAAGGTCGCAAAC	7.69787	0.261364	C25-10: GABA-2
		AATGAAGGTGACATGC_1	5.9672	0.530975	C25-10: GABA-2
		AATGAAGGTGATCAGC	9.46523	1.193	C25-11: GABA-1
		AATGAAGGTGCACGCA	11.3104	-7.7254	C25-13: GABA-4
		AATGAAGGTGCCTCAC	11.4487	-1.08519	C25-10: GABA-2
		AATGAAGGTGGTGAGA	3.31169	3.36015	C25-8: GLU-8
		AATGAAGGTGTGTGGT	11.6258	12.5621	C25-19: Oligodendrocytes
		AATGAAGGTTAGGACC	5.97601	1.16137	C25-10: GABA-2
		AATGAAGGTTGGATAT	9.06036	6.70429	C25-19: Oligodendrocytes
		AATGCAACAAAGCTAA_1	11.1274	-7.85471	C25-13: GABA-4
		AATGCAACAACAGGTG	11.8417	-2.27433	C25-2: GLU-2
		AATGCAACAAGCTTTG	9.58884	-8.84005	C25-11: GABA-1
		AATGCAACAAGGTAAC	7.52881	1.11294	C25-11: GABA-1
		AATGCAACAATGCGCT	8.82067	-0.384353	C25-10: GABA-2
		AATGCAACAATTGAGA	11.2776	-11.1968	C25-8: GLU-8
		AATGCAACACATTGCA	-4.36029	-1.30689	C25-18: Astrocytes
		AATGCAACACCTCAGG	17.0647	-3.38516	C25-3: GLU-3
		AATGCAACAGAGGCTA	15.0745	-4.49584	C25-3: GLU-3
		AATGCAACAGCCAGAA	6.36911	-2.43879	C25-15: GABA-6
		AATGCAACAGGATAAC	12.2904	-6.06264	C25-2: GLU-2
		AATGCAACAGGCCTTG	6.58523	-0.286691	C25-5: GLU-5
		AATGCAACAGTCTATG	10.6505	-7.86799	C25-13: GABA-4
		AATGCAACATCGCTTT	16.1921	0.503388	C25-2: GLU-2
		AATGCAACATGAGTTT	7.90665	0.913466
		AATGCATGTAATCGCA	10.6319	4.48584	C25-11: GABA-1
		AATGCATGTATTGGTG	3.93655	-1.22525	C25-5: GLU-5
		AATGCATGTCAGGCAT	6.15133	1.0574	C25-10: GABA-2
		AATGCATGTCATGAGC	16.92	-2.26001	C25-3: GLU-3
		AATGCATGTCTTGCTG	11.8941	-0.108179	C25-10: GABA-2
		AATGCATGTGAATCGC	-1.94935	0.974589	C25-18: Astrocytes
		AATGCATGTTAGCAGC	6.03067	8.49883	C25-20: OPC
		AATGCGCGTACGGTAC	13.8997	-0.19231	C25-2: GLU-2
		AATGCGCGTGTCACGG	-0.561317	3.66305	C25-17: Ependymal-like
		AATGCGCGTTACATCC	5.95503	-0.710667	C25-11: GABA-1
		AATGCGCGTTGAAGCC	2.88452	3.40799	C25-10: GABA-2
		AATGCGCGTTGCGCGA	13.745	3.57058	C25-11: GABA-1
		AATGGCGCAACAACAA	17.1883	-3.87468	C25-3: GLU-3
		AATGGCGCAATCCTAG	8.27041	0.218738	C25-10: GABA-2
		AATGGCGCAATGCGCT	8.77733	-2.05837	C25-15: GABA-6
		AATGGCGCACAGGGAC	12.8698	-1.33881	C25-10: GABA-2
		AATGGCGCACGGTACT	-2.32153	-1.17583	C25-18: Astrocytes
		AATGGCGCACTTAACG	11.2971	5.762	C25-11: GABA-1
		AATGGCGCAGCAAATA	11.6964	4.91452	C25-11: GABA-1
		AATGGCGCAGGCGATA	17.9778	3.14805	C25-13: GABA-4
		AATGTCATCATGCATA	11.5378	12.9951	C25-19: Oligodendrocytes
		AATGTCATCCGCCAAA	7.09927	-1.20497	C25-11: GABA-1
		AATGTCATCCTGGCTT	7.95996	-3.31167	C25-11: GABA-1
		AATGTCATCTGCAAGT_1	9.38968	7.3539	C25-19: Oligodendrocytes
		AATGTCATCTTGCAGG	15.84	-5.90888	C25-3: GLU-3
		AATGTCCAGAAAGCAT	5.64085	1.3566	C25-10: GABA-2
		AATGTCCAGACTTACA	6.34152	7.45857	C25-19: Oligodendrocytes
		AATGTCCAGAGCCGCT	6.44612	1.2383	C25-10: GABA-2
		AATGTCCAGCACGTTG	6.9207	0.931866	C25-10: GABA-2
		AATGTCCAGCATTATG	3.65678	0.97586	C25-11: GABA-1
		AATGTCCAGCCTGATG	16.6553	-2.541	C25-3: GLU-3
		AATGTCCAGCTGGACC_1	6.34531	1.30075	C25-10: GABA-2
		AATGTCCAGGAACACA	17.974	3.2119	C25-13: GABA-4
		AATGTCCAGGCCGGAA	8.36844	-0.413357	C25-10: GABA-2
		AATGTCCAGGTCCTAG	7.94818	0.117673	C25-10: GABA-2
		AATGTCCAGGTCGATT	5.1248	1.85247	C25-10: GABA-2
		AATGTCCAGGTGTCCA	11.7957	12.5907	C25-19: Oligodendrocytes
		AATGTCCAGGTTACAC	12.6246	2.48935	C25-10: GABA-2
		AATGTCCAGTCAGGCC	16.0779	4.4865	C25-11: GABA-1
		AATTACCCAACAGCCT	9.11107	-6.51098	C25-2: GLU-2
		AATTACCCAATTGAGA	13.823	0.571791	C25-2: GLU-2
		AATTACCCAATTTAGC	10.5112	-3.01319	C25-10: GABA-2
		AATTACCCACGAATTT	-4.97115	-1.42579	C25-18: Astrocytes
		AATTACCCACTAGCGT	11.1345	-4.10873	C25-10: GABA-2
		AATTACCCAGGCTACT	16.1456	-5.60287	C25-3: GLU-3
		AATTACCCAGGTTATT	8.19495	-2.89731	C25-11: GABA-1
		AATTACCCATGCTATG	11.5613	-1.09266	C25-10: GABA-2
		AATTACCCATTAAGTC	4.90881	7.73405	C25-19: Oligodendrocytes
		AATTAGCGTAAGGTCC	13.9621	0.0572847	C25-2: GLU-2
		AATTAGCGTACGCGCA	5.78734	1.2743	C25-10: GABA-2
		AATTAGCGTCTTACTA	6.16189	-2.41942	C25-10: GABA-2
		AATTAGCGTGATTTGG_1	10.0286	7.11005	C25-19: Oligodendrocytes
		AATTAGCGTGTGCAAC	-3.92942	0.283636	C25-18: Astrocytes
		AATTAGCGTTATCGAG	16.8513	-4.06247	C25-3: GLU-3
		AATTAGCGTTCCAGGG_1	4.53647	-5.33765	C25-10: GABA-2
		AATTAGCGTTTACCGT	15.5689	2.02347	C25-2: GLU-2
		AATTAGGCAAGGATTA	-3.54015	-0.448593	C25-18: Astrocytes
		AATTAGGCACATGCTA	11.6686	-6.20022	C25-2: GLU-2
		AATTAGGCACCGGTAT	6.94648	-6.38596	C25-10: GABA-2
		AATTAGGCACTAGGTC	-4.55832	-0.586237	C25-18: Astrocytes
		AATTAGGCAGCATGTC	10.2782	6.05438	C25-19: Oligodendrocytes
		AATTCGTCAAACAACA	4.94238	-0.0918124	C25-5: GLU-5
		AATTCGTCAAGGTAAC	5.28665	-2.5367	C25-10: GABA-2
		AATTCGTCACCTAAGC	7.44152	0.693112	C25-10: GABA-2
		AATTCGTCACTATGGC	15.1689	0.517367	C25-2: GLU-2
		AATTCGTCAGGCTGTT	9.67066	3.05775	C25-5: GLU-5
		AATTCGTCAGTCTAGC	6.81552	-0.843348	C25-11: GABA-1
		AATTGACGTAAACAAG	20.3654	-1.7489	C25-11: GABA-1
		AATTGACGTAAGTCGC	5.42931	-1.98153	C25-10: GABA-2
		AATTGACGTACGGTAC	12.0357	12.9012	C25-19: Oligodendrocytes
		AATTGACGTAGGATCC	17.908	-4.19103	C25-3: GLU-3
		AATTGACGTAGGTTGC	15.6991	-3.85475	C25-3: GLU-3
		AATTGACGTATACTGG	13.4562	3.4296	C25-11: GABA-1
		AATTGACGTATCTGGA	6.35816	0.918105	C25-10: GABA-2
		AATTGACGTCATGAGC	9.05511	-3.0118	C25-5: GLU-5
		AATTGACGTCCGTAGG_1	6.44976	1.03081	C25-10: GABA-2
		AATTGACGTGAGCAAG	16.1011	-3.92928	C25-3: GLU-3
		AATTGACGTGATCAGC	7.39175	-2.94668	C25-10: GABA-2
		AATTGACGTGGTTAGC	-3.24774	-0.00660458	C25-18: Astrocytes
		AATTGCCAGAGCAAGC	16.4043	-3.02309	C25-3: GLU-3
		AATTGCCAGCATGACT	-4.88191	-1.74425	C25-18: Astrocytes
		AATTGCCAGCTCCCTG	6.81889	-1.53073	C25-15: GABA-6
		AATTGCCAGCTTAACA	11.6654	2.44995	C25-11: GABA-1
		AATTGCCAGGCGAATA	7.17774	0.678546	C25-10: GABA-2
		AATTGCCAGGCTTAAC	7.7443	-2.09264	C25-11: GABA-1
		AATTGCCAGGTCGATT	6.67547	0.577433	C25-10: GABA-2
		AATTGCCAGTAGGATG_1	6.60937	0.952177	C25-10: GABA-2
		AATTGCCAGTGACCTG	6.72432	1.07332	C25-10: GABA-2
		AATTGCCAGTTAGTTG	10.4297	3.66203	C25-11: GABA-1
		AATTGCTCAAACGCGA	12.1429	-4.04593	C25-2: GLU-2
		AATTGCTCAACAGGTG	9.18024	0.411411	C25-14: GABA-5
		AATTGCTCAACCTGGT_1	9.89922	-6.19211	C25-2: GLU-2
		AATTGCTCAACTGGCT	10.3622	-2.60231	C25-10: GABA-2
		AATTGCTCAAGTGTTT_1	-4.34952	-0.717396	C25-18: Astrocytes
		AATTGCTCACCAAAGG	6.36865	0.934294	C25-10: GABA-2
		AATTGCTCACCTAAGC	15.8946	-2.42557	C25-3: GLU-3
		AATTGCTCACGAATTT	15.25	-5.88577	C25-3: GLU-3
		AATTGCTCAGCATGGA	6.21766	1.25476	C25-10: GABA-2
		AATTGCTCAGCTCAAC	9.23617	-4.6696	C25-4: GLU-4
		AATTGCTCATGAATAG	10.5013	-4.57229	C25-2: GLU-2
		AATTGCTCATTCCTCG	5.2608	-3.42951	C25-10: GABA-2
		AATTGGACAAACCCTA	4.94563	1.57967	C25-10: GABA-2
		AATTGGACAAACGGGC	-2.90799	-1.12152	C25-18: Astrocytes
		AATTGGACAACAGGAT	6.63868	0.158596	C25-10: GABA-2
		AATTGGACAATGCCTA	6.63326	0.799421	C25-10: GABA-2
		AATTGGACAATTAACC	9.30374	-11.2581	C25-8: GLU-8
		AATTGGACACAGCCTG	8.30145	-10.2341	C25-8: GLU-8
		AATTGGACACCTACGG	6.63387	-0.12223	C25-11: GABA-1
		AATTGGACACCTGTAA	-4.57657	-0.575276	C25-18: Astrocytes
		AATTGGACACTTACAG_1	13.9255	12.0744	C25-19: Oligodendrocytes
		AATTGGACACTTGTTC	9.73615	-0.0339697	C25-10: GABA-2
		AATTGGACAGCTTAGC	5.89042	1.45521	C25-10: GABA-2
		AATTGGACAGGCTAGA	4.78468	1.73935	C25-10: GABA-2
		AATTGGACAGTTTGGC	5.52206	-0.395317	C25-15: GABA-6
		AATTGGACATCCAGGT	10.5941	4.30193	C25-11: GABA-1
		AATTGGACATGTTGGC	14.2078	-6.3554	C25-3: GLU-3
		AATTGGACATTAAACC	9.80476	0.283861	C25-11: GABA-1
		AATTGGACATTGTCAG_1	9.50349	-3.47083	C25-11: GABA-1
		AATTGGGAGCACTAGT	6.09661	1.94687	C25-15: GABA-6
		AATTGGGAGCATTATG	12.4481	5.08162	C25-12: GABA-3
		AATTGGGAGCGATAGA	15.2642	1.17537	C25-2: GLU-2
		AATTGGGAGCTATGAC	5.99477	0.780615	C25-10: GABA-2
		AATTGGGAGCTGGCTA	10.5627	-3.43873	C25-10: GABA-2
		AATTGGGAGGCTACAT	5.83505	1.19042	C25-10: GABA-2
		AATTGGGAGGTAACGA	13.8925	-3.58105	C25-4: GLU-4
		AATTGGGAGTTGGGCC	11.7038	1.14315	C25-11: GABA-1
		AATTGTGTCAATGTGC	10.7409	4.22243	C25-11: GABA-1
		AATTGTGTCACCAATA	9.75342	0.377944	C25-14: GABA-5
		AATTGTGTCCACCCTG	12.8076	13.1826	C25-19: Oligodendrocytes
		AATTGTGTCCCTCGCA	10.6659	-6.5836	C25-13: GABA-4
		AATTGTGTCCCTGTTA	5.8786	1.17544	C25-10: GABA-2
		AATTGTGTCCGCACAA_1	9.13547	-6.10865	C25-2: GLU-2
		AATTGTGTCCGCTAGA	3.65339	-1.68304	C25-5: GLU-5
		AATTGTGTCGATTTAG	13.2178	12.9738	C25-19: Oligodendrocytes
		AATTGTGTCGCACACA	14.5818	-3.08334	C25-2: GLU-2
		AATTGTGTCGTCATTT	8.8737	-3.23526	C25-11: GABA-1
		AATTGTGTCTCATCAT	12.868	13.258	C25-19: Oligodendrocytes
		AATTTCCTCAGCAAGA	-4.62746	-2.05454	C25-18: Astrocytes
		AATTTCCTCCGGAACC	-4.8379	-0.867352	C25-18: Astrocytes
		AATTTCCTCGCATTAA	4.13858	0.847704	C25-11: GABA-1
		AATTTCCTCGCTATGG	8.59435	6.59955	C25-19: Oligodendrocytes
		AATTTCCTCTAAGTGC_1	-4.99626	-0.683347	C25-18: Astrocytes
		AATTTCCTCTCGCCCA	12.6592	-3.9427	C25-8: GLU-8
		AATTTCCTCTTAGCGG	5.6574	1.49063	C25-10: GABA-2
		AATTTCCTCTTGCAGG	-4.11712	-0.17159	C25-18: Astrocytes
		AATTTGCCAAATTCGT	6.34855	0.827585	C25-10: GABA-2
		AATTTGCCAACGTGCT	6.15441	0.988811	C25-10: GABA-2
		AATTTGCCAAGGTAAC_1	3.56524	-0.4536	C25-5: GLU-5
		AATTTGCCAATTGAAG	8.75147	-0.22658	C25-10: GABA-2
		AATTTGCCACAAGCCT_1	15.8895	-4.00749	C25-3: GLU-3
		AATTTGCCACACCAAC	8.80814	-1.33389	C25-10: GABA-2
		AATTTGCCACCTGCTC	6.2838	0.702215	C25-11: GABA-1
		AATTTGCCACCTGGTG	6.40808	1.16928	C25-10: GABA-2
		AATTTGCCACTGACTA	10.6425	-5.36955	C25-13: GABA-4
		AATTTGCCAGTGAACG	13.2323	-3.38067	C25-8: GLU-8
		AATTTGCCAGTTTACG	6.07078	-1.68217	C25-11: GABA-1
		AATTTGCCATAACGGG	9.23279	-6.66374	C25-2: GLU-2
		AATTTGCCATAATGTC	16.7101	-0.137418	C25-2: GLU-2
		AATTTGCCATCCTAGA	6.46083	-0.499882	C25-11: GABA-1
		AATTTGCCATTCAGCA	5.83813	-1.75183	C25-10: GABA-2
		AATTTGCCATTGGGAG	4.68161	-0.0373438	C25-5: GLU-5
		AATTTGCCATTGTCCT	9.52196	-12.761	C25-8: GLU-8
		AATTTGGTCAAGTGTC	7.34946	7.03317	C25-19: Oligodendrocytes
		AATTTGGTCACGCATG	12.1769	-0.994097	C25-10: GABA-2
		AATTTGGTCCGCTAGA	4.24651	14.4633	C25-20: OPC
		AATTTGGTCCGTTAAA	10.1102	-5.76276	C25-2: GLU-2
		AATTTGGTCCTAGTCC	17.2431	-3.37424	C25-3: GLU-3
		AATTTGGTCCTGTTCA	14.9916	2.84341	C25-2: GLU-2
		AATTTGGTCCTTTACG	8.7463	-1.47587	C25-10: GABA-2
		AATTTGGTCGAGGAAC	5.32434	1.46999	C25-10: GABA-2
		AATTTGGTCGATTTAG	9.30169	-5.99131	C25-2: GLU-2
		AATTTGGTCGGGACCT	-4.14546	0.0319532	C25-18: Astrocytes
		AATTTGGTCTGTAAGC	6.02237	1.1422	C25-10: GABA-2
		ACAAACTGTACGATTG	9.24128	-3.80282	C25-11: GABA-1
		ACAAACTGTAGCTGGT	7.40233	-0.139469	C25-10: GABA-2
		ACAAACTGTCACACCC	16.2276	-0.175818	C25-2: GLU-2
		ACAAACTGTCATTGTC	-4.44675	-1.42985	C25-18: Astrocytes
		ACAAACTGTCCTAAGA	9.9986	7.65787	C25-19: Oligodendrocytes
		ACAAACTGTCCTAATC	13.1716	-12.1812	C25-8: GLU-8
		ACAAACTGTGTCCAAA_1	10.9904	4.77264	C25-11: GABA-1
		ACAAACTGTTAGTACG	7.73724	-3.08562	C25-11: GABA-1
		ACAAACTGTTATGTGG	17.2878	5.8364	C25-6: GLU-6
		ACAAACTGTTGCCTCA	7.67596	0.222193	C25-11: GABA-1
		ACAAACTGTTGGATCA	12.8325	-1.10704	C25-10: GABA-2
		ACAAACTGTTGTTGGA	9.57759	-2.78322	C25-5: GLU-5
		ACAAACTGTTTCGCGC	6.71316	-5.2518	C25-10: GABA-2
		ACAAAGGTCAGTATTG	-4.57712	-1.01356	C25-18: Astrocytes
		ACAAAGGTCATCCTGC_1	3.39696	0.710819	C25-11: GABA-1
		ACAAAGGTCATGCTTT	12.3581	-6.21083	C25-2: GLU-2
		ACAAAGGTCCAAGTTA	5.31449	1.2345	C25-10: GABA-2
		ACAAAGGTCCTAGTTT	7.33928	0.797582	C25-10: GABA-2
		ACAAAGGTCCTTAATC	15.0091	0.546045	C25-2: GLU-2
		ACAAAGGTCGATATTG	6.13414	0.967669	C25-10: GABA-2
		ACAAAGGTCGCTAAGT	5.7008	1.55493	C25-10: GABA-2
		ACAAAGGTCGTGCTAG	10.8324	-3.20844	C25-10: GABA-2
		ACAAAGGTCTCACAAA	7.53354	0.247459	C25-11: GABA-1
		ACAAAGGTCTCGCCTG	-2.10956	1.89356	C25-17: Ependymal-like
		ACAACAACAACAACAA	6.15741	-0.605197	C25-11: GABA-1
		ACAACAACAATATGGA	13.0793	0.736336	C25-2: GLU-2
		ACAACAACAGGCTGTT	-3.56309	-2.30269	C25-18: Astrocytes
		ACAACAACATTGTGCA	12.1559	-3.31168	C25-2: GLU-2
		ACAACACTCATCCTAT	9.84878	2.09677	C25-10: GABA-2
		ACAACACTCCCGCAAA	3.11051	3.4787	C25-24: Mural+Endothelial
		ACAACACTCCCTCAAC	10.7757	-2.61214	C25-10: GABA-2
		ACAACACTCCCTGGTT	8.0083	0.817	C25-10: GABA-2
		ACAACACTCCTTTACG	12.0822	-5.53041	C25-2: GLU-2
		ACAACACTCGGTAACT	7.57036	0.338571	C25-10: GABA-2
		ACAACACTCGTTTCGC	6.98675	2.21282	C25-11: GABA-1
		ACAACACTCTATGACA	6.60856	1.05803	C25-10: GABA-2
		ACAACACTCTATTGTC	13.0083	5.58928	C25-12: GABA-3
		ACAACACTCTTAGGGT	5.56725	1.35008	C25-10: GABA-2
		ACAACAGAGAACCTAC	6.15668	0.730199	C25-10: GABA-2
		ACAACAGAGAGGCTAA	19.3932	0.433963	C25-7: GLU-7
		ACAACAGAGCCTAACG	15.3678	-0.282827	C25-2: GLU-2
		ACAACAGAGCGAGGTG	9.24189	-2.94065	C25-5: GLU-5
		ACAACAGAGCGCCTAA	15.7648	-5.86061	C25-3: GLU-3
		ACAACAGAGCGGATAA_1	4.80753	1.81372	C25-10: GABA-2
		ACAACAGAGGTAGCTT	5.96539	1.25305	C25-10: GABA-2
		ACAACAGAGGTGTTAC	15.6687	-4.01142	C25-3: GLU-3
		ACAACAGAGTGACCTG	5.76997	1.42169	C25-10: GABA-2
		ACAACAGAGTGCTGTG	19.8737	-2.07064	C25-11: GABA-1
		ACAACATGTGCATCGG	14.8484	0.0123002	C25-2: GLU-2
		ACAACATGTTAGAGCC	13.5431	11.8121	C25-19: Oligodendrocytes
		ACACAATGTAACGTGC	5.84962	-1.27822	C25-10: GABA-2
		ACACAATGTAGGTTGC	12.6802	-5.94058	C25-2: GLU-2
		ACACAATGTGGATGTC	6.48035	1.24551	C25-10: GABA-2
		ACACAATGTTAGGCGT	13.2299	-1.99547	C25-2: GLU-2
		ACACAATGTTGCGTAA	7.51009	2.37815	C25-12: GABA-3
		ACACAATGTTTACGTC	20.4612	-1.54122	C25-11: GABA-1
		ACACAATGTTTCAGGA	4.92276	0.343752	C25-15: GABA-6
		ACACAATGTTTGGCTT	9.38665	-0.988824	C25-11: GABA-1
		ACACCTTGTACCGTAA	11.9532	-2.19082	C25-2: GLU-2
		ACACCTTGTCAACAAT	10.5584	-5.58299	C25-13: GABA-4
		ACACCTTGTCCTTAGT	9.73354	-9.06163	C25-11: GABA-1
		ACACCTTGTCGCATAA	7.77569	-1.48615	C25-10: GABA-2
		ACACCTTGTCTTACTA_1	6.28283	-0.750606	C25-11: GABA-1
		ACACCTTGTGCAATGC_1	7.35231	-0.691816	C25-10: GABA-2
		ACACCTTGTGCATTAG	10.9981	-0.862325	C25-10: GABA-2
		ACACCTTGTGTGCAAC	12.5942	-5.72469	C25-2: GLU-2
		ACACCTTGTGTTTGTC	10.9027	-7.90833	C25-13: GABA-4
		ACACCTTGTTAAATGC	16.0418	-4.78519	C25-3: GLU-3
		ACACCTTGTTAGCATG	7.7515	0.734549	C25-11: GABA-1
		ACACCTTGTTCAAGAT_1	7.9234	0.659717	C25-10: GABA-2
		ACACCTTGTTTATGGG	-1.88399	2.65954	C25-17: Ependymal-like
		ACACCTTGTTTGCGCC	4.8183	14.4746	C25-20: OPC
		ACACGGACAACGTGCT	9.16256	-11.9545	C25-8: GLU-8
		ACACGGACAAGCTTAT	14.0941	-4.83857	C25-2: GLU-2
		ACACGGACACCTATAG	15.2316	-0.242259	C25-2: GLU-2
		ACACGGACAGGAATCG_1	6.94176	-0.876546	C25-11: GABA-1
		ACACGGACATAAACCT	12.9007	-1.83411	C25-10: GABA-2
		ACACGGACATAATGAG	16.6565	-6.10226	C25-3: GLU-3
		ACACGGACATCCCTCA	7.62484	-1.96466	C25-15: GABA-6
		ACACTAATCACCATTT	-2.73035	0.834481	C25-18: Astrocytes
		ACACTAATCACGCCAA	6.24191	1.22877	C25-10: GABA-2
		ACACTAATCATGCATA	8.67849	0.174083	C25-10: GABA-2
		ACACTAATCCGCACAA	11.4708	-4.10648	C25-4: GLU-4
		ACACTAATCCGCCTCA	-4.96706	-1.73875	C25-18: Astrocytes
		ACACTAATCGAGGTGG_1	-2.68368	-0.822335	C25-18: Astrocytes
		ACACTAATCGCGACAC	-1.91084	-0.869074	C25-18: Astrocytes
		ACACTAATCGGGACCT	-4.52461	-0.854952	C25-18: Astrocytes
		ACACTAATCGGTTCCT	16.3371	-3.36359	C25-3: GLU-3
		ACACTAATCTAAGTCA	7.1349	-0.425765	C25-5: GLU-5
		ACACTAATCTAAGTGC_1	5.39951	1.44107	C25-10: GABA-2
		ACACTAATCTCAATTC	13.2481	-11.042	C25-8: GLU-8
		ACACTAATCTGCAAAC	8.25739	0.449765	C25-11: GABA-1
		ACACTAATCTTAAGTG	9.5134	6.95942	C25-19: Oligodendrocytes
		ACACTAATCTTGTTCG	6.29512	0.979749	C25-10: GABA-2
		ACACTAGGTAATAGCT	12.6033	12.9469	C25-19: Oligodendrocytes
		ACACTAGGTAGTTGGC	9.40756	6.28882	C25-19: Oligodendrocytes
		ACACTAGGTATTACCC	12.9121	-3.69072	C25-8: GLU-8
		ACACTAGGTATTTGGG	12.8324	2.74868	C25-10: GABA-2
		ACACTAGGTCAGGCAT	17.7307	-2.38017	C25-3: GLU-3
		ACACTAGGTCATGCAA	-4.05786	-1.17837	C25-18: Astrocytes
		ACACTAGGTCCAAGAC	17.3542	-2.87319	C25-3: GLU-3
		ACACTAGGTCCTCCAA	7.98508	-1.89696	C25-15: GABA-6
		ACACTAGGTGCAACTA	-5.0059	-1.48919	C25-18: Astrocytes
		ACACTAGGTGGACCTG	11.0363	-10.5236	C25-8: GLU-8
		ACACTAGGTGGATTCA	17.089	-4.74573	C25-3: GLU-3
		ACACTAGGTTGAGGTC	11.3423	1.83346	C25-10: GABA-2
		ACACTAGGTTTACCGT	6.08442	1.13619	C25-10: GABA-2
		ACACTAGGTTTAGTCC	14.382	2.12446	C25-2: GLU-2
		ACACTTAAGACTTATG	6.7327	0.794498	C25-10: GABA-2
		ACACTTAAGATACTTG	13.8541	2.54755	C25-2: GLU-2
		ACACTTAAGCACAGCC	8.10241	0.420175	C25-10: GABA-2
		ACACTTAAGCATGCAT	5.83655	1.25558	C25-10: GABA-2
		ACACTTAAGCGAAGTA	-3.4563	-0.36107	C25-18: Astrocytes
		ACACTTAAGGACTAAG	6.55619	8.78596	C25-20: OPC
		ACACTTAAGGAGCACG	5.5664	1.56052	C25-10: GABA-2
		ACACTTAAGTAATCCA	12.4341	-4.24608	C25-8: GLU-8
		ACACTTAAGTAGCGGG	5.20129	1.5211	C25-10: GABA-2
		ACACTTAAGTCTCACC	-2.90501	-2.83383	C25-18: Astrocytes
		ACACTTAAGTTTGTCT	12.727	12.5375	C25-19: Oligodendrocytes
		ACACTTGCAACTAACT	12.8894	-0.322201	C25-10: GABA-2
		ACACTTGCAATAATCC	10.9373	4.46136	C25-12: GABA-3
		ACACTTGCACGTTACA_1	6.45535	-3.36061	C25-11: GABA-1
		ACACTTGCAGACAAAC	-4.95385	-1.50256	C25-18: Astrocytes
		ACACTTGCAGGCCTTG	10.8907	-0.578793	C25-10: GABA-2
		ACACTTGCATAGGCGA_1	5.83261	1.09014	C25-10: GABA-2
		ACACTTGCATCATGTG	3.7554	-0.0370518	C25-5: GLU-5
		ACACTTGCATTGCGAC	-3.9022	-1.23005	C25-18: Astrocytes
		ACAGCCGGTAGCAGCT	0.566572	6.32491	C25-21: Immune
		ACAGCCGGTATTGAGT	-2.6842	-0.670815	C25-18: Astrocytes
		ACAGCCGGTCAAGACC	13.4467	-12.0043	C25-8: GLU-8
		ACAGCCGGTCGACTCC	12.3064	0.855719	C25-10: GABA-2
		ACAGCCGGTGTAATAC	-3.35996	0.329949	C25-18: Astrocytes
		ACAGCCGGTTGAATCG	9.89034	2.46772	C25-5: GLU-5
		ACAGCGCTCAACAAGG	10.4352	-5.57902	C25-13: GABA-4
		ACAGCGCTCAATACGC	12.2124	6.21664	C25-12: GABA-3
		ACAGCGCTCAATGAGG	-1.76079	0.978064	C25-18: Astrocytes
		ACAGCGCTCACAGCGC_1	5.36138	-1.53808	C25-11: GABA-1
		ACAGCGCTCACCATTT_1	9.49121	-11.8172	C25-8: GLU-8
		ACAGCGCTCAGGTCCA_1	5.78554	1.22602	C25-10: GABA-2
		ACAGCGCTCCACCTTA	7.86268	1.22583	C25-10: GABA-2
		ACAGCGCTCCAGGTTG	9.10882	2.81502	C25-11: GABA-1
		ACAGCGCTCCCTCAGT	7.05363	0.527506	C25-10: GABA-2
		ACAGCGCTCCTCATCA	5.8915	1.18354	C25-10: GABA-2
		ACAGCGCTCCTCGATC	11.4166	-1.58717	C25-10: GABA-2
		ACAGCGCTCTACTAAG	3.38963	8.6371	C25-19: Oligodendrocytes
		ACAGCGCTCTCGACCT	8.57042	-7.04025	C25-2: GLU-2
		ACAGCGCTCTTAGTCT	4.92951	-1.83352	C25-10: GABA-2
		ACAGGAATCATTGTTC	5.88362	0.963053	C25-10: GABA-2
		ACAGGAATCATTTGCT_1	17.1913	-3.86255	C25-3: GLU-3
		ACAGGAATCCGTAAAC	6.17639	-3.19924	C25-11: GABA-1
		ACAGGAATCGCTAAAC	5.42991	1.41443	C25-10: GABA-2
		ACAGGAATCGTTTCGC	10.3237	1.09142	C25-10: GABA-2
		ACAGGAATCTCCATAT	-1.89999	2.81626	C25-17: Ependymal-like
		ACAGGATCACCTACGG	6.23499	1.13728	C25-10: GABA-2
		ACAGGATCACTCGCTC	7.70851	-3.91395	C25-11: GABA-1
		ACAGGATCACTTCACT	6.26551	1.31606	C25-10: GABA-2
		ACAGGATCAGAAACGT	5.94198	0.608221	C25-10: GABA-2
		ACAGGATCAGCCTGCA	-4.58197	-0.993704	C25-18: Astrocytes
		ACAGGATCAGGCAAGC	5.41998	1.46631	C25-10: GABA-2
		ACAGGATCAGGTCCTG_1	5.99435	1.13293	C25-3: GLU-3
		ACAGGATCATAAACCT	6.47979	0.883388	C25-10: GABA-2
		ACAGGATCATAAAGCA	8.05961	-0.597277	C25-10: GABA-2
		ACAGGATCATCCCGCT	13.3775	-4.49409	C25-2: GLU-2
		ACAGGATCATGAATAG_1	4.8503	-5.5357	C25-10: GABA-2
		ACAGGATCATTGGGAG	2.93019	3.79519	C25-24: Mural+Endothelial
		ACAGGATCATTGTTGG	8.79898	2.37429	C25-11: GABA-1
		ACAGGCTGTAAATTGC	8.77713	-4.48092	C25-4: GLU-4
		ACAGGCTGTCACACCC	6.33046	1.18291	C25-10: GABA-2
		ACAGGCTGTCACGGAT	12.0356	-1.00724	C25-10: GABA-2
		ACAGGCTGTCATCAAG	6.57589	0.868734	C25-10: GABA-2
		ACAGGCTGTCATGCCC	5.31989	1.50577	C25-10: GABA-2
		ACAGGCTGTCCGGTTC	5.40166	1.1597	C25-10: GABA-2
		ACAGGCTGTGAGCAAG	10.5102	1.02066	C25-10: GABA-2
		ACAGGCTGTGCTTTAC_1	7.68809	-0.130563	C25-10: GABA-2
		ACAGGCTGTGTGTCCC	4.89276	1.68544	C25-10: GABA-2
		ACAGGCTGTTAGAGGG	10.566	-2.82412	C25-10: GABA-2
		ACAGGCTGTTAGCGTA	5.74822	1.44458	C25-10: GABA-2
		ACAGGCTGTTTACGTC	5.9724	0.613224	C25-10: GABA-2
		ACAGGCTGTTTGGTTC_1	11.7642	12.8064	C25-19: Oligodendrocytes
		ACAGGTAAGAACCTAC	16.3596	2.94462	C25-11: GABA-1
		ACAGGTAAGACAACGA	5.42261	-4.87534	C25-10: GABA-2
		ACAGGTAAGCACAGCC	10.5947	-5.4159	C25-13: GABA-4
		ACAGGTAAGCATGGTT_1	13.4313	4.03149	C25-11: GABA-1
		ACAGGTAAGCTAATCA	0.953433	6.20408	C25-21: Immune
		ACAGGTAAGCTAATTG	4.76844	15.2878	C25-20: OPC
		ACAGGTAAGCTATGAC	5.89606	1.10309	C25-10: GABA-2
		ACAGGTAAGCTTAGTA	10.8791	-0.19557	C25-10: GABA-2
		ACAGGTAAGGCCATCA	7.35309	-2.07512	C25-11: GABA-1
		ACAGGTAAGGGTGGAT	10.0701	-8.61142	C25-11: GABA-1
		ACAGGTAAGGTGTCCA	13.4735	0.328854	C25-2: GLU-2
		ACAGGTAAGTTTGTCT	13.0119	-10.3132	C25-8: GLU-8
		ACAGTATGTCGACTAA	4.73064	-4.19574	C25-10: GABA-2
		ACAGTATGTGATGAAA	9.64913	-0.644244	C25-11: GABA-1
		ACAGTATGTGCAATGC	5.40079	-1.57366	C25-10: GABA-2
		ACAGTATGTGGATTCA	8.05268	3.28347	C25-5: GLU-5
		ACAGTATGTGGGTACT_1	-4.21749	-1.69282	C25-18: Astrocytes
		ACAGTATGTGGTTAGC	17.739	-4.62815	C25-3: GLU-3
		ACAGTATGTTCGGTAA	5.80269	1.36842	C25-10: GABA-2
		ACATAGCTCACGTTAA	-3.1662	-1.44984	C25-18: Astrocytes
		ACATAGCTCATGGTGT	8.68998	-0.913183	C25-11: GABA-1
		ACATAGCTCATTAGGC_1	5.96634	1.01901	C25-10: GABA-2
		ACATAGCTCCAACTGG	-2.31242	0.900071	C25-18: Astrocytes
		ACATAGCTCCAAGTGT	10.1485	-0.46506	C25-10: GABA-2
		ACATAGCTCCCGCCTA_1	8.00102	-0.692076	C25-10: GABA-2
		ACATAGCTCCCGTTTA	5.29461	2.64297	C25-15: GABA-6
		ACATAGCTCCTAGTTT	13.6075	-0.523514	C25-2: GLU-2
		ACATAGCTCTTTGAGA	5.98792	1.12519	C25-10: GABA-2
		ACATCAATCATTTGCT	-2.35337	2.15609	C25-17: Ependymal-like
		ACATCAATCCAAACAC	2.33338	4.03088	C25-24: Mural+Endothelial
		ACATCAATCCAGCACA	7.23482	0.944424	C25-11: GABA-1
		ACATCAATCCAGGTCA	12.892	2.38464	C25-10: GABA-2
		ACATCAATCCCTGACT	7.66371	1.37598	C25-5: GLU-5
		ACATCAATCCGCCAAA	6.38867	1.12195	C25-10: GABA-2
		ACATCAATCCTAGTTT	8.86721	0.890223	C25-10: GABA-2
		ACATCAATCCTGTTCA_1	20.383	0.493718	C25-7: GLU-7
		ACATCAATCCTTCGTA	14.9727	-2.41591	C25-2: GLU-2
		ACATCAATCCTTCTAG	6.19607	1.25816	C25-10: GABA-2
		ACATCAATCTAAGTCA	9.20902	-10.0691	C25-8: GLU-8
		ACATCAATCTAAGTGC	12.1299	12.1704	C25-19: Oligodendrocytes
		ACATCAATCTAATCAG	13.4685	-4.57	C25-2: GLU-2
		ACATCAATCTGCAAGT	-1.12993	4.00255	C25-17: Ependymal-like
		ACATCAATCTGTGCAG	14.0324	11.9591	C25-19: Oligodendrocytes
		ACATCATCACCTCAGG	15.1042	2.23112	C25-2: GLU-2
		ACATCATCAGATTCAT_1	7.8677	0.297075	C25-10: GABA-2
		ACATCATCATAGACCC	12.6728	-1.22271	C25-10: GABA-2
		ACATCATCATTCCTCG	9.40114	-0.00170199	C25-10: GABA-2
		ACATCATCATTGTCCT	13.385	-2.44305	C25-2: GLU-2
		ACATCATCATTTAAGC	6.3144	1.36977	C25-10: GABA-2
		ACATTAGTCAAACTCA	14.1417	-1.80059	C25-2: GLU-2
		ACATTAGTCACGCATG	4.84871	-0.100601	C25-5: GLU-5
		ACATTAGTCATCAGTA_1	6.2056	1.05068	C25-10: GABA-2
		ACATTAGTCATTAGGC	7.84244	0.819194	C25-11: GABA-1
		ACATTAGTCCAGGTCA	16.836	-5.46879	C25-3: GLU-3
		ACATTAGTCCCTGACT	14.1263	-4.53891	C25-2: GLU-2
		ACATTAGTCCGCCAAA_1	14.3384	-0.747153	C25-2: GLU-2
		ACATTAGTCCGTTAAA	6.98451	1.07148	C25-10: GABA-2
		ACATTAGTCCTGGTGA	5.02905	14.6479	C25-20: OPC
		ACATTAGTCCTTCTAG	8.25324	2.70373	C25-11: GABA-1
		ACATTAGTCGCTAGAT	16.8385	-2.5747	C25-10: GABA-2
		ACATTAGTCGGGCCAT	5.96012	0.975639	C25-10: GABA-2
		ACATTAGTCGTCCTTA	6.84368	10.6185	C25-20: OPC
		ACATTAGTCGTTCACC_1	11.844	-5.52701	C25-2: GLU-2
		ACATTAGTCTAAGGTC	9.31905	-3.61664	C25-11: GABA-1
		ACATTAGTCTCACTAT	5.4044	-5.41336	C25-10: GABA-2
		ACATTAGTCTTTGTAC	10.658	1.33231	C25-10: GABA-2
		ACATTGCAGACAGGTA	6.98701	0.843965	C25-10: GABA-2
		ACATTGCAGACTTATG	13.3597	-1.22162	C25-10: GABA-2
		ACATTGCAGCACAGCC	9.8504	-8.90582	C25-11: GABA-1
		ACATTGCAGCGCATTG	6.27733	1.21397	C25-10: GABA-2
		ACATTGCAGCGCTCAA	6.27392	0.962637	C25-10: GABA-2
		ACATTGCAGCGTGCAC	4.79166	8.73441	C25-19: Oligodendrocytes
		ACATTGCAGCTATATG	7.92669	-0.747948	C25-11: GABA-1
		ACATTGCAGCTGGAAA	6.76268	0.625293	C25-10: GABA-2
		ACATTGCAGCTTTGGG	9.53374	6.42295	C25-19: Oligodendrocytes
		ACATTGCAGGAAGTAT	10.5401	-7.82447	C25-13: GABA-4
		ACATTGCAGGTCCTAG	14.009	1.65339	C25-2: GLU-2
		ACATTGCAGGTTAGAG	5.31669	1.42761	C25-10: GABA-2
		ACATTGCAGGTTTACA	6.36214	1.20094	C25-10: GABA-2
		ACATTGCAGTATCGCG	-1.44098	2.75189	C25-17: Ependymal-like
		ACATTGCAGTATTGGC	9.88046	6.82149	C25-19: Oligodendrocytes
		ACCAAACTCCAATAGC	11.8692	1.97985	C25-10: GABA-2
		ACCAAACTCCACAATA	6.39061	0.933008	C25-10: GABA-2
		ACCAAACTCCCTGGAA	6.50643	1.01324	C25-10: GABA-2
		ACCAAACTCCTTAAGA	6.27306	0.944839	C25-10: GABA-2
		ACCAAACTCCTTTACG_1	7.33434	0.925684	C25-10: GABA-2
		ACCAAACTCGGCCAGT	4.26743	14.7889	C25-20: OPC
		ACCAAACTCGTTACAA	19.5103	0.0609995	C25-7: GLU-7
		ACCAAACTCTCGCCCA	18.2013	3.05858	C25-13: GABA-4
		ACCAAGCGTAACGAGG	16.189	-6.02961	C25-3: GLU-3
		ACCAAGCGTAGCTGCG	12.5562	-11.3831	C25-8: GLU-8
		ACCAAGCGTCACAAAT	4.82749	14.2092	C25-20: OPC
		ACCAAGCGTGCTTAGA	8.37328	-0.921706	C25-5: GLU-5
		ACCAAGCGTTAGGCGT	11.4597	-1.64033	C25-10: GABA-2
		ACCAAGCGTTGTGATG	10.8194	-3.64716	C25-10: GABA-2
		ACCAAGCGTTTCGCGC	10.2941	-2.48091	C25-5: GLU-5
		ACCAAGTTCAATTACG	7.82439	-1.43595	C25-11: GABA-1
		ACCAAGTTCACGCATG	7.13475	0.797545	C25-10: GABA-2
		ACCAAGTTCCTAAATG	6.36752	0.779343	C25-10: GABA-2
		ACCAAGTTCCTGGTCT	-4.1496	3.85732	C25-17: Ependymal-like
		ACCAAGTTCGCTATAA	6.44711	0.825835	C25-10: GABA-2
		ACCAAGTTCGTACCGA_1	5.60003	-5.08448	C25-10: GABA-2
		ACCAAGTTCTAGCGAT	6.51038	-3.20473	C25-11: GABA-1
		ACCAAGTTCTCACTCA	7.39453	0.74625	C25-10: GABA-2
		ACCAAGTTCTCCTCTT	8.2358	0.442776	C25-2: GLU-2
		ACCAAGTTCTTAATGG	-4.22039	-0.79709	C25-18: Astrocytes
		ACCAAGTTCTTAGCCC	4.98751	-0.473002	C25-5: GLU-5
		ACCAATATCACAAGCT	4.93814	1.50668	C25-10: GABA-2
		ACCAATATCACCAATA	14.6113	0.632989	C25-2: GLU-2
		ACCAATATCCCATAGG	5.27181	1.2254	C25-10: GABA-2
		ACCAATATCCCTCTAA	15.1012	-2.66318	C25-3: GLU-3
		ACCAATATCCTAAATG	7.25589	0.0240476	C25-10: GABA-2
		ACCAATATCGTGCTAG_1	10.4151	-3.72288	C25-4: GLU-4
		ACCAATATCTCACATT	5.94046	1.32023	C25-10: GABA-2
		ACCAATATCTGTGCAG	7.97911	-2.07679	C25-15: GABA-6
		ACCAATATCTTCAATC	9.75887	0.0266571	C25-10: GABA-2
		ACCAATATCTTGATGA	4.40739	-0.994801	C25-5: GLU-5
		ACCACACCAACTAGAA	11.5884	12.9589	C25-19: Oligodendrocytes
		ACCACACCAATAGTCT	4.92818	15.3672	C25-20: OPC
		ACCACACCAATTGACT	6.57777	0.49063	C25-10: GABA-2
		ACCACACCACCAGCAT	13.0629	13.1264	C25-19: Oligodendrocytes
		ACCACACCAGCAACAG	16.6556	-5.24697	C25-3: GLU-3
		ACCACACCAGTACCGT	8.95327	1.29984	C25-14: GABA-5
		ACCACACCATCCATCT	14.2947	-3.58584	C25-2: GLU-2
		ACCACACCATGAAATG	9.57259	-0.433045	C25-10: GABA-2
		ACCACACCATGCTTAG	8.75991	-0.0590372	C25-10: GABA-2
		ACCACACCATGTCAAT	15.1922	-4.38993	C25-3: GLU-3
		ACCACACCATTAAACC	15.424	-3.46882	C25-3: GLU-3
		ACCACATAGATGGACA	10.9047	-4.45663	C25-10: GABA-2
		ACCACATAGCCGCTAA	9.79514	-1.17539	C25-10: GABA-2
		ACCACATAGCGCCTTT	14.4934	-5.64721	C25-3: GLU-3
		ACCACATAGCTTTGGG	15.6894	-1.5061	C25-2: GLU-2
		ACCACATAGGCCTAAT	5.90409	-0.160898	C25-10: GABA-2
		ACCACATAGTGAGGGT	-3.89084	-0.00871907	C25-18: Astrocytes
		ACCACATAGTTATGTG	15.5977	-1.77295	C25-2: GLU-2
		ACCAGCTCAAGTGTTT	7.31219	-1.5882	C25-11: GABA-1
		ACCAGCTCACCTCGCT	8.12829	0.978796	C25-11: GABA-1
		ACCAGCTCAGGGAGGA	15.8677	-0.108056	C25-2: GLU-2
		ACCAGCTCATAGCAGG	-3.56228	3.69032	C25-17: Ependymal-like
		ACCAGCTCATCATGGC	11.5604	-3.26491	C25-4: GLU-4
		ACCAGGACACCAAAGG	13.5172	1.10586	C25-2: GLU-2
		ACCAGGACACCATATG	8.88676	-1.04647	C25-10: GABA-2
		ACCAGGACACCCTCAC	7.2587	-0.436727	C25-11: GABA-1
		ACCAGGACAGCAAATA	14.9119	2.98449	C25-2: GLU-2
		ACCAGGACAGCACCAT	10.3006	-2.49731	C25-10: GABA-2
		ACCAGGACAGCTACGT	10.2461	-0.177813	C25-10: GABA-2
		ACCAGGACAGGCAAGC	9.22677	-2.65259	C25-5: GLU-5
		ACCAGGACAGGCCAAA	6.0423	-2.13795	C25-10: GABA-2
		ACCAGGACAGGCTAGA	6.58263	0.838892	C25-10: GABA-2
		ACCAGGACATAAGGAC	8.15968	3.35636	C25-5: GLU-5
		ACCAGGACATAAGTTC	9.69253	-4.46836	C25-4: GLU-4
		ACCAGGACATTAAAGG	15.9759	-5.2027	C25-3: GLU-3
		ACCAGGCTCAAAGGCA	6.56349	0.556174	C25-10: GABA-2
		ACCAGGCTCACTAGGT	5.8518	1.3981	C25-10: GABA-2
		ACCAGGCTCATAGACC	17.9514	6.90177	C25-6: GLU-6
		ACCAGGCTCGGCCAGT	5.12306	1.24321	C25-10: GABA-2
		ACCAGGCTCTCCTCAA	7.91317	1.38519	C25-11: GABA-1
		ACCAGGCTCTGTTCAT	5.68752	-0.47816	C25-15: GABA-6
		ACCAGGGAGAATGACG	8.085	-0.852605	C25-10: GABA-2
		ACCAGGGAGACAAGTG	9.35632	0.369468	C25-10: GABA-2
		ACCAGGGAGCTTAGCG	13.903	0.23129	C25-2: GLU-2
		ACCAGGGAGCTTGCTC	6.88708	-1.26568	C25-15: GABA-6
		ACCAGGGAGGCATGAA	8.02365	3.13101	C25-5: GLU-5
		ACCAGGGAGGCATTAC	10.3908	-7.11202	C25-13: GABA-4
		ACCAGGGAGGTCCGTA	11.032	-2.62557	C25-10: GABA-2
		ACCAGGGAGGTCTTGG	14.9971	-1.19216	C25-2: GLU-2
		ACCAGGGAGTAGGCGG	13.1581	0.63822	C25-10: GABA-2
		ACCAGGGAGTGACCTG	9.98106	-3.13694	C25-4: GLU-4
		ACCAGGGAGTTAGACC	-2.47825	-0.3366	C25-18: Astrocytes
		ACCAGGGAGTTCCTCA	12.5119	-11.2374	C25-8: GLU-8
		ACCAGGGAGTTGCCTC	16.064	-5.09105	C25-3: GLU-3
		ACCATAATCACAGCCA	15.6036	13.3045	C25-19: Oligodendrocytes
		ACCATAATCAGGTTTA	7.0175	6.99188	C25-19: Oligodendrocytes
		ACCATAATCATCACTT	-4.79474	-2.57034	C25-18: Astrocytes
		ACCATAATCATCCTCA	6.87317	0.983237	C25-10: GABA-2
		ACCATAATCATGTGGT	9.18905	-12.53	C25-8: GLU-8
		ACCATAATCCCGTTAC_1	6.76174	0.548524	C25-10: GABA-2
		ACCATAATCCCTGGTT	8.85074	-10.5099	C25-8: GLU-8
		ACCATAATCCGGTATG	-5.32465	-2.23164	C25-18: Astrocytes
		ACCATAATCCTAGTTT	4.24194	-0.452276	C25-5: GLU-5
		ACCATAATCGGCCATA	8.98799	7.86213	C25-19: Oligodendrocytes
		ACCATAATCTCACTCA	8.38892	-3.14363	C25-11: GABA-1
		ACCATAATCTTGAGGT	15.8353	-4.80071	C25-3: GLU-3
		ACCATAATCTTGTTCG	6.26773	1.15358	C25-10: GABA-2
		ACCATTAAGAACAAGT	11.8558	2.64244	C25-11: GABA-1
		ACCATTAAGAGGAGTC	3.61815	8.50326	C25-19: Oligodendrocytes
		ACCATTAAGAGGGACT	16.3325	-5.3207	C25-3: GLU-3
		ACCATTAAGCAAGATG	11.3314	-13.046	C25-14: GABA-5
		ACCATTAAGCGCTAAT	7.74742	-2.90068	C25-11: GABA-1
		ACCATTAAGCTATATG	7.24707	-0.955357	C25-15: GABA-6
		ACCATTAAGCTATGAC	6.04996	1.01557	C25-10: GABA-2
		ACCATTAAGTAACCCG	18.1876	2.37108	C25-13: GABA-4
		ACCATTAAGTATCGCG	16.5482	-5.64993	C25-3: GLU-3
		ACCATTAAGTCCTTCA	11.2867	5.66464	C25-11: GABA-1
		ACCCAACCAACTGGCT	12.1457	3.04277	C25-11: GABA-1
		ACCCAACCAAGGTGCA	10.3791	3.33196	C25-11: GABA-1
		ACCCAACCAATTAAGG_1	5.37603	1.48493	C25-10: GABA-2
		ACCCAACCACCGGCTA	15.0421	-6.46863	C25-3: GLU-3
		ACCCAACCAGCATGAG	8.38424	2.09215	C25-11: GABA-1
		ACCCAACCATAGTCAT	3.67329	-0.366175	C25-5: GLU-5
		ACCCAACCATCGTTCT	7.74139	3.29645	C25-11: GABA-1
		ACCCAACCATGAGTTT	16.7479	-5.04781	C25-3: GLU-3
		ACCCAACCATTGTCCT	6.34566	1.72828	C25-15: GABA-6
		ACCCAGGGTACCGGAT	9.93746	-0.24464	C25-11: GABA-1
		ACCCAGGGTAGTTAAC	14.4664	13.0891	C25-19: Oligodendrocytes
		ACCCAGGGTCATGCAA	7.89598	-1.77253	C25-10: GABA-2
		ACCCAGGGTGAATCGC	7.80833	0.768568	C25-11: GABA-1
		ACCCAGGGTGCATTAG	13.8641	3.7441	C25-11: GABA-1
		ACCCAGGGTTAAGGTT	3.57438	1.12528	C25-11: GABA-1
		ACCCAGGGTTGTTGCT	14.7605	0.913371	C25-2: GLU-2
		ACCCAGGGTTTCGCGC	6.48896	0.804997	C25-10: GABA-2
		ACCCAGGGTTTGGCTT	7.91155	6.45385	C25-19: Oligodendrocytes
		ACCCGCTGTAATCGCA	9.84528	8.33027	C25-19: Oligodendrocytes
		ACCCGCTGTACAAAGA	5.19187	2.85848	C25-15: GABA-6
		ACCCGCTGTCAGGAAG	8.94629	5.29818	C25-19: Oligodendrocytes
		ACCCGCTGTGACATAT	10.5937	-0.525114	C25-10: GABA-2
		ACCCGCTGTGATTACG	11.6471	-6.26995	C25-2: GLU-2
		ACCCGCTGTTGCCTCA	12.5398	1.21875	C25-11: GABA-1
		ACCCGCTGTTGTCATC	8.81416	0.355676	C25-10: GABA-2
		ACCCGGTAGCACAGCC	-3.95421	4.01932	C25-17: Ependymal-like
		ACCCGGTAGCTCAATA	13.1117	13.312	C25-19: Oligodendrocytes
		ACCCGGTAGCTCCTTA	7.799	0.466225	C25-11: GABA-1
		ACCCGGTAGCTCGCTT	15.3395	-0.0353996	C25-2: GLU-2
		ACCCGGTAGGTAGCTT	8.43502	-2.03322	C25-11: GABA-1
		ACCCGGTAGTACCGCA	0.248622	6.64822	C25-21: Immune
		ACCCGGTAGTGGCGGA	12.9863	-8.21768	C25-11: GABA-1
		ACCCGTAAGGAACCGG	14.7393	-6.522	C25-3: GLU-3
		ACCCGTAAGGAACGGT	7.43725	-1.01512	C25-15: GABA-6
		ACCCGTAAGGCCGGAA	16.973	-1.42797	C25-2: GLU-2
		ACCCGTAAGTGCTGTG	9.19552	-2.36551	C25-10: GABA-2
		ACCCTCCCAAATGCCC_1	6.80741	0.905359	C25-10: GABA-2
		ACCCTCCCAATATACC_1	11.5782	12.736	C25-19: Oligodendrocytes
		ACCCTCCCAATGCCTA	9.85257	-8.70006	C25-11: GABA-1
		ACCCTCCCACCTGGTG	6.86098	0.93038	C25-10: GABA-2
		ACCCTCCCACGTAATT	13.2758	0.880977	C25-2: GLU-2
		ACCCTCCCACGTGCTG	10.1787	-1.97551	C25-11: GABA-1
		ACCCTCCCAGCTTAAT	-4.77683	-0.877074	C25-18: Astrocytes
		ACCCTCCCAGCTTACA	12.4359	12.7398	C25-19: Oligodendrocytes
		ACCCTCCCATGAATAG	18.1871	2.34367	C25-13: GABA-4
		ACCCTCCCATGAGTTT	15.5812	-5.84081	C25-3: GLU-3
		ACCCTGTTCAGGTCCA	6.62936	0.88636	C25-10: GABA-2
		ACCCTGTTCATCCTAT	7.42344	0.980923	C25-10: GABA-2
		ACCCTGTTCATTGCAA	12.6571	2.46697	C25-10: GABA-2
		ACCCTGTTCCAAACAC	16.0366	-5.17278	C25-3: GLU-3
		ACCCTGTTCCAAATCA	-3.72111	-0.693299	C25-18: Astrocytes
		ACCCTGTTCCACCCTG	9.10165	-0.225791	C25-10: GABA-2
		ACCCTGTTCCCGCCTA	-5.13344	-1.33237	C25-18: Astrocytes
		ACCCTGTTCCCTGTTA	6.71448	0.68293	C25-10: GABA-2
		ACCCTGTTCGCATCCT	9.4237	-2.31351	C25-10: GABA-2
		ACCCTGTTCGGTCAAT_1	11.7722	-3.46086	C25-8: GLU-8
		ACCCTGTTCGGTTCCT	12.5893	2.75943	C25-10: GABA-2
		ACCCTGTTCTCAATTC	10.4114	-0.377988	C25-4: GLU-4
		ACCCTGTTCTCGACCT	13.1996	-3.70324	C25-8: GLU-8
		ACCCTGTTCTGGCATG	6.22072	1.28725	C25-10: GABA-2
		ACCGAAGCAAGGCCAA	8.93791	1.69673	C25-10: GABA-2
		ACCGAAGCAAGGTAAC	6.26419	0.932767	C25-10: GABA-2
		ACCGAAGCACTCAACA	12.5169	2.74146	C25-10: GABA-2
		ACCGAAGCAGAATGAC	5.9341	1.19135	C25-10: GABA-2
		ACCGAAGCAGCACCAT	6.45306	-2.48855	C25-10: GABA-2
		ACCGAAGCAGCTACGT	-4.14205	-0.39775	C25-18: Astrocytes
		ACCGAAGCAGGAACTG	15.4926	-1.77086	C25-2: GLU-2
		ACCGAAGCAGGCAAGC	5.94158	1.24671	C25-10: GABA-2
		ACCGAAGCAGGTCCTG	20.0274	-2.08783	C25-11: GABA-1
		ACCGAAGCATCTAGCA	8.26155	0.218206	C25-10: GABA-2
		ACCGAAGCATGTTGCA	15.9913	-5.99103	C25-10: GABA-2
		ACCGCAATCAAACTCA	7.66786	3.06342	C25-11: GABA-1
		ACCGCAATCATGCTCC	12.0154	-2.52295	C25-10: GABA-2
		ACCGCAATCATGGCCA	16.4911	-5.5261	C25-3: GLU-3
		ACCGCAATCCAATTAG	5.50531	1.29038	C25-10: GABA-2
		ACCGCAATCCTTCTAG	12.9739	13.2045	C25-19: Oligodendrocytes
		ACCGCAATCGACAAAG	-2.22145	-1.14777	C25-18: Astrocytes
		ACCGCAATCGAGGAGT	15.4712	-2.77482	C25-3: GLU-3
		ACCGCAATCTTGCAGG	5.48282	1.37311	C25-10: GABA-2
		ACCGGCTAGCCGGTAC	6.52388	9.28559	C25-20: OPC
		ACCGGCTAGGAATAAC	-4.63209	-1.41523	C25-18: Astrocytes
		ACCGGCTAGGGCTAAA	17.1106	-3.1125	C25-3: GLU-3
		ACCGGCTAGGTTTGAC	13.2979	1.29161	C25-2: GLU-2
		ACCGGCTAGTGAGGTA_1	8.38181	-7.0097	C25-2: GLU-2
		ACCGGCTAGTTACTTC	15.9016	-2.58731	C25-3: GLU-3
		ACCGGCTAGTTATGGC	13.3123	-2.14706	C25-4: GLU-4
		ACCGGCTAGTTCCCAC	13.5588	-1.47633	C25-2: GLU-2
		ACCGGTTCAAACGCGA	-0.593788	4.50903	C25-17: Ependymal-like
		ACCGGTTCAAACGGGC	18.1722	3.11835	C25-13: GABA-4
		ACCGGTTCAAGGTCGA	12.3734	-1.87439	C25-3: GLU-3
		ACCGGTTCAATTTAGC	4.50536	15.3761	C25-20: OPC
		ACCGGTTCAGGACACA	12.6924	4.31279	C25-11: GABA-1
		ACCGGTTCAGGCTAAG	10.4434	1.00386	C25-10: GABA-2
		ACCGGTTCAGTTAAAG	-4.57052	-1.24541	C25-18: Astrocytes
		ACCGGTTCATAGCTGC	6.95224	-0.202741	C25-10: GABA-2
		ACCGGTTCATAGTCAT	16.346	-5.64731	C25-3: GLU-3
		ACCGGTTCATTATCCC	12.4558	-1.05646	C25-10: GABA-2
		ACCTAAATCAATGACC	5.04091	-1.94879	C25-10: GABA-2
		ACCTAAATCAATGTGC	11.9909	1.00709	C25-10: GABA-2
		ACCTAAATCACTAGGT	6.39912	0.667829	C25-10: GABA-2
		ACCTAAATCAGTGAAG	7.59441	2.80067	C25-11: GABA-1
		ACCTAAATCATTACAG	14.3224	13.5085	C25-19: Oligodendrocytes
		ACCTAAATCCAGGTCA	20.0656	0.472791	C25-7: GLU-7
		ACCTAAATCCCGCAAA	9.90794	-8.81906	C25-11: GABA-1
		ACCTAAATCCCTCTAA	6.06728	1.28727	C25-10: GABA-2
		ACCTAAATCTAAGTCA_1	16.4985	-5.98275	C25-3: GLU-3
		ACCTAAATCTACCTCA	9.40185	-0.332566	C25-10: GABA-2
		ACCTAAATCTCGACCT	8.58186	-1.25607	C25-10: GABA-2
		ACCTAAGGTAACTACG	6.96388	1.07258	C25-10: GABA-2
		ACCTAAGGTAATCGGC_1	6.36195	-1.91837	C25-10: GABA-2
		ACCTAAGGTAATGGCC_1	9.85235	2.88753	C25-5: GLU-5
		ACCTAAGGTACAAAGA	5.65444	1.23366	C25-10: GABA-2
		ACCTAAGGTACCTTAC	10.4902	12.1003	C25-19: Oligodendrocytes
		ACCTAAGGTAGACAAA	6.16417	1.26638	C25-10: GABA-2
		ACCTAAGGTCATTACC	8.28993	0.16016	C25-15: GABA-6
		ACCTAAGGTCATTGTC	13.8336	-3.47035	C25-4: GLU-4
		ACCTAAGGTCTAGCTT	11.9435	1.98948	C25-10: GABA-2
		ACCTAAGGTGCTAGCG	16.6171	-5.7082	C25-3: GLU-3
		ACCTAAGGTGGGAACA	5.43649	1.39205	C25-10: GABA-2
		ACCTAAGGTTTATCGC_1	18.8382	5.95218	C25-6: GLU-6
		ACCTAAGGTTTGTTGC	11.6245	-5.49444	C25-2: GLU-2
		ACCTACCTCAATCTCT_1	11.179	4.03465	C25-11: GABA-1
		ACCTACCTCACCAATA	14.1254	0.643161	C25-2: GLU-2
		ACCTACCTCACGTTAA	6.85739	0.887616	C25-10: GABA-2
		ACCTACCTCAGCTAAC	11.1643	-5.12243	C25-2: GLU-2
		ACCTACCTCATGCTCC_1	-4.67111	-2.82946	C25-18: Astrocytes
		ACCTACCTCATGGTTA	15.5735	-3.86903	C25-3: GLU-3
		ACCTACCTCATTAGGC	7.25627	0.849166	C25-10: GABA-2
		ACCTACCTCCAGGGAG	8.515	-1.00637	C25-11: GABA-1
		ACCTACCTCCCTCAAC	9.15184	-2.28468	C25-5: GLU-5
		ACCTACCTCCGCAAGC	11.1162	-1.56968	C25-10: GABA-2
		ACCTACCTCCTTAAGA	9.30835	1.26062	C25-10: GABA-2
		ACCTACCTCCTTCAAT	16.9076	-4.86112	C25-3: GLU-3
		ACCTACCTCGAAGCGG	10.8079	-6.748	C25-13: GABA-4
		ACCTACCTCGATTTGA	5.43398	1.01745	C25-10: GABA-2
		ACCTACCTCGCTATGG	11.5626	5.16379	C25-11: GABA-1
		ACCTACCTCGGGACCT	10.7525	-1.36422	C25-10: GABA-2
		ACCTACCTCTATGACA	7.30033	-1.30857	C25-11: GABA-1
		ACCTACCTCTTGTTCG	5.99285	1.22637	C25-10: GABA-2
		ACCTCACTCACCAATA	5.91879	1.03563	C25-10: GABA-2
		ACCTCACTCACTTCAT_1	12.0522	-11.7882	C25-8: GLU-8
		ACCTCACTCATAACCA	8.48937	-7.25211	C25-2: GLU-2
		ACCTCACTCATCCACC	10.4674	-1.80033	C25-11: GABA-1
		ACCTCACTCATGTTTC	-2.62592	0.821915	C25-18: Astrocytes
		ACCTCACTCATTAGGC	15.1232	11.473	C25-19: Oligodendrocytes
		ACCTCACTCCTTGTTG_1	-4.90386	-3.49059	C25-18: Astrocytes
		ACCTCACTCGAGGTGG	12.9423	4.20924	C25-11: GABA-1
		ACCTCACTCGATTTAG	10.6649	-3.36619	C25-10: GABA-2
		ACCTCACTCGGCTAGC	6.85612	0.572492	C25-10: GABA-2
		ACCTCACTCGGTTTCC	-1.87727	2.97081	C25-17: Ependymal-like
		ACCTCACTCGTTAAGC	7.70153	-1.47916	C25-10: GABA-2
		ACCTCACTCTAACCAA	7.60763	5.91294	C25-19: Oligodendrocytes
		ACCTCACTCTTAGCGG	19.7936	-1.63976	C25-11: GABA-1
		ACCTCACTCTTTAGGA	10.727	1.13963	C25-10: GABA-2
		ACCTGGATCAGTTCCC	9.20774	6.84585	C25-19: Oligodendrocytes
		ACCTGGATCCAGGTTG	5.66209	1.57678	C25-10: GABA-2
		ACCTGGATCCGCCAAA	7.18187	0.352227	C25-10: GABA-2
		ACCTGGATCCTGTTCA	17.1253	-0.844709	C25-2: GLU-2
		ACCTGGATCCTTCGTA	5.75225	1.58396	C25-10: GABA-2
		ACCTGGATCGAGCTAT	11.3068	-10.5583	C25-8: GLU-8
		ACCTGGATCGGGCCAT	5.87014	1.23307	C25-10: GABA-2
		ACCTGGATCTCAATTC	-3.4941	-1.50924	C25-18: Astrocytes
		ACCTGGTCAAACCTAT	8.64079	-4.64921	C25-4: GLU-4
		ACCTGGTCAAATTGCT	4.70019	0.768416	C25-11: GABA-1
		ACCTGGTCAACAGGAT	5.90119	0.775779	C25-10: GABA-2
		ACCTGGTCAATATAGG	5.2372	2.63774	C25-15: GABA-6
		ACCTGGTCACTAAGTT	10.3419	-0.138915	C25-10: GABA-2
		ACCTGGTCACTTCACT	12.3521	5.36747	C25-12: GABA-3
		ACCTGGTCACTTCATC_1	11.6435	-3.28219	C25-8: GLU-8
		ACCTGGTCAGCAGGTA	11.0812	-4.42872	C25-10: GABA-2
		ACCTGGTCAGCGCTTG	14.2781	0.243085	C25-2: GLU-2
		ACCTGGTCAGGCGATA	17.6056	-4.40187	C25-3: GLU-3
		ACCTGGTCATATAACC	6.92535	0.615605	C25-10: GABA-2
		ACCTGGTCATCACAGC	5.82829	-3.59416	C25-10: GABA-2
		ACCTGGTCATGGCCTG	-4.68115	-0.975064	C25-18: Astrocytes
		ACCTGGTCATTAAGTC	6.60212	0.636997	C25-10: GABA-2
		ACCTGTTGTATTGTCC	9.14025	-0.0277669	C25-10: GABA-2
		ACCTGTTGTCCCGGAA	-2.79083	-0.511031	C25-18: Astrocytes
		ACCTGTTGTCCGTAGG	5.11112	8.33612	C25-19: Oligodendrocytes
		ACCTGTTGTCGACTCC	9.53619	-4.68429	C25-4: GLU-4
		ACCTGTTGTCTTACTA	6.95251	1.06475	C25-10: GABA-2
		ACCTGTTGTGCCTCAC	-5.16591	-1.84705	C25-18: Astrocytes
		ACCTGTTGTGTCACGG	5.82034	1.45488	C25-10: GABA-2
		ACCTGTTGTTAATGAC	-3.88311	-2.23697	C25-18: Astrocytes
		ACCTGTTGTTACAAAC	5.39735	0.467131	C25-10: GABA-2
		ACCTGTTGTTGCACGG_1	20.6737	-1.72951	C25-11: GABA-1
		ACCTGTTGTTGGATAT	6.85511	-0.278768	C25-10: GABA-2
		ACCTTCATCACACAGT	6.84792	-5.09128	C25-10: GABA-2
		ACCTTCATCAGGATGA	13.9863	11.908	C25-19: Oligodendrocytes
		ACCTTCATCCAACTGG	9.32859	3.07964	C25-10: GABA-2
		ACCTTCATCCACCCTG_1	7.12518	0.76296	C25-10: GABA-2
		ACCTTCATCCCAGTAG	11.39	4.21468	C25-12: GABA-3
		ACCTTCATCCCGCCTA	18.2858	2.65273	C25-13: GABA-4
		ACCTTCATCCCGTTTA	6.89846	0.774756	C25-10: GABA-2
		ACCTTCATCCTCAGTC	9.45182	-6.83974	C25-2: GLU-2
		ACCTTCATCGAGGAGT	6.32995	1.11199	C25-10: GABA-2
		ACCTTCATCGCCTGTT	13.0435	-4.52904	C25-8: GLU-8
		ACCTTCATCGCTATGG	12.8445	2.72885	C25-10: GABA-2
		ACCTTCATCGGCTAGC	7.13718	0.77715	C25-10: GABA-2
		ACCTTCATCTCACATT	6.72857	0.751016	C25-10: GABA-2
		ACCTTCATCTCGCCCA	6.68597	7.11808	C25-19: Oligodendrocytes
		ACCTTCATCTTGCAGG	6.85539	0.690365	C25-10: GABA-2
		ACCTTCCAGAGCAAGC	-3.43744	3.4739	C25-17: Ependymal-like
		ACCTTCCAGCATCCAG	9.17596	5.02653	C25-19: Oligodendrocytes
		ACCTTCCAGCTTATGA	4.50138	15.71	C25-20: OPC
		ACCTTCCAGGGACGCA	11.2749	4.4005	C25-11: GABA-1
		ACCTTCCAGGGCTAAA	-5.17929	-1.88305	C25-18: Astrocytes
		ACCTTCCAGTTAGAGG	11.3273	5.85275	C25-11: GABA-1
		ACCTTGCTCAATTGGC	9.66303	-4.94845	C25-4: GLU-4
		ACCTTGCTCACAAGCT	5.19979	9.05574	C25-20: OPC
		ACCTTGCTCCTACCTA	-2.32394	0.770597	C25-18: Astrocytes
		ACCTTGCTCCTCAGCT	6.50113	0.683635	C25-10: GABA-2
		ACCTTGCTCGCAATCG_1	8.04848	1.42632	C25-11: GABA-1
		ACCTTGCTCGGTAACT_1	14.6801	2.54808	C25-2: GLU-2
		ACCTTGCTCTAGCTTT	6.47523	-3.5466	C25-11: GABA-1
		ACCTTGCTCTCACTAT	15.0483	1.19662	C25-2: GLU-2
		ACCTTGCTCTCGACCT	9.26005	0.582286	C25-19: Oligodendrocytes
		ACCTTGTGTAATCCCT	4.39504	-0.435006	C25-5: GLU-5
		ACCTTGTGTACAAAGA	5.83644	-0.121085	C25-10: GABA-2
		ACCTTGTGTACGGGTT	7.56561	1.57551	C25-11: GABA-1
		ACCTTGTGTGCTCCGT	8.74212	1.95861	C25-14: GABA-5
		ACCTTGTGTGGATTAT	13.8186	-5.39619	C25-2: GLU-2
		ACCTTGTGTTAGCAGC	-3.58453	-1.94043	C25-18: Astrocytes
		ACCTTGTGTTCACCCA	6.50491	-3.47308	C25-11: GABA-1
		ACCTTGTGTTGAAGCC	12.5875	2.5328	C25-10: GABA-2
		ACCTTGTGTTGGCGTG	7.04673	0.0224194	C25-10: GABA-2
		ACCTTGTGTTGTCATC	7.16178	0.791686	C25-10: GABA-2
		ACGAACAAGACAGGCG	8.33171	7.90044	C25-19: Oligodendrocytes
		ACGAACAAGACAGGTA	6.50547	0.988057	C25-10: GABA-2
		ACGAACAAGCAGGTTT	7.24697	0.658758	C25-10: GABA-2
		ACGAACAAGCGCCTTT	5.77191	1.21308	C25-10: GABA-2
		ACGAACAAGCGTGCGT	13.0604	1.52	C25-10: GABA-2
		ACGAACAAGGATTTGC	5.72554	-6.03656	C25-10: GABA-2
		ACGAACAAGGCGCTTA	7.88856	-1.10025	C25-11: GABA-1
		ACGAACAAGTATTGTG	-2.21781	3.22527	C25-17: Ependymal-like
		ACGAACAAGTGAACGA	5.49546	-1.07475	C25-10: GABA-2
		ACGAACAAGTTATGGC	3.58382	-1.62733	C25-5: GLU-5
		ACGAACAAGTTCCTGC	10.3856	-0.382833	C25-10: GABA-2
		ACGAAGTCAAATATCC	11.4485	5.79747	C25-11: GABA-1
		ACGAAGTCAAGACTCC	-4.14974	-1.59319	C25-18: Astrocytes
		ACGAAGTCAAGTCGCT	4.13986	-4.73444	C25-10: GABA-2
		ACGAAGTCAATGCGCT	5.68076	0.298184	C25-15: GABA-6
		ACGAAGTCACCAGCAT	9.14619	5.82791	C25-19: Oligodendrocytes
		ACGAAGTCACCTGGTG	5.72207	1.43607	C25-10: GABA-2
		ACGAAGTCAGCAAGGC	17.2938	0.675763	C25-8: GLU-8
		ACGAAGTCAGTACCGT	17.2577	-0.794791	C25-2: GLU-2
		ACGAAGTCAGTCTAGC	4.46747	14.5507	C25-20: OPC
		ACGAAGTCATAAACCT	6.25582	1.19989	C25-10: GABA-2
		ACGAAGTCATAAGTCT	15.427	12.9403	C25-19: Oligodendrocytes
		ACGAAGTCATAGCTTG	5.95213	-2.31033	C25-10: GABA-2
		ACGAAGTCATGAAATG	-4.82783	-0.818941	C25-18: Astrocytes
		ACGAAGTCATTGTCCT	6.55866	-0.141901	C25-10: GABA-2
		ACGAAGTCATTGTGTG	5.52994	1.48991	C25-10: GABA-2
		ACGAATCTCACAGGAA	5.18464	-1.81889	C25-10: GABA-2
		ACGAATCTCACTAAGC	11.7513	5.13324	C25-11: GABA-1
		ACGAATCTCACTTTAC	4.97579	-2.06613	C25-10: GABA-2
		ACGAATCTCCTTCAAT	16.459	-3.20754	C25-3: GLU-3
		ACGAATCTCGAGGTGG	8.81739	-0.547805	C25-11: GABA-1
		ACGAATCTCGGCTAGC	7.41925	1.40642	C25-11: GABA-1
		ACGAATCTCTTGGATA	16.9074	-4.75564	C25-3: GLU-3
		ACGAATCTCTTTGACT	13.496	12.9272	C25-19: Oligodendrocytes
		ACGACAAAGAAGGTGC	5.6909	1.33805	C25-10: GABA-2
		ACGACAAAGCTCCTAC	6.12699	1.70295	C25-10: GABA-2
		ACGACAAAGGCTGTCA	4.79819	-0.154998	C25-5: GLU-5
		ACGACAAAGGTTTGCG	5.44386	1.74352	C25-10: GABA-2
		ACGACAAAGTCACTCC	6.41725	0.952655	C25-10: GABA-2
		ACGACAAAGTCTCACC	18.0184	0.918941	C25-8: GLU-8
		ACGACAAAGTGTGATC	0.802178	6.09523	C25-21: Immune
		ACGACAAAGTTATTCC	6.26304	0.841406	C25-10: GABA-2
		ACGACTTAGCAATAGG	16.2399	2.78045	C25-11: GABA-1
		ACGACTTAGCATGCAT	9.36969	-10.9978	C25-8: GLU-8
		ACGACTTAGCGCAATT	12.4661	-7.02188	C25-2: GLU-2
		ACGACTTAGGGACTAA	6.12758	1.04197	C25-10: GABA-2
		ACGACTTAGGGTGGAT	5.60456	12.4649	C25-20: OPC
		ACGACTTAGGTTACGT	6.50562	0.809681	C25-10: GABA-2
		ACGACTTAGTAACCCG	4.93803	-1.94777	C25-10: GABA-2
		ACGACTTAGTATTGTG	16.8192	-3.66739	C25-3: GLU-3
		ACGACTTAGTCATTAG	6.05489	1.36698	C25-10: GABA-2
		ACGACTTAGTGAACAG	16.8142	-4.75497	C25-3: GLU-3
		ACGACTTAGTTGGGCC	15.7006	0.59643	C25-2: GLU-2
		ACGAGTAAGCACTAGT	11.9565	-3.93844	C25-2: GLU-2
		ACGAGTAAGCATGACT	18.2127	-2.93687	C25-3: GLU-3
		ACGAGTAAGCTGTCAG	6.46071	1.22429	C25-10: GABA-2
		ACGAGTAAGGACCGCT	4.47318	-1.19664	C25-5: GLU-5
		ACGAGTAAGGTGAAAT	4.74983	2.45404	C25-11: GABA-1
		ACGAGTAAGTGCTGTG	-3.82835	-0.765654	C25-18: Astrocytes
		ACGATTCAGATAACCC	6.66624	0.0856193	C25-2: GLU-2
		ACGATTCAGATGGAGC_1	10.7247	-0.818717	C25-10: GABA-2
		ACGATTCAGCATTATG	3.50478	1.05215	C25-11: GABA-1
		ACGATTCAGCCACATG	13.4166	13.2104	C25-19: Oligodendrocytes
		ACGATTCAGCTAATCA	18.1976	2.90788	C25-13: GABA-4
		ACGATTCAGGAACCAA_1	5.37872	1.65931	C25-10: GABA-2
		ACGATTCAGGCAAGTA	6.21869	0.555472	C25-10: GABA-2
		ACGATTCAGGCCCAGT	3.04076	-0.160467	C25-5: GLU-5
		ACGATTCAGTAGCTTA	6.08134	-1.2334	C25-11: GABA-1
		ACGATTCAGTGAGCGG	11.5125	-2.62906	C25-10: GABA-2
		ACGATTCAGTGTTGCG	10.0181	-2.44368	C25-5: GLU-5
		ACGATTCAGTTTGGGT	10.2443	1.16644	C25-5: GLU-5
		ACGATTCAGTTTGTCT	6.60301	6.74517	C25-19: Oligodendrocytes
		ACGCAAGCAAATGCCC_1	14.1805	0.305394	C25-2: GLU-2
		ACGCAAGCAAGACTCC	6.1639	-1.04263	C25-11: GABA-1
		ACGCAAGCAATATGGA	11.8771	11.5688	C25-19: Oligodendrocytes
		ACGCAAGCACAATGTT	17.0475	-2.67266	C25-3: GLU-3
		ACGCAAGCACCATATG	13.6249	-3.49311	C25-4: GLU-4
		ACGCAAGCACGAATTT	18.1303	0.738426	C25-8: GLU-8
		ACGCAAGCAGAACCGA_1	14.0397	-0.00835159	C25-2: GLU-2
		ACGCAAGCAGCCTGCA	4.62538	-5.22269	C25-10: GABA-2
		ACGCAAGCAGGTTAAA_1	-1.53992	3.13424	C25-17: Ependymal-like
		ACGCAAGCATGAAGTA_1	11.5354	4.17178	C25-11: GABA-1
		ACGCAAGCATGGTTAT	16.7904	-4.66944	C25-3: GLU-3
		ACGCACGGTAGCCATA	10.8294	-3.23931	C25-10: GABA-2
		ACGCACGGTAGTTAAC	15.9842	-4.60816	C25-3: GLU-3
		ACGCACGGTCACAAAT	13.1205	12.1712	C25-19: Oligodendrocytes
		ACGCACGGTGGTTCTT	9.02131	0.111948	C25-10: GABA-2
		ACGCACGGTTACATCC	13.3215	12.8265	C25-19: Oligodendrocytes
		ACGCACGGTTGCACGG	5.39087	1.35422	C25-10: GABA-2
		ACGCCACAGAACAAGT	5.49994	1.07669	C25-10: GABA-2
		ACGCCACAGACAGGCG	13.7355	-0.753417	C25-2: GLU-2
		ACGCCACAGACTTATG	6.99713	-0.279249	C25-10: GABA-2
		ACGCCACAGATAGACG	9.7342	-5.80358	C25-2: GLU-2
		ACGCCACAGCGTGCAC	12.6729	4.42489	C25-11: GABA-1
		ACGCCACAGCTGGCTA	-4.5631	-0.478232	C25-18: Astrocytes
		ACGCCACAGGCGCATC	0.485138	6.29805	C25-21: Immune
		ACGCCACAGGCGGATG	5.39295	1.27619	C25-10: GABA-2
		ACGCCACAGGGACCTC	12.2118	-2.81196	C25-2: GLU-2
		ACGCCACAGGGCTTTG	14.9502	-2.23412	C25-2: GLU-2
		ACGCCACAGTCCTGAG	15.9539	-3.95515	C25-3: GLU-3
		ACGCCACAGTGCACGC	13.3873	-4.12976	C25-2: GLU-2
		ACGCCACAGTTAGACC	12.3906	-6.1569	C25-2: GLU-2
		ACGCCTAAGAACCTGT	-5.09853	-1.80522	C25-18: Astrocytes
		ACGCCTAAGAATCGCT	9.33906	-10.7339	C25-8: GLU-8
		ACGCCTAAGCACAGCC	8.24994	0.65025	C25-14: GABA-5
		ACGCCTAAGCACTAGT_1	9.61345	7.64157	C25-19: Oligodendrocytes
		ACGCCTAAGCAGCTCA	6.26393	0.997315	C25-10: GABA-2
		ACGCCTAAGCGAGTAA	11.3814	5.8359	C25-11: GABA-1
		ACGCCTAAGCTAATTG	5.58053	-1.17682	C25-10: GABA-2
		ACGCCTAAGGCAGGTG	12.2215	0.345471	C25-10: GABA-2
		ACGCCTAAGGCCTAAT	6.19734	0.619536	C25-10: GABA-2
		ACGCCTAAGGGTCTAT	14.992	-5.24915	C25-3: GLU-3
		ACGCCTAAGTTGGCCA	14.4882	2.54114	C25-2: GLU-2
		ACGCCTTTCATGGCCA	-3.96496	0.292111	C25-18: Astrocytes
		ACGCCTTTCCACCCTG	17.1399	-5.04802	C25-3: GLU-3
		ACGCCTTTCCCTCAGT	9.27024	-11.8454	C25-8: GLU-8
		ACGCCTTTCCGGTATG	7.29429	0.846383	C25-10: GABA-2
		ACGCCTTTCCTGTTCA	10.4807	-5.13512	C25-13: GABA-4
		ACGCCTTTCCTTCGTA	10.2161	3.17551	C25-11: GABA-1
		ACGCCTTTCGACAAAG	8.87412	-0.41729	C25-10: GABA-2
		ACGCCTTTCGCACACA	9.80635	-3.21844	C25-11: GABA-1
		ACGCCTTTCGTTACTT	7.0416	10.3469	C25-20: OPC
		ACGCCTTTCGTTCACC	7.43024	0.918001	C25-10: GABA-2
		ACGCCTTTCTCACATT	16.992	-5.22264	C25-3: GLU-3
		ACGCCTTTCTGGTCCT	6.43054	-3.41463	C25-11: GABA-1
		ACGCTTGAGACTTATG	11.7727	12.4602	C25-19: Oligodendrocytes
		ACGCTTGAGCATTTCT	5.68847	1.40088	C25-10: GABA-2
		ACGCTTGAGCGAGGTG	10.4051	-2.61663	C25-10: GABA-2
		ACGCTTGAGCTGTACG	8.77397	-6.59364	C25-2: GLU-2
		ACGCTTGAGGAGCAAC	6.20753	1.01083	C25-10: GABA-2
		ACGCTTGAGGGACTAA	16.508	-4.00695	C25-3: GLU-3
		ACGCTTGAGGTCGAGG	9.20492	-11.0907	C25-8: GLU-8
		ACGCTTGAGTAACCAC	9.73237	7.02421	C25-19: Oligodendrocytes
		ACGCTTGAGTAAGGGC	7.28732	6.55317	C25-19: Oligodendrocytes
		ACGCTTGAGTCAATCA	9.35395	-10.6634	C25-8: GLU-8
		ACGCTTGAGTTAGCCG	10.5637	-5.13588	C25-13: GABA-4
		ACGGGAAGTCAGGAAG	11.7966	13.0014	C25-19: Oligodendrocytes
		ACGGGAAGTCATGAGC	6.32568	-0.839546	C25-15: GABA-6
		ACGGGAAGTGAGCAAG_1	5.17327	1.34735	C25-10: GABA-2
		ACGGGAAGTGCTTTAC	5.55907	1.6519	C25-10: GABA-2
		ACGGGAAGTTAAGCCA	8.98659	-0.926007	C25-10: GABA-2
		ACGGGAAGTTAGGTTG_1	9.22907	6.47637	C25-19: Oligodendrocytes
		ACGGGAAGTTGCACGG	14.4202	0.29715	C25-2: GLU-2
		ACGGGAAGTTTATCGC	12.1921	-3.369	C25-2: GLU-2
		ACGGGAAGTTTGTTGC	15.9458	-4.26866	C25-3: GLU-3
		ACGGTACGTAGGTTGC	7.49396	0.310353	C25-10: GABA-2
		ACGGTACGTCACTCGC	9.87194	-6.36931	C25-2: GLU-2
		ACGGTACGTCAGGCAT	8.28999	6.04218	C25-19: Oligodendrocytes
		ACGGTACGTCATTACC	14.0124	-4.33164	C25-2: GLU-2
		ACGGTACGTCCTAACT	6.62387	0.957352	C25-10: GABA-2
		ACGGTACGTCCTAATC	8.57844	1.68114	C25-11: GABA-1
		ACGGTACGTCCTTAGT	5.58738	1.43728	C25-10: GABA-2
		ACGGTACGTCTTGCTG	12.3778	0.36726	C25-2: GLU-2
		ACGGTACGTGAGACTC	10.9847	12.1096	C25-19: Oligodendrocytes
		ACGGTACGTGTGCACG	-4.37855	-0.681396	C25-18: Astrocytes
		ACGGTACGTTGGTTCT_1	7.42008	-1.81212	C25-15: GABA-6
		ACGGTACGTTTAACGG	8.74726	-2.02505	C25-10: GABA-2
		ACGGTACGTTTCCGGC	4.22488	14.4526	C25-20: OPC
		ACGGTTAGTAAATTGC	-4.62813	-0.668759	C25-18: Astrocytes
		ACGGTTAGTAATCGTG	7.53476	2.43681	C25-11: GABA-1
		ACGGTTAGTACGGTAC	10.3733	-0.182607	C25-11: GABA-1
		ACGGTTAGTCATGAGC	4.60349	10.2779	C25-19: Oligodendrocytes
		ACGGTTAGTCCTTCAG	11.3483	1.66935	C25-10: GABA-2
		ACGGTTAGTCGTAAAT	12.5519	12.9987	C25-19: Oligodendrocytes
		ACGGTTAGTTGCACGG	6.49456	1.07606	C25-10: GABA-2
		ACGGTTAGTTGTCATC	7.24287	-0.163451	C25-10: GABA-2
		ACGGTTTAGCAAGGGT	7.63657	1.09406	C25-11: GABA-1
		ACGGTTTAGCGAGCGA	6.09047	-2.057	C25-10: GABA-2
		ACGGTTTAGCTAGAAG	6.41573	2.09133	C25-11: GABA-1
		ACGGTTTAGCTGGACC	13.7479	-6.61374	C25-2: GLU-2
		ACGGTTTAGGCCCAGT	5.23535	-2.26264	C25-10: GABA-2
		ACGGTTTAGGCTAAGA	8.49626	-1.21927	C25-10: GABA-2
		ACGGTTTAGGGCTAAA	8.61743	-10.4358	C25-8: GLU-8
		ACGGTTTAGGTGCTGC	12.7605	12.2819	C25-19: Oligodendrocytes
		ACGGTTTAGTCATTGA	8.95524	2.45871	C25-11: GABA-1
		ACGGTTTAGTTCCCGT	3.92167	-0.395207	C25-5: GLU-5
		ACGTACCCAAACAACA	10.9637	-2.71435	C25-10: GABA-2
		ACGTACCCAAATATCC	9.27601	3.01978	C25-11: GABA-1
		ACGTACCCAACAGCCT	10.0488	-4.1012	C25-4: GLU-4
		ACGTACCCAAGGAATC	6.01536	1.25817	C25-10: GABA-2
		ACGTACCCACAACAAA	7.72251	0.787166	C25-10: GABA-2
		ACGTACCCACATGCTA	7.85751	-1.15288	C25-10: GABA-2
		ACGTACCCAGCAAGAT	14.919	-5.66484	C25-3: GLU-3
		ACGTACCCAGGCAAGC	10.0915	-8.38811	C25-11: GABA-1
		ACGTCAAGTAGGTTAT	6.93772	-0.867728	C25-11: GABA-1
		ACGTCAAGTAGGTTTG	7.07013	-0.79109	C25-10: GABA-2
		ACGTCAAGTCCTAAGA	16.4973	-5.57733	C25-3: GLU-3
		ACGTCAAGTGAGGTGA	-3.58036	0.685958	C25-18: Astrocytes
		ACGTCAAGTGATCAGC	15.0262	-4.62405	C25-3: GLU-3
		ACGTCAAGTGCTCACC	14.8039	-4.00124	C25-3: GLU-3
		ACGTCAAGTGGAAGGC_1	11.0187	12.493	C25-19: Oligodendrocytes
		ACGTCAAGTGGATTGC	6.08629	-1.40562	C25-11: GABA-1
		ACGTCAAGTGTTTGTC_3	7.53146	-1.44128	C25-10: GABA-2
		ACGTCAAGTTACATCC	8.62909	1.83155	C25-14: GABA-5
		ACGTCAAGTTAGTGAT	12.4708	2.42757	C25-10: GABA-2
		ACGTCAAGTTGAAGCC	5.34708	1.43158	C25-10: GABA-2
		ACGTCAAGTTTAACCC	8.82584	-0.576944	C25-10: GABA-2
		ACGTCAAGTTTCCTCC	11.9305	5.39829	C25-12: GABA-3
		ACGTCAAGTTTGCGAA	13.9228	-2.3555	C25-10: GABA-2
		ACGTCAAGTTTGGTTC	15.8902	-3.86194	C25-3: GLU-3
		ACGTCCAAGACTAAGG	5.43443	1.12081	C25-10: GABA-2
		ACGTCCAAGAGAAGGG	16.5561	-5.36367	C25-3: GLU-3
		ACGTCCAAGCGAGGTG	5.15201	1.54515	C25-10: GABA-2
		ACGTCCAAGCTGGAAA	3.45409	-1.59731	C25-5: GLU-5
		ACGTCCAAGCTGTCAG	13.3858	-2.72315	C25-10: GABA-2
		ACGTCCAAGCTTCCCG	12.9936	-2.48861	C25-8: GLU-8
		ACGTCCAAGGAACCAA	5.93598	1.26788	C25-10: GABA-2
		ACGTCCAAGGACCAGG	12.0367	3.2957	C25-11: GABA-1
		ACGTCCAAGGCACAGG	6.04307	-0.925343	C25-11: GABA-1
		ACGTCCAAGGCATTAC	17.8248	-2.95242	C25-3: GLU-3
		ACGTCCAAGGGCTAAA	5.81159	-0.495295	C25-15: GABA-6
		ACGTCCAAGGGTGAAC	5.44968	1.31175	C25-10: GABA-2
		ACGTCCAAGTACCGCA_1	4.72535	2.23718	C25-19: Oligodendrocytes
		ACGTCCAAGTCACCTC	4.71186	-1.41471	C25-5: GLU-5
		ACGTCCAAGTCTGGGC	9.94966	-3.67253	C25-4: GLU-4
		ACGTCCTTCAAGCCTG	-4.08951	-0.697202	C25-18: Astrocytes
		ACGTCCTTCATAGCCG	6.74967	1.08205	C25-10: GABA-2
		ACGTCCTTCCCGCCTA	7.25129	1.62167	C25-11: GABA-1
		ACGTCCTTCCGCAAGC	6.95744	0.718348	C25-10: GABA-2
		ACGTCCTTCCTGGTCT_1	7.63764	1.00297	C25-10: GABA-2
		ACGTCCTTCGCTAGCA	3.60073	-1.49899	C25-5: GLU-5
		ACGTCCTTCGCTCCAT	6.50429	-1.33774	C25-11: GABA-1
		ACGTCCTTCTATTGTC	5.99988	1.19236	C25-10: GABA-2
		ACGTCCTTCTGTGCCT	18.1258	2.22773	C25-13: GABA-4
		ACGTTACAGAATCGCT	6.16181	1.13469	C25-10: GABA-2
		ACGTTACAGACCATAC	7.50378	-0.920223	C25-15: GABA-6
		ACGTTACAGAGCAAGC_1	-4.6953	-1.44396	C25-18: Astrocytes
		ACGTTACAGATGGACA	6.60712	-1.54936	C25-15: GABA-6
		ACGTTACAGCACTAAC	10.7568	-6.67553	C25-13: GABA-4
		ACGTTACAGCCACATG	12.5149	-2.96648	C25-2: GLU-2
		ACGTTACAGCTTAGTA	5.74822	1.18771	C25-10: GABA-2
		ACGTTACAGGTGAAAT	7.93579	2.18379	C25-11: GABA-1
		ACGTTACAGGTTAGAG	-3.39102	0.324366	C25-18: Astrocytes
		ACGTTACAGGTTTGAC	8.17887	-0.651881	C25-11: GABA-1
		ACGTTACAGTCACTAA	5.77059	1.29824	C25-10: GABA-2
		ACGTTACAGTCAGGCC	15.4694	-4.68717	C25-3: GLU-3
		ACGTTACAGTCCTGAG	11.1269	11.603	C25-19: Oligodendrocytes
		ACGTTACAGTGAGGTA	12.214	3.30714	C25-11: GABA-1
		ACGTTGTAGCACAGGG	5.52622	1.43945	C25-10: GABA-2
		ACGTTGTAGCCTGAGC	8.74918	-4.32947	C25-11: GABA-1
		ACGTTGTAGCCTGTGA	6.02364	1.19589	C25-10: GABA-2
		ACGTTGTAGCGGATAA	-4.38852	-1.81892	C25-18: Astrocytes
		ACGTTGTAGGACTTAC	9.21066	-12.1662	C25-8: GLU-8
		ACGTTGTAGGATTGAG	9.92367	-0.599826	C25-11: GABA-1
		ACGTTGTAGGGTCTAT	7.4502	-0.295326	C25-10: GABA-2
		ACGTTGTAGTTATGTG	5.7205	1.38576	C25-10: GABA-2
		ACGTTGTAGTTGGATC	8.73805	-2.6659	C25-10: GABA-2
[truncated: 419,525+ more rows]

## Sheet: Fig 5e
	Figure 5e	cell_id	UMAP_1	UMAP_2	C12_type
		AAACATGCAAATGCCC	8.96572	-0.64256	C12_Glut_neurons
		AAACATGCACAGGAAT	0.379066	11.4143	C12_Glut_neurons
		AAACATGCACTCAACA	13.9581	2.71506	C12_Glut_neurons
		AAACATGCAGTATGTT	9.47901	-1.24057	C12_Glut_neurons
		AAACATGCATTCCTGT	1.09961	5.80298	C12_Astrocytes
		AAACCAACAATCCTGA	14.5458	3.50167	C12_Glut_neurons
		AAACCAACATCCGTAA	12.0363	-0.823402	C12_Glut_neurons
		AAACCGAAGCCAAATC	16.1829	-1.57689	C12_Glut_neurons
		AAACCGAAGTGAACCT	0.979883	10.9501	C12_Glut_neurons
		AAACCGAAGTTCCCAC	13.6726	15.2619	C12_Oligodendrocytes
		AAACCGCGTGATGAAA	10.0703	16.5121	C12_Oligodendrocytes
		AAACCGCGTGATGAGG	9.28806	1.57754	C12_Gaba_neurons
		AAACCGCGTTGTTGGA	1.43539	12.7175	C12_Glut_neurons
		AAACCGGCAAACTCAT	0.9729	5.17436	C12_Astrocytes
		AAACCGGCATAGACTT	11.9693	14.3485	C12_Oligodendrocytes
		AAACGCGCATAATCCG	-0.356172	11.3955	C12_Glut_neurons
		AAACGCGCATCGTTCT	1.9813	11.0202	C12_Glut_neurons
		AAACGCGCATTAAGTC	10.7341	-4.06816	C12_Glut_neurons
		AAACGGATCCCGCAAA	4.40536	13.1366	C12_Gaba_neurons
		AAACGGATCCTCACAC	4.66518	5.76106	C12_Gaba_neurons
		AAACGGATCTTTGTAC	4.24504	5.14311	C12_Gaba_neurons
		AAACGTACAGGATGGC	9.83704	-2.33704	C12_Glut_neurons
		AAACGTACAGGCTAAG	16.0969	14.9638	C12_Oligodendrocytes
		AAACGTACAGTCTAGC	1.03127	12.0037	C12_Glut_neurons
		AAACGTACATGAATAG	2.24759	12.137	C12_Glut_neurons
		AAAGCACCAGTTTACG	15.2192	15.3123	C12_Oligodendrocytes
		AAAGCACCATCACAGC	11.1309	15.0067	C12_Oligodendrocytes
		AAAGCACCATCGCTCC	5.1911	14.1222	C12_Gaba_neurons
		AAAGCCCGTTCGCTTG	3.86503	8.75748	C12_Immune
		AAAGCCGCAATACTGT	13.7449	2.24633	C12_Glut_neurons
		AAAGCCGCAGGACCAA	5.32348	14.477	C12_Gaba_neurons
		AAAGCGGGTCCCGGAA	13.8986	0.244959	C12_Glut_neurons
		AAAGCGGGTCTTTGAC	0.629318	11.1798	C12_Glut_neurons
		AAAGCTTGTGGGTGAA	-1.73033	3.76288	C12_Astrocytes
		AAAGGACGTGTTCCCA	8.19124	-1.78396	C12_Glut_neurons
		AAAGGACGTTCCGCAC	14.774	14.6992	C12_Oligodendrocytes
		AAAGGAGCAAATATCC	12.7652	15.2331	C12_Oligodendrocytes
		AAAGGAGCAACAGGTG	8.19873	0.183831	C12_Gaba_neurons
		AAAGGAGCAACTGGGA	1.1482	10.4186	C12_Glut_neurons
		AAAGGAGCAGCACGAA	10.5007	16.6298	C12_Oligodendrocytes
		AAAGGAGCAGTACCGT	0.820491	11.3494	C12_Glut_neurons
		AAAGGAGCATGTTTGG	1.70432	11.0262	C12_Glut_neurons
		AAAGGCTCAATCGCAC	-0.489914	3.91834	C12_Astrocytes
		AAAGGCTCATCGCTTT	0.0979614	17.4548	C12_OPC
		AAAGGTTAGCTGAGGG	15.4568	15.6702	C12_Oligodendrocytes
		AAATCCGGTTACCGGG	12.096	14.0506	C12_Oligodendrocytes
		AAATCCGGTTTAACCC	12.859	14.2336	C12_Oligodendrocytes
		AAATGCCTCATGTTTC	6.27163	11.7974	C12_Fibroblasts
		AAATGCCTCGGTCAGC	4.31709	5.59932	C12_Gaba_neurons
		AAATGCCTCTTGTCTG	1.11458	-3.34863	C12_Glut_neurons
		AAATGGCCACAACAGG	16.6711	-0.977869	C12_Glut_neurons
		AACAAAGGTACCGGAT	4.1592	12.388	C12_Gaba_neurons
		AACAAAGGTATCTGGA	-3.28083	7.13407	C12_Astrocytes
		AACAAAGGTCGCAATA	8.06138	0.954248	C12_Gaba_neurons
		AACAAAGGTTACCGGG	0.727104	11.8613	C12_Glut_neurons
		AACAAAGGTTACGCGG	4.62889	13.9144	C12_Gaba_neurons
		AACAAGCCAGAAATGC	12.234	-0.257829	C12_Glut_neurons
		AACAAGCCAGCTTAAT	11.9154	-8.89573	C12_Glut_neurons
		AACAGATAGCAATAGG	8.40868	-0.00032319	C12_Glut_neurons
		AACAGATAGCACAGGG	1.85791	13.2746	C12_Glut_neurons
		AACAGATAGCATGCAT	-2.40146	5.47608	C12_Astrocytes
		AACAGATAGTAAGTCC	16.5856	14.0568	C12_Oligodendrocytes
		AACAGCAAGCGCCTTT	11.3526	-2.21201	C12_Glut_neurons
		AACAGGATCATGCAAC	1.47128	12.6432	C12_Glut_neurons
		AACAGGATCGAGGTGG	10.8652	-3.09477	C12_Glut_neurons
		AACATAGCAATCTCTC	1.04651	11.7993	C12_Glut_neurons
		AACATAGCACGAACAG	15.453	14.1031	C12_Oligodendrocytes
		AACATAGCATGCTTAG	15.8945	4.11238	C12_Glut_neurons
		AACATCATCACTCAAA	17.4338	13.9272	C12_Oligodendrocytes
		AACATCATCGGTAACT	1.35057	12.5803	C12_Glut_neurons
		AACATCATCTGTGCCT	12.4046	4.7093	C12_Glut_neurons
		AACATTGTCCGCACAA	1.92635	13.0028	C12_Glut_neurons
		AACCCGCAGCAGGTGG	14.4469	14.899	C12_Oligodendrocytes
		AACCCGCAGGTCCAAT	1.61325	-4.34901	C12_Glut_neurons
		AACCCGCAGGTTTGCG	-1.3623	6.19613	C12_Astrocytes
		AACCCGCAGTAAGTGG	15.7145	15.0751	C12_Oligodendrocytes
		AACCGCTCACAATACT	15.5797	13.7332	C12_Oligodendrocytes
		AACCGCTCAGTAGCCT	0.94862	12.5055	C12_Glut_neurons
		AACCGCTCATGAAATG	17.1628	-0.847964	C12_Glut_neurons
		AACCGGCTCCTGTTCA	2.15891	12.0802	C12_Glut_neurons
		AACCGGCTCTTGTCCA	14.4202	13.8492	C12_Oligodendrocytes
		AACCGGCTCTTGTCTG	16.1255	14.9757	C12_Oligodendrocytes
		AACCTAATCAGTGAAG	1.83308	11.7927	C12_Glut_neurons
		AACCTAATCCGGTTAG	-2.05637	4.10627	C12_Astrocytes
		AACCTAATCGAGCTAT	9.52792	1.4659	C12_Gaba_neurons
		AACCTCACAACTAACT	-1.55378	4.68456	C12_Astrocytes
		AACCTCACAGTCTATG	6.01263	-3.05051	C12_5-HT_neurons
		AACCTCACATGGTTAT	17.8267	0.206219	C12_Glut_neurons
		AACCTCCTCAGGAAGC	8.40872	4.74673	C12_Gaba_neurons
		AACCTCCTCCAGCACA	-0.452976	6.20965	C12_Astrocytes
		AACCTCCTCCTGAGTG	1.46245	11.4561	C12_Glut_neurons
		AACCTCCTCTAAGGTC	0.839866	11.1702	C12_Glut_neurons
		AACCTTAAGCACTTGG	14.758	2.57962	C12_Glut_neurons
		AACCTTAAGCCAAATC	11.8561	-8.6628	C12_Glut_neurons
		AACCTTAAGGAACACA	14.3033	0.890067	C12_Glut_neurons
		AACCTTAAGGAGGGTT	0.0552792	16.4382	C12_OPC
		AACCTTAAGGCATGAA	2.06952	11.8776	C12_Glut_neurons
		AACCTTAAGGGATGCG	9.83524	-2.61249	C12_Glut_neurons
		AACCTTAAGGGTGAGT	0.315649	11.4004	C12_Glut_neurons
		AACCTTGCAACTAGAA	-1.713	4.05771	C12_Astrocytes
		AACCTTGCACTAAATC	4.91638	14.0335	C12_Gaba_neurons
		AACGACAAGCATTTCT	5.2082	5.76719	C12_Gaba_neurons
		AACGACAAGGAGGGTT	4.45061	8.23595	C12_Immune
		AACGACAAGTGACCTG	1.69355	12.1764	C12_Glut_neurons
		AACGCCCAGAAGCTAG	10.869	2.53789	C12_Gaba_neurons
		AACGCCCAGACACCGC	12.4842	-5.453	C12_Glut_neurons
		AACGCCCAGACAGGCG	8.61452	-1.91982	C12_Glut_neurons
		AACGCCCAGCCGGTAC	1.73373	9.94857	C12_Glut_neurons
		AACGCTAGTTACAAAC	1.70349	-4.54412	C12_Glut_neurons
		AACGCTAGTTAGTACG	17.8149	-1.09945	C12_Glut_neurons
		AACGCTAGTTGTTGTC	11.8815	-2.99493	C12_Glut_neurons
		AACGGTAAGAGCAAGC	8.47232	0.593426	C12_Gaba_neurons
		AACGGTAAGTAGGATG	16.6152	14.1883	C12_Oligodendrocytes
		AACGGTAAGTGAACGA	17.4522	-0.777787	C12_Glut_neurons
		AACGGTAAGTGCACGC	13.0062	3.05245	C12_Glut_neurons
		AACGGTAAGTTGCGTG	4.4966	5.5491	C12_Gaba_neurons
		AACTACTCAACTAGAA	15.9089	-5.04811	C12_Gaba_neurons
		AACTACTCAAGGCCAA	-3.37752	6.91399	C12_Astrocytes
		AACTACTCACACAATT	1.7915	-4.05311	C12_Glut_neurons
		AACTAGCTCAATGTGC	6.04174	12.0349	C12_Fibroblasts
		AACTAGCTCCATCAGG	9.63226	2.04215	C12_Gaba_neurons
		AACTAGTGTTGGTTGA	4.74915	14.0129	C12_Gaba_neurons
		AACTCACAGGCTGTCA	0.120862	4.8354	C12_Astrocytes
		AACTCACAGGTTACAC	7.3667	9.7056	C12_Mural
		AACTCACAGTCAATTG	8.94582	2.71828	C12_Gaba_neurons
		AACTGTTCACAGGATG	-1.3496	3.27704	C12_Astrocytes
		AACTGTTCAGGGAGGA	9.56662	16.3102	C12_Oligodendrocytes
		AACTGTTCATAAGCAA	2.03197	11.5781	C12_Glut_neurons
		AACTTAGTCAACCAAC	11.0283	15.1825	C12_Oligodendrocytes
		AACTTAGTCCGTTATT	11.4168	-0.936658	C12_Glut_neurons
		AACTTAGTCCTAAGAC	8.94879	-4.73609	C12_Glut_neurons
		AACTTAGTCGCAGGCT	0.199156	5.72384	C12_Astrocytes
		AACTTAGTCTAACTGA	-0.699615	4.35995	C12_Astrocytes
		AACTTAGTCTTGCATT	0.714763	6.0208	C12_Astrocytes
		AAGAACAGTGCAATAT	0.250157	11.135	C12_Glut_neurons
		AAGAACAGTGGAAACG	1.63803	10.0237	C12_Glut_neurons
		AAGAATCAGCATGAAG	1.75846	10.9869	C12_Glut_neurons
		AAGAATCAGCGAGGTG	15.2197	1.38576	C12_Glut_neurons
		AAGAATCAGCGATAGA	10.7709	11.891	C12_Oligodendrocytes
		AAGAATCAGCGGTTAT	10.758	-0.0116606	C12_Glut_neurons
		AAGAATCAGCTGAGGG	14.6526	0.745191	C12_Glut_neurons
		AAGAATCAGGTAAGCA	16.4236	15.4699	C12_Oligodendrocytes
		AAGACAAGTAAGCACC	11.458	-1.76772	C12_Glut_neurons
		AAGACAAGTAGCCTCC	16.7963	14.3043	C12_Oligodendrocytes
		AAGACAAGTCACACCC	8.32039	4.9884	C12_Gaba_neurons
		AAGACAAGTCTTTGAC	-3.35047	7.25007	C12_Astrocytes
		AAGACATAGCATCCAG	-0.579105	5.65194	C12_Astrocytes
		AAGACATAGCCTGTGA	1.22213	11.9158	C12_Glut_neurons
		AAGACATAGGTATTGC	14.2995	4.70702	C12_Glut_neurons
		AAGACCAAGCTAATCA	0.448039	11.7398	C12_Glut_neurons
		AAGACCAAGGTCTTGG	13.2759	13.2738	C12_Oligodendrocytes
		AAGACCAAGTCATTTC	11.3015	-1.97486	C12_Glut_neurons
		AAGCAAGTCACTAATG	-2.58649	4.57473	C12_Astrocytes
		AAGCAAGTCTAATCTC	10.8456	15.5803	C12_Oligodendrocytes
		AAGCATGAGCTGGACC	1.40661	11.6055	C12_Glut_neurons
		AAGCATGAGGACCTGC	4.0562	6.34495	C12_Gaba_neurons
		AAGCATGAGTTAACCA	1.51236	11.8018	C12_Glut_neurons
		AAGCCACGTTGACTTC	0.623053	10.8768	C12_Glut_neurons
		AAGCCACGTTGTTGTC	1.83513	12.0009	C12_Glut_neurons
		AAGCCACGTTTGGTTC	0.745447	11.5699	C12_Glut_neurons
		AAGCCTGTCCCTGGAA	3.276	12.7323	C12_Gaba_neurons
		AAGCCTTAGCCTCTCG	11.0336	15.199	C12_Oligodendrocytes
		AAGCCTTAGGTCCAAT	11.8783	-8.73367	C12_Glut_neurons
		AAGCCTTAGTTGTCAA	1.95745	10.8736	C12_Glut_neurons
		AAGCGAATCATTGACA	0.666183	11.5797	C12_Glut_neurons
		AAGCGAATCTTGAGCG	1.37274	11.9282	C12_Glut_neurons
		AAGCGAGGTCTCACTG	5.22641	5.64914	C12_Gaba_neurons
		AAGCGAGGTGCCGCAA	10.4566	-2.04432	C12_Glut_neurons
		AAGCGAGGTTAAGTGT	11.9496	-8.90953	C12_Glut_neurons
		AAGCGCTGTAGACAAA	11.3223	-0.338715	C12_Glut_neurons
		AAGCGCTGTGACCTGG	0.909364	11.7266	C12_Glut_neurons
		AAGCGCTGTTAATCGG	15.6626	0.641948	C12_Glut_neurons
		AAGCGGGTCCTGGCTT	8.32416	4.35365	C12_Gaba_neurons
		AAGCGGGTCTTAATGG	10.6807	15.5388	C12_Oligodendrocytes
		AAGCGGGTCTTTGTAC	16.8795	14.188	C12_Oligodendrocytes
		AAGCGTTTCAAATCGC	8.69889	2.79541	C12_Gaba_neurons
		AAGCGTTTCCTCAGCT	4.00974	5.3348	C12_Gaba_neurons
		AAGCGTTTCGGGACTC	11.7471	-2.61268	C12_Glut_neurons
		AAGCTAGAGCTGAGGG	8.08437	-2.00078	C12_Glut_neurons
		AAGCTAGAGGTTACAC	14.8593	15.1958	C12_Oligodendrocytes
		AAGCTAGAGTTTGAGC	1.74835	12.8032	C12_Glut_neurons
		AAGCTATGTAATCACG	8.25679	1.56612	C12_Gaba_neurons
		AAGCTATGTAGTCAAT	9.66962	-0.952709	C12_Glut_neurons
		AAGCTATGTCCTCCAA	12.9197	-5.02934	C12_Glut_neurons
		AAGCTATGTCCTGATT	12.2178	-1.04518	C12_Glut_neurons
		AAGCTCCCATTCAGCA	17.8444	0.369293	C12_Glut_neurons
		AAGCTTGGTGACATGC	14.8547	1.08139	C12_Glut_neurons
		AAGCTTGGTGTTTCAC	0.904792	11.3554	C12_Glut_neurons
		AAGCTTGGTTCGCGCT	1.81544	11.5141	C12_Glut_neurons
		AAGCTTGGTTGGTTAG	0.187041	11.0134	C12_Glut_neurons
		AAGGAAGCATGTCAAT	10.2892	1.18335	C12_Gaba_neurons
		AAGGATCCAACACCTA	9.55175	1.41181	C12_Gaba_neurons
		AAGGATGTCACCAATA	1.61181	11.1851	C12_Glut_neurons
		AAGGATGTCACCGGTA	9.52472	15.9655	C12_Oligodendrocytes
		AAGGATGTCCTGAGTG	12.8808	9.69117	C12_Oligodendrocytes
		AAGGATGTCGACAAAG	20.8415	6.26951	C12_Glut_neurons
		AAGGATTAGCCACATG	2.4096	13.1087	C12_Glut_neurons
		AAGGATTAGCTGGCTA	17.4762	-1.28048	C12_Glut_neurons
		AAGGATTAGCTGTACG	9.69376	13.8113	C12_Oligodendrocytes
		AAGGATTAGGGACCTC	-1.20479	4.93374	C12_Astrocytes
		AAGGATTAGTTAGCTA	11.9466	-7.88925	C12_Glut_neurons
		AAGGCCCTCATTAGTG	10.4829	-2.09065	C12_Glut_neurons
		AAGGCCCTCCGCTAGA	8.13333	2.71953	C12_Gaba_neurons
		AAGGCCCTCCTCCCTC	9.80177	-2.48954	C12_Glut_neurons
		AAGGTATAGCTTAGCG	15.3739	14.5411	C12_Oligodendrocytes
		AAGGTATAGGCATGAA	12.6926	-1.24759	C12_Glut_neurons
		AAGGTATAGGCCCAGT	11.2207	13.9036	C12_Oligodendrocytes
		AAGGTATAGGGATGCG	12.7028	14.0024	C12_Oligodendrocytes
		AAGGTATAGTCATTGA	9.74622	16.6324	C12_Oligodendrocytes
		AAGGTCAAGATGGAGC	-1.08676	5.13605	C12_Astrocytes
		AAGGTCAAGCCGCAGT	11.6575	-2.25948	C12_Glut_neurons
		AAGGTCAAGCGGTTAT	12.2677	16.5516	C12_Oligodendrocytes
		AAGGTCAAGGTCCTAG	11.5078	2.41303	C12_Gaba_neurons
		AAGGTGCAGGCAAGTA	2.11984	12.7715	C12_Glut_neurons
		AAGTAGCCAAAGCCTC	12.0165	12.7664	C12_Oligodendrocytes
		AAGTAGCCAAGGTACG	6.59127	8.01787	C12_Endothelial
		AAGTAGCCAATACTGT	13.6848	-0.230886	C12_Glut_neurons
		AAGTAGCCAGCCTTGG	-0.546219	5.96648	C12_Astrocytes
		AAGTAGCCATAATCCG	9.78474	0.86213	C12_Gaba_neurons
		AAGTAGCCATCCCTCA	12.4743	-0.314924	C12_Glut_neurons
		AAGTCTATCAAGCGCC	-7.13263	1.43872	C12_Gaba_neurons
		AAGTCTATCATGCTTT	4.07773	5.07325	C12_Gaba_neurons
		AAGTCTATCCATAATG	3.85562	5.51608	C12_Gaba_neurons
		AAGTCTATCTTAGTGA	8.12109	3.34404	C12_Gaba_neurons
		AAGTCTATCTTGATGA	1.80163	-4.2417	C12_Glut_neurons
		AAGTGAAGTAACGAGG	14.5866	0.0386301	C12_Glut_neurons
		AAGTGAAGTGATGAGG	9.74298	15.3623	C12_Oligodendrocytes
		AAGTGAAGTTATAGCG	13.069	-3.73026	C12_Glut_neurons
		AAGTGCAAGGAGGGTT	10.3913	15.4406	C12_Oligodendrocytes
		AAGTGTTGTTAGCTGA	1.32533	12.4755	C12_Glut_neurons
		AAGTTACGTAGTTGGC	10.4499	-1.16852	C12_Glut_neurons
		AAGTTACGTGCAATAT	12.746	16.1209	C12_Oligodendrocytes
		AAGTTACGTGTTAGCA	15.0933	7.05465	C12_Oligodendrocytes
		AAGTTACGTTTGACCT	5.54261	5.42987	C12_Gaba_neurons
		AAGTTAGCAAAGCGCA	2.09368	11.2867	C12_Glut_neurons
		AAGTTAGCAAGGCCAA	15.1106	-0.879594	C12_Glut_neurons
		AAGTTAGCAAGGTCCT	13.5564	-4.79134	C12_Gaba_neurons
		AAGTTAGCAGGAACCA	16.0673	15.4512	C12_Oligodendrocytes
		AAGTTAGCAGGCTAGA	13.5239	3.61649	C12_Glut_neurons
		AAGTTAGCATGGCCCA	0.503189	11.3917	C12_Glut_neurons
		AAGTTTGTCCATAATG	-0.774126	6.10049	C12_Astrocytes
		AAGTTTGTCCTTTACG	0.52685	11.1624	C12_Glut_neurons
		AAGTTTGTCGACCTGA	9.59756	-0.92047	C12_Glut_neurons
		AATAACCGTACCAGGT	10.6949	-0.635812	C12_Glut_neurons
		AATAACCGTTGAGCCG	1.91648	12.0662	C12_Glut_neurons
		AATACCGGTATTCGCT	13.6934	15.053	C12_Oligodendrocytes
		AATAGAGGTACAAAGA	-2.05833	3.56349	C12_Astrocytes
		AATAGAGGTCATTACC	1.78276	12.6759	C12_Glut_neurons
		AATAGCTGTAACCTAG	5.13115	14.2699	C12_Gaba_neurons
		AATAGCTGTACTGATG	-3.34517	7.23286	C12_Astrocytes
		AATAGCTGTTACTTCA	14.9348	1.33155	C12_Glut_neurons
		AATAGCTGTTCGGTAA	12.4259	0.0308555	C12_Glut_neurons
		AATATCCCACAAGCCT	-0.100141	5.78864	C12_Astrocytes
		AATATCCCAGCCGCTA	11.3366	15.7647	C12_Oligodendrocytes
		AATATCCCAGTCTAAT	11.7934	-8.63507	C12_Glut_neurons
		AATATCCCATAAACCT	0.441473	5.33242	C12_Astrocytes
		AATCAGGAGACCATAC	-7.15013	1.40315	C12_Gaba_neurons
		AATCAGGAGCAAGGAC	16.5232	14.3285	C12_Oligodendrocytes
		AATCAGGAGCATGTCG	-0.0567238	11.2249	C12_Glut_neurons
		AATCAGGAGCGGCTGT	8.13125	0.645695	C12_Gaba_neurons
		AATCAGGAGGCATGTT	1.19032	11.2292	C12_Glut_neurons
		AATCAGGAGGCTAAGA	1.57527	11.0481	C12_Glut_neurons
		AATCATCCAACTAACT	17.7601	14.979	C12_Oligodendrocytes
		AATCATCCAAGCCACT	11.7857	-0.286205	C12_Glut_neurons
		AATCATGTCAAGCTTA	11.1688	-0.668993	C12_Glut_neurons
		AATCATGTCACGCGGT	-3.64261	5.85059	C12_Astrocytes
		AATCCATCAACTGGCT	0.917121	6.1055	C12_Astrocytes
		AATCCATCACCATATG	1.38226	11.428	C12_Glut_neurons
		AATCCATCAGAAATTG	18.706	-3.91111	C12_Gaba_neurons
		AATCCCTGTACGATTG	9.23169	1.36623	C12_Gaba_neurons
		AATCCCTGTCCTTAGT	2.16143	12.3842	C12_Glut_neurons
		AATCCCTGTCGAAGTC	1.7661	13.1924	C12_Glut_neurons
		AATCCGTAGCGAGCGA	1.24959	12.2405	C12_Glut_neurons
		AATCCGTAGCGGATAA	1.19106	11.4559	C12_Glut_neurons
		AATCCGTAGGCATTAC	8.83552	-2.57667	C12_Glut_neurons
		AATCCGTAGGCTAATC	-0.00056935	11.4634	C12_Glut_neurons
		AATCCGTAGTGCACGC	11.2895	-1.57054	C12_Glut_neurons
		AATCCTAAGGTCCAAT	9.61837	0.815891	C12_Gaba_neurons
		AATCCTAAGTGAACCT	11.0345	-1.40463	C12_Glut_neurons
		AATCGCCCAACAGCCT	2.18702	11.9676	C12_Glut_neurons
		AATCGCCCAAGGTATA	4.20821	12.2741	C12_Gaba_neurons
		AATCGCCCACAAACTT	11.5505	-1.41036	C12_Glut_neurons
		AATCGCCCAGCATGGA	16.3498	-3.38105	C12_Gaba_neurons
		AATCGCCCAGGCCATT	13.0964	16.249	C12_Oligodendrocytes
		AATCTCAAGCACTAAC	1.43633	11.484	C12_Glut_neurons
		AATCTCAAGCTGTACG	13.9862	-0.0648584	C12_Glut_neurons
		AATCTCAAGCTTACTT	13.4384	13.812	C12_Oligodendrocytes
		AATCTCAAGTATCGCG	13.0076	15.741	C12_Oligodendrocytes
		AATCTCAAGTCTTGAA	21.2845	5.80129	C12_Glut_neurons
		AATGAAGGTGATGATT	5.2291	14.3408	C12_Gaba_neurons
		AATGAAGGTGTTAGCA	-1.33895	4.22233	C12_Astrocytes
		AATGAAGGTTCGGTAA	4.49022	6.40285	C12_Gaba_neurons
		AATGCAACACCTCGCT	1.46079	12.7138	C12_Glut_neurons
		AATGCAACAGCTTAAT	9.58726	-0.952937	C12_Glut_neurons
		AATGCATGTAGGTTTG	10.009	14.7275	C12_Oligodendrocytes
		AATGCATGTCATTAGG	1.32528	12.5504	C12_Glut_neurons
		AATGCATGTGAAACAA	12.2963	-2.25063	C12_Glut_neurons
		AATGCATGTTGCAATG	0.809479	11.7819	C12_Glut_neurons
		AATGCATGTTTATCGC	-3.38817	7.09997	C12_Astrocytes
		AATGCGCGTCAGGCAT	9.4069	15.0215	C12_Oligodendrocytes
		AATGCGCGTGAGAAAC	-7.14755	1.42259	C12_Gaba_neurons
		AATGGCGCAGCCTAAC	0.236483	11.5158	C12_Glut_neurons
		AATGGCGCATAGCAGG	10.3977	-0.197827	C12_Glut_neurons
		AATGTCATCACTTTAC	1.32872	11.9724	C12_Glut_neurons
		AATGTCATCGGGACTC	12.4757	-2.76279	C12_Glut_neurons
		AATGTCATCGTGCCTT	10.2753	0.19331	C12_Gaba_neurons
		AATGTCATCTATCGCC	8.71965	2.23554	C12_Gaba_neurons
		AATGTCCAGCGATAGA	13.346	13.1056	C12_Oligodendrocytes
		AATGTCCAGCGCATTG	14.3789	2.48833	C12_Glut_neurons
		AATGTCCAGTAGGATG	9.27925	-2.71391	C12_Glut_neurons
		AATTACCCAACTAGAA	14.101	7.03348	C12_Oligodendrocytes
		AATTACCCAAGGGTTG	-1.89308	4.35451	C12_Astrocytes
		AATTACCCACTTGTTC	7.08211	7.84048	C12_Endothelial
		AATTACCCAGGTTACC	0.400274	5.68515	C12_Astrocytes
		AATTACCCATAGCTGC	15.9147	-3.27616	C12_Gaba_neurons
		AATTAGCGTCTAACCT	11.0943	-1.19821	C12_Glut_neurons
		AATTAGCGTGAGGTGA	9.49023	15.8134	C12_Oligodendrocytes
		AATTAGGCACTGACTA	14.2907	7.11749	C12_Oligodendrocytes
		AATTAGGCACTTAGGC	1.52347	-4.00124	C12_Glut_neurons
		AATTAGGCAGGCCTTG	9.49041	0.735816	C12_Gaba_neurons
		AATTCGTCAACTAACT	6.8448	7.95481	C12_Endothelial
		AATTCGTCAAGACTCC	8.96907	-5.00759	C12_Glut_neurons
		AATTCGTCAAGCCACT	4.1366	5.353	C12_Gaba_neurons
		AATTCGTCAAGTCGCT	3.90936	5.44061	C12_Gaba_neurons
		AATTCGTCAATAGTCT	16.3617	-8.24801	C12_Glut_neurons
		AATTCGTCATCCGTAA	7.25003	2.23672	C12_Gaba_neurons
		AATTGACGTCACGAAC	16.2891	14.7305	C12_Oligodendrocytes
		AATTGACGTCTTACTA	1.1912	10.4559	C12_Glut_neurons
		AATTGCCAGTAGGATG	1.69682	11.4205	C12_Glut_neurons
		AATTGCTCAACAGCCT	13.8186	3.34063	C12_Glut_neurons
		AATTGCTCAACCTGGT	12.6144	-1.95302	C12_Glut_neurons
		AATTGCTCACTTGTTC	2.31101	12.9969	C12_Glut_neurons
		AATTGCTCATGGAGGC	9.55967	-1.56394	C12_Glut_neurons
		AATTGGACAAAGGCCA	10.7831	14.5703	C12_Oligodendrocytes
		AATTGGACACCGTTCC	2.11012	11.4111	C12_Glut_neurons
		AATTGGACATCGTTCT	12.2573	-0.666994	C12_Glut_neurons
		AATTGGACATTCCTGT	1.78086	-4.18709	C12_Glut_neurons
		AATTGGGAGGCCCAGT	-7.17141	1.3953	C12_Gaba_neurons
		AATTGGGAGGGTGGAT	11.8607	-8.88417	C12_Glut_neurons
		AATTGGGAGTAAAGGT	2.00145	10.9926	C12_Glut_neurons
		AATTGTGTCAGCAAGA	12.3958	-3.6876	C12_Glut_neurons
		AATTGTGTCGCTATAA	10.9774	-1.7858	C12_Glut_neurons
		AATTGTGTCGGCCAGT	1.00946	10.9297	C12_Glut_neurons
		AATTGTGTCTCAATAG	14.732	-0.391885	C12_Glut_neurons
		AATTTCCTCGGCCATA	2.5276	-3.98506	C12_Glut_neurons
		AATTTCCTCTGCAAGT	9.63477	1.01546	C12_Gaba_neurons
		AATTTCCTCTGGCTTC	18.1458	4.18115	C12_Gaba_neurons
		AATTTGCCAAGCGAGC	1.14738	12.9533	C12_Glut_neurons
		AATTTGGTCAATGTGC	1.82592	13.1348	C12_Glut_neurons
		AATTTGGTCCGTGACA	8.49487	4.90304	C12_Gaba_neurons
		AATTTGGTCGTTACAA	7.56392	3.3575	C12_Gaba_neurons
		AATTTGGTCTAGCGTG	13.9495	2.69871	C12_Glut_neurons
		AATTTGGTCTGGCATG	-0.247347	5.40099	C12_Astrocytes
		ACAAACTGTCGCGCAA	15.1177	4.04131	C12_Glut_neurons
		ACAAACTGTGATGAAA	11.8238	0.24016	C12_Glut_neurons
		ACAAAGGTCATAGCCG	-0.0109946	4.79912	C12_Astrocytes
		ACAAAGGTCCTCCTAA	10.9813	-2.0659	C12_Glut_neurons
		ACAAAGGTCGCTTCTA	1.79912	11.9109	C12_Glut_neurons
		ACAAAGGTCTTGTCTG	15.9968	14.7475	C12_Oligodendrocytes
		ACAACAACACCTACGG	10.3507	15.7719	C12_Oligodendrocytes
		ACAACAACACTAGCGT	9.92502	0.763212	C12_Gaba_neurons
		ACAACAACAGATTCAT	11.8194	14.5837	C12_Oligodendrocytes
		ACAACAACAGCCGCTA	2.25747	12.6193	C12_Glut_neurons
		ACAACAACATAAACCT	15.6038	14.7303	C12_Oligodendrocytes
		ACAACAACATCGTTCT	10.7523	-3.34854	C12_Glut_neurons
		ACAACACTCAGTGAAG	13.6303	14.7597	C12_Oligodendrocytes
		ACAACACTCCATAAGC	1.98522	2.96686	C12_Immune
		ACAACACTCCTCATCA	10.7557	0.38847	C12_Glut_neurons
		ACAACACTCGCTAGAT	10.6283	-1.71748	C12_Glut_neurons
		ACAACACTCGGCTATG	14.3239	3.64807	C12_Glut_neurons
		ACAACAGAGCCTCTCG	0.030425	5.77583	C12_Astrocytes
		ACAACAGAGCTTTGTT	10.4994	-0.434331	C12_Glut_neurons
		ACAACAGAGGTAAGGC	10.9192	-0.00715135	C12_Glut_neurons
		ACAACAGAGGTCATTA	2.30353	12.4878	C12_Glut_neurons
		ACAACAGAGTAACCAC	1.48861	10.821	C12_Glut_neurons
		ACAACATGTCATGCAA	17.4778	14.6528	C12_Oligodendrocytes
		ACAACATGTGAGACTC	7.35571	-2.27416	C12_5-HT_neurons
		ACAACATGTTGTGATG	16.7412	13.7763	C12_Oligodendrocytes
		ACACAATGTGCGCAAT	10.6342	-0.659974	C12_Glut_neurons
		ACACAATGTTCCTCCT	10.3612	0.416879	C12_Gaba_neurons
		ACACCTTGTGTGTGGT	-7.14529	1.42917	C12_Gaba_neurons
		ACACCTTGTTCAAGAT	3.90056	12.6685	C12_Gaba_neurons
		ACACCTTGTTCCTGAT	1.07118	5.91446	C12_Astrocytes
		ACACGGACACTAAATC	3.97671	5.41646	C12_Gaba_neurons
		ACACGGACACTTCACT	11.3	-2.13083	C12_Glut_neurons
		ACACTAATCATGCGTG	21.2263	6.11928	C12_Glut_neurons
		ACACTAATCATTACGA	1.05638	12.5161	C12_Glut_neurons
		ACACTAGGTGCTCCAC	6.78836	9.44171	C12_Mural
		ACACTAGGTTTACTTG	4.95243	10.2042	C12_Tanycytes
		ACACTTAAGCACTTGG	13.3065	2.81189	C12_Glut_neurons
		ACACTTAAGTTGCGTG	13.4813	3.33395	C12_Glut_neurons
		ACACTTGCAATGCGCT	3.70259	13.3326	C12_Gaba_neurons
		ACACTTGCACACAATT	2.17442	13.3095	C12_Glut_neurons
		ACACTTGCACCTCACC	2.34712	13.3188	C12_Glut_neurons
		ACACTTGCAGCCTTGG	12.7405	-1.87304	C12_Glut_neurons
		ACACTTGCAGGCTTCG	2.02169	11.1469	C12_Glut_neurons
		ACACTTGCATAAGGAC	0.0151697	12.1828	C12_Glut_neurons
		ACAGCCGGTGTTTGCT	11.9285	-8.35915	C12_Glut_neurons
		ACAGCCGGTTTAGCGA	1.99568	11.4688	C12_Glut_neurons
		ACAGCGCTCAATGTGC	4.51534	5.47558	C12_Gaba_neurons
		ACAGCGCTCATGTCAA	1.496	10.946	C12_Glut_neurons
		ACAGCGCTCCTGGCTT	4.00128	13.4862	C12_Gaba_neurons
		ACAGGAATCATGGTTA	12.3279	-0.53544	C12_Glut_neurons
		ACAGGAATCATTCATC	-0.338083	4.4853	C12_Astrocytes
		ACAGGAATCCAAGTGT	1.48812	11.6159	C12_Glut_neurons
		ACAGGAATCGGGCCAT	1.01614	12.2991	C12_Glut_neurons
		ACAGGATCAAACAACA	12.2767	10.2331	C12_Oligodendrocytes
		ACAGGATCAACAGCCT	16.4164	-8.34294	C12_Glut_neurons
		ACAGGATCACAAAGGT	12.1578	16.3007	C12_Oligodendrocytes
		ACAGGATCACTTAACG	11.9245	-8.63333	C12_Glut_neurons
		ACAGGATCAGGTCCTG	5.35876	13.817	C12_Oligodendrocytes
		ACAGGATCATGAATAG	10.3886	-2.52964	C12_Glut_neurons
		ACAGGCTGTACGGTAC	7.59682	2.80232	C12_Gaba_neurons
		ACAGGCTGTAGTTGGC	-0.00978658	5.95211	C12_Astrocytes
		ACAGGCTGTCATTGTC	2.09048	13.2128	C12_Glut_neurons
		ACAGGCTGTCTTGCAT	10.914	-2.29354	C12_Glut_neurons
		ACAGGCTGTTTAGCGA	11.5558	7.03669	C12_Glut_neurons
		ACAGGCTGTTTATGGG	9.84034	15.574	C12_Oligodendrocytes
		ACAGGCTGTTTGGTTC	9.58084	-1.81058	C12_Glut_neurons
		ACAGGTAAGAATGACG	17.8689	-0.157757	C12_Glut_neurons
		ACAGGTAAGCTAAAGG	17.1573	15.0055	C12_Oligodendrocytes
		ACAGGTAAGGTCCAAT	2.24479	12.6575	C12_Glut_neurons
		ACAGGTAAGGTTACGT	10.8952	-0.186875	C12_Glut_neurons
		ACAGGTAAGTAGGCGG	9.78973	-0.730803	C12_Glut_neurons
		ACAGTATGTAATCCCT	-0.55258	4.95237	C12_Astrocytes
		ACAGTATGTACCTTAC	13.0884	-1.91056	C12_Glut_neurons
		ACAGTATGTAGTTGGC	17.8733	14.7381	C12_Oligodendrocytes
		ACAGTATGTGAGCAAG	2.26634	11.5753	C12_Glut_neurons
		ACAGTATGTGAGCACT	3.92948	5.34071	C12_Gaba_neurons
		ACAGTATGTTGTGATG	13.5735	-4.71458	C12_Gaba_neurons
		ACAGTATGTTTAGCGA	13.5744	4.28175	C12_Glut_neurons
		ACATAGCTCAAACACC	9.14099	-4.20252	C12_Glut_neurons
		ACATAGCTCATTAGGC	15.4992	-3.21682	C12_Gaba_neurons
		ACATAGCTCCCGAACA	13.3735	2.45386	C12_Glut_neurons
		ACATAGCTCCTCACAC	11.8144	-8.95362	C12_Glut_neurons
		ACATAGCTCTATGACA	10.2856	1.52768	C12_Gaba_neurons
		ACATCAATCCCGAACA	17.297	0.644299	C12_Glut_neurons
		ACATCAATCGTTACAA	1.27472	11.9653	C12_Glut_neurons
		ACATCATCAAGGTGCA	12.7212	13.3896	C12_Oligodendrocytes
		ACATCATCAATTGAGA	-3.37375	7.32492	C12_Astrocytes
		ACATCATCACCAGGTT	16.1908	14.5706	C12_Oligodendrocytes
		ACATCATCATGCTTAG	1.74772	12.1825	C12_Glut_neurons
		ACATTAGTCAATGAGG	5.2333	14.1159	C12_Oligodendrocytes
		ACATTAGTCAGAAACG	1.35431	11.7049	C12_Glut_neurons
		ACATTAGTCCCTCATA	2.22105	13.2533	C12_Glut_neurons
		ACATTAGTCCTTGCAC	14.676	12.9388	C12_Oligodendrocytes
		ACATTAGTCGAAGCGG	4.9823	5.73898	C12_Gaba_neurons
		ACATTAGTCGTTACAA	12.4678	15.6418	C12_Oligodendrocytes
		ACATTAGTCTTAGCGG	1.23902	10.4351	C12_Glut_neurons
		ACATTGCAGACAACAG	9.70904	0.687159	C12_Gaba_neurons
		ACATTGCAGGATGATG	12.4924	14.487	C12_Oligodendrocytes
		ACATTGCAGTCAGTAC	11.7213	15.3234	C12_Oligodendrocytes
		ACCAAACTCACTTTAC	1.1233	11.7476	C12_Glut_neurons
		ACCAAACTCAGGCCTA	14.1231	-1.27964	C12_Glut_neurons
		ACCAAGCGTAACGGGA	9.89115	0.662371	C12_Gaba_neurons
		ACCAAGCGTACCCACC	1.32739	11.248	C12_Glut_neurons
		ACCAAGCGTGATGAAA	4.33778	13.6583	C12_Gaba_neurons
		ACCAAGCGTGTTAAAC	4.2464	13.2733	C12_Gaba_neurons
		ACCAAGCGTTAATCGG	12.8204	14.6367	C12_Oligodendrocytes
		ACCAAGCGTTAGGACC	14.9363	15.7186	C12_Oligodendrocytes
		ACCAAGTTCGTGCTAG	14.9604	7.58946	C12_Oligodendrocytes
		ACCAATATCAGGCCTA	12.1704	-1.6358	C12_Glut_neurons
		ACCAATATCGTTATAG	9.38455	0.439424	C12_Gaba_neurons
		ACCAATATCTGGCATG	13.6386	-4.82148	C12_Gaba_neurons
		ACCAATATCTGGCTTC	16.8527	13.9362	C12_Oligodendrocytes
		ACCACACCAACAGGAT	1.79589	-4.20841	C12_Glut_neurons
		ACCACACCAAGCCAGA	-3.18605	6.57287	C12_Astrocytes
		ACCACACCAAGCTACC	10.2767	-2.29815	C12_Glut_neurons
		ACCACACCACTGACCG	1.72085	10.1595	C12_Glut_neurons
		ACCACACCATACTCCT	9.7928	-0.336653	C12_Glut_neurons
		ACCACACCATCCTAGA	1.21083	11.4987	C12_Glut_neurons
		ACCACACCATGTTTGG	11.4587	-0.91906	C12_Glut_neurons
		ACCACATAGCATGCAT	0.767313	10.5813	C12_Glut_neurons
		ACCACATAGGTTAGCT	0.870333	5.13368	C12_Astrocytes
		ACCACATAGTCACGAT	11.1192	-0.951548	C12_Glut_neurons
		ACCAGCTCACCGTTCC	20.3323	0.833512	C12_Glut_neurons
		ACCAGCTCATAGCTTG	14.9682	14.3531	C12_Oligodendrocytes
		ACCAGCTCATGGCCCA	0.23882	5.25412	C12_Astrocytes
		ACCAGGACAAGCTTAT	10.6394	-0.963277	C12_Glut_neurons
		ACCAGGACAATAACGA	3.98773	5.40734	C12_Gaba_neurons
		ACCAGGACACATAACT	11.7645	14.2026	C12_Oligodendrocytes
		ACCAGGACAGTAAAGC	11.9577	-2.62729	C12_Glut_neurons
		ACCAGGACATAATGTC	14.1732	2.62787	C12_Glut_neurons
		ACCAGGACATTCCTCG	-0.922825	5.72102	C12_Astrocytes
		ACCAGGCTCCAATAGC	16.1162	14.8918	C12_Oligodendrocytes
		ACCAGGCTCTCACAAA	9.88674	-0.252131	C12_Glut_neurons
		ACCAGGGAGCTATATG	16.1185	14.1001	C12_Oligodendrocytes
		ACCAGGGAGCTGTACG	8.99843	-4.34958	C12_Glut_neurons
		ACCAGGGAGGACTTAC	0.0331223	11.6957	C12_Glut_neurons
		ACCATAATCCTGGCTT	11.4199	-3.36214	C12_Glut_neurons
		ACCATAATCCTTTACG	11.872	13.9892	C12_Oligodendrocytes
		ACCATAATCGATTTAG	5.08542	5.74132	C12_Gaba_neurons
		ACCATAATCGCTATAA	1.36845	12.2938	C12_Glut_neurons
		ACCATAATCTATGACA	11.8953	-8.63581	C12_Glut_neurons
		ACCATTAAGCGGTTAT	11.1842	-2.12254	C12_Glut_neurons
		ACCATTAAGGGATGAC	8.43154	-1.54567	C12_Glut_neurons
		ACCATTAAGGTAAGCA	12.9972	13.1566	C12_Oligodendrocytes
		ACCCAACCACCAGCAT	1.02314	11.2616	C12_Glut_neurons
		ACCCAACCACGTTACA	5.13202	5.81266	C12_Gaba_neurons
		ACCCAACCAGGTATTT	2.08892	11.6425	C12_Glut_neurons
		ACCCAGGGTCCTAAGA	-1.10995	5.17591	C12_Astrocytes
		ACCCAGGGTTACGCGG	13.5113	-0.694514	C12_Glut_neurons
		ACCCAGGGTTCGCTTG	8.39416	1.92292	C12_Gaba_neurons
		ACCCGCTGTGCATCGG	9.80113	15.5274	C12_Oligodendrocytes
		ACCCGGTAGTAGGCGG	10.3835	14.4674	C12_Oligodendrocytes
		ACCCGTAAGATAACCC	2.1547	12.11	C12_Glut_neurons
		ACCCGTAAGCTGTACG	11.8035	14.0585	C12_Oligodendrocytes
		ACCCGTAAGGGTTAGA	1.66978	11.8993	C12_Glut_neurons
		ACCCGTAAGTTGCCTC	13.7887	3.2845	C12_Glut_neurons
		ACCCTCCCAATTGAGA	1.9986	12.0411	C12_Glut_neurons
		ACCCTCCCAGTTTGTG	6.28463	12.0659	C12_Fibroblasts
		ACCCTGTTCGGCTAGC	18.4481	2.90744	C12_Gaba_neurons
		ACCGAAGCAAGGTACG	9.27396	0.811669	C12_Gaba_neurons
		ACCGAAGCACATTGCA	0.354166	11.5761	C12_Glut_neurons
		ACCGAAGCACCTCGCT	5.21921	5.92653	C12_Gaba_neurons
		ACCGCAATCCGCCTAT	9.06002	1.48114	C12_Gaba_neurons
		ACCGCAATCGGGCCAT	12.5935	15.2964	C12_Oligodendrocytes
		ACCGCAATCTAATCTC	-3.21864	7.20861	C12_Astrocytes
		ACCGCAATCTCACAAA	12.3813	0.0969547	C12_Glut_neurons
		ACCGGCTAGACTTACA	15.7762	13.556	C12_Oligodendrocytes
		ACCGGCTAGAGAGGAG	14.4442	4.66121	C12_Glut_neurons
		ACCGGCTAGCACCACA	0.544584	11.5518	C12_Glut_neurons
		ACCGGCTAGCCTGAGC	12.795	-0.869795	C12_Glut_neurons
		ACCGGCTAGCGGCTGT	14.9431	2.53877	C12_Glut_neurons
		ACCGGCTAGGAGGACT	6.49755	11.6916	C12_Fibroblasts
		ACCGGCTAGGTAAGGC	14.4466	13.5148	C12_Oligodendrocytes
		ACCGGTTCACAGAAAC	10.9437	-1.8909	C12_Glut_neurons
		ACCGGTTCAGCAAGGC	0.672529	11.2153	C12_Glut_neurons
		ACCGGTTCAGCACGAA	14.4317	-3.66889	C12_Gaba_neurons
		ACCTAAATCAGCCAAT	2.41833	11.7316	C12_Glut_neurons
		ACCTAAATCAGTTCCC	1.21566	12.1759	C12_Glut_neurons
		ACCTAAATCGCTATGG	1.94503	11.8297	C12_Glut_neurons
		ACCTAAATCTTGAGCG	-1.16147	5.82218	C12_Astrocytes
		ACCTAAGGTGGCTTCC	13.3497	-2.47881	C12_Glut_neurons
		ACCTAAGGTGTGAGGA	17.1157	14.5018	C12_Oligodendrocytes
		ACCTAAGGTTTATCGC	0.841649	11.3265	C12_Glut_neurons
		ACCTACCTCATGCTCC	13.5836	-4.77803	C12_Gaba_neurons
		ACCTACCTCCTAATAG	4.09208	13.5758	C12_Gaba_neurons
		ACCTACCTCTCACAAA	-0.0213418	17.3626	C12_OPC
		ACCTCACTCGAAGTAG	13.4868	15.8744	C12_Oligodendrocytes
		ACCTCACTCTGTAAGC	1.36527	11.1778	C12_Glut_neurons
		ACCTGGATCACCTGTC	1.44181	10.2728	C12_Glut_neurons
		ACCTGGATCGTTCACC	1.60319	12.7316	C12_Glut_neurons
		ACCTGGTCAAGACTCC	4.03744	4.95111	C12_Gaba_neurons
		ACCTGGTCACAGCCAT	11.9567	15.6943	C12_Oligodendrocytes
		ACCTGGTCACATAGCC	4.60034	10.5506	C12_Tanycytes
		ACCTGGTCACATGCTA	1.30809	-3.79844	C12_Glut_neurons
		ACCTGGTCACCTCACC	13.7205	15.5085	C12_Oligodendrocytes
		ACCTGGTCAGGAACTG	8.07541	1.4193	C12_Gaba_neurons
		ACCTGGTCAGGCTTGT	2.01476	11.9912	C12_Glut_neurons
		ACCTGGTCATTGACAT	2.40058	11.7471	C12_Glut_neurons
		ACCTGTTGTGCTAGCG	9.30103	-1.44526	C12_Glut_neurons
		ACCTGTTGTTAAGCTG	10.2026	1.0622	C12_Gaba_neurons
		ACCTGTTGTTCATTTG	17.4382	14.5213	C12_Oligodendrocytes
		ACCTTCATCCTTTACG	9.09601	1.49374	C12_Gaba_neurons
		ACCTTCATCTTAGGGT	-3.35437	7.15598	C12_Astrocytes
		ACCTTCCAGCGTGCGT	4.11034	6.28457	C12_Gaba_neurons
		ACCTTCCAGCTGGACC	1.88999	12.5969	C12_Glut_neurons
		ACCTTCCAGGAGGTTA	13.5509	15.6025	C12_Oligodendrocytes
		ACCTTCCAGTCATTAG	15.0171	13.9519	C12_Oligodendrocytes
		ACCTTGCTCCTAGTCC	9.26925	1.1992	C12_Gaba_neurons
		ACCTTGCTCTGGCTTC	0.872827	12.3999	C12_Glut_neurons
		ACCTTGTGTATCTGGA	12.6775	-0.458491	C12_Glut_neurons
		ACCTTGTGTCAAACTG	13.3763	15.1236	C12_Oligodendrocytes
		ACCTTGTGTGACCTGG	13.8525	4.17274	C12_Glut_neurons
		ACCTTGTGTTCCGCAC	-2.91949	6.14236	C12_Astrocytes
		ACGAACAAGAGGCTAA	1.34415	10.1834	C12_Glut_neurons
		ACGAACAAGTCATTAG	15.622	-0.178248	C12_Glut_neurons
		ACGAAGTCACAGGAAT	16.7427	15.6445	C12_Oligodendrocytes
		ACGAAGTCAGATTCAT	-1.30721	5.5987	C12_Astrocytes
		ACGAATCTCAAGTGAG	15.5248	8.07168	C12_Oligodendrocytes
		ACGAATCTCATGCATA	1.93887	12.1783	C12_Glut_neurons
		ACGAATCTCGTTAGTA	1.39149	11.7377	C12_Glut_neurons
		ACGACAAAGACCATAC	5.23184	5.82662	C12_Gaba_neurons
		ACGACTTAGCCTGATG	13.5545	14.7582	C12_Oligodendrocytes
		ACGACTTAGCGCTAAT	14.5159	0.470485	C12_Glut_neurons
		ACGACTTAGGTGAGAC	14.842	14.3911	C12_Oligodendrocytes
		ACGAGTAAGGAGGACT	14.4863	15.2098	C12_Oligodendrocytes
		ACGAGTAAGGTGCTGC	11.0705	-0.0762924	C12_Gaba_neurons
		ACGATTCAGCAGGTGG	17.4986	0.141368	C12_Glut_neurons
		ACGCAAGCAATATAGG	0.580197	5.847	C12_Astrocytes
		ACGCAAGCACATACTG	5.24129	5.78647	C12_Gaba_neurons
		ACGCAAGCACTTCATC	10.9058	14.5771	C12_Oligodendrocytes
		ACGCAAGCAGCAACCT	1.56239	10.7215	C12_Glut_neurons
		ACGCAAGCAGGTTTGC	17.9924	0.236452	C12_Glut_neurons
		ACGCACGGTGACATGC	8.58653	0.556109	C12_Gaba_neurons
		ACGCACGGTTAAGCGC	1.18187	12.7708	C12_Glut_neurons
		ACGCCACAGACTTACA	1.74001	13.0176	C12_Glut_neurons
		ACGCCACAGCGCTAAT	10.1995	-2.34147	C12_Glut_neurons
		ACGCCACAGGACCAGG	14.0832	8.74634	C12_Oligodendrocytes
		ACGCCTAAGCACTAGT	13.5644	2.82308	C12_Glut_neurons
		ACGCCTAAGCTGTACG	13.5413	3.52727	C12_Glut_neurons
		ACGCCTAAGTCCTGAG	10.3677	-0.817525	C12_Glut_neurons
		ACGCCTTTCAAATCGC	2.17695	11.6859	C12_Glut_neurons
		ACGCTTGAGCACAGAA	2.23686	13.2786	C12_Glut_neurons
		ACGCTTGAGCATGACT	14.7367	-3.68127	C12_Gaba_neurons
		ACGCTTGAGGTACCGC	14.5681	15.0685	C12_Oligodendrocytes
		ACGGGAAGTATTCGCT	4.39821	5.70933	C12_Gaba_neurons
		ACGGGAAGTCAATAGT	11.9113	-8.25975	C12_Glut_neurons
		ACGGTACGTCACCAAA	6.20121	11.6992	C12_Fibroblasts
		ACGGTTAGTCAGGCAT	12.4097	-2.29012	C12_Glut_neurons
		ACGGTTAGTTAAGGCC	15.8866	13.5868	C12_Oligodendrocytes
		ACGGTTTAGTGTTGCG	4.34437	13.696	C12_Gaba_neurons
		ACGTACCCAACTGGGA	1.80283	10.9264	C12_Glut_neurons
		ACGTACCCACCAGGTT	5.95526	11.8956	C12_Fibroblasts
		ACGTACCCACTTACAG	9.81241	3.76422	C12_Gaba_neurons
		ACGTACCCAGAGGGAG	10.4738	-2.92247	C12_Glut_neurons
		ACGTACCCATAATCGT	8.325	2.21171	C12_Gaba_neurons
		ACGTACCCATTAGCGC	0.814832	10.2287	C12_Glut_neurons
		ACGTCAAGTAAGGTCC	13.3775	15.6417	C12_Oligodendrocytes
		ACGTCAAGTGAACAAA	9.56838	-2.39723	C12_Glut_neurons
		ACGTCAAGTGTTTGTC	9.5894	1.30005	C12_Gaba_neurons
		ACGTCAAGTTGGGTTA	10.1731	13.9332	C12_Oligodendrocytes
		ACGTCCAAGAAAGGAA	12.692	-0.680607	C12_Glut_neurons
		ACGTCCAAGACCATAC	13.452	15.4932	C12_Oligodendrocytes
		ACGTCCAAGGCGGGTA	8.65913	14.7742	C12_Oligodendrocytes
		ACGTCCAAGTGAGGGT	3.7436	12.8455	C12_Gaba_neurons
		ACGTCCTTCAGGATGA	4.06381	5.00444	C12_Gaba_neurons
		ACGTCCTTCATTGCAA	2.46799	11.7672	C12_Glut_neurons
		ACGTCCTTCCCTGGTT	2.14115	11.8223	C12_Glut_neurons
		ACGTTACAGCCGCTAA	16.0777	0.832725	C12_Glut_neurons
		ACGTTACAGCCGGTAC	10.934	-2.10598	C12_Glut_neurons
		ACGTTACAGCTTATGA	14.9392	0.485843	C12_Glut_neurons
		ACGTTACAGGCAATAG	7.45295	4.34898	C12_Gaba_neurons
		ACGTTACAGTTTGCGG	11.8847	-8.67477	C12_Glut_neurons
		ACGTTGTAGACTCGCA	1.98455	12.1431	C12_Glut_neurons
		ACGTTGTAGAGGAGTC	4.94627	5.76193	C12_Gaba_neurons
		ACTAAAGCAAATGCCC	9.75607	1.04693	C12_Gaba_neurons
		ACTAAAGCAATTAACC	0.556172	11.395	C12_Glut_neurons
		ACTAACCAGGAGTCGG	16.3355	0.860338	C12_Glut_neurons
		ACTAACCAGGGTTATC	0.617096	11.0806	C12_Glut_neurons
		ACTAACCAGTACCGCA	13.8863	13.1092	C12_Oligodendrocytes
		ACTAACCAGTATTGGC	4.33034	13.754	C12_Gaba_neurons
		ACTAACCAGTTCCTGC	9.7955	13.2465	C12_Oligodendrocytes
		ACTAACGGTTAAGCGC	11.8512	14.7974	C12_Oligodendrocytes
		ACTAACGGTTGGTTAG	11.132	15.2759	C12_Oligodendrocytes
		ACTAACTCACAACCTA	0.0832664	6.05122	C12_Astrocytes
		ACTAACTCACCTGTAA	4.19582	12.5134	C12_Gaba_neurons
		ACTAACTCAGCACCAT	11.2044	-0.732931	C12_Glut_neurons
		ACTAATCCAACTAGCC	3.66899	2.26626	C12_Gaba_neurons
		ACTAATCCACACTAAT	-0.82519	4.79075	C12_Astrocytes
		ACTAATCCACCATATG	-1.24459	3.54135	C12_Astrocytes
		ACTAATCCAGTTTCTC	14.0848	8.40721	C12_Oligodendrocytes
		ACTAGGCGTAAGCTCA	12.8686	14.4418	C12_Oligodendrocytes
		ACTAGGCGTCACCTAT	8.59953	1.2608	C12_Gaba_neurons
		ACTAGGCGTGGAAACG	13.0397	-0.868924	C12_Glut_neurons
		ACTATCCGTCGCATAA	-0.324521	16.6548	C12_OPC
		ACTATCCGTTACAAAC	1.65327	10.1733	C12_Glut_neurons
		ACTATCCGTTGTTGGA	15.8118	0.432126	C12_Glut_neurons
		ACTATCCGTTTCCTCC	4.49598	2.48244	C12_Gaba_neurons
		ACTATGTCAAGGTGGC	16.4067	14.7162	C12_Oligodendrocytes
		ACTATGTCAATTGCGC	12.0957	13.6968	C12_Oligodendrocytes
		ACTATGTCAGAAACGT	16.0042	-1.62762	C12_Glut_neurons
		ACTATGTCAGGACCAA	11.5192	-3.11353	C12_Glut_neurons
		ACTCACCTCATGCCTC	9.17678	-3.00748	C12_Glut_neurons
		ACTCACCTCCAGCACA	19.145	-4.70925	C12_Gaba_neurons
		ACTCACCTCGTTATAG	2.23486	12.0193	C12_Glut_neurons
		ACTCACCTCTGTGCCT	2.27449	11.9357	C12_Glut_neurons
		ACTCACTGTGTTTGAG	13.1204	14.0048	C12_Oligodendrocytes
		ACTCAGTAGAGAGGAG	1.3279	5.81902	C12_Astrocytes
		ACTCAGTAGCCTGACA	1.99489	12.2398	C12_Glut_neurons
		ACTCAGTAGCTGTACG	-0.445878	6.04953	C12_Astrocytes
		ACTCAGTAGGAACGCG	17.0898	0.0272766	C12_Glut_neurons
		ACTCCTCAGAGAAGGG	9.40309	-2.29103	C12_Glut_neurons
		ACTCCTCAGCAAGACA	5.3568	14.2014	C12_Gaba_neurons
		ACTCCTCAGGGCCACT	16.9051	13.1692	C12_Oligodendrocytes
		ACTCGCGCAAAGCTAA	8.99079	2.14925	C12_Gaba_neurons
		ACTCGCGCAGTTTACG	1.9196	11.2732	C12_Glut_neurons
		ACTCGCGCATCCCTCA	11.9594	15.1931	C12_Oligodendrocytes
		ACTCGCGCATTTGCTC	19.0542	-4.50775	C12_Gaba_neurons
		ACTCGCTTCAAGCGCC	10.4315	15.9389	C12_Oligodendrocytes
		ACTCGCTTCAGTGAAG	13.5083	-1.3526	C12_Glut_neurons
		ACTCGCTTCATGCAAC	8.6082	-1.94607	C12_Glut_neurons
		ACTGAAACAGCTAACC	8.86353	1.17337	C12_Gaba_neurons
		ACTGAAACAGTACCGT	-0.204681	16.8495	C12_OPC
		ACTGAAACATTGTCAG	15.4102	-2.87073	C12_Gaba_neurons
		ACTGAATGTAGCTAGC	7.73843	-0.996086	C12_Glut_neurons
		ACTTACAAGCGAGTAA	9.98774	-2.27883	C12_Glut_neurons
		ACTTACAAGTAGCGCC	0.742935	11.7877	C12_Glut_neurons
		ACTTACTTCCGGAACC	1.78667	-4.2424	C12_Glut_neurons
		ACTTACTTCGAGCAAA	13.1876	-4.39671	C12_Glut_neurons
		ACTTACTTCGCAAACT	16.1361	-1.16472	C12_Glut_neurons
		ACTTACTTCTTACTCG	13.4013	14.9372	C12_Oligodendrocytes
		ACTTAGGGTGGGAACA	13.1252	-2.6071	C12_Glut_neurons
		ACTTAGGGTGTCCAGG	7.74923	4.01976	C12_Gaba_neurons
		ACTTAGGGTTCTTTAG	1.10372	10.8267	C12_Glut_neurons
		ACTTAGGGTTTGTTGC	9.96622	-0.548467	C12_Glut_neurons
		ACTTAGTCAAGTGAAC	-1.11262	5.3448	C12_Astrocytes
		ACTTATCTCATGTTTC	9.54625	-3.06651	C12_Glut_neurons
		ACTTATCTCCAAATCA	15.5526	3.58816	C12_Glut_neurons
		ACTTATCTCCCGCCTA	9.10722	2.01589	C12_Gaba_neurons
		ACTTATCTCCTGGTGA	10.4291	-1.847	C12_Glut_neurons
		ACTTATGAGGGACCTC	1.46349	10.1027	C12_Glut_neurons
		ACTTATGAGGTCCACA	10.3009	-2.04243	C12_Glut_neurons
		ACTTATGAGGTGAAAT	9.72089	14.016	C12_Oligodendrocytes
		ACTTATGAGTAGCCAT	9.24525	-0.892932	C12_Glut_neurons
		ACTTATGAGTTTGGGT	3.98808	5.15661	C12_Gaba_neurons
		ACTTATGAGTTTGGTA	2.07787	11.1933	C12_Glut_neurons
		ACTTCGCTCACTAGGT	0.215703	11.629	C12_Glut_neurons
		ACTTCGCTCCAAGTTA	10.6297	-2.08653	C12_Glut_neurons
		ACTTCGCTCCCTCAGT	17.0205	14.9654	C12_Oligodendrocytes
		ACTTCGCTCCTTGTTG	10.7001	-2.62612	C12_Glut_neurons
		ACTTCGCTCGGTTCCT	4.2336	12.0802	C12_Astrocytes
		ACTTGCACAATGCCTA	12.1031	-1.29356	C12_Glut_neurons
		ACTTGCACAGCCAGTT	10.5539	14.5043	C12_Oligodendrocytes
		ACTTGCACAGCTAACC	17.601	-1.33696	C12_Glut_neurons
		ACTTGCACAGCTCAAC	8.38367	3.40592	C12_Gaba_neurons
		ACTTGCACAGGCTACT	15.3266	13.8324	C12_Oligodendrocytes
		ACTTGCACATGCTCCC	2.00013	13.2003	C12_Glut_neurons
		ACTTGTAAGTTTGTCT	1.98165	13.3739	C12_Glut_neurons
		ACTTGTCGTACGATTG	1.42127	12.3958	C12_Glut_neurons
		ACTTGTCGTCCAAGAC	9.02011	0.615532	C12_Gaba_neurons
		ACTTGTCGTGTTTGCT	0.790143	11.43	C12_Glut_neurons
		ACTTGTCGTTTGCAGA	12.54	4.17165	C12_Glut_neurons
		ACTTTGTTCACTCAAA	9.95364	9.36791	C12_Oligodendrocytes
		ACTTTGTTCCAAACAC	6.24893	11.6995	C12_Fibroblasts
		ACTTTGTTCGAGGTGG	-1.58135	6.08189	C12_Astrocytes
		ACTTTGTTCTTGAGGT	1.88359	11.7271	C12_Glut_neurons
		AGAAACCCAGCAACAG	13.5034	13.8815	C12_Oligodendrocytes
		AGAAACCCAGGCTTCG	-2.01611	4.76162	C12_Astrocytes
		AGAAACCCAGGTTTGC	16.1024	-3.45748	C12_Gaba_neurons
		AGAAACCCATTGCGAC	-2.14721	4.46782	C12_Astrocytes
		AGAAACTAGCTAATCA	15.7589	1.55333	C12_Glut_neurons
		AGAAACTAGGCTACTG	0.521912	11.2173	C12_Glut_neurons
		AGAAACTAGGCTAGAA	-0.593593	6.38542	C12_Astrocytes
		AGAAACTAGTGAACGA	1.37629	10.8993	C12_Glut_neurons
		AGAAACTAGTTTGCGG	17.435	14.7991	C12_Oligodendrocytes
		AGAAAGGCAGTTGCGT	1.10399	10.8114	C12_Glut_neurons
		AGAACAAGTATTGGAT	14.5072	12.3089	C12_Oligodendrocytes
		AGAACAAGTGAGGTGA	9.11311	0.930592	C12_Gaba_neurons
		AGAACAAGTTGGCCGA	4.4814	2.34773	C12_Gaba_neurons
		AGAACCAAGGTGTCCA	1.67566	11.1265	C12_Glut_neurons
		AGAACCAAGTTTCCGC	-1.38414	3.44478	C12_Astrocytes
		AGAACCGCACATGCTA	1.66217	11.3446	C12_Glut_neurons
		AGAACCGCACCAAAGG	9.14191	-0.15724	C12_Glut_neurons
		AGAACCGCAGGTTCAC	-0.1696	4.16536	C12_Astrocytes
		AGAACCGCATCCCGCT	-0.707842	16.952	C12_OPC
		AGAAGGTGTCATAGAT	6.05183	3.10655	C12_Gaba_neurons
		AGAAGGTGTCCTAGTT	0.201968	11.0444	C12_Glut_neurons
		AGAAGGTGTTACCGGG	-0.111092	5.21726	C12_Astrocytes
		AGAAGGTGTTCGGTAA	9.44543	-0.340068	C12_Gaba_neurons
		AGAATCGAGCATGACT	9.93582	0.498517	C12_Gaba_neurons
		AGAATCGAGGTACCGC	10.7485	2.91389	C12_Gaba_neurons
		AGAATCGAGTTGGATC	10.2909	16.4437	C12_Oligodendrocytes
		AGAATCTGTCAAGTGC	17.1596	14.1336	C12_Oligodendrocytes
		AGAATCTGTCAATAGT	0.675382	6.0623	C12_Astrocytes
		AGAATCTGTCATCATC	9.55652	-1.32751	C12_Glut_neurons
		AGAATCTGTGTCCTGC	12.3056	2.07853	C12_Neurons
		AGAATCTGTTAGCAGC	0.0307062	4.52598	C12_Astrocytes
		AGAATCTGTTTAACCC	0.669164	11.4573	C12_Glut_neurons
		AGACAATAGGCAAGTA	1.7266	9.96738	C12_Glut_neurons
		AGACACGCAATGCGCT	1.11207	12.1774	C12_Glut_neurons
		AGACACGCAATTGAGA	16.5033	15.2543	C12_Oligodendrocytes
		AGACACGCAGGCTACT	1.96233	11.4158	C12_Glut_neurons
		AGACACGCATAGCTTG	-2.23951	6.0558	C12_Astrocytes
		AGACCCGGTAGCAGCT	9.48612	1.68471	C12_Gaba_neurons
		AGACCCGGTCCTCCAA	1.60226	12.8728	C12_Glut_neurons
		AGACCCGGTGTCCAAA	10.1142	-2.01975	C12_Glut_neurons
		AGACTATGTAGGTTGC	-0.0951258	11.6017	C12_Glut_neurons
		AGAGAAGCACCAAAGG	8.78632	-0.807367	C12_Gaba_neurons
		AGAGAAGCACTTCACT	2.4034	11.9658	C12_Glut_neurons
		AGAGAAGCAGGTCCTG	11.8194	9.05086	C12_Oligodendrocytes
		AGAGAGGAGCAACATC	1.15518	10.9469	C12_Glut_neurons
		AGAGAGGAGCTGGCTA	0.806832	11.0173	C12_Glut_neurons
		AGAGATTAGACTAAGG	4.14445	13.5708	C12_Gaba_neurons
		AGAGATTAGGGACTAA	9.2112	3.09123	C12_Gaba_neurons
		AGAGGATGTTAAGTGT	14.9922	0.956086	C12_Glut_neurons
		AGAGGATGTTACCGGG	10.1263	2.90442	C12_Gaba_neurons
		AGAGGATGTTAGTTGG	-0.494831	16.2732	C12_OPC
		AGAGGATGTTCAAGAT	12.6383	-1.40309	C12_Glut_neurons
		AGAGGATGTTGCAGTA	6.75729	1.42046	C12_Gaba_neurons
		AGATGAAGTACTGAAT	-0.0918276	3.76958	C12_Astrocytes
		AGATGAAGTAGACAAA	9.78021	14.5314	C12_Oligodendrocytes
		AGATGAAGTCAATACG	13.4738	0.672854	C12_Glut_neurons
		AGATGAAGTGAGGTAG	10.4587	15.294	C12_Oligodendrocytes
		AGATGAAGTGCACGCA	14.755	7.38378	C12_Oligodendrocytes
		AGATGAAGTTTAACGG	1.07077	11.5863	C12_Glut_neurons
		AGATGCTTCCTAAGTA	11.5605	15.7963	C12_Oligodendrocytes
		AGATGCTTCGAAGTGA	14.8382	12.9475	C12_Oligodendrocytes
		AGATGCTTCGAGGAAC	0.608485	16.9929	C12_OPC
		AGATGCTTCGTTACTT	11.7549	-0.7934	C12_Glut_neurons
		AGCAAATAGAGGAGGA	9.41445	15.8314	C12_Oligodendrocytes
		AGCAAATAGCTTGCTC	2.26509	12.1436	C12_Glut_neurons
		AGCAAATAGGATCCGC	15.1187	4.41428	C12_Glut_neurons
		AGCAAATAGGGACCTC	16.8766	15.2195	C12_Oligodendrocytes
		AGCAAATAGGGTTAGA	9.79595	0.688943	C12_Gaba_neurons
		AGCAACAAGCAAACCT	0.913854	11.4806	C12_Glut_neurons
		AGCAACAAGCTGTACG	11.3726	-1.82848	C12_Glut_neurons
		AGCAACAAGGACCAGG	15.1819	3.45604	C12_Glut_neurons
		AGCAAGGGTTAGGATT	10.9041	0.286273	C12_Glut_neurons
		AGCAATACAGCAATAA	17.1673	0.703256	C12_Glut_neurons
		AGCAATTGTAACTACG	1.32941	12.4417	C12_Glut_neurons
		AGCAATTGTGATGGCT	10.6485	15.7966	C12_Oligodendrocytes
		AGCAATTGTGGGTGAA	13.1748	12.4809	C12_Oligodendrocytes
		AGCACAGCACAGGATG	5.17927	14.1298	C12_Gaba_neurons
		AGCACAGCACCCTCAC	1.65463	11.9014	C12_Glut_neurons
		AGCACAGCAGCAACCT	14.4559	13.9496	C12_Oligodendrocytes
		AGCACAGCATATAACC	16.7025	15.3552	C12_Oligodendrocytes
		AGCACAGCATCCTAGA	-0.899756	4.14702	C12_Astrocytes
		AGCACAGCATTATGAC	14.8858	1.33808	C12_Glut_neurons
		AGCACTAGTACCGTTT	11.9552	-7.78047	C12_Glut_neurons
		AGCACTAGTTAGCCAA	10.7785	14.7223	C12_Oligodendrocytes
		AGCAGGTAGCATTAGC	10.9847	14.1777	C12_Oligodendrocytes
		AGCAGGTAGCGCCTAA	7.70953	1.77082	C12_Gaba_neurons
		AGCAGGTAGCTATATG	17.8569	1.2217	C12_Glut_neurons
		AGCAGGTAGGCACAGG	14.9748	15.1365	C12_Oligodendrocytes
		AGCAGGTAGGCCTGGT	13.5771	9.45542	C12_Oligodendrocytes
		AGCAGGTAGTAGCCAT	9.85691	15.9566	C12_Oligodendrocytes
		AGCATCCCAATGAAGC	3.39719	12.3797	C12_Gaba_neurons
		AGCATCCCACAAACTT	14.3921	14.8818	C12_Oligodendrocytes
		AGCATCCCACAGGAAT	15.5289	4.2011	C12_Glut_neurons
		AGCATCCCACTGGCCA	2.19202	12.2617	C12_Glut_neurons
		AGCATCCCAGCAAGAT	2.28196	13.0394	C12_Glut_neurons
		AGCATCCCAGCACGAA	0.704453	4.88537	C12_Astrocytes
		AGCATTTCACCTGGTG	8.68757	0.643079	C12_Gaba_neurons
		AGCATTTCAGCTCATA	1.70372	12.5458	C12_Glut_neurons
		AGCATTTCATTAGGTT	0.925596	4.98576	C12_Astrocytes
		AGCCAGTGTAACTACG	7.77654	1.94213	C12_Gaba_neurons
		AGCCAGTGTACAAAGA	15.5932	15.5867	C12_Oligodendrocytes
		AGCCAGTGTCCCGGAA	1.55288	13.0541	C12_Glut_neurons
		AGCCAGTGTGGGTACT	-2.70207	5.88534	C12_Astrocytes
		AGCCGCTAGCCTAATA	1.85852	11.7	C12_Glut_neurons
		AGCCGGTTCAAGTGTC	9.89944	-0.600422	C12_Glut_neurons
		AGCCGGTTCACAAGCT	7.95477	3.42203	C12_Gaba_neurons
		AGCCTAAGTCACAGAC	-0.0823357	11.3022	C12_Glut_neurons
		AGCCTAAGTTTATTCG	9.44839	-4.41426	C12_Glut_neurons
		AGCCTAGTCAGCTAAC	2.23168	12.1272	C12_Glut_neurons
		AGCCTAGTCCATTACT	1.86404	11.9503	C12_Glut_neurons
		AGCCTAGTCGACAAAG	16.5225	14.9157	C12_Oligodendrocytes
		AGCCTCCGTAGCTAGC	10.8848	2.16015	C12_Gaba_neurons
		AGCCTCCGTATTTGCC	2.18158	13.2394	C12_Glut_neurons
		AGCCTCCGTTGAGGTC	10.9872	2.57437	C12_Gaba_neurons
		AGCCTGGGTCCGTAGG	8.5234	1.01249	C12_Gaba_neurons
		AGCCTGGGTCGTAAAT	12.1101	-2.79349	C12_Glut_neurons
		AGCCTGGGTCTCAGCC	5.13909	14.2005	C12_Gaba_neurons
		AGCCTGGGTGATTACG	10.5124	3.76718	C12_Gaba_neurons
		AGCGATTTCGGTTACG	-1.82858	6.01007	C12_Astrocytes
		AGCGCCTAGGCAGGTG	16.2313	15.905	C12_Oligodendrocytes
		AGCGCCTAGTTAACCA	-2.64985	5.63041	C12_Astrocytes
		AGCGCTCAGCGATACT	4.73022	10.461	C12_Tanycytes
		AGCGCTCAGGATTGAG	-3.32179	7.31792	C12_Astrocytes
		AGCGCTCAGTCCTTTG	9.31401	5.46588	C12_Gaba_neurons
		AGCGGACCAAAGCGCA	10.0693	-1.4627	C12_Glut_neurons
		AGCGGACCAAGCTTTG	12.9848	-0.0849927	C12_Glut_neurons
		AGCGGACCACATTAAC	9.72661	1.53561	C12_Gaba_neurons
		AGCGGACCAGGCTAGA	0.495189	10.6505	C12_Glut_neurons
		AGCGGACCATAGACCC	14.4719	14.2465	C12_Oligodendrocytes
		AGCGGATAGCGCAATT	8.62672	14.1257	C12_Oligodendrocytes
		AGCGGATAGCTCAATA	11.0104	15.4095	C12_Oligodendrocytes
		AGCGGATAGGACCTTG	3.59186	12.6689	C12_Gaba_neurons
		AGCGTGCTCATCCTGC	0.801067	12.118	C12_Glut_neurons
		AGCTAAACAACCTAAT	0.13085	12.1742	C12_Glut_neurons
		AGCTAAACAAGGACCA	0.177698	12.2248	C12_Glut_neurons
		AGCTAAACACAGCCTG	9.805	-0.177274	C12_Glut_neurons
		AGCTAAACACGAATCC	9.55613	-2.42805	C12_Glut_neurons
		AGCTAAACACTAAGAA	0.858351	11.492	C12_Glut_neurons
		AGCTAAACAGAATGAC	15.1305	0.366745	C12_Glut_neurons
		AGCTAAACAGTAGCCT	-0.244631	3.65837	C12_Astrocytes
		AGCTAACTCAATTACG	15.5218	0.853142	C12_Glut_neurons
		AGCTAACTCCAGCACA	8.25702	1.55991	C12_Gaba_neurons
		AGCTAACTCCTTCAAT	-3.31181	7.31681	C12_Astrocytes
		AGCTAACTCTAACCTT	16.2697	13.9481	C12_Oligodendrocytes
		AGCTAACTCTGTGCAG	15.9834	0.404774	C12_Glut_neurons
		AGCTACGTCAAGTGTC	9.08451	-0.644138	C12_Glut_neurons
		AGCTACGTCATGCTTT	4.01869	5.14876	C12_Gaba_neurons
		AGCTACGTCCCGAACA	9.1084	-0.566745	C12_Glut_neurons
		AGCTACGTCCGTTAAA	10.1495	0.608453	C12_Gaba_neurons
		AGCTACGTCCTAATTC	14.2063	8.35637	C12_Oligodendrocytes
		AGCTACGTCGTTTCTG	0.491373	11.8692	C12_Glut_neurons
		AGCTACTAGACTTACA	15.4194	14.3617	C12_Oligodendrocytes
		AGCTACTAGGTCATTA	2.3944	12.4925	C12_Glut_neurons
		AGCTACTAGGTGAGAC	19.2248	2.81663	C12_Gaba_neurons
		AGCTACTAGTCACTAA	2.09664	11.2182	C12_Glut_neurons
		AGCTAGTTCCTCAGTC	13.5355	-0.506334	C12_Glut_neurons
		AGCTAGTTCCTGGTCT	10.6776	16.6856	C12_Oligodendrocytes
		AGCTAGTTCGTGCTAG	7.57846	3.5117	C12_Gaba_neurons
		AGCTATATCCTTAGGG	17.284	5.48438	C12_Glut_neurons
		AGCTATATCGATTTAG	15.3865	14.1761	C12_Oligodendrocytes
		AGCTATATCGGCCATA	4.183	6.17567	C12_Gaba_neurons
		AGCTCATAGCTCCTTA	1.02437	-3.53288	C12_Glut_neurons
		AGCTCATAGGAGGCAT	1.69644	11.1153	C12_Glut_neurons
		AGCTCATAGTAAACCC	1.2148	11.9356	C12_Glut_neurons
		AGCTCATAGTTTAACG	3.82224	5.42616	C12_Gaba_neurons
		AGCTGCTCACTTGTTC	1.8423	12.9757	C12_Glut_neurons
		AGCTGCTCAGCATTAT	10.3989	-1.96531	C12_Glut_neurons
		AGCTGCTCATCACAGC	11.8988	-0.177413	C12_Glut_neurons
		AGCTTAATCAAGTGTC	14.6752	14.7494	C12_Oligodendrocytes
		AGCTTAATCAGTATTG	-3.06846	6.97572	C12_Astrocytes
		AGCTTAATCATTTGCT	-3.27944	7.22915	C12_Astrocytes
		AGCTTAATCCGCACAA	12.6334	16.1833	C12_Oligodendrocytes
		AGCTTAATCCTGCGAA	11.8229	-0.272207	C12_Glut_neurons
		AGCTTCCTCGATTATG	10.3496	13.3747	C12_Oligodendrocytes
		AGCTTCCTCGCATCCT	0.824599	4.72698	C12_Astrocytes
		AGCTTCCTCGTCCTTA	11.3112	0.979423	C12_Gaba_neurons
		AGCTTGGTCCTAGTTT	9.61609	1.19143	C12_Gaba_neurons
		AGCTTGGTCCTTTACG	1.57041	11.5519	C12_Glut_neurons
		AGCTTTAAGGACAACA	13.3416	15.7755	C12_Oligodendrocytes
		AGCTTTAAGGCTACTG	17.0239	13.9454	C12_Oligodendrocytes
		AGCTTTAAGGGTGGAT	16.0654	-7.86282	C12_Glut_neurons
		AGCTTTAAGGTGTTAC	11.8035	14.4059	C12_Oligodendrocytes
		AGCTTTAAGTTGGCCA	15.3663	15.048	C12_Oligodendrocytes
		AGGAAACGTCCGTAGG	11.4432	15.5501	C12_Oligodendrocytes
		AGGAAACGTCGCATAA	-3.29756	4.42331	C12_Astrocytes
		AGGAAACGTGCAACTA	13.6352	-4.78118	C12_Gaba_neurons
		AGGAAACGTTAGTGAT	11.9354	-8.43979	C12_Glut_neurons
		AGGAAACGTTTATTCG	-7.13164	1.45064	C12_Gaba_neurons
		AGGAACGGTAACGTGC	14.773	7.28013	C12_Neurons
		AGGAACGGTCAAGTGC	12.1442	15.8901	C12_Oligodendrocytes
		AGGAACGGTCCACAAA	15.5963	-0.197465	C12_Glut_neurons
		AGGAACGGTCCCGGAA	5.2816	5.75035	C12_Gaba_neurons
		AGGAACGGTGCTCCGT	1.21599	10.347	C12_Glut_neurons
		AGGAACGGTGGACCTG	12.6649	2.6782	C12_Glut_neurons
		AGGAACGGTTATGTGG	15.6801	3.7366	C12_Glut_neurons
		AGGAACGGTTGGATAT	13.9843	15.3001	C12_Oligodendrocytes
		AGGAACGGTTTGGCTT	-3.36121	7.27549	C12_Astrocytes
		AGGACGTAGATAAAGC	10.5391	3.10836	C12_Gaba_neurons
		AGGACGTAGCCGCAAC	8.45678	3.53932	C12_Gaba_neurons
		AGGACGTAGCTTATGA	6.61818	0.663018	C12_Gaba_neurons
		AGGACGTAGGAGCATA	2.1887	12.0156	C12_Glut_neurons
		AGGACGTAGGCCTGGT	-0.306	11.429	C12_Glut_neurons
		AGGACGTAGTACTGGT	-0.573972	5.16257	C12_Astrocytes
		AGGACGTAGTCCTGAG	12.6375	-5.57476	C12_Glut_neurons
		AGGACGTAGTTGCCTC	12.9088	13.9603	C12_Oligodendrocytes
		AGGACTAAGCTGGCTA	0.0271076	4.97784	C12_Astrocytes
		AGGACTAAGTTATGGC	11.0273	-0.0141228	C12_Glut_neurons
		AGGACTAAGTTGTCTT	1.48476	11.5314	C12_Glut_neurons
		AGGAGCTAGCCTCTGT	4.19951	5.15667	C12_Gaba_neurons
		AGGAGCTAGGAGTCGG	5.48495	5.47565	C12_Gaba_neurons
		AGGAGCTAGGCATTGT	1.6086	11.9453	C12_Glut_neurons
		AGGAGCTAGGTGCTGC	8.66808	1.60725	C12_Gaba_neurons
		AGGATATAGCCTAATA	4.05628	5.23812	C12_Gaba_neurons
		AGGATATAGGCCTGGT	-7.12811	1.4394	C12_Gaba_neurons
		AGGATATAGTAACTCA	11.2418	0.0191899	C12_Glut_neurons
		AGGATATAGTGAACGA	12.0797	-8.83656	C12_Glut_neurons
		AGGATCCGTACAATGT	11.1351	14.6496	C12_Oligodendrocytes
		AGGATCCGTCAGTAAT	21.9485	4.45181	C12_Glut_neurons
		AGGATCCGTCGCGCAA	3.97862	5.08828	C12_Gaba_neurons
		AGGATCCGTTAACGAT	-0.220973	16.9181	C12_OPC
		AGGATGCAGCAGGTTT	12.3285	-3.65412	C12_Glut_neurons
		AGGATGCAGGATTGCT	11.7841	-8.85899	C12_Glut_neurons
		AGGATGCAGGTGAAAT	1.99681	12.743	C12_Glut_neurons
		AGGATGCAGTTTCCGC	12.5539	15.6597	C12_Oligodendrocytes
		AGGATGTCACCAGGTT	1.51742	12.2691	C12_Glut_neurons
		AGGATGTCACCTGGTG	2.0645	12.078	C12_Glut_neurons
		AGGATGTCACTTAGGC	13.101	12.9286	C12_Oligodendrocytes
		AGGATGTCAGCCAGTT	12.2748	16.4846	C12_Oligodendrocytes
		AGGATTGAGCTCCCTG	1.63399	10.0619	C12_Glut_neurons
		AGGATTGAGGAGCAAC	9.61522	16.1241	C12_Oligodendrocytes
		AGGATTGAGGATCCGC	0.339269	11.3179	C12_Glut_neurons
		AGGATTGAGGCTACTG	17.1199	14.3637	C12_Oligodendrocytes
		AGGCAATCAATTTGGT	11.9792	-8.62655	C12_Glut_neurons
		AGGCAATCACCGGCTA	15.5968	13.6795	C12_Oligodendrocytes
		AGGCAATCACGGTTTA	5.23364	14.1572	C12_Oligodendrocytes
		AGGCAATCAGAAACGT	0.758073	11.0919	C12_Glut_neurons
		AGGCAATCAGTGAACG	19.4669	6.77837	C12_Glut_neurons
		AGGCAGGTCCTCAGTC	1.57324	10.0331	C12_Glut_neurons
		AGGCAGGTCGTTACAA	8.08413	-1.95126	C12_Glut_neurons
		AGGCCCAGTCACAAAT	1.95087	11.3901	C12_Glut_neurons
		AGGCCCAGTCTTGCTG	9.34578	0.550259	C12_Gaba_neurons
		AGGCCCAGTGAATCGC	16.1525	14.1797	C12_Oligodendrocytes
		AGGCCCAGTGCTTAGA	17.0035	14.9427	C12_Oligodendrocytes
		AGGCCCAGTTGGATCA	1.93308	13.2657	C12_Glut_neurons
		AGGCCCAGTTGTTGTC	1.78819	12.9726	C12_Glut_neurons
		AGGCGGATCGCTTGCT	1.54268	11.5629	C12_Glut_neurons
		AGGCGGATCTACTAAG	5.07907	1.59621	C12_Gaba_neurons
		AGGCGGATCTTGATGA	0.549778	16.9732	C12_OPC
		AGGCTAAAGAAACTGG	11.0985	1.70228	C12_Gaba_neurons
		AGGCTAAAGGCCCAGT	10.419	-2.33466	C12_Glut_neurons
		AGGCTAAAGGCTAAGA	15.8877	14.7029	C12_Oligodendrocytes
		AGGCTAAAGTTTAACG	17.5517	-1.61864	C12_Glut_neurons
		AGGCTAGCATCCAGGT	14.0048	4.12641	C12_Glut_neurons
		AGGGCCTTCCTCATCA	1.69325	13.3082	C12_Glut_neurons
		AGGGCCTTCTGTGCCT	8.79511	0.267684	C12_Gaba_neurons
		AGGGCCTTCTGTTGCC	10.749	-1.04165	C12_Glut_neurons
		AGGGCTACAGTCTATG	19.3769	-4.36163	C12_Gaba_neurons
		AGGGTTGCAACTAGGG	3.90248	5.299	C12_Gaba_neurons
		AGGGTTGCAATGCCCG	1.37602	11.3773	C12_Glut_neurons
		AGGGTTGCAGGAAGCC	7.51486	3.70206	C12_Gaba_neurons
		AGGGTTGCAGGCTGTT	15.5896	3.44152	C12_Glut_neurons
		AGGTAACCACGTTACA	4.17488	5.1353	C12_Gaba_neurons
		AGGTAACCAGTAAAGC	10.7086	0.782467	C12_Gaba_neurons
		AGGTAACCAGTATGTT	15.4297	3.79863	C12_Glut_neurons
		AGGTAACCAGTTATCG	-0.77851	4.25148	C12_Astrocytes
		AGGTACGCATAAGTCT	4.12651	5.12495	C12_Gaba_neurons
		AGGTACGCATCTAGCA	0.868663	11.0991	C12_Glut_neurons
		AGGTATTGTCATGCCC	4.60852	13.8829	C12_Gaba_neurons
		AGGTATTGTCTCACTG	20.6733	6.03483	C12_Glut_neurons
		AGGTATTGTGTTTCAC	-3.27172	7.11697	C12_Astrocytes
		AGGTATTGTTTGCGAA	3.37979	12.5539	C12_Gaba_neurons
		AGGTATTGTTTGCTGT	11.3715	15.3451	C12_Oligodendrocytes
		AGGTCAAAGCCTGGTA	10.5529	-1.56772	C12_Glut_neurons
		AGGTCAAAGTAGAGGC	2.00426	11.7476	C12_Glut_neurons
		AGGTCATTCATGAGCT	8.12451	4.3522	C12_Gaba_neurons
		AGGTCATTCCGTTATT	1.36948	10.2692	C12_Glut_neurons
		AGGTCATTCCTAACGG	9.17082	0.0694672	C12_Gaba_neurons
		AGGTCATTCTAATCAG	1.8021	11.2854	C12_Glut_neurons
		AGGTCATTCTTGTTCG	13.7289	14.9703	C12_Oligodendrocytes
		AGGTCCGGTAAGCACC	11.9097	-8.89881	C12_Glut_neurons
		AGGTCCGGTAATAACC	10.0372	9.6899	C12_Oligodendrocytes
		AGGTCCGGTCATCAAG	13.813	15.3875	C12_Oligodendrocytes
		AGGTCCGGTCATGAGC	-0.483211	5.60892	C12_Astrocytes
		AGGTCCGGTCTATCGT	1.18803	11.0247	C12_Glut_neurons
		AGGTCCGGTTAAGCCA	10.6977	14.3727	C12_Oligodendrocytes
		AGGTCTTAGACTTATG	-2.00118	4.42585	C12_Astrocytes
		AGGTCTTAGAGAGGCT	10.9189	-3.82747	C12_Glut_neurons
		AGGTCTTAGGACTAAG	14.5049	-5.02832	C12_Gaba_neurons
		AGGTCTTAGGGATTAG	12.6011	-0.651095	C12_Glut_neurons
		AGGTGAATCAACCAAC	12.7231	14.2975	C12_Oligodendrocytes
		AGGTGAATCACCTGTC	13.1469	3.87806	C12_Glut_neurons
		AGGTGAATCAGCTAAC	11.66	1.91228	C12_Gaba_neurons
		AGGTGAATCATCCACC	0.374854	11.1301	C12_Glut_neurons
		AGGTGAATCATTAGTG	2.03398	11.1354	C12_Glut_neurons
		AGGTGAATCCATTACT	9.40773	0.897834	C12_Gaba_neurons
		AGGTGAATCCGCAACA	1.15782	10.6198	C12_Glut_neurons
		AGGTGAATCCGCCAAA	14.7309	1.59097	C12_Glut_neurons
		AGGTGAATCGGTTAGT	-7.1218	1.45034	C12_Gaba_neurons
		AGGTGAGGTAAACAAG	11.6709	-2.99677	C12_Glut_neurons
		AGGTGAGGTAGCTGGT	10.9313	-1.26512	C12_Glut_neurons
		AGGTGAGGTAGTTAAC	0.527454	11.7273	C12_Glut_neurons
		AGGTGAGGTCAGGAAG	5.24363	5.70303	C12_Gaba_neurons
		AGGTGAGGTTCCTGTG	17.5701	14.0219	C12_Oligodendrocytes
		AGGTGAGGTTGAGCCG	10.0547	-3.04679	C12_Glut_neurons
		AGGTTAACAAACGGGC	10.9916	-3.51028	C12_Glut_neurons
		AGGTTAACAGAAATTG	17.5632	0.503916	C12_Glut_neurons
		AGGTTACTCCAGCACA	10.194	-0.503783	C12_Glut_neurons
		AGGTTACTCCATCAGG	13.6686	-4.84543	C12_Gaba_neurons
		AGGTTACTCCTAATTC	18.6169	-0.0512686	C12_Glut_neurons
		AGGTTAGAGCAGGTTT	12.2952	13.6113	C12_Oligodendrocytes
		AGGTTAGAGCTAATCA	21.3761	4.40226	C12_Glut_neurons
		AGGTTAGAGGTTTACA	0.79463	12.4164	C12_Glut_neurons
		AGGTTAGAGTGTTGTA	-3.09805	5.57621	C12_Astrocytes
		AGGTTGCGTTAGGTTG	16.5139	14.455	C12_Oligodendrocytes
		AGGTTGCGTTGCTTCG	14.1887	-0.284182	C12_Glut_neurons
		AGGTTTATCACGAATC	-0.131211	5.0196	C12_Astrocytes
		AGGTTTATCCGTAAAC	13.2516	2.56472	C12_Glut_neurons
		AGGTTTGGTGCAACTA	11.085	1.57226	C12_Gaba_neurons
		AGGTTTGGTGCTCCGT	12.471	-1.9226	C12_Glut_neurons
		AGGTTTGGTGTTTCAC	11.6884	13.8196	C12_Oligodendrocytes
		AGTAAACAGCATGTCG	-0.345642	17.8136	C12_OPC
		AGTAAACAGCTTTGTT	0.484519	5.69829	C12_Astrocytes
		AGTAAACAGGCAACAA	9.57331	1.83138	C12_Gaba_neurons
		AGTAAACAGTGAGCAA	13.2244	15.2191	C12_Oligodendrocytes
		AGTAACACACTTCATC	-3.32936	7.15322	C12_Astrocytes
		AGTAACACAGCAAGTG	13.0375	-3.55856	C12_Glut_neurons
		AGTAACACAGTTAAAG	12.3795	-1.31807	C12_Glut_neurons
		AGTAACACATGGAGGC	6.74111	11.3557	C12_Fibroblasts
		AGTAACCTCCAGGAAA	1.36387	12.2806	C12_Glut_neurons
		AGTAACCTCCATTACT	16.8905	-1.80676	C12_Glut_neurons
		AGTAACCTCCCGAAGC	1.33431	11.2986	C12_Glut_neurons
		AGTAACCTCCCGCATT	1.91249	11.2576	C12_Glut_neurons
		AGTAACCTCCCTCGCA	8.97107	4.05233	C12_Gaba_neurons
		AGTAACCTCCGCAAGC	16.7516	14.0958	C12_Oligodendrocytes
		AGTAACCTCTTTAAGG	1.96429	11.1546	C12_Glut_neurons
		AGTAACGAGGCCTGGT	10.4164	-2.18208	C12_Glut_neurons
		AGTAACGAGGGACTAA	12.5315	15.7863	C12_Oligodendrocytes
		AGTAAGTAGTAAGGGC	12.403	12.7583	C12_Oligodendrocytes
		AGTAATCGTCAAAGAA	15.9164	-7.81754	C12_Glut_neurons
		AGTAATCGTTGGCGTG	14.2466	4.67047	C12_Glut_neurons
		AGTAATCGTTTGCTGT	2.20561	13.2	C12_Glut_neurons
		AGTAATCGTTTGTGGA	1.74552	13.231	C12_Glut_neurons
		AGTAATGCAATAAGCA	1.38903	-4.12706	C12_Glut_neurons
		AGTAATGCAGGTATTT	19.1843	-4.55888	C12_Gaba_neurons
		AGTAATGCAGGTTCAC	3.55831	12.2744	C12_Gaba_neurons
		AGTACGCGTACTTCAC	5.15753	5.83055	C12_Gaba_neurons
		AGTACGCGTCAGGCAT	14.9579	15.7027	C12_Oligodendrocytes
		AGTAGCTTCACGAATC	9.41282	-1.55186	C12_Glut_neurons
		AGTAGCTTCTCAATTC	17.3922	3.23916	C12_Gaba_neurons
		AGTAGGATCATAATCG	10.8676	2.54849	C12_Gaba_neurons
		AGTAGGATCCAAGTGT	12.0249	16.2055	C12_Oligodendrocytes
		AGTAGGATCGCTAAGT	11.7512	14.7808	C12_Oligodendrocytes
		AGTAGGATCTCCATAT	10.2421	1.74906	C12_Gaba_neurons
		AGTAGGATCTCTAGCC	2.03177	11.1468	C12_Glut_neurons
		AGTATAGCAACAGGTG	-1.0206	4.75974	C12_Astrocytes
		AGTATAGCAACCTGGT	1.35334	12.3995	C12_Glut_neurons
		AGTATAGCAAGTGTTT	10.0029	15.0635	C12_Oligodendrocytes
		AGTATAGCACGTAAGG	3.90225	12.7817	C12_Gaba_neurons
		AGTATAGCATAGACTT	4.20837	12.2142	C12_Gaba_neurons
		AGTATAGCATCACAGC	13.0631	14.0832	C12_Oligodendrocytes
		AGTCAAGAGCAGGTGG	16.6258	15.4274	C12_Oligodendrocytes
		AGTCAAGAGCCATCAG	4.49137	5.3286	C12_Gaba_neurons
		AGTCAAGAGCGTGCAC	8.17631	-0.0701996	C12_Gaba_neurons
		AGTCAAGAGGAGTCTT	10.0199	0.115582	C12_Glut_neurons
		AGTCAATGTAACCTAG	11.5464	13.6768	C12_Oligodendrocytes
		AGTCAATGTACGGTAC	1.01543	11.6392	C12_Glut_neurons
		AGTCAATGTAGCTGCG	8.12896	3.08315	C12_Gaba_neurons
		AGTCAATGTATTGCAG	2.33556	12.5164	C12_Glut_neurons
		AGTCAATGTCACAGCG	11.9336	-8.35451	C12_Glut_neurons
		AGTCAATGTGCAATAT	11.9647	-8.11162	C12_Glut_neurons
		AGTCAGGCAATACTGT	17.5262	13.6947	C12_Oligodendrocytes
		AGTCAGGCACAACAAA	10.3627	16.6095	C12_Oligodendrocytes
		AGTCAGGCACATAGCC	1.68941	10.7606	C12_Glut_neurons
		AGTCCTGAGACCATAC	10.2311	-0.0281576	C12_Glut_neurons
		AGTCCTGAGTCTATGA	-3.15124	7.00203	C12_Astrocytes
		AGTCCTTGTAACCAGC	17.1666	13.5067	C12_Oligodendrocytes
		AGTCCTTGTACTTCAC	1.75174	11.6684	C12_Glut_neurons
		AGTCCTTGTGTGTGGT	10.7235	0.972349	C12_Gaba_neurons
		AGTCGCATCAAGCCTG	16.3346	14.7206	C12_Oligodendrocytes
		AGTCGCATCAAGGACA	16.8203	14.4822	C12_Oligodendrocytes
		AGTCGCATCATTTAGG	15.3408	15.0991	C12_Oligodendrocytes
		AGTCGCATCGAAGTAG	4.66231	6.54766	C12_Gaba_neurons
		AGTCGCATCGATCAGT	4.38396	5.45302	C12_Gaba_neurons
		AGTCGCATCGATTATG	0.498881	10.6299	C12_Glut_neurons
		AGTCGCATCGGGCCAT	12.8292	15.4568	C12_Oligodendrocytes
		AGTCGCATCTCACATT	1.30428	11.4564	C12_Glut_neurons
		AGTCGCATCTCTAGCC	5.23877	5.77524	C12_Gaba_neurons
		AGTCTTGCAAGTGTCC	5.037	-1.482	C12_Gaba_neurons
		AGTCTTGCACGTGCTG	13.0568	-4.76284	C12_Glut_neurons
		AGTCTTGCACGTTACA	16.4572	15.0691	C12_Oligodendrocytes
		AGTCTTGCACTCAACA	2.29128	12.7698	C12_Glut_neurons
		AGTCTTGCATTGTGGC	9.10419	-1.2854	C12_Glut_neurons
		AGTGAACCAACATAAG	2.30136	11.9639	C12_Glut_neurons
		AGTGAACCAACTGGGA	0.738636	11.7104	C12_Glut_neurons
		AGTGAACCAGACAAAC	13.1204	-6.88343	C12_Gaba_neurons
		AGTGAACCAGGAACCA	1.89227	11.4032	C12_Glut_neurons
		AGTGAGTCAGCCGCTA	10.4555	15.647	C12_Oligodendrocytes
		AGTGAGTCATAAACCT	0.645945	12.4417	C12_Glut_neurons
		AGTGAGTCATCCTAGA	0.744022	11.028	C12_Glut_neurons
		AGTGATGAGATAAAGC	2.14205	11.1892	C12_Glut_neurons
		AGTGATGAGCGCTCAA	0.302663	11.1777	C12_Glut_neurons
		AGTGATGAGGACACTT	11.0606	0.766643	C12_Glut_neurons
		AGTGATGAGGGTGGAT	-0.44721	5.76991	C12_Astrocytes
		AGTGATGAGGTAGCTT	10.1518	16.2075	C12_Oligodendrocytes
		AGTGATGAGTCACCTC	6.13969	11.4639	C12_Fibroblasts
		AGTGCACGTACCTTAC	1.40089	11.3309	C12_Glut_neurons
		AGTGCACGTAGGTTAT	1.97616	11.2886	C12_Glut_neurons
		AGTGCACGTGCTGTAA	1.45905	12.9144	C12_Glut_neurons
		AGTGCACGTTCACCCA	4.95366	13.9004	C12_Gaba_neurons
		AGTGCACGTTGCACAA	8.52783	5.01304	C12_Gaba_neurons
		AGTGCCGGTTAGAGCC	6.7027	-2.57512	C12_5-HT_neurons
		AGTGCGGAGCAGCTAT	4.43981	5.51504	C12_Gaba_neurons
		AGTGCGGAGCTCCTTA	1.85698	10.8732	C12_Glut_neurons
		AGTGCGGAGCTTCTCA	9.22817	1.02575	C12_Gaba_neurons
		AGTGCGGAGGCTACTG	4.78699	13.9922	C12_Gaba_neurons
		AGTGCGGAGTTTGGGT	-0.21387	11.3644	C12_Glut_neurons
		AGTGGACAGGTCGATT	11.7566	14.5121	C12_Oligodendrocytes
		AGTGGACAGTTAGTTG	10.5386	-1.26678	C12_Glut_neurons
		AGTGTGGCAAAGCTAA	9.08794	2.75659	C12_Gaba_neurons
		AGTGTGGCACCTAAGC	5.42704	7.20038	C12_Immune
		AGTGTGGCAGCTCAAC	-0.869791	4.26655	C12_Astrocytes
		AGTGTTTCAACAGCCT	0.389965	11.1643	C12_Glut_neurons
		AGTGTTTCAGTTTCTC	5.34596	14.4889	C12_Gaba_neurons
		AGTTACATCAAGCGCC	5.00435	10.0325	C12_Tanycytes
		AGTTACATCATGGTGT	8.51937	5.05429	C12_Gaba_neurons
		AGTTACTCAAGCCAGA	13.4753	14.1771	C12_Oligodendrocytes
		AGTTACTCAATTAGGA	10.8394	-3.84882	C12_Glut_neurons
		AGTTACTCAATTTAGC	10.3835	0.0583965	C12_Glut_neurons
		AGTTACTCAGCCGCTA	18.7119	-0.646996	C12_Glut_neurons
		AGTTACTCATCCGTAA	2.23221	-4.52913	C12_Glut_neurons
		AGTTACTCATGTTGGC	15.631	-0.865729	C12_Glut_neurons
		AGTTATGTCCGCTAGA	10.0326	0.511656	C12_Gaba_neurons
		AGTTGCAGTGTGAGAG	11.9302	-0.362739	C12_Glut_neurons
		AGTTGCAGTTACCGGG	2.31576	13.178	C12_Glut_neurons
		AGTTGCGTCACTCAAA	-2.58708	4.97939	C12_Astrocytes
		AGTTGCGTCCGGAACC	20.5184	6.20415	C12_Glut_neurons
		AGTTGCGTCGCAGGCT	1.36811	10.8386	C12_Glut_neurons
		AGTTGCGTCGGTTACG	4.1037	5.42192	C12_Gaba_neurons
		AGTTGCGTCGGTTTGG	0.636539	11.0199	C12_Glut_neurons
		AGTTGGCGTCCACAAA	8.7463	-0.70367	C12_Gaba_neurons
		AGTTGGCGTCTATCGT	17.3018	13.7425	C12_Oligodendrocytes
		AGTTGGCGTTGAGGTC	16.768	15.4295	C12_Oligodendrocytes
		AGTTGGCGTTGTTCAC	15.3675	15.5242	C12_Oligodendrocytes
		AGTTGTCAGAAACTGG	12.3283	16.5186	C12_Oligodendrocytes
		AGTTGTCAGCACAGGG	15.2612	1.33937	C12_Glut_neurons
		AGTTGTCAGTAACCCG	16.8493	0.599813	C12_Glut_neurons
		AGTTGTCAGTGTGATC	9.39036	2.09352	C12_Gaba_neurons
		AGTTTGATCACAGGAA	-0.262491	4.23491	C12_Astrocytes
		AGTTTGATCACGCATG	12.08	13.1974	C12_Oligodendrocytes
		AGTTTGATCAGCCAAT	10.5571	-1.76478	C12_Glut_neurons
		AGTTTGATCCAAATCA	14.1177	3.78429	C12_Glut_neurons
		AGTTTGATCCCAGTAG	-1.06853	3.62025	C12_Astrocytes
		AGTTTGATCCTCCATA	-2.25028	6.16749	C12_Astrocytes
		AGTTTGATCCTCGATC	11.3813	-1.91587	C12_Glut_neurons
		AGTTTGATCGCTATAA	10.4898	15.0974	C12_Oligodendrocytes
		ATAACGACAAATACCT	1.66244	12.4913	C12_Glut_neurons
		ATAACGACAAATTCGT	5.00511	14.1189	C12_Gaba_neurons
		ATAACGACAATTGAGA	1.61173	13.168	C12_Glut_neurons
		ATAACGACACACAATT	11.8405	-1.74991	C12_Glut_neurons
		ATAACGACACGCAACT	14.6188	7.84653	C12_Oligodendrocytes
		ATAACGACAGGTTAAA	0.725424	11.7557	C12_Glut_neurons
		ATAAGCCTCCTAAATG	7.90233	3.43145	C12_Gaba_neurons
		ATAAGCCTCGCCTAAG	12.5954	-2.45793	C12_Glut_neurons
		ATAAGCCTCGGTTAGT	1.08322	12.3552	C12_Glut_neurons
		ATAAGCCTCTCAATTC	10.1274	1.66743	C12_Gaba_neurons
		ATAAGTCGTAAGGTTT	4.1532	12.5101	C12_Gaba_neurons
		ATAAGTCGTAATGGAA	-2.64268	4.61985	C12_Astrocytes
		ATAAGTCGTACGGTAC	12.9315	15.1919	C12_Oligodendrocytes
		ATAATGGCAATTAGGA	9.72769	-0.666015	C12_Glut_neurons
		ATAATGGCACAGAACG	20.1083	-3.41921	C12_Gaba_neurons
		ATAATGGCACATAGCC	13.8904	7.85601	C12_Oligodendrocytes
		ATACCGGTCACTAAGC	2.35293	12.1733	C12_Glut_neurons
		ATACCGGTCCAATTAG	1.45454	11.7807	C12_Glut_neurons
		ATACCTGCAATTTGGT	12.1357	-5.18947	C12_Glut_neurons
		ATACCTGCACAGGAAT	11.582	14.6734	C12_Oligodendrocytes
		ATACCTGCACCAGCAT	1.8205	-4.33815	C12_Glut_neurons
		ATACCTGCAGCCAGTT	1.71103	11.7389	C12_Glut_neurons
		ATACCTGCATGCAACC	1.27276	10.5755	C12_Glut_neurons
		ATAGATGCACCATATG	1.77854	11.564	C12_Glut_neurons
		ATAGATGCAGGCTGTT	3.95836	5.27835	C12_Gaba_neurons
		ATAGCATGTAATCCCT	11.4551	-0.924083	C12_Glut_neurons
		ATAGCATGTACTGAAT	-3.39947	7.20368	C12_Astrocytes
		ATAGCATGTGTTTCAC	14.851	1.13281	C12_Glut_neurons
		ATAGCATGTTAGCCAA	4.2189	13.6638	C12_Gaba_neurons
		ATAGGTACATTAAGTC	16.9138	1.14717	C12_Glut_neurons
		ATATAGGCAGGCATCT	-0.597307	4.47974	C12_Astrocytes
		ATATAGGCAGTAGGTG	4.48301	13.798	C12_Gaba_neurons
		ATATAGGCATGGAGGC	2.21944	11.9871	C12_Glut_neurons
		ATATGCATCCAAATCA	10.6885	-0.671238	C12_Glut_neurons
		ATATGCATCCGTGACA	12.7381	14.81	C12_Oligodendrocytes
		ATATGCATCCTGATGG	0.41423	5.79787	C12_Astrocytes
		ATATGCATCGCTTCTA	2.3454	13.2605	C12_Glut_neurons
		ATATGCATCTGTGCCT	9.00784	-0.695432	C12_Glut_neurons
		ATATGCTCAAACCTTG	15.5342	0.497988	C12_Glut_neurons
		ATATGCTCACTAAGTT	14.6714	4.04679	C12_Glut_neurons
		ATATGCTCATAAACCT	9.20612	0.63286	C12_Gaba_neurons
		ATATGGTGTAGACAAA	13.2417	3.84602	C12_Glut_neurons
		ATATGGTGTAGCCATA	1.83884	10.7703	C12_Glut_neurons
		ATATGTCCAACTGGGA	1.04724	10.5075	C12_Glut_neurons
		ATATGTCCAGGTTCAC	0.574711	5.40276	C12_Astrocytes
		ATCAAGACAAATATCC	-0.689484	5.99657	C12_Astrocytes
		ATCAAGACAAGGTGGC	9.79477	-1.43635	C12_Glut_neurons
		ATCAAGACAGGCGAGT	4.68209	5.62903	C12_Gaba_neurons
		ATCAAGACAGGTTACC	1.21614	12.4204	C12_Glut_neurons
		ATCAAGCTCATGTGGT	2.16945	11.1245	C12_Glut_neurons
		ATCAAGCTCCTAAATG	17.6359	-0.890664	C12_Glut_neurons
		ATCAATCCAGCCAGAA	-0.261308	3.9218	C12_Astrocytes
		ATCAATCCAGCCGCTA	0.359139	11.4665	C12_Glut_neurons
		ATCAATCCATTAGCGC	13.7338	1.67993	C12_Glut_neurons
		ATCACAATCAATTACG	11.8847	16.2306	C12_Oligodendrocytes
		ATCACAATCTAAGGTC	-0.172462	17.7518	C12_OPC
		ATCACAATCTGCAAGT	15.2933	3.11805	C12_Glut_neurons
		ATCACACAGACACCGC	11.0046	-2.01986	C12_Glut_neurons
		ATCACACAGCTATATG	15.8314	-0.853487	C12_Glut_neurons
		ATCACACAGTAGGATG	6.24274	3.40214	C12_Gaba_neurons
		ATCACACAGTTGTCCC	9.61449	3.36363	C12_Gaba_neurons
		ATCACCCTCAAGCTAC	2.09384	11.5891	C12_Glut_neurons
		ATCACCCTCACCTGTC	13.624	14.4424	C12_Oligodendrocytes
		ATCACCCTCATTCATC	11.5191	-6.65704	C12_Glut_neurons
		ATCACCCTCGCTAAGT	12.1857	16.6139	C12_Oligodendrocytes
		ATCACTAAGCTATTGA	1.94598	12.5537	C12_Glut_neurons
		ATCACTAAGTATTGTG	16.3695	13.7471	C12_Oligodendrocytes
		ATCAGGTTCAATGACC	9.17936	5.06176	C12_Gaba_neurons
		ATCAGGTTCCCATAAA	9.85366	15.052	C12_Oligodendrocytes
		ATCAGGTTCTGCAACG	17.15	14.0884	C12_Oligodendrocytes
		ATCATCAAGGGCTTAT	1.58424	-4.02776	C12_Glut_neurons
		ATCATCAAGGTCCTAG	2.09445	13.3	C12_Glut_neurons
		ATCATCAAGTCTATGA	15.9478	15.7552	C12_Oligodendrocytes
		ATCATCAAGTGAACAG	1.93298	11.2881	C12_Glut_neurons
		ATCATCAAGTTACTTC	9.93279	-1.37719	C12_Glut_neurons
		ATCATGTCATTAAAGG	1.14202	12.2436	C12_Glut_neurons
		ATCCAACAGCGATAAG	15.6227	14.1578	C12_Oligodendrocytes
		ATCCAACAGTGCACGC	-0.197893	5.98321	C12_Astrocytes
		ATCCAACAGTTCCCAC	13.0002	12.643	C12_Oligodendrocytes
		ATCCAACAGTTTGAGC	0.800024	11.2808	C12_Glut_neurons
		ATCCACCTCCATTACT	10.128	4.43357	C12_Gaba_neurons
		ATCCACCTCGATATTG	4.52171	5.46292	C12_Gaba_neurons
		ATCCACCTCTAAGTGC	4.20798	5.16458	C12_Gaba_neurons
		ATCCACCTCTCACTAT	11.9077	-8.034	C12_Glut_neurons
		ATCCATAAGATGCCTG	-0.311838	3.45935	C12_Astrocytes
		ATCCATAAGTTAGGCT	11.2656	13.5985	C12_Oligodendrocytes
		ATCCCGCGTAATCGTG	1.07007	10.8539	C12_Glut_neurons
		ATCCCGCGTGATGGCT	13.9343	3.20174	C12_Glut_neurons
		ATCCCGCGTGCGCAAT	1.42341	11.4777	C12_Glut_neurons
		ATCCCGCGTTTGCGCC	8.39212	-1.73439	C12_Glut_neurons
		ATCCGTGAGGGCTTAT	11.4874	15.3551	C12_Oligodendrocytes
		ATCCGTGAGTGAGGGT	15.915	14.157	C12_Oligodendrocytes
		ATCCTCATCCCGCATT	11.894	-0.239903	C12_Glut_neurons
		ATCCTCATCGCTATAA	8.78926	-3.2307	C12_Glut_neurons
		ATCCTCATCGGGACTC	13.3564	2.57267	C12_Glut_neurons
		ATCCTCATCGGTTCCT	4.38703	13.7125	C12_Gaba_neurons
		ATCCTGACAACTAGAA	11.5417	-1.12844	C12_Glut_neurons
		ATCCTGACAAGCGATG	20.4353	6.39717	C12_Glut_neurons
		ATCCTGACACAAAGCG	1.1256	11.999	C12_Glut_neurons
		ATCCTGACAGCTCATA	10.5093	16.9459	C12_Oligodendrocytes
		ATCCTGACATAATCCG	9.68182	-0.781176	C12_Glut_neurons
		ATCCTTAGTGGATTAT	9.84	0.180547	C12_Glut_neurons
		ATCCTTAGTTATGTGG	0.367752	11.5679	C12_Glut_neurons
		ATCCTTAGTTTCCGGC	1.81216	12.3874	C12_Glut_neurons
		ATCCTTAGTTTGAGCA	-0.300887	5.86473	C12_Astrocytes
		ATCGAGGCAATGAATG	17.046	14.6936	C12_Oligodendrocytes
		ATCGAGGCAATTGAGA	9.31179	0.715175	C12_Gaba_neurons
		ATCGAGGCACACCAAC	-0.732098	3.51422	C12_Astrocytes
		ATCGAGGCATCCATCT	19.7625	6.19461	C12_Glut_neurons
		ATCGAGGCATGGCCTG	15.6576	15.3038	C12_Oligodendrocytes
		ATCGCCCGTAGTTACG	11.073	-0.951933	C12_Glut_neurons
		ATCGCCCGTCACAGCG	15.888	3.60372	C12_Glut_neurons
		ATCGCCCGTCATGAGC	1.3191	12.7484	C12_Glut_neurons
		ATCGCCCGTGAGACTC	7.27433	-0.261259	C12_Gaba_neurons
		ATCGCCCGTGATTTGG	17.2773	14.8412	C12_Oligodendrocytes
		ATCGCTTGTAAAGCAA	13.4029	14.788	C12_Oligodendrocytes
		ATCGCTTGTCATAGAT	4.11061	5.38228	C12_Gaba_neurons
		ATCGCTTGTCCTAAGA	1.97733	13.3132	C12_Glut_neurons
		ATCGCTTGTCCTTAGT	2.38884	13.4334	C12_Glut_neurons
		ATCGCTTGTTTCCGGC	5.51773	5.46174	C12_Gaba_neurons
		ATCGGCCAGGACGTAA	4.22095	12.4359	C12_Gaba_neurons
		ATCGGCCAGGGTCCAC	17.7627	14.5273	C12_Oligodendrocytes
		ATCTATGAGCACTAAC	11.6711	15.4	C12_Oligodendrocytes
		ATCTATGAGCATGTCG	20.2785	0.873702	C12_Glut_neurons
		ATCTATGAGCTATTGA	14.2032	14.1056	C12_Oligodendrocytes
		ATCTATGAGCTTTGGG	10.0765	0.310678	C12_Gaba_neurons
		ATCTATGAGGAAACTG	1.53765	10.1097	C12_Glut_neurons
		ATCTATGAGGACCTTG	-0.541504	4.47861	C12_Astrocytes
		ATCTATGAGTCACTAA	13.018	-3.00817	C12_Glut_neurons
		ATCTTTGGTCAAAGAA	7.2571	1.35294	C12_Gaba_neurons
		ATCTTTGGTGAACAAA	9.05012	-1.35113	C12_Glut_neurons
		ATCTTTGGTGTGCACG	10.9804	13.7448	C12_Oligodendrocytes
		ATCTTTGGTTGGGTTA	17.4401	-0.970506	C12_Glut_neurons
		ATGAAGCCAACTAACT	-0.866359	4.49641	C12_Astrocytes
		ATGAAGCCAAGTGAAC	13.2484	14.7404	C12_Oligodendrocytes
		ATGAAGCCATGGAGGC	11.7859	-2.79872	C12_Glut_neurons
		ATGAAGTAGGAACACA	2.26627	12.5424	C12_Glut_neurons
		ATGAAGTAGGTTACAC	-1.08309	5.75172	C12_Astrocytes
		ATGAATGCAATCATGT	12.9653	-3.7874	C12_Glut_neurons
		ATGAATGCACCGGCTA	16.1833	15.6987	C12_Oligodendrocytes
		ATGAATGCACCGTTCC	5.93054	2.98587	C12_Gaba_neurons
		ATGAATGCAGGCTTGT	7.97286	2.80868	C12_Gaba_neurons
		ATGAATGCATAGCGGA	1.80228	12.5939	C12_Glut_neurons
		ATGAATGCATTAAGTC	0.551537	11.4139	C12_Glut_neurons
		ATGAATGCATTAGGCC	13.5698	14.5742	C12_Oligodendrocytes
		ATGACAACAAGGCCAA	1.45535	12.9737	C12_Glut_neurons
		ATGACAACAGCAGGTA	16.3552	-8.27675	C12_Glut_neurons
		ATGACAACAGGCATCT	17.2433	0.860735	C12_Glut_neurons
		ATGACAACAGGCCAAA	8.74245	0.16222	C12_Gaba_neurons
		ATGACCAGTCTATCGT	-7.2003	1.35744	C12_Gaba_neurons
		ATGACCAGTTAAATGC	3.81937	5.43434	C12_Gaba_neurons
		ATGACCAGTTAGGATT	11.2202	-1.65354	C12_Glut_neurons
		ATGACGAAGGAAGCTA	1.89248	13.0115	C12_Glut_neurons
		ATGACGAAGGTCCACA	15.8297	-0.701508	C12_Glut_neurons
		ATGACGAAGTAGAGGC	1.71505	11.9524	C12_Glut_neurons
		ATGACGAAGTTTCCGC	1.74288	11.9118	C12_Glut_neurons
		ATGACTCAGCACGATT	-7.13016	1.47295	C12_Gaba_neurons
		ATGACTCAGTAGCCAT	4.1804	6.68492	C12_Gaba_neurons
		ATGAGCCGTGCGCAAT	0.956023	10.7991	C12_Glut_neurons
		ATGAGCCGTTAACGGC	14.1914	4.88879	C12_Glut_neurons
		ATGAGCCGTTACAAAC	5.09222	5.76592	C12_Gaba_neurons
		ATGAGCCGTTGCCTCA	4.81171	10.2265	C12_Tanycytes
		ATGAGCCGTTTAGCTC	15.546	14.8231	C12_Oligodendrocytes
		ATGATGGAGCAATAGG	-0.678352	5.47605	C12_Astrocytes
		ATGATGGAGCGCATTG	16.2749	14.4089	C12_Oligodendrocytes
		ATGATGGAGGCGAATA	-1.3604	3.38436	C12_Astrocytes
		ATGCAAACACAGGAAT	1.74198	10.8363	C12_Glut_neurons
		ATGCAAACATGTCAAT	9.70813	1.13429	C12_Gaba_neurons
		ATGCAAACATTATCCC	17.0807	0.868953	C12_Glut_neurons
		ATGCAGGCAAGTGAAC	14.8438	1.20172	C12_Glut_neurons
		ATGCAGGCACCAAAGG	1.31052	11.3738	C12_Glut_neurons
		ATGCAGGCACCTACGG	11.8863	-8.94073	C12_Glut_neurons
		ATGCAGGCAGCAAGGC	10.1514	-1.81475	C12_Glut_neurons
		ATGCATTCAACCCTCC	14.0347	2.05143	C12_Glut_neurons
		ATGCATTCACCTCAGG	13.1393	14.4656	C12_Oligodendrocytes
		ATGCATTCAGAGAGCC	1.72077	10.0191	C12_Glut_neurons
		ATGCATTCAGCTCATA	16.4428	15.019	C12_Oligodendrocytes
		ATGCCTGAGGCAACAA	19.0418	-4.62879	C12_Gaba_neurons
		ATGCCTGAGGCTATGT	4.24574	5.17486	C12_Gaba_neurons
		ATGCCTGAGGGATGAC	1.57615	12.5479	C12_Glut_neurons
		ATGCGATTCATAACTG	2.24037	12.6719	C12_Glut_neurons
		ATGCGATTCCAAATCA	1.66108	12.8176	C12_Glut_neurons
		ATGCGATTCGTTAACA	2.43685	12.1173	C12_Glut_neurons
		ATGCGATTCTTGACCC	14.4002	1.75991	C12_Glut_neurons
		ATGCTTAAGCTAGAAG	7.39953	0.159311	C12_Gaba_neurons
		ATGCTTAAGCTTCTCA	12.8595	13.6821	C12_Oligodendrocytes
		ATGCTTAAGGGTCCAC	1.58314	12.1153	C12_Glut_neurons
		ATGCTTAAGTGAACGA	-0.51724	5.33748	C12_Astrocytes
		ATGCTTAAGTTGTCAA	18.2435	5.8017	C12_Glut_neurons
		ATGGACAAGGAGTCTT	8.54926	2.73213	C12_Gaba_neurons
		ATGGACAAGTTTGCGG	18.5795	-0.597392	C12_Glut_neurons
		ATGGCCCAGAAGCTAG	4.05224	5.57888	C12_Gaba_neurons
		ATGGCCCAGATTCCTT	0.991596	11.5518	C12_Glut_neurons
		ATGGCCCAGGGTGAAC	13.6049	14.9269	C12_Oligodendrocytes
		ATGGCCCAGTCAGGCC	17.7722	13.7974	C12_Oligodendrocytes
		ATGGCCGGTCCTCCAA	4.28006	5.06811	C12_Gaba_neurons
		ATGGCCGGTGACATGC	2.10719	11.8458	C12_Glut_neurons
		ATGGCCGGTTATGTGG	5.03094	5.78417	C12_Gaba_neurons
		ATGGCCGGTTGAGCCG	8.63977	-0.975954	C12_Glut_neurons
		ATGGCTAGTACCGGAT	-3.08712	5.73678	C12_Astrocytes
		ATGGCTAGTAGGTTTG	11.3486	-0.225359	C12_Glut_neurons
		ATGGCTAGTCCCGAAG	8.87976	12.9006	C12_Oligodendrocytes
		ATGGCTAGTCCTAAGA	1.91209	12.2827	C12_Glut_neurons
		ATGGCTAGTGACCTGG	3.99276	6.6016	C12_Gaba_neurons
		ATGGCTAGTGCAATGC	19.2064	-3.31756	C12_Gaba_neurons
		ATGGCTAGTTAACACG	9.89909	14.5877	C12_Oligodendrocytes
		ATGGCTAGTTAAGCCA	4.33168	12.9501	C12_Gaba_neurons
		ATGGCTAGTTAGACCA	16.6942	13.1491	C12_Oligodendrocytes
		ATGGCTAGTTTCGCGC	16.8314	15.0896	C12_Oligodendrocytes
		ATGGCTAGTTTGGCTT	13.1313	3.41106	C12_Glut_neurons
		ATGGCTGTCATCACTT	16.6211	14.9783	C12_Oligodendrocytes
		ATGGCTGTCCGGTTAG	10.4626	-0.844143	C12_Glut_neurons
		ATGGCTGTCGAGCAAA	16.3182	1.31902	C12_Glut_neurons
		ATGGCTGTCTCACTAT	7.25967	1.03359	C12_Gaba_neurons
		ATGGTCTAGCTTAGTA	3.80269	5.39959	C12_Gaba_neurons
		ATGGTCTAGTCATCCC	-2.62993	5.42554	C12_Astrocytes
		ATGGTCTAGTTAGGCT	8.84173	0.925993	C12_Gaba_neurons
		ATGGTGCGTAACGTGC	9.95052	-2.62522	C12_Glut_neurons
		ATGGTGCGTAAGCTCA	0.00972239	3.96303	C12_Astrocytes
		ATGGTGCGTGTTGCTT	10.3597	2.40446	C12_Gaba_neurons
		ATGGTTATCACCATTT	1.50701	12.4258	C12_Glut_neurons
		ATGGTTATCCCAGTAG	1.30805	11.2579	C12_Glut_neurons
		ATGGTTATCCTGGTCT	13.2103	3.43473	C12_Glut_neurons
		ATGGTTATCGGCCATA	11.6556	15.0555	C12_Oligodendrocytes
		ATGGTTATCTTGCATT	1.26794	10.7981	C12_Glut_neurons
		ATGTAACGTGATCAGC	4.11539	5.3112	C12_Gaba_neurons
		ATGTAACGTTAGGTGC	-0.156467	11.3233	C12_Glut_neurons
		ATGTAACGTTGGCGTG	3.99785	5.20452	C12_Gaba_neurons
		ATGTAAGCACAAGCCT	5.06158	5.85787	C12_Gaba_neurons
		ATGTAAGCACTAAGAA	1.08769	11.2134	C12_Glut_neurons
		ATGTAAGCATGTCAGC	5.04747	14.1073	C12_Gaba_neurons
		ATGTAAGCATTGGGAG	1.76269	12.4376	C12_Glut_neurons
		ATGTCAATCAGGAACA	0.327264	11.3064	C12_Glut_neurons
		ATGTCAATCATTGTTC	6.65817	7.7456	C12_Endothelial
		ATGTCAATCCTGCGAA	4.36562	13.6825	C12_Gaba_neurons
		ATGTCAATCGCACACA	1.90539	12.0189	C12_Glut_neurons
		ATGTCATCATAATGAG	13.714	3.74588	C12_Glut_neurons
		ATGTCCACAAGGTCCT	0.248069	11.5552	C12_Glut_neurons
		ATGTGAGAGACACCGC	11.8812	13.648	C12_Oligodendrocytes
		ATGTGAGAGCGAGCGA	9.32314	5.37081	C12_Gaba_neurons
		ATGTGAGAGGTCCGTA	16.5104	0.698734	C12_Glut_neurons
		ATGTGAGAGTCTATGA	4.49075	13.7972	C12_Gaba_neurons
		ATGTGAGAGTTAGTTG	3.99667	5.28138	C12_Gaba_neurons
		ATGTTCAAGCTGTACG	1.74979	12.4856	C12_Glut_neurons
		ATGTTCAAGGCGCATC	9.4711	-2.00951	C12_Glut_neurons
		ATGTTCAAGTAGCGGG	5.18459	5.79164	C12_Gaba_neurons
		ATGTTGTCAAGTGTTT	11.9034	15.6644	C12_Oligodendrocytes
		ATGTTGTCAGGTTATT	1.17925	12.7863	C12_Glut_neurons
		ATGTTTGAGCATGCAT	0.367119	4.67913	C12_Astrocytes
		ATGTTTGAGCCTAATA	8.91038	-4.1758	C12_Glut_neurons
		ATGTTTGAGCGCTCAA	8.67494	1.33083	C12_Gaba_neurons
		ATGTTTGAGCTCATAA	1.71404	11.5131	C12_Glut_neurons
		ATGTTTGAGGAGTAAT	7.67525	0.120079	C12_Gaba_neurons
		ATTAACCCAAAGGTAC	10.1766	-2.37441	C12_Glut_neurons
		ATTAACCCAATCTCTC	1.74713	12.018	C12_Glut_neurons
		ATTAACCCAGGCCAAA	-3.2934	6.67851	C12_Astrocytes
		ATTACCCGTGAGGTGA	-0.144508	6.10994	C12_Astrocytes
		ATTACCCGTGCTCACC	1.16987	11.4183	C12_Glut_neurons
		ATTACCGCAACAGCCT	10.4589	-0.692873	C12_Glut_neurons
		ATTACCGCATGAAGTA	-2.43126	3.71702	C12_Astrocytes
		ATTACCGCATGGCCCA	1.27769	11.6061	C12_Glut_neurons
		ATTACGTCACATTAAC	1.49026	4.88123	C12_Astrocytes
		ATTACGTCAGCAAATA	11.424	14.7302	C12_Oligodendrocytes
		ATTACGTCAGCATGGA	-0.0449369	16.9882	C12_OPC
		ATTACGTCAGGCATCT	3.77247	5.26631	C12_Gaba_neurons
		ATTACTGAGCTATATG	2.19742	13.287	C12_Glut_neurons
		ATTACTGAGGCCTTAG	2.43581	11.5585	C12_Glut_neurons
		ATTACTGAGGTACCGC	12.8784	15.4031	C12_Oligodendrocytes
		ATTAGCGGTGAGCAAG	9.68303	0.92844	C12_Gaba_neurons
		ATTAGCGGTTACGCGG	8.45606	-1.12048	C12_Glut_neurons
		ATTAGCGGTTGGCCGA	10.4724	15.1872	C12_Oligodendrocytes
		ATTAGCTCACAAAGCG	1.51358	12.1979	C12_Glut_neurons
		ATTAGCTCACAGAAAC	8.29201	-0.718888	C12_Glut_neurons
		ATTAGCTCACCTACGG	11.5072	16.9967	C12_Oligodendrocytes
		ATTAGCTCACTGGCCA	1.59864	12.0494	C12_Glut_neurons
		ATTAGCTCAGGCTTCG	1.26219	10.1183	C12_Glut_neurons
		ATTAGCTCAGGGAGGA	1.40867	11.3411	C12_Glut_neurons
		ATTAGCTCATTGCGGT	2.16487	11.1625	C12_Glut_neurons
		ATTAGGTGTAATGGAA	6.83313	11.1449	C12_Fibroblasts
		ATTAGGTGTCCGCTGT	-1.15325	4.31287	C12_Astrocytes
		ATTAGGTGTGTTGTAG	14.1507	-1.7194	C12_Glut_neurons
		ATTAGGTGTTAACGGC	1.78475	10.7506	C12_Glut_neurons
		ATTAGGTGTTCGCTCA	14.4042	3.41098	C12_Glut_neurons
		ATTAGTCCACAGGAAT	9.49868	1.97561	C12_Gaba_neurons
		ATTAGTCCACTATGGC	1.64392	10.1656	C12_Glut_neurons
		ATTAGTCCAGTCTATG	9.21783	1.25306	C12_Gaba_neurons
		ATTAGTCCATTGACAT	13.2985	13.7276	C12_Oligodendrocytes
		ATTAGTCCATTGTGAT	17.5407	0.465818	C12_Glut_neurons
		ATTATGGTCCGCAAAT	7.0759	1.31332	C12_Gaba_neurons
		ATTATGGTCCGCATGA	9.79084	-1.73537	C12_Glut_neurons
		ATTCACTTCATGCGTG	2.20026	13.171	C12_Glut_neurons
		ATTCACTTCATGGTTA	15.0279	2.53115	C12_Glut_neurons
		ATTCACTTCCTGGTCT	16.1633	13.7983	C12_Oligodendrocytes
		ATTCACTTCGAAGTAG	17.6006	14.8923	C12_Oligodendrocytes
		ATTCACTTCTCACTCA	15.0035	13.2078	C12_Oligodendrocytes
		ATTCACTTCTGTGCCT	16.3588	-8.30839	C12_Glut_neurons
		ATTCATGAGGAGTCTT	1.54293	12.5419	C12_Glut_neurons
		ATTCATGAGGATAAAC	5.93835	6.59208	C12_Immune
		ATTCATGAGGGCTAAA	1.06124	5.35576	C12_Astrocytes
		ATTCCGGAGGTACCGC	9.65085	0.615557	C12_Glut_neurons
		ATTCCGGAGTATCGCG	8.91248	14.264	C12_Oligodendrocytes
		ATTCCTAGTAGTTACG	7.4412	-2.04789	C12_Glut_neurons
		ATTCCTAGTCCTTCTC	2.11586	13.242	C12_Glut_neurons
		ATTCCTAGTGTTCCCA	10.3063	-1.39037	C12_Glut_neurons
		ATTCCTAGTTTACCGT	12.4549	-0.492758	C12_Glut_neurons
		ATTCCTCCAGGCTTGT	2.20117	12.3624	C12_Glut_neurons
		ATTCCTCCATAATGTC	5.34549	5.7373	C12_Gaba_neurons
		ATTCGTTTCGTTAGTA	19.0135	8.31742	C12_5-HT_neurons
		ATTCGTTTCTCGACCT	13.5825	-4.76763	C12_Gaba_neurons
		ATTGAAGCAATGCGCT	11.3269	7.2841	C12_Glut_neurons
		ATTGACTCACGTAATT	-3.31108	7.23103	C12_Astrocytes
		ATTGCACAGGCATGAA	-3.09659	7.11028	C12_Astrocytes
		ATTGCACAGGTTACAC	15.739	15.4483	C12_Oligodendrocytes
		ATTGCAGGTAGACAAA	15.0209	14.481	C12_Oligodendrocytes
		ATTGCAGGTCGCGCAA	15.6786	-4.95284	C12_Gaba_neurons
		ATTGCAGGTTAGCATG	2.04119	13.3375	C12_Glut_neurons
		ATTGCAGGTTAGGTTG	-1.94034	3.97781	C12_Astrocytes
		ATTGCGCCAAACCTTG	13.4181	1.28897	C12_Glut_neurons
		ATTGCGCCAAGCTACC	0.886012	10.9925	C12_Glut_neurons
		ATTGCGCCACTTCACT	10.5499	-1.60203	C12_Glut_neurons
		ATTGCGCCATGGCCCA	10.5658	-2.21433	C12_Glut_neurons
		ATTGCTCGTCACTCGC	1.85501	12.907	C12_Glut_neurons
		ATTGCTCGTCTAACCT	-0.454265	5.16017	C12_Astrocytes
		ATTGCTCGTTAGTGAT	8.94942	1.45002	C12_Gaba_neurons
		ATTGCTCGTTTAGCTC	4.12151	5.68974	C12_Gaba_neurons
		ATTGGCTAGACTCGCA	11.5291	-6.6813	C12_Glut_neurons
		ATTGGCTAGCACTTGG	16.4671	14.8536	C12_Oligodendrocytes
		ATTGGCTAGTAGGATG	-0.0537128	6.2028	C12_Astrocytes
		ATTGGTTCAGTTATGT	14.2197	-1.54561	C12_Glut_neurons
		ATTGTCCGTATTCGTC	15.7517	0.281692	C12_Glut_neurons
		ATTGTCCGTTACTTCA	10.3101	-1.47247	C12_Glut_neurons
		ATTGTCCGTTGGCCGA	1.46791	12.8429	C12_Glut_neurons
		ATTGTGATCAAATCGC	1.21563	12.6423	C12_Glut_neurons
		ATTGTGATCACTAATG	14.0343	3.86558	C12_Glut_neurons
		ATTGTGATCCATAAGC	16.9345	13.7197	C12_Oligodendrocytes
		ATTGTGATCCCTTGCG	0.16937	4.03486	C12_Astrocytes
		ATTGTGATCTAAATCG	1.19205	5.14401	C12_Astrocytes
		ATTGTGATCTTGTTCG	0.89339	11.4566	C12_Glut_neurons
		ATTTAGCCAAGGCCAA	9.23241	0.923011	C12_Gaba_neurons
		ATTTAGCCAGGTTTGC	14.1969	7.51257	C12_Oligodendrocytes
		ATTTAGCCAGTTTACG	12.5668	13.8513	C12_Oligodendrocytes
		ATTTAGGTCAAACCGT	13.4789	15.827	C12_Oligodendrocytes
		ATTTAGGTCGCCTAAG	4.02919	5.08706	C12_Gaba_neurons
		ATTTAGGTCGTGCCTT	2.11524	11.3858	C12_Glut_neurons
		ATTTGCAAGCACCACA	10.579	3.56654	C12_Gaba_neurons
		ATTTGCAAGCCAGTAT	19.2501	4.50971	C12_Gaba_neurons
		ATTTGCAAGGCGCATC	3.84855	5.46622	C12_Gaba_neurons
		ATTTGCGCAAAGCGGC	8.36631	0.0451373	C12_Gaba_neurons
		ATTTGCGCACCTCGCT	10.8331	-1.90502	C12_Glut_neurons
		ATTTGTGAGCCGCAGT	1.07049	15.9968	C12_OPC
		ATTTGTGAGGTGTCCA	1.45056	11.6105	C12_Glut_neurons
		CAAACAACAAGGTATA	9.90994	-0.164304	C12_Glut_neurons
		CAAACACTCATAACGC	4.85725	14.0742	C12_Gaba_neurons
		CAAACACTCCAGCACA	1.89388	11.7593	C12_Glut_neurons
		CAAACACTCCCGCCTA	7.16636	2.56496	C12_Gaba_neurons
		CAAACATGTACCGGAT	12.0078	-0.160721	C12_Glut_neurons
		CAAACATGTCCGGTTC	2.5191	11.6872	C12_Glut_neurons
		CAAACCGTCGCGACAC	0.975996	11.2602	C12_Glut_neurons
		CAAACCGTCTATCGCC	11.8233	-8.29099	C12_Glut_neurons
		CAAACGCGTAGACAAA	6.8401	-1.75237	C12_Glut_neurons
		CAAACGCGTGATTACG	13.9604	15.652	C12_Oligodendrocytes
		CAAACGCGTTCCAGGG	5.22882	-1.22831	C12_Gaba_neurons
		CAAACGCGTTGCAATG	6.38544	-8.43938	C12_Gaba_neurons
		CAAACTGGTCAATAGT	10.5234	14.5624	C12_Oligodendrocytes
		CAAACTGGTCGAAGTC	-0.323484	16.6689	C12_OPC
		CAAACTGGTTGCACAA	10.7283	-1.73837	C12_Glut_neurons
		CAAACTGGTTGCGCGA	10.485	-1.49592	C12_Glut_neurons
		CAAACTGGTTGTGACA	8.53594	0.348944	C12_Gaba_neurons
		CAAAGCGCAAGTGTTT	0.760845	10.3309	C12_Glut_neurons
		CAAAGCGCACAGACTC	13.0956	-4.78642	C12_Glut_neurons
		CAAAGCGCACCAACCG	11.9198	-8.06457	C12_Glut_neurons
		CAAAGCGCAGCTAATT	2.00072	11.0981	C12_Glut_neurons
		CAAAGCGCAGTACCGT	-2.51221	5.97994	C12_Astrocytes
		CAAAGGATCAAGTGTC	2.2342	11.3847	C12_Glut_neurons
		CAAATCATCATGGCCA	-0.0161552	3.6597	C12_Astrocytes
		CAAATCATCATTACGA	10.9907	0.242273	C12_Oligodendrocytes
		CAACAATGTTGGATCA	3.96546	5.09182	C12_Gaba_neurons
		CAACAGGCATCCATCT	17.727	14.998	C12_Oligodendrocytes
		CAACAGGCATGACTAT	-2.32317	6.42277	C12_Astrocytes
		CAACAGGCATTCAGCA	1.61335	11.9117	C12_Glut_neurons
		CAACCCGCAAGGAATC	16.9179	14.9198	C12_Oligodendrocytes
		CAACCCGCACGGTACT	13.5631	15.442	C12_Oligodendrocytes
		CAACCCGCAGGTTAAA	21.0215	5.76302	C12_Glut_neurons
		CAACCCTTCACAGACT	12.4174	-0.750409	C12_Glut_neurons
		CAACCCTTCCGGCTAA	14.2231	14.7854	C12_Oligodendrocytes
		CAACCCTTCGAGGTGG	8.43296	2.30704	C12_Gaba_neurons
		CAACCCTTCTGTTCAT	1.49054	12.5584	C12_Glut_neurons
		CAACCCTTCTTAGCCC	2.43261	11.6597	C12_Glut_neurons
		CAACCGGGTCGTTACT	15.6059	-0.553067	C12_Glut_neurons
		CAACTAATCATGCATA	9.11782	2.03615	C12_Gaba_neurons
		CAACTAATCTTTAGGA	12.9545	12.6122	C12_Oligodendrocytes
		CAACTAGGTATTGTGG	0.403463	3.84543	C12_Astrocytes
		CAACTAGGTCTTGCTG	10.0839	-2.40071	C12_Glut_neurons
		CAACTAGGTGAGAAAC	11.2993	1.05579	C12_Gaba_neurons
		CAAGAACCAAGATTCT	1.19731	11.8405	C12_Glut_neurons
		CAAGAACCAATTAAGG	-3.09157	6.61212	C12_Astrocytes
		CAAGAACCAGCAACCT	2.34676	11.756	C12_Glut_neurons
		CAAGAACCAGCAAGGC	10.299	-1.96689	C12_Glut_neurons
		CAAGAACCAGCTAACC	11.9874	-8.71414	C12_Glut_neurons
		CAAGAACCAGTAGCCT	5.17942	5.62481	C12_Gaba_neurons
		CAAGACAAGACCATAC	0.749062	11.6764	C12_Glut_neurons
		CAAGACAAGGAACGGT	0.132731	5.8955	C12_Astrocytes
		CAAGACAAGGGATGCG	1.37574	11.3045	C12_Glut_neurons
		CAAGACAAGTCATGCG	2.02491	11.0592	C12_Glut_neurons
		CAAGACAAGTTATGTG	1.19088	10.3349	C12_Glut_neurons
		CAAGCTAGTGGGTGAA	4.05475	13.4997	C12_Gaba_neurons
		CAAGGCCTCATCAGTA	1.61352	12.5855	C12_Glut_neurons
		CAAGGCCTCATGTTTC	10.4702	-0.368115	C12_Glut_neurons
		CAAGGCCTCCCTGGTT	1.86508	11.0367	C12_Glut_neurons
		CAAGGCCTCCGGTTGA	1.73202	13.0596	C12_Glut_neurons
		CAAGGCTGTGCATTTC	1.91042	10.9567	C12_Glut_neurons
		CAAGGCTGTTAATCGG	8.67637	-0.608376	C12_Gaba_neurons
		CAAGGTAAGATAACCC	2.02202	13.0581	C12_Glut_neurons
		CAAGGTAAGTACTGGT	5.14814	14.2624	C12_Gaba_neurons
		CAAGGTTTCATGCTCC	4.37789	13.7194	C12_Gaba_neurons
		CAAGGTTTCCTGAGTG	2.04773	11.5527	C12_Glut_neurons
		CAAGGTTTCGGTAACT	1.08161	11.7429	C12_Glut_neurons
		CAAGTAACATTGTGAT	9.77838	1.41965	C12_Gaba_neurons
		CAAGTATGTAATGGAA	12.4516	15.1661	C12_Oligodendrocytes
		CAAGTATGTGCTTAGA	2.22045	11.9033	C12_Glut_neurons
		CAAGTATGTGGGTGAA	0.469367	5.92235	C12_Astrocytes
		CAAGTGAAGCTATATG	11.0545	3.22974	C12_Gaba_neurons
		CAAGTTATCTGTTCAT	1.95245	10.9693	C12_Glut_neurons
		CAATAAGCAATTTAGC	11.8588	16.692	C12_Oligodendrocytes
		CAATAAGCAGCAAGGC	1.577	10.8686	C12_Glut_neurons
		CAATAAGCAGGTTACC	5.88063	2.48269	C12_Gaba_neurons
		CAATAAGCATGGTTAT	15.9188	-0.91104	C12_Glut_neurons
		CAATATGTCGCTAGAT	15.2905	4.12101	C12_Glut_neurons
		CAATATGTCGCTTCTA	1.80064	11.7043	C12_Glut_neurons
		CAATATGTCTAGCTTT	13.763	15.1935	C12_Oligodendrocytes
		CAATCCCTCCTCATCA	7.22278	3.03165	C12_Gaba_neurons
		CAATCCTGTGTAATAC	2.16058	12.0719	C12_Glut_neurons
		CAATCGCCAACGTGCT	5.55002	14.5467	C12_Oligodendrocytes
		CAATCGCCAAGGTATA	1.92288	12.6306	C12_Glut_neurons
		CAATCGCCAAGTCGCT	9.8901	14.8594	C12_Oligodendrocytes
		CAATCTAAGGCGAAAC	4.17252	5.18041	C12_Gaba_neurons
		CAATGAACAAGTGAAC	11.9535	-8.8902	C12_Glut_neurons
		CAATGAACACCTGTAA	1.67298	11.2147	C12_Glut_neurons
		CAATGACTCATTCATC	2.31417	11.625	C12_Glut_neurons
		CAATGACTCATTGACA	9.41658	0.0577387	C12_Gaba_neurons
		CAATGACTCCTCAGCT	1.60131	12.5036	C12_Glut_neurons
		CAATGCCCATAATCGT	-2.20516	6.48076	C12_Astrocytes
		CAATGTCAGAGCAAGC	-1.46164	6.04114	C12_Astrocytes
		CAATGTCAGCTCCTAC	4.03201	6.82607	C12_Gaba_neurons
		CAATGTCAGGACCTCA	4.10297	11.958	C12_Astrocytes
		CAATGTCAGTTAGTGC	14.1064	15.0711	C12_Oligodendrocytes
		CAATGTGGTAATCCCT	2.35674	12.1788	C12_Glut_neurons
		CAATGTGGTGTTTGAG	8.62705	0.381391	C12_Gaba_neurons
		CACAAGCGTATTCGTC	16.3009	15.1938	C12_Oligodendrocytes
		CACAATATCCACCTTA	1.20777	10.2063	C12_Glut_neurons
		CACAATATCTGTGCAG	2.12074	13.1362	C12_Glut_neurons
		CACAGGCTCATAAGCC	14.9469	0.410773	C12_Glut_neurons
		CACAGGGAGCTTACTT	4.17635	5.14787	C12_Gaba_neurons
		CACAGGGAGGCATGAA	9.20829	-0.585284	C12_Glut_neurons
		CACATAATCATGGTTA	2.31158	11.7406	C12_Glut_neurons
		CACATAATCATTGTTC	-1.01633	4.28197	C12_Astrocytes
		CACATAATCTAATCAG	16.6367	-1.126	C12_Glut_neurons
		CACATACAGCCTAATA	1.41005	10.2028	C12_Glut_neurons
		CACATACAGCTACTGG	-0.354421	16.6438	C12_OPC
		CACATACAGGTCGAGG	0.796723	10.908	C12_Glut_neurons
		CACATACAGTTAGTTG	12.9783	13.3079	C12_Oligodendrocytes
		CACATGCCAAGGTGGC	-7.18186	1.38154	C12_Gaba_neurons
		CACATTAAGGCGCACT	2.39439	11.6912	C12_Glut_neurons
		CACCAACCAATAATCC	-0.530862	16.4594	C12_OPC
		CACCAACCAGCTAATT	1.31283	11.5891	C12_Glut_neurons
		CACCAACCAGGAACCA	10.5066	2.07879	C12_Gaba_neurons
		CACCAACCAGTTTGTG	10.2053	15.7368	C12_Oligodendrocytes
		CACCAACCATATAACC	8.48843	-1.36108	C12_Glut_neurons
		CACCGGTAGCCTTAAA	11.9496	-3.68934	C12_Glut_neurons
		CACCGGTAGGCCCAGT	-3.22966	6.77329	C12_Astrocytes
		CACCGGTAGTTCCCAC	8.0382	3.13588	C12_Gaba_neurons
		CACCTCAGTAGGATTT	2.16274	11.8943	C12_Glut_neurons
		CACCTCAGTCAGGCAT	0.587257	5.7971	C12_Astrocytes
		CACCTCAGTCCGGTTC	8.75353	0.565179	C12_Gaba_neurons
		CACCTCAGTTTATCGC	0.659118	11.2596	C12_Glut_neurons
		CACCTGTTCATGTCAA	2.38466	11.6259	C12_Glut_neurons
		CACCTGTTCCTAACGG	15.5269	14.2563	C12_Oligodendrocytes
		CACCTGTTCTAAATCG	11.9705	-8.47132	C12_Glut_neurons
		CACCTGTTCTAAGTCA	9.53244	14.6931	C12_Oligodendrocytes
		CACCTGTTCTAGCGTG	-3.39071	7.26239	C12_Astrocytes
		CACGCAATCTCGCCTG	0.999467	11.9845	C12_Glut_neurons
		CACGCAATCTTGACCC	6.54954	11.7255	C12_Fibroblasts
		CACGCTAAGCTGGACC	6.80057	7.97404	C12_Endothelial
		CACGCTAAGCTGTAAC	14.4512	-5.10089	C12_Gaba_neurons
		CACTAAGGTAACCAGC	13.1478	14.2905	C12_Oligodendrocytes
		CACTAAGGTCATCAAG	-3.32484	7.16246	C12_Astrocytes
		CACTAAGGTCGTAAAT	0.279176	11.6336	C12_Glut_neurons
		CACTAAGGTCTAACCT	12.1434	-2.60437	C12_Glut_neurons
		CACTAAGGTGATGAGG	4.29497	12.4332	C12_Gaba_neurons
		CACTAAGGTGCATTTC	14.8534	14.4455	C12_Oligodendrocytes
		CACTAGCCACAGCCAT	8.77838	-0.78165	C12_Glut_neurons
		CACTGACCAGGAACCA	17.4033	14.2699	C12_Oligodendrocytes
		CACTGACCATGTGGGA	2.19573	11.4795	C12_Glut_neurons
		CACTTAAAGCTAATTG	15.313	7.87834	C12_Oligodendrocytes
		CACTTAAAGTGTTGCG	13.5633	14.9383	C12_Oligodendrocytes
		CACTTAAAGTTATCCT	14.6796	6.98681	C12_Oligodendrocytes
		CACTTTGTCCCATAGG	-3.25994	7.1978	C12_Astrocytes
		CACTTTGTCCCGTTTA	11.72	-2.92845	C12_Glut_neurons
		CACTTTGTCCTCCATA	12.5534	4.52067	C12_Glut_neurons
		CAGAACCGTTTCCTCC	5.22493	10.1602	C12_Tanycytes
		CAGAATCTCATGCGTG	14.164	7.55225	C12_Oligodendrocytes
		CAGAATCTCCCGTTGT	0.952551	12.0839	C12_Glut_neurons
		CAGAATCTCCGCCTAT	11.4513	14.0067	C12_Oligodendrocytes
		CAGAATCTCGAGGAGT	9.008	-1.10023	C12_Glut_neurons
		CAGATTCAGTGAGGTA	14.7632	1.13382	C12_Glut_neurons
		CAGCAAGCAATGCCCG	9.43118	13.5244	C12_Oligodendrocytes
		CAGCAAGCAGCAACAG	1.24382	10.3854	C12_Glut_neurons
		CAGCAAGCATAGCGAG	1.75814	11.2179	C12_Glut_neurons
		CAGCAAGCATGTTGCA	8.21204	-2.00103	C12_Glut_neurons
		CAGCATGTCAGTTCCC	1.34808	10.1828	C12_Glut_neurons
		CAGCATGTCATAGACC	0.969802	11.3107	C12_Glut_neurons
		CAGCATGTCCTCCTAA	5.1422	5.80316	C12_Gaba_neurons
		CAGCATGTCGCCTGTT	15.0414	0.974625	C12_Glut_neurons
		CAGCATGTCTTGCAAA	11.6947	15.3211	C12_Oligodendrocytes
		CAGCATGTCTTGTCCA	7.45501	3.97278	C12_Gaba_neurons
		CAGCATGTCTTTAGGA	-0.036564	5.60227	C12_Astrocytes
		CAGCATTAGTACTGGT	1.39477	11.6259	C12_Glut_neurons
		CAGCATTAGTAGCCAT	1.65352	10.208	C12_Glut_neurons
		CAGCCAATCAAAGGCA	0.510409	5.7552	C12_Astrocytes
		CAGCCAATCACGCCAA	-7.12723	1.43758	C12_Gaba_neurons
		CAGCCAATCCTCGATC	10.2309	-2.60161	C12_Glut_neurons
		CAGCCTAAGCATGCAT	8.30052	4.09921	C12_Gaba_neurons
		CAGCCTAAGGCAAGTA	9.46196	-0.342314	C12_Glut_neurons
		CAGCCTTTCATGTCAA	4.66856	13.9575	C12_Gaba_neurons
		CAGCCTTTCGCTAGTG	9.4855	1.45147	C12_Gaba_neurons
		CAGCCTTTCTCCTCAA	0.109215	5.40965	C12_Astrocytes
		CAGCTAAGTATCTGGA	11.9907	-8.54707	C12_Glut_neurons
		CAGCTAAGTATTGAGT	13.017	0.71512	C12_Glut_neurons
		CAGCTAAGTGAAGCCT	10.0324	0.450116	C12_Gaba_neurons
		CAGCTAAGTTTACCGT	6.64974	2.35523	C12_Gaba_neurons
		CAGCTATAGACAAAGT	11.9189	-8.79376	C12_Glut_neurons
		CAGCTATAGGCATTAC	4.22333	12.4222	C12_Astrocytes
		CAGCTATAGGCCTAAT	0.233016	11.8518	C12_Glut_neurons
		CAGCTCAAGCAGGCCT	2.02936	12.2272	C12_Glut_neurons
		CAGCTCAAGTAAGTGG	4.11458	5.02685	C12_Gaba_neurons
		CAGCTCAAGTGAACGA	1.51708	11.2937	C12_Glut_neurons
		CAGCTCAAGTTTAACG	1.44478	10.7727	C12_Glut_neurons
		CAGGAAGGTACCGTAA	7.40989	5.52791	C12_Gaba_neurons
		CAGGAAGGTGTTTGTC	15.8674	1.04475	C12_Glut_neurons
		CAGGACACAATAGTCT	10.1228	-1.17802	C12_Glut_neurons
		CAGGACACATAGTCAT	11.2293	14.077	C12_Oligodendrocytes
		CAGGACACATCAGTAT	15.243	-4.65035	C12_Gaba_neurons
		CAGGACACATTAGCGC	1.04024	11.3733	C12_Glut_neurons
		CAGGACCTCATAGCCG	0.865663	6.157	C12_Astrocytes
		CAGGACCTCTGGTCCT	16.9805	15.0883	C12_Oligodendrocytes
		CAGGATGCAGAGGCTA	2.22012	12.0083	C12_Glut_neurons
		CAGGATGCAGCAACCT	2.03261	11.8393	C12_Glut_neurons
		CAGGATGCATAAGCAA	16.5918	1.49297	C12_Glut_neurons
		CAGGATGCATAGACTT	8.98438	-4.87204	C12_Glut_neurons
		CAGGCTATCAACCAAC	12.869	14.1138	C12_Oligodendrocytes
		CAGGCTATCACCAATA	11.8946	13.0407	C12_Oligodendrocytes
		CAGGCTATCCAAATCA	2.39835	11.8368	C12_Glut_neurons
		CAGGCTATCTTGCATT	13.3275	14.0907	C12_Oligodendrocytes
		CAGGCTGGTGCTCCAC	12.3071	15.8464	C12_Oligodendrocytes
		CAGGGCTTCATAGACC	-0.112178	11.5123	C12_Glut_neurons
		CAGGGCTTCATTACAG	2.4127	11.8784	C12_Glut_neurons
		CAGGGTGAGCTGTCAG	13.6954	4.26574	C12_Glut_neurons
		CAGGTCCAGGTAAGCA	0.264486	4.10579	C12_Astrocytes
		CAGGTCCAGGTGCGGA	3.85129	5.6197	C12_Gaba_neurons
		CAGGTCCAGTCACTAA	0.783903	10.7775	C12_Glut_neurons
		CAGGTCCAGTTTAACG	16.9919	13.912	C12_Oligodendrocytes
		CAGGTGGAGCAAGGAC	-2.05837	4.38882	C12_Astrocytes
		CAGGTGGAGTAACCCG	1.02526	11.7593	C12_Glut_neurons
		CAGGTGGAGTAAGGGC	9.26725	14.5617	C12_Oligodendrocytes
		CAGGTTAGTAATCGGC	3.86176	8.76873	C12_Immune
		CAGGTTAGTACCAGGT	-0.337969	17.532	C12_OPC
		CAGGTTAGTCAATAGT	15.4484	13.8323	C12_Oligodendrocytes
		CAGGTTAGTTGCACGG	11.9392	14.7354	C12_Oligodendrocytes
		CAGGTTAGTTTGCGAA	5.44331	3.68086	C12_Gaba_neurons
		CAGGTTTAGCGATACT	1.87758	12.8843	C12_Glut_neurons
		CAGGTTTAGGAACGCG	11.3572	15.2156	C12_Oligodendrocytes
		CAGGTTTAGGTGAAAT	8.64984	1.63896	C12_Gaba_neurons
		CAGGTTTAGTCCTGAG	13.4978	-0.89836	C12_Glut_neurons
		CAGGTTTAGTTATCTC	14.3188	2.43892	C12_Glut_neurons
		CAGTACCCACAACAGG	17.9519	14.3942	C12_Oligodendrocytes
		CAGTACCCACCCTCAC	2.33699	11.9921	C12_Glut_neurons
		CAGTACCCAGCAAGTG	4.27705	5.56761	C12_Gaba_neurons
		CAGTACCCAGCTAATT	4.2275	12.3692	C12_Gaba_neurons
		CAGTACCCATAGACCC	6.3269	0.422929	C12_Gaba_neurons
		CAGTATGGTCATGCAA	3.98316	5.62576	C12_Gaba_neurons
		CAGTATGGTCGTAATG	12.243	-0.195014	C12_Glut_neurons
		CATAACGGTGATCAGC	1.91831	11.0829	C12_Glut_neurons
		CATAACGGTGTTTCAC	0.184135	16.0242	C12_OPC
		CATAACGGTTTAAAGC	12.7844	-3.57086	C12_Glut_neurons
		CATAACGGTTTCCTCC	13.5777	-4.77226	C12_Gaba_neurons
		CATAAGCTCAGTATTG	1.88295	12.2163	C12_Glut_neurons
		CATAAGCTCCTAATAG	17.7239	14.4836	C12_Oligodendrocytes
		CATAAGCTCGCGCTAA	14.1722	0.894699	C12_Glut_neurons
		CATAAGCTCGCTTGCT	1.39827	11.544	C12_Glut_neurons
		CATAAGCTCGGGCCAT	9.00052	-0.59331	C12_Glut_neurons
		CATAAGCTCGTTTCGC	10.2102	0.653769	C12_Gaba_neurons
		CATAATCCAGGAACAT	9.35387	2.26163	C12_Gaba_neurons
		CATAATGTCCTAATAG	14.4202	3.53633	C12_Glut_neurons
		CATAGACTCTACCTAT	12.9715	-0.584063	C12_Glut_neurons
		CATAGACTCTTGTCCA	0.351427	11.2962	C12_Glut_neurons
		CATAGGCGTCGACTAA	9.77267	-1.27993	C12_Glut_neurons
		CATAGGCGTTGGTTCT	13.2943	-2.74542	C12_Glut_neurons
		CATAGGTTCCTAAGTA	12.6473	-1.60719	C12_Glut_neurons
		CATAGGTTCGATTTAG	5.17191	5.84719	C12_Gaba_neurons
		CATAGGTTCTAGCGAT	20.0936	6.47331	C12_Glut_neurons
		CATAGGTTCTGGCATG	5.33515	-1.20151	C12_Gaba_neurons
		CATAGGTTCTTGCAAA	2.26863	12.3778	C12_Glut_neurons
		CATAGTCAGAGGAAGG	15.1547	-4.36577	C12_Gaba_neurons
		CATAGTCAGCTCCTAC	2.34621	12.4377	C12_Glut_neurons
		CATAGTCAGGACCTTG	3.84851	5.43742	C12_Gaba_neurons
		CATATCGCAAAGGCCA	1.93343	12.7426	C12_Glut_neurons
		CATATCGCAGTAAGTA	1.83666	10.8739	C12_Glut_neurons
		CATATCGCATGCAACC	10.9732	-1.57005	C12_Glut_neurons
		CATCAATCAATTAGCT	2.41932	11.9673	C12_Glut_neurons
		CATCAATCAGTTATGT	16.9561	14.0179	C12_Oligodendrocytes
		CATCAATCATTGTGCA	-1.746	6.0124	C12_Astrocytes
		CATCACACAAATTCGT	1.31004	12.3844	C12_Glut_neurons
		CATCACACACATTGCA	11.9324	-8.3684	C12_Glut_neurons
		CATCACACACCATATG	17.5109	13.5441	C12_Oligodendrocytes
		CATCAGCCAACACTTG	4.12123	5.17516	C12_Gaba_neurons
		CATCAGCCAGAATGAC	0.915199	11.7693	C12_Glut_neurons
		CATCAGCCAGCCAGAA	2.32507	12.1567	C12_Glut_neurons
		CATCAGCCATCCGTAA	20.3802	0.642907	C12_Glut_neurons
		CATCAGCCATGAGCAG	14.0151	14.0703	C12_Oligodendrocytes
		CATCATAAGCATCCAG	15.7487	14.2763	C12_Oligodendrocytes
		CATCATAAGCGAGCGA	10.1539	1.20385	C12_Glut_neurons
		CATCATAAGGTTAGAG	14.6436	2.85312	C12_Glut_neurons
		CATCATGCAGAGGGAG	11.3288	7.66209	C12_Glut_neurons
		CATCATGCAGCACGTT	-2.22607	5.31633	C12_Astrocytes
		CATCATGCATTAAGCT	15.4044	-2.97339	C12_Gaba_neurons
		CATCCCAGTAACTACG	2.34756	11.3897	C12_Glut_neurons
		CATCCCAGTCAAACTG	14.4741	3.79455	C12_Glut_neurons
		CATCCCAGTGGGTACT	11.4884	-6.54486	C12_Glut_neurons
		CATCCCAGTGTGCACG	15.1435	1.40467	C12_Glut_neurons
		CATCCTCAGCTCATAA	6.40182	12.1971	C12_Fibroblasts
		CATCCTCAGGCAACAA	10.3191	-1.24771	C12_Glut_neurons
		CATCCTCAGGGACGCA	1.09549	11.5494	C12_Glut_neurons
		CATCCTCAGTCTTGAA	3.95049	12.7389	C12_Gaba_neurons
		CATCCTGGTACTTAGG	-0.517799	6.14596	C12_Astrocytes
		CATCCTGGTATTGAGT	11.0926	15.3198	C12_Oligodendrocytes
		CATCCTGGTTAGCGTA	-2.04165	5.30764	C12_Astrocytes
		CATCCTGGTTGCGCGA	15.5544	2.7923	C12_Glut_neurons
		CATCCTTCAGTAATAG	16.6262	-3.58601	C12_Gaba_neurons
		CATCCTTCAGTTATGT	14.6574	7.92355	C12_Oligodendrocytes
		CATCGCTTCGAGGAGT	5.56699	5.44432	C12_Gaba_neurons
		CATGAGGCAAGTGTCC	17.3112	15.2278	C12_Oligodendrocytes
		CATGAGGCACCTCAGG	11.834	13.9904	C12_Oligodendrocytes
		CATGAGGCAGTAGCCT	11.4384	-6.22715	C12_Glut_neurons
		CATGCAAGTTAGCCAA	5.44613	2.17505	C12_Gaba_neurons
		CATGCAAGTTTGCAGA	1.90177	11.8421	C12_Glut_neurons
		CATGCAAGTTTGGCGG	11.252	-1.82851	C12_Glut_neurons
		CATGCATAGGGTGAAC	3.71004	5.54769	C12_Gaba_neurons
		CATGCATAGGTAAGGC	2.2151	12.9956	C12_Glut_neurons
		CATGCGCAGTCCTTCA	15.3043	13.2788	C12_Oligodendrocytes
		CATGCGGGTAAGGTCC	12.0034	12.8391	C12_Oligodendrocytes
		CATGCGGGTACCGGAT	0.999388	11.5117	C12_Glut_neurons
		CATGCGGGTACTTAGG	1.68579	12.16	C12_Glut_neurons
		CATGCGGGTCAAACTG	0.646702	11.3739	C12_Glut_neurons
		CATGCGGGTGCACGCA	11.6107	-0.219331	C12_Glut_neurons
		CATGCGGGTGGAGCAA	5.12857	5.8626	C12_Gaba_neurons
		CATGCGGGTTAGGTGC	8.3675	4.76956	C12_Gaba_neurons
		CATGCGGGTTTGAGCA	16.4955	13.4213	C12_Oligodendrocytes
		CATGGATTCCGGTATG	16.7018	14.0984	C12_Oligodendrocytes
		CATGGCGGTACCGTAA	2.43644	11.4662	C12_Glut_neurons
		CATGGCGGTTTATTCG	-0.460132	5.61924	C12_Astrocytes
		CATGGCGGTTTGGCGG	15.7723	15.2835	C12_Oligodendrocytes
		CATTATCTCTCAATGA	0.124687	17.0298	C12_OPC
		CATTATCTCTGCAACG	4.28565	13.2266	C12_Gaba_neurons
		CATTATGAGCCTCTGT	19.5089	4.67237	C12_Gaba_neurons
		CATTATGAGGAAGCAC	0.835778	10.9084	C12_Glut_neurons
		CATTATGAGGACCTGC	1.65294	13.1862	C12_Glut_neurons
		CATTATGAGGATAAAC	18.118	-1.53759	C12_Glut_neurons
		CATTATGAGGCCTGGT	-1.1992	3.4029	C12_Astrocytes
		CATTATGAGGCTACAT	13.4941	-0.465156	C12_Glut_neurons
		CATTATGAGTCTGGGC	12.1616	15.9782	C12_Oligodendrocytes
		CATTCATTCATTGCGG	0.644345	11.5004	C12_Glut_neurons
		CATTCATTCCACCTGT	10.6047	16.5248	C12_Oligodendrocytes
		CATTCATTCCCGCATT	-7.14625	1.42081	C12_Gaba_neurons
		CATTCATTCGCTATGG	3.94676	5.23977	C12_Gaba_neurons
		CATTCCTCAATCATGT	2.01739	11.6523	C12_Glut_neurons
		CATTCCTCATGATTGT	1.47697	10.4415	C12_Glut_neurons
		CATTGCGAGAAAGGAA	13.3603	14.308	C12_Oligodendrocytes
		CATTGCGAGGCGCTTA	14.852	15.75	C12_Oligodendrocytes
		CATTGCGAGTACTGGT	9.69248	3.15752	C12_Gaba_neurons
		CATTGTAAGGTGAAAT	1.21368	12.5512	C12_Glut_neurons
		CATTGTGCACCTGTAA	-2.18102	4.16216	C12_Astrocytes
		CATTTGTTCAGGAAGC	1.80267	11.3565	C12_Glut_neurons
		CATTTGTTCCTTTACG	17.4038	2.77017	C12_Gaba_neurons
		CATTTGTTCGAGCAAA	15.0848	7.84925	C12_Oligodendrocytes
		CCAAACCCATAATTGC	3.96865	5.13853	C12_Gaba_neurons
		CCAAACCCATGATTGT	11.041	15.8036	C12_Oligodendrocytes
		CCAAACTAGAAAGCAT	0.0178142	4.27863	C12_Astrocytes
		CCAAACTAGCACTAGT	13.7392	-1.62558	C12_Glut_neurons
		CCAAACTAGCGAGTAA	4.0815	6.35737	C12_Gaba_neurons
		CCAAACTAGTCACTCC	6.10507	12.0943	C12_Fibroblasts
		CCAAATCAGCTCAAAC	14.9727	14.7733	C12_Oligodendrocytes
		CCAAATCAGGCAGGTG	12.7456	3.66395	C12_Glut_neurons
		CCAAATCAGTCAGGCC	-2.70787	5.98428	C12_Astrocytes
		CCAAATCAGTTTCCTG	0.903342	11.8014	C12_Glut_neurons
		CCAACATAGACTTATG	0.666485	11.0954	C12_Glut_neurons
		CCAACATAGTATTGCA	1.9844	12.0188	C12_Glut_neurons
		CCAACATAGTGATTCA	20.2359	6.35865	C12_Glut_neurons
		CCAACATAGTTGTCCC	6.30273	-8.52129	C12_Gaba_neurons
		CCAACATAGTTTGCGG	0.58624	4.67495	C12_Astrocytes
		CCAACCAAGCTTAGCG	2.12543	11.2248	C12_Glut_neurons
		CCAACCAAGGAACACA	10.7317	-1.33439	C12_Glut_neurons
		CCAACCAAGGATTTGC	13.5363	14.4938	C12_Oligodendrocytes
		CCAACCAAGGCAAGTA	16.7331	14.6697	C12_Oligodendrocytes
		CCAACCAAGTATTGGC	4.5431	13.8605	C12_Gaba_neurons
		CCAACCCGTGTTTGCT	10.2614	0.912434	C12_Gaba_neurons
		CCAAGGCTCAGGTCCA	2.03454	11.7093	C12_Glut_neurons
		CCAAGGCTCCTAGTAA	11.5799	-1.51425	C12_Glut_neurons
		CCAAGGCTCCTCAGTC	2.41379	13.126	C12_Glut_neurons
		CCAAGGCTCGCTATGG	1.37168	12.837	C12_Glut_neurons
		CCAAGGCTCGTAATCA	1.01901	11.1753	C12_Glut_neurons
		CCAAGTTAGCAGGCCT	11.9188	-2.11365	C12_Glut_neurons
		CCAAGTTAGCCTCTCG	1.43857	12.5642	C12_Glut_neurons
		CCAAGTTAGGTAACGA	18.744	3.84292	C12_Gaba_neurons
		CCAAGTTAGTCGCTAG	4.12531	6.65813	C12_Gaba_neurons
		CCAAGTTAGTTATCTC	8.56066	3.31206	C12_Gaba_neurons
		CCAATATCAATCCCTT	1.60565	11.2467	C12_Glut_neurons
		CCAATATCATAAACCT	2.07863	-3.95674	C12_Glut_neurons
		CCAATATCATGAAATG	16.2165	0.975793	C12_Glut_neurons
		CCAATATCATTGTGTG	-7.11928	1.46398	C12_Gaba_neurons
		CCACAATAGAGAGCCG	16.1216	15.6966	C12_Oligodendrocytes
		CCACAATAGGCTGTCA	13.0557	-3.66768	C12_Glut_neurons
		CCACAATAGGTTACGT	11.1499	14.7646	C12_Oligodendrocytes
		CCACAATAGTGACCTG	2.43862	11.7948	C12_Glut_neurons
		CCACACAAGGATTGAG	4.06465	6.79947	C12_Gaba_neurons
		CCACACAAGTATTGTG	15.5838	1.45182	C12_Glut_neurons
		CCACAGGGTCAGTAAT	8.77864	-4.43561	C12_Glut_neurons
		CCACATTGTACTGATG	2.30383	11.6113	C12_Glut_neurons
		CCACATTGTCTAACCT	1.09221	11.4665	C12_Glut_neurons
		CCACATTGTTACATCC	10.0993	-0.584695	C12_Glut_neurons
		CCACATTGTTTGGCTT	10.284	1.8431	C12_Gaba_neurons
		CCACTTGGTAGCCATA	0.573414	11.3381	C12_Glut_neurons
		CCACTTGGTTAACACG	9.78838	-1.01839	C12_Glut_neurons
		CCAGACTCAAGTTATC	4.09122	6.58737	C12_Gaba_neurons
		CCAGACTCATCATGGC	16.4947	0.301454	C12_Glut_neurons
		CCAGACTCATTGTCCT	4.43131	13.7646	C12_Gaba_neurons
		CCAGCCTGTTATGTGG	-3.14841	6.9779	C12_Astrocytes
		CCAGCCTGTTGCTGGG	9.18149	-0.976173	C12_Glut_neurons
		CCAGCTAAGAACCTGT	5.97055	11.9511	C12_Fibroblasts
		CCAGCTAAGCCTCTGT	1.17871	11.9038	C12_Glut_neurons
		CCAGCTAAGCGAAGTA	17.7015	5.56188	C12_Glut_neurons
		CCAGCTAAGGACCTTG	2.13585	12.6732	C12_Glut_neurons
		CCAGCTAAGGCGGATG	15.5262	8.40685	C12_Oligodendrocytes
		CCAGCTAAGTATGTGC	3.82757	13.4234	C12_Gaba_neurons
		CCAGCTAAGTGAACGA	7.76891	-0.317881	C12_Gaba_neurons
		CCAGCTGCAAGGTACG	1.72616	13.2248	C12_Glut_neurons
		CCAGCTGCAGTCTATG	12.8824	13.221	C12_Oligodendrocytes
		CCAGCTGCATTATGGT	11.1161	1.70487	C12_Gaba_neurons
		CCAGGAACAAGGTCCT	8.18224	3.35695	C12_Gaba_neurons
		CCAGGAACAATAGTCT	11.8905	1.04028	C12_Gaba_neurons
		CCAGGAACAGTAGGAT	5.69761	5.34045	C12_Gaba_neurons
		CCAGGAACATGAAATG	2.29849	11.1864	C12_Glut_neurons
		CCAGGATGTACCGTTT	0.273534	11.0931	C12_Glut_neurons
		CCAGGATGTCACTCGC	9.65626	-1.37456	C12_Glut_neurons
		CCAGGATGTCATGCCC	15.3975	3.27122	C12_Glut_neurons
		CCAGGATGTGCATTTC	3.82502	5.41499	C12_Gaba_neurons
		CCAGGATGTTAGGTTG	-3.43227	4.87931	C12_Astrocytes
		CCAGTTTGTTGCAGTA	1.66249	9.9903	C12_Glut_neurons
		CCATAAATCAATCATG	9.79606	-1.01982	C12_Glut_neurons
		CCATAAATCACTTTAC	4.17264	12.1143	C12_Gaba_neurons
		CCATAAATCCCATAGG	8.03775	3.05643	C12_Gaba_neurons
		CCATAAATCCTAGTCC	14.9308	0.349146	C12_Glut_neurons
		CCATAAATCGCGACAC	10.1443	-1.65308	C12_Glut_neurons
		CCATAAATCGCTCCAT	3.93256	5.27256	C12_Gaba_neurons
		CCATAAATCGGCTATG	0.835298	11.6734	C12_Glut_neurons
		CCATAAATCTTGTCCA	-0.228198	3.63054	C12_Astrocytes
		CCATAAGGTACTTAGG	-0.447824	4.0592	C12_Astrocytes
		CCATAAGGTGATGAAA	13.6996	4.15715	C12_Glut_neurons
		CCATAAGGTGCTTAGA	10.9231	3.27855	C12_Gaba_neurons
		CCATAAGGTTCCAGGG	5.55293	5.35261	C12_Gaba_neurons
		CCATAAGGTTGCCTCA	11.6681	-2.78876	C12_Glut_neurons
		CCATAATCATAATCCG	1.94794	13.2119	C12_Glut_neurons
		CCATAATCATAATGAG	9.24302	0.096348	C12_Gaba_neurons
		CCATAATCATTAGGCC	7.62356	0.441728	C12_Gaba_neurons
		CCATAGCCAAGCGAGC	2.4078	12.1493	C12_Glut_neurons
		CCATAGCCAGAGGCTA	4.14822	5.85313	C12_Gaba_neurons
		CCATATTTCACACAGT	14.1911	7.40845	C12_Oligodendrocytes
		CCATATTTCACGCCAA	3.75372	2.30565	C12_Gaba_neurons
		CCATATTTCCTAACGG	10.39	-2.59846	C12_Glut_neurons
		CCATCACTCACTAGGT	5.185	-1.29093	C12_Gaba_neurons
		CCATCACTCAGAAACG	12.3248	-0.83552	C12_Glut_neurons
		CCATCACTCGCACACA	11.848	-0.299912	C12_Glut_neurons
		CCATCACTCTGTTCAT	13.7932	0.140857	C12_Glut_neurons
		CCATCATGTGAAACAA	3.37545	13.0137	C12_Gaba_neurons
		CCATCATGTGAGACTC	1.41159	11.4641	C12_Glut_neurons
		CCATCATGTGTTGTAG	10.5465	9.2722	C12_Oligodendrocytes
		CCATCATGTTCATTTG	6.08791	3.6817	C12_Gaba_neurons
		CCATTATTCAGTATTG	8.89018	2.30228	C12_Gaba_neurons
		CCCAAACCAAACCTAT	12.3511	14.736	C12_Oligodendrocytes
		CCCAAACCAAGCTTTG	14.0137	15.2015	C12_Oligodendrocytes
		CCCAAACCATTGCGAC	1.70408	11.8481	C12_Glut_neurons
		CCCAAATAGTTACTTC	-3.3129	7.1453	C12_Astrocytes
		CCCAACCGTACTTAGG	6.07982	0.26742	C12_Gaba_neurons
		CCCAACCGTCATCAAG	2.12275	11.2309	C12_Glut_neurons
		CCCAACCGTGGCTTCC	2.05834	12.9949	C12_Glut_neurons
		CCCAACCGTTCACTGT	3.96712	5.07105	C12_Gaba_neurons
		CCCAACCGTTTGCGCC	12.0234	13.664	C12_Oligodendrocytes
		CCCAATTGTAATCGCA	11.9343	15.0773	C12_Oligodendrocytes
		CCCAATTGTGAAGCCT	15.7564	3.33672	C12_Glut_neurons
		CCCAATTGTTCCGCAC	0.424162	4.55572	C12_Astrocytes
		CCCAGCACATAATCGT	17.1682	13.5635	C12_Oligodendrocytes
		CCCAGTTTCAGTGAAG	9.58375	-0.599514	C12_Glut_neurons
		CCCAGTTTCTGTTCAT	11.4753	13.9404	C12_Oligodendrocytes
		CCCAGTTTCTTAGTGA	12.0339	14.2293	C12_Oligodendrocytes
		CCCATAACAAGGTACG	5.09269	5.8983	C12_Gaba_neurons
		CCCGCAACACAACAAA	14.4262	7.19837	C12_Oligodendrocytes
		CCCGCAACACTTAGGC	0.955613	11.3065	C12_Glut_neurons
		CCCGCAACATGGCCCA	9.77339	-1.52551	C12_Glut_neurons
		CCCGCAACATTAGCGC	17.7476	14.6081	C12_Oligodendrocytes
		CCCGTAAAGACTATTG	1.61459	11.6477	C12_Glut_neurons
		CCCGTAAAGGCTGTCA	10.1219	-0.361354	C12_Glut_neurons
		CCCGTTGTCACTAATG	13.8265	-1.10548	C12_Glut_neurons
		CCCGTTGTCAGTATTG	15.8819	15.0684	C12_Oligodendrocytes
		CCCGTTGTCCAATAGC	9.28766	13.7855	C12_Oligodendrocytes
		CCCGTTGTCGCGACAC	2.31498	13.3188	C12_Glut_neurons
		CCCGTTGTCTGTAATG	13.9726	13.2857	C12_Oligodendrocytes
		CCCGTTGTCTTAATGG	0.992107	11.5583	C12_Glut_neurons
		CCCGTTGTCTTGGACG	2.00856	12.5741	C12_Glut_neurons
		CCCTAATGTAATCGTG	15.0773	14.6742	C12_Oligodendrocytes
		CCCTAATGTTAAGCTG	9.91131	-1.28366	C12_Glut_neurons
		CCCTAATGTTAAGTGT	2.06704	13.3493	C12_Glut_neurons
		CCCTAATGTTATGTGG	20.6588	0.783812	C12_Glut_neurons
		CCCTCACCAAGTGTCC	17.8171	14.4687	C12_Oligodendrocytes
		CCCTCACCAGAGGGAG	12.4529	2.79094	C12_Glut_neurons
		CCCTCACCAGGTTAAA	0.883752	11.5287	C12_Glut_neurons
		CCCTCACCATAGCTGC	10.2134	-0.734044	C12_Glut_neurons
		CCCTCACCATGAAATG	9.46644	-0.486253	C12_Glut_neurons
[truncated: 55,799 more rows]

## Sheet: Fig 5f
	Figure 5f
		cell_id	UMAP_1	UMAP_2	group
		AAACAGCCAAATTCGT_1	-3.12543	-0.220747	Chow cntrl.
		AAACAGCCAATGCCTA	4.25698	-5.09227	Chow cntrl.
		AAACAGCCACAGGGAC_1	6.23097	0.850118	Chow cntrl.
		AAACAGCCACCGGCTA_1	7.75696	0.0938017	Chow cntrl.
		AAACAGCCATCCCGCT	5.67803	-2.59012	Chow cntrl.
		AAACATGCAACCGCCA	12.9345	5.73284	Chow cntrl.
		AAACATGCAAGGTCCT	5.8808	0.986127	Chow cntrl.
		AAACATGCAATGAATG	13.9913	12.585	Chow cntrl.
		AAACATGCACAAACTT_1	8.9163	-4.12043	Chow cntrl.
		AAACATGCAGCCTAAC	13.5984	-11.7345	Chow cntrl.
		AAACATGCAGGAACAT	17.1083	-2.37031	Chow cntrl.
		AAACATGCAGGCATGA	13.2386	-11.2395	Chow cntrl.
		AAACATGCATGTTGGC	5.99266	1.31764	Chow cntrl.
		AAACATGCATTAAGTC	-5.16137	-1.87894	Chow cntrl.
		AAACCAACAAACCTTG	8.70134	-1.51382	Chow cntrl.
		AAACCAACAACGTGCT	10.4586	1.22496	Chow cntrl.
		AAACCAACAACTAGCC_1	11.1529	-1.96599	Chow cntrl.
		AAACCAACAAGCTTTG	8.70768	2.87261	Chow cntrl.
		AAACCAACACCTAATG	6.78043	0.747784	Chow cntrl.
		AAACCAACAGGGAGGA	9.63647	0.656922	Chow cntrl.
		AAACCAACAGTCTAAT	4.83044	15.3918	Chow cntrl.
		AAACCAACATCCAGGT	9.34528	0.065533	Chow cntrl.
		AAACCAACATGTCAGC	16.4749	-5.71829	Chow cntrl.
		AAACCGAAGAGGAAGG	5.57761	1.3415	Chow cntrl.
		AAACCGAAGAGGCTAA	11.0671	4.44202	Chow cntrl.
		AAACCGAAGCTCAAAC	6.83404	0.455222	Chow cntrl.
		AAACCGAAGGCGGATG	18.0384	-3.33189	Chow cntrl.
		AAACCGAAGGTAGCTT	5.42686	1.34782	Chow cntrl.
		AAACCGAAGGTGTTAC_1	-1.45419	2.38159	Chow cntrl.
		AAACCGAAGGTTTACA	6.72623	-4.84164	Chow cntrl.
		AAACCGAAGTAAGTGG	4.77177	1.84357	Chow cntrl.
		AAACCGAAGTAGCTTA	3.63578	8.74745	Chow cntrl.
		AAACCGAAGTGTTGCG	9.26182	-6.09715	Chow cntrl.
		AAACCGAAGTTTGTCT	8.47544	2.65475	Chow cntrl.
		AAACCGCGTAGTTGGC	7.53144	1.18834	Chow cntrl.
		AAACCGCGTCAAAGGG	4.69579	13.9248	Chow cntrl.
		AAACCGCGTCAATACG	8.53587	-1.031	Chow cntrl.
		AAACCGCGTGCATTTC	6.04164	1.22628	Chow cntrl.
		AAACCGCGTTCAAGCA	8.35834	1.07003	Chow cntrl.
		AAACCGCGTTGAGGTC	5.2758	1.52707	Chow cntrl.
		AAACCGGCAGCCTTGG	13.0012	-10.195	Chow cntrl.
		AAACCGGCATGATTGT	5.49194	1.10161	Chow cntrl.
		AAACCGGCATTAAGTC	8.78179	2.50419	Chow cntrl.
		AAACCGGCATTAGCGC	11.6647	-7.23074	Chow cntrl.
		AAACGCGCAAACCTAT	14.48	0.500993	Chow cntrl.
		AAACGCGCAAATGCCC_1	9.29167	5.62201	Chow cntrl.
		AAACGCGCAATAGCCC	7.87442	-4.10365	Chow cntrl.
		AAACGCGCAATCCCTT	8.35483	-10.3017	Chow cntrl.
		AAACGCGCAATGAATG	7.81438	2.5403	Chow cntrl.
		AAACGCGCAATTGAGA	5.60225	0.835486	Chow cntrl.
		AAACGCGCACAGAACG	5.59943	3.45083	Chow cntrl.
		AAACGCGCAGCAAGGC	5.05643	15.0126	Chow cntrl.
		AAACGCGCAGCCTAAC	14.2301	1.67776	Chow cntrl.
		AAACGCGCAGCTCAAC	18.1228	5.95989	Chow cntrl.
		AAACGCGCAGCTCATA	7.95705	-0.1573	Chow cntrl.
		AAACGGATCAAATCGC	6.1757	1.08915	Chow cntrl.
		AAACGGATCACACAGT	-1.82886	1.06208	Chow cntrl.
		AAACGGATCACTAGGT	5.49753	1.32263	Chow cntrl.
		AAACGGATCATTTAGG	8.05132	-0.711028	Chow cntrl.
		AAACGGATCCCTCGCA	5.32186	1.36962	Chow cntrl.
		AAACGGATCGGGACCT	13.3734	4.15834	Chow cntrl.
		AAACGGATCTTAATGG	6.89956	-1.85618	Chow cntrl.
		AAACGGATCTTCAATC	14.2684	0.982752	Chow cntrl.
		AAACGGATCTTGTTCG	4.82378	-0.241376	Chow cntrl.
		AAACGTACAATAATGG	12.1596	-3.3607	Chow cntrl.
		AAACGTACAATTGAAG	9.2185	-12.5723	Chow cntrl.
		AAACGTACACATAGCC	16.1032	-5.45594	Chow cntrl.
		AAACGTACACCTACTT_1	10.6389	-2.72882	Chow cntrl.
		AAACGTACAGGAAGCC	9.87908	-1.92502	Chow cntrl.
		AAACGTACAGGCATCT	6.46778	0.142954	Chow cntrl.
		AAACGTACATCACAGC	11.3142	-3.41969	Chow cntrl.
		AAACGTACATGAAATG	4.55621	15.1949	Chow cntrl.
		AAACGTACATGACTAT	18.3551	6.33646	Chow cntrl.
		AAAGCAAGTACGCGCA	13.9315	1.63857	Chow cntrl.
		AAAGCAAGTCGTTACT	17.9699	0.839345	Chow cntrl.
		AAAGCAAGTGACATAT	5.68185	1.13258	Chow cntrl.
		AAAGCAAGTTACATCC	10.4416	6.06813	Chow cntrl.
		AAAGCAAGTTCGCTCA	7.41645	-0.937018	Chow cntrl.
		AAAGCACCAACCCTCC	7.70254	0.766634	Chow cntrl.
		AAAGCACCAAGGTGGC_1	9.29559	6.32057	Chow cntrl.
		AAAGCACCACAGGATG	5.08542	1.37024	Chow cntrl.
		AAAGCACCATAAAGCA	-4.78375	-0.731011	Chow cntrl.
		AAAGCACCATAATCGT	10.9577	12.0703	Chow cntrl.
		AAAGCACCATAGCTGC	17.8292	-2.87479	Chow cntrl.
		AAAGCACCATCAGTAT	10.3429	2.61259	Chow cntrl.
		AAAGCCCGTAAGCTTG_1	8.61862	-3.30531	Chow cntrl.
		AAAGCCCGTCCTAAGA	3.54242	8.60609	Chow cntrl.
		AAAGCCCGTGCAACTA	5.5562	-2.48659	Chow cntrl.
		AAAGCCCGTTAAATGC	15.0278	-5.24949	Chow cntrl.
		AAAGCCCGTTAACAGT	-2.80925	-0.270714	Chow cntrl.
		AAAGCCCGTTAGGTGC	6.2949	-3.05881	Chow cntrl.
		AAAGCCCGTTCCTGAT	14.1182	1.86183	Chow cntrl.
		AAAGCCCGTTTAGCGA	4.51517	2.29284	Chow cntrl.
		AAAGCCCGTTTAGTCC	8.89728	6.11287	Chow cntrl.
		AAAGCCGCAAACCCTA	11.5699	-6.36145	Chow cntrl.
		AAAGCCGCAAAGCTAA	9.8613	-5.6725	Chow cntrl.
		AAAGCCGCACATTGCA	15.0978	-5.48466	Chow cntrl.
		AAAGCCGCAGCAAATA	6.11744	0.693297	Chow cntrl.
		AAAGCCGCAGGACACA	-4.87645	-1.38302	Chow cntrl.
		AAAGCCGCATTGCGAC	4.01725	-0.445165	Chow cntrl.
		AAAGCGGGTAACGGGA	4.95696	1.54852	Chow cntrl.
		AAAGCGGGTACGCGCA	5.71302	1.31108	Chow cntrl.
		AAAGCGGGTACTTCAC	11.3436	-7.38834	Chow cntrl.
		AAAGCGGGTCACGGAT	10.0762	3.11457	Chow cntrl.
		AAAGCGGGTCCTAAGA	3.90836	8.72782	Chow cntrl.
		AAAGCTTGTAACGAGG	8.32809	-10.3306	Chow cntrl.
		AAAGCTTGTAGTAAGA	17.7286	-0.664106	Chow cntrl.
		AAAGCTTGTCAACAAT	16.3053	-5.21739	Chow cntrl.
		AAAGCTTGTCATAGAT	12.6885	4.23515	Chow cntrl.
		AAAGCTTGTCCAAATG	8.06605	1.05839	Chow cntrl.
		AAAGCTTGTCGAAGTC	7.82064	0.177514	Chow cntrl.
		AAAGCTTGTGAAGCCT	9.11326	-2.42928	Chow cntrl.
		AAAGCTTGTGGTTCTT	5.27733	1.1657	Chow cntrl.
		AAAGCTTGTTAATCGG	11.8567	5.72613	Chow cntrl.
		AAAGCTTGTTAATGCG	-3.30356	3.34749	Chow cntrl.
		AAAGCTTGTTACCTGT	13.7006	-1.87359	Chow cntrl.
		AAAGCTTGTTACTTGC	15.8554	-1.33942	Chow cntrl.
		AAAGCTTGTTGTAACG	9.68338	-2.95846	Chow cntrl.
		AAAGCTTGTTGTCATC	8.3472	-1.1905	Chow cntrl.
		AAAGGACGTCATCAAG	5.53419	1.31193	Chow cntrl.
		AAAGGACGTGACATGC	9.21595	-2.91723	Chow cntrl.
		AAAGGACGTGACCTGG	-3.85311	0.141211	Chow cntrl.
		AAAGGACGTGTGTGGT	5.38155	2.12643	Chow cntrl.
		AAAGGACGTGTTTGCT	7.36024	-0.544091	Chow cntrl.
		AAAGGACGTTACATCC	5.50995	1.23051	Chow cntrl.
		AAAGGACGTTATTGCC	15.8762	-1.18726	Chow cntrl.
		AAAGGACGTTCAAGCA	6.28811	0.971591	Chow cntrl.
		AAAGGACGTTCCTGTG	6.57293	0.997037	Chow cntrl.
		AAAGGAGCAAACGGGC_1	-4.8044	-0.912691	Chow cntrl.
		AAAGGAGCAATATACC	6.08549	1.12013	Chow cntrl.
		AAAGGAGCACAAGCCT_1	16.0462	-6.15534	Chow cntrl.
		AAAGGAGCACCAGGTT	5.74127	1.19039	Chow cntrl.
		AAAGGAGCACCTCACC	5.86064	1.13868	Chow cntrl.
		AAAGGAGCACGCAACT_1	16.193	-4.42202	Chow cntrl.
		AAAGGAGCAGCCTAAC	5.04274	2.3725	Chow cntrl.
		AAAGGAGCAGGACCTT	6.31283	-3.12641	Chow cntrl.
		AAAGGAGCAGTAGCCT	5.97623	1.10619	Chow cntrl.
		AAAGGAGCAGTTATGT	5.77523	1.1095	Chow cntrl.
		AAAGGAGCATCTTGAG	15.535	1.28448	Chow cntrl.
		AAAGGCTCAAGCGATG_1	4.69578	13.8647	Chow cntrl.
		AAAGGCTCAAGTAAGC	6.10073	-0.045183	Chow cntrl.
		AAAGGCTCAATCCCTT	6.85978	-0.00480165	Chow cntrl.
		AAAGGCTCACGGTACT	6.3602	-0.467447	Chow cntrl.
		AAAGGCTCAGCAAATA	12.3368	-1.72316	Chow cntrl.
		AAAGGCTCAGCAAGAT	6.17428	1.15314	Chow cntrl.
		AAAGGCTCAGCATGGA	4.9955	1.50944	Chow cntrl.
		AAAGGCTCATGACTAT	16.4271	-6.24456	Chow cntrl.
		AAAGGCTCATGTTGGC	8.96733	-6.24663	Chow cntrl.
		AAAGGCTCATTGCGAC_1	-3.33245	3.40163	Chow cntrl.
		AAAGGTTAGAGCCGGA	9.98933	-8.85442	Chow cntrl.
		AAAGGTTAGCAAGGGT_1	7.75132	0.38647	Chow cntrl.
		AAAGGTTAGCACAGCC	9.74221	2.91735	Chow cntrl.
		AAAGGTTAGCAGGTTT	-4.33263	-0.716065	Chow cntrl.
		AAAGGTTAGCATTATG	14.1963	-0.453738	Chow cntrl.
		AAAGGTTAGCCGGTAC	8.6144	1.24011	Chow cntrl.
		AAAGGTTAGCTCCTAC	12.3651	-3.75845	Chow cntrl.
		AAAGGTTAGGAACCAA	6.05602	1.38906	Chow cntrl.
		AAAGGTTAGGTAAGCA	9.31384	-3.63142	Chow cntrl.
		AAAGGTTAGTAAGTGG	5.2872	1.55891	Chow cntrl.
		AAAGGTTAGTCAGTAC	8.29688	-0.119612	Chow cntrl.
		AAAGGTTAGTCATCCC	9.94914	2.79432	Chow cntrl.
		AAAGGTTAGTCTATGA	6.95832	2.85356	Chow cntrl.
		AAATCCGGTCACCTAT	4.46889	15.141	Chow cntrl.
		AAATCCGGTCGCGCAA_1	15.1677	0.687017	Chow cntrl.
		AAATCCGGTCTCAGCC	15.2736	0.674966	Chow cntrl.
		AAATCCGGTGTGAGAG	5.88802	2.17008	Chow cntrl.
		AAATCCGGTTCCGGGA	5.01593	1.56138	Chow cntrl.
		AAATGCCTCACAGACT	3.53218	1.0501	Chow cntrl.
		AAATGCCTCACCAATA	9.85327	-1.79919	Chow cntrl.
		AAATGCCTCAGGCTAT	4.9906	4.3486	Chow cntrl.
		AAATGCCTCAGGGCCT	15.3946	-3.07759	Chow cntrl.
		AAATGCCTCATAACCA	6.88352	0.904646	Chow cntrl.
		AAATGCCTCATTGACA	12.2415	12.0381	Chow cntrl.
		AAATGCCTCATTGCAA	6.17837	1.1398	Chow cntrl.
		AAATGCCTCCACAATA	17.0927	-1.7283	Chow cntrl.
		AAATGCCTCCTAAGAC	6.94799	0.764617	Chow cntrl.
		AAATGCCTCCTCCTAA	4.79692	-5.82816	Chow cntrl.
		AAATGCCTCCTCGATC	6.88097	-1.16754	Chow cntrl.
		AAATGCCTCCTTAGGG_1	5.47479	1.51038	Chow cntrl.
		AAATGCCTCGAGGTGG	5.83937	1.29277	Chow cntrl.
		AAATGCCTCGCTCACT	8.64432	0.00128977	Chow cntrl.
		AAATGCCTCTCCTCTT	12.4107	-6.2591	Chow cntrl.
		AAATGCCTCTGTGAGT	6.27349	1.11819	Chow cntrl.
		AAATGCCTCTTGCAGG	15.5174	1.24445	Chow cntrl.
		AAATGGCCAAGCGAGC	14.3775	0.363447	Chow cntrl.
		AAATGGCCACATTGCA	13.3333	-1.53559	Chow cntrl.
		AAATGGCCACCCACCT_1	12.5096	7.39374	Chow cntrl.
		AAATGGCCATTATGAC	8.36277	-0.14469	Chow cntrl.
		AACAAAGGTAACGAGG	-4.50598	-0.342949	Chow cntrl.
		AACAAAGGTAATGACT	6.2983	1.20319	Chow cntrl.
		AACAAAGGTAGCAGCT	9.84155	6.58136	Chow cntrl.
		AACAAAGGTCACAAAT	9.55814	6.60766	Chow cntrl.
		AACAAAGGTCATTGAG	6.05417	0.276363	Chow cntrl.
		AACAAAGGTCCGTGAG	5.7244	1.31667	Chow cntrl.
		AACAAAGGTCTTGCAT	11.0326	0.0766698	Chow cntrl.
		AACAAAGGTTCGCGCT	11.2218	-2.41992	Chow cntrl.
		AACAAAGGTTTATTCG	6.36894	-0.398523	Chow cntrl.
		AACAAGCCAAAGGCCA	5.49183	1.39335	Chow cntrl.
		AACAAGCCAAAGGTAC	6.96279	0.850963	Chow cntrl.
		AACAAGCCAACCTAAT	5.58199	1.23173	Chow cntrl.
		AACAAGCCACAAAGGT	16.4968	-5.24947	Chow cntrl.
		AACAAGCCACCTCACC	9.14585	5.30107	Chow cntrl.
		AACAAGCCACCTGTAA	5.61615	-5.36992	Chow cntrl.
		AACAAGCCACGAACAG	6.63145	0.986478	Chow cntrl.
		AACAAGCCAGCCGCTA	5.10677	14.6577	Chow cntrl.
		AACAAGCCAGCTAACC_1	6.97512	-1.16748	Chow cntrl.
		AACAAGCCAGGCAAGC	7.37735	0.401559	Chow cntrl.
		AACAAGCCAGGTATTT	11.3157	5.81773	Chow cntrl.
		AACAAGCCATAAGTCT	6.10442	1.06373	Chow cntrl.
		AACAAGCCATCAGTAT_1	5.82583	1.25347	Chow cntrl.
		AACAAGCCATTAAACC	10.5755	-0.881978	Chow cntrl.
		AACAGATAGAGGATAT	14.2961	1.62609	Chow cntrl.
		AACAGATAGCCTGACA	-0.464569	3.7973	Chow cntrl.
		AACAGATAGCGGATAA	6.88283	6.90388	Chow cntrl.
		AACAGATAGGCCAATT	6.35535	1.08316	Chow cntrl.
		AACAGATAGGCGTAAA	5.51042	1.44178	Chow cntrl.
		AACAGATAGGTCCTAG	16.5127	-5.56733	Chow cntrl.
		AACAGATAGTAGCTTA	15.4547	-3.74858	Chow cntrl.
		AACAGCAAGACAAGTG	9.35876	6.83216	Chow cntrl.
		AACAGCAAGCCTCTCG	11.9446	13.1319	Chow cntrl.
		AACAGCAAGCGATACT	9.46085	0.258435	Chow cntrl.
		AACAGCAAGGCCAATT	7.78836	1.21532	Chow cntrl.
		AACAGCAAGGTTACAC_1	11.8814	11.9799	Chow cntrl.
		AACAGCAAGTAACAGG	5.75754	1.33285	Chow cntrl.
		AACAGCAAGTAGCGCC	6.13565	0.842852	Chow cntrl.
		AACAGCAAGTTAGGCT	7.74267	7.39133	Chow cntrl.
		AACAGCAAGTTCCTCA	10.5933	-1.77924	Chow cntrl.
		AACAGCAAGTTTCCGC	5.90269	0.84987	Chow cntrl.
		AACAGGATCAGGATGA	18.1949	0.613905	Chow cntrl.
		AACAGGATCCCTGATC	6.26304	1.1297	Chow cntrl.
		AACAGGATCCTGAGTG	-4.13582	-0.550544	Chow cntrl.
		AACAGGATCGTTTCTG	9.76682	-1.5483	Chow cntrl.
		AACAGGATCTTGGATA	5.50414	1.52356	Chow cntrl.
		AACATAGCAAGGTACG	5.56074	1.50038	Chow cntrl.
		AACATAGCAATAACCT	3.12712	8.96419	Chow cntrl.
		AACATAGCAATTGAGA	10.0075	-0.510551	Chow cntrl.
		AACATAGCACATAGCC	6.35869	0.976588	Chow cntrl.
		AACATAGCACCTGGTG_1	5.74414	1.31826	Chow cntrl.
		AACATAGCACGAATCC	8.18277	0.786355	Chow cntrl.
		AACATAGCAGAAATGC	12.8025	-5.47953	Chow cntrl.
		AACATAGCAGCAAATA	15.4817	-1.65909	Chow cntrl.
		AACATAGCAGCAAGAT	12.7348	12.5705	Chow cntrl.
		AACATAGCAGCATGGA	10.3444	-7.79381	Chow cntrl.
		AACATAGCAGCATGTC	4.44431	14.733	Chow cntrl.
		AACATAGCAGCCTGCA	9.5124	6.05119	Chow cntrl.
		AACATAGCAGGCAAGC	14.8988	-6.29326	Chow cntrl.
		AACATAGCAGGCGAGT	16.4084	-4.8499	Chow cntrl.
		AACATAGCAGGGAGGA	5.17084	1.6922	Chow cntrl.
		AACATAGCATATAACC	-1.56982	3.4149	Chow cntrl.
		AACATAGCATGAGTTT	11.3782	5.82821	Chow cntrl.
		AACATAGCATGTTGCA	8.34446	-0.236101	Chow cntrl.
		AACATAGCATTATGCG	6.42413	0.835371	Chow cntrl.
		AACATAGCATTGGGAG	9.87452	-3.53504	Chow cntrl.
		AACATCATCATTGCAA	14.866	-1.44982	Chow cntrl.
		AACATCATCCCGCCTA	5.53868	1.21153	Chow cntrl.
		AACATCATCCCTGATC	6.51373	1.62357	Chow cntrl.
		AACATCATCGGTACGC	5.55717	1.44621	Chow cntrl.
		AACATCATCTGGTCCT	12.293	4.40674	Chow cntrl.
		AACATCATCTGTGCAG	19.5134	0.29495	Chow cntrl.
		AACATTGTCACAGGAA	14.3937	-3.97463	Chow cntrl.
		AACATTGTCATAGACC	12.5267	-5.89505	Chow cntrl.
		AACATTGTCCCTCACG	11.0972	0.408501	Chow cntrl.
		AACATTGTCCTGAATA	7.99992	0.799878	Chow cntrl.
		AACATTGTCGTTAGCG	9.19806	-12.349	Chow cntrl.
		AACATTGTCTTGCTAT	14.5242	-1.2355	Chow cntrl.
		AACCCGCAGATAGACG	-4.24524	-0.519314	Chow cntrl.
		AACCCGCAGCCTGTTC	6.53333	1.06817	Chow cntrl.
		AACCCGCAGCTATATG	3.55217	1.13346	Chow cntrl.
		AACCCGCAGCTTAGTA	11.7415	1.09489	Chow cntrl.
		AACCCGCAGGCTAAGA	14.7279	2.28575	Chow cntrl.
		AACCCGCAGGCTACAT	9.28297	-0.724356	Chow cntrl.
		AACCCGCAGGGACGCA	15.348	-4.49614	Chow cntrl.
		AACCCGCAGGTAAGGC	6.76426	-0.695619	Chow cntrl.
		AACCGCTCAATAGCAA	12.4997	-6.20137	Chow cntrl.
		AACCGCTCAATCTCTC	10.8626	1.5979	Chow cntrl.
		AACCGCTCAATGCCCG	6.48926	-2.36904	Chow cntrl.
		AACCGCTCACCGGTAT	-2.72366	-0.0681647	Chow cntrl.
		AACCGCTCAGAGGCTA	17.2898	-4.15731	Chow cntrl.
		AACCGCTCAGCAAGTG_1	17.5875	-1.54471	Chow cntrl.
		AACCGCTCAGCAGGTA_1	5.41254	-2.7489	Chow cntrl.
		AACCGCTCAGGTTCAC	9.20321	-12.3458	Chow cntrl.
		AACCGCTCAGTCTAAT	2.41074	11.7137	Chow cntrl.
		AACCGCTCATCGCTCC	9.30399	7.67457	Chow cntrl.
		AACCGCTCATGGCCCA	14.7825	11.5571	Chow cntrl.
		AACCGCTCATGTTTGG	-4.28055	0.199355	Chow cntrl.
		AACCGGCTCCAACTGG	6.13012	0.901259	Chow cntrl.
		AACCGGCTCCAGGTCA	15.2896	-4.78234	Chow cntrl.
		AACCGGCTCCCTCTAA	6.74387	-0.000185133	Chow cntrl.
		AACCGGCTCCGCACAA	9.77458	7.89107	Chow cntrl.
		AACCGGCTCCTAGTCC	6.70008	0.963211	Chow cntrl.
		AACCGGCTCCTTCTAG	4.91947	14.8997	Chow cntrl.
		AACCGGCTCCTTTACG	5.56798	-2.82905	Chow cntrl.
		AACCGGCTCGACAAAG	12.1819	-2.54437	Chow cntrl.
		AACCGGCTCGGGCCAT	-3.37583	3.38304	Chow cntrl.
		AACCGGCTCGGTTAGT	15.3286	-1.27735	Chow cntrl.
		AACCGGCTCGTGCTAG	14.1432	-3.47491	Chow cntrl.
		AACCGGCTCTTGTCTG_1	8.01316	6.55887	Chow cntrl.
		AACCTAATCAGCCAAT	5.88254	2.35592	Chow cntrl.
		AACCTAATCCCGTTGT	8.14535	-0.00272529	Chow cntrl.
		AACCTAATCCCTGGAA_1	-3.80381	-0.903549	Chow cntrl.
		AACCTAATCCGCTAGA_1	16.3347	-3.37298	Chow cntrl.
		AACCTAATCCTCACAC	6.88876	0.892493	Chow cntrl.
		AACCTAATCGAAGTGA	10.5155	-7.93222	Chow cntrl.
		AACCTAATCGAGCTAT_1	-4.76261	-1.91545	Chow cntrl.
		AACCTAATCGGGCCAT	6.74167	-0.557983	Chow cntrl.
		AACCTAATCTAACTGA	6.18573	-0.898162	Chow cntrl.
		AACCTAATCTTGCAAA	13.8944	-5.34864	Chow cntrl.
		AACCTAATCTTGGATA	5.82227	-4.32336	Chow cntrl.
		AACCTCACAAACTGCC	11.3227	-4.14965	Chow cntrl.
		AACCTCACAACTGGCT	6.05178	-1.30109	Chow cntrl.
		AACCTCACAAGCTTAT	3.52549	9.11778	Chow cntrl.
		AACCTCACAGGAACTG	-3.65303	-0.61722	Chow cntrl.
		AACCTCACAGTTTCTC	9.42833	0.108387	Chow cntrl.
		AACCTCACATAAGTTC	6.19514	1.00114	Chow cntrl.
		AACCTCACATAATGTC	9.20136	-2.93186	Chow cntrl.
		AACCTCACATTGACAT	5.0778	-5.89578	Chow cntrl.
		AACCTCCTCCAAACAC	7.76217	0.572975	Chow cntrl.
		AACCTCCTCCACAATA	5.04055	-3.64549	Chow cntrl.
		AACCTCCTCCACCTTA_2	-4.3617	-1.52457	Chow cntrl.
		AACCTCCTCCCGTTAC	7.48598	0.682994	Chow cntrl.
		AACCTCCTCCCTCATA	-4.70591	-2.6105	Chow cntrl.
		AACCTCCTCCTGTTCA	10.5286	-0.384597	Chow cntrl.
		AACCTCCTCGAGGAAC	13.5937	-5.95105	Chow cntrl.
		AACCTCCTCGTTTCCA	6.8428	0.417439	Chow cntrl.
		AACCTCCTCTAAGTCA	12.2912	-1.90089	Chow cntrl.
		AACCTCCTCTAAGTGC	2.96132	-8.79918	Chow cntrl.
		AACCTTAAGAGGAGGA	-3.2919	0.134441	Chow cntrl.
		AACCTTAAGGATGATG	16.2932	-5.7254	Chow cntrl.
		AACCTTAAGGGCCATC	7.43061	0.175293	Chow cntrl.
		AACCTTAAGTAGGCGG	15.4326	1.35775	Chow cntrl.
		AACCTTAAGTCAATTG	18.2877	-1.09835	Chow cntrl.
		AACCTTAAGTGAACAG	-2.26456	-2.4572	Chow cntrl.
		AACCTTAAGTGAAGTG	5.1735	1.48071	Chow cntrl.
		AACCTTAAGTTTAACG	17.4176	-0.787157	Chow cntrl.
		AACCTTGCAACACTTG	17.9646	-3.37603	Chow cntrl.
		AACCTTGCAAGCCACT	16.8108	6.60325	Chow cntrl.
		AACCTTGCAAGGATTA	7.96213	-3.48587	Chow cntrl.
		AACCTTGCAATGCCTA	6.63859	0.400188	Chow cntrl.
		AACCTTGCACAGCCTG	9.39669	-2.50845	Chow cntrl.
		AACCTTGCACCTAATG	16.1008	-4.51911	Chow cntrl.
		AACCTTGCACGTTACA	6.89383	0.876224	Chow cntrl.
		AACCTTGCACTAAGAA	15.5562	13.1153	Chow cntrl.
		AACCTTGCAGGTTAAA	5.70561	1.28766	Chow cntrl.
		AACCTTGCAGTGAACG	7.73051	-0.221068	Chow cntrl.
		AACCTTGCATAAGCAA	16.839	-5.53971	Chow cntrl.
		AACCTTGCATCAGCAC	9.14111	-7.25495	Chow cntrl.
		AACCTTGCATGTGGGA	18.0757	-3.11427	Chow cntrl.
		AACCTTGCATTCCTCG	9.83686	-12.0524	Chow cntrl.
		AACCTTGCATTGTCCT	16.3402	-1.04513	Chow cntrl.
		AACGACAAGACACTTA	4.32377	14.6854	Chow cntrl.
		AACGACAAGCACTTGG	7.12444	1.56963	Chow cntrl.
		AACGACAAGCCTCTGT	10.7288	-1.06413	Chow cntrl.
		AACGACAAGCTGGACC	5.85938	1.2646	Chow cntrl.
		AACGACAAGGAAGTAT	6.37332	1.12915	Chow cntrl.
		AACGACAAGGACAACA	4.90079	2.28509	Chow cntrl.
		AACGACAAGGACAATG_1	-4.70554	-0.63827	Chow cntrl.
		AACGACAAGGATAAAC	10.9533	-11.2329	Chow cntrl.
		AACGACAAGTACTGGT	6.43975	1.74166	Chow cntrl.
		AACGACAAGTCACCTC	11.8027	-6.96496	Chow cntrl.
		AACGCCCAGAAAGGAA	12.2484	-3.43199	Chow cntrl.
		AACGCCCAGACTCGCA	7.40616	6.00458	Chow cntrl.
		AACGCCCAGCACTAGT	9.12447	1.30641	Chow cntrl.
		AACGCCCAGCTGGCTA	5.68197	1.32646	Chow cntrl.
		AACGCCCAGGCCATCA	7.37068	1.05054	Chow cntrl.
		AACGCCCAGGGCTAAA	8.36542	1.09038	Chow cntrl.
		AACGCCCAGGTAAGCA	-3.7317	-2.00878	Chow cntrl.
		AACGCCCAGGTGTCCA	6.49362	-0.926401	Chow cntrl.
		AACGCCCAGTTATTCC	7.0788	0.845099	Chow cntrl.
		AACGCTAGTAACGGGA	6.18065	0.801133	Chow cntrl.
		AACGCTAGTATGGTGC	9.26917	7.0164	Chow cntrl.
		AACGCTAGTCCTAATC	6.73841	0.92058	Chow cntrl.
		AACGCTAGTCTAACAG	12.5658	-3.62122	Chow cntrl.
		AACGCTAGTGTGTGGT	6.2604	0.697456	Chow cntrl.
		AACGCTAGTTCCGCAC	14.5983	2.4632	Chow cntrl.
		AACGCTAGTTTGACCT	8.86212	-4.4206	Chow cntrl.
		AACGGTAAGACAACAG	8.17137	6.29841	Chow cntrl.
		AACGGTAAGCCGCTTT	15.2078	1.10297	Chow cntrl.
		AACGGTAAGCCTGTGA	5.02311	1.31174	Chow cntrl.
		AACGGTAAGCGCATTG	14.6336	-6.31294	Chow cntrl.
		AACGGTAAGCGCCTAA	-3.26734	0.21167	Chow cntrl.
		AACGGTAAGGTCCTAG	11.1156	-7.46826	Chow cntrl.
		AACGGTAAGTAACGAG	12.1588	11.9102	Chow cntrl.
		AACGGTAAGTGAGCGG	14.4925	4.18168	Chow cntrl.
		AACTACTCAAACTAAG	6.12617	0.797137	Chow cntrl.
		AACTACTCAAGCTAAA	5.17516	2.58098	Chow cntrl.
		AACTACTCACTAAATC	13.4111	11.7404	Chow cntrl.
		AACTACTCAGAAATGC	5.77163	1.37291	Chow cntrl.
		AACTACTCAGGCCATT	6.26019	8.06871	Chow cntrl.
		AACTACTCAGTCTAAT	4.77321	2.53606	Chow cntrl.
		AACTACTCAGTCTAGC	17.9939	2.74168	Chow cntrl.
		AACTACTCATAGACTT	11.865	7.99045	Chow cntrl.
		AACTACTCATTGTGCA	20.3448	0.504462	Chow cntrl.
		AACTAGCTCACGCGGT	5.97336	0.146607	Chow cntrl.
		AACTAGCTCAGAAACG	15.1065	1.01935	Chow cntrl.
		AACTAGCTCATGTTTC	7.79322	-2.24705	Chow cntrl.
		AACTAGCTCATTGTTC_1	7.00606	-3.47439	Chow cntrl.
		AACTAGCTCCCGTTTA	13.6527	2.42965	Chow cntrl.
		AACTAGCTCCGGCTAA	15.3905	1.42098	Chow cntrl.
		AACTAGCTCCGTGACA_1	5.07765	1.56404	Chow cntrl.
		AACTAGCTCGAGGTGG	15.0141	-5.43768	Chow cntrl.
		AACTAGCTCGCGACAC	-4.81402	-0.997555	Chow cntrl.
		AACTAGCTCGGCCAGT	-3.68377	-1.00148	Chow cntrl.
		AACTAGCTCTCCATAT	7.90003	2.10622	Chow cntrl.
		AACTAGCTCTTACTCG	5.20814	-1.59368	Chow cntrl.
		AACTAGTGTACTTAGG	10.5231	-1.22272	Chow cntrl.
		AACTAGTGTAGGTGTC	10.967	-7.17427	Chow cntrl.
		AACTAGTGTCAATACG	-3.62753	0.522169	Chow cntrl.
		AACTAGTGTCGTTACT_1	15.1919	1.52308	Chow cntrl.
		AACTAGTGTCTCACTG	19.0332	5.90899	Chow cntrl.
		AACTAGTGTGATCAGC	8.07434	-2.41017	Chow cntrl.
		AACTAGTGTGTGAGAG	2.44661	3.5125	Chow cntrl.
		AACTAGTGTGTTGTGA	5.32922	1.3632	Chow cntrl.
		AACTAGTGTTAGCTGA	14.2346	-0.0492934	Chow cntrl.
		AACTAGTGTTCCTGAT	17.7115	6.00634	Chow cntrl.
		AACTAGTGTTGGCCGA	16.4082	-2.77114	Chow cntrl.
		AACTAGTGTTTCGCGC_1	8.20457	-2.91507	Chow cntrl.
		AACTCACAGCGCTCAA	8.09443	2.76219	Chow cntrl.
		AACTCACAGGACCTGC	-4.84335	-2.55756	Chow cntrl.
		AACTCACAGGAGTCTT	6.39511	1.5443	Chow cntrl.
		AACTCACAGGTCCAAT	6.87134	0.757832	Chow cntrl.
		AACTCACAGGTTACAC_1	6.62162	0.691183	Chow cntrl.
		AACTCACAGGTTACGT	6.23433	1.21164	Chow cntrl.
		AACTCACAGTCACTCC	9.8539	-4.89114	Chow cntrl.
		AACTCACAGTCATGCG	6.14565	2.07505	Chow cntrl.
		AACTCACAGTTAGAGG	15.1477	-4.08609	Chow cntrl.
		AACTCACAGTTTGCGG	5.34949	1.3213	Chow cntrl.
		AACTGTTCAACAGGTG	7.40996	8.33211	Chow cntrl.
		AACTGTTCACCTGCCT	13.6357	-3.08471	Chow cntrl.
		AACTGTTCACTAAATC	-1.56493	3.73531	Chow cntrl.
		AACTGTTCACTGGCCA	14.734	-5.50586	Chow cntrl.
		AACTGTTCAGGAACAT	-4.7036	-0.673621	Chow cntrl.
		AACTGTTCATAGGCGA_1	4.39987	0.0919746	Chow cntrl.
		AACTGTTCATCACAGC	13.5563	0.0557346	Chow cntrl.
		AACTGTTCATTGCAGC	6.22661	0.652552	Chow cntrl.
		AACTTAGTCAAAGGCA	6.41648	1.12312	Chow cntrl.
		AACTTAGTCACAGACT	6.02798	1.48281	Chow cntrl.
		AACTTAGTCAGGCTAT	8.64354	-10.4767	Chow cntrl.
		AACTTAGTCAGTTCCC	2.905	-0.167407	Chow cntrl.
		AACTTAGTCATGGCTG	4.13616	-1.05352	Chow cntrl.
		AACTTAGTCCGGAACC	5.82724	1.55009	Chow cntrl.
		AACTTAGTCGATTATG	14.2548	11.8109	Chow cntrl.
		AACTTAGTCGTTTCGC	12.6469	-6.72484	Chow cntrl.
		AACTTAGTCTAGCTAA	5.97055	-5.32294	Chow cntrl.
		AACTTAGTCTTGATGA	10.3687	0.769084	Chow cntrl.
		AACTTAGTCTTGCTAT	5.8024	-0.573033	Chow cntrl.
		AAGAACAGTACAAAGA	5.28677	2.9361	Chow cntrl.
		AAGAACAGTAGCCTAA	11.9389	6.14461	Chow cntrl.
		AAGAACAGTCAAAGAA	15.2376	-4.57898	Chow cntrl.
		AAGAACAGTCACGAAC	-4.29606	-0.21772	Chow cntrl.
		AAGAACAGTCGCGCAA	6.65307	0.818834	Chow cntrl.
		AAGAACAGTTACGCGG	6.28493	1.17124	Chow cntrl.
		AAGAACAGTTGCAATG	6.66938	0.925455	Chow cntrl.
		AAGAACAGTTGTTGGA	9.8917	2.65392	Chow cntrl.
		AAGAATCAGACAAGTG	8.07247	-0.132163	Chow cntrl.
		AAGAATCAGCTTAACA	10.4818	6.21726	Chow cntrl.
		AAGAATCAGCTTTGGG	11.7175	4.61178	Chow cntrl.
		AAGAATCAGGATTGAG	14.9743	2.94693	Chow cntrl.
		AAGAATCAGGCCAATT	6.41376	0.847849	Chow cntrl.
		AAGAATCAGGCCTGGT	11.7136	2.15501	Chow cntrl.
		AAGAATCAGGCTACAT	5.63497	1.31888	Chow cntrl.
		AAGAATCAGGGATGCG	5.72177	0.697148	Chow cntrl.
		AAGAATCAGTAGGATG	12.3873	-11.6214	Chow cntrl.
		AAGAATCAGTTATGGC	-4.61364	-0.603542	Chow cntrl.
		AAGAATCAGTTTGAGC	5.51593	0.420511	Chow cntrl.
		AAGAATCAGTTTGTCT	5.75606	1.12394	Chow cntrl.
		AAGACAAGTCATCCTG	9.11669	-0.267881	Chow cntrl.
		AAGACAAGTGAGCAAG	13.8515	-0.700118	Chow cntrl.
		AAGACAAGTGATCATG	18.9038	6.35017	Chow cntrl.
		AAGACAAGTTTACTTG	-1.85534	-2.02818	Chow cntrl.
		AAGACATAGAGGAAGG	5.0378	0.111015	Chow cntrl.
		AAGACATAGATGGAGC	9.16788	-6.71121	Chow cntrl.
		AAGACATAGCAAGACA	18.0239	-3.20932	Chow cntrl.
		AAGACATAGCCTGAGC	4.89405	7.69652	Chow cntrl.
		AAGACATAGCTATATG	5.85823	1.03527	Chow cntrl.
		AAGACATAGGAACCGG	6.95924	0.853218	Chow cntrl.
		AAGACATAGGCTACTG	11.5429	-6.79512	Chow cntrl.
		AAGACATAGTCAGTAC	5.98941	1.29094	Chow cntrl.
		AAGACCAAGCAGGTTT	6.00437	0.256462	Chow cntrl.
		AAGACCAAGCATCCAG	13.2503	-3.9691	Chow cntrl.
		AAGACCAAGCTAAGTC	6.88599	0.80708	Chow cntrl.
		AAGACCAAGCTGGCTA	12.0515	2.67804	Chow cntrl.
		AAGACCAAGGAAGTAT	6.21947	1.42898	Chow cntrl.
		AAGACCAAGGCTGGCT	8.69878	-5.17123	Chow cntrl.
		AAGACCAAGGGCTTAT	7.9908	0.0661063	Chow cntrl.
		AAGACCAAGGTTTGAC	11.1822	12.2141	Chow cntrl.
		AAGACCAAGTAATCCA	8.34768	3.32645	Chow cntrl.
		AAGACCAAGTACCGCA	-4.51571	-1.16984	Chow cntrl.
		AAGACCAAGTATTGGC_1	5.37138	1.12632	Chow cntrl.
		AAGCAAGTCAATGTCA	-3.55112	0.240067	Chow cntrl.
		AAGCAAGTCAGCAAAG	13.3641	11.7028	Chow cntrl.
		AAGCAAGTCATGACCG	15.1576	-4.5045	Chow cntrl.
		AAGCAAGTCCATCAGG	13.4157	11.8384	Chow cntrl.
		AAGCAAGTCGAGGAAC	5.28546	1.52469	Chow cntrl.
		AAGCAAGTCGATTATG	4.89119	1.51739	Chow cntrl.
		AAGCAAGTCGGTTACG	8.68049	-5.22838	Chow cntrl.
		AAGCAAGTCGGTTTCC	5.67707	3.22686	Chow cntrl.
		AAGCATGAGCACAGGG	12.532	-6.16605	Chow cntrl.
		AAGCATGAGCACGTTG	11.8156	4.15581	Chow cntrl.
		AAGCATGAGCATGGTT	5.59858	1.33534	Chow cntrl.
		AAGCATGAGCGCATTG	12.0963	6.96714	Chow cntrl.
		AAGCATGAGGACCTGC_1	17.1736	-2.47228	Chow cntrl.
		AAGCATGAGGATTGCT	9.1687	0.747587	Chow cntrl.
		AAGCATGAGGTGAAAT	14.9451	-0.182492	Chow cntrl.
		AAGCATGAGTAGGCGG	4.90314	2.30674	Chow cntrl.
		AAGCATGAGTTAGTGC	7.52996	0.101247	Chow cntrl.
		AAGCCACGTAACCACA	7.33018	1.46757	Chow cntrl.
		AAGCCACGTACCGTTT	5.27012	-5.0595	Chow cntrl.
		AAGCCACGTATTGTCC	8.7054	0.750311	Chow cntrl.
		AAGCCACGTCAGGCAT	6.27804	0.544218	Chow cntrl.
		AAGCCACGTCAGTAAT	10.1681	-4.62789	Chow cntrl.
		AAGCCACGTGTTTGCT	5.44827	1.44958	Chow cntrl.
		AAGCCACGTTCCTGAT	14.0491	-4.4428	Chow cntrl.
		AAGCCACGTTGAGCCG	5.91878	1.66001	Chow cntrl.
		AAGCCACGTTTACTTG	7.1138	0.868369	Chow cntrl.
		AAGCCACGTTTGAGCA	16.71	-6.16515	Chow cntrl.
		AAGCCACGTTTGCTGT	8.71914	-4.92759	Chow cntrl.
		AAGCCTCCAAGCTAAA_1	5.88643	1.3353	Chow cntrl.
		AAGCCTCCAATAACGA	6.89003	-0.636813	Chow cntrl.
		AAGCCTCCAATTTAGC	6.63925	0.707674	Chow cntrl.
		AAGCCTCCACCTAAGC	8.77834	2.31219	Chow cntrl.
		AAGCCTCCACCTCAGG	9.71288	4.05419	Chow cntrl.
		AAGCCTCCACCTGTAA	-4.52743	-1.95722	Chow cntrl.
		AAGCCTCCACTTCATC	7.21453	8.13796	Chow cntrl.
		AAGCCTCCATATAACC	11.0362	-1.3492	Chow cntrl.
		AAGCCTCCATGCTCCC	3.33173	-1.69329	Chow cntrl.
		AAGCCTCCATTGACAT	6.69555	1.20331	Chow cntrl.
		AAGCCTGTCAACCAAC	7.76935	0.874919	Chow cntrl.
		AAGCCTGTCAGGCTAT	5.58184	0.910026	Chow cntrl.
		AAGCCTGTCCAAACAC	16.5451	-1.3927	Chow cntrl.
		AAGCCTGTCCAGGTCA	-3.44929	3.67181	Chow cntrl.
		AAGCCTGTCCATAAGC	12.575	11.8748	Chow cntrl.
		AAGCCTGTCCTAAGTA	14.3969	2.94238	Chow cntrl.
		AAGCCTGTCGATATTG	11.4125	1.491	Chow cntrl.
		AAGCCTGTCGCCTAAG	11.4357	4.72849	Chow cntrl.
		AAGCCTGTCGGTAACT	13.6159	-6.7764	Chow cntrl.
		AAGCCTGTCTACCTCA	14.8176	-6.18916	Chow cntrl.
		AAGCCTGTCTGTGCCT	7.42848	0.690611	Chow cntrl.
		AAGCCTGTCTTGCAAA	15.2486	-2.60279	Chow cntrl.
		AAGCCTTAGAACCTAC	5.7805	1.67245	Chow cntrl.
		AAGCCTTAGAGAAGGG	6.94239	10.5085	Chow cntrl.
		AAGCCTTAGAGGAGGA	5.37942	1.62301	Chow cntrl.
		AAGCCTTAGCAAGACA	7.89725	0.183161	Chow cntrl.
		AAGCCTTAGCTAAAGG	6.00711	1.30258	Chow cntrl.
		AAGCCTTAGCTGTAAC	12.4997	6.27778	Chow cntrl.
		AAGCCTTAGGAGCATA	6.79258	0.433017	Chow cntrl.
		AAGCCTTAGGCTGTGC	13.8697	2.24239	Chow cntrl.
		AAGCCTTAGTTGGATC	5.52662	-5.93802	Chow cntrl.
		AAGCGAATCAATAGCC	16.1628	-4.15915	Chow cntrl.
		AAGCGAATCAATGACC	11.5803	7.23808	Chow cntrl.
		AAGCGAATCATAAGCC	6.32543	1.20278	Chow cntrl.
		AAGCGAATCATGCTCC	9.64801	6.97713	Chow cntrl.
		AAGCGAATCATTGCGG	13.1366	0.194149	Chow cntrl.
		AAGCGAATCCTAGTTT	16.8802	-4.14348	Chow cntrl.
		AAGCGAATCGCTTGCT	5.213	1.39956	Chow cntrl.
		AAGCGAATCTAACCTT	6.98627	0.867443	Chow cntrl.
		AAGCGAATCTCCATGC	7.40809	0.684104	Chow cntrl.
		AAGCGAATCTGGTCCT	12.8214	11.065	Chow cntrl.
		AAGCGAATCTTGTCTG	15.148	-1.20776	Chow cntrl.
		AAGCGAGGTAACGTGC_1	10.6078	-2.52559	Chow cntrl.
		AAGCGAGGTAGCCTAA	7.25591	1.78447	Chow cntrl.
		AAGCGAGGTCATCAAG	14.7957	-5.21533	Chow cntrl.
		AAGCGAGGTCCAAGAC	8.94088	-4.22388	Chow cntrl.
		AAGCGAGGTCGTAAAT	18.9354	6.30434	Chow cntrl.
		AAGCGAGGTCTTTGAC	8.42887	8.31321	Chow cntrl.
		AAGCGAGGTGAGGTGA	14.474	1.93334	Chow cntrl.
		AAGCGAGGTGCTTTAC	16.1636	-5.40344	Chow cntrl.
		AAGCGAGGTGTTGCAA	6.93833	-0.634482	Chow cntrl.
		AAGCGAGGTTAGCATG	16.4632	-5.70711	Chow cntrl.
		AAGCGAGGTTTATCGC	5.92406	-0.188894	Chow cntrl.
		AAGCGAGGTTTGGGCG	7.48581	-3.19597	Chow cntrl.
		AAGCGCTGTAACAGGG	5.48852	1.53027	Chow cntrl.
		AAGCGCTGTCCTAATC	9.38916	-11.3305	Chow cntrl.
		AAGCGCTGTGATGGCT_1	6.33014	-3.11465	Chow cntrl.
		AAGCGCTGTGCTCCAC	5.0626	1.46387	Chow cntrl.
		AAGCGCTGTGGAGCAA	5.34246	-5.15767	Chow cntrl.
		AAGCGCTGTTAATGCG	5.08059	-2.22308	Chow cntrl.
		AAGCGCTGTTCCGCAC	5.69909	1.38543	Chow cntrl.
		AAGCGGGTCACTTTAC	12.1161	-2.43223	Chow cntrl.
		AAGCGGGTCATGGTGT	-2.33935	1.62441	Chow cntrl.
		AAGCGGGTCATGGTTA	5.35555	1.50355	Chow cntrl.
		AAGCGGGTCATTGACA	5.45997	2.30471	Chow cntrl.
		AAGCGGGTCCCTGGAA	15.2748	-3.89861	Chow cntrl.
		AAGCGGGTCCTGCGAA	12.1053	-7.06403	Chow cntrl.
		AAGCGGGTCGCACACA	-3.89862	-1.4507	Chow cntrl.
		AAGCGGGTCTCCATAT	11.046	12.5184	Chow cntrl.
		AAGCGGGTCTGGCATG	6.00158	0.438182	Chow cntrl.
		AAGCGTTTCACAAGCT_1	7.08119	0.0832023	Chow cntrl.
		AAGCGTTTCACCAATA	6.05668	0.907594	Chow cntrl.
		AAGCGTTTCAGGCCTA	14.319	12.6482	Chow cntrl.
		AAGCGTTTCCACCTTA	5.60602	0.535527	Chow cntrl.
		AAGCGTTTCCCATAGG	10.4095	-3.62859	Chow cntrl.
		AAGCGTTTCCGGGACT	9.04599	6.91726	Chow cntrl.
		AAGCGTTTCCGTCCAT	13.5766	-0.553335	Chow cntrl.
		AAGCGTTTCCGTTATT	-4.01854	-0.610918	Chow cntrl.
		AAGCGTTTCCTTCTAG	6.33903	1.01692	Chow cntrl.
		AAGCGTTTCGATAACC_1	5.66541	0.726408	Chow cntrl.
		AAGCGTTTCGGTTTGG	5.24893	1.52619	Chow cntrl.
		AAGCGTTTCTTAGGGT	5.57703	1.26797	Chow cntrl.
		AAGCGTTTCTTGGACG	6.13904	1.20163	Chow cntrl.
		AAGCTAGAGCAGGCCT	18.1714	2.00667	Chow cntrl.
		AAGCTAGAGCATCCAG	4.99823	1.74182	Chow cntrl.
		AAGCTAGAGCGAGGTG	5.09138	1.64018	Chow cntrl.
		AAGCTAGAGCTGGACC	6.02767	1.30446	Chow cntrl.
		AAGCTAGAGCTGTCAG	13.1094	0.933816	Chow cntrl.
		AAGCTAGAGGAACCAA	11.9754	-0.595302	Chow cntrl.
		AAGCTAGAGGAAGCTA	7.81209	0.753624	Chow cntrl.
		AAGCTAGAGGCATTGT	5.57341	1.14802	Chow cntrl.
		AAGCTAGAGGCTGTCA	5.20398	1.59333	Chow cntrl.
		AAGCTAGAGGTCCTGA	5.6193	1.24544	Chow cntrl.
		AAGCTAGAGGTGCTGC_1	4.89776	14.5012	Chow cntrl.
		AAGCTAGAGGTTACGT	4.70634	1.81412	Chow cntrl.
		AAGCTAGAGTGAGCGG	14.6013	-5.98778	Chow cntrl.
		AAGCTATGTCCTTTAA	4.99241	-3.60913	Chow cntrl.
		AAGCTATGTGCTAGCG	6.49826	1.40428	Chow cntrl.
		AAGCTATGTGGTTCTT	6.07374	1.04204	Chow cntrl.
		AAGCTATGTTAAGCCA	7.76092	0.522671	Chow cntrl.
		AAGCTATGTTCCATTA	12.5682	-3.36106	Chow cntrl.
		AAGCTATGTTGCAATG	10.2089	-5.57801	Chow cntrl.
		AAGCTCCCAACACCTA	12.9285	5.44668	Chow cntrl.
		AAGCTCCCAACAGGTG	-4.34314	-2.13583	Chow cntrl.
		AAGCTCCCAATAGCAA	16.5541	-2.61015	Chow cntrl.
		AAGCTCCCACCTATAG	7.72194	0.777023	Chow cntrl.
		AAGCTCCCAGCTTAAT	15.1944	1.39368	Chow cntrl.
		AAGCTCCCAGGACCAA	4.97101	14.4741	Chow cntrl.
		AAGCTCCCATCATGGC	4.45127	15.3773	Chow cntrl.
		AAGCTCCCATCCTGAA	12.0619	12.2781	Chow cntrl.
		AAGCTCCCATTAGGCC	9.51851	-0.946819	Chow cntrl.
		AAGCTTGGTCAATACG	10.0335	-2.48705	Chow cntrl.
		AAGCTTGGTCATCATC	10.8399	0.863302	Chow cntrl.
		AAGCTTGGTCATTAGG	5.86233	-5.6366	Chow cntrl.
		AAGCTTGGTCCCGAAG	6.76801	0.206771	Chow cntrl.
		AAGCTTGGTGAAGCCT	-3.415	3.51223	Chow cntrl.
		AAGCTTGGTGACATGC_1	15.5475	-5.03014	Chow cntrl.
		AAGCTTGGTGATGGCT	0.944881	5.56226	Chow cntrl.
		AAGCTTGGTGCAATGC	20.422	0.489921	Chow cntrl.
		AAGCTTGGTTACGCGG	15.268	0.569667	Chow cntrl.
		AAGCTTGGTTAGCGTA	17.6382	6.75294	Chow cntrl.
		AAGCTTGGTTATCGAG	-3.86919	-0.627379	Chow cntrl.
		AAGGAAGCACCTGCCT	9.56035	-12.2513	Chow cntrl.
		AAGGAAGCACGGTTTA	9.74116	2.64713	Chow cntrl.
		AAGGAAGCAGATTCAT	8.10242	-10.2881	Chow cntrl.
		AAGGAAGCAGCAAATA	8.3972	0.998033	Chow cntrl.
		AAGGAAGCAGGACCAA	14.5465	-3.49304	Chow cntrl.
		AAGGAAGCATATAACC	8.4168	7.0555	Chow cntrl.
		AAGGATCCAAAGCGCA	-0.517675	4.08885	Chow cntrl.
		AAGGATCCAATAATGG	6.7997	0.68316	Chow cntrl.
		AAGGATCCAATATACC	11.2022	2.16855	Chow cntrl.
		AAGGATCCACACTAAT	12.0043	2.06502	Chow cntrl.
		AAGGATCCACCTGGTG	6.70473	-3.67824	Chow cntrl.
		AAGGATCCACGAATTT	14.4299	-0.631133	Chow cntrl.
		AAGGATCCAGAGAGCC	16.8285	-1.36999	Chow cntrl.
		AAGGATCCAGCTAACC	6.78541	-3.35991	Chow cntrl.
		AAGGATCCAGGAACTG	4.79709	1.00107	Chow cntrl.
		AAGGATCCAGTATGTT	7.13828	0.58162	Chow cntrl.
		AAGGATCCATGCATAT	4.79048	2.49884	Chow cntrl.
		AAGGATCCATGTGGGA	9.84697	4.40784	Chow cntrl.
		AAGGATCCATTAGCCA	12.4633	-3.46148	Chow cntrl.
		AAGGATGTCACCAATA_1	7.97097	-2.98483	Chow cntrl.
		AAGGATGTCAGAAACG	14.8735	-6.55077	Chow cntrl.
		AAGGATGTCATGGTGT	16.6359	-4.17157	Chow cntrl.
		AAGGATGTCATGTTTC	10.0929	-0.331119	Chow cntrl.
		AAGGATGTCCCTGATC	7.38107	0.863736	Chow cntrl.
		AAGGATGTCCGCCTAT	-0.19514	4.07613	Chow cntrl.
		AAGGATGTCCTTGCGT_1	5.71077	1.31588	Chow cntrl.
		AAGGATGTCGCTAGCA	18.0775	2.99279	Chow cntrl.
		AAGGATGTCTCATCAT	6.88926	0.958001	Chow cntrl.
		AAGGATTAGCAAGGTA_1	18.4863	-4.16509	Chow cntrl.
		AAGGATTAGCATGTCG	9.16995	-2.38636	Chow cntrl.
		AAGGATTAGCCACAAT	5.46593	1.13588	Chow cntrl.
		AAGGATTAGCCGCAGT_1	5.01509	-0.0308027	Chow cntrl.
		AAGGATTAGCTGGAAA	-0.713693	3.97148	Chow cntrl.
		AAGGATTAGGCTGTCA	12.4354	-4.56975	Chow cntrl.
		AAGGATTAGGTACCGC	12.1032	13.2351	Chow cntrl.
		AAGGATTAGGTCGAGG	15.1983	-5.03464	Chow cntrl.
		AAGGATTAGTAACTCA	16.0256	-4.94575	Chow cntrl.
		AAGGATTAGTTAGTTG	5.45968	1.34522	Chow cntrl.
		AAGGATTAGTTATCTC_1	12.3767	4.70628	Chow cntrl.
		AAGGCCCTCACTAATG	14.9617	-1.49953	Chow cntrl.
		AAGGCCCTCATGAGCT	8.32079	8.39281	Chow cntrl.
		AAGGCCCTCATGCGTG	16.3489	-2.35806	Chow cntrl.
		AAGGCCCTCATTACAG	4.40978	0.342945	Chow cntrl.
		AAGGCCCTCATTAGTG_1	5.65235	1.38784	Chow cntrl.
		AAGGCCCTCCAGGTTG	6.72351	0.761413	Chow cntrl.
		AAGGCCCTCCGCATGA	14.9717	-1.58567	Chow cntrl.
		AAGGCCCTCCGCTAGA_1	6.4673	1.00171	Chow cntrl.
		AAGGCCCTCCTAAATG	11.9658	0.314872	Chow cntrl.
		AAGGCCCTCCTGAATA	11.5964	0.512617	Chow cntrl.
		AAGGCCCTCCTTAAGA	8.51393	-10.1709	Chow cntrl.
		AAGGCCCTCTATTGTC	12.5776	-6.71206	Chow cntrl.
		AAGGCCCTCTCATCAT	7.55043	0.838864	Chow cntrl.
		AAGGTATAGAAAGCAT	9.77916	6.23298	Chow cntrl.
		AAGGTATAGAATCGCT	8.9356	-2.38357	Chow cntrl.
		AAGGTATAGCGAGGTG	17.6739	-1.1394	Chow cntrl.
		AAGGTATAGCGCTAAT	9.87999	3.29151	Chow cntrl.
		AAGGTATAGCGTGCGT	11.9609	12.67	Chow cntrl.
		AAGGTATAGCTGAGGG	5.60204	1.634	Chow cntrl.
		AAGGTATAGCTGTAAC	5.82203	1.21604	Chow cntrl.
		AAGGTATAGCTGTACG	5.75051	1.29591	Chow cntrl.
		AAGGTATAGGGATGCG_1	5.54221	1.38694	Chow cntrl.
		AAGGTATAGGTTAGAG	5.29983	1.50123	Chow cntrl.
		AAGGTATAGTCATGCG	6.04979	0.655	Chow cntrl.
		AAGGTATAGTCCTTTG	7.32936	6.90718	Chow cntrl.
		AAGGTATAGTGAAGTG	4.88621	1.61798	Chow cntrl.
		AAGGTATAGTGAGCGG	8.90723	1.0538	Chow cntrl.
		AAGGTATAGTTTAACG	11.2027	12.626	Chow cntrl.
		AAGGTCAAGACAGGTA	5.881	0.838199	Chow cntrl.
		AAGGTCAAGCACTAGT	-4.89372	-0.714534	Chow cntrl.
		AAGGTCAAGCTAGAAG	7.44788	1.99478	Chow cntrl.
		AAGGTCAAGCTTCTCA	5.4979	-0.490358	Chow cntrl.
		AAGGTCAAGTAGAGGC	-4.19819	0.107611	Chow cntrl.
		AAGGTCAAGTCACTCC	16.4201	-6.19479	Chow cntrl.
		AAGGTCAAGTCATTAG	19.3889	-1.30949	Chow cntrl.
		AAGGTGCAGATGGACA	6.64505	1.09438	Chow cntrl.
		AAGGTGCAGCATTTCT	-3.61153	-0.565589	Chow cntrl.
		AAGGTGCAGCCGCAAC	-4.6816	-0.217409	Chow cntrl.
		AAGGTGCAGCTTTGGG	14.4126	13.4146	Chow cntrl.
		AAGGTGCAGGCTAAGA	-1.63932	2.32369	Chow cntrl.
		AAGGTGCAGGGCTTTG	8.05595	0.717716	Chow cntrl.
		AAGGTGCAGTAACAGG_2	5.3257	-2.76836	Chow cntrl.
		AAGGTGCAGTGTGATC	15.6756	-4.33686	Chow cntrl.
		AAGTAGCCAAGTTATC	14.462	13.3837	Chow cntrl.
		AAGTAGCCAATGAATG	13.9191	3.70828	Chow cntrl.
		AAGTAGCCACAACAGG	9.54547	-1.40055	Chow cntrl.
		AAGTAGCCACATGCTA	5.86213	0.633074	Chow cntrl.
		AAGTAGCCACCAAAGG	5.7332	1.2114	Chow cntrl.
		AAGTAGCCACCTAATG_1	11.8048	4.21748	Chow cntrl.
		AAGTAGCCACGAATCC	6.20642	1.32928	Chow cntrl.
		AAGTAGCCACTTACAG_1	5.14107	1.44994	Chow cntrl.
		AAGTAGCCAGAAACGT	5.7374	1.34788	Chow cntrl.
		AAGTAGCCAGCTCAAC	13.2489	3.28068	Chow cntrl.
		AAGTAGCCAGGTTAAA	5.10732	-2.09072	Chow cntrl.
		AAGTAGCCATAGACTT	11.9385	-11.5735	Chow cntrl.
		AAGTAGCCATCCATCT	7.53415	0.498705	Chow cntrl.
		AAGTAGCCATCGCTCC	11.7438	-6.6643	Chow cntrl.
		AAGTCTATCAACCAAC	6.0593	1.42762	Chow cntrl.
		AAGTCTATCAATCATG	2.93476	3.78729	Chow cntrl.
		AAGTCTATCAATGTCA	6.0185	0.713205	Chow cntrl.
		AAGTCTATCACCTGTC	4.99048	-4.47836	Chow cntrl.
		AAGTCTATCATAACTG	10.1162	2.30688	Chow cntrl.
		AAGTCTATCATAGACC	12.6006	-6.63331	Chow cntrl.
		AAGTCTATCATGCCTC	15.2023	-5.70597	Chow cntrl.
		AAGTCTATCCTAGTAA	11.1058	-10.6387	Chow cntrl.
		AAGTCTATCCTCCTAA	17.6121	-1.66944	Chow cntrl.
		AAGTCTATCGAGGTGG	11.8604	12.6526	Chow cntrl.
		AAGTCTATCGTTTCGC	5.51176	1.42073	Chow cntrl.
		AAGTCTATCTCTAGCC	10.0952	0.568237	Chow cntrl.
		AAGTCTATCTTAGGGT	12.9266	12.7935	Chow cntrl.
		AAGTGAAGTAATGACT	5.99436	1.26314	Chow cntrl.
		AAGTGAAGTACCGTAA	5.26483	8.29721	Chow cntrl.
		AAGTGAAGTACTTCAC	7.12094	9.75069	Chow cntrl.
		AAGTGAAGTATTACCC	5.99994	1.46727	Chow cntrl.
		AAGTGAAGTGTTTGTC	-0.323804	4.09021	Chow cntrl.
		AAGTGAAGTTCAAGAT	-4.6742	-1.73677	Chow cntrl.
		AAGTGAAGTTGGCGTG	13.0162	-2.63131	Chow cntrl.
		AAGTGCAAGAGCAAGC	-4.07089	0.00463988	Chow cntrl.
		AAGTGCAAGCAAGGTA	-0.612681	3.87812	Chow cntrl.
		AAGTGCAAGCATCCAG	-3.65572	-0.344682	Chow cntrl.
		AAGTGCAAGCATGTCG	-1.00518	3.23637	Chow cntrl.
		AAGTGCAAGCCTGAGC	5.47515	-2.94172	Chow cntrl.
		AAGTGCAAGCGGCTGT	-2.14498	0.378314	Chow cntrl.
		AAGTGCAAGCTCATAA	8.94965	-1.8837	Chow cntrl.
		AAGTGCAAGCTGAGGG	16.8048	-4.47049	Chow cntrl.
		AAGTGCAAGGAACGGT_1	12.3444	-4.11387	Chow cntrl.
		AAGTGCAAGGACAATG	9.46676	7.01397	Chow cntrl.
		AAGTGCAAGGGTGAAC	7.37745	6.11982	Chow cntrl.
		AAGTGCAAGGTTACAC	5.92935	1.47265	Chow cntrl.
		AAGTGCAAGTCATGCG	5.63918	0.439858	Chow cntrl.
		AAGTGCAAGTTAGTGC	10.609	12.3013	Chow cntrl.
		AAGTGCAAGTTGTCAA	15.7751	-0.767915	Chow cntrl.
		AAGTGTTGTAGCTGGT	12.8599	-1.70801	Chow cntrl.
		AAGTGTTGTAGGATCC	12.0082	-11.018	Chow cntrl.
		AAGTGTTGTCAATACG_1	12.315	-7.46351	Chow cntrl.
		AAGTGTTGTCAGTAAT	6.45263	7.88066	Chow cntrl.
		AAGTGTTGTTAACGAT	10.9063	2.52693	Chow cntrl.
		AAGTGTTGTTACGCGG	5.87648	1.43588	Chow cntrl.
		AAGTGTTGTTCAAGAT	18.8407	6.02231	Chow cntrl.
		AAGTGTTGTTTACCGT	18.1952	-4.4787	Chow cntrl.
		AAGTTACGTACCCACC	4.61584	10.2481	Chow cntrl.
		AAGTTACGTCACAAAT	9.03279	6.31568	Chow cntrl.
		AAGTTACGTCCTAGTT	3.5092	0.991283	Chow cntrl.
		AAGTTACGTGCAACTA	12.8189	-7.0122	Chow cntrl.
		AAGTTACGTTAAATGC	8.56298	-10.3252	Chow cntrl.
		AAGTTACGTTAAGTGT	14.513	-1.68353	Chow cntrl.
		AAGTTACGTTAGTGAT	11.6579	12.7621	Chow cntrl.
		AAGTTACGTTCAAGAT	7.12665	-0.612473	Chow cntrl.
		AAGTTACGTTCGCGCT	10.244	3.09812	Chow cntrl.
		AAGTTACGTTGAGGTC	14.7485	0.498194	Chow cntrl.
		AAGTTAGCAAAGCTAA_1	-4.79429	-0.647713	Chow cntrl.
		AAGTTAGCAACAACAA	6.49746	0.738317	Chow cntrl.
		AAGTTAGCAACTGGCT	9.20846	-6.97165	Chow cntrl.
		AAGTTAGCAAGCGAGC_1	14.3062	-2.70909	Chow cntrl.
		AAGTTAGCAAGGATTA	5.43625	1.36972	Chow cntrl.
		AAGTTAGCACGGTACT	18.2818	-4.49106	Chow cntrl.
		AAGTTAGCAGCAAGGC_1	15.9099	-3.36791	Chow cntrl.
		AAGTTAGCAGCACGAA	6.58794	1.09301	Chow cntrl.
		AAGTTAGCAGCTCATA	-3.37542	-0.344119	Chow cntrl.
		AAGTTAGCAGGCGAGT	4.94112	1.66938	Chow cntrl.
		AAGTTAGCATAAGTCT	11.7142	0.167658	Chow cntrl.
		AAGTTAGCATAGCAGG	5.16808	14.467	Chow cntrl.
		AAGTTAGCATCATGGC	12.0619	3.08753	Chow cntrl.
		AAGTTAGCATCCGTAA	14.7436	-1.69774	Chow cntrl.
		AAGTTTGTCAAGTGTC	16.7605	-4.27923	Chow cntrl.
		AAGTTTGTCACCAATA	6.62733	0.927393	Chow cntrl.
		AAGTTTGTCAGTGAAG	5.44619	-5.113	Chow cntrl.
		AAGTTTGTCATAACCA_1	16.6343	-5.53718	Chow cntrl.
		AAGTTTGTCATAATCG	14.6922	-6.43736	Chow cntrl.
		AAGTTTGTCCTGGCTT	-4.50257	-1.06315	Chow cntrl.
		AAGTTTGTCGCAAACT	3.80302	9.18486	Chow cntrl.
		AAGTTTGTCGTTACAA	11.3822	-11.0903	Chow cntrl.
		AAGTTTGTCTCACAAA	9.64017	-4.12622	Chow cntrl.
		AAGTTTGTCTTGGATA	6.44063	0.443295	Chow cntrl.
		AATAACCGTACCTTAC	16.856	-4.04965	Chow cntrl.
		AATAACCGTATTCGTC	3.58109	-0.144556	Chow cntrl.
		AATAACCGTCAAAGGG	8.96574	5.95189	Chow cntrl.
		AATAACCGTCCTAAGA	9.40814	6.66202	Chow cntrl.
		AATAACCGTCGCAATA	5.42335	-2.5042	Chow cntrl.
		AATAACCGTGCTTACT	17.1525	-2.59533	Chow cntrl.
		AATAACCGTTGGATAT	-3.15438	-0.402321	Chow cntrl.
		AATAACCGTTTGCGCC	14.1507	2.47489	Chow cntrl.
		AATAACCGTTTGGCTT	5.99391	-1.13276	Chow cntrl.
		AATACCGGTAGCTAGC	11.7023	11.3262	Chow cntrl.
		AATACCGGTCACAAAT	16.701	-0.0452909	Chow cntrl.
		AATACCGGTCGACTAA	13.842	-2.86066	Chow cntrl.
		AATACCGGTGTTTGTC	12.9337	-1.63962	Chow cntrl.
		AATACCGGTTGAAGCC_1	7.31711	-4.74549	Chow cntrl.
		AATACCGGTTGTTGTC	3.01996	3.66218	Chow cntrl.
		AATACCGGTTTCCTCC	16.4407	-5.83565	Chow cntrl.
		AATAGAGGTAATCGGC	17.2106	7.03321	Chow cntrl.
		AATAGAGGTACCTTAC	6.0232	1.32573	Chow cntrl.
		AATAGAGGTAGCAGCT	14.4834	-5.88991	Chow cntrl.
		AATAGAGGTCCTAAGA	5.37273	1.16905	Chow cntrl.
		AATAGAGGTCGTTACT	14.8285	-4.71507	Chow cntrl.
		AATAGAGGTTCATCTA_1	8.56578	-6.7204	Chow cntrl.
		AATAGAGGTTCGCTCA	7.01318	-1.42615	Chow cntrl.
		AATAGAGGTTGAAGCC	-4.12796	0.247783	Chow cntrl.
		AATAGAGGTTGGATCA	18.2939	2.0988	Chow cntrl.
		AATAGAGGTTGTGATG	8.45436	0.0375795	Chow cntrl.
		AATAGAGGTTTCAGGA	4.72877	13.744	Chow cntrl.
		AATAGCTGTATGTGGC	16.6505	-6.1471	Chow cntrl.
		AATAGCTGTCCCGGAA	6.00056	1.13622	Chow cntrl.
		AATAGCTGTGAGGTAG	5.91092	0.720496	Chow cntrl.
		AATAGCTGTGAGGTGA	6.22397	0.894323	Chow cntrl.
		AATAGCTGTGATTTGG	6.00231	1.30676	Chow cntrl.
		AATAGCTGTGCATTAG	17.8333	-3.23477	Chow cntrl.
		AATAGCTGTGGTTCCC	9.57958	-0.759938	Chow cntrl.
		AATAGCTGTGTAACCA	7.43994	-0.0510175	Chow cntrl.
		AATAGCTGTGTCCAGG_1	4.4014	10.7685	Chow cntrl.
		AATAGCTGTTATCGAG	13.4329	-12.0579	Chow cntrl.
		AATAGCTGTTGTAAAC	4.48727	0.859979	Chow cntrl.
		AATAGCTGTTTCAGGA	12.8126	-3.62573	Chow cntrl.
		AATAGCTGTTTGAGGC	9.62063	-0.340062	Chow cntrl.
		AATATCCCAACTAACT	5.67293	1.51518	Chow cntrl.
		AATATCCCAAGTTATC_1	-0.256671	4.38036	Chow cntrl.
		AATATCCCAATCATGT	6.60225	1.03802	Chow cntrl.
		AATATCCCAATCGCAC	13.6661	-11.2925	Chow cntrl.
		AATATCCCACAACAAA	11.6073	5.34847	Chow cntrl.
		AATATCCCACAGAACG	9.19854	-4.03358	Chow cntrl.
		AATATCCCACTTACAG	10.8807	-2.40114	Chow cntrl.
		AATATCCCAGGACACA	6.48314	0.775308	Chow cntrl.
		AATATCCCAGGCTGTT	7.55482	0.3569	Chow cntrl.
		AATATCCCAGTAATAG	-4.94176	-0.889975	Chow cntrl.
		AATATCCCATAATCCG	11.8083	0.849432	Chow cntrl.
		AATATCCCATGAAATG	5.67873	-1.29794	Chow cntrl.
		AATCAGGAGACTTACA	11.3762	-7.67297	Chow cntrl.
		AATCAGGAGAGAAGGG	4.50033	1.90258	Chow cntrl.
		AATCAGGAGAGGAAGG	5.196	1.56678	Chow cntrl.
		AATCAGGAGCATGTTA	5.47093	1.30972	Chow cntrl.
		AATCAGGAGGTCGATT	5.06679	0.936917	Chow cntrl.
		AATCAGGAGTAACTCA	-4.4321	-2.1613	Chow cntrl.
		AATCATCCAAACGGGC	8.53071	-7.07618	Chow cntrl.
		AATCATCCAATAAGCA	4.70842	-5.71542	Chow cntrl.
		AATCATCCAGTAGCCT	13.4255	-0.352658	Chow cntrl.
		AATCATCCATACCCGG	16.5708	-6.54941	Chow cntrl.
		AATCATCCATAGCGAG	6.19846	1.11449	Chow cntrl.
		AATCATCCATCCATCT	15.2063	1.54425	Chow cntrl.
		AATCATCCATGTTTGG	4.92769	-5.9444	Chow cntrl.
		AATCATGTCACACAGT	6.08271	1.37823	Chow cntrl.
		AATCATGTCACTAATG	11.3707	5.78214	Chow cntrl.
		AATCATGTCATAACCA	6.82255	-0.191699	Chow cntrl.
		AATCATGTCCTGGTGA	10.2014	-7.17419	Chow cntrl.
		AATCATGTCGATTTAG	4.67551	10.2678	Chow cntrl.
		AATCATGTCGCTAAAC	-1.8069	3.35122	Chow cntrl.
		AATCATGTCGCTAGAT	11.2701	5.79656	Chow cntrl.
		AATCATGTCGGGATTT	5.33989	1.35122	Chow cntrl.
		AATCATGTCTCGCCTG	6.26856	1.05614	Chow cntrl.
		AATCCATCAAACATAG	14.7853	0.222428	Chow cntrl.
		AATCCATCAAGCCACT	12.494	-3.82577	Chow cntrl.
		AATCCATCAATAACCT	9.59962	-0.49328	Chow cntrl.
		AATCCATCAATGAATG	9.497	-12.0506	Chow cntrl.
		AATCCATCACAAAGCG	11.4958	-10.7012	Chow cntrl.
		AATCCATCACAACCTA	10.8037	-2.20423	Chow cntrl.
		AATCCATCACACCAAC	13.8903	11.9918	Chow cntrl.
		AATCCATCACCTGCCT	8.78346	-4.08674	Chow cntrl.
		AATCCATCAGGCCTTG	8.67675	1.29715	Chow cntrl.
		AATCCATCAGGCTACT	13.0093	12.9486	Chow cntrl.
		AATCCATCAGTAAAGC	5.33977	1.20042	Chow cntrl.
		AATCCATCAGTAAGTA	6.2516	1.16192	Chow cntrl.
		AATCCATCAGTTAAAG	14.5033	12.8951	Chow cntrl.
		AATCCATCATCCCTCA	6.72985	0.831198	Chow cntrl.
		AATCCATCATTGTCCT	7.44248	0.741415	Chow cntrl.
		AATCCCTGTAATGACT_1	15.5023	-1.65582	Chow cntrl.
		AATCCCTGTATTGCAG	16.1548	-1.69855	Chow cntrl.
		AATCCCTGTATTTGGG	8.32999	-1.40966	Chow cntrl.
		AATCCCTGTCACCTAT	9.16385	-10.4729	Chow cntrl.
		AATCCCTGTCCTTTAA	16.8355	-5.1921	Chow cntrl.
		AATCCCTGTGCTCACC	5.86252	1.47791	Chow cntrl.
		AATCCCTGTTAAGCTG	16.1599	-5.51063	Chow cntrl.
		AATCCCTGTTACTAGG_1	-3.82415	-1.2158	Chow cntrl.
		AATCCCTGTTAGCCAA	8.4799	-0.121217	Chow cntrl.
		AATCCCTGTTGTTGGA	7.49558	-2.04406	Chow cntrl.
		AATCCGTAGACAGGTA	5.5902	0.208021	Chow cntrl.
		AATCCGTAGCCTCTGT	11.7153	1.00953	Chow cntrl.
		AATCCGTAGCCTGACA_1	7.01433	0.870449	Chow cntrl.
		AATCCGTAGCGCCTTT	11.8263	-4.57091	Chow cntrl.
		AATCCGTAGGAAACTG	-2.77558	-2.05139	Chow cntrl.
		AATCCGTAGGACAATG	14.3915	13.3688	Chow cntrl.
		AATCCGTAGGCCCAGT	7.45566	2.46652	Chow cntrl.
		AATCCGTAGGCGCATC	12.0544	-10.7334	Chow cntrl.
		AATCCGTAGTCATTTC	6.85876	0.760921	Chow cntrl.
		AATCCTAAGACAAACG	7.51728	-3.02728	Chow cntrl.
		AATCCTAAGACAGGTA	8.72871	7.23069	Chow cntrl.
		AATCCTAAGCACTAGT	12.4551	5.4046	Chow cntrl.
		AATCCTAAGCCGGTAC	8.78171	-1.76404	Chow cntrl.
		AATCCTAAGCTGGCTA	8.57363	1.47619	Chow cntrl.
		AATCCTAAGGACCTCA	3.35349	-1.70253	Chow cntrl.
		AATCCTAAGGTCGATT	14.2472	2.083	Chow cntrl.
		AATCGCCCAACACCTA	12.0958	12.7552	Chow cntrl.
		AATCGCCCAACTAGGG	5.99557	0.294669	Chow cntrl.
		AATCGCCCAATCCTGA	9.56489	-0.845583	Chow cntrl.
		AATCGCCCACAAAGGT	12.5263	-2.06214	Chow cntrl.
		AATCGCCCAGCTCAAC	12.0365	-1.16699	Chow cntrl.
		AATCGCCCAGGTTTGC	4.87108	0.310983	Chow cntrl.
		AATCGCCCAGTGAACG_1	6.53978	0.959764	Chow cntrl.
		AATCGCCCATGTTGGC	10.6872	12.2215	Chow cntrl.
		AATCGCCCATTATGCG	10.5103	1.77491	Chow cntrl.
		AATCTCAAGCAATAGG_1	17.0323	-0.850446	Chow cntrl.
		AATCTCAAGCGCAATT	3.71513	2.73673	Chow cntrl.
		AATCTCAAGCTCCTAC	11.094	-7.8974	Chow cntrl.
		AATCTCAAGGAAGCAC	5.21498	1.28527	Chow cntrl.
		AATCTCAAGGCAGGTG	12.7982	1.55926	Chow cntrl.
		AATCTCAAGGCTAATC	6.72663	0.892224	Chow cntrl.
		AATCTCAAGTTACCGG	11.9894	-4.73752	Chow cntrl.
		AATCTTGAGAAAGCAT	5.48827	1.50082	Chow cntrl.
		AATCTTGAGAGAGGAG	4.85082	13.7142	Chow cntrl.
		AATCTTGAGAGGAGTC	12.0792	-7.06686	Chow cntrl.
		AATCTTGAGATGGACA_1	5.473	1.40487	Chow cntrl.
		AATCTTGAGCGCCTTT	2.33564	11.7574	Chow cntrl.
		AATCTTGAGCTGCACA	7.05269	0.931643	Chow cntrl.
		AATCTTGAGCTGGCTA	5.63606	1.09636	Chow cntrl.
		AATCTTGAGGCTGTGC	8.80425	0.424328	Chow cntrl.
		AATCTTGAGGGTGAAC	5.52323	1.46697	Chow cntrl.
		AATCTTGAGTCATGCG	5.34873	-2.73704	Chow cntrl.
		AATCTTGAGTTAGAGG	12.466	-3.57615	Chow cntrl.
		AATGAAGGTAGTTAAC	11.6941	-5.46879	Chow cntrl.
		AATGAAGGTCGCAAAC	7.69787	0.261364	Chow cntrl.
		AATGAAGGTGACATGC_1	5.9672	0.530975	Chow cntrl.
		AATGAAGGTGATCAGC	9.46523	1.193	Chow cntrl.
		AATGAAGGTGCACGCA	11.3104	-7.7254	Chow cntrl.
		AATGAAGGTGCCTCAC	11.4487	-1.08519	Chow cntrl.
		AATGAAGGTGGTGAGA	3.31169	3.36015	Chow cntrl.
		AATGAAGGTGTGTGGT	11.6258	12.5621	Chow cntrl.
		AATGAAGGTTAGGACC	5.97601	1.16137	Chow cntrl.
		AATGAAGGTTGGATAT	9.06036	6.70429	Chow cntrl.
		AATGCAACAAAGCTAA_1	11.1274	-7.85471	Chow cntrl.
		AATGCAACAACAGGTG	11.8417	-2.27433	Chow cntrl.
		AATGCAACAAGCTTTG	9.58884	-8.84005	Chow cntrl.
		AATGCAACAAGGTAAC	7.52881	1.11294	Chow cntrl.
		AATGCAACAATGCGCT	8.82067	-0.384353	Chow cntrl.
		AATGCAACAATTGAGA	11.2776	-11.1968	Chow cntrl.
		AATGCAACACATTGCA	-4.36029	-1.30689	Chow cntrl.
		AATGCAACACCTCAGG	17.0647	-3.38516	Chow cntrl.
		AATGCAACAGAGGCTA	15.0745	-4.49584	Chow cntrl.
		AATGCAACAGCCAGAA	6.36911	-2.43879	Chow cntrl.
		AATGCAACAGGATAAC	12.2904	-6.06264	Chow cntrl.
		AATGCAACAGGCCTTG	6.58523	-0.286691	Chow cntrl.
		AATGCAACAGTCTATG	10.6505	-7.86799	Chow cntrl.
		AATGCAACATCGCTTT	16.1921	0.503388	Chow cntrl.
		AATGCAACATGAGTTT	7.90665	0.913466	Chow cntrl.
		AATGCATGTAATCGCA	10.6319	4.48584	Chow cntrl.
		AATGCATGTATTGGTG	3.93655	-1.22525	Chow cntrl.
		AATGCATGTCAGGCAT	6.15133	1.0574	Chow cntrl.
		AATGCATGTCATGAGC	16.92	-2.26001	Chow cntrl.
		AATGCATGTCTTGCTG	11.8941	-0.108179	Chow cntrl.
		AATGCATGTGAATCGC	-1.94935	0.974589	Chow cntrl.
		AATGCATGTTAGCAGC	6.03067	8.49883	Chow cntrl.
		AATGCGCGTACGGTAC	13.8997	-0.19231	Chow cntrl.
		AATGCGCGTGTCACGG	-0.561317	3.66305	Chow cntrl.
		AATGCGCGTTACATCC	5.95503	-0.710667	Chow cntrl.
		AATGCGCGTTGAAGCC	2.88452	3.40799	Chow cntrl.
		AATGCGCGTTGCGCGA	13.745	3.57058	Chow cntrl.
		AATGGCGCAACAACAA	17.1883	-3.87468	Chow cntrl.
		AATGGCGCAATCCTAG	8.27041	0.218738	Chow cntrl.
		AATGGCGCAATGCGCT	8.77733	-2.05837	Chow cntrl.
		AATGGCGCACAGGGAC	12.8698	-1.33881	Chow cntrl.
		AATGGCGCACGGTACT	-2.32153	-1.17583	Chow cntrl.
		AATGGCGCACTTAACG	11.2971	5.762	Chow cntrl.
		AATGGCGCAGCAAATA	11.6964	4.91452	Chow cntrl.
		AATGGCGCAGGCGATA	17.9778	3.14805	Chow cntrl.
		AATGTCATCATGCATA	11.5378	12.9951	Chow cntrl.
		AATGTCATCCGCCAAA	7.09927	-1.20497	Chow cntrl.
		AATGTCATCCTGGCTT	7.95996	-3.31167	Chow cntrl.
		AATGTCATCTGCAAGT_1	9.38968	7.3539	Chow cntrl.
		AATGTCATCTTGCAGG	15.84	-5.90888	Chow cntrl.
		AATGTCCAGAAAGCAT	5.64085	1.3566	Chow cntrl.
		AATGTCCAGACTTACA	6.34152	7.45857	Chow cntrl.
		AATGTCCAGAGCCGCT	6.44612	1.2383	Chow cntrl.
		AATGTCCAGCACGTTG	6.9207	0.931866	Chow cntrl.
		AATGTCCAGCATTATG	3.65678	0.97586	Chow cntrl.
		AATGTCCAGCCTGATG	16.6553	-2.541	Chow cntrl.
		AATGTCCAGCTGGACC_1	6.34531	1.30075	Chow cntrl.
		AATGTCCAGGAACACA	17.974	3.2119	Chow cntrl.
		AATGTCCAGGCCGGAA	8.36844	-0.413357	Chow cntrl.
		AATGTCCAGGTCCTAG	7.94818	0.117673	Chow cntrl.
		AATGTCCAGGTCGATT	5.1248	1.85247	Chow cntrl.
		AATGTCCAGGTGTCCA	11.7957	12.5907	Chow cntrl.
		AATGTCCAGGTTACAC	12.6246	2.48935	Chow cntrl.
		AATGTCCAGTCAGGCC	16.0779	4.4865	Chow cntrl.
		AATTACCCAACAGCCT	9.11107	-6.51098	Chow cntrl.
		AATTACCCAATTGAGA	13.823	0.571791	Chow cntrl.
		AATTACCCAATTTAGC	10.5112	-3.01319	Chow cntrl.
		AATTACCCACGAATTT	-4.97115	-1.42579	Chow cntrl.
		AATTACCCACTAGCGT	11.1345	-4.10873	Chow cntrl.
		AATTACCCAGGCTACT	16.1456	-5.60287	Chow cntrl.
		AATTACCCAGGTTATT	8.19495	-2.89731	Chow cntrl.
		AATTACCCATGCTATG	11.5613	-1.09266	Chow cntrl.
		AATTACCCATTAAGTC	4.90881	7.73405	Chow cntrl.
		AATTAGCGTAAGGTCC	13.9621	0.0572847	Chow cntrl.
		AATTAGCGTACGCGCA	5.78734	1.2743	Chow cntrl.
		AATTAGCGTCTTACTA	6.16189	-2.41942	Chow cntrl.
		AATTAGCGTGATTTGG_1	10.0286	7.11005	Chow cntrl.
		AATTAGCGTGTGCAAC	-3.92942	0.283636	Chow cntrl.
		AATTAGCGTTATCGAG	16.8513	-4.06247	Chow cntrl.
		AATTAGCGTTCCAGGG_1	4.53647	-5.33765	Chow cntrl.
		AATTAGCGTTTACCGT	15.5689	2.02347	Chow cntrl.
		AATTAGGCAAGGATTA	-3.54015	-0.448593	Chow cntrl.
		AATTAGGCACATGCTA	11.6686	-6.20022	Chow cntrl.
		AATTAGGCACCGGTAT	6.94648	-6.38596	Chow cntrl.
		AATTAGGCACTAGGTC	-4.55832	-0.586237	Chow cntrl.
		AATTAGGCAGCATGTC	10.2782	6.05438	Chow cntrl.
		AATTCGTCAAACAACA	4.94238	-0.0918124	Chow cntrl.
		AATTCGTCAAGGTAAC	5.28665	-2.5367	Chow cntrl.
		AATTCGTCACCTAAGC	7.44152	0.693112	Chow cntrl.
		AATTCGTCACTATGGC	15.1689	0.517367	Chow cntrl.
		AATTCGTCAGGCTGTT	9.67066	3.05775	Chow cntrl.
		AATTCGTCAGTCTAGC	6.81552	-0.843348	Chow cntrl.
		AATTGACGTAAACAAG	20.3654	-1.7489	Chow cntrl.
		AATTGACGTAAGTCGC	5.42931	-1.98153	Chow cntrl.
		AATTGACGTACGGTAC	12.0357	12.9012	Chow cntrl.
		AATTGACGTAGGATCC	17.908	-4.19103	Chow cntrl.
		AATTGACGTAGGTTGC	15.6991	-3.85475	Chow cntrl.
		AATTGACGTATACTGG	13.4562	3.4296	Chow cntrl.
		AATTGACGTATCTGGA	6.35816	0.918105	Chow cntrl.
		AATTGACGTCATGAGC	9.05511	-3.0118	Chow cntrl.
		AATTGACGTCCGTAGG_1	6.44976	1.03081	Chow cntrl.
		AATTGACGTGAGCAAG	16.1011	-3.92928	Chow cntrl.
		AATTGACGTGATCAGC	7.39175	-2.94668	Chow cntrl.
		AATTGACGTGGTTAGC	-3.24774	-0.00660458	Chow cntrl.
		AATTGCCAGAGCAAGC	16.4043	-3.02309	Chow cntrl.
		AATTGCCAGCATGACT	-4.88191	-1.74425	Chow cntrl.
		AATTGCCAGCTCCCTG	6.81889	-1.53073	Chow cntrl.
		AATTGCCAGCTTAACA	11.6654	2.44995	Chow cntrl.
		AATTGCCAGGCGAATA	7.17774	0.678546	Chow cntrl.
		AATTGCCAGGCTTAAC	7.7443	-2.09264	Chow cntrl.
		AATTGCCAGGTCGATT	6.67547	0.577433	Chow cntrl.
		AATTGCCAGTAGGATG_1	6.60937	0.952177	Chow cntrl.
		AATTGCCAGTGACCTG	6.72432	1.07332	Chow cntrl.
		AATTGCCAGTTAGTTG	10.4297	3.66203	Chow cntrl.
		AATTGCTCAAACGCGA	12.1429	-4.04593	Chow cntrl.
		AATTGCTCAACAGGTG	9.18024	0.411411	Chow cntrl.
		AATTGCTCAACCTGGT_1	9.89922	-6.19211	Chow cntrl.
		AATTGCTCAACTGGCT	10.3622	-2.60231	Chow cntrl.
		AATTGCTCAAGTGTTT_1	-4.34952	-0.717396	Chow cntrl.
		AATTGCTCACCAAAGG	6.36865	0.934294	Chow cntrl.
		AATTGCTCACCTAAGC	15.8946	-2.42557	Chow cntrl.
		AATTGCTCACGAATTT	15.25	-5.88577	Chow cntrl.
		AATTGCTCAGCATGGA	6.21766	1.25476	Chow cntrl.
		AATTGCTCAGCTCAAC	9.23617	-4.6696	Chow cntrl.
		AATTGCTCATGAATAG	10.5013	-4.57229	Chow cntrl.
		AATTGCTCATTCCTCG	5.2608	-3.42951	Chow cntrl.
		AATTGGACAAACCCTA	4.94563	1.57967	Chow cntrl.
		AATTGGACAAACGGGC	-2.90799	-1.12152	Chow cntrl.
		AATTGGACAACAGGAT	6.63868	0.158596	Chow cntrl.
		AATTGGACAATGCCTA	6.63326	0.799421	Chow cntrl.
		AATTGGACAATTAACC	9.30374	-11.2581	Chow cntrl.
		AATTGGACACAGCCTG	8.30145	-10.2341	Chow cntrl.
		AATTGGACACCTACGG	6.63387	-0.12223	Chow cntrl.
		AATTGGACACCTGTAA	-4.57657	-0.575276	Chow cntrl.
		AATTGGACACTTACAG_1	13.9255	12.0744	Chow cntrl.
		AATTGGACACTTGTTC	9.73615	-0.0339697	Chow cntrl.
		AATTGGACAGCTTAGC	5.89042	1.45521	Chow cntrl.
		AATTGGACAGGCTAGA	4.78468	1.73935	Chow cntrl.
		AATTGGACAGTTTGGC	5.52206	-0.395317	Chow cntrl.
		AATTGGACATCCAGGT	10.5941	4.30193	Chow cntrl.
		AATTGGACATGTTGGC	14.2078	-6.3554	Chow cntrl.
		AATTGGACATTAAACC	9.80476	0.283861	Chow cntrl.
		AATTGGACATTGTCAG_1	9.50349	-3.47083	Chow cntrl.
		AATTGGGAGCACTAGT	6.09661	1.94687	Chow cntrl.
		AATTGGGAGCATTATG	12.4481	5.08162	Chow cntrl.
		AATTGGGAGCGATAGA	15.2642	1.17537	Chow cntrl.
		AATTGGGAGCTATGAC	5.99477	0.780615	Chow cntrl.
		AATTGGGAGCTGGCTA	10.5627	-3.43873	Chow cntrl.
		AATTGGGAGGCTACAT	5.83505	1.19042	Chow cntrl.
		AATTGGGAGGTAACGA	13.8925	-3.58105	Chow cntrl.
		AATTGGGAGTTGGGCC	11.7038	1.14315	Chow cntrl.
		AATTGTGTCAATGTGC	10.7409	4.22243	Chow cntrl.
		AATTGTGTCACCAATA	9.75342	0.377944	Chow cntrl.
		AATTGTGTCCACCCTG	12.8076	13.1826	Chow cntrl.
		AATTGTGTCCCTCGCA	10.6659	-6.5836	Chow cntrl.
		AATTGTGTCCCTGTTA	5.8786	1.17544	Chow cntrl.
		AATTGTGTCCGCACAA_1	9.13547	-6.10865	Chow cntrl.
		AATTGTGTCCGCTAGA	3.65339	-1.68304	Chow cntrl.
		AATTGTGTCGATTTAG	13.2178	12.9738	Chow cntrl.
		AATTGTGTCGCACACA	14.5818	-3.08334	Chow cntrl.
		AATTGTGTCGTCATTT	8.8737	-3.23526	Chow cntrl.
		AATTGTGTCTCATCAT	12.868	13.258	Chow cntrl.
		AATTTCCTCAGCAAGA	-4.62746	-2.05454	Chow cntrl.
		AATTTCCTCCGGAACC	-4.8379	-0.867352	Chow cntrl.
		AATTTCCTCGCATTAA	4.13858	0.847704	Chow cntrl.
		AATTTCCTCGCTATGG	8.59435	6.59955	Chow cntrl.
		AATTTCCTCTAAGTGC_1	-4.99626	-0.683347	Chow cntrl.
		AATTTCCTCTCGCCCA	12.6592	-3.9427	Chow cntrl.
		AATTTCCTCTTAGCGG	5.6574	1.49063	Chow cntrl.
		AATTTCCTCTTGCAGG	-4.11712	-0.17159	Chow cntrl.
		AATTTGCCAAATTCGT	6.34855	0.827585	Chow cntrl.
		AATTTGCCAACGTGCT	6.15441	0.988811	Chow cntrl.
		AATTTGCCAAGGTAAC_1	3.56524	-0.4536	Chow cntrl.
		AATTTGCCAATTGAAG	8.75147	-0.22658	Chow cntrl.
		AATTTGCCACAAGCCT_1	15.8895	-4.00749	Chow cntrl.
		AATTTGCCACACCAAC	8.80814	-1.33389	Chow cntrl.
		AATTTGCCACCTGCTC	6.2838	0.702215	Chow cntrl.
		AATTTGCCACCTGGTG	6.40808	1.16928	Chow cntrl.
		AATTTGCCACTGACTA	10.6425	-5.36955	Chow cntrl.
		AATTTGCCAGTGAACG	13.2323	-3.38067	Chow cntrl.
		AATTTGCCAGTTTACG	6.07078	-1.68217	Chow cntrl.
		AATTTGCCATAACGGG	9.23279	-6.66374	Chow cntrl.
		AATTTGCCATAATGTC	16.7101	-0.137418	Chow cntrl.
		AATTTGCCATCCTAGA	6.46083	-0.499882	Chow cntrl.
		AATTTGCCATTCAGCA	5.83813	-1.75183	Chow cntrl.
		AATTTGCCATTGGGAG	4.68161	-0.0373438	Chow cntrl.
		AATTTGCCATTGTCCT	9.52196	-12.761	Chow cntrl.
		AATTTGGTCAAGTGTC	7.34946	7.03317	Chow cntrl.
		AATTTGGTCACGCATG	12.1769	-0.994097	Chow cntrl.
		AATTTGGTCCGCTAGA	4.24651	14.4633	Chow cntrl.
		AATTTGGTCCGTTAAA	10.1102	-5.76276	Chow cntrl.
		AATTTGGTCCTAGTCC	17.2431	-3.37424	Chow cntrl.
		AATTTGGTCCTGTTCA	14.9916	2.84341	Chow cntrl.
		AATTTGGTCCTTTACG	8.7463	-1.47587	Chow cntrl.
		AATTTGGTCGAGGAAC	5.32434	1.46999	Chow cntrl.
		AATTTGGTCGATTTAG	9.30169	-5.99131	Chow cntrl.
		AATTTGGTCGGGACCT	-4.14546	0.0319532	Chow cntrl.
		AATTTGGTCTGTAAGC	6.02237	1.1422	Chow cntrl.
		ACAAACTGTACGATTG	9.24128	-3.80282	Chow cntrl.
		ACAAACTGTAGCTGGT	7.40233	-0.139469	Chow cntrl.
		ACAAACTGTCACACCC	16.2276	-0.175818	Chow cntrl.
		ACAAACTGTCATTGTC	-4.44675	-1.42985	Chow cntrl.
		ACAAACTGTCCTAAGA	9.9986	7.65787	Chow cntrl.
		ACAAACTGTCCTAATC	13.1716	-12.1812	Chow cntrl.
		ACAAACTGTGTCCAAA_1	10.9904	4.77264	Chow cntrl.
		ACAAACTGTTAGTACG	7.73724	-3.08562	Chow cntrl.
		ACAAACTGTTATGTGG	17.2878	5.8364	Chow cntrl.
		ACAAACTGTTGCCTCA	7.67596	0.222193	Chow cntrl.
		ACAAACTGTTGGATCA	12.8325	-1.10704	Chow cntrl.
		ACAAACTGTTGTTGGA	9.57759	-2.78322	Chow cntrl.
		ACAAACTGTTTCGCGC	6.71316	-5.2518	Chow cntrl.
		ACAAAGGTCAGTATTG	-4.57712	-1.01356	Chow cntrl.
		ACAAAGGTCATCCTGC_1	3.39696	0.710819	Chow cntrl.
		ACAAAGGTCATGCTTT	12.3581	-6.21083	Chow cntrl.
		ACAAAGGTCCAAGTTA	5.31449	1.2345	Chow cntrl.
		ACAAAGGTCCTAGTTT	7.33928	0.797582	Chow cntrl.
		ACAAAGGTCCTTAATC	15.0091	0.546045	Chow cntrl.
		ACAAAGGTCGATATTG	6.13414	0.967669	Chow cntrl.
		ACAAAGGTCGCTAAGT	5.7008	1.55493	Chow cntrl.
		ACAAAGGTCGTGCTAG	10.8324	-3.20844	Chow cntrl.
		ACAAAGGTCTCACAAA	7.53354	0.247459	Chow cntrl.
		ACAAAGGTCTCGCCTG	-2.10956	1.89356	Chow cntrl.
		ACAACAACAACAACAA	6.15741	-0.605197	Chow cntrl.
		ACAACAACAATATGGA	13.0793	0.736336	Chow cntrl.
		ACAACAACAGGCTGTT	-3.56309	-2.30269	Chow cntrl.
		ACAACAACATTGTGCA	12.1559	-3.31168	Chow cntrl.
		ACAACACTCATCCTAT	9.84878	2.09677	Chow cntrl.
		ACAACACTCCCGCAAA	3.11051	3.4787	Chow cntrl.
		ACAACACTCCCTCAAC	10.7757	-2.61214	Chow cntrl.
		ACAACACTCCCTGGTT	8.0083	0.817	Chow cntrl.
		ACAACACTCCTTTACG	12.0822	-5.53041	Chow cntrl.
		ACAACACTCGGTAACT	7.57036	0.338571	Chow cntrl.
		ACAACACTCGTTTCGC	6.98675	2.21282	Chow cntrl.
		ACAACACTCTATGACA	6.60856	1.05803	Chow cntrl.
		ACAACACTCTATTGTC	13.0083	5.58928	Chow cntrl.
		ACAACACTCTTAGGGT	5.56725	1.35008	Chow cntrl.
		ACAACAGAGAACCTAC	6.15668	0.730199	Chow cntrl.
		ACAACAGAGAGGCTAA	19.3932	0.433963	Chow cntrl.
		ACAACAGAGCCTAACG	15.3678	-0.282827	Chow cntrl.
		ACAACAGAGCGAGGTG	9.24189	-2.94065	Chow cntrl.
		ACAACAGAGCGCCTAA	15.7648	-5.86061	Chow cntrl.
		ACAACAGAGCGGATAA_1	4.80753	1.81372	Chow cntrl.
		ACAACAGAGGTAGCTT	5.96539	1.25305	Chow cntrl.
		ACAACAGAGGTGTTAC	15.6687	-4.01142	Chow cntrl.
		ACAACAGAGTGACCTG	5.76997	1.42169	Chow cntrl.
		ACAACAGAGTGCTGTG	19.8737	-2.07064	Chow cntrl.
		ACAACATGTGCATCGG	14.8484	0.0123002	Chow cntrl.
		ACAACATGTTAGAGCC	13.5431	11.8121	Chow cntrl.
		ACACAATGTAACGTGC	5.84962	-1.27822	Chow cntrl.
		ACACAATGTAGGTTGC	12.6802	-5.94058	Chow cntrl.
		ACACAATGTGGATGTC	6.48035	1.24551	Chow cntrl.
		ACACAATGTTAGGCGT	13.2299	-1.99547	Chow cntrl.
		ACACAATGTTGCGTAA	7.51009	2.37815	Chow cntrl.
		ACACAATGTTTACGTC	20.4612	-1.54122	Chow cntrl.
		ACACAATGTTTCAGGA	4.92276	0.343752	Chow cntrl.
		ACACAATGTTTGGCTT	9.38665	-0.988824	Chow cntrl.
		ACACCTTGTACCGTAA	11.9532	-2.19082	Chow cntrl.
		ACACCTTGTCAACAAT	10.5584	-5.58299	Chow cntrl.
		ACACCTTGTCCTTAGT	9.73354	-9.06163	Chow cntrl.
		ACACCTTGTCGCATAA	7.77569	-1.48615	Chow cntrl.
		ACACCTTGTCTTACTA_1	6.28283	-0.750606	Chow cntrl.
		ACACCTTGTGCAATGC_1	7.35231	-0.691816	Chow cntrl.
		ACACCTTGTGCATTAG	10.9981	-0.862325	Chow cntrl.
		ACACCTTGTGTGCAAC	12.5942	-5.72469	Chow cntrl.
		ACACCTTGTGTTTGTC	10.9027	-7.90833	Chow cntrl.
		ACACCTTGTTAAATGC	16.0418	-4.78519	Chow cntrl.
		ACACCTTGTTAGCATG	7.7515	0.734549	Chow cntrl.
		ACACCTTGTTCAAGAT_1	7.9234	0.659717	Chow cntrl.
		ACACCTTGTTTATGGG	-1.88399	2.65954	Chow cntrl.
		ACACCTTGTTTGCGCC	4.8183	14.4746	Chow cntrl.
		ACACGGACAACGTGCT	9.16256	-11.9545	Chow cntrl.
		ACACGGACAAGCTTAT	14.0941	-4.83857	Chow cntrl.
		ACACGGACACCTATAG	15.2316	-0.242259	Chow cntrl.
		ACACGGACAGGAATCG_1	6.94176	-0.876546	Chow cntrl.
		ACACGGACATAAACCT	12.9007	-1.83411	Chow cntrl.
		ACACGGACATAATGAG	16.6565	-6.10226	Chow cntrl.
		ACACGGACATCCCTCA	7.62484	-1.96466	Chow cntrl.
		ACACTAATCACCATTT	-2.73035	0.834481	Chow cntrl.
		ACACTAATCACGCCAA	6.24191	1.22877	Chow cntrl.
		ACACTAATCATGCATA	8.67849	0.174083	Chow cntrl.
		ACACTAATCCGCACAA	11.4708	-4.10648	Chow cntrl.
		ACACTAATCCGCCTCA	-4.96706	-1.73875	Chow cntrl.
		ACACTAATCGAGGTGG_1	-2.68368	-0.822335	Chow cntrl.
		ACACTAATCGCGACAC	-1.91084	-0.869074	Chow cntrl.
		ACACTAATCGGGACCT	-4.52461	-0.854952	Chow cntrl.
		ACACTAATCGGTTCCT	16.3371	-3.36359	Chow cntrl.
		ACACTAATCTAAGTCA	7.1349	-0.425765	Chow cntrl.
		ACACTAATCTAAGTGC_1	5.39951	1.44107	Chow cntrl.
		ACACTAATCTCAATTC	13.2481	-11.042	Chow cntrl.
		ACACTAATCTGCAAAC	8.25739	0.449765	Chow cntrl.
		ACACTAATCTTAAGTG	9.5134	6.95942	Chow cntrl.
		ACACTAATCTTGTTCG	6.29512	0.979749	Chow cntrl.
		ACACTAGGTAATAGCT	12.6033	12.9469	Chow cntrl.
		ACACTAGGTAGTTGGC	9.40756	6.28882	Chow cntrl.
		ACACTAGGTATTACCC	12.9121	-3.69072	Chow cntrl.
		ACACTAGGTATTTGGG	12.8324	2.74868	Chow cntrl.
		ACACTAGGTCAGGCAT	17.7307	-2.38017	Chow cntrl.
		ACACTAGGTCATGCAA	-4.05786	-1.17837	Chow cntrl.
		ACACTAGGTCCAAGAC	17.3542	-2.87319	Chow cntrl.
		ACACTAGGTCCTCCAA	7.98508	-1.89696	Chow cntrl.
		ACACTAGGTGCAACTA	-5.0059	-1.48919	Chow cntrl.
		ACACTAGGTGGACCTG	11.0363	-10.5236	Chow cntrl.
		ACACTAGGTGGATTCA	17.089	-4.74573	Chow cntrl.
		ACACTAGGTTGAGGTC	11.3423	1.83346	Chow cntrl.
		ACACTAGGTTTACCGT	6.08442	1.13619	Chow cntrl.
		ACACTAGGTTTAGTCC	14.382	2.12446	Chow cntrl.
		ACACTTAAGACTTATG	6.7327	0.794498	Chow cntrl.
		ACACTTAAGATACTTG	13.8541	2.54755	Chow cntrl.
		ACACTTAAGCACAGCC	8.10241	0.420175	Chow cntrl.
		ACACTTAAGCATGCAT	5.83655	1.25558	Chow cntrl.
		ACACTTAAGCGAAGTA	-3.4563	-0.36107	Chow cntrl.
		ACACTTAAGGACTAAG	6.55619	8.78596	Chow cntrl.
		ACACTTAAGGAGCACG	5.5664	1.56052	Chow cntrl.
		ACACTTAAGTAATCCA	12.4341	-4.24608	Chow cntrl.
		ACACTTAAGTAGCGGG	5.20129	1.5211	Chow cntrl.
		ACACTTAAGTCTCACC	-2.90501	-2.83383	Chow cntrl.
		ACACTTAAGTTTGTCT	12.727	12.5375	Chow cntrl.
		ACACTTGCAACTAACT	12.8894	-0.322201	Chow cntrl.
		ACACTTGCAATAATCC	10.9373	4.46136	Chow cntrl.
		ACACTTGCACGTTACA_1	6.45535	-3.36061	Chow cntrl.
		ACACTTGCAGACAAAC	-4.95385	-1.50256	Chow cntrl.
		ACACTTGCAGGCCTTG	10.8907	-0.578793	Chow cntrl.
		ACACTTGCATAGGCGA_1	5.83261	1.09014	Chow cntrl.
		ACACTTGCATCATGTG	3.7554	-0.0370518	Chow cntrl.
		ACACTTGCATTGCGAC	-3.9022	-1.23005	Chow cntrl.
		ACAGCCGGTAGCAGCT	0.566572	6.32491	Chow cntrl.
		ACAGCCGGTATTGAGT	-2.6842	-0.670815	Chow cntrl.
		ACAGCCGGTCAAGACC	13.4467	-12.0043	Chow cntrl.
		ACAGCCGGTCGACTCC	12.3064	0.855719	Chow cntrl.
		ACAGCCGGTGTAATAC	-3.35996	0.329949	Chow cntrl.
		ACAGCCGGTTGAATCG	9.89034	2.46772	Chow cntrl.
		ACAGCGCTCAACAAGG	10.4352	-5.57902	Chow cntrl.
		ACAGCGCTCAATACGC	12.2124	6.21664	Chow cntrl.
		ACAGCGCTCAATGAGG	-1.76079	0.978064	Chow cntrl.
		ACAGCGCTCACAGCGC_1	5.36138	-1.53808	Chow cntrl.
		ACAGCGCTCACCATTT_1	9.49121	-11.8172	Chow cntrl.
		ACAGCGCTCAGGTCCA_1	5.78554	1.22602	Chow cntrl.
		ACAGCGCTCCACCTTA	7.86268	1.22583	Chow cntrl.
		ACAGCGCTCCAGGTTG	9.10882	2.81502	Chow cntrl.
		ACAGCGCTCCCTCAGT	7.05363	0.527506	Chow cntrl.
		ACAGCGCTCCTCATCA	5.8915	1.18354	Chow cntrl.
		ACAGCGCTCCTCGATC	11.4166	-1.58717	Chow cntrl.
		ACAGCGCTCTACTAAG	3.38963	8.6371	Chow cntrl.
		ACAGCGCTCTCGACCT	8.57042	-7.04025	Chow cntrl.
		ACAGCGCTCTTAGTCT	4.92951	-1.83352	Chow cntrl.
		ACAGGAATCATTGTTC	5.88362	0.963053	Chow cntrl.
		ACAGGAATCATTTGCT_1	17.1913	-3.86255	Chow cntrl.
		ACAGGAATCCGTAAAC	6.17639	-3.19924	Chow cntrl.
		ACAGGAATCGCTAAAC	5.42991	1.41443	Chow cntrl.
		ACAGGAATCGTTTCGC	10.3237	1.09142	Chow cntrl.
		ACAGGAATCTCCATAT	-1.89999	2.81626	Chow cntrl.
		ACAGGATCACCTACGG	6.23499	1.13728	Chow cntrl.
		ACAGGATCACTCGCTC	7.70851	-3.91395	Chow cntrl.
		ACAGGATCACTTCACT	6.26551	1.31606	Chow cntrl.
		ACAGGATCAGAAACGT	5.94198	0.608221	Chow cntrl.
		ACAGGATCAGCCTGCA	-4.58197	-0.993704	Chow cntrl.
		ACAGGATCAGGCAAGC	5.41998	1.46631	Chow cntrl.
		ACAGGATCAGGTCCTG_1	5.99435	1.13293	Chow cntrl.
		ACAGGATCATAAACCT	6.47979	0.883388	Chow cntrl.
		ACAGGATCATAAAGCA	8.05961	-0.597277	Chow cntrl.
		ACAGGATCATCCCGCT	13.3775	-4.49409	Chow cntrl.
		ACAGGATCATGAATAG_1	4.8503	-5.5357	Chow cntrl.
		ACAGGATCATTGGGAG	2.93019	3.79519	Chow cntrl.
		ACAGGATCATTGTTGG	8.79898	2.37429	Chow cntrl.
		ACAGGCTGTAAATTGC	8.77713	-4.48092	Chow cntrl.
		ACAGGCTGTCACACCC	6.33046	1.18291	Chow cntrl.
		ACAGGCTGTCACGGAT	12.0356	-1.00724	Chow cntrl.
		ACAGGCTGTCATCAAG	6.57589	0.868734	Chow cntrl.
		ACAGGCTGTCATGCCC	5.31989	1.50577	Chow cntrl.
		ACAGGCTGTCCGGTTC	5.40166	1.1597	Chow cntrl.
		ACAGGCTGTGAGCAAG	10.5102	1.02066	Chow cntrl.
		ACAGGCTGTGCTTTAC_1	7.68809	-0.130563	Chow cntrl.
		ACAGGCTGTGTGTCCC	4.89276	1.68544	Chow cntrl.
		ACAGGCTGTTAGAGGG	10.566	-2.82412	Chow cntrl.
		ACAGGCTGTTAGCGTA	5.74822	1.44458	Chow cntrl.
		ACAGGCTGTTTACGTC	5.9724	0.613224	Chow cntrl.
		ACAGGCTGTTTGGTTC_1	11.7642	12.8064	Chow cntrl.
		ACAGGTAAGAACCTAC	16.3596	2.94462	Chow cntrl.
		ACAGGTAAGACAACGA	5.42261	-4.87534	Chow cntrl.
		ACAGGTAAGCACAGCC	10.5947	-5.4159	Chow cntrl.
		ACAGGTAAGCATGGTT_1	13.4313	4.03149	Chow cntrl.
		ACAGGTAAGCTAATCA	0.953433	6.20408	Chow cntrl.
		ACAGGTAAGCTAATTG	4.76844	15.2878	Chow cntrl.
		ACAGGTAAGCTATGAC	5.89606	1.10309	Chow cntrl.
		ACAGGTAAGCTTAGTA	10.8791	-0.19557	Chow cntrl.
		ACAGGTAAGGCCATCA	7.35309	-2.07512	Chow cntrl.
		ACAGGTAAGGGTGGAT	10.0701	-8.61142	Chow cntrl.
		ACAGGTAAGGTGTCCA	13.4735	0.328854	Chow cntrl.
		ACAGGTAAGTTTGTCT	13.0119	-10.3132	Chow cntrl.
		ACAGTATGTCGACTAA	4.73064	-4.19574	Chow cntrl.
		ACAGTATGTGATGAAA	9.64913	-0.644244	Chow cntrl.
		ACAGTATGTGCAATGC	5.40079	-1.57366	Chow cntrl.
		ACAGTATGTGGATTCA	8.05268	3.28347	Chow cntrl.
		ACAGTATGTGGGTACT_1	-4.21749	-1.69282	Chow cntrl.
		ACAGTATGTGGTTAGC	17.739	-4.62815	Chow cntrl.
		ACAGTATGTTCGGTAA	5.80269	1.36842	Chow cntrl.
		ACATAGCTCACGTTAA	-3.1662	-1.44984	Chow cntrl.
		ACATAGCTCATGGTGT	8.68998	-0.913183	Chow cntrl.
		ACATAGCTCATTAGGC_1	5.96634	1.01901	Chow cntrl.
		ACATAGCTCCAACTGG	-2.31242	0.900071	Chow cntrl.
		ACATAGCTCCAAGTGT	10.1485	-0.46506	Chow cntrl.
		ACATAGCTCCCGCCTA_1	8.00102	-0.692076	Chow cntrl.
		ACATAGCTCCCGTTTA	5.29461	2.64297	Chow cntrl.
		ACATAGCTCCTAGTTT	13.6075	-0.523514	Chow cntrl.
		ACATAGCTCTTTGAGA	5.98792	1.12519	Chow cntrl.
		ACATCAATCATTTGCT	-2.35337	2.15609	Chow cntrl.
		ACATCAATCCAAACAC	2.33338	4.03088	Chow cntrl.
		ACATCAATCCAGCACA	7.23482	0.944424	Chow cntrl.
		ACATCAATCCAGGTCA	12.892	2.38464	Chow cntrl.
		ACATCAATCCCTGACT	7.66371	1.37598	Chow cntrl.
		ACATCAATCCGCCAAA	6.38867	1.12195	Chow cntrl.
		ACATCAATCCTAGTTT	8.86721	0.890223	Chow cntrl.
		ACATCAATCCTGTTCA_1	20.383	0.493718	Chow cntrl.
		ACATCAATCCTTCGTA	14.9727	-2.41591	Chow cntrl.
		ACATCAATCCTTCTAG	6.19607	1.25816	Chow cntrl.
		ACATCAATCTAAGTCA	9.20902	-10.0691	Chow cntrl.
		ACATCAATCTAAGTGC	12.1299	12.1704	Chow cntrl.
		ACATCAATCTAATCAG	13.4685	-4.57	Chow cntrl.
		ACATCAATCTGCAAGT	-1.12993	4.00255	Chow cntrl.
		ACATCAATCTGTGCAG	14.0324	11.9591	Chow cntrl.
		ACATCATCACCTCAGG	15.1042	2.23112	Chow cntrl.
		ACATCATCAGATTCAT_1	7.8677	0.297075	Chow cntrl.
		ACATCATCATAGACCC	12.6728	-1.22271	Chow cntrl.
		ACATCATCATTCCTCG	9.40114	-0.00170199	Chow cntrl.
		ACATCATCATTGTCCT	13.385	-2.44305	Chow cntrl.
		ACATCATCATTTAAGC	6.3144	1.36977	Chow cntrl.
		ACATTAGTCAAACTCA	14.1417	-1.80059	Chow cntrl.
		ACATTAGTCACGCATG	4.84871	-0.100601	Chow cntrl.
		ACATTAGTCATCAGTA_1	6.2056	1.05068	Chow cntrl.
		ACATTAGTCATTAGGC	7.84244	0.819194	Chow cntrl.
		ACATTAGTCCAGGTCA	16.836	-5.46879	Chow cntrl.
		ACATTAGTCCCTGACT	14.1263	-4.53891	Chow cntrl.
		ACATTAGTCCGCCAAA_1	14.3384	-0.747153	Chow cntrl.
		ACATTAGTCCGTTAAA	6.98451	1.07148	Chow cntrl.
		ACATTAGTCCTGGTGA	5.02905	14.6479	Chow cntrl.
		ACATTAGTCCTTCTAG	8.25324	2.70373	Chow cntrl.
		ACATTAGTCGCTAGAT	16.8385	-2.5747	Chow cntrl.
		ACATTAGTCGGGCCAT	5.96012	0.975639	Chow cntrl.
		ACATTAGTCGTCCTTA	6.84368	10.6185	Chow cntrl.
		ACATTAGTCGTTCACC_1	11.844	-5.52701	Chow cntrl.
		ACATTAGTCTAAGGTC	9.31905	-3.61664	Chow cntrl.
		ACATTAGTCTCACTAT	5.4044	-5.41336	Chow cntrl.
		ACATTAGTCTTTGTAC	10.658	1.33231	Chow cntrl.
		ACATTGCAGACAGGTA	6.98701	0.843965	Chow cntrl.
		ACATTGCAGACTTATG	13.3597	-1.22162	Chow cntrl.
		ACATTGCAGCACAGCC	9.8504	-8.90582	Chow cntrl.
		ACATTGCAGCGCATTG	6.27733	1.21397	Chow cntrl.
		ACATTGCAGCGCTCAA	6.27392	0.962637	Chow cntrl.
		ACATTGCAGCGTGCAC	4.79166	8.73441	Chow cntrl.
		ACATTGCAGCTATATG	7.92669	-0.747948	Chow cntrl.
		ACATTGCAGCTGGAAA	6.76268	0.625293	Chow cntrl.
		ACATTGCAGCTTTGGG	9.53374	6.42295	Chow cntrl.
		ACATTGCAGGAAGTAT	10.5401	-7.82447	Chow cntrl.
		ACATTGCAGGTCCTAG	14.009	1.65339	Chow cntrl.
		ACATTGCAGGTTAGAG	5.31669	1.42761	Chow cntrl.
		ACATTGCAGGTTTACA	6.36214	1.20094	Chow cntrl.
		ACATTGCAGTATCGCG	-1.44098	2.75189	Chow cntrl.
		ACATTGCAGTATTGGC	9.88046	6.82149	Chow cntrl.
		ACCAAACTCCAATAGC	11.8692	1.97985	Chow cntrl.
		ACCAAACTCCACAATA	6.39061	0.933008	Chow cntrl.
		ACCAAACTCCCTGGAA	6.50643	1.01324	Chow cntrl.
		ACCAAACTCCTTAAGA	6.27306	0.944839	Chow cntrl.
		ACCAAACTCCTTTACG_1	7.33434	0.925684	Chow cntrl.
		ACCAAACTCGGCCAGT	4.26743	14.7889	Chow cntrl.
		ACCAAACTCGTTACAA	19.5103	0.0609995	Chow cntrl.
		ACCAAACTCTCGCCCA	18.2013	3.05858	Chow cntrl.
		ACCAAGCGTAACGAGG	16.189	-6.02961	Chow cntrl.
		ACCAAGCGTAGCTGCG	12.5562	-11.3831	Chow cntrl.
		ACCAAGCGTCACAAAT	4.82749	14.2092	Chow cntrl.
		ACCAAGCGTGCTTAGA	8.37328	-0.921706	Chow cntrl.
		ACCAAGCGTTAGGCGT	11.4597	-1.64033	Chow cntrl.
		ACCAAGCGTTGTGATG	10.8194	-3.64716	Chow cntrl.
		ACCAAGCGTTTCGCGC	10.2941	-2.48091	Chow cntrl.
		ACCAAGTTCAATTACG	7.82439	-1.43595	Chow cntrl.
		ACCAAGTTCACGCATG	7.13475	0.797545	Chow cntrl.
		ACCAAGTTCCTAAATG	6.36752	0.779343	Chow cntrl.
		ACCAAGTTCCTGGTCT	-4.1496	3.85732	Chow cntrl.
		ACCAAGTTCGCTATAA	6.44711	0.825835	Chow cntrl.
		ACCAAGTTCGTACCGA_1	5.60003	-5.08448	Chow cntrl.
		ACCAAGTTCTAGCGAT	6.51038	-3.20473	Chow cntrl.
		ACCAAGTTCTCACTCA	7.39453	0.74625	Chow cntrl.
		ACCAAGTTCTCCTCTT	8.2358	0.442776	Chow cntrl.
		ACCAAGTTCTTAATGG	-4.22039	-0.79709	Chow cntrl.
		ACCAAGTTCTTAGCCC	4.98751	-0.473002	Chow cntrl.
		ACCAATATCACAAGCT	4.93814	1.50668	Chow cntrl.
		ACCAATATCACCAATA	14.6113	0.632989	Chow cntrl.
		ACCAATATCCCATAGG	5.27181	1.2254	Chow cntrl.
		ACCAATATCCCTCTAA	15.1012	-2.66318	Chow cntrl.
		ACCAATATCCTAAATG	7.25589	0.0240476	Chow cntrl.
		ACCAATATCGTGCTAG_1	10.4151	-3.72288	Chow cntrl.
		ACCAATATCTCACATT	5.94046	1.32023	Chow cntrl.
		ACCAATATCTGTGCAG	7.97911	-2.07679	Chow cntrl.
		ACCAATATCTTCAATC	9.75887	0.0266571	Chow cntrl.
		ACCAATATCTTGATGA	4.40739	-0.994801	Chow cntrl.
		ACCACACCAACTAGAA	11.5884	12.9589	Chow cntrl.
		ACCACACCAATAGTCT	4.92818	15.3672	Chow cntrl.
		ACCACACCAATTGACT	6.57777	0.49063	Chow cntrl.
		ACCACACCACCAGCAT	13.0629	13.1264	Chow cntrl.
		ACCACACCAGCAACAG	16.6556	-5.24697	Chow cntrl.
		ACCACACCAGTACCGT	8.95327	1.29984	Chow cntrl.
		ACCACACCATCCATCT	14.2947	-3.58584	Chow cntrl.
		ACCACACCATGAAATG	9.57259	-0.433045	Chow cntrl.
		ACCACACCATGCTTAG	8.75991	-0.0590372	Chow cntrl.
		ACCACACCATGTCAAT	15.1922	-4.38993	Chow cntrl.
		ACCACACCATTAAACC	15.424	-3.46882	Chow cntrl.
		ACCACATAGATGGACA	10.9047	-4.45663	Chow cntrl.
		ACCACATAGCCGCTAA	9.79514	-1.17539	Chow cntrl.
		ACCACATAGCGCCTTT	14.4934	-5.64721	Chow cntrl.
		ACCACATAGCTTTGGG	15.6894	-1.5061	Chow cntrl.
		ACCACATAGGCCTAAT	5.90409	-0.160898	Chow cntrl.
		ACCACATAGTGAGGGT	-3.89084	-0.00871907	Chow cntrl.
		ACCACATAGTTATGTG	15.5977	-1.77295	Chow cntrl.
		ACCAGCTCAAGTGTTT	7.31219	-1.5882	Chow cntrl.
		ACCAGCTCACCTCGCT	8.12829	0.978796	Chow cntrl.
		ACCAGCTCAGGGAGGA	15.8677	-0.108056	Chow cntrl.
		ACCAGCTCATAGCAGG	-3.56228	3.69032	Chow cntrl.
		ACCAGCTCATCATGGC	11.5604	-3.26491	Chow cntrl.
		ACCAGGACACCAAAGG	13.5172	1.10586	Chow cntrl.
		ACCAGGACACCATATG	8.88676	-1.04647	Chow cntrl.
		ACCAGGACACCCTCAC	7.2587	-0.436727	Chow cntrl.
		ACCAGGACAGCAAATA	14.9119	2.98449	Chow cntrl.
		ACCAGGACAGCACCAT	10.3006	-2.49731	Chow cntrl.
		ACCAGGACAGCTACGT	10.2461	-0.177813	Chow cntrl.
		ACCAGGACAGGCAAGC	9.22677	-2.65259	Chow cntrl.
		ACCAGGACAGGCCAAA	6.0423	-2.13795	Chow cntrl.
		ACCAGGACAGGCTAGA	6.58263	0.838892	Chow cntrl.
		ACCAGGACATAAGGAC	8.15968	3.35636	Chow cntrl.
		ACCAGGACATAAGTTC	9.69253	-4.46836	Chow cntrl.
		ACCAGGACATTAAAGG	15.9759	-5.2027	Chow cntrl.
		ACCAGGCTCAAAGGCA	6.56349	0.556174	Chow cntrl.
		ACCAGGCTCACTAGGT	5.8518	1.3981	Chow cntrl.
		ACCAGGCTCATAGACC	17.9514	6.90177	Chow cntrl.
		ACCAGGCTCGGCCAGT	5.12306	1.24321	Chow cntrl.
		ACCAGGCTCTCCTCAA	7.91317	1.38519	Chow cntrl.
		ACCAGGCTCTGTTCAT	5.68752	-0.47816	Chow cntrl.
		ACCAGGGAGAATGACG	8.085	-0.852605	Chow cntrl.
		ACCAGGGAGACAAGTG	9.35632	0.369468	Chow cntrl.
		ACCAGGGAGCTTAGCG	13.903	0.23129	Chow cntrl.
		ACCAGGGAGCTTGCTC	6.88708	-1.26568	Chow cntrl.
		ACCAGGGAGGCATGAA	8.02365	3.13101	Chow cntrl.
		ACCAGGGAGGCATTAC	10.3908	-7.11202	Chow cntrl.
		ACCAGGGAGGTCCGTA	11.032	-2.62557	Chow cntrl.
		ACCAGGGAGGTCTTGG	14.9971	-1.19216	Chow cntrl.
		ACCAGGGAGTAGGCGG	13.1581	0.63822	Chow cntrl.
		ACCAGGGAGTGACCTG	9.98106	-3.13694	Chow cntrl.
		ACCAGGGAGTTAGACC	-2.47825	-0.3366	Chow cntrl.
		ACCAGGGAGTTCCTCA	12.5119	-11.2374	Chow cntrl.
		ACCAGGGAGTTGCCTC	16.064	-5.09105	Chow cntrl.
		ACCATAATCACAGCCA	15.6036	13.3045	Chow cntrl.
		ACCATAATCAGGTTTA	7.0175	6.99188	Chow cntrl.
		ACCATAATCATCACTT	-4.79474	-2.57034	Chow cntrl.
		ACCATAATCATCCTCA	6.87317	0.983237	Chow cntrl.
		ACCATAATCATGTGGT	9.18905	-12.53	Chow cntrl.
		ACCATAATCCCGTTAC_1	6.76174	0.548524	Chow cntrl.
		ACCATAATCCCTGGTT	8.85074	-10.5099	Chow cntrl.
		ACCATAATCCGGTATG	-5.32465	-2.23164	Chow cntrl.
		ACCATAATCCTAGTTT	4.24194	-0.452276	Chow cntrl.
		ACCATAATCGGCCATA	8.98799	7.86213	Chow cntrl.
		ACCATAATCTCACTCA	8.38892	-3.14363	Chow cntrl.
		ACCATAATCTTGAGGT	15.8353	-4.80071	Chow cntrl.
		ACCATAATCTTGTTCG	6.26773	1.15358	Chow cntrl.
		ACCATTAAGAACAAGT	11.8558	2.64244	Chow cntrl.
		ACCATTAAGAGGAGTC	3.61815	8.50326	Chow cntrl.
		ACCATTAAGAGGGACT	16.3325	-5.3207	Chow cntrl.
		ACCATTAAGCAAGATG	11.3314	-13.046	Chow cntrl.
		ACCATTAAGCGCTAAT	7.74742	-2.90068	Chow cntrl.
		ACCATTAAGCTATATG	7.24707	-0.955357	Chow cntrl.
		ACCATTAAGCTATGAC	6.04996	1.01557	Chow cntrl.
		ACCATTAAGTAACCCG	18.1876	2.37108	Chow cntrl.
		ACCATTAAGTATCGCG	16.5482	-5.64993	Chow cntrl.
		ACCATTAAGTCCTTCA	11.2867	5.66464	Chow cntrl.
		ACCCAACCAACTGGCT	12.1457	3.04277	Chow cntrl.
		ACCCAACCAAGGTGCA	10.3791	3.33196	Chow cntrl.
		ACCCAACCAATTAAGG_1	5.37603	1.48493	Chow cntrl.
		ACCCAACCACCGGCTA	15.0421	-6.46863	Chow cntrl.
		ACCCAACCAGCATGAG	8.38424	2.09215	Chow cntrl.
		ACCCAACCATAGTCAT	3.67329	-0.366175	Chow cntrl.
		ACCCAACCATCGTTCT	7.74139	3.29645	Chow cntrl.
		ACCCAACCATGAGTTT	16.7479	-5.04781	Chow cntrl.
		ACCCAACCATTGTCCT	6.34566	1.72828	Chow cntrl.
		ACCCAGGGTACCGGAT	9.93746	-0.24464	Chow cntrl.
		ACCCAGGGTAGTTAAC	14.4664	13.0891	Chow cntrl.
		ACCCAGGGTCATGCAA	7.89598	-1.77253	Chow cntrl.
		ACCCAGGGTGAATCGC	7.80833	0.768568	Chow cntrl.
		ACCCAGGGTGCATTAG	13.8641	3.7441	Chow cntrl.
		ACCCAGGGTTAAGGTT	3.57438	1.12528	Chow cntrl.
		ACCCAGGGTTGTTGCT	14.7605	0.913371	Chow cntrl.
		ACCCAGGGTTTCGCGC	6.48896	0.804997	Chow cntrl.
		ACCCAGGGTTTGGCTT	7.91155	6.45385	Chow cntrl.
		ACCCGCTGTAATCGCA	9.84528	8.33027	Chow cntrl.
		ACCCGCTGTACAAAGA	5.19187	2.85848	Chow cntrl.
		ACCCGCTGTCAGGAAG	8.94629	5.29818	Chow cntrl.
		ACCCGCTGTGACATAT	10.5937	-0.525114	Chow cntrl.
		ACCCGCTGTGATTACG	11.6471	-6.26995	Chow cntrl.
		ACCCGCTGTTGCCTCA	12.5398	1.21875	Chow cntrl.
		ACCCGCTGTTGTCATC	8.81416	0.355676	Chow cntrl.
		ACCCGGTAGCACAGCC	-3.95421	4.01932	Chow cntrl.
		ACCCGGTAGCTCAATA	13.1117	13.312	Chow cntrl.
		ACCCGGTAGCTCCTTA	7.799	0.466225	Chow cntrl.
		ACCCGGTAGCTCGCTT	15.3395	-0.0353996	Chow cntrl.
		ACCCGGTAGGTAGCTT	8.43502	-2.03322	Chow cntrl.
		ACCCGGTAGTACCGCA	0.248622	6.64822	Chow cntrl.
		ACCCGGTAGTGGCGGA	12.9863	-8.21768	Chow cntrl.
		ACCCGTAAGGAACCGG	14.7393	-6.522	Chow cntrl.
		ACCCGTAAGGAACGGT	7.43725	-1.01512	Chow cntrl.
		ACCCGTAAGGCCGGAA	16.973	-1.42797	Chow cntrl.
		ACCCGTAAGTGCTGTG	9.19552	-2.36551	Chow cntrl.
		ACCCTCCCAAATGCCC_1	6.80741	0.905359	Chow cntrl.
		ACCCTCCCAATATACC_1	11.5782	12.736	Chow cntrl.
		ACCCTCCCAATGCCTA	9.85257	-8.70006	Chow cntrl.
		ACCCTCCCACCTGGTG	6.86098	0.93038	Chow cntrl.
		ACCCTCCCACGTAATT	13.2758	0.880977	Chow cntrl.
		ACCCTCCCACGTGCTG	10.1787	-1.97551	Chow cntrl.
		ACCCTCCCAGCTTAAT	-4.77683	-0.877074	Chow cntrl.
		ACCCTCCCAGCTTACA	12.4359	12.7398	Chow cntrl.
		ACCCTCCCATGAATAG	18.1871	2.34367	Chow cntrl.
		ACCCTCCCATGAGTTT	15.5812	-5.84081	Chow cntrl.
		ACCCTGTTCAGGTCCA	6.62936	0.88636	Chow cntrl.
		ACCCTGTTCATCCTAT	7.42344	0.980923	Chow cntrl.
		ACCCTGTTCATTGCAA	12.6571	2.46697	Chow cntrl.
		ACCCTGTTCCAAACAC	16.0366	-5.17278	Chow cntrl.
		ACCCTGTTCCAAATCA	-3.72111	-0.693299	Chow cntrl.
		ACCCTGTTCCACCCTG	9.10165	-0.225791	Chow cntrl.
		ACCCTGTTCCCGCCTA	-5.13344	-1.33237	Chow cntrl.
		ACCCTGTTCCCTGTTA	6.71448	0.68293	Chow cntrl.
		ACCCTGTTCGCATCCT	9.4237	-2.31351	Chow cntrl.
		ACCCTGTTCGGTCAAT_1	11.7722	-3.46086	Chow cntrl.
		ACCCTGTTCGGTTCCT	12.5893	2.75943	Chow cntrl.
		ACCCTGTTCTCAATTC	10.4114	-0.377988	Chow cntrl.
		ACCCTGTTCTCGACCT	13.1996	-3.70324	Chow cntrl.
		ACCCTGTTCTGGCATG	6.22072	1.28725	Chow cntrl.
		ACCGAAGCAAGGCCAA	8.93791	1.69673	Chow cntrl.
		ACCGAAGCAAGGTAAC	6.26419	0.932767	Chow cntrl.
		ACCGAAGCACTCAACA	12.5169	2.74146	Chow cntrl.
		ACCGAAGCAGAATGAC	5.9341	1.19135	Chow cntrl.
		ACCGAAGCAGCACCAT	6.45306	-2.48855	Chow cntrl.
		ACCGAAGCAGCTACGT	-4.14205	-0.39775	Chow cntrl.
		ACCGAAGCAGGAACTG	15.4926	-1.77086	Chow cntrl.
		ACCGAAGCAGGCAAGC	5.94158	1.24671	Chow cntrl.
		ACCGAAGCAGGTCCTG	20.0274	-2.08783	Chow cntrl.
		ACCGAAGCATCTAGCA	8.26155	0.218206	Chow cntrl.
		ACCGAAGCATGTTGCA	15.9913	-5.99103	Chow cntrl.
		ACCGCAATCAAACTCA	7.66786	3.06342	Chow cntrl.
		ACCGCAATCATGCTCC	12.0154	-2.52295	Chow cntrl.
		ACCGCAATCATGGCCA	16.4911	-5.5261	Chow cntrl.
		ACCGCAATCCAATTAG	5.50531	1.29038	Chow cntrl.
		ACCGCAATCCTTCTAG	12.9739	13.2045	Chow cntrl.
		ACCGCAATCGACAAAG	-2.22145	-1.14777	Chow cntrl.
		ACCGCAATCGAGGAGT	15.4712	-2.77482	Chow cntrl.
		ACCGCAATCTTGCAGG	5.48282	1.37311	Chow cntrl.
		ACCGGCTAGCCGGTAC	6.52388	9.28559	Chow cntrl.
		ACCGGCTAGGAATAAC	-4.63209	-1.41523	Chow cntrl.
		ACCGGCTAGGGCTAAA	17.1106	-3.1125	Chow cntrl.
		ACCGGCTAGGTTTGAC	13.2979	1.29161	Chow cntrl.
		ACCGGCTAGTGAGGTA_1	8.38181	-7.0097	Chow cntrl.
		ACCGGCTAGTTACTTC	15.9016	-2.58731	Chow cntrl.
		ACCGGCTAGTTATGGC	13.3123	-2.14706	Chow cntrl.
		ACCGGCTAGTTCCCAC	13.5588	-1.47633	Chow cntrl.
		ACCGGTTCAAACGCGA	-0.593788	4.50903	Chow cntrl.
		ACCGGTTCAAACGGGC	18.1722	3.11835	Chow cntrl.
		ACCGGTTCAAGGTCGA	12.3734	-1.87439	Chow cntrl.
		ACCGGTTCAATTTAGC	4.50536	15.3761	Chow cntrl.
		ACCGGTTCAGGACACA	12.6924	4.31279	Chow cntrl.
		ACCGGTTCAGGCTAAG	10.4434	1.00386	Chow cntrl.
		ACCGGTTCAGTTAAAG	-4.57052	-1.24541	Chow cntrl.
		ACCGGTTCATAGCTGC	6.95224	-0.202741	Chow cntrl.
		ACCGGTTCATAGTCAT	16.346	-5.64731	Chow cntrl.
		ACCGGTTCATTATCCC	12.4558	-1.05646	Chow cntrl.
		ACCTAAATCAATGACC	5.04091	-1.94879	Chow cntrl.
		ACCTAAATCAATGTGC	11.9909	1.00709	Chow cntrl.
		ACCTAAATCACTAGGT	6.39912	0.667829	Chow cntrl.
		ACCTAAATCAGTGAAG	7.59441	2.80067	Chow cntrl.
		ACCTAAATCATTACAG	14.3224	13.5085	Chow cntrl.
		ACCTAAATCCAGGTCA	20.0656	0.472791	Chow cntrl.
		ACCTAAATCCCGCAAA	9.90794	-8.81906	Chow cntrl.
		ACCTAAATCCCTCTAA	6.06728	1.28727	Chow cntrl.
		ACCTAAATCTAAGTCA_1	16.4985	-5.98275	Chow cntrl.
		ACCTAAATCTACCTCA	9.40185	-0.332566	Chow cntrl.
		ACCTAAATCTCGACCT	8.58186	-1.25607	Chow cntrl.
		ACCTAAGGTAACTACG	6.96388	1.07258	Chow cntrl.
		ACCTAAGGTAATCGGC_1	6.36195	-1.91837	Chow cntrl.
		ACCTAAGGTAATGGCC_1	9.85235	2.88753	Chow cntrl.
		ACCTAAGGTACAAAGA	5.65444	1.23366	Chow cntrl.
		ACCTAAGGTACCTTAC	10.4902	12.1003	Chow cntrl.
		ACCTAAGGTAGACAAA	6.16417	1.26638	Chow cntrl.
		ACCTAAGGTCATTACC	8.28993	0.16016	Chow cntrl.
		ACCTAAGGTCATTGTC	13.8336	-3.47035	Chow cntrl.
		ACCTAAGGTCTAGCTT	11.9435	1.98948	Chow cntrl.
		ACCTAAGGTGCTAGCG	16.6171	-5.7082	Chow cntrl.
		ACCTAAGGTGGGAACA	5.43649	1.39205	Chow cntrl.
		ACCTAAGGTTTATCGC_1	18.8382	5.95218	Chow cntrl.
		ACCTAAGGTTTGTTGC	11.6245	-5.49444	Chow cntrl.
		ACCTACCTCAATCTCT_1	11.179	4.03465	Chow cntrl.
		ACCTACCTCACCAATA	14.1254	0.643161	Chow cntrl.
		ACCTACCTCACGTTAA	6.85739	0.887616	Chow cntrl.
		ACCTACCTCAGCTAAC	11.1643	-5.12243	Chow cntrl.
		ACCTACCTCATGCTCC_1	-4.67111	-2.82946	Chow cntrl.
		ACCTACCTCATGGTTA	15.5735	-3.86903	Chow cntrl.
		ACCTACCTCATTAGGC	7.25627	0.849166	Chow cntrl.
		ACCTACCTCCAGGGAG	8.515	-1.00637	Chow cntrl.
		ACCTACCTCCCTCAAC	9.15184	-2.28468	Chow cntrl.
		ACCTACCTCCGCAAGC	11.1162	-1.56968	Chow cntrl.
		ACCTACCTCCTTAAGA	9.30835	1.26062	Chow cntrl.
		ACCTACCTCCTTCAAT	16.9076	-4.86112	Chow cntrl.
		ACCTACCTCGAAGCGG	10.8079	-6.748	Chow cntrl.
		ACCTACCTCGATTTGA	5.43398	1.01745	Chow cntrl.
		ACCTACCTCGCTATGG	11.5626	5.16379	Chow cntrl.
		ACCTACCTCGGGACCT	10.7525	-1.36422	Chow cntrl.
		ACCTACCTCTATGACA	7.30033	-1.30857	Chow cntrl.
		ACCTACCTCTTGTTCG	5.99285	1.22637	Chow cntrl.
		ACCTCACTCACCAATA	5.91879	1.03563	Chow cntrl.
		ACCTCACTCACTTCAT_1	12.0522	-11.7882	Chow cntrl.
		ACCTCACTCATAACCA	8.48937	-7.25211	Chow cntrl.
		ACCTCACTCATCCACC	10.4674	-1.80033	Chow cntrl.
		ACCTCACTCATGTTTC	-2.62592	0.821915	Chow cntrl.
		ACCTCACTCATTAGGC	15.1232	11.473	Chow cntrl.
		ACCTCACTCCTTGTTG_1	-4.90386	-3.49059	Chow cntrl.
		ACCTCACTCGAGGTGG	12.9423	4.20924	Chow cntrl.
		ACCTCACTCGATTTAG	10.6649	-3.36619	Chow cntrl.
		ACCTCACTCGGCTAGC	6.85612	0.572492	Chow cntrl.
		ACCTCACTCGGTTTCC	-1.87727	2.97081	Chow cntrl.
		ACCTCACTCGTTAAGC	7.70153	-1.47916	Chow cntrl.
		ACCTCACTCTAACCAA	7.60763	5.91294	Chow cntrl.
		ACCTCACTCTTAGCGG	19.7936	-1.63976	Chow cntrl.
		ACCTCACTCTTTAGGA	10.727	1.13963	Chow cntrl.
		ACCTGGATCAGTTCCC	9.20774	6.84585	Chow cntrl.
		ACCTGGATCCAGGTTG	5.66209	1.57678	Chow cntrl.
		ACCTGGATCCGCCAAA	7.18187	0.352227	Chow cntrl.
		ACCTGGATCCTGTTCA	17.1253	-0.844709	Chow cntrl.
		ACCTGGATCCTTCGTA	5.75225	1.58396	Chow cntrl.
		ACCTGGATCGAGCTAT	11.3068	-10.5583	Chow cntrl.
		ACCTGGATCGGGCCAT	5.87014	1.23307	Chow cntrl.
		ACCTGGATCTCAATTC	-3.4941	-1.50924	Chow cntrl.
		ACCTGGTCAAACCTAT	8.64079	-4.64921	Chow cntrl.
		ACCTGGTCAAATTGCT	4.70019	0.768416	Chow cntrl.
		ACCTGGTCAACAGGAT	5.90119	0.775779	Chow cntrl.
		ACCTGGTCAATATAGG	5.2372	2.63774	Chow cntrl.
		ACCTGGTCACTAAGTT	10.3419	-0.138915	Chow cntrl.
		ACCTGGTCACTTCACT	12.3521	5.36747	Chow cntrl.
		ACCTGGTCACTTCATC_1	11.6435	-3.28219	Chow cntrl.
		ACCTGGTCAGCAGGTA	11.0812	-4.42872	Chow cntrl.
		ACCTGGTCAGCGCTTG	14.2781	0.243085	Chow cntrl.
		ACCTGGTCAGGCGATA	17.6056	-4.40187	Chow cntrl.
		ACCTGGTCATATAACC	6.92535	0.615605	Chow cntrl.
		ACCTGGTCATCACAGC	5.82829	-3.59416	Chow cntrl.
		ACCTGGTCATGGCCTG	-4.68115	-0.975064	Chow cntrl.
		ACCTGGTCATTAAGTC	6.60212	0.636997	Chow cntrl.
		ACCTGTTGTATTGTCC	9.14025	-0.0277669	Chow cntrl.
		ACCTGTTGTCCCGGAA	-2.79083	-0.511031	Chow cntrl.
		ACCTGTTGTCCGTAGG	5.11112	8.33612	Chow cntrl.
		ACCTGTTGTCGACTCC	9.53619	-4.68429	Chow cntrl.
		ACCTGTTGTCTTACTA	6.95251	1.06475	Chow cntrl.
		ACCTGTTGTGCCTCAC	-5.16591	-1.84705	Chow cntrl.
		ACCTGTTGTGTCACGG	5.82034	1.45488	Chow cntrl.
		ACCTGTTGTTAATGAC	-3.88311	-2.23697	Chow cntrl.
		ACCTGTTGTTACAAAC	5.39735	0.467131	Chow cntrl.
		ACCTGTTGTTGCACGG_1	20.6737	-1.72951	Chow cntrl.
		ACCTGTTGTTGGATAT	6.85511	-0.278768	Chow cntrl.
		ACCTTCATCACACAGT	6.84792	-5.09128	Chow cntrl.
		ACCTTCATCAGGATGA	13.9863	11.908	Chow cntrl.
		ACCTTCATCCAACTGG	9.32859	3.07964	Chow cntrl.
		ACCTTCATCCACCCTG_1	7.12518	0.76296	Chow cntrl.
		ACCTTCATCCCAGTAG	11.39	4.21468	Chow cntrl.
		ACCTTCATCCCGCCTA	18.2858	2.65273	Chow cntrl.
[truncated: 419,806+ more rows]

## Sheet: Fig 5g
	Figure 5g	Gene	Tissue	Mean Expression
[truncated: 4 more rows]

[truncated: 1 more sheets: Fig 5h]
