# Supplementary material for: GIPR agonism and antagonism decrease body weight and food intake via different mechanisms in male mice
Source: Nat Metab. 2025 Apr 29;7(6):1282–98. doi: 10.1038/s42255-025-01294-x (PMC12198009; doi:10.1038/s42255-025-01294-x)
Supplement: Supplementary file 9 — Statistical source data for Fig. 6. [file 42255_2025_1294_MOESM9_ESM.xlsx]

## Sheet: Fig 6A
	Figure 6a
		Gene	Delta_acyl-GIP_vs_DIO_Vhcl.	Delta_GIP_antag._vs_DIO_Vhcl.
		Pcmtd1	0.0368237	-0.0387475
		Cdh7	0.0558736	-0.0925425
		Exo1	-0.000490947	0.000617803
		Becn2	0	0.000225254
		Uxs1	0.0191886	-0.0229741
		Cdh19	0.00369857	-0.00273778
		Dsel	-0.0191443	-0.00699317
		Gmppa	-0.00868837	-0.00569303
		Pld5	-0.0215982	-0.0189456
		Rbm8a2	-0.00197786	-0.000509113
		Asic4	-0.00640256	-0.00290284
		Cntnap5a	0.0545933	-0.030421
		Sntg1	0.194369	-0.0268831
		Gm19965	-0.000876091	0.000500073
		Rrs1	-0.00290427	0.00404107
		Gm29106	0.000188957	0.000414202
		Tsn	-0.044224	-0.0170707
		Nifk	-0.00407551	0.0108441
		Adhfe1	-0.00375532	-0.00963514
		Vxn	0.000848588	-0.00586435
		Cep170	0.0724085	-0.0665062
		Mybl1	-0.000363976	-0.0108855
		Vcpip1	0.018751	-0.0433673
		Tpp2	-0.0117155	-0.0444249
		Sdccag8	0.011547	-0.0117521
		Mettl21c	-0.00227582	0.000795674
		Gm8251	0.000200364	-0.000351881
		Niban1	-0.00285241	-0.00732731
		Akt3	0.0891978	-0.0239728
		Zbtb18	0.0173203	-0.021004
		Tex30	0.000581928	-4.46066e-05
		Edem3	0.017855	-0.0433655
		1700016C15Rik	-0.000878373	-0.00106458
		1700025G04Rik	-0.0157735	-0.0666956
		Adss	-0.0170763	-0.0391844
		Catspere1	0.00428622	-0.00492552
		Tsen15	-0.00876957	-0.00746271
		Epha4	0.0653	-0.0655587
		Colgalt2	0.00914016	-0.0138301
		Poglut2	-0.00537918	-0.00216305
		Catspere2	-0.0579157	-0.00778115
		Pax3	0.00505598	0.00457172
		Bivm	-0.000505507	-0.00793995
		Sgpp2	-0.00916579	-0.0493375
		Desi2	0.0201418	-0.0700662
		Cox20	-0.0206367	0.0128797
		Ercc5	-0.00411455	-0.0228152
		Mettl21e	0.000225555	0.000873538
		Farsb	0.0111867	-0.0264963
		BC035947	0.00325782	0.000906393
		Rgl1	0.0567825	-0.047465
		Apobec4	-0.00874699	0.00776684
		Mogat1	-0.00621771	-0.000297411
		Arpc5	-0.0145366	-0.0123275
		Gulp1	0.0277266	0.00893986
		Hnrnpu	-0.0088973	-0.0177289
		Efcab2	0.00253037	-0.00901718
		Acsl3	-0.0138704	0.0188577
		Ncf2	-0.00161191	0.000512809
		Kif26b	-0.014069	-0.0442185
		Sgk3	0.00991705	-0.0393133
		Utp14b	-0.00305538	-0.00808272
		Kcne4	-0.000307245	-0.000385035
		Scg2	-0.128896	0.179187
		Smyd3	0.0345519	-9.69172e-05
		Ap1s3	0.00520433	-2.08393e-05
		Tfb2m	-0.0185572	-0.0106277
		Cnst	0.0052509	-0.0236053
		Col3a1	0.000412469	0.000229159
		Mcmdc2	-0.0216198	-0.0171296
		Tcf24	-0.00114121	-0.00082605
		Sccpdh	-0.039803	0.0143142
		Smg7	0.0340064	-0.079388
		Kif28	-0.00123043	-0.000773898
		Col5a2	-0.000407089	-0.00239677
		Wdfy1	0.0113593	-0.00463861
		Ppp1r42	0.000250487	0.00128776
		Mrpl44	-0.00715144	0.00549573
		Serpine2	-0.00343189	5.82337e-05
		Nmnat2	0.0616826	-0.0493377
		Fam124b	-0.000428835	-0.00051476
		Ahctf1	-0.0198779	-0.0581096
		Cops5	-0.0413851	-0.000430495
		Lamc2	0.0105677	0.0014172
		Cul3	0.0463895	-0.0488534
		Lamc1	0.01993	-0.0281986
		Gm45261	4.38422e-05	8.88491e-06
		Shcbp1l	-0.00380754	-0.0119058
		Dnah7b	-0.0145523	-0.00936574
		Dhx9	0.00964391	-0.0301103
		Npl	0.00111211	-0.00910515
		Dnah7c	0.00115073	0.000767764
		Slc39a10	0.00670439	0.00888711
		Cspp1	0.0280008	-0.0490419
		Rgs8	-0.0157556	-0.019089
		Tmeff2	0.123664	-0.0470574
		Rgs16	-0.0070868	-0.00692206
		Cavin2	-0.00789924	-0.00387232
		Rnasel	0.00814868	-0.000312738
		Arfgef1	0.0684601	-0.0773241
		Dock10	0.0110084	-0.0360612
		Cpa6	-0.00387724	-0.000847854
		Rgsl1	0.00368879	-0.00370048
		Teddm2	0.0113697	-0.00833369
		Teddm1b	-0.000359036	-0.000175126
		Teddm1a	-2.05243e-05	-0.000117705
		Nabp1	-0.00453896	-0.00546477
		Nyap2	0.124985	-0.0838511
		Glul	0.0241761	0.029308
		Irs1	0.0179195	-0.0513261
		Gm9747	-0.000383194	3.31337e-05
		Zfp648	0.000300036	0.00066871
		Prex2	0.023555	-0.0250317
		Rhbdd1	-0.0154357	-0.0199027
		Col4a4	-0.00338507	-0.000297342
		Col4a3	-0.003014	-0.00414361
		Cacna1e	0.0662552	-0.0260078
		Ier5	-0.00492296	-0.0088819
		Mr1	0.000881538	0.000201764
		A830018L16Rik	0.0867344	-0.0541561
		Stx6	0.0277121	-0.0294084
		BC034090	-0.00216435	0.00298087
		Mff	0.0186825	-0.00238705
		Tm4sf20	-0.00221172	-0.000932147
		Gm47791	0	0
		Xpr1	0.0618631	-0.0474274
		Myo1b	0.0454347	-0.0282146
		Cdc42bpa	0.108616	-0.0546556
		Acbd6	0.0208441	-0.0461521
		Lhx4	-0.0028775	0.00324395
		Stat4	0.00505926	-3.8221e-05
		Qsox1	-0.000917204	0.00141601
		Sulf1	-0.0102192	-0.00482666
		Cep350	0.0438628	-0.0189245
		Coq8a	-0.00380797	0.00136722
		Slco5a1	0.011382	0.00089284
		Agfg1	0.0594321	-0.0516064
		A030005L19Rik	-0.000953472	-0.00127902
		A030014E15Rik	-0.000309947	-0.000148296
		Gm6217	0	0
		A030003K21Rik	-0.00019532	-0.00019532
		Prdm14	0.000115046	0.000246315
		Gm7544	0	0
		Gm47955	0	0
		Gm47959	8.5322e-05	0
		Slc19a3	0.000278248	0.000358316
		Krtap28-10	-0.000120482	-0.000175814
		Gm47969	0.000185771	-0.000232794
		A030005K14Rik	0	0
		Krtap28-13	-0.000111704	-0.000242483
		Ccl20	0	0
		Clasp1	0.0513028	-0.0668024
		Daw1	-0.000637621	-0.000565443
		Tor1aip1	0.00751854	-0.0173127
		Tfcp2l1	-0.000498553	-0.000157056
		Psen2	-0.0084354	0.00200718
		Sphkap	0.040837	-0.0532699
		Itpkb	-0.01668	-0.0122426
		Stum	0.0034069	-0.0122007
		Pid1	0.0207862	-0.049303
		Tor1aip2	-0.0151758	0.00795352
		Fam163a	0.00251726	-0.00513649
		Gli2	-0.0020633	-0.0022319
		Inhbb	-0.000948595	-0.00245621
		Dner	0.0228719	-0.0189321
		Ncoa2	0.048727	-0.0504725
		Ralb	-0.0146757	-0.0142437
		Tmem185b	-0.0119126	0.00232919
		Parp1	-0.00703159	-0.00806797
		Tram1	0.00406946	0.00992225
		Lactb2	0.0101462	-0.00286466
		Xkr9	-0.00057505	-0.000727621
		Abl2	0.0323467	-0.048591
		Trip12	0.0978048	-0.0588219
		Fbxo36	-0.0124237	-0.0185363
		Slc16a14	0.00806344	-0.0077554
		Gm15433	0	0.000224149
		Stat1	-0.00237537	-0.00326061
		Epb41l5	-0.00224987	-0.0291663
		Tor3a	0.00210869	0.00340942
		H3f3a	-0.0315672	-0.0196341
		Sde2	-0.0138843	-0.00766603
		C130026I21Rik	-0.00105591	-0.000434151
		Gm7582	0	0
		Fam20b	0.0161103	-0.0111194
		Lefty2	8.56094e-05	0
		Eya1	0.000633571	0.00104222
		A530032D15Rik	0.000279533	-0.000158736
		Pycr2	-0.0149426	0.00833025
		Msc	-0.00162202	0.00172466
		Lefty1	0.000124975	-2.77685e-05
		Gm7609	-0.0010628	-0.00115248
		Ptpn4	0.0951376	-0.0898001
		Gm52955	0	0
		Tmem177	-0.00636222	-0.00501942
		Gm7592	4.71997e-05	0.000116785
		G530012D18Rik	0.000201898	-7.97863e-05
		Trpa1	-0.00257074	-0.00170809
		Kcnb2	0.143156	0.0288962
		Tmem63a	0.00233285	0.000148504
		Cfap221	-7.28941e-05	0.0012325
		Sp110	0.000378796	0.000161059
		Sctr	-0.000277455	-3.98699e-06
		Ephx1	-0.0154261	-0.0037735
		Tmem37	-0.00180838	0.000904954
		9130409I23Rik	-0.00160689	8.55248e-05
		Sp140	-0.00205095	-0.000935525
		Nvl	-0.0306492	-0.0424331
		Cnih4	-0.00894435	0.00469129
		Gls	0.0412222	-0.0464294
		Nab1	0.0120311	-0.0217852
		En1	-0.0178063	0.0128462
		Nemp2	0.012666	0.00166869
		Wdr26	0.020278	-0.0555814
		Insig2	-0.025257	-0.0244267
		Mfsd6	-0.00145814	-0.0344206
		Cnih3	0.0198023	-0.0278763
		Inpp1	-0.00675885	-0.0117172
		Ccdc121rt1	-0.00245579	-0.00130026
		Hibch	-0.0211819	-0.0186907
		Ccdc93	-0.00789054	-0.0198453
		Htr5b	6.22077e-06	-0.000576458
		1700019D03Rik	-0.00869228	-0.00385718
		Mstn	-0.000756671	-0.000717866
		Dnah14	-0.00366012	-0.00448808
		Ddx18	-0.0446974	-4.00692e-05
		Sp100	-0.000846701	-0.000743488
		Lbr	0.0123364	-0.000754759
		A630001G21Rik	0.000363196	0.00132945
		Cab39	0.0314779	-0.0329053
		Itm2c	-0.048077	0.0967805
		4933407L21Rik	-0.00100502	-0.000798429
		Gpr55	-0.000936455	-0.000730895
		Dpp10	0.286127	0.0214515
		Ube2w	0.0315384	-0.04305
		Dnah7a	-0.00890715	-0.000373058
		Stk17b	-0.000144741	-0.000126412
		Actr3	0.00144124	-0.0478105
		Eloc	-0.0161583	-0.00785616
		Slc35f5	0.00773841	-0.0139007
		Tmem70	-0.0104363	0.000767767
		Gpr39	-0.00188468	0.00153502
		Ly96	-0.00149575	0.00117687
		Lypd1	-0.0159022	-0.00817037
		Jph1	0.0138062	-0.0196013
		Gdap1	-0.00519934	-0.0237425
		Hecw2	0.0793307	-0.0819733
		Pi15	-0.000952018	0.0016051
		Crispld1	0.0094522	-0.000364818
		Ccdc150	-0.00703501	0.00194877
		Crisp4	-0.000130507	0.00014253
		Defb18	0	0
		Gtf3c3	-0.018662	-0.0286673
		Gm34066	-0.000155378	-0.000142421
		Nckap5	-0.00683436	-0.000377476
		Defb41	0.000246317	0
		Enah	0.0777557	-0.0337667
		Tfap2d	0.0536784	-0.0277025
		Pgap1	0.0478398	-0.0163698
		Srp9	-0.0330803	0.0171792
		Vmn1r1	-0.000589083	-0.000391384
		Mgat5	0.0136996	-0.0706136
		Degs1	-0.0291026	0.0173777
		Ralgps2	0.0204872	-0.0487936
		Tfap2b	0.0218076	-0.0185471
		Fbxo28	0.00465628	-0.0272375
		Angptl1	-0.0160031	0.00125335
		Tmem163	-0.0271208	-0.0233815
		Acmsd	-0.00299182	-0.00180665
		Trp53bp2	-0.00229685	-0.00114387
		Pkhd1	-0.00358529	-0.0038769
		Il17a	0	0
		Ccnt2	0.0447729	-0.0474489
		Il17f	-0.000418766	-0.000174736
		Ankrd44	0.0045917	-0.0235221
		Ncl	-0.0255983	-0.00574076
		Capn2	-0.0386385	-0.018595
		Nmur1	-0.00473946	-0.00184346
		Tex44	0	0
		Map3k19	-0.00154916	-0.00272793
		Mcm3	0.000414102	0.000420276
		Tex35	-0.000102704	-0.0014799
		Sf3b1	-0.00123823	-0.0407968
		Ptma	-0.00515291	0.00343546
		Paqr8	-0.00946027	-0.0321212
		Efhc1	-0.00124756	-0.00241648
		Pde6d	-0.00628613	-0.0208064
		Coq10b	-0.00101661	-0.00760161
		Tram2	-0.000894412	0.000925822
		Rab3gap1	0.00179476	-0.0398713
		Tmem14a	-0.00845975	0.0133187
		Cops7b	-0.00522299	-0.0138752
		Rasal2	0.104869	-0.0762987
		Nppc	-0.00563653	0.00502747
		Hspd1	-0.0231011	-0.00195755
		Hspe1	-0.0753727	0.00480834
		Gsta3	0.000297531	-0.000985432
		Zranb3	0.00971469	0.00345944
		Cryzl2	0.000251532	0.00387716
		Khdc1a	-4.62861e-06	-6.77758e-05
		Khdc1c	6.81712e-05	0.000436006
		Mob4	-0.011069	-0.0199763
		Khdc1b	-4.2463e-05	-0.000216396
		Dis3l2	0.0612903	-0.0616579
		Rftn2	0.000132059	0.00200597
		Mars2	0.00564876	-0.0148992
		Alppl2	0	0
		Alpi	0	0
		Kcnq5	0.175877	-0.0327091
		Akp3	0	0
		Boll	-0.00303922	-0.00310277
		Plcl1	0.0642225	-0.058386
		R3hdm1	0.140132	-0.0128306
		Hsfy2	0	0
		Ecel1	-0.00949277	0.00969411
		Ubxn4	0.00857067	-0.0191105
		Prss56	-0.000877099	-0.00136816
		Sec16b	-0.00282263	-0.00034784
		Lct	-0.00225084	-0.000979671
		Brinp2	0.00870311	-0.0342833
		Chrnd	-0.000127481	-0.000200676
		Mcm6	-0.00552335	-0.00468332
		Satb2	0.0808657	0.00291322
		1700066M21Rik	-0.00381968	-0.0149627
		Dars	0.0102901	-0.0301658
		Chrng	-0.000138219	0.00124035
		Cxcr4	-0.000181342	-0.000452283
		Tyw5	0.000706822	-0.0128252
		Maip1	-0.0190943	-0.00396616
		Thsd7b	0.0913401	0.00482333
		Cd55b	-0.000300554	0.000593601
		Cd55	-0.00264521	0.000918783
		Dusp10	-0.00590512	-0.00635077
		1700056E22Rik	0.000199303	0.00202663
		Zp3r	-0.000680291	9.61758e-05
		Hlx	4.6107e-05	0
		Eif4e2	-0.000907987	-0.0122809
		C4bp	9.05208e-05	0.000201289
		Mtarc1	-0.000698941	-0.000625714
		Ppp1r14bl	0	0
		Gm29427	-0.00114665	-0.00332989
		Efhd1	0.00264044	0.00378333
		Ogfrl1	0.00440624	-0.0361336
		B3gat2	-0.0199731	0.00108811
		Mtarc2	-0.0248545	0.0363363
		C130074G19Rik	0.00188035	0.000561397
		Astn1	0.0815519	-0.0472157
		Mark1	0.0229795	-0.0525716
		Smap1	0.016697	-0.0339924
		Sdhaf4	-0.0114802	0.0116127
		Pappa2	-0.0114835	-0.000241414
		Spats2l	0.021046	-0.0147862
		Kctd18	-0.0137927	0.00656918
		Sgo2a	0.000409605	-8.42651e-05
		Cop1	0.0900501	-0.0453767
		Rab3gap2	-0.00315148	-0.0393935
		Aox1	-0.00126742	-0.00265187
		Fam135a	0.0759143	-0.0557305
		Pfkfb2	-0.0052563	0.00220948
		Tnr	0.0576866	-0.0693974
		Yod1	0.00215819	-0.0133474
		AA986860	-0.0006853	0.000765628
		4930523C07Rik	-0.00104431	-0.000433424
		Aox3	-0.00109215	0.00176255
		Fcamr	0	0
		Iars2	-0.0315303	-0.00805059
		Pigr	1.00143e-06	-0.000137463
		Tnn	-0.000332261	-0.00082711
		Aox4	0.00125011	-0.000814548
		Bpnt1	-0.00542183	-0.0149641
		Mrps14	-0.0312512	0.0094441
		Cacybp	-0.0287798	-0.00110526
		Aox2	-0.00436201	0.00357335
		Il10	-0.00033654	-0.000325307
		Col9a1	0.00047782	0.000733632
		Mapkapk2	-0.00230133	-0.00985565
		Bzw1	-0.00777729	-0.0357249
		Dyrk3	0.00107267	0.00305501
		Eprs	-0.0105177	-0.0420343
		Slc30a10	-0.00245559	0.000444505
		Lyplal1	-0.0115255	-0.00373628
		Gigyf2	0.0522702	-0.0628241
		Kcnj13	-0.016908	0.00246825
		Col19a1	0.0215031	-0.0119366
		Snorc	0.000192686	0.000178132
		Clk1	-0.0426906	-0.0342322
		Rabgap1l	0.0639045	-0.0983927
		Tgfb2	-0.00796342	-0.0135955
		Rrp15	-0.0068986	-0.00994833
		D1Pas1	0	0
		Gpr52	0.0016	-0.000123536
		Ngef	0.0161629	-0.0131452
		Ppil3	-0.00553585	0.00578122
		Spata17	-0.010131	-0.0108579
		Neu2	0.0014183	-0.00161675
		Lmbrd1	0.00341964	-0.0141681
		Rc3h1	0.0214369	-0.0441916
		Nif3l1	-0.0169162	0.00489536
		Serpinc1	-0.0153399	-0.0017715
		Zbtb37	0.00105008	-0.03817
		Orc2	0.0299631	-0.0176415
		Gpatch2	0.0072298	-0.0461587
		Eif2d	-0.0180598	-0.00017114
		Esrrg	-0.0650033	-0.0649661
		Hycc2	0.104817	-0.057709
		Adgrb3	0.0985255	-0.0197465
		Ndufb3	-0.0357496	0.0275554
		Rassf5	-0.00137092	-0.0114193
		4931408C20Rik	0	0
		Gm597	7.15221e-05	0
		Ush2a	-0.000697912	0.00056219
		Flacc1	-0.00208486	-0.000925026
		Ikbke	-0.0044906	-0.00206827
		Cflar	0.000648074	0.000393465
		Kctd3	0.0126927	0.000689179
		Casp8	-0.00214219	-0.000549704
		Trak2	0.0186262	-0.011636
		Srgap2	0.0413128	-0.0800369
		Khdrbs2	0.197898	-0.00103199
		Fam72a	0.00022117	0.00304626
		Semp2l1	-0.00461249	-0.000570682
		Avpr1b	8.25098e-05	0.000274002
		Kcnk2	-0.0347929	0.00755703
		Dars2	-0.00208867	-0.0206733
		Prim2	0.00749835	-0.0267171
		Ctse	-0.000501109	0.000857622
		Cenpf	-0.00275094	0.00101635
		Stradb	-0.00141713	-0.0149213
		Rab7b	0.000100231	-2.90506e-05
		Rab23	-0.00473788	-0.0155443
		Bag2	-0.00603428	0.000699557
		Cenpl	-0.00376563	-0.00140507
		C2cd6	-0.00124327	-0.00194803
		Ptpn14	0.000928121	-0.00348403
		Slc26a9	0.000135746	-0.000373296
		Zfp451	0.00954735	-0.0458446
		Klhl20	0.00887643	-0.00899829
		Smyd2	-0.00163162	-0.000468343
		Pm20d1	-4.69299e-05	6.4469e-05
		Ankrd45	0.0160492	-0.0224409
		Tex50	-0.0120485	0.00339364
		Slc41a1	0.00359622	0.00451229
		Inpp5d	0.000362435	-0.00069497
		Bend6	-0.0258869	-0.0316066
		Prox1	-0.00432377	-0.00827835
		Rab29	0.000658825	0.000418175
		Nucks1	0.0246443	-0.0307719
		Prdx6	-0.00785399	-0.0115456
		Tmem237	-0.013441	-0.0029631
		Tnfsf4	-0.00019501	0.000643887
		Rps6kc1	-0.00116256	-0.0365874
		Tnfsf18	0.000218966	0.000505701
		Fasl	-9.55672e-05	0.000492974
		Angel2	-0.0232299	-0.0108327
		Suco	0.0370345	-0.042986
		Vash2	-0.00354144	-0.00232627
		4930558K02Rik	-0.00225834	0.00138735
		Pigc	-0.00993125	-0.00219676
		Flvcr1	-0.0101801	-0.0342001
		Spata45	-0.00407184	0.000418337
		Atg16l1	-0.0100904	-0.0333181
		Mpp4	-0.00732566	-0.00247826
		Tatdn3	-3.4675e-05	9.14931e-06
		Dnm3	0.0325412	-0.0716262
		Nsl1	0.000764556	0.000486211
		Batf3	-6.08837e-05	0.00068051
		Garin4	0	0
		Sag	-0.00615134	-0.00199094
		Atf3	-0.000255544	0.000717313
		Als2	0.00468367	-0.0428282
		Eef1aknmt	-0.00065076	-0.00356374
		Nenf	-0.0590227	0.057171
		Pacc1	-0.00614841	0.00128001
		Dgkd	0.0160629	-0.0351653
		Cdk15	0.00078502	0.00253759
		Ppp2r5a	0.00971203	-0.0262036
		Fzd7	-0.00146855	-0.00366594
		Dstyk	-0.00978455	-0.0181396
		Gm973	-0.00436797	-0.00169602
		Sumo1	0.0218902	-0.0271195
		Vamp4	-0.00675011	-0.0388904
		Myoc	-0.000188257	-6.28359e-05
		Myocos	8.47414e-05	0
		Dtl	0.00129369	-0.000211001
		Rbbp5	0.00532606	-0.0269144
		Tmem81	-0.00288752	-0.00365631
		Usp40	0.0115499	-0.0217004
		Nop58	0.0191161	-0.0125348
		Ints7	0.00602859	-0.0148526
		Bmpr2	0.0498397	-0.0857459
		Ugt1a10	0	0.000183905
		Fam117b	0.0360548	-0.0533841
		Cntn2	0.00182477	-0.016655
		Ugt1a9	0	0
		Ugt1a8	0	0
		Lpgat1	0.0421617	-0.0671985
		Ica1l	0.0212652	-0.00394207
		Nek2	-0.000613528	0.000113926
		Slc30a1	-0.00705134	0.00421666
		Ugt1a7c	0	0
		Ugt1a6b	0	0
		Ugt1a6a	2.78808e-05	-0.000114588
		Ugt1a5	0	6.35547e-05
		Wdr12	-0.00372362	-0.00748724
		Ugt1a2	0	0
		Dnajb3	-0.00365265	-0.00158629
		Ugt1a1	0	0
		Mroh2a	-0.00140591	0.00200372
		Prrc2c	0.015792	-0.0153849
		Hjurp	-0.0352773	-0.0083183
		Carf	0.0109127	-0.0381483
		Fmo4	-0.000433333	-0.000263726
		Rcor3	-0.0064576	-0.0292795
		Fmo1	0.000639196	-0.00148476
		Trpm8	-0.00162194	-0.00217576
		Nfasc	0.00618225	-0.0601222
		Nbeal1	0.0414739	-0.0422639
		Lrrn2	-0.0345065	-0.0348041
		Spp2	0.000678384	0.000765232
		Fmo2	-0.000946937	-0.000748354
		Glrp1	-4.42701e-05	0.000283067
		Cyp20a1	0.00506632	0.00074856
		Arl4c	-0.0124135	-0.00301956
		Kcnh1	0.0591917	-0.00953317
		Fmo6	0	0
		Sh3bp4	0.00206447	-0.00754264
		Fmo3	0.00029713	0
		Dst	-0.0281692	-0.042806
		Mroh9	0.000269093	0.000195915
		Hhat	-0.00264849	-0.0114985
		Agap1	-0.00208271	-0.0595785
		Prrx1	0.00159836	-0.00103831
		Ccdc115	-0.00365564	0.00359298
		Gbx2	-0.000360054	-0.000598242
		Sertad4	-0.00266235	-0.00128906
		Gorab	-0.00158427	-0.0115896
		Mettl11b	-0.000238404	-0.00292064
		Asb18	-0.00666678	0.000523353
		Abi2	0.0966885	-0.0512811
		Mdm4	0.0204909	-0.0196206
		Syt14	0.0553238	-0.0646824
		Imp4	-0.00209853	-0.00329776
		Iqca	0.000257921	3.03831e-05
		Ackr3	0.00182104	0.00492432
		Raph1	0.0820412	-0.0517929
		Pik3c2b	-0.00293107	-0.0154127
		Ptpn18	-0.00917481	-0.00504472
		Ppp1r15b	-0.00469601	-0.00630989
		Cd28	0.000654595	-5.69492e-05
		Kifap3	0.00282133	-0.0268533
		Cops8	-0.0396236	0.00253846
		Prss39	0	0
		Cfc1	0.000145669	-0.000230955
		Ctla4	0.000820063	0.000812451
		Prss40	0.000122827	-0.000137376
		Amer3	0.00196904	0.00164607
		Icos	4.50375e-05	-0.000140786
		Scyl3	0.00346875	0.000240281
		Pard3b	0.0199651	-0.00536697
		Col6a3	-0.000995759	-0.00478866
		Arhgef4	0.0035011	0.0067564
		Gm55978	0	0
		Plekha6	0.0268982	-0.0376609
		BC055324	-0.00028066	-0.000304416
		Fam168b	-0.047044	0.0189072
		Lamb3	0.0015651	0.00372739
		Plekhb2	-0.0005005	-0.0278564
		Hsd11b1	0.00168038	0.00307842
		G0s2	-0.0180869	0.00660961
		Hs6st1	-0.00886679	-0.0238469
		Camk1g	0.00543676	0.00792509
		F5	-0.000511519	-0.000724647
		Slc19a2	-0.00197972	0.0094941
		Uggt1	0.0197054	-0.0215011
		Plxna2	0.0489618	-0.00132751
		Ccdc181	-0.0044895	4.88348e-05
		Neurl3	7.90891e-06	-1.36939e-06
		Blzf1	-0.00604236	-0.0158881
		Lrrfip1	0.00727087	-0.0232251
		Cd34	0.0168856	0.00394766
		Rbm44	-0.000652114	1.84414e-05
		Ramp1	0.019873	0.0228992
		Nme7	-0.0874277	0.0051077
		Cd46	0.0219094	-0.0341292
		Atp1b1	-0.11983	0.159754
		Nrp2	-0.00532872	-0.00767472
		Dpt	-6.51745e-05	0.00102065
		Xcl1	-0.000272855	-0.000268314
		Ube2f	-0.0151085	-0.021156
		Tbx19	4.29663e-05	0
		Arid5a	-0.00259114	-0.00113634
		Cr1l	0.019641	-0.0365337
		Sft2d2	3.77283e-05	0.0012232
		Tiprl	-0.00178143	-0.0187269
		Gpr161	0.000902955	-0.00704891
		Scly	-0.00564513	-0.00473471
		Espnl	0.000325063	0.000341227
		Dcaf6	0.0887661	-0.0495471
		Klhl30	9.93436e-05	0
		Cr2	-0.0136356	7.72998e-06
		Mpc2	-0.0146945	0.0585639
		Erfe	-4.84949e-05	0.000786116
		Kansl3	-0.00701287	0.00135639
		Optc	-0.00429791	3.21958e-06
		Fer1l5	-0.00135883	-0.00144951
		Prelp	0.000314081	0.000830015
		Ilkap	-0.00488411	-0.00808728
		Hes6	-0.00624131	0.00342601
		Lman2l	-0.0077499	-0.0132565
		Cnnm4	-0.00170788	-0.00496377
		Per2	0.0188816	-0.00567215
		Traf3ip1	-0.00974035	-0.00137404
		Cnnm3	-0.0131057	-0.00458556
		Asb1	-0.00363022	-0.0116891
		Twist2	-0.00128042	0.000142805
		Adcy10	-0.00806782	0.00281322
		Zdbf2	0.00587085	0.000782311
		Ankrd23	-0.000979316	0.00106806
		Gm42417	0.000345334	-0.000256912
		Myog	-9.88624e-05	-9.88624e-05
		Ankrd39	-0.00785135	-0.00288399
		Mpzl1	0.00135146	-0.0195297
		Hdac4	0.00208992	-0.044978
		Rcsd1	-0.00222028	-0.00203128
		Ppfia4	-0.0244426	0.00190867
		Ndufa10	-0.0502408	-0.00117522
		Creg1	-0.00662497	0.0075051
		Tmem183a	0.008029	0.00595605
		Or6b2	-0.000174533	-0.000348114
		Mgat4f	6.01042e-05	0
		Or6b2b	0	0
		Or6b3	0	0
		Or9s23	0	0
		Sema4c	-0.00333586	-0.00530372
		Or9s27	0	0
		Or9s15	0	0
		Or9s14	-0.000232556	-0.000103894
		Or9s13	9.33034e-05	0
		Cops9	-0.0609518	0.0094187
		Cyb5r1	-0.0103553	0.0102244
		Otos	-0.000139418	0.000195509
		Fam178b	0.000315689	0.000316918
		Cox5b	-0.0860615	0.0425836
		Gpc1	-0.0323248	0.0134513
		Adipor1	0.00480685	0.0162209
		Actr1b	-0.0772598	0.0380762
		4933424G06Rik	-0.00534613	0.0152617
		Ankmy1	-0.0203842	0.000507452
		Cd247	-0.00278202	0.00420585
		Dusp28	-0.00824101	0.00558503
		Klhl12	0.000564307	-0.0196495
		Rabif	-0.0125647	-0.0051586
		Zap70	-0.000833565	1.83787e-05
		Mgat4e	-0.000943247	-0.0010333
		Rnpepl1	-0.0133895	0.00550503
		Capn10	-0.0209076	-0.000946589
		Gpr35	-0.00343916	-0.00328229
		Tmem131	0.0117748	-0.0249151
		Aqp12	0.000135968	0.000361593
		Kdm5b	0.0408576	-0.0686181
		Syt2	-0.0712278	-0.0508196
		Klf7	-0.00656381	-0.0612503
		Vwa3b	-0.00395292	-0.00184305
		Cnga3	0.000379437	0.00125475
		Ppp1r12b	0.0386811	-0.0353843
		Ube2t	-0.00138682	-0.00151715
		Lgr6	0.0010353	-2.27853e-05
		Creb1	0.0288261	-0.0693777
		Mettl21a	-0.00593062	0.0068055
		Ccnyl1	0.0112277	-0.0383932
		Fzd5	1.11569e-05	0.000322051
		Pou2f1	0.0510939	-0.0476007
		Plekhm3	0.0197379	-0.0566548
		Elf3	-0.000362037	-5.95435e-05
		Dusp27	-0.00136457	-0.00119984
		Gpa33	-0.000174415	-0.000220087
		Rnpep	-0.0189317	0.00681135
		Timm17a	-0.0269302	-0.00189857
		Mael	-0.000338768	-0.000455095
		Lmod1	-0.00162462	-0.000224793
		Shisa4	-0.0385411	0.030644
		Kif1a	-0.0109711	-0.0095973
		Agxt	0	0
		Mab21l4	0	0.000113341
		Crocc2	-0.00308458	-0.000265885
		Ipo9	0.0322709	-0.0200388
		Ildr2	0.0273139	-0.0243854
		Tada1	-0.00604375	-0.00501744
		Sned1	-0.0045497	0.0074147
		Pogk	-0.00175484	-0.00260469
		Gm4846	0.00019881	0.000199098
		Mterf4	-0.016083	-0.00378343
		Gm4847	3.6847e-05	0
		Pask	-0.00276225	-0.00333612
		Fmo9	0	0.000129076
		Pth2r	-0.0050942	-0.000462983
		Fam78b	0.00878595	-0.0316464
		Crygf	0	0
		Ppp1r7	-0.00745156	-0.000465393
		Nav1	-0.0198359	-0.0201492
		Csrp1	-0.00497835	0.00854392
		Phlda3	-0.0224455	0.0113258
		Uck2	0.00329967	-0.00761299
		Inpp4a	-0.0102924	-0.0345493
		Coa5	-0.00350948	0.00532086
		Ano7	-0.000947693	0.00196759
		Tmco1	-0.0845191	0.0155351
		Aldh9a1	-0.0125397	0.00490575
		Unc50	-0.0472073	0.0387304
		Mgst3	-0.0380777	0.0340729
		Lrrc52	-4.73881e-05	-0.000217157
		Tnni1	-0.00138788	-0.00033383
		Lad1	0.000309575	5.8212e-05
		Rxrg	-0.00479626	-0.00240069
		Lmx1a	-0.00415262	0.00369209
		Mgat4a	0.00557134	-0.0361608
		Cracdl	0.0327922	-0.0243813
		Pbx1	0.0795401	-0.0424609
		Map2	0.0926942	-0.0370035
		Nuf2	0.000639308	0.00184485
		Rgs5	-0.00017779	-0.000754682
		Rgs4	0.0153188	-0.00202615
		Ccdc190	-0.000708023	-0.000367915
		Hsd17b7	-0.00694671	-0.00479277
		Farp2	0.00543088	-0.0258345
		Tsga10	-0.00981337	-0.0442962
		Ddr2	-0.0035381	-0.00479939
		Lipt1	-0.00432803	0.00324798
		Stk25	0.0106302	0.00668144
		Mitd1	-0.0134102	-0.0109339
		Bok	-0.00353185	0.00328228
		Unc80	0.124409	-0.0567125
		Mrpl30	-0.0272532	0.0263564
		Thap4	0.0161077	-0.0022983
		Lyg2	-0.000277437	-0.000277437
		Lyg1	8.55913e-05	0.000207545
		Rpe	0.0154178	-0.016182
		Uap1	0.000144117	-0.0226862
		Atg4b	0.00202194	-0.0304295
		Dtymk	-0.038108	0.0114193
		Txndc9	-0.0220316	0.00228468
		Uhmk1	0.00192161	-0.0142524
		Sh2d1b2	9.33527e-05	0.000437606
		Kansl1l	-0.0537237	0.0138875
		Ing5	-8.29622e-05	0.000447169
		Sh2d1b1	-0.000202056	-0.000170067
		Gm7694	-0.000233506	-0.00148143
		Eif5b	-0.0223197	-0.0215507
		Acadl	-0.00350435	-0.0024872
		D2hgdh	-0.00298238	-0.00461235
		Gal3st2	-0.000669409	-0.000439505
		Gal3st2b	-0.000448623	-0.00012244
		Myl1	0.00228308	0.00247901
		Gal3st2c	0.000408691	0
		Rev1	-0.00342995	-0.0457929
		Neu4	0.00157416	0.000469966
		Nos1ap	0.0698299	-0.050397
		Pdcd1	0.000265187	-8.71751e-06
		Spata46	-0.000337029	-0.000809184
		Olfml2b	-0.00172536	-0.00265048
		Fam174a	-0.00281018	0.0181256
		Atf6	0.0575172	-0.0325036
		St8sia4	0.0221201	-0.0191676
		Lancl1	-0.0134899	0.00976694
		Dusp12	-0.0241425	-0.0111387
		Aff3	0.0533787	-0.0396769
		Gm26620	-0.00310766	6.68084e-05
		Slco4c1	-0.00185296	-0.0165938
		Fcrlb	-0.00355185	-0.00200673
		Cps1	0.000390329	-0.000187984
		Tnnt2	0.000415365	0.0005001
		Fcrla	0.000390101	0.00267716
		Slco6c1	-0.00171299	0.000230744
		Macir	-0.00604463	-0.0346704
		Pkp1	0.000444913	0.00119946
		Pdcl3	-0.0162533	0.00171903
		Erbb4	0.020524	0.0325003
		Fcgr2b	0.000543585	0.000531985
		Fcgr4	-0.000384737	0.000528588
		Npas2	0.0489906	-0.0284397
		Igfn1	0.00628481	0.00218794
		Fcgr3	0.000633926	0.000850388
		Ikzf2	-0.000613883	-0.0243698
		Tmem9	-0.0312247	0.0399164
		Rpl31	-0.110585	0.0487016
		Ppip5k2	0.0611512	-0.0312555
		Cfap126	-0.000760054	0.00106196
		Spag16	0.000187177	-0.0065321
		Sdhc	-0.000590518	0.00385189
		Vwc2l	0.0315921	-0.0183409
		Gin1	-0.0287561	-0.0111045
		Tbc1d8	0.00639632	-0.0285988
		Bard1	-0.00169537	-0.00149543
		Cnot11	-0.0108132	-0.00599647
		Mpz	-0.00122355	-0.000557112
		Pcp4l1	-0.0144112	-0.0122952
		Abca12	-0.000178711	-0.000744513
		Pam	0.0932578	-0.0491276
		Atic	-0.0138737	-0.0157398
		Nr1i3	-0.0023617	0.00138954
		Slco6d1	-0.000102737	-0.000145581
		Tomm40l	-0.00884534	0.00562318
		Cntnap5b	0.0988858	0.0284692
		Apoa2	-0.00223257	0.00435411
		Fcer1g	0.00082409	0.00399954
		Cdh20	0.0451393	-0.0161224
		Ndufs2	-0.0381322	0.00796536
		Rnf152	0.0175663	-0.0529482
		Adamts4	-0.000932337	0.000245842
		Pign	0.028099	-0.0486769
		Ddx59	-0.00163483	0.00103262
		Kif14	-7.06785e-05	-0.000581867
		Zfp281	-0.0104663	-0.0148125
		Nr5a2	-0.00227822	-0.00026285
		Relch	0.0867543	-0.0395956
		Tnfrsf11a	0.00574555	-0.004086
		Xkr4	0.126413	0.0164983
		Rp1	-0.00180236	-0.00175908
		Il1r1	-0.00129366	-0.00067146
		Sox17	0.000220766	0.000218896
		Zcchc2	0.00251953	-0.0122627
		Il1rl2	-0.000190981	-0.00302205
		Phlpp1	0.0378148	-0.0798945
		Bcl2	0.00835013	-0.0308436
		Mrpl15	-0.0173111	-0.00244293
		Kdsr	-0.00736423	-0.00932166
		Il1rl1	-0.000471439	-0.000604729
		Vps4b	0.00762284	-0.0141796
		Serpinb5	-0.000534858	-0.000445973
		Il18r1	-0.000117687	0.000211801
		Serpinb12	0.000177811	0
		Ptprc	-0.000756351	-0.00131134
		Serpinb13	0	0
		Il18rap	0.000293603	0.000181617
		Serpinb3a	0	0
		Slc9a4	-0.000371534	0.000476102
		Serpinb3d	0	0
		Atp6v1g3	1.57845e-07	0.000585491
		Lypla1	0.00691938	0.00190869
		Serpinb3b	-0.000141324	0.000219818
		Gm37988	-0.00165709	-0.00449863
		Serpinb3c	0.000379185	0.000386664
		Nek7	0.0310873	-0.00970551
		Serpinb11	-0.000278608	0.000545554
		Tmem182	0.000168554	-7.18939e-05
		Tcea1	-0.0261284	-0.0293383
		Serpinb7	-0.000831964	-0.000730477
		Fn1	0.0019804	0.00158326
		Rgs20	0.0215233	-0.00314882
		Pou3f3	0.0137196	0.00377247
		Lhx9	0.0527027	-0.0221373
		Mreg	-0.0034457	-0.0205878
		2310009B15Rik	-0.0318293	0.00205405
		Serpinb8	0.00278313	0.00132602
		Mrps9	-0.00523916	-0.0208981
		Pecr	-0.00547226	0.00141788
		Gpr45	0.0266541	-0.0219593
		Tmem169	-0.000562891	-0.00391443
		Xrcc5	-0.0120913	-0.0070726
		Marchf4	0.00830927	-0.0439918
		Atp6v1h	0.0286412	-0.0332592
		Tgfbrap1	0.00016135	-0.00299355
		AI597479	-0.00620955	-0.0053958
		Slamf7	-0.000196273	-0.000272557
		Oprk1	0.00562774	0.0102019
		Npbwr1	-0.000425283	-0.000564411
		Fhl2	0.0175791	-0.00159954
		Cd48	0.000246502	0.000742943
		Dennd1b	0.0958728	-0.0533626
		Nck2	0.0128005	-0.0248845
		Ecrg4	-0.00146863	-0.0011955
		Slamf1	-0.000626487	4.79044e-05
		Smarcal1	0.00303406	-0.0153355
		Crb1	-0.00337253	-0.00878189
		Rb1cc1	0.068523	-0.0734789
		Zbtb41	0.0136809	-0.0130457
		Ankar	-0.00116598	-0.00100678
		Alkal1	0.000931243	9.25261e-05
		Rpl37a	-0.139692	0.0466868
		Igfbp2	-0.00528242	0.00753695
		Igfbp5	-0.00496384	-0.0133997
		Tnp1	9.17704e-05	0
		Aspm	-0.00196166	0.000228701
		F13b	-5.15633e-06	-0.0002519
		Cfhr1	-8.90731e-05	0.000945888
		Cfhr4	-9.96259e-05	-0.000926073
		Cfhr2	-0.000461656	0.000476548
		Tns1	-2.25734e-05	0.00726704
		Cfh	0.00337048	-0.00014622
		Rufy4	7.66131e-05	0.000666685
		Cxcr2	0.000929022	0.00449235
		Cxcr1	5.1595e-05	0
		Kcnt2	0.104107	0.0259907
		St18	-0.0285244	-0.0351919
		Atp1a4	-0.000802417	0.000291121
		Cdc73	0.0539668	-0.0752164
		Arpc2	0.00449187	-0.0371056
		B3galt2	-0.0452154	-0.00916141
		Gpbar1	0	0
		Igsf8	-0.0724225	0.105554
		Aamp	-0.0385885	0.00350176
		Glrx2	-0.0355558	-0.0178831
		Ro60	0.0207867	0.00569862
		Atp1a2	0.0373562	0.0257975
		Kcnj9	-0.00643764	-0.0172337
		Kcnj10	0.0112655	0.00794544
		Pigm	0.00070389	-0.00657006
		Slamf9	-0.000456789	0.000637025
		Pnkd	-0.0178007	-0.0224144
		Uchl5	0.000941783	-0.0136892
		Rgs2	-0.00434228	-0.000913993
		Rgs13	0.000259993	0.000955288
		Tmbim1	-0.0113999	-0.00360825
		Igsf9	-0.00536304	-0.0010436
		Rgs1	6.10158e-05	0
		Rgs21	-0.000170123	-0.000279791
		Tagln2	0.000743002	0.000264652
		Rgs18	0.00036799	0.000601969
		Brinp3	0.0707223	0.010061
		Cfap45	-0.00270244	0.00330094
		Vsig8	-0.00116422	0.00614477
		Slamf8	-0.000473284	-0.000182095
		Fcrl6	-3.40683e-05	-0.00019256
		Dusp23	-0.00212144	0.00344411
		Crp	-0.000101207	0.000221821
		Apcs	0	0
		Or10j5	8.8155e-05	0
		Or10j27	0.000125245	0
		Or10j7	-0.000132344	0.00041386
		Pla2g4a	0.00121386	0.000840245
		Or10j3	-0.000148006	-0.000487436
		Or10j3b	0.000169704	-6.94493e-05
		Fcer1a	0	0
		Or10j2	0.000124211	-0.000140842
		Mptx2	8.41747e-05	0.000225944
		Ackr1	-0.00622632	0.00819263
		Ptgs2	0.00200797	0.000486191
		Pdc	-0.000225188	-0.000225188
		Usp37	-0.0295016	-0.0499471
		Cadm3	-0.0244432	-0.00146991
		Cnot9	-0.00315401	-0.0136619
		Aim2	-0.00730849	-0.00913571
		Ifi206	-0.000147695	-0.000218784
		Ifi214	0	0
		Ifi213	-0.000328551	-0.000260028
		Ifi209	7.26298e-05	0
		Ifi208	-0.000171566	-0.000171566
		Ifi207	0.000482203	0.000334842
		Ifi204	0.000877167	0.000565731
		Mndal	0.000267078	-0.000552848
		Odr4	-0.00160509	-0.0192412
		Ifi211	-0.000114011	0.000360464
		Plcd4	-0.0147957	-0.00477598
		Ifi203	0.000710439	0.000671746
		Ifi202b	-0.000279425	-0.000120823
		Ifi205	-0.000123952	-0.000123952
		Or10aa1	-8.68395e-05	7.94488e-05
		Or10aa3	0	0
		Or6n2	0	0
		Or6n1	0	0
		Or6k14	0	0
		Or6k6	0	0
		Or6k4	0	0
		Or6k8-ps1	0	0
		Or6k2	0	0
		Zfp142	-0.00405501	-0.0121178
		Tpr	-0.032428	-0.0477603
		Spta1	1.37669e-05	-0.000338858
		Bcs1l	-0.0381895	0.00257714
		Or10z1	6.47053e-05	0
		Mptx1	0	0
		Or10x1	9.207e-05	0.000197652
		Or10x4	0	0
		Or6p1	-0.000506967	-0.000377417
		Or6y1	-0.000520936	-0.000114595
		Fmn2	0.103069	-0.0642991
		Grem2	-0.00373045	-0.024421
		Rnf25	-0.0535462	0.065976
		Prg4	-0.00204118	0.00032054
		Rgs7	0.102827	-0.102504
		Fh1	-0.0191439	0.00597948
		Kmo	-0.0120231	0.0133231
		Opn3	0.000413418	0.00171617
		Stk36	-0.00215841	-0.00174785
		Chml	0.00249359	-0.00530735
		Hmcn1	-0.00573862	-0.00647329
		Ttll4	-0.0057954	-0.00914088
		Cyp27a1	-0.00141276	0.00135694
		Wdr64	-0.000264252	0.000513827
		Prkag3	-0.000634891	-0.000878955
		Wnt6	-0.000262693	0.000106349
		Wnt10a	0.00117397	0.000348396
		Zfand2b	-0.0499622	-0.0130712
		Abcb6	-0.00518714	-0.000352062
		Atg9a	-0.0338835	0.0013144
		Ankzf1	-0.0177465	-0.000327624
		Glb1l	-0.0097629	-0.00847471
		Stk16	-0.010447	0.00327826
		Tuba4a	-0.03401	0.0323161
		A630095N17Rik	-0.000222465	-0.000136639
		Dnajb2	-0.0306013	0.00112133
		Ptprn	-0.0632847	0.0368654
		Resp18	-0.224137	0.348408
		Dnpep	-0.00883196	0.00594624
		Des	-0.000676885	-0.000147003
		Speg	-0.00953735	-0.0165042
		Dbi	0.0393282	0.083091
		3110009E18Rik	0.000947915	0.000646472
		Steap3	-0.000601758	0.000947265
		C1ql2	-0.00769788	0.000628363
		Marco	-6.91227e-05	4.54805e-05
		Cd84	-0.00254407	-0.000999513
		Slamf6	0.000163281	0.000304753
		B4galt3	-0.0167016	-0.00686298
		Ppox	0.00331787	0.0112006
		Ufc1	-0.0194692	0.00672239
		Dedd	-0.000828825	-0.017471
		Nit1	-0.0541308	0.00975032
		Pfdn2	-0.0258187	0.0217076
		Klhdc9	-0.0065914	0.00755403
		Nectin4	-0.00629821	-0.00462096
		Arhgap30	-0.000385112	-0.000133336
		Usf1	-0.00440742	-0.00124796
		Tstd1	-0.0013471	-0.000335634
		F11r	-0.000390573	0.000502237
		Usp21	-0.0110367	-0.00775034
		Capn8	-9.26954e-06	-0.000248973
		Ccdc185	0	0
		Susd4	0.0448925	-0.0314875
		Tlr5	0.000356664	0.000741109
		Disp1	0.00728011	-0.00674309
		Brox	0.0119964	0.00842629
		Aida	-0.000245512	-0.00996077
		Hhipl2	0.00059647	0.000660023
		Mia3	-0.0122261	-0.0208842
		Cdk5r2	-0.0219978	-0.00441068
		Fev	-0.000471327	0.000990519
		Cryba2	-0.00043781	0.000435394
		Cfap65	-0.00424958	0.0030126
		Ihh	-0.000247354	0.000171527
		Nhej1	0.00194667	0.00179909
		Slc23a3	0.000328918	0.000767473
		Cnppd1	-0.00824397	0.0112709
		Retreg2	-0.0472348	0.0202366
		Taf1a	0.00207096	0.000997283
		Rd3	-0.000294212	-0.000207398
		Traf5	-0.0161887	0.0019135
		Chpf	-0.0221262	0.000143856
		Obsl1	-0.00690778	-0.00290558
		Tmem198	-0.0104378	0.00177834
		Inha	-0.00638153	0.0111594
		Stk11ip	0.00313152	0.00388707
		Slc4a3	-0.0507638	0.0301328
		Rims1	0.0707929	-0.0813703
		Slc40a1	-0.00387907	-0.00861869
		Serpinb2	-3.8695e-05	1.12349e-05
		Tdrd5	-0.00517482	-0.0244497
		Nphs2	4.10602e-05	5.4676e-05
		Axdnd1	-0.000157236	-0.00125725
		Gm2000	-0.0121569	0.00993165
		Soat1	0.00741606	0.00430855
		Wdr75	0.000714064	-0.0157696
		Gm28040	0	0
		Gm28040-1	5.95089e-05	0
		Ren1	-3.59883e-05	-0.000126331
		Etnk2	-0.00634911	0.00321749
		Sox13	-0.00230572	0.00141548
		Spata3	0.000287177	-0.000144548
		2810459M11Rik	0.00165505	0.000850551
		Psmd1	0.0126083	-0.0419629
		Htr2b	-0.0260759	0.00167327
		Gm21972	-0.00381935	-0.00905919
		Armc9	-0.0135895	0.00236112
		B3gnt7	-0.00382263	-0.00238807
		Lonrf2	-0.000212729	-0.053898
		Chst10	-0.0207156	-0.0130863
		Nms	0.000445018	0.000468628
		Utp25	-0.000197046	0.00728071
		A130010J15Rik	-0.00346444	-0.000186034
		Traf3ip3	-0.00219263	-0.00130474
		Gm47985	0	0
		Gm8947	0	0
		Ivns1abp	0.0281072	-0.0151568
		Swt1	0.0105907	-0.0528571
		Trmt1l	0.0278873	-0.0352957
		Rnf2	-0.00922905	-0.0128421
		Fcmr	-0.00010357	-0.000197069
		Il24	-6.42006e-05	-0.000143336
		Il20	-0.000157466	-0.000157466
		Il19	0	0
		Ndufs1	0.00479823	-0.0227634
		Eef1b2	-0.0664691	0.038285
		Gpr1	0.00213163	0.00101744
		Ino80d	-0.0402015	-0.0568939
		Mroh3	0.000261093	-5.65613e-05
		Gpr25	-0.00020597	0.000343583
		Kif21b	0.00920691	0.00220384
		Slc11a1	-0.00132395	-0.000390248
		Ctdsp1	-0.00119237	-0.000993379
		Vil1	-0.00384898	-0.00244793
		Catip	-0.00037491	-0.000384672
		Slc45a3	0.00051481	0.000274256
		Elk4	-0.00483519	-0.00758301
		Mfsd4a	-0.00186798	-0.0103488
		Cdk18	-2.29739e-05	0.0123005
		Gm29695	-0.00158678	0.00661687
		Klhdc8a	-0.00935437	0.000853892
		Tmcc2	-0.0171543	-0.00710593
		Lin9	0.00826798	-0.00583858
		Mixl1	7.97946e-05	0
		Acbd3	0.0021598	-0.039392
		Mettl18	-0.00708406	0.000740543
		Sele	0	0
		Sell	6.9709e-05	0
		Selp	-0.000395189	-1.29106e-05
		Fmod	-0.000101196	-0.000362603
		Chit1	-0.00013547	-8.56287e-05
		Chil1	-0.000469656	0.000835967
		Mybph	0.000113461	-0.000467522
		Adora1	-0.00164991	-0.0119303
		Nhlh1	-3.63955e-05	-0.000130886
		Ncstn	-0.00503427	-0.00194605
		Copa	0.0296235	-0.0364419
		Pex19	-0.00382381	-0.0030278
		Dcaf8	0.00609601	-0.0283698
		Pea15a	-0.0072951	0.00830627
		Casq1	-0.00385114	-0.00102538
		Vangl2	-0.0290697	-0.0226533
		Ptprv	-0.000203713	-0.00149709
		Ptpn7	-0.000677233	0.000148459
		Arl8a	-0.028397	-0.005346
		Gpr37l1	0.00374464	0.00947325
		Slc9a2	0.00144283	-0.00183616
		Serpinb10	6.23742e-05	-5.38497e-06
		Mlph	-0.000612938	-0.000145742
		Prlh	-0.000233667	-0.000233667
		Rab17	0	0
		Phf3	0.0189357	-0.0590889
		Ptp4a1	-0.00208893	0.000866654
		Ptp4a1-1	-0.000523777	0.000149971
		Gm5698	0	0
		Lgsn	-8.99812e-05	0.00113009
		Dnaaf6	0	0
		Alyref2	-0.00649589	-0.000987332
		Itln1	-9.49001e-05	-0.00037693
		Cd244a	-0.00026741	-0.000434466
		Ly9	-0.0003585	-0.00020184
		4931428L18Rik	-0.000320793	0.00167452
		Gm6489	0	0
		Btg2	-0.00755202	-0.00103591
		Nuak2	-0.00589155	-0.00200613
		Mfsd9	-0.00127479	0.000599794
		Golt1a	5.84082e-05	-0.000225231
		Kiss1	0	0
		Irf6	-0.00217168	0.000502715
		Ascl5	0	0
		Cacna1s	-0.000282776	0.000364552
		Camsap2	0.0438185	-0.0422804
		Inava	0.000176096	4.47514e-05
		Lemd1	-0.00687255	-0.00122507
		Gm47995	0	0
		3110040M04Rik	0	0
		Gm47996	0	0
		Hdlbp	0.00721508	-0.0522759
		Septin2	-0.00071612	-0.00734177
		Septin2-1	0	0
		1700019A02Rik	-0.00292679	-0.0093108
		Pms1	-0.00356565	-0.0260317
		Ormdl1	0.00217816	0.0069375
		Gm28778	0.00231341	0.00015006
		Osgepl1	0.00579903	-0.00856049
		Gm28551	-0.0122191	-0.0019992
		Asnsd1	-0.00800403	0.000153191
		Gm50478	0	0
		Akr1cl	-6.27579e-05	0.00118536
		Cryge	0	0
		Crygd	0	0
		Crygc	7.23783e-05	9.07242e-05
		Crygb	9.31742e-05	0
		Cryga	-0.000250772	-5.85748e-05
		D630023F18Rik	-0.00107711	0.00902787
		Idh1	-0.0164478	0.00325237
		Pikfyve	0.0270153	-0.0594642
		Adam23	0.0277562	-0.0561084
		Gm39653	5.34696e-05	-0.000538752
		Dytn	-0.000963274	-0.00101134
		Mdh1b	-0.00189132	-0.00182477
		Fastkd2	-0.0213944	-0.0162861
		Rnf149	0.00734876	0.00281931
		Creg2	-0.00378361	0.00475677
		Rfx8	-0.00166767	-6.54056e-05
		Map4k4	0.0145281	-0.0457646
		Il1r2	-0.0085284	0.00211526
		Gm28845	0.000996348	0.000752469
		B020011L13Rik	-0.000595389	-0.000167642
		Gm7145	-0.000347437	4.8265e-05
		Snrpe	-0.0139661	0.013732
		Zc3h11a	-0.0028854	-0.00246158
		Zbed6	-0.000500992	-0.0224737
		Lax1	-9.27956e-05	-0.000842848
		Atp2b4	0.013945	-0.00594169
		Terf1	0.0342546	-0.0188922
		Sbspon	-0.00792962	-0.00378036
		4930444P10Rik	0.0013758	-0.000266962
		Rpl7	-0.0825131	0.0455173
		Rdh10	0.00811055	-0.00756752
		Stau2	0.0752825	-0.0134797
		Atp5e	-0.0528764	0.0195073
		Or5d43	0.000120885	-0.000159736
		Or5d44	0	0
		Or5d45	-0.000319587	1.36553e-05
		Rspo4	-7.181e-05	6.97499e-05
		Or5d46	0	0
		Rtf1	0.0227012	-0.0217836
		Or5d3	0	0
		Gcg	3.17547e-05	-5.75593e-05
		Or4p7	3.64644e-05	-1.70838e-06
		Prelid3b	-0.00689837	-0.00342131
		Itpka	0.0131563	0.00112718
		Surf2	-0.00467518	-0.00103358
		Angpt4	-0.00149434	0.001073
		Or4p18	0	0
		Zfp831	0.00914118	-0.0108012
		Or4p19	1.37825e-05	-6.30644e-05
		Or4p20	0	0
		Edn3	0	9.78772e-05
		Or4p21	5.01362e-05	0
		Surf4	-0.0186859	-0.00073272
		Or4c31	0.000295145	0.000224097
		Gm14444	0.0002815	0.00231575
		Fam110a	-0.000975054	0.000761029
		Or4p22	0	0
		Or4c99	0	0
		Gm14393	0.0057533	-0.00322176
		Fam171a1	0.0246828	-0.0453734
		Or4c100	0	0
		Gm14399	-0.00532527	-0.0161748
		Stkld1	-0.000257737	-0.000405814
		Gm14443	0.00795587	-0.0172042
		Slc52a3	5.1404e-05	0
		Scrt2	-0.00299984	-0.00545831
		Gm14391	-0.00732118	-0.0122564
		Srxn1	-0.0196503	-0.000280201
		Tcf15	-0.000613475	-0.0014693
		Gm14440	0	0
		Or4a27	0	0
		Rexo4	-0.0225354	-0.00514215
		Nmt2	0.0107107	-0.068302
		Or4p23	-0.000232598	0.000197268
		Rpp38	-0.0131362	0.00448212
		Or4c104	0	0
		Or4a67	0	0
		Acbd7	-0.00239886	0.000276475
		Or4c11b	0	0
		Or4c105	-0.000160674	-0.000160674
		Or4c11c	0	0
		Or4c106	-0.000421536	-0.00022444
		Or4c11	3.81178e-05	0
		Olah	-0.00041009	0.00103534
		Adamts13	-0.000743112	-0.00129236
		Or4p8	4.8946e-06	-4.54352e-05
		Or4c29	-0.000334635	-9.78376e-05
		Csnk2a1	0.0138215	-0.0281857
		Or4c15	-0.0002087	-0.000251952
		Or4c107	0	0
		Or4c108	-5.90968e-05	-0.000287006
		Meig1	-5.62612e-06	0.00112946
		Or4c109	6.94855e-05	0
		Tbc1d20	-0.00293992	0.00969069
		Or4c110	-0.000223333	-0.000223333
		Gm2004	0	0
		Or4c111	5.48404e-05	0.000183615
		2210418O10Rik	-0.000101096	-0.000378158
		Gm11009	0	0
		Or4c112	-7.79301e-05	0.000106143
		Zfp968-ps	-2.04114e-05	-0.000490189
		Fap	0.00948254	-0.00107121
		Gm14434	-0.000123382	3.69384e-05
		Cacfd1	-0.00926539	0.0064061
		Or4c113	0	0
		Zfp967	-0.000815394	-0.000784111
		Ltk	0.00480148	0.0112066
		Or4c114	-0.000192098	-0.000192098
		Or4c115	0.00034387	0.000166842
		Gm14308	0.00136898	0.0010369
		Rbck1	-0.00578269	0.0111368
		Zfp973	-0.00843892	0.00480035
		Or4c116	0.000112077	0
		Gm14305	-0.013306	-0.00433424
		Trib3	-0.00493496	-0.00368008
		Gm14295	-0.00568442	-0.00156297
		Gm14408	0.000119446	0
		Or4c117	0	0
		Nrsn2	-0.0773024	0.0865361
		Slc2a6	-0.00690924	0.00316265
		Sox12	-5.97537e-05	0.010917
		Gm14296	-0.00724505	-0.0114259
		Zcchc3	-0.012498	0.00571304
		Gm13398	0.000161792	0
		Gm14419	-0.00482728	-0.00249814
		Gm14401	-0.00529413	-0.00416385
		Mymk	-0.000114468	0.00011346
		6820408C15Rik	-0.00150015	0.000307776
		Gm14410	-0.0118132	-0.0371083
		Gm14409	0.00017379	0.000569207
		Defb23	7.30732e-05	-0.000129546
		Gm14412	-0.00210262	-0.00268275
		Defb20	0.00033676	0
		Ifih1	-2.74354e-05	-0.000694395
		Gm14418	-0.00153077	-0.00627397
		Defb22	0	0
		Defb26	0	0
		Defb28	0	0
		Zfp970	-0.0122853	-0.0116269
		Defb29	0	0
		Gm14403	-0.00708832	-0.00753079
		Adamtsl2	0.000236371	-4.06059e-05
		Gm17416	0	0
		Gm14406	-0.0013511	-0.000850123
		Defb21	0	0
		Fam163b	0.00125106	-0.00506365
		Defb19	0	0
		Gca	-0.0023493	0.00530696
		Or4c124	0.000147182	0
		Defb45	-0.000343982	-0.000344919
		Defb36	-0.000317209	-0.000239917
		Or4c125	0.000154547	0
		Defb25	-0.000130138	9.87473e-05
		Or4a15	0	0
		Rem1	0.00024896	0
		Dbh	-0.00116185	0.000460225
		Dclre1c	0.0028131	-0.00786775
		Or4a39	-0.000270877	-0.000126092
		Kcnh7	0.17537	-0.0265396
		Or4a2	0	0
		Or4a68	0	0
		Or4a69	0	0
		Or4a70	0	0
		Fign	-0.00622505	0.00808147
		Or4a71	0	0
		Suv39h2	-0.00120478	-0.00364032
		Or4a72	-0.000376163	-0.000231151
		Or4a73	-0.000211745	-0.000344842
		Or4a74	0.000223471	0.000248934
		Or4a75	0	0
		Or4a76	0	0.000131174
		Or4a77	-0.000242281	0.000120182
		Sardh	-0.000267311	0.000310434
		Or4a78	3.22566e-05	0
		Hspa14	0.00488338	-0.0189434
		Or4a79	0.000132731	0.000153862
		Or4a80	-2.66577e-05	7.35923e-05
		Grb14	0.0165123	-0.0378093
		Gm45902	0.00181366	-0.00216388
		Or4a81	-0.000131245	7.47318e-05
		Or4c12b	0	0
		Cdnf	-0.000591811	0.000917762
		Or4a47	-0.00929856	-0.000800185
		Or4c58	-7.13814e-05	0.000810319
		Or4c10b	5.08312e-05	0
		Or4c10	-0.000106758	-0.000163075
		Or4c12	0.000106184	0.00013296
		Fam107b	-0.00964002	-0.0145151
		Or4c35	0.000233404	0.000304189
		Vav2	-0.00774495	0.00943041
		Brd3os	-0.00983925	0.00942722
		Rpap1	-0.000869542	0.000754476
		H13	-0.0213478	0.00175506
		Mcts2	-0.0244019	-0.0101393
		Id1	0.000411661	0.000509192
		Cox4i2	-0.000328633	0.000963182
		Bcl2l1	-0.00179538	-0.0107707
		Phactr3	-0.0425918	-0.0805493
		Olfr1565	0	0
		Tyro3	0.00444122	0.00807225
		Cobll1	-0.00330448	-0.00391237
		Sycp2	-0.0610562	-0.00461714
		Ppp1r3d	-0.00823179	-0.000862112
		Fam217b	4.8995e-05	-0.00630088
		Cdh26	0.000699906	0.000612412
		Tpx2	-0.00127631	-0.00421252
		Brd3	-0.0183844	-0.0194566
		Mylk2	0	8.43357e-05
		Foxs1	-0.000110623	2.23188e-05
		Cdh4	0.032147	-0.012975
		Slc38a11	-0.0035858	-0.000473687
		Dusp15	-0.0143667	0.00297569
		Wdr5	0.00716417	0.00501706
		Taf4	0.0117124	-0.00985131
		Scn3a	0.0835885	0.00856125
		Lsm14b	-0.00291151	0.00227193
		Psma7	-0.0328917	0.0130894
		Rxra	-0.00462823	-0.00717093
		Ss18l1	-0.00423181	-0.00724155
		Mtg2	-0.0184416	-0.00226361
		Ttll9	-0.00324301	-0.0036772
		Frmd4a	0.072715	0.0229721
		Nup160	0.0130203	-0.0386026
		Pdrg1	-0.0188279	-0.00359176
		Xkr7	-0.00765187	-0.00997627
		Scn2a	0.0167158	-0.0919311
		Mga	0.0323068	-0.0445623
		Col5a1	0.00358024	-1.56062e-05
		Ccm2l	-0.000645655	0.000378571
		Prpf18	-0.0140023	-0.0133059
		Fnbp4	0.0383597	-0.0282644
		Fcnb	0.000141386	-4.77926e-05
		Csrnp3	0.0987501	-0.0249125
		Bend7	0.00275318	-0.0100518
		Galnt3	-0.000149982	-0.00103309
		Mapkbp1	0.0304592	0.0153169
		Jmjd7	0.000307794	0.00178421
		Sephs1	-0.00857227	-0.0129885
		Hck	-0.00771322	0.00464306
		Phyh	0.00168096	0.0185036
		Olfm1	-0.0330327	-0.0315981
		Gm28042	0.000105935	0.00065381
		Ppp1r26	-0.00283731	0.00227917
		Pierce1	-0.00134961	-0.00029566
		Ucma	-0.00378236	-0.00365091
		Mrps2	0.00132096	0.00624478
		Ttc21b	0.0107353	-0.0181113
		Pla2g4b	0.000508485	0.000229551
		Gbgt1	0.00047336	0.000144511
		Sptbn5	-0.00241705	0.000681842
		Slco4a1	2.83578e-05	0.00183175
		Ehd4	-0.00633468	-0.00122818
		Ntsr1	0.0015585	0.0029291
		Mcm10	-0.00295465	-0.00300256
		Mrgbp	-0.0128301	0.00351764
		Ogfr	-0.000337049	0.00219684
		Optn	-0.00211331	-0.0110109
		Pla2g4e	0.0185495	-0.012932
		Ccdc3	0.00185119	0.00121865
		Pla2g4d	0.000122393	0.000686506
		Camk1d	-0.0542036	-0.0956758
		Pla2g4f	0.000136621	0.00067018
		Agbl2	-0.00218055	-0.00315744
		Col9a3	0.00359382	0.0101079
		Cdc123	0.000600874	-0.000227928
		Tcfl5	-7.45899e-05	0.000379378
		Nudt5	-0.0253393	0.0108049
		Gm13199	0.000999073	0.000622972
		Ralgds	0.0126323	0.00146651
		Sec61a2	0.0365204	-0.00941223
		Mtch2	-0.0325702	-0.0197555
		Cel	0.000241025	0.000115674
		Dhtkd1	-0.00180776	0.00981152
		Upf2	-0.0280371	-0.0572206
		Gtf3c5	-0.0168081	-0.00382306
		Proser2	-0.00207525	0.00203643
		Scn1a	0.0619543	-0.0592415
		Echdc3	-0.000621163	-0.000627223
		Gfi1b	0	0
		1700014B07Rik	-0.000234206	-0.000305047
		Dido1	0.00831857	-0.0400536
		Gid8	-0.0127353	0.000968695
		Slc17a9	0.00208353	-0.00095277
		Bhlhe23	9.2181e-05	0.000342224
		Usp6nl	-0.0051367	-0.0285291
		Vps39	-0.016763	-0.0136696
		Ythdf1	0.00971003	-0.00798376
		Birc7	-0.000197287	-0.00037974
		Nkain4	0.00123005	0.0121486
		Scn9a	-0.115766	0.0363666
		Scn7a	-0.00733931	-0.00125974
		Tsc1	-0.0367975	-0.0251181
		Tmem87a	0.0165814	-0.0527019
		Spaca9	-0.000114449	0.00062714
		Ak8	-0.00258158	-0.00218459
		Gtf3c4	-0.0100543	-0.0147454
		Xirp2	0.00044907	-0.00155271
		Gm21830	0	0
		Ddx31	0.00131087	-0.00752358
		B3galt1	0.11293	-0.0615699
		Barhl1	-0.00818314	-0.0140763
		Cfap77	0.00143839	0.0041371
		Ganc	-0.00669334	-0.00247321
		Ttf1	-0.00355668	-0.0107004
		Stk39	0.0249951	-0.0645199
		Gm52968	-0.000115713	-0.000115713
		4933409G03Rik	9.41378e-05	0
		Setx	0.0489269	-0.0413698
		Arfgap1	-0.0212609	0.0139398
		4932414N04Rik	-0.00221249	-0.0012034
		Cers6	0.0554494	-0.0623299
		Nostrin	0.000162533	0.00109271
		Ntng2	0.030656	-0.0204219
		Psmc3	-0.0444105	-0.00277537
		Med27	0.00422999	-0.032593
		Col20a1	-0.0106201	-0.0158752
		Spc25	-0.000811712	-0.000186728
		Chrna4	-0.00725841	0.00310454
		Slc39a13	-0.00817172	0.00694222
		Dnmt3c	-6.09345e-05	-0.000180098
		G6pc2	0.000115541	-0.000279797
		Mapre1	0.0139048	-0.00850059
		Spi1	0.000681993	0.000593315
		Efcab8	-0.000423967	-0.000916336
		Sun5	0	0
		Celf2	0.153334	-0.0898142
		Abcb11	-0.000679023	-0.000118102
		Dhrs9	-7.35183e-05	-0.0001081
		Bpifb2	-7.36165e-05	-0.000311873
		Bpifb6	7.56459e-05	0
		Bpifb3	-0.000487918	-0.000487918
		Bpifb4	0	0
		Bpifa6	4.12943e-05	0
		Lrp2	0.00145674	4.74197e-05
		Bpifa2	-7.63397e-05	-7.63397e-05
		Mybpc3	-8.2603e-05	0.000179837
		Bpifa3	8.3382e-05	0
		Bpifa1	0	0
		Bpifa5	0	0
		Bbs5	-0.0286594	-0.00435907
		Klhl41	-0.00267059	-0.00274369
		Bpifb1	-0.000111085	0.000276473
		Bpifb5	1.23146e-05	0.000114088
		Itih5	-0.000953843	-9.07108e-05
		Fastkd1	-0.0337259	-0.00745474
		Bpifb9a	-0.000681274	0.000444353
		Bpifb9b	-0.00103714	-0.000212672
		Cdk5rap1	-0.0129234	-0.00944902
		Snta1	0.00885746	-0.0231804
		Sfmbt2	-0.0117171	-0.0347976
		Ppig	0.0541184	-0.0472355
		Ccdc173	-0.00331859	-0.0156916
		Phospho2	0.000645518	-0.00349993
		Urm1	-0.0193294	-0.0052249
		Cbfa2t2	0.0428726	-0.0452782
		Klhl23	-0.0144193	0.0129017
		Cercam	-0.00478704	0.00462881
		Capn3	-0.000131337	0.000320619
		Necab3	0.0010102	-0.00272199
		Ssb	-0.0151839	-0.0147659
		1700003F12Rik	-0.00502666	0.00347101
		Actl10	-0.000794248	-0.000262081
		Prkcq	0.000138408	-0.00395574
		Mettl5	-0.0182419	-0.00324143
		E2f1	-0.000846427	-0.00138802
		Pxmp4	-0.0161033	-0.0138238
		Zfp341	-0.00413471	-0.0243433
		Zfp106	-0.00816953	-0.0221947
		Chmp4b	-0.0247116	-0.00771394
		Ubr3	0.0469577	-0.0162345
		Snap23	0.0177557	-0.0358467
		Myo3b	-0.00211234	-0.000534147
		Lrrc57	-0.010418	-0.00538149
		Sp5	0.00149986	0.00408638
		Haus2	0.00361913	0.00059092
		Erich2	-0.00598109	-0.0038652
		Stard9	-0.0116831	-0.010694
		Gad1	0.0292022	0.0196772
		Cdan1	0.00155526	0.00932187
		Itch	0.0432103	-0.0466723
		Dynlrb1	-0.0399056	0.0261802
		Map1lc3a	-0.0591375	0.0465235
		Pigu	-0.00441191	-0.0263104
		Trp53inp2	-0.0178708	0.00446198
		Gorasp2	0.00160174	-0.00483546
		Ttbk2	0.00384784	-0.0362295
		Tlk1	0.0344762	-0.049795
		Ncoa6	0.0516101	-0.0367625
		Ggt7	-0.0238691	0.00169194
		Ubr1	0.0393925	-0.0411077
		Pfkfb3	0.00322355	-0.0141596
		Tmem62	0.00712153	-0.010741
		Mettl8	-0.00494105	-0.00652517
		Rbm17	-0.0337911	-0.0135904
		Gm17490	0	0.000165273
		Il2ra	-0.000225981	-5.09175e-05
		Acss2	-0.0165209	-0.0270619
		Gss	-0.0324293	0.0063817
		Ccndbp1	0.00126068	0.00944295
		Dcaf17	-0.0190068	-0.0141431
		Myh7b	-0.00377146	0.00356422
		Cybrd1	-0.00177515	-0.00362371
		Odf2	-0.021254	-0.0022549
		Epb42	-0.00033808	0.000188093
		Tgm5	0.000643902	0.000473323
		Gle1	-0.00976138	-0.00886346
		Tgm7	0.000386934	-0.00180754
		Lcmt2	-0.00812759	-0.00474386
		Kcnq2	0.0153384	-0.0315469
		Il15ra	-0.00709774	-0.00261026
		Trpc4ap	0.00106058	-0.0287588
		Eef1a2	-0.0352166	0.0134548
		Edem2	-0.00908992	-0.00768749
		Gm17581	0	0
		Procr	-0.000169273	-0.000102891
		Mmp24	-0.0367497	-0.0323628
		BC029722	-0.0239895	0.00772356
		Ppdpf	-0.00747152	0.0110839
		Fbh1	0.00641158	-0.00984272
		Ptk6	-1.52826e-05	-0.000101952
		Eif6	0.00154132	0.010861
		Srms	-0.000754228	-0.000549733
		Fndc11	5.47445e-05	0.000222521
		Adal	0.00329523	-0.00731723
		Zscan29	-0.00492505	-0.00185307
		Ankrd16	-0.00331461	-0.00278644
		Helz2	-0.000873246	-0.00169975
		Itga8	0.0398934	-0.0127691
		Gmeb2	0.00705698	-0.0185879
		Stmn3	-0.126678	0.124065
		Tubgcp4	-0.00997008	-0.013018
		Mindy3	0.0334555	-0.0412458
		Pter	-0.00100163	0.00118967
		C1ql3	0.00451332	0.00935532
		Trp53bp1	0.0345246	-0.0368827
		Rsu1	0.0233859	-0.027525
		Map1a	-0.0272526	-0.0141592
		Dync1i2	-0.072328	-0.0538709
		Cubn	-0.0142002	-0.00517321
		Trdmt1	8.53986e-05	-0.0157979
		Slc25a12	0.045043	-0.0529814
		Hat1	-0.00293577	-0.0211924
		Vim	0.000360423	0.000161215
		St8sia6	0.00140946	-0.0128861
		Metap1d	-0.0144201	-0.0298176
		Dlx1	0.00182535	1.73242e-05
		Dlx2	0.000296368	-0.000139824
		Hacd1	0.0127012	-0.0280248
		Stam	0.0378465	-0.0283314
		Tmem236	0.00124508	0.00156011
		Mrc1	0.000450037	0.000866045
		Slc39a12	0.0103524	0.00146348
		Itga6	0.00817826	0.0075151
		Pdk1	0.00838742	0.00402006
		Ppip5k1	-0.00912374	-0.0210293
		Cacnb2	0.0924716	0.0122725
		Ckmt1	-0.0300804	0.037816
		Strc	-0.00154435	-6.96918e-05
		Catsper2	0.0059803	0.00915966
		Rtel1	-0.000892445	0.00138499
		Madd	0.000954151	-0.0167442
		Nsun6	-0.0595859	-0.014222
		Pdia3	-0.0874289	0.0669423
		Ell3	-0.00125338	-0.00152704
		Arl5b	-0.00614393	-0.0210696
		Serinc4	-0.00219668	0.000367582
		Malrd1	-0.00111277	-0.00288039
		Serf2	-0.0382916	0.0328599
		Arfrp1	-0.0158541	0.00852948
		Hypk	-0.0367741	0.0171865
		Mfap1b	-0.0157442	-0.0093724
		Nr1h3	-0.00584002	0.00362358
		Mfap1a	-0.02264	-0.00154258
		Plxdc2	0.10354	-0.043125
		Zgpat	-0.0116671	-0.00424953
		Rapgef4	0.00126851	-0.0813863
		Lime1	-9.93175e-05	8.24765e-05
		Wdr76	-0.0188881	-0.00681392
		Zbtb46	-0.010149	-0.00675745
		Abhd16b	0	0
		Nebl	0.0589676	-0.0363915
		Acp2	-0.00753665	0.00127703
		Ddb2	-0.0143912	-0.0184157
		Map3k20	0.00775739	-0.015871
		Cdca7	-0.00100144	-0.00213378
		Dnajc1	0.0966209	-0.0689877
		Commd3	-0.0519715	0.0140684
		Tpd52l2	-0.00229605	0.00302187
		Sp3	0.0431232	-0.0463444
		Gm11084	-0.00570725	0.00437125
		Rbm39	-0.014204	0.00305402
		Phf20	0.0115706	-0.0697827
		Scand1	-0.0321563	0.0273158
		Pacsin3	-0.00287356	3.52729e-05
		Bmi1	-0.000709448	-0.0013105
		Dnajc5	0.000519127	-0.0281706
		Spag6	-0.006429	-0.00118423
		Carlr	-0.00273962	0.00175284
		Frmd5	0.0398085	-0.0798796
		Ola1	0.0351173	-0.064069
		Cnbd2	-0.0380438	-0.0202116
		Pip4k2a	0.0100826	-0.0273964
		Sp9	-0.00140838	0.00159498
		Cir1	-0.0071684	-0.0108105
		Sptan1	-0.0118433	-0.0334494
		Arfgap2	-0.00943083	-0.00261525
		Scrn3	-0.0148297	-0.0077913
		Armc3	0.000262993	-0.000124457
		Uckl1	-0.107637	0.0179893
		Msrb2	-0.00405943	0.000114217
		Dync2i2	-0.00429083	0.00622658
		Ptf1a	3.42921e-05	0
		Golm2	0.0108728	-0.014689
		4921504E06Rik	-0.000222222	0.000958569
		Mageb3	9.07101e-05	0.000206917
		Otud1	-0.00143999	0.000598517
		Cstpp1	0.0195338	-0.0493338
		Set	-0.025279	0.00221398
		Zfp512b	-0.0107668	0.0163145
		Lrp4	0.00171404	-0.00811034
		Pkn3	-0.00041438	-6.35434e-05
		Prpf6	-0.00465924	-0.00976738
		Zdhhc12	-0.00142369	0.00281742
		Samd10	-0.00786245	0.0032913
		Gm29797	-0.00299867	-0.00415628
		Gpr155	-0.00961566	-0.0279422
		Sox18	0.000473166	0.000631698
		Ctdspl2	0.0384306	-0.0443239
		Eif3j1	-0.0057638	-0.0416573
		Zer1	-0.0139045	-0.0035418
		Tcea2	-0.00639422	0.013556
		Spg11	0.0034392	-0.0171372
		Wipf1	0.000417829	6.08377e-05
		Patl2	0.000433151	0.00093449
		Chrna1	-0.000657422	8.35587e-05
		Epb41l1	0.00474554	-0.0266165
		B2m	0.0166761	0.0257273
		Trim69	-0.000280564	-0.000360159
		Aar2	-0.016539	-0.01429
		Terb2	-0.000549198	0.000299304
		Sord	0.00782218	0.00414412
		Rgs19	0.00140174	0.00733332
		Lkaaear1	0.000113023	0
		Duox2	0.000317823	-0.000182482
		Duoxa2	0.000238406	0.000547367
		Oprl1	-0.00919701	0.0211233
		Duoxa1	0.00072141	0.000269223
		Duox1	-0.0026409	-0.00180086
		Etl4	0.104207	-0.0422266
		Shf	-0.00759658	-0.00279242
		Dlgap4	0.0305731	-0.0190994
		Myl9	0.000172392	0.000835811
		Slc28a2	0.000273386	-7.1367e-05
		Tgif2	-0.00136501	-0.000102354
		Slc28a2b	-9.53684e-05	-0.000346262
		Rab5if	-0.0387927	0.0259635
		Ckap5	0.0367278	-0.0735917
		Sla2	-0.00137201	-0.000780039
		Chn1	0.0399371	-0.0385761
		F2	0.000173447	0.000741057
		Bloc1s6	-0.00748228	-0.00926397
		Zfp408	-0.0125283	0.000665601
		Sqor	-0.000701366	0.00393849
		Ndrg3	0.00828445	-0.0726113
		Myt1	0.0128726	-0.00918572
		Arhgap21	0.0422065	-0.0687326
		Enkur	0.000311145	0.00613846
		Dsn1	-0.00034863	0.00420079
		Pcmtd2	-0.00122946	-0.0487149
		Soga1	-0.0157371	-0.0290309
		Tldc2	0.000102809	0.000552748
		Polr3k	-0.00553596	-0.00919676
		Thnsl1	-0.0168047	-0.0100577
		Gm14496	-0.00119169	-0.000226389
		Arhgap1	-0.00477394	-0.0081462
		Gpr158	0.131674	-0.0640805
		Myo3a	-0.00469302	-0.00511066
		Gad2	0.0270915	-0.00387564
		Apbb1ip	-0.0021275	-0.00397691
		Atg13	0.0218463	-0.0251524
		Harbi1	-0.000656668	-0.000866005
		Samhd1	-0.0136397	-0.00944821
		Pdss1	0.0170028	-0.0330108
		Rbl1	-0.00283592	-0.0106288
		Atf2	0.0937355	-0.0137104
		Mroh8	-0.0104933	-0.0120736
		Atp5g3	-0.0628011	0.042457
		Rpn2	-0.0369828	0.0196823
		Ghrh	-0.00267912	0.000852612
		Manbal	-0.0172623	0.0119507
		Lnpk	0.0101752	-0.0196119
		Evx2	-0.00282351	-0.00181296
		Hoxd13	0.000400257	0.000333419
		Hoxd12	0	0
		Ambra1	0.101099	-0.0556324
		Hoxd11	0	0.000121205
		Chrm4	0.000103363	-4.45363e-05
		Hoxd10	7.90182e-05	0
		Hoxd9	0	0
		Hoxd8	0	0
		Hoxd3	0.000312541	0.000111313
		Src	-0.0234412	-0.0137983
		Hoxd4	-0.000218354	-7.87151e-06
		Gm28230	0	0
		Blcap	-0.0283769	0.000917137
		Hoxd1	0	0.000237868
		Mtx2	0.0226425	-0.0666191
		Nnat	-0.0367225	0.0399787
		Mdk	0.00581802	0.0160656
		Sema6d	0.0313421	0.010267
		Cstad	-0.0031895	-0.00285302
		Ctnnbl1	-0.0356256	-0.0271069
		Vstm2l	-0.0330473	0.0326161
		Slc24a5	-0.070588	0.0157612
		Tti1	-0.00273317	-0.0117577
		Hnrnpa3	0.00181538	-0.0465736
		Nfe2l2	-0.00390328	0.00256997
		1700001O22Rik	-0.00441713	-0.00261304
		Rprd1b	-0.0057584	-0.0221173
		Ntmt1	-0.00768891	0.00946094
		Tgm2	-0.0025021	-0.000346284
		Asb6	-0.00258469	0.000550456
		Prrx2	3.79867e-05	-0.000146191
		Agps	0.0517043	-0.0439169
		Ttc30b	-0.00448935	0.00262832
		Ptges	-0.00605058	-0.00159739
		Ttc30a2	-0.000615114	-0.000647239
		Ttc30a1	-0.00379163	-0.0061963
		D630003M21Rik	-0.00366329	-0.000232626
		Tor1b	0.0021217	-0.00471413
		Pde11a	-0.00507225	-0.0085081
		Cyct	9.57736e-05	0.000569728
		Tor1a	-0.00898396	0.0184368
		Rbm45	0.000199772	-0.00508994
		BC005624	-0.0163317	0.024091
		Dgkz	0.0217325	0.0177042
		Abi1	0.0407996	-0.0562847
		Bpi	0.000351526	0.000646628
		Myef2	-0.0483764	-0.0389492
		Ctxn2	-0.0242444	0.0355181
		Lbp	0.000103127	0.000352951
		Creb3l1	-0.000318504	7.96164e-06
		Osbpl6	0.0121742	-0.05411
		Prkra	-0.000596911	-0.0127467
		Pjvk	2.99211e-05	-0.000469821
		Fkbp7	-0.00744134	-0.00342722
		Plekha3	0.00131129	-0.00935529
		Usp20	-0.011896	-0.0133208
		Slc12a1	-0.00126978	0.00346758
		Dut	-0.0112087	0.0020633
		Fbn1	0.00832292	-0.046128
		Cep152	-0.0106538	-0.0149998
		Fam83d	0.00134081	-0.000635358
		Shc4	-0.00443447	-0.00375426
		Eid1	-0.0317494	0.0178775
		Acbd5	0.0496969	-0.0256022
		Phf21a	0.0675654	-0.0649379
		Mastl	-0.0102433	-0.00311688
		Secisbp2l	0.00653553	-0.0195573
		Yme1l1	-0.0204959	-0.033287
		Dhx35	-0.00667362	0.00186165
		Potegl	0.00574315	-0.00144321
		Nxph2	0.00321799	0.000384209
		Gm826	-1.1984e-05	0.000427199
		Mafb	0.0019051	-0.00284515
		Spopl	0.0454867	-0.0559418
		Top1	0.0949528	-0.0419499
		Cops2	0.0317333	-0.0245577
		Hnmt	0.00144906	-0.000305042
		Tbpl2	4.02619e-05	0
		Galk2	-0.00518793	-0.0191522
		Plcg1	0.00288582	0.00303942
		Zhx3	0.0195542	-0.0556643
		Fam227b	-0.0179678	-0.00474882
		Large2	-0.00238765	-0.000719846
		Fgf7	-0.00173539	-0.00499984
		Il1rn	0.000116856	0.000244358
		Dtwd1	-0.00905137	0.00557444
		Gm17555	-0.000225102	-0.000494537
		Pex16	-0.0103929	0.00746429
		1700029I15Rik	-0.000597521	0.000353213
		Lpin3	-0.000496043	0.00026665
		Emilin3	-0.000508882	-0.000396944
		Psd4	0.00050368	0.000258162
		Mapk8ip1	-0.0302433	0.0111061
		Chd6	0.0148896	-0.0512632
		Atp8b4	0.000950424	0.000465009
		Pax8	-0.00332489	-0.00292148
		Fnbp1	-0.0164115	-0.066556
		Slc27a2	-0.0246683	-0.009109
		Cry2	0.014779	-0.0058386
		Slc35c1	-1.1811e-05	-0.00234512
		Hdc	-0.0010608	-0.000878493
		Chst1	-0.00413005	0.000394344
		Syt13	-0.0243241	-0.000609994
		Gpr107	0.00793534	-0.00652403
		Prdm11	-0.00487921	-0.0216164
		Ncs1	-0.0153822	-0.0100341
		Ptprt	0.0455854	-0.0303823
		Trp53i11	-0.0161859	0.000639364
		Srsf6	0.0392401	0.00114194
		Hmcn2	-0.00208554	-0.0015872
		Tspan18	-0.00333102	-0.00458638
		L3mbtl1	-0.0176834	-0.0029099
		Ass1	-0.0311753	-0.00408944
		Ttn	-0.00865505	-0.00237286
		Gabpb1	0.00611129	-0.0315362
		Sgk2	-0.00129832	-0.000723541
		Ift52	-0.0107756	-0.00212266
		Fubp3	0.00888824	-0.0162113
		Prdm12	-0.000261589	0.00135276
		Mybl2	0.000954184	-0.000375059
		Gtsf1l	0	0
		Ccdc141	0.000318386	-0.0179525
		Tox2	-0.0127844	-0.0265996
		Exosc2	-0.00167589	-0.00682872
		Jph2	-2.70316e-06	0.00212841
		Oser1	-0.00574363	-0.00637008
		Usp8	-0.00323167	-0.0383692
		Sestd1	0.0302039	-0.0156448
		Cd82	0.000475155	0.00114127
		Gdap1l1	-0.0179402	-0.000643574
		Fitm2	-0.00866233	-0.00198766
		Usp50	-0.108004	0.0171855
		R3hdml	-0.000220694	0.000322684
		Abl1	0.0238359	-0.0368898
		Gm56303	0	0
		Qrfp	-0.000120888	-0.000463781
		Zfp385b	0.00420821	-0.114674
		Fibcd1	-0.00671055	-0.0156465
		Hnf4a	-0.000796554	0.000253175
		Cacna1b	0.00367749	-0.016468
		Ttpal	-0.00698572	-0.0048025
		Lamc3	-0.000542359	-5.06779e-05
		Serinc3	0.0072487	0.0108113
		Aif1l	-0.000110866	0.00052042
		Pkig	0.00190127	-0.00983992
		Ada	-0.000573209	-0.00176555
		Trpm7	0.0723821	-0.0378162
		Ccn5	4.17016e-05	0.000150985
		Kcnk15	-0.00079152	0.000200837
		Rims4	-0.00797506	-0.020238
		Nup214	-0.000560701	-0.0134377
		Ywhab	-0.0190703	-0.00123993
		Sppl2a	0.0193107	-0.0352477
		Pabpc1l	-0.000692368	-0.00151666
		Fam78a	-0.00225758	-0.000459716
		Plpp7	-0.0168256	-0.00763564
		Tomm34	-0.0142192	-0.00341082
		Ube2e3	0.000879526	-0.0440257
		Stk4	-0.00632544	-0.0350652
		Kcns1	0.00473144	-3.43383e-05
		Wfdc5	0	0.000124217
		Wfdc12	0.000288448	-0.000518642
		Ap4e1	0.0297174	-0.0302207
		Wfdc15a	0	0
		Wfdc15b	7.47316e-05	0
		Semg1	0	0
		Hsd17b12	-0.0252336	0.0192035
		Svs3b	0	0
		Svs4	0	0
		Svs3a	0	0
		Itga4	0.00411032	-0.00365128
		Svs6	0	0
		Svs5	-0.0011022	-0.000956762
		Blvra	-0.0098023	-0.00588402
		Slpi	-0.00101712	-0.00173672
		Cerkl	-0.00707174	-0.00987998
		Neurod1	-0.0139643	-0.0188112
		Ncaph	-0.00054077	0.000313927
		Itpripl1	-0.000363099	9.43964e-05
		Ttc17	0.0088895	-0.0366905
		1810024B03Rik	-0.00908925	0.00201571
		Matn4	0.00414313	0.000457764
		Api5	-0.0129099	-0.0302818
		Rbpjl	0.000179928	0.000346712
		Sdc4	0.00403113	0.00108232
		Lrrc4c	0.155151	-0.0655305
		Snrnp200	-0.0116235	-0.0146329
		Sys1	-0.0367951	0.0335995
		Gm20458	-0.00181089	-0.00851478
		Trp53tg5	-0.000992748	-0.000242517
		Ciao1	-0.0186751	0.00249321
		Tmem127	-0.00118907	0.00679569
		Itprid2	0.00950852	-0.0103722
		Dbndd2	0.000411339	0.00020279
		Ppp1r1c	0.00319095	-0.00386126
		Stard7	0.0335753	-0.00652576
		Prrc2b	0.0234854	-0.0180271
		Dusp2	-0.000710029	0.00314204
		Pigt	-0.0303683	0.0102253
		Iftap	-0.0148233	-0.0214403
		Rag2	0.000128772	0.000591766
		Rag1	-0.000170167	-0.000264488
		Wfdc2	-2.14812e-05	-9.5299e-06
		Spint3	0.000101593	0
		Traf6	-0.0079838	0.00903296
		Wfdc6a	0	0.000121918
		Eppin	0	0
		Wfdc8	-0.0011643	0.00406748
		Astl	-4.91966e-05	-0.000282869
		Wfdc6b	0	0
		Adra2b	-0.000342128	-0.000472412
		Wfdc16	0	0
		Wfdc9	9.43064e-05	0
		Wfdc10	-0.000215695	-0.00073968
		Wfdc11	-0.000182814	-0.000182814
		Wfdc13	0	0
		Spint4	0	0
		Spint5	0	0
		Pomt1	-0.015373	0.000981771
		Gpat2	-0.000752927	-0.00167864
		Wfdc3	-0.00246594	-0.00202767
		Fahd2a	-0.0134775	0.00571389
		Uck1	5.8841e-05	0.00558246
		Prr5l	4.9796e-05	-0.00444164
		Dnttip1	-0.00567807	-0.00379451
		Commd9	-0.00880862	0.00622347
		Ube2c	0.000111813	0.000261403
		Ehmt1	0.0831667	-0.0463096
		Kcnip3	0.0157852	-0.0269551
		Tnnc2	0.000286472	-9.90475e-05
		Ldlrad3	-0.0144885	-0.022473
[truncated: 20,547 more rows]

## Sheet: Fig 6B
	Figure 6b
		Gene	Delta_acyl-GLP-1_vs_DIO_Vhcl.	Delta_GIP_antag._vs_DIO_Vhcl.
		Pcmtd1	-0.0104893	-0.0387475
		Cdh7	-0.0868844	-0.0925425
		Exo1	-0.000682012	0.000617803
		Becn2	0.000142629	0.000225254
		Uxs1	0.000221193	-0.0229741
		Cdh19	-0.000607505	-0.00273778
		Dsel	0.00147411	-0.00699317
		Gmppa	0.0105355	-0.00569303
		Pld5	-0.059962	-0.0189456
		Rbm8a2	-0.00277415	-0.000509113
		Asic4	0.00308824	-0.00290284
		Cntnap5a	0.0335445	-0.030421
		Sntg1	-0.0555244	-0.0268831
		Gm19965	-0.000633688	0.000500073
		Rrs1	0.0114379	0.00404107
		Gm29106	0.000711342	0.000414202
		Tsn	0.0474253	-0.0170707
		Nifk	0.0244389	0.0108441
		Adhfe1	0.000293799	-0.00963514
		Vxn	-0.00348643	-0.00586435
		Cep170	-0.0688145	-0.0665062
		Mybl1	-0.00734251	-0.0108855
		Vcpip1	-0.0310264	-0.0433673
		Tpp2	-0.0433289	-0.0444249
		Sdccag8	0.00938672	-0.0117521
		Mettl21c	0.000601643	0.000795674
		Gm8251	-0.00168969	-0.000351881
		Niban1	-0.00020235	-0.00732731
		Akt3	-0.120554	-0.0239728
		Zbtb18	-0.0146585	-0.021004
		Tex30	0.0166282	-4.46066e-05
		Edem3	-0.0278167	-0.0433655
		1700016C15Rik	-0.000572478	-0.00106458
		1700025G04Rik	-0.0717588	-0.0666956
		Adss	-0.0191024	-0.0391844
		Catspere1	-0.00130299	-0.00492552
		Tsen15	0.0124407	-0.00746271
		Epha4	-0.122548	-0.0655587
		Colgalt2	0.00563428	-0.0138301
		Poglut2	0.005132	-0.00216305
		Catspere2	-0.0175648	-0.00778115
		Pax3	0.000593616	0.00457172
		Bivm	-0.00130236	-0.00793995
		Sgpp2	0.00817794	-0.0493375
		Desi2	-0.044576	-0.0700662
		Cox20	0.0299349	0.0128797
		Ercc5	-0.0243046	-0.0228152
		Mettl21e	0.000404064	0.000873538
		Farsb	-0.00994885	-0.0264963
		BC035947	0.00432533	0.000906393
		Rgl1	0.0210549	-0.047465
		Apobec4	0.017991	0.00776684
		Mogat1	0.00115216	-0.000297411
		Arpc5	0.00440168	-0.0123275
		Gulp1	-0.0164019	0.00893986
		Hnrnpu	0.0142839	-0.0177289
		Efcab2	-0.0134259	-0.00901718
		Acsl3	-0.00857174	0.0188577
		Ncf2	0.000697669	0.000512809
		Kif26b	-0.0364957	-0.0442185
		Sgk3	-0.0201006	-0.0393133
		Utp14b	-0.00104782	-0.00808272
		Kcne4	-0.000329462	-0.000385035
		Scg2	0.166183	0.179187
		Smyd3	-0.0142547	-9.69172e-05
		Ap1s3	0.0103442	-2.08393e-05
		Tfb2m	0.00666697	-0.0106277
		Cnst	-0.00581051	-0.0236053
		Col3a1	-0.000319454	0.000229159
		Mcmdc2	0.00706579	-0.0171296
		Tcf24	-0.00124296	-0.00082605
		Sccpdh	0.0103612	0.0143142
		Smg7	-0.0577583	-0.079388
		Kif28	4.80139e-05	-0.000773898
		Col5a2	-3.66429e-05	-0.00239677
		Wdfy1	0.0216541	-0.00463861
		Ppp1r42	0.00168985	0.00128776
		Mrpl44	0.0133946	0.00549573
		Serpine2	0.0116565	5.82337e-05
		Nmnat2	-0.0369076	-0.0493377
		Fam124b	-0.000407503	-0.00051476
		Ahctf1	-0.000736594	-0.0581096
		Cops5	0.0316004	-0.000430495
		Lamc2	-0.00018573	0.0014172
		Cul3	-0.0431677	-0.0488534
		Lamc1	-0.0127276	-0.0281986
		Gm45261	9.87419e-06	8.88491e-06
		Shcbp1l	-0.00100833	-0.0119058
		Dnah7b	-0.0183313	-0.00936574
		Dhx9	-0.0242307	-0.0301103
		Npl	-0.00733001	-0.00910515
		Dnah7c	-0.000730436	0.000767764
		Slc39a10	0.00258416	0.00888711
		Cspp1	-0.0154313	-0.0490419
		Rgs8	-0.0118125	-0.019089
		Tmeff2	-0.0718805	-0.0470574
		Rgs16	0.00362214	-0.00692206
		Cavin2	-0.00582808	-0.00387232
		Rnasel	0.00482027	-0.000312738
		Arfgef1	-0.0460297	-0.0773241
		Dock10	-0.0589382	-0.0360612
		Cpa6	-0.0204978	-0.000847854
		Rgsl1	-0.00252019	-0.00370048
		Teddm2	-0.00343534	-0.00833369
		Teddm1b	0.000178738	-0.000175126
		Teddm1a	3.09668e-05	-0.000117705
		Nabp1	0.000243023	-0.00546477
		Nyap2	-0.102795	-0.0838511
		Glul	0.0222552	0.029308
		Irs1	-0.0374951	-0.0513261
		Gm9747	0.000727747	3.31337e-05
		Zfp648	0.000458229	0.00066871
		Prex2	-0.0433441	-0.0250317
		Rhbdd1	-0.0181234	-0.0199027
		Col4a4	-0.000294499	-0.000297342
		Col4a3	0.00123205	-0.00414361
		Cacna1e	0.0398744	-0.0260078
		Ier5	0.00927011	-0.0088819
		Mr1	0.00122171	0.000201764
		A830018L16Rik	-0.0814031	-0.0541561
		Stx6	-0.00955929	-0.0294084
		BC034090	-0.00160699	0.00298087
		Mff	0.00771886	-0.00238705
		Tm4sf20	-0.000492209	-0.000932147
		Gm47791	0	0
		Xpr1	-0.0512207	-0.0474274
		Myo1b	-0.0120074	-0.0282146
		Cdc42bpa	-0.0409712	-0.0546556
		Acbd6	-0.0224564	-0.0461521
		Lhx4	0.00414398	0.00324395
		Stat4	0.0025638	-3.8221e-05
		Qsox1	0.0284107	0.00141601
		Sulf1	-0.018453	-0.00482666
		Cep350	-0.00446379	-0.0189245
		Coq8a	0.013358	0.00136722
		Slco5a1	0.0175348	0.00089284
		Agfg1	-0.0347595	-0.0516064
		A030005L19Rik	-0.000752232	-0.00127902
		A030014E15Rik	-0.00025229	-0.000148296
		Gm6217	0	0
		A030003K21Rik	-1.17582e-05	-0.00019532
		Prdm14	0.00039755	0.000246315
		Gm7544	0	0
		Gm47955	0	0
		Gm47959	0	0
		Slc19a3	0.00189875	0.000358316
		Krtap28-10	0.000122203	-0.000175814
		Gm47969	-9.12267e-06	-0.000232794
		A030005K14Rik	0	0
		Krtap28-13	-0.000144313	-0.000242483
		Ccl20	0.000150143	0
		Clasp1	-0.0384796	-0.0668024
		Daw1	-3.77037e-05	-0.000565443
		Tor1aip1	8.07345e-05	-0.0173127
		Tfcp2l1	0.000701312	-0.000157056
		Psen2	0.0251766	0.00200718
		Sphkap	0.0637159	-0.0532699
		Itpkb	-0.00292753	-0.0122426
		Stum	-0.00207333	-0.0122007
		Pid1	-0.0539993	-0.049303
		Tor1aip2	0.0417325	0.00795352
		Fam163a	-0.00972384	-0.00513649
		Gli2	-0.00225046	-0.0022319
		Inhbb	0.000398526	-0.00245621
		Dner	-0.0271335	-0.0189321
		Ncoa2	-0.0373063	-0.0504725
		Ralb	-0.00879385	-0.0142437
		Tmem185b	0.011253	0.00232919
		Parp1	0.0181767	-0.00806797
		Tram1	0.0202382	0.00992225
		Lactb2	0.0036514	-0.00286466
		Xkr9	-0.000262937	-0.000727621
		Abl2	-0.0361542	-0.048591
		Trip12	-0.0671717	-0.0588219
		Fbxo36	0.0019507	-0.0185363
		Slc16a14	0.0010167	-0.0077554
		Gm15433	0	0.000224149
		Stat1	0.00604902	-0.00326061
		Epb41l5	-0.0261184	-0.0291663
		Tor3a	0.00455348	0.00340942
		H3f3a	0.050548	-0.0196341
		Sde2	-0.00851435	-0.00766603
		C130026I21Rik	0.00156157	-0.000434151
		Gm7582	0	0
		Fam20b	-0.00471766	-0.0111194
		Lefty2	0.00010552	0
		Eya1	-0.00137855	0.00104222
		A530032D15Rik	0.000635965	-0.000158736
		Pycr2	0.0273221	0.00833025
		Msc	0.0051751	0.00172466
		Lefty1	-0.000225182	-2.77685e-05
		Gm7609	-0.000923604	-0.00115248
		Ptpn4	-0.0809758	-0.0898001
		Gm52955	0	0
		Tmem177	0.000420623	-0.00501942
		Gm7592	0	0.000116785
		G530012D18Rik	-7.97863e-05	-7.97863e-05
		Trpa1	-0.0031652	-0.00170809
		Kcnb2	-0.106133	0.0288962
		Tmem63a	-0.00290142	0.000148504
		Cfap221	0.000426033	0.0012325
		Sp110	0.000131642	0.000161059
		Sctr	-0.000318768	-3.98699e-06
		Ephx1	-0.000424441	-0.0037735
		Tmem37	0.00129917	0.000904954
		9130409I23Rik	-0.00100969	8.55248e-05
		Sp140	0.00329739	-0.000935525
		Nvl	0.00417608	-0.0424331
		Cnih4	0.0330273	0.00469129
		Gls	-0.101761	-0.0464294
		Nab1	-0.0246109	-0.0217852
		En1	0.0548994	0.0128462
		Nemp2	0.00361861	0.00166869
		Wdr26	-0.0270653	-0.0555814
		Insig2	0.0155268	-0.0244267
		Mfsd6	-0.0151242	-0.0344206
		Cnih3	0.033789	-0.0278763
		Inpp1	0.0201471	-0.0117172
		Ccdc121rt1	0.00297397	-0.00130026
		Hibch	-0.000155747	-0.0186907
		Ccdc93	-0.00699985	-0.0198453
		Htr5b	0.00162573	-0.000576458
		1700019D03Rik	0.00249745	-0.00385718
		Mstn	0.000732343	-0.000717866
		Dnah14	0.000284519	-0.00448808
		Ddx18	0.0229905	-4.00692e-05
		Sp100	-0.00134425	-0.000743488
		Lbr	0.00562589	-0.000754759
		A630001G21Rik	0.000675295	0.00132945
		Cab39	0.00201425	-0.0329053
		Itm2c	0.164389	0.0967805
		4933407L21Rik	-0.00230592	-0.000798429
		Gpr55	-0.00104558	-0.000730895
		Dpp10	-0.14839	0.0214515
		Ube2w	-0.00679612	-0.04305
		Dnah7a	0.00463042	-0.000373058
		Stk17b	-0.00098012	-0.000126412
		Actr3	-0.0127299	-0.0478105
		Eloc	0.0338559	-0.00785616
		Slc35f5	-0.0107715	-0.0139007
		Tmem70	0.0209403	0.000767767
		Gpr39	-0.000360198	0.00153502
		Ly96	0.00135493	0.00117687
		Lypd1	0.00312727	-0.00817037
		Jph1	-0.0195377	-0.0196013
		Gdap1	0.0118663	-0.0237425
		Hecw2	-0.0858946	-0.0819733
		Pi15	0.00514807	0.0016051
		Crispld1	0.0259941	-0.000364818
		Ccdc150	0.00420114	0.00194877
		Crisp4	0.000829846	0.00014253
		Defb18	0	0
		Gtf3c3	-0.0060716	-0.0286673
		Gm34066	0.000520177	-0.000142421
		Nckap5	0.00617066	-0.000377476
		Defb41	0	0
		Enah	-0.0754251	-0.0337667
		Tfap2d	0.0726086	-0.0277025
		Pgap1	-0.00783926	-0.0163698
		Srp9	0.0440791	0.0171792
		Vmn1r1	-0.000236678	-0.000391384
		Mgat5	-0.0623971	-0.0706136
		Degs1	0.0407438	0.0173777
		Ralgps2	-0.039798	-0.0487936
		Tfap2b	-0.0206355	-0.0185471
		Fbxo28	0.0168001	-0.0272375
		Angptl1	0.0100659	0.00125335
		Tmem163	0.0403316	-0.0233815
		Acmsd	0.00316315	-0.00180665
		Trp53bp2	0.00666206	-0.00114387
		Pkhd1	-0.00243576	-0.0038769
		Il17a	0	0
		Ccnt2	0.00339097	-0.0474489
		Il17f	-0.000248633	-0.000174736
		Ankrd44	-0.0313016	-0.0235221
		Ncl	0.0379241	-0.00574076
		Capn2	-0.00216818	-0.018595
		Nmur1	-0.00153378	-0.00184346
		Tex44	0	0
		Map3k19	0.00369027	-0.00272793
		Mcm3	0.000220327	0.000420276
		Tex35	-0.000302084	-0.0014799
		Sf3b1	0.00049752	-0.0407968
		Ptma	0.0499098	0.00343546
		Paqr8	-0.0224972	-0.0321212
		Efhc1	-0.001413	-0.00241648
		Pde6d	-0.0110109	-0.0208064
		Coq10b	0.00845312	-0.00760161
		Tram2	-0.00448093	0.000925822
		Rab3gap1	0.000552893	-0.0398713
		Tmem14a	0.0200842	0.0133187
		Cops7b	-0.00776997	-0.0138752
		Rasal2	-0.0730472	-0.0762987
		Nppc	0.00523907	0.00502747
		Hspd1	0.0461357	-0.00195755
		Hspe1	0.0667872	0.00480834
		Gsta3	0.000515662	-0.000985432
		Zranb3	0.00380909	0.00345944
		Cryzl2	0.00412361	0.00387716
		Khdc1a	-6.77758e-05	-6.77758e-05
		Khdc1c	0.000134085	0.000436006
		Mob4	0.0132629	-0.0199763
		Khdc1b	-0.000202608	-0.000216396
		Dis3l2	-0.0452816	-0.0616579
		Rftn2	-0.000656093	0.00200597
		Mars2	-0.0109973	-0.0148992
		Alppl2	0	0
		Alpi	0	0
		Kcnq5	-0.0641364	-0.0327091
		Akp3	0	0
		Boll	-0.00127412	-0.00310277
		Plcl1	0.0092448	-0.058386
		R3hdm1	-0.0217993	-0.0128306
		Hsfy2	0	0
		Ecel1	3.68059e-06	0.00969411
		Ubxn4	0.00110549	-0.0191105
		Prss56	-0.000423246	-0.00136816
		Sec16b	-0.000875735	-0.00034784
		Lct	-0.00200076	-0.000979671
		Brinp2	0.0142793	-0.0342833
		Chrnd	0.000176781	-0.000200676
		Mcm6	-0.00199744	-0.00468332
		Satb2	0.00167322	0.00291322
		1700066M21Rik	-0.00900942	-0.0149627
		Dars	-0.0128555	-0.0301658
		Chrng	0.00048157	0.00124035
		Cxcr4	0.000199011	-0.000452283
		Tyw5	-0.000951476	-0.0128252
		Maip1	0.0114908	-0.00396616
		Thsd7b	-0.103881	0.00482333
		Cd55b	0.000412076	0.000593601
		Cd55	-0.00126805	0.000918783
		Dusp10	-0.000792805	-0.00635077
		1700056E22Rik	0.00127049	0.00202663
		Zp3r	0.000815134	9.61758e-05
		Hlx	0.000314866	0
		Eif4e2	0.0107144	-0.0122809
		C4bp	0.00052805	0.000201289
		Mtarc1	0.000411548	-0.000625714
		Ppp1r14bl	0	0
		Gm29427	0.00142539	-0.00332989
		Efhd1	0.000449366	0.00378333
		Ogfrl1	0.0414884	-0.0361336
		B3gat2	0.0237136	0.00108811
		Mtarc2	0.0370673	0.0363363
		C130074G19Rik	-0.000253002	0.000561397
		Astn1	-0.0758252	-0.0472157
		Mark1	-0.0217974	-0.0525716
		Smap1	-0.0231568	-0.0339924
		Sdhaf4	0.0228337	0.0116127
		Pappa2	-0.00224958	-0.000241414
		Spats2l	-0.0076468	-0.0147862
		Kctd18	0.0215361	0.00656918
		Sgo2a	-0.000129588	-8.42651e-05
		Cop1	-0.0787299	-0.0453767
		Rab3gap2	-0.00196451	-0.0393935
		Aox1	-0.0011552	-0.00265187
		Fam135a	-0.0628651	-0.0557305
		Pfkfb2	0.00348687	0.00220948
		Tnr	-0.0527856	-0.0693974
		Yod1	0.000356518	-0.0133474
		AA986860	0.00126665	0.000765628
		4930523C07Rik	-0.000586084	-0.000433424
		Aox3	0.00139465	0.00176255
		Fcamr	0	0
		Iars2	0.0073458	-0.00805059
		Pigr	0.000363225	-0.000137463
		Tnn	-0.000493322	-0.00082711
		Aox4	0.000665797	-0.000814548
		Bpnt1	0.0130884	-0.0149641
		Mrps14	0.0402346	0.0094441
		Cacybp	0.0352479	-0.00110526
		Aox2	0.00221082	0.00357335
		Il10	-8.87475e-05	-0.000325307
		Col9a1	-0.000258649	0.000733632
		Mapkapk2	-0.00114558	-0.00985565
		Bzw1	-0.000765249	-0.0357249
		Dyrk3	0.00494457	0.00305501
		Eprs	0.000551164	-0.0420343
		Slc30a10	0.0106325	0.000444505
		Lyplal1	0.00115296	-0.00373628
		Gigyf2	-0.0438521	-0.0628241
		Kcnj13	0.00659121	0.00246825
		Col19a1	-0.0161318	-0.0119366
		Snorc	0.00244285	0.000178132
		Clk1	0.0635935	-0.0342322
		Rabgap1l	-0.130936	-0.0983927
		Tgfb2	-0.00179917	-0.0135955
		Rrp15	0.0040511	-0.00994833
		D1Pas1	0	0
		Gpr52	0.000851687	-0.000123536
		Ngef	0.0153141	-0.0131452
		Ppil3	0.0162394	0.00578122
		Spata17	-0.00801247	-0.0108579
		Neu2	-0.00213468	-0.00161675
		Lmbrd1	-0.0283717	-0.0141681
		Rc3h1	-0.0271694	-0.0441916
		Nif3l1	0.0276359	0.00489536
		Serpinc1	0.00286338	-0.0017715
		Zbtb37	-0.037176	-0.03817
		Orc2	-0.00565249	-0.0176415
		Gpatch2	-0.034879	-0.0461587
		Eif2d	0.0307846	-0.00017114
		Esrrg	-0.0359359	-0.0649661
		Hycc2	0.000332892	-0.057709
		Adgrb3	-0.0660856	-0.0197465
		Ndufb3	0.0542175	0.0275554
		Rassf5	-0.00192195	-0.0114193
		4931408C20Rik	0	0
		Gm597	0.000167293	0
		Ush2a	0.00126704	0.00056219
		Flacc1	-0.00175586	-0.000925026
		Ikbke	-0.00237785	-0.00206827
		Cflar	0.00325211	0.000393465
		Kctd3	0.0153057	0.000689179
		Casp8	0.000797649	-0.000549704
		Trak2	-0.00150043	-0.011636
		Srgap2	-0.0921246	-0.0800369
		Khdrbs2	-0.0735699	-0.00103199
		Fam72a	0.00170932	0.00304626
		Semp2l1	0.00184491	-0.000570682
		Avpr1b	0	0.000274002
		Kcnk2	-0.00398445	0.00755703
		Dars2	0.00164922	-0.0206733
		Prim2	-0.00573969	-0.0267171
		Ctse	0.000335136	0.000857622
		Cenpf	0.000906834	0.00101635
		Stradb	0.00322948	-0.0149213
		Rab7b	0.00062286	-2.90506e-05
		Rab23	-0.00451233	-0.0155443
		Bag2	0.00967023	0.000699557
		Cenpl	0.00240664	-0.00140507
		C2cd6	-0.000875057	-0.00194803
		Ptpn14	0.0036322	-0.00348403
		Slc26a9	0.000113017	-0.000373296
		Zfp451	-0.00921047	-0.0458446
		Klhl20	-0.00730333	-0.00899829
		Smyd2	0.0319972	-0.000468343
		Pm20d1	-0.000217387	6.4469e-05
		Ankrd45	0.0362851	-0.0224409
		Tex50	0.0131719	0.00339364
		Slc41a1	0.00989032	0.00451229
		Inpp5d	0.000596787	-0.00069497
		Bend6	0.00737667	-0.0316066
		Prox1	-0.00654563	-0.00827835
		Rab29	0.00973803	0.000418175
		Nucks1	0.002597	-0.0307719
		Prdx6	0.0129673	-0.0115456
		Tmem237	0.0184274	-0.0029631
		Tnfsf4	0.0002889	0.000643887
		Rps6kc1	-0.028341	-0.0365874
		Tnfsf18	0.00028265	0.000505701
		Fasl	0.00104348	0.000492974
		Angel2	0.0113903	-0.0108327
		Suco	-0.0316294	-0.042986
		Vash2	-0.000516884	-0.00232627
		4930558K02Rik	0.0125986	0.00138735
		Pigc	0.0165419	-0.00219676
		Flvcr1	0.005126	-0.0342001
		Spata45	0.0033331	0.000418337
		Atg16l1	0.00839308	-0.0333181
		Mpp4	-0.00769505	-0.00247826
		Tatdn3	0.0163735	9.14931e-06
		Dnm3	-0.0552524	-0.0716262
		Nsl1	0.000263345	0.000486211
		Batf3	-0.000234779	0.00068051
		Garin4	0	0
		Sag	0.00416762	-0.00199094
		Atf3	0.000206175	0.000717313
		Als2	-0.0193052	-0.0428282
		Eef1aknmt	0.0121838	-0.00356374
		Nenf	0.0321372	0.057171
		Pacc1	0.00529473	0.00128001
		Dgkd	-0.0108054	-0.0351653
		Cdk15	0.00396292	0.00253759
		Ppp2r5a	0.00230156	-0.0262036
		Fzd7	-0.00135435	-0.00366594
		Dstyk	-3.23951e-05	-0.0181396
		Gm973	-0.00130766	-0.00169602
		Sumo1	0.0218561	-0.0271195
		Vamp4	-0.00155705	-0.0388904
		Myoc	-0.000260952	-6.28359e-05
		Myocos	0	0
		Dtl	5.4475e-05	-0.000211001
		Rbbp5	-0.00264278	-0.0269144
		Tmem81	0.000548906	-0.00365631
		Usp40	0.0231376	-0.0217004
		Nop58	-0.0102404	-0.0125348
		Ints7	0.00748704	-0.0148526
		Bmpr2	-0.076315	-0.0857459
		Ugt1a10	0.000155846	0.000183905
		Fam117b	-0.0428149	-0.0533841
		Cntn2	0.0180019	-0.016655
		Ugt1a9	0	0
		Ugt1a8	0	0
		Lpgat1	-0.041472	-0.0671985
		Ica1l	-0.0236748	-0.00394207
		Nek2	-0.000654348	0.000113926
		Slc30a1	0.0029161	0.00421666
		Ugt1a7c	0.000175747	0
		Ugt1a6b	0	0
		Ugt1a6a	0.000169425	-0.000114588
		Ugt1a5	0	6.35547e-05
		Wdr12	0.0314575	-0.00748724
		Ugt1a2	0.000132697	0
		Dnajb3	0.000219475	-0.00158629
		Ugt1a1	0	0
		Mroh2a	0.00269234	0.00200372
		Prrc2c	0.0146879	-0.0153849
		Hjurp	0.107034	-0.0083183
		Carf	-0.0115091	-0.0381483
		Fmo4	-4.59509e-05	-0.000263726
		Rcor3	-0.00609988	-0.0292795
		Fmo1	0.000507133	-0.00148476
		Trpm8	-4.44809e-05	-0.00217576
		Nfasc	-0.0159082	-0.0601222
		Nbeal1	-0.0527287	-0.0422639
		Lrrn2	-0.014647	-0.0348041
		Spp2	0.000528057	0.000765232
		Fmo2	-0.000578835	-0.000748354
		Glrp1	0.000207127	0.000283067
		Cyp20a1	0.00435086	0.00074856
		Arl4c	0.0153871	-0.00301956
		Kcnh1	-0.0114331	-0.00953317
		Fmo6	0	0
		Sh3bp4	0.00648078	-0.00754264
		Fmo3	0.000254187	0
		Dst	0.0539837	-0.042806
		Mroh9	0.000553281	0.000195915
		Hhat	-0.0173585	-0.0114985
		Agap1	-0.0181906	-0.0595785
		Prrx1	-0.000254652	-0.00103831
		Ccdc115	0.00988599	0.00359298
		Gbx2	-0.000682578	-0.000598242
		Sertad4	-0.00124381	-0.00128906
		Gorab	-0.00586899	-0.0115896
		Mettl11b	-0.00127183	-0.00292064
		Asb18	0.00482939	0.000523353
		Abi2	-0.0305353	-0.0512811
		Mdm4	0.00268996	-0.0196206
		Syt14	-0.0761638	-0.0646824
		Imp4	-4.45656e-05	-0.00329776
		Iqca	0.000853472	3.03831e-05
		Ackr3	0.00504075	0.00492432
		Raph1	-0.0429229	-0.0517929
		Pik3c2b	0.00779805	-0.0154127
		Ptpn18	-0.00158211	-0.00504472
		Ppp1r15b	0.00965978	-0.00630989
		Cd28	0.000176802	-5.69492e-05
		Kifap3	0.00265348	-0.0268533
		Cops8	0.0409112	0.00253846
		Prss39	0	0
		Cfc1	-0.000122664	-0.000230955
		Ctla4	0.000403541	0.000812451
		Prss40	0.000101053	-0.000137376
		Amer3	0.00951159	0.00164607
		Icos	0.000418998	-0.000140786
		Scyl3	0.00548723	0.000240281
		Pard3b	-0.0446474	-0.00536697
		Col6a3	-0.000806151	-0.00478866
		Arhgef4	0.021683	0.0067564
		Gm55978	0	0
		Plekha6	-4.72665e-05	-0.0376609
		BC055324	-0.000386402	-0.000304416
		Fam168b	0.0420333	0.0189072
		Lamb3	0.00105951	0.00372739
		Plekhb2	0.0160602	-0.0278564
		Hsd11b1	0.0022004	0.00307842
		G0s2	0.0108574	0.00660961
		Hs6st1	-0.00846575	-0.0238469
		Camk1g	0.00662528	0.00792509
		F5	-0.00047015	-0.000724647
		Slc19a2	0.0169492	0.0094941
		Uggt1	0.00228938	-0.0215011
		Plxna2	-0.0160752	-0.00132751
		Ccdc181	0.00610328	4.88348e-05
		Neurl3	-0.000884004	-1.36939e-06
		Blzf1	0.00486754	-0.0158881
		Lrrfip1	0.024049	-0.0232251
		Cd34	0.000945864	0.00394766
		Rbm44	-0.000754889	1.84414e-05
		Ramp1	0.01108	0.0228992
		Nme7	0.0464796	0.0051077
		Cd46	-0.0525968	-0.0341292
		Atp1b1	0.17933	0.159754
		Nrp2	-0.0538111	-0.00767472
		Dpt	0.00178213	0.00102065
		Xcl1	-0.00011209	-0.000268314
		Ube2f	-0.00222585	-0.021156
		Tbx19	0.000171393	0
		Arid5a	0.000503178	-0.00113634
		Cr1l	-0.0220323	-0.0365337
		Sft2d2	0.00109036	0.0012232
		Tiprl	0.00885755	-0.0187269
		Gpr161	-0.00657896	-0.00704891
		Scly	0.013315	-0.00473471
		Espnl	0.000341713	0.000341227
		Dcaf6	-0.0493935	-0.0495471
		Klhl30	0	0
		Cr2	0.00158963	7.72998e-06
		Mpc2	0.0666196	0.0585639
		Erfe	0.00065711	0.000786116
		Kansl3	0.0209662	0.00135639
		Optc	-0.000973114	3.21958e-06
		Fer1l5	0.00134772	-0.00144951
		Prelp	0.00172476	0.000830015
		Ilkap	0.0095681	-0.00808728
		Hes6	0.0139869	0.00342601
		Lman2l	0.0102367	-0.0132565
		Cnnm4	0.000546899	-0.00496377
		Per2	0.0201349	-0.00567215
		Traf3ip1	0.00793496	-0.00137404
		Cnnm3	0.0181751	-0.00458556
		Asb1	-0.00247422	-0.0116891
		Twist2	0.0013672	0.000142805
		Adcy10	0.00210894	0.00281322
		Zdbf2	-0.00630531	0.000782311
		Ankrd23	0.00044629	0.00106806
		Gm42417	-0.00035158	-0.000256912
		Myog	-9.88624e-05	-9.88624e-05
		Ankrd39	0.00774472	-0.00288399
		Mpzl1	-0.00906354	-0.0195297
		Hdac4	-0.0340779	-0.044978
		Rcsd1	0.000122329	-0.00203128
		Ppfia4	0.0135485	0.00190867
		Ndufa10	0.0505039	-0.00117522
		Creg1	0.0147376	0.0075051
		Tmem183a	0.015396	0.00595605
		Or6b2	-0.000348114	-0.000348114
		Mgat4f	0.000140019	0
		Or6b2b	0	0
		Or6b3	5.53648e-05	0
		Or9s23	0	0
		Sema4c	-0.00279309	-0.00530372
		Or9s27	0	0
		Or9s15	0	0
		Or9s14	-0.000232556	-0.000103894
		Or9s13	0	0
		Cops9	0.0402156	0.0094187
		Cyb5r1	0.0205792	0.0102244
		Otos	0.000682729	0.000195509
		Fam178b	0.000518098	0.000316918
		Cox5b	0.0963954	0.0425836
		Gpc1	0.0266418	0.0134513
		Adipor1	0.0292565	0.0162209
		Actr1b	0.0891592	0.0380762
		4933424G06Rik	0.016718	0.0152617
		Ankmy1	0.00386073	0.000507452
		Cd247	0.000376216	0.00420585
		Dusp28	0.0170982	0.00558503
		Klhl12	-0.00336236	-0.0196495
		Rabif	0.00728942	-0.0051586
		Zap70	-0.00169201	1.83787e-05
		Mgat4e	-0.000718112	-0.0010333
		Rnpepl1	0.0257631	0.00550503
		Capn10	0.0231898	-0.000946589
		Gpr35	-0.00256471	-0.00328229
		Tmem131	-0.0138778	-0.0249151
		Aqp12	0.000618834	0.000361593
		Kdm5b	-0.0189249	-0.0686181
		Syt2	0.0296922	-0.0508196
		Klf7	-0.0552818	-0.0612503
		Vwa3b	-0.00122014	-0.00184305
		Cnga3	0.000585955	0.00125475
		Ppp1r12b	-0.0126448	-0.0353843
		Ube2t	0.00227036	-0.00151715
		Lgr6	0.00178603	-2.27853e-05
		Creb1	-0.0565405	-0.0693777
		Mettl21a	0.0163684	0.0068055
		Ccnyl1	-0.0217029	-0.0383932
		Fzd5	-4.77586e-05	0.000322051
		Pou2f1	-0.0636387	-0.0476007
		Plekhm3	-0.0340464	-0.0566548
		Elf3	-0.000264561	-5.95435e-05
		Dusp27	-0.000261257	-0.00119984
		Gpa33	0.000426888	-0.000220087
		Rnpep	0.0376172	0.00681135
		Timm17a	0.0269082	-0.00189857
		Mael	0.000562302	-0.000455095
		Lmod1	0.0006752	-0.000224793
		Shisa4	0.0551796	0.030644
		Kif1a	0.0456626	-0.0095973
		Agxt	0	0
		Mab21l4	0	0.000113341
		Crocc2	0.00533977	-0.000265885
		Ipo9	-0.00643697	-0.0200388
		Ildr2	0.00868109	-0.0243854
		Tada1	0.0234648	-0.00501744
		Sned1	0.00897659	0.0074147
		Pogk	0.00893418	-0.00260469
		Gm4846	0.000302146	0.000199098
		Mterf4	0.0175156	-0.00378343
		Gm4847	0	0
		Pask	0.00104762	-0.00333612
		Fmo9	0.000440067	0.000129076
		Pth2r	-0.000713006	-0.000462983
		Fam78b	-0.0181081	-0.0316464
		Crygf	0	0
		Ppp1r7	0.00787766	-0.000465393
		Nav1	0.0162491	-0.0201492
		Csrp1	0.00472585	0.00854392
		Phlda3	0.0212475	0.0113258
		Uck2	0.0071508	-0.00761299
		Inpp4a	0.00019592	-0.0345493
		Coa5	0.0106352	0.00532086
		Ano7	0.00121405	0.00196759
		Tmco1	0.0369175	0.0155351
		Aldh9a1	0.0034764	0.00490575
		Unc50	0.0560649	0.0387304
		Mgst3	0.0300793	0.0340729
		Lrrc52	-7.41304e-07	-0.000217157
		Tnni1	-0.000276786	-0.00033383
		Lad1	-0.000110662	5.8212e-05
		Rxrg	-0.00404642	-0.00240069
		Lmx1a	-0.000195813	0.00369209
		Mgat4a	-0.0148674	-0.0361608
		Cracdl	0.00905891	-0.0243813
		Pbx1	0.0189819	-0.0424609
		Map2	-0.0770616	-0.0370035
		Nuf2	0.00240895	0.00184485
		Rgs5	-7.15905e-05	-0.000754682
		Rgs4	0.0098025	-0.00202615
		Ccdc190	-0.00120996	-0.000367915
		Hsd17b7	-0.00638621	-0.00479277
		Farp2	-0.0207008	-0.0258345
		Tsga10	-0.0260725	-0.0442962
		Ddr2	-0.0048488	-0.00479939
		Lipt1	0.00472953	0.00324798
		Stk25	0.0473037	0.00668144
		Mitd1	0.0254238	-0.0109339
		Bok	0.00656786	0.00328228
		Unc80	-0.0288851	-0.0567125
		Mrpl30	0.0398002	0.0263564
		Thap4	0.01186	-0.0022983
		Lyg2	-0.000277437	-0.000277437
		Lyg1	0	0.000207545
		Rpe	-0.0129458	-0.016182
		Uap1	-0.0040599	-0.0226862
		Atg4b	-0.00496914	-0.0304295
		Dtymk	0.0382037	0.0114193
		Txndc9	0.0215566	0.00228468
		Uhmk1	-0.00427747	-0.0142524
		Sh2d1b2	0.000278596	0.000437606
		Kansl1l	0.0405112	0.0138875
		Ing5	0.000567112	0.000447169
		Sh2d1b1	-0.000286172	-0.000170067
		Gm7694	-0.00215936	-0.00148143
		Eif5b	0.0194691	-0.0215507
		Acadl	0.00389201	-0.0024872
		D2hgdh	-0.0029691	-0.00461235
		Gal3st2	-0.000543235	-0.000439505
		Gal3st2b	-0.000489372	-0.00012244
		Myl1	0.00141781	0.00247901
		Gal3st2c	0.000112222	0
		Rev1	-0.00603288	-0.0457929
		Neu4	0.00085995	0.000469966
		Nos1ap	-0.0198244	-0.050397
		Pdcd1	0.000297721	-8.71751e-06
		Spata46	0.000189645	-0.000809184
		Olfml2b	-0.000463969	-0.00265048
		Fam174a	0.0263655	0.0181256
		Atf6	-0.0239138	-0.0325036
		St8sia4	-0.0544533	-0.0191676
		Lancl1	0.0192462	0.00976694
		Dusp12	0.0232028	-0.0111387
		Aff3	0.00131702	-0.0396769
		Gm26620	0.000467805	6.68084e-05
		Slco4c1	-0.0135271	-0.0165938
		Fcrlb	-0.00225755	-0.00200673
		Cps1	5.38434e-05	-0.000187984
		Tnnt2	0.00328704	0.0005001
		Fcrla	0.00254596	0.00267716
		Slco6c1	0.000834698	0.000230744
		Macir	0.0169143	-0.0346704
		Pkp1	0.000165938	0.00119946
		Pdcl3	0.0134692	0.00171903
		Erbb4	0.0130607	0.0325003
		Fcgr2b	0.00118074	0.000531985
		Fcgr4	0.000212063	0.000528588
		Npas2	-0.0115557	-0.0284397
		Igfn1	0.000132279	0.00218794
		Fcgr3	0.00118985	0.000850388
		Ikzf2	-0.0158988	-0.0243698
		Tmem9	0.0589097	0.0399164
		Rpl31	0.0744557	0.0487016
		Ppip5k2	0.0350154	-0.0312555
		Cfap126	0.000794464	0.00106196
		Spag16	-0.000206206	-0.0065321
		Sdhc	0.0164312	0.00385189
		Vwc2l	-0.0235213	-0.0183409
		Gin1	0.0180745	-0.0111045
		Tbc1d8	-0.0146636	-0.0285988
		Bard1	-0.00291932	-0.00149543
		Cnot11	0.00590573	-0.00599647
		Mpz	0.00013149	-0.000557112
		Pcp4l1	0.0340714	-0.0122952
		Abca12	0.000892864	-0.000744513
		Pam	-0.146918	-0.0491276
		Atic	-0.000565343	-0.0157398
		Nr1i3	0.00456697	0.00138954
		Slco6d1	0.000593965	-0.000145581
		Tomm40l	0.018321	0.00562318
		Cntnap5b	0.0156329	0.0284692
		Apoa2	0.0035817	0.00435411
		Fcer1g	0.00142546	0.00399954
		Cdh20	-0.053109	-0.0161224
		Ndufs2	0.0787554	0.00796536
		Rnf152	-0.0403399	-0.0529482
		Adamts4	-0.00171058	0.000245842
		Pign	-0.0197688	-0.0486769
		Ddx59	0.00503338	0.00103262
		Kif14	0.000798839	-0.000581867
		Zfp281	0.00665513	-0.0148125
		Nr5a2	-0.0031219	-0.00026285
		Relch	-0.0441291	-0.0395956
		Tnfrsf11a	-0.00144892	-0.004086
		Xkr4	-0.0183449	0.0164983
		Rp1	-0.00149934	-0.00175908
		Il1r1	0.00245832	-0.00067146
		Sox17	0.000109382	0.000218896
		Zcchc2	-0.00326119	-0.0122627
		Il1rl2	0.0011081	-0.00302205
		Phlpp1	-0.0836352	-0.0798945
		Bcl2	-0.05731	-0.0308436
		Mrpl15	0.0145362	-0.00244293
		Kdsr	0.00266586	-0.00932166
		Il1rl1	-0.000800761	-0.000604729
		Vps4b	-0.0084489	-0.0141796
		Serpinb5	-2.34349e-05	-0.000445973
		Il18r1	-0.000109732	0.000211801
		Serpinb12	0.000116064	0
		Ptprc	-0.00152452	-0.00131134
		Serpinb13	0.000124691	0
		Il18rap	0.000384887	0.000181617
		Serpinb3a	0	0
		Slc9a4	-3.25679e-05	0.000476102
		Serpinb3d	0	0
		Atp6v1g3	-0.000101656	0.000585491
		Lypla1	0.00272356	0.00190869
		Serpinb3b	0.00145142	0.000219818
		Gm37988	-0.00172469	-0.00449863
		Serpinb3c	0	0.000386664
		Nek7	0.0397214	-0.00970551
		Serpinb11	-5.19896e-05	0.000545554
		Tmem182	-0.000679477	-7.18939e-05
		Tcea1	-0.00212362	-0.0293383
		Serpinb7	-0.000143918	-0.000730477
		Fn1	0.000412512	0.00158326
		Rgs20	-0.000663966	-0.00314882
		Pou3f3	0.0235643	0.00377247
		Lhx9	0.0667809	-0.0221373
		Mreg	-0.00185839	-0.0205878
		2310009B15Rik	0.0415457	0.00205405
		Serpinb8	0.00175026	0.00132602
		Mrps9	-0.00708181	-0.0208981
		Pecr	0.0111766	0.00141788
		Gpr45	-0.0204633	-0.0219593
		Tmem169	0.0206305	-0.00391443
		Xrcc5	0.0168486	-0.0070726
		Marchf4	-0.0335921	-0.0439918
		Atp6v1h	-0.0118267	-0.0332592
		Tgfbrap1	0.0140368	-0.00299355
		AI597479	0.000427216	-0.0053958
		Slamf7	-0.000272557	-0.000272557
		Oprk1	-0.000400178	0.0102019
		Npbwr1	0.000404365	-0.000564411
		Fhl2	0.00176506	-0.00159954
		Cd48	0.000277927	0.000742943
		Dennd1b	-0.0454283	-0.0533626
		Nck2	-0.014455	-0.0248845
		Ecrg4	-4.5245e-05	-0.0011955
		Slamf1	-0.00038049	4.79044e-05
		Smarcal1	-0.00978066	-0.0153355
		Crb1	-0.00764583	-0.00878189
		Rb1cc1	-0.03847	-0.0734789
		Zbtb41	0.0170654	-0.0130457
		Ankar	-0.000594188	-0.00100678
		Alkal1	0.000545479	9.25261e-05
		Rpl37a	0.0889776	0.0466868
		Igfbp2	0.000719922	0.00753695
		Igfbp5	-0.01833	-0.0133997
		Tnp1	0	0
		Aspm	0.000959656	0.000228701
		F13b	0.000187078	-0.0002519
		Cfhr1	0.00103144	0.000945888
		Cfhr4	0.000870466	-0.000926073
		Cfhr2	-2.49046e-05	0.000476548
		Tns1	0.00823848	0.00726704
		Cfh	0.00128761	-0.00014622
		Rufy4	2.92981e-05	0.000666685
		Cxcr2	0.00488693	0.00449235
		Cxcr1	0	0
		Kcnt2	-0.0534395	0.0259907
		St18	-0.028128	-0.0351919
		Atp1a4	-0.000446466	0.000291121
		Cdc73	-0.0801626	-0.0752164
		Arpc2	0.0166576	-0.0371056
		B3galt2	-0.0013635	-0.00916141
		Gpbar1	0	0
		Igsf8	0.118501	0.105554
		Aamp	0.0541968	0.00350176
		Glrx2	0.00189166	-0.0178831
		Ro60	0.0397907	0.00569862
		Atp1a2	0.0202695	0.0257975
		Kcnj9	0.017385	-0.0172337
		Kcnj10	0.00372545	0.00794544
		Pigm	0.00861314	-0.00657006
		Slamf9	5.92254e-05	0.000637025
		Pnkd	0.0142916	-0.0224144
		Uchl5	0.0115794	-0.0136892
		Rgs2	0.0287192	-0.000913993
		Rgs13	0.00233914	0.000955288
		Tmbim1	0.00494434	-0.00360825
		Igsf9	-0.00119429	-0.0010436
		Rgs1	0.000104823	0
		Rgs21	0.000122864	-0.000279791
		Tagln2	-0.000265887	0.000264652
		Rgs18	0.000255911	0.000601969
		Brinp3	0.0208535	0.010061
		Cfap45	-0.000809768	0.00330094
		Vsig8	0.00511291	0.00614477
		Slamf8	-0.000190558	-0.000182095
		Fcrl6	-0.00019256	-0.00019256
		Dusp23	0.00447404	0.00344411
		Crp	-4.18697e-05	0.000221821
		Apcs	0	0
		Or10j5	0	0
		Or10j27	8.10201e-05	0
		Or10j7	0.000163104	0.00041386
		Pla2g4a	0.0010862	0.000840245
		Or10j3	-0.000276349	-0.000487436
		Or10j3b	4.22077e-05	-6.94493e-05
		Fcer1a	8.17385e-05	0
		Or10j2	-0.000140842	-0.000140842
		Mptx2	0	0.000225944
		Ackr1	0.000484698	0.00819263
		Ptgs2	0.000941561	0.000486191
		Pdc	-0.000113337	-0.000225188
		Usp37	-0.0240207	-0.0499471
		Cadm3	-0.00866169	-0.00146991
		Cnot9	-0.00493404	-0.0136619
		Aim2	0.00315901	-0.00913571
		Ifi206	0.000130753	-0.000218784
		Ifi214	0.000128959	0
		Ifi213	-0.000613878	-0.000260028
		Ifi209	0	0
		Ifi208	-0.000171566	-0.000171566
		Ifi207	0	0.000334842
		Ifi204	0.000331236	0.000565731
		Mndal	-0.000817784	-0.000552848
		Odr4	0.00616443	-0.0192412
		Ifi211	-5.7734e-05	0.000360464
		Plcd4	0.00196106	-0.00477598
		Ifi203	0.000131079	0.000671746
		Ifi202b	-0.000133788	-0.000120823
		Ifi205	4.35881e-05	-0.000123952
		Or10aa1	-8.68395e-05	7.94488e-05
		Or10aa3	0	0
		Or6n2	0	0
		Or6n1	0	0
		Or6k14	0	0
		Or6k6	0	0
		Or6k4	0	0
		Or6k8-ps1	0	0
		Or6k2	0	0
		Zfp142	-0.00104351	-0.0121178
		Tpr	-0.0122107	-0.0477603
		Spta1	0.000185985	-0.000338858
		Bcs1l	0.0375806	0.00257714
		Or10z1	0	0
		Mptx1	0	0
		Or10x1	0	0.000197652
		Or10x4	0	0
		Or6p1	-0.000307742	-0.000377417
		Or6y1	0.000187649	-0.000114595
		Fmn2	-0.0865085	-0.0642991
		Grem2	-0.0119591	-0.024421
		Rnf25	0.0642489	0.065976
		Prg4	-0.000528508	0.00032054
		Rgs7	-0.11263	-0.102504
		Fh1	0.0291386	0.00597948
		Kmo	0.0166247	0.0133231
		Opn3	0.00445064	0.00171617
		Stk36	0.00363405	-0.00174785
		Chml	-0.0060046	-0.00530735
		Hmcn1	-0.00689745	-0.00647329
		Ttll4	0.0381666	-0.00914088
		Cyp27a1	0.000812864	0.00135694
		Wdr64	-0.000350725	0.000513827
		Prkag3	-0.000668356	-0.000878955
		Wnt6	0.000532411	0.000106349
		Wnt10a	0.00215879	0.000348396
		Zfand2b	0.0140323	-0.0130712
		Abcb6	0.0017583	-0.000352062
		Atg9a	0.040502	0.0013144
		Ankzf1	0.0111551	-0.000327624
		Glb1l	-0.00403589	-0.00847471
		Stk16	0.0179347	0.00327826
		Tuba4a	0.0729608	0.0323161
		A630095N17Rik	-0.000167344	-0.000136639
		Dnajb2	0.0239175	0.00112133
		Ptprn	0.0539309	0.0368654
		Resp18	0.265152	0.348408
		Dnpep	0.0145791	0.00594624
		Des	-0.000709669	-0.000147003
		Speg	0.0213863	-0.0165042
		Dbi	0.0280387	0.083091
		3110009E18Rik	0.00395738	0.000646472
		Steap3	0.000280344	0.000947265
		C1ql2	-0.00447118	0.000628363
		Marco	-0.000107287	4.54805e-05
		Cd84	-0.00117322	-0.000999513
		Slamf6	0.000931593	0.000304753
		B4galt3	0.00838372	-0.00686298
		Ppox	0.014229	0.0112006
		Ufc1	0.0111358	0.00672239
		Dedd	0.0127872	-0.017471
		Nit1	0.061252	0.00975032
		Pfdn2	0.0520435	0.0217076
		Klhdc9	0.0133871	0.00755403
		Nectin4	-0.00238019	-0.00462096
		Arhgap30	-4.56639e-06	-0.000133336
		Usf1	0.0139972	-0.00124796
		Tstd1	0.00225151	-0.000335634
		F11r	0.00243829	0.000502237
		Usp21	0.0121032	-0.00775034
		Capn8	0.00017216	-0.000248973
		Ccdc185	0	0
		Susd4	-0.0156698	-0.0314875
		Tlr5	0.000453906	0.000741109
		Disp1	-0.0100114	-0.00674309
		Brox	0.0229352	0.00842629
		Aida	0.00661239	-0.00996077
		Hhipl2	0.00210865	0.000660023
		Mia3	-0.0213695	-0.0208842
		Cdk5r2	0.0211418	-0.00441068
		Fev	0.000318082	0.000990519
		Cryba2	-0.00037307	0.000435394
		Cfap65	0.0077497	0.0030126
		Ihh	0.000808561	0.000171527
		Nhej1	-0.000902787	0.00179909
		Slc23a3	0.000427001	0.000767473
		Cnppd1	0.0186625	0.0112709
		Retreg2	0.0325666	0.0202366
		Taf1a	0.0263478	0.000997283
		Rd3	-0.000520686	-0.000207398
		Traf5	0.0151657	0.0019135
		Chpf	0.00966398	0.000143856
		Obsl1	0.00986816	-0.00290558
		Tmem198	0.0118003	0.00177834
		Inha	0.0498599	0.0111594
		Stk11ip	0.00655142	0.00388707
		Slc4a3	0.0431189	0.0301328
		Rims1	-0.126417	-0.0813703
		Slc40a1	-0.000169029	-0.00861869
		Serpinb2	0.000281022	1.12349e-05
		Tdrd5	0.00826786	-0.0244497
		Nphs2	-0.00020734	5.4676e-05
		Axdnd1	0.000455937	-0.00125725
		Gm2000	0.0262228	0.00993165
		Soat1	0.00651238	0.00430855
		Wdr75	-0.00109364	-0.0157696
		Gm28040	0	0
		Gm28040-1	0	0
		Ren1	-9.54708e-07	-0.000126331
		Etnk2	0.00337134	0.00321749
		Sox13	0.00139613	0.00141548
		Spata3	0.000744977	-0.000144548
		2810459M11Rik	0.00259482	0.000850551
		Psmd1	-0.0147407	-0.0419629
		Htr2b	0.0147694	0.00167327
		Gm21972	0.00278462	-0.00905919
		Armc9	0.0383605	0.00236112
		B3gnt7	-0.00281785	-0.00238807
		Lonrf2	-0.00379449	-0.053898
		Chst10	0.00245133	-0.0130863
		Nms	0.000949076	0.000468628
		Utp25	0.0111264	0.00728071
		A130010J15Rik	0.000792095	-0.000186034
		Traf3ip3	-0.00190472	-0.00130474
		Gm47985	0	0
		Gm8947	0	0
		Ivns1abp	0.0154394	-0.0151568
		Swt1	0.00791976	-0.0528571
		Trmt1l	0.00497052	-0.0352957
		Rnf2	-0.00926465	-0.0128421
		Fcmr	-0.000210374	-0.000197069
		Il24	8.97394e-05	-0.000143336
		Il20	-6.06781e-05	-0.000157466
		Il19	0.000394674	0
		Ndufs1	0.0129204	-0.0227634
		Eef1b2	0.0939723	0.038285
		Gpr1	0.000440614	0.00101744
		Ino80d	-0.014951	-0.0568939
		Mroh3	0.000522528	-5.65613e-05
		Gpr25	9.79799e-05	0.000343583
		Kif21b	0.0115887	0.00220384
		Slc11a1	-0.000213439	-0.000390248
		Ctdsp1	0.00272319	-0.000993379
		Vil1	-0.000122243	-0.00244793
		Catip	0.000984707	-0.000384672
		Slc45a3	0.000299252	0.000274256
		Elk4	0.00278482	-0.00758301
		Mfsd4a	0.00672547	-0.0103488
		Cdk18	0.0067662	0.0123005
		Gm29695	0.00017151	0.00661687
		Klhdc8a	0.00554422	0.000853892
		Tmcc2	-0.00214857	-0.00710593
		Lin9	0.0164745	-0.00583858
		Mixl1	0	0
		Acbd3	-0.0160661	-0.039392
		Mettl18	0.00395408	0.000740543
		Sele	0	0
		Sell	0.000144232	0
		Selp	-0.000340941	-1.29106e-05
		Fmod	0.000558068	-0.000362603
		Chit1	8.00959e-05	-8.56287e-05
		Chil1	0.00413223	0.000835967
		Mybph	0.00104589	-0.000467522
		Adora1	-0.00114772	-0.0119303
		Nhlh1	3.73666e-05	-0.000130886
		Ncstn	0.00115792	-0.00194605
		Copa	-0.0187061	-0.0364419
		Pex19	0.0155631	-0.0030278
		Dcaf8	-0.0270116	-0.0283698
		Pea15a	0.0353475	0.00830627
		Casq1	0.00467779	-0.00102538
		Vangl2	0.00530367	-0.0226533
		Ptprv	0.000181963	-0.00149709
		Ptpn7	-6.76066e-05	0.000148459
		Arl8a	0.0266115	-0.005346
		Gpr37l1	0.00653743	0.00947325
		Slc9a2	0.000705285	-0.00183616
		Serpinb10	0.000224734	-5.38497e-06
		Mlph	-9.12083e-05	-0.000145742
		Prlh	-0.000233667	-0.000233667
		Rab17	0.000269739	0
		Phf3	-0.01789	-0.0590889
		Ptp4a1	0.00183008	0.000866654
		Ptp4a1-1	0.00149494	0.000149971
		Gm5698	0	0
		Lgsn	5.42347e-05	0.00113009
		Dnaaf6	0	0
		Alyref2	0.00337634	-0.000987332
		Itln1	6.11879e-06	-0.00037693
		Cd244a	-0.000110806	-0.000434466
		Ly9	-0.000108298	-0.00020184
		4931428L18Rik	0.00114871	0.00167452
		Gm6489	0	0
		Btg2	0.00574962	-0.00103591
		Nuak2	0.0035888	-0.00200613
		Mfsd9	-0.00115514	0.000599794
		Golt1a	-0.000225231	-0.000225231
		Kiss1	0	0
		Irf6	-2.31371e-05	0.000502715
		Ascl5	0	0
		Cacna1s	0.000714502	0.000364552
		Camsap2	-0.018372	-0.0422804
		Inava	0.000430996	4.47514e-05
		Lemd1	-0.0060349	-0.00122507
		Gm47995	0	0
		3110040M04Rik	0	0
		Gm47996	0	0
		Hdlbp	-0.00943846	-0.0522759
		Septin2	-0.0035334	-0.00734177
		Septin2-1	0	0
		1700019A02Rik	-0.00815294	-0.0093108
		Pms1	-0.0186908	-0.0260317
		Ormdl1	0.00755892	0.0069375
		Gm28778	0.00128044	0.00015006
		Osgepl1	0.00717412	-0.00856049
		Gm28551	0.000572722	-0.0019992
		Asnsd1	0.00546686	0.000153191
		Gm50478	0	0
		Akr1cl	0.00186465	0.00118536
		Cryge	0	0
		Crygd	0	0
		Crygc	0	9.07242e-05
		Crygb	0.000135085	0
		Cryga	0.000722178	-5.85748e-05
		D630023F18Rik	0.00809593	0.00902787
		Idh1	0.0133504	0.00325237
		Pikfyve	-0.0574267	-0.0594642
		Adam23	-0.0540073	-0.0561084
		Gm39653	0.000266608	-0.000538752
		Dytn	-0.000789224	-0.00101134
		Mdh1b	0.001713	-0.00182477
		Fastkd2	-0.00803746	-0.0162861
		Rnf149	0.0171856	0.00281931
		Creg2	0.0067236	0.00475677
		Rfx8	-0.00039712	-6.54056e-05
		Map4k4	-0.0120582	-0.0457646
		Il1r2	0.00664691	0.00211526
		Gm28845	0.00243929	0.000752469
		B020011L13Rik	-0.000284724	-0.000167642
		Gm7145	-0.000447579	4.8265e-05
		Snrpe	0.0281983	0.013732
		Zc3h11a	0.0206087	-0.00246158
		Zbed6	0.00172403	-0.0224737
		Lax1	0.00025407	-0.000842848
		Atp2b4	0.00221187	-0.00594169
		Terf1	-0.0208802	-0.0188922
		Sbspon	2.18656e-05	-0.00378036
		4930444P10Rik	0.00612224	-0.000266962
		Rpl7	0.0770515	0.0455173
		Rdh10	0.000966363	-0.00756752
		Stau2	-0.0764477	-0.0134797
		Atp5e	0.0413104	0.0195073
		Or5d43	0.000181473	-0.000159736
		Or5d44	0	0
		Or5d45	-0.000642878	1.36553e-05
		Rspo4	-0.000174813	6.97499e-05
		Or5d46	0	0
		Rtf1	0.0128545	-0.0217836
		Or5d3	0	0
		Gcg	-0.000447256	-5.75593e-05
		Or4p7	0.000922354	-1.70838e-06
		Prelid3b	0.00933111	-0.00342131
		Itpka	0.000837653	0.00112718
		Surf2	0.0104644	-0.00103358
		Angpt4	-0.000424356	0.001073
		Or4p18	0	0
		Zfp831	-0.00539739	-0.0108012
		Or4p19	5.60627e-05	-6.30644e-05
		Or4p20	0	0
		Edn3	0.000227168	9.78772e-05
		Or4p21	0	0
		Surf4	0.0082776	-0.00073272
		Or4c31	0.000198679	0.000224097
		Gm14444	0.000577841	0.00231575
		Fam110a	0.00318963	0.000761029
		Or4p22	0	0
		Or4c99	0	0
		Gm14393	4.44651e-05	-0.00322176
		Fam171a1	-0.0241859	-0.0453734
		Or4c100	0	0
		Gm14399	-0.00450738	-0.0161748
		Stkld1	-0.000507612	-0.000405814
		Gm14443	0.000992745	-0.0172042
		Slc52a3	0.000159027	0
		Scrt2	0.000681825	-0.00545831
		Gm14391	-0.00556044	-0.0122564
		Srxn1	0.0143821	-0.000280201
		Tcf15	0.00375588	-0.0014693
		Gm14440	0	0
		Or4a27	9.38143e-05	0
		Rexo4	0.0383759	-0.00514215
		Nmt2	0.00739771	-0.068302
		Or4p23	4.15572e-05	0.000197268
		Rpp38	0.0160981	0.00448212
		Or4c104	0	0
		Or4a67	0.000125886	0
		Acbd7	0.000175893	0.000276475
		Or4c11b	0	0
		Or4c105	4.07556e-07	-0.000160674
		Or4c11c	0	0
		Or4c106	-0.000316525	-0.00022444
		Or4c11	0	0
		Olah	0.00232204	0.00103534
		Adamts13	0.00012151	-0.00129236
		Or4p8	-0.000155717	-4.54352e-05
		Or4c29	6.89724e-05	-9.78376e-05
		Csnk2a1	0.00501502	-0.0281857
		Or4c15	-0.000116647	-0.000251952
		Or4c107	0	0
		Or4c108	-0.000287006	-0.000287006
		Meig1	0.00229946	0.00112946
		Or4c109	0	0
		Tbc1d20	0.0245425	0.00969069
		Or4c110	-0.000100631	-0.000223333
		Gm2004	0	0
		Or4c111	0	0.000183615
		2210418O10Rik	0.000212561	-0.000378158
		Gm11009	0	0
		Or4c112	-7.74971e-06	0.000106143
		Zfp968-ps	-5.33771e-05	-0.000490189
		Fap	-0.000770829	-0.00107121
		Gm14434	-0.000123382	3.69384e-05
		Cacfd1	0.0211987	0.0064061
		Or4c113	0	0
		Zfp967	-0.000442481	-0.000784111
		Ltk	0.00793134	0.0112066
		Or4c114	-0.000192098	-0.000192098
		Or4c115	0.000137291	0.000166842
		Gm14308	0.00226585	0.0010369
		Rbck1	0.020272	0.0111368
		Zfp973	0.00536444	0.00480035
		Or4c116	0	0
		Gm14305	0.00923929	-0.00433424
		Trib3	-0.00301962	-0.00368008
		Gm14295	0.00308724	-0.00156297
		Gm14408	0	0
		Or4c117	0	0
		Nrsn2	0.123014	0.0865361
		Slc2a6	0.00652182	0.00316265
		Sox12	0.0178434	0.010917
		Gm14296	0.00594303	-0.0114259
		Zcchc3	0.0174996	0.00571304
		Gm13398	0.000184057	0
		Gm14419	0.00151472	-0.00249814
		Gm14401	-0.00168255	-0.00416385
		Mymk	0.000326974	0.00011346
		6820408C15Rik	0.00176514	0.000307776
		Gm14410	-0.00212669	-0.0371083
		Gm14409	0.000355678	0.000569207
		Defb23	0.00105633	-0.000129546
		Gm14412	0.00101343	-0.00268275
		Defb20	0.000221113	0
		Ifih1	-0.00187346	-0.000694395
		Gm14418	0.00189972	-0.00627397
		Defb22	0	0
		Defb26	0	0
		Defb28	0.000155053	0
		Zfp970	0.00190318	-0.0116269
		Defb29	0	0
		Gm14403	-0.00409215	-0.00753079
		Adamtsl2	0.000213201	-4.06059e-05
		Gm17416	0	0
		Gm14406	-0.000693861	-0.000850123
		Defb21	0	0
		Fam163b	0.014884	-0.00506365
		Defb19	0.000210887	0
		Gca	0.00223619	0.00530696
		Or4c124	0	0
		Defb45	-0.000304603	-0.000344919
		Defb36	-0.000317209	-0.000239917
		Or4c125	0	0
		Defb25	-5.28855e-05	9.87473e-05
		Or4a15	0	0
		Rem1	0.000643042	0
		Dbh	0.00151822	0.000460225
		Dclre1c	-0.00371228	-0.00786775
		Or4a39	0.000445729	-0.000126092
		Kcnh7	-0.0432708	-0.0265396
		Or4a2	0	0
		Or4a68	0	0
		Or4a69	0	0
		Or4a70	0	0
		Fign	-0.0120099	0.00808147
		Or4a71	0	0
		Suv39h2	-0.0032041	-0.00364032
		Or4a72	-0.000376163	-0.000231151
		Or4a73	-0.000304728	-0.000344842
		Or4a74	0.000323768	0.000248934
		Or4a75	0	0
		Or4a76	0	0.000131174
		Or4a77	0.000365041	0.000120182
		Sardh	-0.000850918	0.000310434
		Or4a78	0	0
		Hspa14	0.00035882	-0.0189434
		Or4a79	0.000146046	0.000153862
		Or4a80	2.56352e-05	7.35923e-05
		Grb14	0.0194952	-0.0378093
		Gm45902	-0.000424666	-0.00216388
		Or4a81	0.000472939	7.47318e-05
		Or4c12b	0	0
		Cdnf	0.000696312	0.000917762
		Or4a47	0.00268289	-0.000800185
		Or4c58	0.000178215	0.000810319
		Or4c10b	0	0
		Or4c10	-0.000163075	-0.000163075
		Or4c12	9.60198e-05	0.00013296
		Fam107b	-0.0147533	-0.0145151
		Or4c35	0.000427787	0.000304189
		Vav2	0.00740175	0.00943041
		Brd3os	0.0249478	0.00942722
		Rpap1	0.0011664	0.000754476
		H13	0.039899	0.00175506
		Mcts2	0.00103369	-0.0101393
		Id1	-0.000350718	0.000509192
		Cox4i2	0.00136285	0.000963182
		Bcl2l1	0.013869	-0.0107707
		Phactr3	-0.039367	-0.0805493
		Olfr1565	0	0
		Tyro3	0.00258501	0.00807225
		Cobll1	0.00547851	-0.00391237
		Sycp2	0.018046	-0.00461714
		Ppp1r3d	0.000192797	-0.000862112
		Fam217b	0.00641941	-0.00630088
		Cdh26	0.000581147	0.000612412
		Tpx2	0.000358215	-0.00421252
		Brd3	0.00972335	-0.0194566
		Mylk2	0.000162402	8.43357e-05
		Foxs1	-0.000285343	2.23188e-05
		Cdh4	0.00103039	-0.012975
		Slc38a11	0.000617182	-0.000473687
		Dusp15	0.0120562	0.00297569
		Wdr5	0.0211383	0.00501706
		Taf4	0.00576889	-0.00985131
		Scn3a	0.0388297	0.00856125
		Lsm14b	0.0231403	0.00227193
		Psma7	0.062659	0.0130894
		Rxra	0.00600574	-0.00717093
		Ss18l1	0.0132889	-0.00724155
		Mtg2	0.00691552	-0.00226361
		Ttll9	-0.00463792	-0.0036772
		Frmd4a	-0.051156	0.0229721
		Nup160	-0.015105	-0.0386026
		Pdrg1	0.0120994	-0.00359176
		Xkr7	-0.00430353	-0.00997627
		Scn2a	-0.0880201	-0.0919311
		Mga	-0.0199547	-0.0445623
		Col5a1	0.00302737	-1.56062e-05
		Ccm2l	-4.37754e-05	0.000378571
		Prpf18	0.0261275	-0.0133059
		Fnbp4	-0.0307896	-0.0282644
		Fcnb	-0.000211901	-4.77926e-05
		Csrnp3	-0.0203984	-0.0249125
		Bend7	0.00525753	-0.0100518
		Galnt3	-0.00175933	-0.00103309
		Mapkbp1	0.0267379	0.0153169
		Jmjd7	0.00262426	0.00178421
		Sephs1	-0.00659558	-0.0129885
		Hck	0.00209573	0.00464306
		Phyh	0.0346647	0.0185036
		Olfm1	0.0485446	-0.0315981
		Gm28042	0.000837278	0.00065381
		Ppp1r26	0.0188516	0.00227917
		Pierce1	0.000855508	-0.00029566
		Ucma	-0.00331304	-0.00365091
		Mrps2	0.00647804	0.00624478
		Ttc21b	-0.0360073	-0.0181113
		Pla2g4b	0.000142625	0.000229551
		Gbgt1	-4.36971e-05	0.000144511
		Sptbn5	0.000535817	0.000681842
		Slco4a1	0.000689209	0.00183175
		Ehd4	0.000583127	-0.00122818
		Ntsr1	-0.00079343	0.0029291
		Mcm10	0.00030205	-0.00300256
		Mrgbp	0.0283953	0.00351764
		Ogfr	0.0135392	0.00219684
		Optn	-8.38488e-05	-0.0110109
		Pla2g4e	-0.0019068	-0.012932
		Ccdc3	0.000791035	0.00121865
		Pla2g4d	0.000102896	0.000686506
		Camk1d	-0.0750844	-0.0956758
		Pla2g4f	-1.35255e-05	0.00067018
		Agbl2	-0.00137993	-0.00315744
		Col9a3	0.0101006	0.0101079
		Cdc123	0.0195612	-0.000227928
		Tcfl5	-0.000254375	0.000379378
		Nudt5	0.0303203	0.0108049
		Gm13199	0.00568821	0.000622972
		Ralgds	0.017048	0.00146651
		Sec61a2	0.0229272	-0.00941223
		Mtch2	0.0462181	-0.0197555
		Cel	7.25415e-05	0.000115674
		Dhtkd1	-0.000134706	0.00981152
		Upf2	-0.0224739	-0.0572206
		Gtf3c5	0.0080613	-0.00382306
		Proser2	0.000333698	0.00203643
		Scn1a	-0.031189	-0.0592415
		Echdc3	-0.000155616	-0.000627223
		Gfi1b	0	0
		1700014B07Rik	-0.000305047	-0.000305047
		Dido1	0.00705713	-0.0400536
		Gid8	0.00756685	0.000968695
		Slc17a9	0.00380941	-0.00095277
		Bhlhe23	0.00016286	0.000342224
		Usp6nl	-0.0186985	-0.0285291
		Vps39	-0.00247093	-0.0136696
		Ythdf1	0.0136109	-0.00798376
		Birc7	7.53983e-05	-0.00037974
		Nkain4	0.0296115	0.0121486
		Scn9a	0.0841057	0.0363666
		Scn7a	0.0035794	-0.00125974
		Tsc1	0.027009	-0.0251181
		Tmem87a	-0.0313152	-0.0527019
		Spaca9	0.00117669	0.00062714
		Ak8	0.000885252	-0.00218459
		Gtf3c4	-0.00108638	-0.0147454
		Xirp2	0.000116362	-0.00155271
		Gm21830	0	0
		Ddx31	0.00767101	-0.00752358
		B3galt1	-0.0701879	-0.0615699
		Barhl1	0.00872523	-0.0140763
		Cfap77	0.0065028	0.0041371
		Ganc	0.00846702	-0.00247321
		Ttf1	0.023	-0.0107004
		Stk39	-0.0315799	-0.0645199
		Gm52968	6.55568e-05	-0.000115713
		4933409G03Rik	0	0
		Setx	-0.0099147	-0.0413698
		Arfgap1	0.0353152	0.0139398
		4932414N04Rik	0.000341655	-0.0012034
		Cers6	-0.0513324	-0.0623299
		Nostrin	0.00043855	0.00109271
		Ntng2	0.00488341	-0.0204219
		Psmc3	0.0410452	-0.00277537
		Med27	1.78516e-05	-0.032593
		Col20a1	-0.00574571	-0.0158752
		Spc25	-0.00127783	-0.000186728
		Chrna4	-0.00518338	0.00310454
		Slc39a13	0.0235578	0.00694222
		Dnmt3c	7.21188e-05	-0.000180098
		G6pc2	-0.000137643	-0.000279797
		Mapre1	-0.0017854	-0.00850059
		Spi1	0.000654043	0.000593315
		Efcab8	-0.000151184	-0.000916336
		Sun5	9.41262e-05	0
		Celf2	-0.0406508	-0.0898142
		Abcb11	0.000885133	-0.000118102
		Dhrs9	-0.000168573	-0.0001081
		Bpifb2	-0.00013278	-0.000311873
		Bpifb6	0	0
		Bpifb3	-0.000487918	-0.000487918
		Bpifb4	0	0
		Bpifa6	0	0
		Lrp2	-0.000352494	4.74197e-05
		Bpifa2	-7.63397e-05	-7.63397e-05
		Mybpc3	0.000428551	0.000179837
		Bpifa3	0.000361108	0
		Bpifa1	0.000177646	0
		Bpifa5	0	0
		Bbs5	0.0136665	-0.00435907
		Klhl41	-0.0016529	-0.00274369
		Bpifb1	5.00061e-05	0.000276473
		Bpifb5	-0.000498867	0.000114088
		Itih5	-0.000334783	-9.07108e-05
		Fastkd1	0.0123048	-0.00745474
		Bpifb9a	0.000461618	0.000444353
		Bpifb9b	-0.000290335	-0.000212672
		Cdk5rap1	-0.00953142	-0.00944902
		Snta1	-0.00811231	-0.0231804
		Sfmbt2	-0.0126767	-0.0347976
		Ppig	-0.00845397	-0.0472355
		Ccdc173	-0.000597782	-0.0156916
		Phospho2	0.00494474	-0.00349993
		Urm1	0.00839605	-0.0052249
		Cbfa2t2	-0.0469764	-0.0452782
		Klhl23	0.0257201	0.0129017
		Cercam	0.0154799	0.00462881
		Capn3	-8.67418e-05	0.000320619
		Necab3	0.0200942	-0.00272199
		Ssb	0.0433382	-0.0147659
		1700003F12Rik	0.00615798	0.00347101
		Actl10	-0.000599984	-0.000262081
		Prkcq	-0.00450455	-0.00395574
		Mettl5	0.0158972	-0.00324143
		E2f1	0.00100883	-0.00138802
		Pxmp4	-0.00657485	-0.0138238
		Zfp341	-0.00321867	-0.0243433
		Zfp106	0.0187823	-0.0221947
		Chmp4b	0.0197175	-0.00771394
		Ubr3	-0.0513419	-0.0162345
		Snap23	0.00390105	-0.0358467
		Myo3b	-0.00345056	-0.000534147
		Lrrc57	0.0123976	-0.00538149
		Sp5	0.000613275	0.00408638
		Haus2	0.00318144	0.00059092
		Erich2	-0.00522539	-0.0038652
		Stard9	0.02469	-0.010694
		Gad1	0.0127683	0.0196772
		Cdan1	0.0224852	0.00932187
		Itch	-0.00533766	-0.0466723
		Dynlrb1	0.0639727	0.0261802
		Map1lc3a	0.0838511	0.0465235
		Pigu	-0.0118709	-0.0263104
		Trp53inp2	0.0117489	0.00446198
		Gorasp2	0.0142992	-0.00483546
		Ttbk2	-0.0157065	-0.0362295
		Tlk1	-0.0339986	-0.049795
		Ncoa6	-0.028842	-0.0367625
		Ggt7	0.0529599	0.00169194
		Ubr1	-0.0301819	-0.0411077
		Pfkfb3	-0.00473876	-0.0141596
		Tmem62	-0.0219195	-0.010741
		Mettl8	0.00278857	-0.00652517
		Rbm17	0.0279056	-0.0135904
		Gm17490	0	0.000165273
		Il2ra	-0.0001881	-5.09175e-05
		Acss2	-0.0204687	-0.0270619
		Gss	0.0176573	0.0063817
		Ccndbp1	0.0161521	0.00944295
		Dcaf17	0.00679013	-0.0141431
		Myh7b	0.000167586	0.00356422
		Cybrd1	-0.00040477	-0.00362371
		Odf2	0.0328816	-0.0022549
		Epb42	0.000255691	0.000188093
		Tgm5	0.000536139	0.000473323
		Gle1	0.00100821	-0.00886346
		Tgm7	0.000681609	-0.00180754
		Lcmt2	0.00367748	-0.00474386
		Kcnq2	0.012174	-0.0315469
		Il15ra	0.0102911	-0.00261026
		Trpc4ap	-0.00774297	-0.0287588
		Eef1a2	0.117745	0.0134548
		Edem2	0.00819337	-0.00768749
		Gm17581	0	0
		Procr	0.000408162	-0.000102891
		Mmp24	-0.00010255	-0.0323628
		BC029722	0.0197888	0.00772356
		Ppdpf	0.0261066	0.0110839
		Fbh1	0.010308	-0.00984272
		Ptk6	0.000665856	-0.000101952
		Eif6	0.0219909	0.010861
		Srms	-0.000439025	-0.000549733
		Fndc11	0.000103591	0.000222521
		Adal	0.0305002	-0.00731723
		Zscan29	-0.00127439	-0.00185307
		Ankrd16	0.00530475	-0.00278644
		Helz2	-0.00108577	-0.00169975
		Itga8	-0.0138852	-0.0127691
		Gmeb2	-0.0208082	-0.0185879
		Stmn3	0.162272	0.124065
		Tubgcp4	0.0051703	-0.013018
		Mindy3	-0.041077	-0.0412458
		Pter	0.00342842	0.00118967
		C1ql3	0.00675253	0.00935532
		Trp53bp1	0.0191947	-0.0368827
		Rsu1	-0.0188343	-0.027525
		Map1a	0.0304952	-0.0141592
		Dync1i2	0.0789379	-0.0538709
		Cubn	-0.00241175	-0.00517321
		Trdmt1	-0.0254415	-0.0157979
		Slc25a12	-0.0161056	-0.0529814
		Hat1	0.000888213	-0.0211924
		Vim	0.000492522	0.000161215
		St8sia6	-0.0256363	-0.0128861
		Metap1d	0.00980052	-0.0298176
		Dlx1	-0.000284567	1.73242e-05
		Dlx2	0.000113941	-0.000139824
		Hacd1	-0.037124	-0.0280248
		Stam	-0.0340898	-0.0283314
		Tmem236	0.000842328	0.00156011
		Mrc1	0.000387214	0.000866045
		Slc39a12	0.00437277	0.00146348
		Itga6	0.00297664	0.0075151
		Pdk1	0.016958	0.00402006
		Ppip5k1	0.0153546	-0.0210293
		Cacnb2	-0.0275167	0.0122725
		Ckmt1	0.0936323	0.037816
		Strc	-0.000419759	-6.96918e-05
		Catsper2	0.0122252	0.00915966
		Rtel1	0.00422263	0.00138499
		Madd	0.019242	-0.0167442
		Nsun6	0.0139655	-0.014222
		Pdia3	0.0908337	0.0669423
		Ell3	-0.000298609	-0.00152704
		Arl5b	-0.00514469	-0.0210696
		Serinc4	-0.00195525	0.000367582
		Malrd1	0.00041149	-0.00288039
		Serf2	0.070428	0.0328599
		Arfrp1	0.0397982	0.00852948
		Hypk	0.0441559	0.0171865
		Mfap1b	0.0212558	-0.0093724
		Nr1h3	0.0087934	0.00362358
		Mfap1a	0.0159833	-0.00154258
		Plxdc2	-0.0886494	-0.043125
		Zgpat	0.0086692	-0.00424953
		Rapgef4	-0.0572636	-0.0813863
		Lime1	0.000724455	8.24765e-05
		Wdr76	0.00863366	-0.00681392
		Zbtb46	-0.0154003	-0.00675745
		Abhd16b	0	0
		Nebl	-0.0374221	-0.0363915
		Acp2	0.0197652	0.00127703
		Ddb2	0.0059469	-0.0184157
		Map3k20	0.00240668	-0.015871
		Cdca7	-0.000225857	-0.00213378
		Dnajc1	-0.035864	-0.0689877
		Commd3	0.0549145	0.0140684
		Tpd52l2	0.0233932	0.00302187
		Sp3	-0.0392275	-0.0463444
		Gm11084	0.0108677	0.00437125
		Rbm39	0.00580621	0.00305402
		Phf20	-0.00652349	-0.0697827
		Scand1	0.0487344	0.0273158
		Pacsin3	0.00481317	3.52729e-05
		Bmi1	0.00650558	-0.0013105
		Dnajc5	-0.00163433	-0.0281706
		Spag6	-0.00176117	-0.00118423
		Carlr	0.00300639	0.00175284
		Frmd5	-0.117108	-0.0798796
		Ola1	-0.0506672	-0.064069
		Cnbd2	-0.00270449	-0.0202116
		Pip4k2a	-0.00961044	-0.0273964
		Sp9	7.53673e-06	0.00159498
		Cir1	-0.000109449	-0.0108105
		Sptan1	0.0201104	-0.0334494
		Arfgap2	0.012748	-0.00261525
		Scrn3	0.0127624	-0.0077913
		Armc3	0.00173088	-0.000124457
		Uckl1	0.0460882	0.0179893
		Msrb2	0.0147159	0.000114217
		Dync2i2	0.0204264	0.00622658
		Ptf1a	0	0
		Golm2	-0.0382927	-0.014689
		4921504E06Rik	0.0015163	0.000958569
		Mageb3	-1.38794e-05	0.000206917
		Otud1	0.00202692	0.000598517
		Cstpp1	0.00330055	-0.0493338
		Set	0.0378998	0.00221398
		Zfp512b	0.0152947	0.0163145
		Lrp4	-0.00476829	-0.00811034
		Pkn3	-0.00041438	-6.35434e-05
		Prpf6	0.00256085	-0.00976738
		Zdhhc12	0.00418461	0.00281742
		Samd10	0.0174456	0.0032913
		Gm29797	-0.00366669	-0.00415628
		Gpr155	-0.00778231	-0.0279422
		Sox18	0.00175174	0.000631698
		Ctdspl2	-0.0489106	-0.0443239
		Eif3j1	-0.00730917	-0.0416573
		Zer1	0.0175899	-0.0035418
		Tcea2	0.0341577	0.013556
		Spg11	0.00154297	-0.0171372
		Wipf1	0.00610577	6.08377e-05
		Patl2	0.00179995	0.00093449
		Chrna1	0.00105971	8.35587e-05
		Epb41l1	0.0315599	-0.0266165
		B2m	0.0144818	0.0257273
		Trim69	-0.000258982	-0.000360159
		Aar2	0.00958524	-0.01429
		Terb2	5.01529e-06	0.000299304
		Sord	0.00689241	0.00414412
		Rgs19	0.0135498	0.00733332
		Lkaaear1	8.65352e-05	0
		Duox2	0.000694728	-0.000182482
		Duoxa2	0.000127853	0.000547367
		Oprl1	0.0477068	0.0211233
		Duoxa1	0.000597297	0.000269223
		Duox1	0.000390697	-0.00180086
		Etl4	-0.154324	-0.0422266
		Shf	0.00109562	-0.00279242
		Dlgap4	0.0158331	-0.0190994
		Myl9	-9.56897e-05	0.000835811
		Slc28a2	4.13024e-06	-7.1367e-05
		Tgif2	0.00362536	-0.000102354
		Slc28a2b	-0.000273758	-0.000346262
		Rab5if	0.0507195	0.0259635
		Ckap5	-0.0548171	-0.0735917
		Sla2	0.0015379	-0.000780039
		Chn1	0.0247864	-0.0385761
		F2	0.000761357	0.000741057
		Bloc1s6	0.00125565	-0.00926397
		Zfp408	0.0183977	0.000665601
		Sqor	0.00194761	0.00393849
		Ndrg3	-0.0151283	-0.0726113
		Myt1	-0.0202013	-0.00918572
		Arhgap21	-0.0415347	-0.0687326
		Enkur	0.00325939	0.00613846
		Dsn1	0.00148045	0.00420079
		Pcmtd2	-0.0423238	-0.0487149
		Soga1	-0.0205489	-0.0290309
		Tldc2	0.000781176	0.000552748
		Polr3k	0.000240557	-0.00919676
		Thnsl1	0.00809891	-0.0100577
		Gm14496	-0.00101631	-0.000226389
		Arhgap1	0.00254694	-0.0081462
		Gpr158	-0.072922	-0.0640805
		Myo3a	-0.0043055	-0.00511066
		Gad2	-0.0201329	-0.00387564
		Apbb1ip	0.000832761	-0.00397691
		Atg13	0.0047006	-0.0251524
		Harbi1	0.00242478	-0.000866005
		Samhd1	-0.00201374	-0.00944821
		Pdss1	-0.019824	-0.0330108
		Rbl1	-0.0123749	-0.0106288
		Atf2	-0.0156968	-0.0137104
		Mroh8	-0.000195406	-0.0120736
		Atp5g3	0.0665472	0.042457
		Rpn2	0.0484713	0.0196823
		Ghrh	-0.00162793	0.000852612
		Manbal	0.0296001	0.0119507
		Lnpk	-0.0230232	-0.0196119
		Evx2	-0.00131825	-0.00181296
		Hoxd13	4.66156e-06	0.000333419
		Hoxd12	0	0
		Ambra1	-0.0454103	-0.0556324
		Hoxd11	0	0.000121205
		Chrm4	0.000197925	-4.45363e-05
		Hoxd10	0	0
		Hoxd9	0	0
		Hoxd8	0.00016964	0
		Hoxd3	3.96118e-05	0.000111313
		Src	0.00967506	-0.0137983
		Hoxd4	-0.000272353	-7.87151e-06
		Gm28230	0	0
		Blcap	0.0417313	0.000917137
		Hoxd1	0.000128332	0.000237868
		Mtx2	-0.0370464	-0.0666191
		Nnat	0.061407	0.0399787
		Mdk	0.00691402	0.0160656
		Sema6d	-0.159098	0.010267
		Cstad	-0.000699074	-0.00285302
		Ctnnbl1	0.00867108	-0.0271069
		Vstm2l	0.0750616	0.0326161
		Slc24a5	0.0538293	0.0157612
		Tti1	0.00559237	-0.0117577
		Hnrnpa3	0.0337062	-0.0465736
		Nfe2l2	0.00419964	0.00256997
		1700001O22Rik	0.00290404	-0.00261304
		Rprd1b	-0.0136553	-0.0221173
		Ntmt1	0.0243949	0.00946094
		Tgm2	-0.000421029	-0.000346284
		Asb6	0.00903346	0.000550456
		Prrx2	-0.000367942	-0.000146191
		Agps	-0.0340617	-0.0439169
		Ttc30b	0.0012767	0.00262832
		Ptges	0.00258054	-0.00159739
		Ttc30a2	-0.000147778	-0.000647239
		Ttc30a1	-0.00212597	-0.0061963
		D630003M21Rik	-0.00202411	-0.000232626
		Tor1b	0.0066314	-0.00471413
		Pde11a	0.0132249	-0.0085081
		Cyct	0.000153925	0.000569728
		Tor1a	0.0332192	0.0184368
		Rbm45	0.00830682	-0.00508994
		BC005624	0.0650642	0.024091
		Dgkz	0.0397004	0.0177042
		Abi1	-0.0382355	-0.0562847
		Bpi	0.000284109	0.000646628
		Myef2	0.0116832	-0.0389492
		Ctxn2	0.0426012	0.0355181
		Lbp	0.00017391	0.000352951
		Creb3l1	-4.55109e-05	7.96164e-06
		Osbpl6	-0.0421991	-0.05411
		Prkra	0.00819059	-0.0127467
		Pjvk	0.000297789	-0.000469821
		Fkbp7	-0.00551279	-0.00342722
		Plekha3	0.00180237	-0.00935529
		Usp20	0.003391	-0.0133208
		Slc12a1	0.000657942	0.00346758
		Dut	0.0183421	0.0020633
		Fbn1	-0.0433329	-0.046128
		Cep152	-0.0052665	-0.0149998
		Fam83d	0.00085142	-0.000635358
		Shc4	-0.00712657	-0.00375426
		Eid1	0.0773681	0.0178775
		Acbd5	-0.0141938	-0.0256022
		Phf21a	-0.0631326	-0.0649379
		Mastl	2.14204e-07	-0.00311688
		Secisbp2l	0.0104257	-0.0195573
		Yme1l1	0.00103748	-0.033287
		Dhx35	3.59863e-05	0.00186165
		Potegl	-0.00507679	-0.00144321
		Nxph2	-0.00305476	0.000384209
		Gm826	-0.000515641	0.000427199
		Mafb	0.000367275	-0.00284515
		Spopl	-0.0522367	-0.0559418
		Top1	0.0122177	-0.0419499
		Cops2	0.0152412	-0.0245577
		Hnmt	-0.00627132	-0.000305042
		Tbpl2	0	0
		Galk2	-0.00430587	-0.0191522
		Plcg1	0.0243317	0.00303942
		Zhx3	-0.0310193	-0.0556643
		Fam227b	-8.72463e-06	-0.00474882
		Large2	0.0007181	-0.000719846
		Fgf7	-0.00253626	-0.00499984
		Il1rn	0	0.000244358
		Dtwd1	0.0165523	0.00557444
		Gm17555	-0.000351075	-0.000494537
		Pex16	0.0102251	0.00746429
		1700029I15Rik	0.00145156	0.000353213
		Lpin3	-0.000797162	0.00026665
		Emilin3	-0.000594895	-0.000396944
		Psd4	0.000266105	0.000258162
		Mapk8ip1	0.0474243	0.0111061
		Chd6	-0.00365412	-0.0512632
		Atp8b4	-0.00014581	0.000465009
		Pax8	-0.00179668	-0.00292148
		Fnbp1	-0.0623925	-0.066556
		Slc27a2	-0.00738063	-0.009109
		Cry2	0.0198289	-0.0058386
		Slc35c1	0.00344831	-0.00234512
		Hdc	0.000271022	-0.000878493
		Chst1	0.0381256	0.000394344
		Syt13	0.0193169	-0.000609994
		Gpr107	0.0072355	-0.00652403
		Prdm11	-0.00285926	-0.0216164
		Ncs1	0.0172092	-0.0100341
		Ptprt	-0.0372448	-0.0303823
		Trp53i11	0.011153	0.000639364
		Srsf6	0.0311773	0.00114194
		Hmcn2	-0.000321726	-0.0015872
		Tspan18	-0.00792512	-0.00458638
		L3mbtl1	-0.00598354	-0.0029099
		Ass1	0.0290526	-0.00408944
		Ttn	0.0287505	-0.00237286
		Gabpb1	-0.0238769	-0.0315362
		Sgk2	-0.00075458	-0.000723541
		Ift52	0.0363734	-0.00212266
		Fubp3	-0.00793248	-0.0162113
		Prdm12	0.000841536	0.00135276
		Mybl2	0.00208659	-0.000375059
		Gtsf1l	0	0
		Ccdc141	-0.0139178	-0.0179525
		Tox2	-0.00411564	-0.0265996
		Exosc2	0.0033207	-0.00682872
		Jph2	0.00185439	0.00212841
		Oser1	0.00546967	-0.00637008
		Usp8	-0.00621983	-0.0383692
		Sestd1	-0.0329808	-0.0156448
		Cd82	0.00178312	0.00114127
		Gdap1l1	0.0149931	-0.000643574
		Fitm2	0.0106836	-0.00198766
		Usp50	0.0661552	0.0171855
		R3hdml	0.000224918	0.000322684
		Abl1	-0.034018	-0.0368898
		Gm56303	0	0
		Qrfp	-0.000129553	-0.000463781
		Zfp385b	-0.00987649	-0.114674
		Fibcd1	-0.014729	-0.0156465
		Hnf4a	-0.000311234	0.000253175
		Cacna1b	-0.025683	-0.016468
		Ttpal	0.00699475	-0.0048025
		Lamc3	0.000309985	-5.06779e-05
		Serinc3	0.0402637	0.0108113
		Aif1l	3.61163e-05	0.00052042
		Pkig	0.021668	-0.00983992
		Ada	0.000938831	-0.00176555
		Trpm7	-0.0296382	-0.0378162
		Ccn5	0.000917061	0.000150985
		Kcnk15	0.00316308	0.000200837
		Rims4	0.0178742	-0.020238
		Nup214	-0.0101049	-0.0134377
		Ywhab	0.067001	-0.00123993
		Sppl2a	-0.0220155	-0.0352477
		Pabpc1l	0.000257278	-0.00151666
		Fam78a	-0.00111132	-0.000459716
		Plpp7	0.013299	-0.00763564
		Tomm34	0.0185773	-0.00341082
		Ube2e3	-0.0173901	-0.0440257
		Stk4	-0.00950816	-0.0350652
		Kcns1	-0.00134239	-3.43383e-05
		Wfdc5	0.000137872	0.000124217
		Wfdc12	0.000616076	-0.000518642
		Ap4e1	-0.00556731	-0.0302207
		Wfdc15a	0	0
		Wfdc15b	0	0
		Semg1	0	0
		Hsd17b12	0.000187874	0.0192035
		Svs3b	0	0
		Svs4	0	0
		Svs3a	0	0
		Itga4	-0.00572326	-0.00365128
		Svs6	0	0
		Svs5	-0.000134349	-0.000956762
		Blvra	0.0165428	-0.00588402
		Slpi	-0.00106966	-0.00173672
		Cerkl	-0.0111734	-0.00987998
		Neurod1	-0.0130079	-0.0188112
		Ncaph	0.000659266	0.000313927
		Itpripl1	-0.000320082	9.43964e-05
		Ttc17	-0.000486851	-0.0366905
		1810024B03Rik	0.00721053	0.00201571
		Matn4	0.00312622	0.000457764
		Api5	0.00547114	-0.0302818
		Rbpjl	0.000378978	0.000346712
		Sdc4	0.00200712	0.00108232
		Lrrc4c	-0.0734525	-0.0655305
		Snrnp200	0.0149746	-0.0146329
		Sys1	0.0372706	0.0335995
		Gm20458	-0.00789292	-0.00851478
		Trp53tg5	-0.000890995	-0.000242517
		Ciao1	0.0283125	0.00249321
		Tmem127	0.0233133	0.00679569
		Itprid2	-0.00422654	-0.0103722
		Dbndd2	0.0271305	0.00020279
		Ppp1r1c	0.000786457	-0.00386126
		Stard7	0.0220133	-0.00652576
		Prrc2b	0.0223959	-0.0180271
		Dusp2	0.00490127	0.00314204
		Pigt	0.0168445	0.0102253
		Iftap	-0.0123549	-0.0214403
		Rag2	0.00123215	0.000591766
		Rag1	-0.000264488	-0.000264488
		Wfdc2	-0.000342651	-9.5299e-06
		Spint3	0.000175602	0
		Traf6	0.0104704	0.00903296
		Wfdc6a	0	0.000121918
		Eppin	0	0
		Wfdc8	0.00595017	0.00406748
		Astl	0.000161944	-0.000282869
		Wfdc6b	0	0
		Adra2b	-0.000510192	-0.000472412
		Wfdc16	0	0
		Wfdc9	0	0
		Wfdc10	-0.000704436	-0.00073968
		Wfdc11	-0.000182814	-0.000182814
		Wfdc13	0	0
		Spint4	0	0
		Spint5	0	0
		Pomt1	0.0267752	0.000981771
		Gpat2	0.000535814	-0.00167864
		Wfdc3	0.000302984	-0.00202767
		Fahd2a	0.0167327	0.00571389
		Uck1	0.0119407	0.00558246
		Prr5l	-0.00602447	-0.00444164
		Dnttip1	0.0227407	-0.00379451
		Commd9	0.00655729	0.00622347
		Ube2c	0.000243899	0.000261403
		Ehmt1	-0.0421078	-0.0463096
		Kcnip3	0.0190417	-0.0269551
		Tnnc2	0.000385683	-9.90475e-05
		Ldlrad3	-0.0170762	-0.022473
[truncated: 20,547 more rows]

## Sheet: Fig 6C
	Figure 6c
		Gene	Delta_MAR709_vs_DIO_Vhcl.	Delta_acyl-GIP_vs_DIO_Vhcl.
		Pcmtd1	0.0607914	0.0368237
		Cdh7	0.0465436	0.0558736
		Exo1	0.00156379	-0.000490947
		Becn2	0	0
		Uxs1	0.0130374	0.0191886
		Cdh19	0.00222552	0.00369857
		Dsel	0.00102362	-0.0191443
		Gmppa	-0.00873175	-0.00868837
		Pld5	-0.0384518	-0.0215982
		Rbm8a2	-0.000684412	-0.00197786
		Asic4	-0.018683	-0.00640256
		Cntnap5a	-0.0723579	0.0545933
		Sntg1	0.0321002	0.194369
		Gm19965	0.001857	-0.000876091
		Rrs1	-0.00185786	-0.00290427
		Gm29106	0.000868209	0.000188957
		Tsn	0.0104782	-0.044224
		Nifk	0.00628682	-0.00407551
		Adhfe1	0.00106668	-0.00375532
		Vxn	0.0211722	0.000848588
		Cep170	0.0413656	0.0724085
		Mybl1	0.000726264	-0.000363976
		Vcpip1	0.00612879	0.018751
		Tpp2	0.00246829	-0.0117155
		Sdccag8	0.035287	0.011547
		Mettl21c	0.000979906	-0.00227582
		Gm8251	-0.00132896	0.000200364
		Niban1	-0.00480183	-0.00285241
		Akt3	0.0923189	0.0891978
		Zbtb18	0.0257169	0.0173203
		Tex30	0.00212321	0.000581928
		Edem3	0.00934976	0.017855
		1700016C15Rik	-0.000475144	-0.000878373
		1700025G04Rik	-0.0023039	-0.0157735
		Adss	-0.010263	-0.0170763
		Catspere1	-0.00125938	0.00428622
		Tsen15	-0.00323305	-0.00876957
		Epha4	0.0482643	0.0653
		Colgalt2	-0.0016052	0.00914016
		Poglut2	0.0018011	-0.00537918
		Catspere2	0.025038	-0.0579157
		Pax3	0.00469489	0.00505598
		Bivm	0.00486623	-0.000505507
		Sgpp2	-0.022983	-0.00916579
		Desi2	0.0331941	0.0201418
		Cox20	-0.0184569	-0.0206367
		Ercc5	0.00480925	-0.00411455
		Mettl21e	0.00066149	0.000225555
		Farsb	0.00563389	0.0111867
		BC035947	-0.0023439	0.00325782
		Rgl1	0.0361001	0.0567825
		Apobec4	0.000898261	-0.00874699
		Mogat1	-0.00321573	-0.00621771
		Arpc5	-0.00106223	-0.0145366
		Gulp1	-0.0030832	0.0277266
		Hnrnpu	0.00916648	-0.0088973
		Efcab2	0.00524268	0.00253037
		Acsl3	-0.0208014	-0.0138704
		Ncf2	-0.00034348	-0.00161191
		Kif26b	-0.0343867	-0.014069
		Sgk3	0.0170831	0.00991705
		Utp14b	0.000311736	-0.00305538
		Kcne4	-0.000560407	-0.000307245
		Scg2	-0.0214362	-0.128896
		Smyd3	0.0561408	0.0345519
		Ap1s3	0.00821386	0.00520433
		Tfb2m	-0.00590324	-0.0185572
		Cnst	0.0158857	0.0052509
		Col3a1	-1.25345e-05	0.000412469
		Mcmdc2	-0.00994834	-0.0216198
		Tcf24	-0.00106149	-0.00114121
		Sccpdh	-0.0206885	-0.039803
		Smg7	0.00493681	0.0340064
		Kif28	-0.000468697	-0.00123043
		Col5a2	0.00180475	-0.000407089
		Wdfy1	0.0177698	0.0113593
		Ppp1r42	0.000413568	0.000250487
		Mrpl44	0.000106413	-0.00715144
		Serpine2	-0.0166301	-0.00343189
		Nmnat2	0.0478288	0.0616826
		Fam124b	-0.000142694	-0.000428835
		Ahctf1	-0.00474656	-0.0198779
		Cops5	0.00878772	-0.0413851
		Lamc2	0.0107136	0.0105677
		Cul3	0.0333846	0.0463895
		Lamc1	0.0064141	0.01993
		Gm45261	3.37212e-05	4.38422e-05
		Shcbp1l	-0.00548891	-0.00380754
		Dnah7b	-0.017841	-0.0145523
		Dhx9	0.0254206	0.00964391
		Npl	-0.00326915	0.00111211
		Dnah7c	-0.00180357	0.00115073
		Slc39a10	-0.0145751	0.00670439
		Cspp1	0.00718522	0.0280008
		Rgs8	-0.0175567	-0.0157556
		Tmeff2	0.0338173	0.123664
		Rgs16	-0.00584846	-0.0070868
		Cavin2	-0.00225838	-0.00789924
		Rnasel	0.00832683	0.00814868
		Arfgef1	0.0521875	0.0684601
		Dock10	0.00948107	0.0110084
		Cpa6	0.00570266	-0.00387724
		Rgsl1	0.00384399	0.00368879
		Teddm2	0.00283978	0.0113697
		Teddm1b	-0.000159445	-0.000359036
		Teddm1a	-0.000117705	-2.05243e-05
		Nabp1	-0.00397319	-0.00453896
		Nyap2	0.0533518	0.124985
		Glul	0.0335678	0.0241761
		Irs1	0.000928938	0.0179195
		Gm9747	-0.000359204	-0.000383194
		Zfp648	0.00079469	0.000300036
		Prex2	0.00464168	0.023555
		Rhbdd1	-0.00958549	-0.0154357
		Col4a4	0.012645	-0.00338507
		Col4a3	0.00208656	-0.003014
		Cacna1e	0.0609844	0.0662552
		Ier5	0.00911746	-0.00492296
		Mr1	4.77342e-05	0.000881538
		A830018L16Rik	0.022489	0.0867344
		Stx6	0.0196826	0.0277121
		BC034090	-0.00128957	-0.00216435
		Mff	0.00895733	0.0186825
		Tm4sf20	-0.0024265	-0.00221172
		Gm47791	0	0
		Xpr1	0.0272292	0.0618631
		Myo1b	0.0046927	0.0454347
		Cdc42bpa	0.0636023	0.108616
		Acbd6	0.0147359	0.0208441
		Lhx4	0.000453663	-0.0028775
		Stat4	0.00723625	0.00505926
		Qsox1	0.00744706	-0.000917204
		Sulf1	-0.00632995	-0.0102192
		Cep350	0.0462312	0.0438628
		Coq8a	0.00416995	-0.00380797
		Slco5a1	0.00119948	0.011382
		Agfg1	0.0466163	0.0594321
		A030005L19Rik	-0.00157891	-0.000953472
		A030014E15Rik	-0.00031091	-0.000309947
		Gm6217	0	0
		A030003K21Rik	-0.000139049	-0.00019532
		Prdm14	0.000175054	0.000115046
		Gm7544	0.000194018	0
		Gm47955	0	0
		Gm47959	0	8.5322e-05
		Slc19a3	0.00233302	0.000278248
		Krtap28-10	0.000124165	-0.000120482
		Gm47969	0.000121416	0.000185771
		A030005K14Rik	0	0
		Krtap28-13	-0.000242483	-0.000111704
		Ccl20	0	0
		Clasp1	0.0404733	0.0513028
		Daw1	-0.000160382	-0.000637621
		Tor1aip1	0.00969721	0.00751854
		Tfcp2l1	0.000614491	-0.000498553
		Psen2	0.00676988	-0.0084354
		Sphkap	0.0722897	0.040837
		Itpkb	-0.009862	-0.01668
		Stum	0.0156828	0.0034069
		Pid1	0.000932574	0.0207862
		Tor1aip2	0.0284068	-0.0151758
		Fam163a	0.00653275	0.00251726
		Gli2	-0.00236518	-0.0020633
		Inhbb	-0.0015176	-0.000948595
		Dner	-0.0185584	0.0228719
		Ncoa2	0.0300888	0.048727
		Ralb	-0.0115447	-0.0146757
		Tmem185b	-0.00855639	-0.0119126
		Parp1	-0.00666145	-0.00703159
		Tram1	0.0110495	0.00406946
		Lactb2	0.0248307	0.0101462
		Xkr9	-0.000412524	-0.00057505
		Abl2	0.0234326	0.0323467
		Trip12	0.0238761	0.0978048
		Fbxo36	-0.0020597	-0.0124237
		Slc16a14	-0.00119541	0.00806344
		Gm15433	0.000132585	0
		Stat1	0.00908903	-0.00237537
		Epb41l5	0.00604463	-0.00224987
		Tor3a	0.000862209	0.00210869
		H3f3a	0.0040096	-0.0315672
		Sde2	-0.00305859	-0.0138843
		C130026I21Rik	0.000566302	-0.00105591
		Gm7582	0	0
		Fam20b	0.016109	0.0161103
		Lefty2	0	8.56094e-05
		Eya1	0.00778838	0.000633571
		A530032D15Rik	-0.000278763	0.000279533
		Pycr2	-0.0066388	-0.0149426
		Msc	0.000754249	-0.00162202
		Lefty1	0.00216094	0.000124975
		Gm7609	-0.000757193	-0.0010628
		Ptpn4	0.0271847	0.0951376
		Gm52955	0	0
		Tmem177	-0.00383528	-0.00636222
		Gm7592	0.000194377	4.71997e-05
		G530012D18Rik	5.49215e-05	0.000201898
		Trpa1	-0.00211239	-0.00257074
		Kcnb2	0.0707205	0.143156
		Tmem63a	-0.00113007	0.00233285
		Cfap221	0.000258096	-7.28941e-05
		Sp110	-0.000121411	0.000378796
		Sctr	-0.000500341	-0.000277455
		Ephx1	-0.00531331	-0.0154261
		Tmem37	-0.00112576	-0.00180838
		9130409I23Rik	-0.00115611	-0.00160689
		Sp140	-0.000720782	-0.00205095
		Nvl	-0.00774419	-0.0306492
		Cnih4	-0.00328945	-0.00894435
		Gls	0.0284717	0.0412222
		Nab1	0.0164072	0.0120311
		En1	-0.0116921	-0.0178063
		Nemp2	0.00639112	0.012666
		Wdr26	0.0231411	0.020278
		Insig2	-0.00802574	-0.025257
		Mfsd6	-0.00232697	-0.00145814
		Cnih3	-0.00560831	0.0198023
		Inpp1	0.0105442	-0.00675885
		Ccdc121rt1	-0.00129412	-0.00245579
		Hibch	-0.0191006	-0.0211819
		Ccdc93	-0.000508845	-0.00789054
		Htr5b	0.0014801	6.22077e-06
		1700019D03Rik	0.0116023	-0.00869228
		Mstn	-8.08423e-05	-0.000756671
		Dnah14	0.00210954	-0.00366012
		Ddx18	-0.0021738	-0.0446974
		Sp100	1.43966e-05	-0.000846701
		Lbr	0.00535244	0.0123364
		A630001G21Rik	0.00105507	0.000363196
		Cab39	0.0335657	0.0314779
		Itm2c	0.00101697	-0.048077
		4933407L21Rik	-0.0004339	-0.00100502
		Gpr55	-0.000749321	-0.000936455
		Dpp10	0.125159	0.286127
		Ube2w	0.0313758	0.0315384
		Dnah7a	-0.00516456	-0.00890715
		Stk17b	0.00100213	-0.000144741
		Actr3	-0.00428227	0.00144124
		Eloc	-0.00278306	-0.0161583
		Slc35f5	0.00705715	0.00773841
		Tmem70	-0.00362867	-0.0104363
		Gpr39	-0.00237353	-0.00188468
		Ly96	0.00416098	-0.00149575
		Lypd1	-0.013196	-0.0159022
		Jph1	0.0365777	0.0138062
		Gdap1	0.00923556	-0.00519934
		Hecw2	0.0283877	0.0793307
		Pi15	-0.00104043	-0.000952018
		Crispld1	0.0148204	0.0094522
		Ccdc150	-0.00281582	-0.00703501
		Crisp4	-0.000121749	-0.000130507
		Defb18	0	0
		Gtf3c3	0.0114333	-0.018662
		Gm34066	-5.50869e-05	-0.000155378
		Nckap5	-0.00973672	-0.00683436
		Defb41	0.000201376	0.000246317
		Enah	0.0165524	0.0777557
		Tfap2d	0.0042077	0.0536784
		Pgap1	0.0450517	0.0478398
		Srp9	0.00216228	-0.0330803
		Vmn1r1	-0.000307036	-0.000589083
		Mgat5	0.0197639	0.0136996
		Degs1	-0.0198171	-0.0291026
		Ralgps2	0.000496447	0.0204872
		Tfap2b	-0.00261509	0.0218076
		Fbxo28	0.0197993	0.00465628
		Angptl1	-0.0142552	-0.0160031
		Tmem163	-0.0630518	-0.0271208
		Acmsd	-0.00115235	-0.00299182
		Trp53bp2	0.0045978	-0.00229685
		Pkhd1	-0.00254874	-0.00358529
		Il17a	0	0
		Ccnt2	0.034129	0.0447729
		Il17f	-0.000366633	-0.000418766
		Ankrd44	-0.00897479	0.0045917
		Ncl	0.0318595	-0.0255983
		Capn2	-0.0138631	-0.0386385
		Nmur1	-0.00338286	-0.00473946
		Tex44	0	0
		Map3k19	0.00016846	-0.00154916
		Mcm3	0.000235479	0.000414102
		Tex35	0.000819078	-0.000102704
		Sf3b1	-0.00135261	-0.00123823
		Ptma	-0.00929394	-0.00515291
		Paqr8	0.000885993	-0.00946027
		Efhc1	0.00093371	-0.00124756
		Pde6d	0.0122699	-0.00628613
		Coq10b	0.000114754	-0.00101661
		Tram2	-0.00298842	-0.000894412
		Rab3gap1	0.0252023	0.00179476
		Tmem14a	0.00105937	-0.00845975
		Cops7b	0.0009785	-0.00522299
		Rasal2	0.0752293	0.104869
		Nppc	0.00901754	-0.00563653
		Hspd1	-0.0054972	-0.0231011
		Hspe1	-0.0489562	-0.0753727
		Gsta3	0.000658043	0.000297531
		Zranb3	0.0209857	0.00971469
		Cryzl2	0.00154326	0.000251532
		Khdc1a	-6.77758e-05	-4.62861e-06
		Khdc1c	0.000176988	6.81712e-05
		Mob4	-0.00849348	-0.011069
		Khdc1b	-0.000350593	-4.2463e-05
		Dis3l2	0.0314323	0.0612903
		Rftn2	0.000850973	0.000132059
		Mars2	-0.0017184	0.00564876
		Alppl2	0	0
		Alpi	0	0
		Kcnq5	0.16834	0.175877
		Akp3	0	0
		Boll	-0.000593153	-0.00303922
		Plcl1	0.0124241	0.0642225
		R3hdm1	0.11488	0.140132
		Hsfy2	0	0
		Ecel1	-0.00403116	-0.00949277
		Ubxn4	0.0360204	0.00857067
		Prss56	-0.000921073	-0.000877099
		Sec16b	0.00475926	-0.00282263
		Lct	0.000898583	-0.00225084
		Brinp2	0.0164945	0.00870311
		Chrnd	-0.000200676	-0.000127481
		Mcm6	-0.00527216	-0.00552335
		Satb2	0.0873193	0.0808657
		1700066M21Rik	-0.00660356	-0.00381968
		Dars	0.0133701	0.0102901
		Chrng	0.00113432	-0.000138219
		Cxcr4	4.18876e-05	-0.000181342
		Tyw5	-0.00815424	0.000706822
		Maip1	-0.00904457	-0.0190943
		Thsd7b	0.0229949	0.0913401
		Cd55b	0.000813617	-0.000300554
		Cd55	-0.00310778	-0.00264521
		Dusp10	-0.00165733	-0.00590512
		1700056E22Rik	0.000352447	0.000199303
		Zp3r	0.00087837	-0.000680291
		Hlx	0.000149287	4.6107e-05
		Eif4e2	-0.00310346	-0.000907987
		C4bp	0.000762286	9.05208e-05
		Mtarc1	-0.00111429	-0.000698941
		Ppp1r14bl	0	0
		Gm29427	0.00069209	-0.00114665
		Efhd1	0.000586809	0.00264044
		Ogfrl1	0.0141134	0.00440624
		B3gat2	-0.00575483	-0.0199731
		Mtarc2	0.00441386	-0.0248545
		C130074G19Rik	0.00102866	0.00188035
		Astn1	-0.00377345	0.0815519
		Mark1	-0.000838816	0.0229795
		Smap1	0.033509	0.016697
		Sdhaf4	0.00217123	-0.0114802
		Pappa2	0.00352557	-0.0114835
		Spats2l	0.0161895	0.021046
		Kctd18	0.0114061	-0.0137927
		Sgo2a	0.000824382	0.000409605
		Cop1	0.043749	0.0900501
		Rab3gap2	-0.00586134	-0.00315148
		Aox1	0.000780902	-0.00126742
		Fam135a	0.0403506	0.0759143
		Pfkfb2	-0.00252217	-0.0052563
		Tnr	0.0197669	0.0576866
		Yod1	-0.0031492	0.00215819
		AA986860	0.00268429	-0.0006853
		4930523C07Rik	-0.000665451	-0.00104431
		Aox3	0.00159249	-0.00109215
		Fcamr	0	0
		Iars2	0.011937	-0.0315303
		Pigr	-0.000268602	1.00143e-06
		Tnn	0.000875025	-0.000332261
		Aox4	0.00161894	0.00125011
		Bpnt1	-0.002928	-0.00542183
		Mrps14	-0.00531176	-0.0312512
		Cacybp	-0.00512905	-0.0287798
		Aox2	-0.00207126	-0.00436201
		Il10	-0.000281214	-0.00033654
		Col9a1	0.000271701	0.00047782
		Mapkapk2	0.00438751	-0.00230133
		Bzw1	-0.00026761	-0.00777729
		Dyrk3	0.00502264	0.00107267
		Eprs	0.00828564	-0.0105177
		Slc30a10	-0.0030072	-0.00245559
		Lyplal1	-0.00142895	-0.0115255
		Gigyf2	0.029839	0.0522702
		Kcnj13	-0.0059776	-0.016908
		Col19a1	0.0270757	0.0215031
		Snorc	-1.93794e-05	0.000192686
		Clk1	-0.0338364	-0.0426906
		Rabgap1l	0.0314252	0.0639045
		Tgfb2	-0.006946	-0.00796342
		Rrp15	-0.00343332	-0.0068986
		D1Pas1	0	0
		Gpr52	0.00151493	0.0016
		Ngef	0.0118061	0.0161629
		Ppil3	0.00645723	-0.00553585
		Spata17	-0.0123322	-0.010131
		Neu2	-0.00198728	0.0014183
		Lmbrd1	0.008825	0.00341964
		Rc3h1	0.0214652	0.0214369
		Nif3l1	0.0017536	-0.0169162
		Serpinc1	-0.00322344	-0.0153399
		Zbtb37	-0.00969726	0.00105008
		Orc2	0.0501767	0.0299631
		Gpatch2	-0.00532091	0.0072298
		Eif2d	0.00203219	-0.0180598
		Esrrg	-0.0412107	-0.0650033
		Hycc2	0.0801449	0.104817
		Adgrb3	0.0470793	0.0985255
		Ndufb3	-0.0102945	-0.0357496
		Rassf5	-0.00179841	-0.00137092
		4931408C20Rik	0	0
		Gm597	0.000112844	7.15221e-05
		Ush2a	0.00316501	-0.000697912
		Flacc1	0.000447535	-0.00208486
		Ikbke	-0.00246003	-0.0044906
		Cflar	0.00490407	0.000648074
		Kctd3	0.0153669	0.0126927
		Casp8	-0.00293902	-0.00214219
		Trak2	0.0142275	0.0186262
		Srgap2	0.0227799	0.0413128
		Khdrbs2	0.0751313	0.197898
		Fam72a	-0.000452835	0.00022117
		Semp2l1	-6.6109e-05	-0.00461249
		Avpr1b	0.000317494	8.25098e-05
		Kcnk2	0.000667512	-0.0347929
		Dars2	-0.00232705	-0.00208867
		Prim2	0.00996652	0.00749835
		Ctse	-0.000864311	-0.000501109
		Cenpf	-0.00298707	-0.00275094
		Stradb	0.0021264	-0.00141713
		Rab7b	-3.81758e-05	0.000100231
		Rab23	-0.00652962	-0.00473788
		Bag2	0.00127538	-0.00603428
		Cenpl	-0.000669566	-0.00376563
		C2cd6	-0.000508754	-0.00124327
		Ptpn14	-0.00346276	0.000928121
		Slc26a9	-0.000263256	0.000135746
		Zfp451	0.0207995	0.00954735
		Klhl20	0.0119562	0.00887643
		Smyd2	-0.0134288	-0.00163162
		Pm20d1	0.000456558	-4.69299e-05
		Ankrd45	0.0142637	0.0160492
		Tex50	-0.00017228	-0.0120485
		Slc41a1	0.00643525	0.00359622
		Inpp5d	0.000706031	0.000362435
		Bend6	-0.0392079	-0.0258869
		Prox1	0.00254024	-0.00432377
		Rab29	0.00133538	0.000658825
		Nucks1	0.0292191	0.0246443
		Prdx6	0.00352605	-0.00785399
		Tmem237	0.0072431	-0.013441
		Tnfsf4	-0.000110225	-0.00019501
		Rps6kc1	-0.00192234	-0.00116256
		Tnfsf18	0	0.000218966
		Fasl	-0.000812791	-9.55672e-05
		Angel2	0.00505835	-0.0232299
		Suco	0.0145321	0.0370345
		Vash2	-0.00563144	-0.00354144
		4930558K02Rik	0.00206434	-0.00225834
		Pigc	-0.00170267	-0.00993125
		Flvcr1	-0.0154029	-0.0101801
		Spata45	-0.0011451	-0.00407184
		Atg16l1	0.0036484	-0.0100904
		Mpp4	-0.0130765	-0.00732566
		Tatdn3	0.00422145	-3.4675e-05
		Dnm3	-0.0405684	0.0325412
		Nsl1	0.00125621	0.000764556
		Batf3	0.00102449	-6.08837e-05
		Garin4	0	0
		Sag	-0.00060208	-0.00615134
		Atf3	-0.000114708	-0.000255544
		Als2	0.0250045	0.00468367
		Eef1aknmt	0.00361147	-0.00065076
		Nenf	-0.0135495	-0.0590227
		Pacc1	0.00388277	-0.00614841
		Dgkd	0.017822	0.0160629
		Cdk15	0.00232102	0.00078502
		Ppp2r5a	0.00765061	0.00971203
		Fzd7	-0.00140251	-0.00146855
		Dstyk	0.0151086	-0.00978455
		Gm973	-0.00292693	-0.00436797
		Sumo1	0.0270223	0.0218902
		Vamp4	-0.0107782	-0.00675011
		Myoc	-0.000248163	-0.000188257
		Myocos	0.000132604	8.47414e-05
		Dtl	0.000905792	0.00129369
		Rbbp5	-0.00312984	0.00532606
		Tmem81	-0.00225208	-0.00288752
		Usp40	0.0323186	0.0115499
		Nop58	0.0397897	0.0191161
		Ints7	0.0110771	0.00602859
		Bmpr2	0.0369344	0.0498397
		Ugt1a10	0	0
		Fam117b	0.0247579	0.0360548
		Cntn2	0.00144085	0.00182477
		Ugt1a9	0	0
		Ugt1a8	0	0
		Lpgat1	0.00951832	0.0421617
		Ica1l	0.0222888	0.0212652
		Nek2	8.87375e-05	-0.000613528
		Slc30a1	-0.00484583	-0.00705134
		Ugt1a7c	0	0
		Ugt1a6b	0	0
		Ugt1a6a	9.9883e-05	2.78808e-05
		Ugt1a5	0	0
		Wdr12	0.0104394	-0.00372362
		Ugt1a2	0	0
		Dnajb3	-0.00022553	-0.00365265
		Ugt1a1	0	0
		Mroh2a	-0.00013118	-0.00140591
		Prrc2c	0.0442883	0.015792
		Hjurp	-0.033864	-0.0352773
		Carf	0.0130692	0.0109127
		Fmo4	-0.000542568	-0.000433333
		Rcor3	0.00990462	-0.0064576
		Fmo1	0.000613238	0.000639196
		Trpm8	-0.00051063	-0.00162194
		Nfasc	-0.0131254	0.00618225
		Nbeal1	0.00593758	0.0414739
		Lrrn2	-0.00706866	-0.0345065
		Spp2	0.0006144	0.000678384
		Fmo2	-0.000988121	-0.000946937
		Glrp1	1.41564e-05	-4.42701e-05
		Cyp20a1	0.00619821	0.00506632
		Arl4c	-0.00362606	-0.0124135
		Kcnh1	0.0411617	0.0591917
		Fmo6	0.00015246	0
		Sh3bp4	0.00692929	0.00206447
		Fmo3	0.000341802	0.00029713
		Dst	-0.0175267	-0.0281692
		Mroh9	0.000143764	0.000269093
		Hhat	-0.00549984	-0.00264849
		Agap1	-0.0190449	-0.00208271
		Prrx1	0.00219465	0.00159836
		Ccdc115	0.0013007	-0.00365564
		Gbx2	-0.000504132	-0.000360054
		Sertad4	-0.00553601	-0.00266235
		Gorab	2.77683e-05	-0.00158427
		Mettl11b	-0.000898615	-0.000238404
		Asb18	-0.00415108	-0.00666678
		Abi2	0.055094	0.0966885
		Mdm4	0.0256349	0.0204909
		Syt14	0.0374852	0.0553238
		Imp4	-0.00161982	-0.00209853
		Iqca	0.000486952	0.000257921
		Ackr3	0.000135772	0.00182104
		Raph1	0.0517209	0.0820412
		Pik3c2b	-0.00107355	-0.00293107
		Ptpn18	-0.00681045	-0.00917481
		Ppp1r15b	-0.00697755	-0.00469601
		Cd28	0.000140159	0.000654595
		Kifap3	0.0307858	0.00282133
		Cops8	-0.0132489	-0.0396236
		Prss39	0	0
		Cfc1	-0.000230955	0.000145669
		Ctla4	0.00216102	0.000820063
		Prss40	-1.34397e-05	0.000122827
		Amer3	0.00639703	0.00196904
		Icos	0.000375663	4.50375e-05
		Scyl3	0.0126466	0.00346875
		Pard3b	0.00658815	0.0199651
		Col6a3	0.000167154	-0.000995759
		Arhgef4	0.0166047	0.0035011
		Gm55978	0	0
		Plekha6	0.00182182	0.0268982
		BC055324	0.00189085	-0.00028066
		Fam168b	-0.00682774	-0.047044
		Lamb3	-0.00014244	0.0015651
		Plekhb2	-0.0191046	-0.0005005
		Hsd11b1	0.00206007	0.00168038
		G0s2	-0.0088325	-0.0180869
		Hs6st1	-0.0105935	-0.00886679
		Camk1g	0.00779575	0.00543676
		F5	-0.000413922	-0.000511519
		Slc19a2	0.00892761	-0.00197972
		Uggt1	0.0200969	0.0197054
		Plxna2	0.0742118	0.0489618
		Ccdc181	0.00148569	-0.0044895
		Neurl3	-0.000335639	7.90891e-06
		Blzf1	0.00535741	-0.00604236
		Lrrfip1	0.0082441	0.00727087
		Cd34	0.0225448	0.0168856
		Rbm44	-0.000667901	-0.000652114
		Ramp1	0.0257419	0.019873
		Nme7	-0.0272977	-0.0874277
		Cd46	0.0312361	0.0219094
		Atp1b1	-0.0475302	-0.11983
		Nrp2	-0.00304371	-0.00532872
		Dpt	0.000370461	-6.51745e-05
		Xcl1	0.00059553	-0.000272855
		Ube2f	0.00956747	-0.0151085
		Tbx19	0.000222754	4.29663e-05
		Arid5a	-0.00200726	-0.00259114
		Cr1l	0.0140641	0.019641
		Sft2d2	0.000675635	3.77283e-05
		Tiprl	0.0131143	-0.00178143
		Gpr161	-0.000397269	0.000902955
		Scly	0.00700276	-0.00564513
		Espnl	0.000673204	0.000325063
		Dcaf6	0.0950587	0.0887661
		Klhl30	0.000148535	9.93436e-05
		Cr2	-0.00634355	-0.0136356
		Mpc2	0.0203445	-0.0146945
		Erfe	-0.000179943	-4.84949e-05
		Kansl3	0.020803	-0.00701287
		Optc	-0.00217151	-0.00429791
		Fer1l5	-0.000155352	-0.00135883
		Prelp	0.00152946	0.000314081
		Ilkap	0.00317077	-0.00488411
		Hes6	0.00373352	-0.00624131
		Lman2l	-0.013353	-0.0077499
		Cnnm4	0.00108428	-0.00170788
		Per2	0.0105192	0.0188816
		Traf3ip1	-0.0103811	-0.00974035
		Cnnm3	0.00210004	-0.0131057
		Asb1	-0.0019254	-0.00363022
		Twist2	-0.00187157	-0.00128042
		Adcy10	0.00613661	-0.00806782
		Zdbf2	0.0237262	0.00587085
		Ankrd23	0.000175286	-0.000979316
		Gm42417	0.000197294	0.000345334
		Myog	-1.71639e-05	-9.88624e-05
		Ankrd39	0.00222414	-0.00785135
		Mpzl1	0.00764595	0.00135146
		Hdac4	-0.00577939	0.00208992
		Rcsd1	-0.00145149	-0.00222028
		Ppfia4	-0.0126642	-0.0244426
		Ndufa10	0.00274566	-0.0502408
		Creg1	-0.000871509	-0.00662497
		Tmem183a	0.0125799	0.008029
		Or6b2	-0.000224186	-0.000174533
		Mgat4f	0	6.01042e-05
		Or6b2b	0	0
		Or6b3	0	0
		Or9s23	0	0
		Sema4c	-0.00925398	-0.00333586
		Or9s27	0	0
		Or9s15	0	0
		Or9s14	-0.000232556	-0.000232556
		Or9s13	0	9.33034e-05
		Cops9	-0.0550511	-0.0609518
		Cyb5r1	0.0029524	-0.0103553
		Otos	-0.000475418	-0.000139418
		Fam178b	0.000509795	0.000315689
		Cox5b	-0.022588	-0.0860615
		Gpc1	-0.0215415	-0.0323248
		Adipor1	0.0151681	0.00480685
		Actr1b	-0.0311318	-0.0772598
		4933424G06Rik	0.00205768	-0.00534613
		Ankmy1	-0.0108593	-0.0203842
		Cd247	-0.000144876	-0.00278202
		Dusp28	0.00157784	-0.00824101
		Klhl12	0.0145941	0.000564307
		Rabif	0.00344424	-0.0125647
		Zap70	-0.00212479	-0.000833565
		Mgat4e	-0.000680846	-0.000943247
		Rnpepl1	-0.00557092	-0.0133895
		Capn10	-0.00694235	-0.0209076
		Gpr35	0.000297779	-0.00343916
		Tmem131	0.00322866	0.0117748
		Aqp12	0.000203487	0.000135968
		Kdm5b	0.0310103	0.0408576
		Syt2	-0.0805768	-0.0712278
		Klf7	0.0200023	-0.00656381
		Vwa3b	2.54437e-05	-0.00395292
		Cnga3	-0.000405971	0.000379437
		Ppp1r12b	0.0494083	0.0386811
		Ube2t	0.00174311	-0.00138682
		Lgr6	0.00150812	0.0010353
		Creb1	0.00217548	0.0288261
		Mettl21a	-0.00214597	-0.00593062
		Ccnyl1	0.00345643	0.0112277
		Fzd5	-4.68726e-05	1.11569e-05
		Pou2f1	0.0185408	0.0510939
		Plekhm3	0.0343233	0.0197379
		Elf3	-0.000426759	-0.000362037
		Dusp27	-0.000301798	-0.00136457
		Gpa33	-4.77911e-05	-0.000174415
		Rnpep	0.00215182	-0.0189317
		Timm17a	-0.00775687	-0.0269302
		Mael	-0.000160874	-0.000338768
		Lmod1	-0.000579328	-0.00162462
		Shisa4	0.00446346	-0.0385411
		Kif1a	0.00129992	-0.0109711
		Agxt	0.000110062	0
		Mab21l4	8.78065e-05	0
		Crocc2	-0.00402286	-0.00308458
		Ipo9	0.0225848	0.0322709
		Ildr2	0.0347852	0.0273139
		Tada1	-0.0109398	-0.00604375
		Sned1	-0.0110348	-0.0045497
		Pogk	-0.00122866	-0.00175484
		Gm4846	0.000406665	0.00019881
		Mterf4	-0.0021579	-0.016083
		Gm4847	0	3.6847e-05
		Pask	-9.25735e-06	-0.00276225
		Fmo9	0.000114545	0
		Pth2r	-0.00147067	-0.0050942
		Fam78b	0.00355023	0.00878595
		Crygf	0	0
		Ppp1r7	0.0182368	-0.00745156
		Nav1	-0.0282432	-0.0198359
		Csrp1	-0.00492761	-0.00497835
		Phlda3	-0.00931303	-0.0224455
		Uck2	0.0137243	0.00329967
		Inpp4a	-0.0152368	-0.0102924
		Coa5	0.00489523	-0.00350948
		Ano7	-0.00199753	-0.000947693
		Tmco1	-0.0480647	-0.0845191
		Aldh9a1	-0.00983419	-0.0125397
		Unc50	-0.0162552	-0.0472073
		Mgst3	-0.00603041	-0.0380777
		Lrrc52	-2.34855e-05	-4.73881e-05
		Tnni1	-0.0010984	-0.00138788
		Lad1	0.000111911	0.000309575
		Rxrg	-0.00605215	-0.00479626
		Lmx1a	0.0018839	-0.00415262
		Mgat4a	0.000830054	0.00557134
		Cracdl	0.0511872	0.0327922
		Pbx1	0.0429741	0.0795401
		Map2	0.0538512	0.0926942
		Nuf2	0.000100857	0.000639308
		Rgs5	-0.000135707	-0.00017779
		Rgs4	0.0196092	0.0153188
		Ccdc190	-0.000779242	-0.000708023
		Hsd17b7	0.00453303	-0.00694671
		Farp2	-0.00265504	0.00543088
		Tsga10	-0.0250272	-0.00981337
		Ddr2	0.00130442	-0.0035381
		Lipt1	0.00183114	-0.00432803
		Stk25	-0.00235409	0.0106302
		Mitd1	-0.00143433	-0.0134102
		Bok	0.0109189	-0.00353185
		Unc80	0.049738	0.124409
		Mrpl30	-0.0017359	-0.0272532
		Thap4	0.0134868	0.0161077
		Lyg2	-0.000194857	-0.000277437
		Lyg1	0	8.55913e-05
		Rpe	0.0187453	0.0154178
		Uap1	0.00507333	0.000144117
		Atg4b	-0.00988098	0.00202194
		Dtymk	-0.0176133	-0.038108
		Txndc9	0.00307168	-0.0220316
		Uhmk1	0.013045	0.00192161
		Sh2d1b2	0	9.33527e-05
		Kansl1l	0.033583	-0.0537237
		Ing5	0.0024578	-8.29622e-05
		Sh2d1b1	-0.000210919	-0.000202056
		Gm7694	-0.00165302	-0.000233506
		Eif5b	0.0200249	-0.0223197
		Acadl	-0.00435209	-0.00350435
		D2hgdh	0.000136551	-0.00298238
		Gal3st2	-0.000657659	-0.000669409
		Gal3st2b	-0.000361653	-0.000448623
		Myl1	0.00301654	0.00228308
		Gal3st2c	0.00023142	0.000408691
		Rev1	-0.00527138	-0.00342995
		Neu4	0.000841743	0.00157416
		Nos1ap	0.0690585	0.0698299
		Pdcd1	-3.14732e-05	0.000265187
		Spata46	0.000137972	-0.000337029
		Olfml2b	-0.000448544	-0.00172536
		Fam174a	0.00339952	-0.00281018
		Atf6	0.0455249	0.0575172
		St8sia4	-0.00791654	0.0221201
		Lancl1	0.018526	-0.0134899
		Dusp12	0.00384124	-0.0241425
		Aff3	0.0442653	0.0533787
		Gm26620	0.000633739	-0.00310766
		Slco4c1	0.00115022	-0.00185296
		Fcrlb	-0.00329831	-0.00355185
		Cps1	0.000508557	0.000390329
		Tnnt2	0.000431293	0.000415365
		Fcrla	-0.00233673	0.000390101
		Slco6c1	0.00135537	-0.00171299
		Macir	-0.00881861	-0.00604463
		Pkp1	-0.000197722	0.000444913
		Pdcl3	0.00145666	-0.0162533
		Erbb4	-0.0196074	0.020524
		Fcgr2b	0.00137242	0.000543585
		Fcgr4	-2.483e-05	-0.000384737
		Npas2	0.0612072	0.0489906
		Igfn1	0.00557257	0.00628481
		Fcgr3	0.00339058	0.000633926
		Ikzf2	-0.00332521	-0.000613883
		Tmem9	0.00125907	-0.0312247
		Rpl31	-0.0662189	-0.110585
		Ppip5k2	0.0338724	0.0611512
		Cfap126	0.000123708	-0.000760054
		Spag16	-0.000843627	0.000187177
		Sdhc	0.0178142	-0.000590518
		Vwc2l	0.000357091	0.0315921
		Gin1	-0.0152545	-0.0287561
		Tbc1d8	-0.00342903	0.00639632
		Bard1	-0.00489259	-0.00169537
		Cnot11	-0.00730477	-0.0108132
		Mpz	-0.00126329	-0.00122355
		Pcp4l1	-0.00391449	-0.0144112
		Abca12	0.000799139	-0.000178711
		Pam	0.0441101	0.0932578
		Atic	-0.00467982	-0.0138737
		Nr1i3	-0.00136402	-0.0023617
		Slco6d1	-0.000192357	-0.000102737
		Tomm40l	-0.00613149	-0.00884534
		Cntnap5b	-0.0333604	0.0988858
		Apoa2	0.00069708	-0.00223257
		Fcer1g	-0.001111	0.00082409
		Cdh20	0.0401079	0.0451393
		Ndufs2	0.00413466	-0.0381322
		Rnf152	0.00122073	0.0175663
		Adamts4	-0.000116595	-0.000932337
		Pign	0.0164761	0.028099
		Ddx59	0.00538348	-0.00163483
		Kif14	0.00108167	-7.06785e-05
		Zfp281	-0.00585997	-0.0104663
		Nr5a2	-0.00255074	-0.00227822
		Relch	0.0620469	0.0867543
		Tnfrsf11a	0.00334791	0.00574555
		Xkr4	0.0719123	0.126413
		Rp1	0.000404268	-0.00180236
		Il1r1	-0.00116357	-0.00129366
		Sox17	0.00025425	0.000220766
		Zcchc2	0.00223432	0.00251953
		Il1rl2	-0.00067729	-0.000190981
		Phlpp1	-0.00873303	0.0378148
		Bcl2	-0.0227625	0.00835013
		Mrpl15	-0.00110419	-0.0173111
		Kdsr	0.0196227	-0.00736423
		Il1rl1	-0.000324941	-0.000471439
		Vps4b	0.0048165	0.00762284
		Serpinb5	-0.00056989	-0.000534858
		Il18r1	-0.000118861	-0.000117687
		Serpinb12	0	0.000177811
		Ptprc	-0.00159624	-0.000756351
		Serpinb13	5.41566e-05	0
		Il18rap	0.000159231	0.000293603
		Serpinb3a	0.000116375	0
		Slc9a4	0.00100954	-0.000371534
		Serpinb3d	0	0
		Atp6v1g3	0.000176414	1.57845e-07
		Lypla1	0.00560835	0.00691938
		Serpinb3b	-0.000110693	-0.000141324
		Gm37988	-0.000792797	-0.00165709
		Serpinb3c	0.000472715	0.000379185
		Nek7	0.0272359	0.0310873
		Serpinb11	0.000241773	-0.000278608
		Tmem182	-0.000361761	0.000168554
		Tcea1	-0.00439069	-0.0261284
		Serpinb7	-0.000633321	-0.000831964
		Fn1	0.00106416	0.0019804
		Rgs20	0.0082798	0.0215233
		Pou3f3	0.00622062	0.0137196
		Lhx9	0.00795364	0.0527027
		Mreg	0.00832912	-0.0034457
		2310009B15Rik	-0.0258715	-0.0318293
		Serpinb8	0.00384698	0.00278313
		Mrps9	0.0120658	-0.00523916
		Pecr	-0.000189535	-0.00547226
		Gpr45	0.01878	0.0266541
		Tmem169	0.00407645	-0.000562891
		Xrcc5	0.0244915	-0.0120913
		Marchf4	-0.00324586	0.00830927
		Atp6v1h	0.0305583	0.0286412
		Tgfbrap1	0.00212763	0.00016135
		AI597479	-0.00683566	-0.00620955
		Slamf7	-7.81414e-05	-0.000196273
		Oprk1	0.0154722	0.00562774
		Npbwr1	0.00115854	-0.000425283
		Fhl2	0.0247541	0.0175791
		Cd48	7.22364e-05	0.000246502
		Dennd1b	0.0494949	0.0958728
		Nck2	0.00894546	0.0128005
		Ecrg4	-0.00118554	-0.00146863
		Slamf1	-0.000899226	-0.000626487
		Smarcal1	-0.000306904	0.00303406
		Crb1	-0.00618924	-0.00337253
		Rb1cc1	0.0554758	0.068523
		Zbtb41	0.00137119	0.0136809
		Ankar	-0.000816101	-0.00116598
		Alkal1	0.000992187	0.000931243
		Rpl37a	-0.0887192	-0.139692
		Igfbp2	-0.00173805	-0.00528242
		Igfbp5	0.0083065	-0.00496384
		Tnp1	0	9.17704e-05
		Aspm	-0.000972931	-0.00196166
		F13b	-0.000118884	-5.15633e-06
		Cfhr1	9.48765e-05	-8.90731e-05
		Cfhr4	-0.000153017	-9.96259e-05
		Cfhr2	-0.000440563	-0.000461656
		Tns1	0.00449436	-2.25734e-05
		Cfh	0.000815981	0.00337048
		Rufy4	0.000771976	7.66131e-05
		Cxcr2	0.000980307	0.000929022
		Cxcr1	0	5.1595e-05
		Kcnt2	0.108105	0.104107
		St18	-0.00366	-0.0285244
		Atp1a4	0.000264119	-0.000802417
		Cdc73	0.0288495	0.0539668
		Arpc2	0.0186942	0.00449187
		B3galt2	-0.0241224	-0.0452154
		Gpbar1	0	0
		Igsf8	-0.0188767	-0.0724225
		Aamp	-0.0105781	-0.0385885
		Glrx2	-0.0187875	-0.0355558
		Ro60	0.0276941	0.0207867
		Atp1a2	0.0171641	0.0373562
		Kcnj9	-0.0044332	-0.00643764
		Kcnj10	0.00505553	0.0112655
		Pigm	0.00144062	0.00070389
		Slamf9	-0.000224586	-0.000456789
		Pnkd	-0.0166218	-0.0178007
		Uchl5	0.0195631	0.000941783
		Rgs2	0.00791664	-0.00434228
		Rgs13	0.000938246	0.000259993
		Tmbim1	-0.00399506	-0.0113999
		Igsf9	-0.00220935	-0.00536304
		Rgs1	0.00023744	6.10158e-05
		Rgs21	-0.000217221	-0.000170123
		Tagln2	-5.76077e-05	0.000743002
		Rgs18	0	0.00036799
		Brinp3	0.0226619	0.0707223
		Cfap45	0.00125827	-0.00270244
		Vsig8	-6.62496e-05	-0.00116422
		Slamf8	-0.000199692	-0.000473284
		Fcrl6	2.60009e-05	-3.40683e-05
		Dusp23	-0.000234297	-0.00212144
		Crp	-0.000399239	-0.000101207
		Apcs	0	0
		Or10j5	0.000140665	8.8155e-05
		Or10j27	0.000140665	0.000125245
		Or10j7	-0.000288338	-0.000132344
		Pla2g4a	0.00136876	0.00121386
		Or10j3	-0.000529804	-0.000148006
		Or10j3b	4.30966e-05	0.000169704
		Fcer1a	0.000127867	0
		Or10j2	-0.000140842	0.000124211
		Mptx2	0	8.41747e-05
		Ackr1	-0.0223597	-0.00622632
		Ptgs2	0.0046735	0.00200797
		Pdc	-0.000225188	-0.000225188
		Usp37	-0.0131756	-0.0295016
		Cadm3	-0.00623673	-0.0244432
		Cnot9	0.00793622	-0.00315401
		Aim2	-0.00352201	-0.00730849
		Ifi206	-0.000107513	-0.000147695
		Ifi214	0	0
		Ifi213	-0.000538796	-0.000328551
		Ifi209	0.000120314	7.26298e-05
		Ifi208	5.07675e-05	-0.000171566
		Ifi207	0.000548698	0.000482203
		Ifi204	0.000732876	0.000877167
		Mndal	0.000461145	0.000267078
		Odr4	0.00757058	-0.00160509
		Ifi211	-0.000213617	-0.000114011
		Plcd4	-0.00650485	-0.0147957
		Ifi203	0.000494053	0.000710439
		Ifi202b	-0.000311697	-0.000279425
		Ifi205	0.000221709	-0.000123952
		Or10aa1	0.000106319	-8.68395e-05
		Or10aa3	0	0
		Or6n2	0	0
		Or6n1	0	0
		Or6k14	0	0
		Or6k6	0	0
		Or6k4	0	0
		Or6k8-ps1	0	0
		Or6k2	5.69154e-05	0
		Zfp142	-0.00319862	-0.00405501
		Tpr	0.00880438	-0.032428
		Spta1	8.31829e-05	1.37669e-05
		Bcs1l	-0.00519603	-0.0381895
		Or10z1	0	6.47053e-05
		Mptx1	0	0
		Or10x1	0.000115625	9.207e-05
		Or10x4	0	0
		Or6p1	0.000169595	-0.000506967
		Or6y1	-0.00048551	-0.000520936
		Fmn2	0.0535878	0.103069
		Grem2	-0.0179514	-0.00373045
		Rnf25	-0.0100052	-0.0535462
		Prg4	-0.000219058	-0.00204118
		Rgs7	0.0634477	0.102827
		Fh1	0.00368741	-0.0191439
		Kmo	-0.0029682	-0.0120231
		Opn3	-0.000300866	0.000413418
		Stk36	-0.00445672	-0.00215841
		Chml	-0.00310612	0.00249359
		Hmcn1	0.00710474	-0.00573862
		Ttll4	0.000734776	-0.0057954
		Cyp27a1	-0.000793669	-0.00141276
		Wdr64	0.000479637	-0.000264252
		Prkag3	-0.000901059	-0.000634891
		Wnt6	-0.000479836	-0.000262693
		Wnt10a	0.00392113	0.00117397
		Zfand2b	-0.0358668	-0.0499622
		Abcb6	-0.00523409	-0.00518714
		Atg9a	-0.0326201	-0.0338835
		Ankzf1	0.00095059	-0.0177465
		Glb1l	-0.00764103	-0.0097629
		Stk16	-0.00451228	-0.010447
		Tuba4a	0.0140399	-0.03401
		A630095N17Rik	-0.000215755	-0.000222465
		Dnajb2	-0.0286843	-0.0306013
		Ptprn	-0.0693001	-0.0632847
		Resp18	-0.106064	-0.224137
		Dnpep	-0.00415469	-0.00883196
		Des	-0.000145721	-0.000676885
		Speg	-0.011507	-0.00953735
		Dbi	0.034221	0.0393282
		3110009E18Rik	0.00195998	0.000947915
		Steap3	0.000906518	-0.000601758
		C1ql2	-0.000470392	-0.00769788
		Marco	-4.2877e-05	-6.91227e-05
		Cd84	-0.00177798	-0.00254407
		Slamf6	0.000259352	0.000163281
		B4galt3	-0.0123356	-0.0167016
		Ppox	0.00727679	0.00331787
		Ufc1	0.000413835	-0.0194692
		Dedd	-0.00246619	-0.000828825
		Nit1	-0.0152363	-0.0541308
		Pfdn2	0.00210524	-0.0258187
		Klhdc9	0.00234373	-0.0065914
		Nectin4	-0.00601002	-0.00629821
		Arhgap30	-0.000472194	-0.000385112
		Usf1	-0.00224772	-0.00440742
		Tstd1	-0.000498657	-0.0013471
		F11r	0.00193162	-0.000390573
		Usp21	-0.0143344	-0.0110367
		Capn8	0.000251986	-9.26954e-06
		Ccdc185	0	0
		Susd4	0.00827265	0.0448925
		Tlr5	0.000457227	0.000356664
		Disp1	-0.00761311	0.00728011
		Brox	0.0211329	0.0119964
		Aida	0.00479759	-0.000245512
		Hhipl2	0.00183046	0.00059647
		Mia3	-0.0114092	-0.0122261
		Cdk5r2	-0.0230365	-0.0219978
		Fev	0.000731475	-0.000471327
		Cryba2	-8.03064e-05	-0.00043781
		Cfap65	0.000424201	-0.00424958
		Ihh	7.66426e-05	-0.000247354
		Nhej1	0.0039425	0.00194667
		Slc23a3	0.000877409	0.000328918
		Cnppd1	-0.00427563	-0.00824397
		Retreg2	-0.0273085	-0.0472348
		Taf1a	0.0108727	0.00207096
		Rd3	-0.000286912	-0.000294212
		Traf5	-0.0161423	-0.0161887
		Chpf	-0.0157311	-0.0221262
		Obsl1	-0.00302968	-0.00690778
		Tmem198	-0.0098745	-0.0104378
		Inha	-0.00283767	-0.00638153
		Stk11ip	0.000609398	0.00313152
		Slc4a3	-0.00913641	-0.0507638
		Rims1	0.0488553	0.0707929
		Slc40a1	-0.00544586	-0.00387907
		Serpinb2	-0.00035599	-3.8695e-05
		Tdrd5	0.00566608	-0.00517482
		Nphs2	2.10737e-05	4.10602e-05
		Axdnd1	0.000352572	-0.000157236
		Gm2000	-0.0124846	-0.0121569
		Soat1	0.00228547	0.00741606
		Wdr75	0.00654088	0.000714064
		Gm28040	0	0
		Gm28040-1	0	5.95089e-05
		Ren1	2.59946e-05	-3.59883e-05
		Etnk2	0.00509812	-0.00634911
		Sox13	1.41561e-05	-0.00230572
		Spata3	0.000453883	0.000287177
		2810459M11Rik	0.000895299	0.00165505
		Psmd1	0.0238825	0.0126083
		Htr2b	-0.00921655	-0.0260759
		Gm21972	-0.00875995	-0.00381935
		Armc9	0.0151753	-0.0135895
		B3gnt7	-0.00330817	-0.00382263
		Lonrf2	0.000211	-0.000212729
		Chst10	-0.0106232	-0.0207156
		Nms	0.000126619	0.000445018
		Utp25	0.00983471	-0.000197046
		A130010J15Rik	-0.0012868	-0.00346444
		Traf3ip3	2.26777e-06	-0.00219263
		Gm47985	0	0
		Gm8947	0	0
		Ivns1abp	-0.00963929	0.0281072
		Swt1	0.0121967	0.0105907
		Trmt1l	0.019991	0.0278873
		Rnf2	-0.00480451	-0.00922905
		Fcmr	0.000857848	-0.00010357
		Il24	0.000347591	-6.42006e-05
		Il20	0.000347689	-0.000157466
		Il19	0.000192429	0
		Ndufs1	0.0179615	0.00479823
		Eef1b2	0.011337	-0.0664691
		Gpr1	0.00784162	0.00213163
		Ino80d	-0.0139936	-0.0402015
		Mroh3	0.000141903	0.000261093
		Gpr25	0.000115026	-0.00020597
		Kif21b	0.00567743	0.00920691
		Slc11a1	0.000245247	-0.00132395
		Ctdsp1	0.000444054	-0.00119237
		Vil1	-0.000687011	-0.00384898
		Catip	-0.000378882	-0.00037491
		Slc45a3	0.00023056	0.00051481
		Elk4	-0.00298608	-0.00483519
		Mfsd4a	0.0145483	-0.00186798
		Cdk18	-0.00186948	-2.29739e-05
		Gm29695	9.4289e-05	-0.00158678
		Klhdc8a	-0.00558321	-0.00935437
		Tmcc2	-0.00169225	-0.0171543
		Lin9	0.00997768	0.00826798
		Mixl1	0.000139565	7.97946e-05
		Acbd3	-0.00725105	0.0021598
		Mettl18	0.000988748	-0.00708406
		Sele	0	0
		Sell	0	6.9709e-05
		Selp	-0.000192704	-0.000395189
		Fmod	-0.000176041	-0.000101196
		Chit1	-6.66277e-05	-0.00013547
		Chil1	-0.0019896	-0.000469656
		Mybph	0.000930179	0.000113461
		Adora1	0.00733821	-0.00164991
		Nhlh1	2.55824e-05	-3.63955e-05
		Ncstn	-0.00263231	-0.00503427
		Copa	0.0165268	0.0296235
		Pex19	0.00895567	-0.00382381
		Dcaf8	0.0121118	0.00609601
		Pea15a	0.0016109	-0.0072951
		Casq1	-0.000569371	-0.00385114
		Vangl2	-0.0239306	-0.0290697
		Ptprv	0.00178141	-0.000203713
		Ptpn7	0.000122021	-0.000677233
		Arl8a	-0.0036082	-0.028397
		Gpr37l1	-0.000571042	0.00374464
		Slc9a2	0.00684967	0.00144283
		Serpinb10	1.51031e-05	6.23742e-05
		Mlph	0.000228271	-0.000612938
		Prlh	-0.000233667	-0.000233667
		Rab17	0	0
		Phf3	0.028227	0.0189357
		Ptp4a1	-0.000650791	-0.00208893
		Ptp4a1-1	0.000187958	-0.000523777
		Gm5698	0	0
		Lgsn	0.000400862	-8.99812e-05
		Dnaaf6	0	0
		Alyref2	-0.00488024	-0.00649589
		Itln1	-0.000467179	-9.49001e-05
		Cd244a	-0.000342295	-0.00026741
		Ly9	0.000125398	-0.0003585
		4931428L18Rik	0.000418007	-0.000320793
		Gm6489	0	0
		Btg2	-0.00029356	-0.00755202
		Nuak2	-0.00310464	-0.00589155
		Mfsd9	0.00049729	-0.00127479
		Golt1a	-2.67826e-05	5.84082e-05
		Kiss1	0	0
		Irf6	-0.00215774	-0.00217168
		Ascl5	0	0
		Cacna1s	0.000166275	-0.000282776
		Camsap2	0.0286874	0.0438185
		Inava	0.0010649	0.000176096
		Lemd1	-0.00264322	-0.00687255
		Gm47995	0	0
		3110040M04Rik	0	0
		Gm47996	0	0
		Hdlbp	0.00879234	0.00721508
		Septin2	-0.00190587	-0.00071612
		Septin2-1	0	0
		1700019A02Rik	-0.00226935	-0.00292679
		Pms1	0.00217572	-0.00356565
		Ormdl1	0.000505444	0.00217816
		Gm28778	0.00253256	0.00231341
		Osgepl1	0.00811081	0.00579903
		Gm28551	-0.0047009	-0.0122191
		Asnsd1	-0.00201477	-0.00800403
		Gm50478	0	0
		Akr1cl	-0.000754254	-6.27579e-05
		Cryge	0	0
		Crygd	0	0
		Crygc	9.48583e-05	7.23783e-05
		Crygb	0	9.31742e-05
		Cryga	0.000358568	-0.000250772
		D630023F18Rik	0.00398488	-0.00107711
		Idh1	-0.002172	-0.0164478
		Pikfyve	0.011877	0.0270153
		Adam23	0.000807881	0.0277562
		Gm39653	0.000340287	5.34696e-05
		Dytn	-0.000392127	-0.000963274
		Mdh1b	-0.00208512	-0.00189132
		Fastkd2	-0.0190513	-0.0213944
		Rnf149	0.0151508	0.00734876
		Creg2	0.0213127	-0.00378361
		Rfx8	-0.00130576	-0.00166767
		Map4k4	0.0185162	0.0145281
		Il1r2	0.000176528	-0.0085284
		Gm28845	0.000739482	0.000996348
		B020011L13Rik	-9.68975e-05	-0.000595389
		Gm7145	-0.00052279	-0.000347437
		Snrpe	-0.000399575	-0.0139661
		Zc3h11a	-0.019403	-0.0028854
		Zbed6	0.00295869	-0.000500992
		Lax1	-0.000967748	-9.27956e-05
		Atp2b4	0.00264165	0.013945
		Terf1	0.0306199	0.0342546
		Sbspon	-0.00447141	-0.00792962
		4930444P10Rik	0.0048972	0.0013758
		Rpl7	-0.024873	-0.0825131
		Rdh10	0.00348981	0.00811055
		Stau2	-0.00799513	0.0752825
		Atp5e	-0.051894	-0.0528764
		Or5d43	-1.23839e-05	0.000120885
		Or5d44	0	0
		Or5d45	-0.000574697	-0.000319587
		Rspo4	0.000417251	-7.181e-05
		Or5d46	0	0
		Rtf1	0.0404559	0.0227012
		Or5d3	0	0
		Gcg	-0.000143893	3.17547e-05
		Or4p7	-0.000163371	3.64644e-05
		Prelid3b	-0.00495416	-0.00689837
		Itpka	0.0299749	0.0131563
		Surf2	-0.00438672	-0.00467518
		Angpt4	-0.00129536	-0.00149434
		Or4p18	0	0
		Zfp831	0.00504779	0.00914118
		Or4p19	-6.30644e-05	1.37825e-05
		Or4p20	0	0
		Edn3	0	0
		Or4p21	0	5.01362e-05
		Surf4	-0.0121839	-0.0186859
		Or4c31	0.000334771	0.000295145
		Gm14444	0.00167593	0.0002815
		Fam110a	0.00233332	-0.000975054
		Or4p22	0	0
		Or4c99	0	0
		Gm14393	0.0045681	0.0057533
		Fam171a1	-0.000329941	0.0246828
		Or4c100	0	0
		Gm14399	0.00694464	-0.00532527
		Stkld1	0.000158345	-0.000257737
		Gm14443	0.0113433	0.00795587
		Slc52a3	0	5.1404e-05
		Scrt2	-0.00456156	-0.00299984
		Gm14391	-0.00329553	-0.00732118
		Srxn1	-0.0046824	-0.0196503
		Tcf15	-0.000414455	-0.000613475
		Gm14440	0	0
		Or4a27	0	0
		Rexo4	-0.0109234	-0.0225354
		Nmt2	0.00915307	0.0107107
		Or4p23	-0.000205171	-0.000232598
		Rpp38	-0.00427817	-0.0131362
		Or4c104	0	0
		Or4a67	0.000136414	0
		Acbd7	-0.00115677	-0.00239886
		Or4c11b	0	0
		Or4c105	-0.000160674	-0.000160674
		Or4c11c	0	0
		Or4c106	-0.000325244	-0.000421536
		Or4c11	0	3.81178e-05
		Olah	0.00235237	-0.00041009
		Adamts13	0.000133591	-0.000743112
		Or4p8	-0.000155717	4.8946e-06
		Or4c29	-0.000350762	-0.000334635
		Csnk2a1	0.0146077	0.0138215
		Or4c15	0.000118454	-0.0002087
		Or4c107	0	0
		Or4c108	-0.000287006	-5.90968e-05
		Meig1	0.00335044	-5.62612e-06
		Or4c109	7.04745e-05	6.94855e-05
		Tbc1d20	0.00980553	-0.00293992
		Or4c110	-0.000223333	-0.000223333
		Gm2004	0	0
		Or4c111	0	5.48404e-05
		2210418O10Rik	-0.000180917	-0.000101096
		Gm11009	0	0
		Or4c112	-0.00013277	-7.79301e-05
		Zfp968-ps	-0.000259546	-2.04114e-05
		Fap	0.00996775	0.00948254
		Gm14434	-0.000123382	-0.000123382
		Cacfd1	-0.00762349	-0.00926539
		Or4c113	0	0
		Zfp967	-0.000720467	-0.000815394
		Ltk	0.0033518	0.00480148
		Or4c114	6.74652e-05	-0.000192098
		Or4c115	0.000320502	0.00034387
		Gm14308	-0.000763174	0.00136898
		Rbck1	-0.00897338	-0.00578269
		Zfp973	-0.00303941	-0.00843892
		Or4c116	5.47734e-05	0.000112077
		Gm14305	0.000222728	-0.013306
		Trib3	-0.0043419	-0.00493496
		Gm14295	0.00279351	-0.00568442
		Gm14408	0.000130287	0.000119446
		Or4c117	0	0
		Nrsn2	-0.0117069	-0.0773024
		Slc2a6	-0.00676181	-0.00690924
		Sox12	0.00109068	-5.97537e-05
		Gm14296	-0.00958358	-0.00724505
		Zcchc3	-0.00269082	-0.012498
		Gm13398	9.5362e-05	0.000161792
		Gm14419	-0.00278917	-0.00482728
		Gm14401	-0.00106028	-0.00529413
		Mymk	0.00026842	-0.000114468
		6820408C15Rik	-0.00355725	-0.00150015
		Gm14410	0.00491925	-0.0118132
		Gm14409	0.000194105	0.00017379
		Defb23	0.000146962	7.30732e-05
		Gm14412	0.00756627	-0.00210262
		Defb20	0.000176251	0.00033676
		Ifih1	-7.66111e-05	-2.74354e-05
		Gm14418	-0.00247112	-0.00153077
		Defb22	0	0
		Defb26	0	0
		Defb28	0	0
		Zfp970	-0.00238392	-0.0122853
		Defb29	0	0
		Gm14403	-0.00832913	-0.00708832
		Adamtsl2	0.00134596	0.000236371
		Gm17416	0	0
		Gm14406	0.00171595	-0.0013511
		Defb21	0	0
		Fam163b	-0.00223187	0.00125106
		Defb19	0	0
		Gca	0.0052873	-0.0023493
		Or4c124	0	0.000147182
		Defb45	-0.000378169	-0.000343982
		Defb36	-0.000317209	-0.000317209
		Or4c125	0	0.000154547
		Defb25	9.98427e-06	-0.000130138
		Or4a15	0	0
		Rem1	0	0.00024896
		Dbh	0.00136043	-0.00116185
		Dclre1c	0.0165087	0.0028131
		Or4a39	0.000504977	-0.000270877
		Kcnh7	0.0910919	0.17537
		Or4a2	0	0
		Or4a68	0	0
		Or4a69	0	0
		Or4a70	5.90182e-05	0
		Fign	-0.0168579	-0.00622505
		Or4a71	0	0
		Suv39h2	0.00502452	-0.00120478
		Or4a72	-0.000256013	-0.000376163
		Or4a73	-0.000489854	-0.000211745
		Or4a74	0.000836872	0.000223471
		Or4a75	0	0
		Or4a76	0.000118119	0
		Or4a77	0.000144706	-0.000242281
		Sardh	0.000829444	-0.000267311
		Or4a78	0	3.22566e-05
		Hspa14	0.0157755	0.00488338
		Or4a79	0	0.000132731
		Or4a80	1.05539e-06	-2.66577e-05
		Grb14	0.00384331	0.0165123
		Gm45902	0.00152802	0.00181366
		Or4a81	-8.38994e-05	-0.000131245
		Or4c12b	0	0
		Cdnf	-6.49798e-05	-0.000591811
		Or4a47	-0.006967	-0.00929856
		Or4c58	0.000628203	-7.13814e-05
		Or4c10b	0	5.08312e-05
		Or4c10	-1.27934e-05	-0.000106758
		Or4c12	0	0.000106184
		Fam107b	0.00926081	-0.00964002
		Or4c35	0	0.000233404
		Vav2	-0.00406523	-0.00774495
		Brd3os	0.00242711	-0.00983925
		Rpap1	-0.000140414	-0.000869542
		H13	-0.00327867	-0.0213478
		Mcts2	-0.015911	-0.0244019
		Id1	-0.00242715	0.000411661
		Cox4i2	-0.000900303	-0.000328633
		Bcl2l1	0.0129078	-0.00179538
		Phactr3	-0.00132203	-0.0425918
		Olfr1565	0	0
		Tyro3	0.00273261	0.00444122
		Cobll1	-0.00570528	-0.00330448
		Sycp2	-0.0280618	-0.0610562
		Ppp1r3d	-0.00519143	-0.00823179
		Fam217b	-0.00202706	4.8995e-05
		Cdh26	0.000190616	0.000699906
		Tpx2	-0.00175539	-0.00127631
		Brd3	0.00585513	-0.0183844
		Mylk2	0	0
		Foxs1	1.49544e-05	-0.000110623
		Cdh4	-0.021647	0.032147
		Slc38a11	-0.00127974	-0.0035858
		Dusp15	-0.0185822	-0.0143667
		Wdr5	0.0109183	0.00716417
		Taf4	-0.00932373	0.0117124
		Scn3a	0.0428492	0.0835885
		Lsm14b	0.000823908	-0.00291151
		Psma7	0.00432828	-0.0328917
		Rxra	-0.00431862	-0.00462823
		Ss18l1	0.00241737	-0.00423181
		Mtg2	-0.00234872	-0.0184416
		Ttll9	-0.00621706	-0.00324301
		Frmd4a	-0.00264525	0.072715
		Nup160	0.0230148	0.0130203
		Pdrg1	-0.00637414	-0.0188279
		Xkr7	-0.00364525	-0.00765187
		Scn2a	0.0297997	0.0167158
		Mga	0.0575887	0.0323068
		Col5a1	0.00454475	0.00358024
		Ccm2l	0.000267935	-0.000645655
		Prpf18	0.00801441	-0.0140023
		Fnbp4	0.035334	0.0383597
		Fcnb	-0.000137185	0.000141386
		Csrnp3	0.0567709	0.0987501
		Bend7	-0.00254738	0.00275318
		Galnt3	0.00381763	-0.000149982
		Mapkbp1	0.00537917	0.0304592
		Jmjd7	-5.9407e-05	0.000307794
		Sephs1	-0.0119242	-0.00857227
		Hck	-0.00245414	-0.00771322
		Phyh	0.025079	0.00168096
		Olfm1	0.0225058	-0.0330327
		Gm28042	-6.02013e-05	0.000105935
		Ppp1r26	-0.000439674	-0.00283731
		Pierce1	-0.00065415	-0.00134961
		Ucma	0.00103346	-0.00378236
		Mrps2	0.00058377	0.00132096
		Ttc21b	0.0110421	0.0107353
		Pla2g4b	5.18868e-05	0.000508485
		Gbgt1	0.000352134	0.00047336
		Sptbn5	-0.00144939	-0.00241705
		Slco4a1	0.000589744	2.83578e-05
		Ehd4	-0.00482289	-0.00633468
		Ntsr1	0.0022919	0.0015585
		Mcm10	-0.00112327	-0.00295465
		Mrgbp	-0.00454514	-0.0128301
		Ogfr	0.0019515	-0.000337049
		Optn	0.0100164	-0.00211331
		Pla2g4e	0.00833282	0.0185495
		Ccdc3	0.00162386	0.00185119
		Pla2g4d	-0.000106292	0.000122393
		Camk1d	-0.0370685	-0.0542036
		Pla2g4f	0.000131049	0.000136621
		Agbl2	0.00058899	-0.00218055
		Col9a3	-0.000161107	0.00359382
		Cdc123	0.0140335	0.000600874
		Tcfl5	-1.38978e-05	-7.45899e-05
		Nudt5	0.00510921	-0.0253393
		Gm13199	-0.00261923	0.000999073
		Ralgds	0.00030221	0.0126323
		Sec61a2	0.0411275	0.0365204
		Mtch2	0.0093137	-0.0325702
		Cel	9.23572e-05	0.000241025
		Dhtkd1	0.0101347	-0.00180776
		Upf2	0.0129329	-0.0280371
		Gtf3c5	-0.00814293	-0.0168081
		Proser2	-0.00024619	-0.00207525
		Scn1a	-0.00351441	0.0619543
		Echdc3	-0.000862252	-0.000621163
		Gfi1b	0	0
		1700014B07Rik	-0.000305047	-0.000234206
		Dido1	0.0259566	0.00831857
		Gid8	-0.00326391	-0.0127353
		Slc17a9	-0.000355458	0.00208353
		Bhlhe23	0.000592351	9.2181e-05
		Usp6nl	-0.00676292	-0.0051367
		Vps39	-0.0128519	-0.016763
		Ythdf1	0.00667992	0.00971003
		Birc7	-3.27129e-05	-0.000197287
		Nkain4	0.0105595	0.00123005
		Scn9a	-0.0488375	-0.115766
		Scn7a	-0.00246291	-0.00733931
		Tsc1	-0.00171834	-0.0367975
		Tmem87a	-0.000249177	0.0165814
		Spaca9	0.00104768	-0.000114449
		Ak8	0.00191395	-0.00258158
		Gtf3c4	-0.00167675	-0.0100543
		Xirp2	0.00306564	0.00044907
		Gm21830	0	0
		Ddx31	0.00267246	0.00131087
		B3galt1	0.0830938	0.11293
		Barhl1	-0.00328624	-0.00818314
		Cfap77	0.00460417	0.00143839
		Ganc	0.00842208	-0.00669334
		Ttf1	0.00396507	-0.00355668
		Stk39	0.0220225	0.0249951
		Gm52968	0.000114328	-0.000115713
		4933409G03Rik	0	9.41378e-05
		Setx	0.0299503	0.0489269
		Arfgap1	0.0107878	-0.0212609
		4932414N04Rik	-0.00103513	-0.00221249
		Cers6	0.024895	0.0554494
		Nostrin	-0.000275688	0.000162533
		Ntng2	0.00176249	0.030656
		Psmc3	-0.0108979	-0.0444105
		Med27	-0.00382218	0.00422999
		Col20a1	-0.00926906	-0.0106201
		Spc25	-0.000842111	-0.000811712
		Chrna4	-0.0126993	-0.00725841
		Slc39a13	0.000483364	-0.00817172
		Dnmt3c	-0.000180098	-6.09345e-05
		G6pc2	-0.000279797	0.000115541
		Mapre1	0.00221576	0.0139048
		Spi1	0.000199917	0.000681993
		Efcab8	-0.00202563	-0.000423967
		Sun5	9.99091e-05	0
		Celf2	0.176052	0.153334
		Abcb11	-0.000183729	-0.000679023
		Dhrs9	1.46453e-05	-7.35183e-05
		Bpifb2	-0.000505114	-7.36165e-05
		Bpifb6	0.000277981	7.56459e-05
		Bpifb3	-0.000196667	-0.000487918
		Bpifb4	0	0
		Bpifa6	6.16243e-05	4.12943e-05
		Lrp2	-0.00161905	0.00145674
		Bpifa2	-1.08553e-05	-7.63397e-05
		Mybpc3	0.000836616	-8.2603e-05
		Bpifa3	0.000180934	8.3382e-05
		Bpifa1	0.000108054	0
		Bpifa5	0	0
		Bbs5	0.00480166	-0.0286594
		Klhl41	-0.00191662	-0.00267059
		Bpifb1	0.000777384	-0.000111085
		Bpifb5	0.000229989	1.23146e-05
		Itih5	4.34569e-05	-0.000953843
		Fastkd1	-0.0170424	-0.0337259
		Bpifb9a	-0.000224601	-0.000681274
		Bpifb9b	-0.00010023	-0.00103714
		Cdk5rap1	0.00210088	-0.0129234
		Snta1	0.013423	0.00885746
		Sfmbt2	-0.0389072	-0.0117171
		Ppig	0.040401	0.0541184
		Ccdc173	0.00539916	-0.00331859
		Phospho2	0.00105027	0.000645518
		Urm1	-0.00641418	-0.0193294
		Cbfa2t2	0.0189329	0.0428726
		Klhl23	0.00606851	-0.0144193
		Cercam	0.00206012	-0.00478704
		Capn3	0.000268614	-0.000131337
		Necab3	0.00281473	0.0010102
		Ssb	0.0122692	-0.0151839
		1700003F12Rik	-0.00222053	-0.00502666
		Actl10	-0.00101594	-0.000794248
		Prkcq	-0.00263914	0.000138408
		Mettl5	-0.000861004	-0.0182419
		E2f1	0.00104698	-0.000846427
		Pxmp4	-0.00672521	-0.0161033
		Zfp341	-0.00425468	-0.00413471
		Zfp106	0.00973395	-0.00816953
		Chmp4b	-0.00592372	-0.0247116
		Ubr3	0.0322971	0.0469577
		Snap23	0.0175289	0.0177557
		Myo3b	-0.00320452	-0.00211234
		Lrrc57	-0.00274936	-0.010418
		Sp5	1.50974e-05	0.00149986
		Haus2	0.0115826	0.00361913
		Erich2	-0.00544745	-0.00598109
		Stard9	-0.0144343	-0.0116831
		Gad1	0.000827312	0.0292022
		Cdan1	0.0119685	0.00155526
		Itch	0.0442119	0.0432103
		Dynlrb1	-0.0154985	-0.0399056
		Map1lc3a	-0.0183219	-0.0591375
		Pigu	-0.00137284	-0.00441191
		Trp53inp2	-0.0140454	-0.0178708
		Gorasp2	0.0187938	0.00160174
		Ttbk2	-0.00698544	0.00384784
		Tlk1	0.0326979	0.0344762
		Ncoa6	0.0342048	0.0516101
		Ggt7	-0.0148867	-0.0238691
		Ubr1	0.0302598	0.0393925
		Pfkfb3	-0.015833	0.00322355
		Tmem62	0.0154037	0.00712153
		Mettl8	0.0115702	-0.00494105
		Rbm17	-0.0277321	-0.0337911
		Gm17490	0	0
		Il2ra	-0.000123298	-0.000225981
		Acss2	-0.0132445	-0.0165209
		Gss	-0.0145182	-0.0324293
		Ccndbp1	0.0109374	0.00126068
		Dcaf17	0.00565594	-0.0190068
		Myh7b	0.0010239	-0.00377146
		Cybrd1	-0.00242636	-0.00177515
		Odf2	0.0116934	-0.021254
		Epb42	-0.000257137	-0.00033808
		Tgm5	0.000978876	0.000643902
		Gle1	0.00410578	-0.00976138
		Tgm7	0.000851265	0.000386934
		Lcmt2	0.000800062	-0.00812759
		Kcnq2	-0.00915378	0.0153384
		Il15ra	0.000853889	-0.00709774
		Trpc4ap	0.00502375	0.00106058
		Eef1a2	0.0315895	-0.0352166
		Edem2	0.0124716	-0.00908992
		Gm17581	0	0
		Procr	-8.01755e-05	-0.000169273
		Mmp24	-0.0177201	-0.0367497
		BC029722	-0.00887593	-0.0239895
		Ppdpf	0.00472592	-0.00747152
		Fbh1	0.0072861	0.00641158
		Ptk6	-7.58797e-05	-1.52826e-05
		Eif6	0.00557645	0.00154132
		Srms	-0.000611303	-0.000754228
		Fndc11	0.000476561	5.47445e-05
		Adal	0.0215012	0.00329523
		Zscan29	-0.00597233	-0.00492505
		Ankrd16	0.0121404	-0.00331461
		Helz2	-0.00111732	-0.000873246
		Itga8	0.044421	0.0398934
		Gmeb2	-0.00369141	0.00705698
		Stmn3	-0.0327241	-0.126678
		Tubgcp4	-0.00422753	-0.00997008
		Mindy3	0.0182613	0.0334555
		Pter	0.00438569	-0.00100163
		C1ql3	0.0535149	0.00451332
		Trp53bp1	0.010056	0.0345246
		Rsu1	0.0104348	0.0233859
		Map1a	0.0159321	-0.0272526
		Dync1i2	-0.0210867	-0.072328
		Cubn	-0.00816328	-0.0142002
		Trdmt1	-0.00505097	8.53986e-05
		Slc25a12	0.0238252	0.045043
		Hat1	-0.00232439	-0.00293577
		Vim	0.000436131	0.000360423
		St8sia6	-0.0129487	0.00140946
		Metap1d	-0.00690952	-0.0144201
		Dlx1	0.002935	0.00182535
		Dlx2	0.00103906	0.000296368
		Hacd1	0.0123618	0.0127012
		Stam	0.0285356	0.0378465
		Tmem236	0.000858437	0.00124508
		Mrc1	-0.000290608	0.000450037
		Slc39a12	0.00448747	0.0103524
		Itga6	0.004317	0.00817826
		Pdk1	0.0289771	0.00838742
		Ppip5k1	-0.00208735	-0.00912374
		Cacnb2	0.0803119	0.0924716
		Ckmt1	0.0246408	-0.0300804
		Strc	-0.00100113	-0.00154435
		Catsper2	0.0170491	0.0059803
		Rtel1	-0.0029408	-0.000892445
		Madd	0.000689417	0.000954151
		Nsun6	-0.0325077	-0.0595859
		Pdia3	-0.0881964	-0.0874289
		Ell3	-0.00118034	-0.00125338
		Arl5b	-0.00548442	-0.00614393
		Serinc4	-0.00258011	-0.00219668
		Malrd1	0.00011941	-0.00111277
		Serf2	-0.00417164	-0.0382916
		Arfrp1	-0.00376589	-0.0158541
		Hypk	-0.0151947	-0.0367741
		Mfap1b	0.000183471	-0.0157442
		Nr1h3	-0.00374184	-0.00584002
		Mfap1a	0.00693697	-0.02264
		Plxdc2	0.0119315	0.10354
		Zgpat	0.00141953	-0.0116671
		Rapgef4	0.0208402	0.00126851
		Lime1	-0.000456853	-9.93175e-05
		Wdr76	-0.00740521	-0.0188881
		Zbtb46	-0.00142922	-0.010149
		Abhd16b	0	0
		Nebl	0.0329437	0.0589676
		Acp2	0.0021881	-0.00753665
		Ddb2	0.00816715	-0.0143912
		Map3k20	-0.00315337	0.00775739
		Cdca7	0.000133224	-0.00100144
		Dnajc1	0.046896	0.0966209
		Commd3	-0.0194734	-0.0519715
		Tpd52l2	0.00501914	-0.00229605
		Sp3	0.0241588	0.0431232
		Gm11084	0.00288587	-0.00570725
		Rbm39	0.00963473	-0.014204
		Phf20	0.0240942	0.0115706
		Scand1	-0.0117391	-0.0321563
		Pacsin3	-0.00039201	-0.00287356
		Bmi1	0.00271193	-0.000709448
		Dnajc5	0.0178702	0.000519127
		Spag6	-0.00164596	-0.006429
		Carlr	-0.00104267	-0.00273962
		Frmd5	-0.00464153	0.0398085
		Ola1	0.0156305	0.0351173
		Cnbd2	-0.0395822	-0.0380438
		Pip4k2a	0.00733525	0.0100826
		Sp9	0.0023462	-0.00140838
		Cir1	0.0262047	-0.0071684
		Sptan1	0.0295242	-0.0118433
		Arfgap2	-0.00117151	-0.00943083
		Scrn3	-0.0021801	-0.0148297
		Armc3	0.000406285	0.000262993
		Uckl1	-0.0935559	-0.107637
		Msrb2	0.00572132	-0.00405943
		Dync2i2	0.00714275	-0.00429083
		Ptf1a	0	3.42921e-05
		Golm2	0.00788677	0.0108728
		4921504E06Rik	8.09229e-05	-0.000222222
		Mageb3	6.28461e-05	9.07101e-05
		Otud1	0.00080009	-0.00143999
		Cstpp1	0.0157671	0.0195338
		Set	0.0119399	-0.025279
		Zfp512b	0.00208849	-0.0107668
		Lrp4	-0.00162116	0.00171404
		Pkn3	-0.00027367	-0.00041438
		Prpf6	0.0216039	-0.00465924
		Zdhhc12	0.000967264	-0.00142369
		Samd10	-0.000832289	-0.00786245
		Gm29797	-0.0017426	-0.00299867
		Gpr155	-0.00592509	-0.00961566
		Sox18	0.000479591	0.000473166
		Ctdspl2	0.040719	0.0384306
		Eif3j1	0.00540105	-0.0057638
		Zer1	0.0161511	-0.0139045
		Tcea2	0.000144847	-0.00639422
		Spg11	0.0110167	0.0034392
		Wipf1	0.00137645	0.000417829
		Patl2	0.00159873	0.000433151
		Chrna1	0.000117164	-0.000657422
		Epb41l1	0.00375468	0.00474554
		B2m	0.022818	0.0166761
		Trim69	4.38293e-05	-0.000280564
		Aar2	-0.00101039	-0.016539
		Terb2	0.0007421	-0.000549198
		Sord	0.0158754	0.00782218
		Rgs19	0.00353481	0.00140174
		Lkaaear1	0.000228741	0.000113023
		Duox2	7.4763e-05	0.000317823
		Duoxa2	-0.000114641	0.000238406
		Oprl1	-0.00231686	-0.00919701
		Duoxa1	0.000119222	0.00072141
		Duox1	-0.00155296	-0.0026409
		Etl4	0.0684234	0.104207
		Shf	0.00325252	-0.00759658
		Dlgap4	0.0274142	0.0305731
		Myl9	0.00162738	0.000172392
		Slc28a2	0.000263636	0.000273386
		Tgif2	-0.000716373	-0.00136501
		Slc28a2b	-0.000383572	-9.53684e-05
		Rab5if	-0.0122645	-0.0387927
		Ckap5	0.0169228	0.0367278
		Sla2	-0.00145734	-0.00137201
		Chn1	0.0871494	0.0399371
		F2	0.000612378	0.000173447
		Bloc1s6	0.00135642	-0.00748228
		Zfp408	0.00805152	-0.0125283
		Sqor	0.00131705	-0.000701366
		Ndrg3	0.02597	0.00828445
		Myt1	0.0134916	0.0128726
		Arhgap21	0.0569849	0.0422065
		Enkur	0.00659283	0.000311145
		Dsn1	0.00230623	-0.00034863
		Pcmtd2	-0.0327126	-0.00122946
		Soga1	0.00252342	-0.0157371
		Tldc2	0.000624103	0.000102809
		Polr3k	0.000310913	-0.00553596
		Thnsl1	-0.0131301	-0.0168047
		Gm14496	-0.000794129	-0.00119169
		Arhgap1	-0.00171263	-0.00477394
		Gpr158	0.068802	0.131674
		Myo3a	-0.00444684	-0.00469302
		Gad2	-0.0197638	0.0270915
		Apbb1ip	-0.00118066	-0.0021275
		Atg13	0.0158694	0.0218463
		Harbi1	0.00222034	-0.000656668
		Samhd1	-0.00574473	-0.0136397
		Pdss1	0.0185509	0.0170028
		Rbl1	-0.00658391	-0.00283592
		Atf2	0.0883165	0.0937355
		Mroh8	-0.00886077	-0.0104933
		Atp5g3	-0.0252408	-0.0628011
		Rpn2	-0.00745633	-0.0369828
		Ghrh	-0.00407847	-0.00267912
		Manbal	0.00226277	-0.0172623
		Lnpk	0.0058713	0.0101752
		Evx2	-0.00155603	-0.00282351
		Hoxd13	5.97365e-05	0.000400257
		Hoxd12	0	0
		Ambra1	0.0626171	0.101099
		Hoxd11	0	0
		Chrm4	0.000356735	0.000103363
		Hoxd10	0	7.90182e-05
		Hoxd9	0	0
		Hoxd8	0	0
		Hoxd3	7.20972e-05	0.000312541
		Src	-0.0101458	-0.0234412
		Hoxd4	0.000186304	-0.000218354
		Gm28230	0	0
		Blcap	-0.0105718	-0.0283769
		Hoxd1	8.73467e-05	0
		Mtx2	-0.0109771	0.0226425
		Nnat	0.00783637	-0.0367225
		Mdk	0.00422735	0.00581802
		Sema6d	0.0144773	0.0313421
		Cstad	0.000393022	-0.0031895
		Ctnnbl1	-0.0137857	-0.0356256
		Vstm2l	-0.01945	-0.0330473
		Slc24a5	-0.00726759	-0.070588
		Tti1	0.0016072	-0.00273317
		Hnrnpa3	-0.0254459	0.00181538
		Nfe2l2	-0.000902519	-0.00390328
		1700001O22Rik	-0.00297145	-0.00441713
		Rprd1b	0.00534359	-0.0057584
		Ntmt1	0.00244257	-0.00768891
		Tgm2	0.000703093	-0.0025021
		Asb6	-0.00771526	-0.00258469
		Prrx2	0.000547715	3.79867e-05
		Agps	0.0378662	0.0517043
		Ttc30b	-0.00217665	-0.00448935
		Ptges	0.000987854	-0.00605058
		Ttc30a2	-0.000183871	-0.000615114
		Ttc30a1	-0.00584785	-0.00379163
		D630003M21Rik	-4.56199e-05	-0.00366329
		Tor1b	0.000365615	0.0021217
		Pde11a	0.0112498	-0.00507225
		Cyct	8.80657e-05	9.57736e-05
		Tor1a	0.0044653	-0.00898396
		Rbm45	0.00454521	0.000199772
		BC005624	0.0127691	-0.0163317
		Dgkz	0.0226254	0.0217325
		Abi1	0.0266578	0.0407996
		Bpi	0.000133443	0.000351526
		Myef2	-0.00365579	-0.0483764
		Ctxn2	0.00234869	-0.0242444
		Lbp	0.000993412	0.000103127
		Creb3l1	-0.000924819	-0.000318504
		Osbpl6	-0.000905991	0.0121742
		Prkra	-0.00349796	-0.000596911
		Pjvk	-0.000289126	2.99211e-05
		Fkbp7	-0.000771929	-0.00744134
		Plekha3	-0.000526682	0.00131129
		Usp20	-0.00639132	-0.011896
		Slc12a1	0.00252427	-0.00126978
		Dut	-0.000420213	-0.0112087
		Fbn1	-0.0104207	0.00832292
		Cep152	-0.00719323	-0.0106538
		Fam83d	0.000799636	0.00134081
		Shc4	-0.00218569	-0.00443447
		Eid1	0.0230463	-0.0317494
		Acbd5	0.0361745	0.0496969
		Phf21a	0.0373613	0.0675654
		Mastl	-0.00840225	-0.0102433
		Secisbp2l	0.0215397	0.00653553
		Yme1l1	0.0160058	-0.0204959
		Dhx35	-0.00396492	-0.00667362
		Potegl	0.0124049	0.00574315
		Nxph2	0.00435588	0.00321799
		Gm826	-6.9688e-05	-1.1984e-05
		Mafb	0.00106052	0.0019051
		Spopl	0.0377484	0.0454867
		Top1	0.0631318	0.0949528
		Cops2	0.0198438	0.0317333
		Hnmt	0.00659084	0.00144906
		Tbpl2	0.000265391	4.02619e-05
		Galk2	0.0111147	-0.00518793
		Plcg1	-0.0225416	0.00288582
		Zhx3	0.0100774	0.0195542
		Fam227b	-0.0120341	-0.0179678
		Large2	-0.00174984	-0.00238765
		Fgf7	-0.00590032	-0.00173539
		Il1rn	0	0.000116856
		Dtwd1	0.00727858	-0.00905137
		Gm17555	-0.000235885	-0.000225102
		Pex16	-0.00532046	-0.0103929
		1700029I15Rik	2.78885e-05	-0.000597521
		Lpin3	-0.000210811	-0.000496043
		Emilin3	0.00012838	-0.000508882
		Psd4	5.16969e-05	0.00050368
		Mapk8ip1	-0.00931916	-0.0302433
		Chd6	0.0355543	0.0148896
		Atp8b4	6.34324e-06	0.000950424
		Pax8	0.000765415	-0.00332489
		Fnbp1	-0.0229505	-0.0164115
		Slc27a2	-0.0127789	-0.0246683
		Cry2	0.0368837	0.014779
		Slc35c1	-0.00162325	-1.1811e-05
		Hdc	-0.000525047	-0.0010608
		Chst1	0.00726664	-0.00413005
		Syt13	0.00154039	-0.0243241
		Gpr107	0.0208129	0.00793534
		Prdm11	-0.00598365	-0.00487921
		Ncs1	-0.0114257	-0.0153822
		Ptprt	0.00155365	0.0455854
		Trp53i11	-0.0136359	-0.0161859
		Srsf6	-0.00730398	0.0392401
		Hmcn2	-0.0017056	-0.00208554
		Tspan18	-0.00363017	-0.00333102
		L3mbtl1	-0.00932135	-0.0176834
		Ass1	0.0032987	-0.0311753
		Ttn	-0.0101164	-0.00865505
		Gabpb1	-0.0225031	0.00611129
		Sgk2	-0.00278373	-0.00129832
		Ift52	0.0144266	-0.0107756
		Fubp3	-0.0033299	0.00888824
		Prdm12	0.000581588	-0.000261589
		Mybl2	0.000750551	0.000954184
		Gtsf1l	0.000195648	0
		Ccdc141	-0.00543108	0.000318386
		Tox2	-0.0327863	-0.0127844
		Exosc2	-0.00104866	-0.00167589
		Jph2	0.000611422	-2.70316e-06
		Oser1	-0.00270838	-0.00574363
		Usp8	0.0167185	-0.00323167
		Sestd1	0.027691	0.0302039
		Cd82	0.000788688	0.000475155
		Gdap1l1	0.000200331	-0.0179402
		Fitm2	0.00327544	-0.00866233
		Usp50	-0.0308098	-0.108004
		R3hdml	-0.00023775	-0.000220694
		Abl1	0.00452837	0.0238359
		Gm56303	0	0
		Qrfp	-0.000291889	-0.000120888
		Zfp385b	0.0737114	0.00420821
		Fibcd1	-0.00969861	-0.00671055
		Hnf4a	-0.000631414	-0.000796554
		Cacna1b	-0.000688314	0.00367749
		Ttpal	-0.00956018	-0.00698572
		Lamc3	-0.00130122	-0.000542359
		Serinc3	0.014388	0.0072487
		Aif1l	-0.00030532	-0.000110866
		Pkig	0.0324069	0.00190127
		Ada	-0.00102677	-0.000573209
		Trpm7	0.0437491	0.0723821
		Ccn5	0.000554904	4.17016e-05
		Kcnk15	-0.00191732	-0.00079152
		Rims4	-0.00383651	-0.00797506
		Nup214	0.0198261	-0.000560701
		Ywhab	0.0205221	-0.0190703
		Sppl2a	0.0189203	0.0193107
		Pabpc1l	0.000211035	-0.000692368
		Fam78a	-0.00161518	-0.00225758
		Plpp7	-0.00856244	-0.0168256
		Tomm34	0.0018739	-0.0142192
		Ube2e3	0.0146612	0.000879526
		Stk4	0.00165418	-0.00632544
		Kcns1	0.00519626	0.00473144
		Wfdc5	0.000162175	0
		Wfdc12	-0.000169705	0.000288448
		Ap4e1	0.0290373	0.0297174
		Wfdc15a	0	0
		Wfdc15b	0	7.47316e-05
		Semg1	0	0
		Hsd17b12	-0.0365723	-0.0252336
		Svs3b	0	0
		Svs4	0	0
		Svs3a	0	0
		Itga4	0.0142491	0.00411032
		Svs6	0	0
		Svs5	-0.000220827	-0.0011022
		Blvra	0.00106006	-0.0098023
		Slpi	-0.00102742	-0.00101712
		Cerkl	0.00136416	-0.00707174
		Neurod1	-0.000378188	-0.0139643
		Ncaph	0.000293419	-0.00054077
		Itpripl1	-0.000278025	-0.000363099
		Ttc17	0.0273858	0.0088895
		1810024B03Rik	-0.0033603	-0.00908925
		Matn4	0.00230911	0.00414313
		Api5	-0.0136559	-0.0129099
		Rbpjl	0.000988423	0.000179928
		Sdc4	0.00516574	0.00403113
		Lrrc4c	0.00772738	0.155151
		Snrnp200	0.00113483	-0.0116235
		Sys1	0.00767904	-0.0367951
		Gm20458	0.00141788	-0.00181089
		Trp53tg5	-0.0013031	-0.000992748
		Ciao1	0.00867252	-0.0186751
		Tmem127	-0.00368336	-0.00118907
		Itprid2	-0.000441432	0.00950852
		Dbndd2	0.0036867	0.000411339
		Ppp1r1c	0.00113321	0.00319095
		Stard7	0.0362916	0.0335753
		Prrc2b	0.0159583	0.0234854
		Dusp2	-0.000117056	-0.000710029
		Pigt	-0.0211975	-0.0303683
		Iftap	-0.0024306	-0.0148233
		Rag2	0.000798163	0.000128772
		Rag1	-0.000264488	-0.000170167
		Wfdc2	0.00034329	-2.14812e-05
		Spint3	0.000208771	0.000101593
		Traf6	0.00818534	-0.0079838
		Wfdc6a	0	0
		Eppin	0	0
		Wfdc8	0.00122278	-0.0011643
		Astl	8.0055e-05	-4.91966e-05
		Wfdc6b	0.000142579	0
		Adra2b	3.18774e-06	-0.000342128
		Wfdc16	0	0
		Wfdc9	0	9.43064e-05
		Wfdc10	-0.000394137	-0.000215695
		Wfdc11	-0.000182814	-0.000182814
		Wfdc13	0	0
		Spint4	0	0
		Spint5	0	0
		Pomt1	-0.0105243	-0.015373
		Gpat2	-9.66138e-05	-0.000752927
		Wfdc3	-0.000404507	-0.00246594
		Fahd2a	0.00447533	-0.0134775
		Uck1	0.00217809	5.8841e-05
		Prr5l	-0.00404121	4.9796e-05
		Dnttip1	0.00745074	-0.00567807
		Commd9	-0.000176784	-0.00880862
		Ube2c	-0.00040029	0.000111813
		Ehmt1	0.0240013	0.0831667
		Kcnip3	0.0514451	0.0157852
		Tnnc2	0.000217818	0.000286472
		Ldlrad3	0.00961322	-0.0144885
[truncated: 20,547 more rows]

## Sheet: Fig 6D
	Figure 6d
		Gene	Delta_MAR709_vs_DIO_Vhcl.	Delta_acyl-GLP-1_vs_DIO_Vhcl.
		Pcmtd1	0.0607914	-0.0104893
		Cdh7	0.0465436	-0.0868844
		Exo1	0.00156379	-0.000682012
		Becn2	0	0.000142629
		Uxs1	0.0130374	0.000221193
		Cdh19	0.00222552	-0.000607505
		Dsel	0.00102362	0.00147411
		Gmppa	-0.00873175	0.0105355
		Pld5	-0.0384518	-0.059962
		Rbm8a2	-0.000684412	-0.00277415
		Asic4	-0.018683	0.00308824
		Cntnap5a	-0.0723579	0.0335445
		Sntg1	0.0321002	-0.0555244
		Gm19965	0.001857	-0.000633688
		Rrs1	-0.00185786	0.0114379
		Gm29106	0.000868209	0.000711342
		Tsn	0.0104782	0.0474253
		Nifk	0.00628682	0.0244389
		Adhfe1	0.00106668	0.000293799
		Vxn	0.0211722	-0.00348643
		Cep170	0.0413656	-0.0688145
		Mybl1	0.000726264	-0.00734251
		Vcpip1	0.00612879	-0.0310264
		Tpp2	0.00246829	-0.0433289
		Sdccag8	0.035287	0.00938672
		Mettl21c	0.000979906	0.000601643
		Gm8251	-0.00132896	-0.00168969
		Niban1	-0.00480183	-0.00020235
		Akt3	0.0923189	-0.120554
		Zbtb18	0.0257169	-0.0146585
		Tex30	0.00212321	0.0166282
		Edem3	0.00934976	-0.0278167
		1700016C15Rik	-0.000475144	-0.000572478
		1700025G04Rik	-0.0023039	-0.0717588
		Adss	-0.010263	-0.0191024
		Catspere1	-0.00125938	-0.00130299
		Tsen15	-0.00323305	0.0124407
		Epha4	0.0482643	-0.122548
		Colgalt2	-0.0016052	0.00563428
		Poglut2	0.0018011	0.005132
		Catspere2	0.025038	-0.0175648
		Pax3	0.00469489	0.000593616
		Bivm	0.00486623	-0.00130236
		Sgpp2	-0.022983	0.00817794
		Desi2	0.0331941	-0.044576
		Cox20	-0.0184569	0.0299349
		Ercc5	0.00480925	-0.0243046
		Mettl21e	0.00066149	0.000404064
		Farsb	0.00563389	-0.00994885
		BC035947	-0.0023439	0.00432533
		Rgl1	0.0361001	0.0210549
		Apobec4	0.000898261	0.017991
		Mogat1	-0.00321573	0.00115216
		Arpc5	-0.00106223	0.00440168
		Gulp1	-0.0030832	-0.0164019
		Hnrnpu	0.00916648	0.0142839
		Efcab2	0.00524268	-0.0134259
		Acsl3	-0.0208014	-0.00857174
		Ncf2	-0.00034348	0.000697669
		Kif26b	-0.0343867	-0.0364957
		Sgk3	0.0170831	-0.0201006
		Utp14b	0.000311736	-0.00104782
		Kcne4	-0.000560407	-0.000329462
		Scg2	-0.0214362	0.166183
		Smyd3	0.0561408	-0.0142547
		Ap1s3	0.00821386	0.0103442
		Tfb2m	-0.00590324	0.00666697
		Cnst	0.0158857	-0.00581051
		Col3a1	-1.25345e-05	-0.000319454
		Mcmdc2	-0.00994834	0.00706579
		Tcf24	-0.00106149	-0.00124296
		Sccpdh	-0.0206885	0.0103612
		Smg7	0.00493681	-0.0577583
		Kif28	-0.000468697	4.80139e-05
		Col5a2	0.00180475	-3.66429e-05
		Wdfy1	0.0177698	0.0216541
		Ppp1r42	0.000413568	0.00168985
		Mrpl44	0.000106413	0.0133946
		Serpine2	-0.0166301	0.0116565
		Nmnat2	0.0478288	-0.0369076
		Fam124b	-0.000142694	-0.000407503
		Ahctf1	-0.00474656	-0.000736594
		Cops5	0.00878772	0.0316004
		Lamc2	0.0107136	-0.00018573
		Cul3	0.0333846	-0.0431677
		Lamc1	0.0064141	-0.0127276
		Gm45261	3.37212e-05	9.87419e-06
		Shcbp1l	-0.00548891	-0.00100833
		Dnah7b	-0.017841	-0.0183313
		Dhx9	0.0254206	-0.0242307
		Npl	-0.00326915	-0.00733001
		Dnah7c	-0.00180357	-0.000730436
		Slc39a10	-0.0145751	0.00258416
		Cspp1	0.00718522	-0.0154313
		Rgs8	-0.0175567	-0.0118125
		Tmeff2	0.0338173	-0.0718805
		Rgs16	-0.00584846	0.00362214
		Cavin2	-0.00225838	-0.00582808
		Rnasel	0.00832683	0.00482027
		Arfgef1	0.0521875	-0.0460297
		Dock10	0.00948107	-0.0589382
		Cpa6	0.00570266	-0.0204978
		Rgsl1	0.00384399	-0.00252019
		Teddm2	0.00283978	-0.00343534
		Teddm1b	-0.000159445	0.000178738
		Teddm1a	-0.000117705	3.09668e-05
		Nabp1	-0.00397319	0.000243023
		Nyap2	0.0533518	-0.102795
		Glul	0.0335678	0.0222552
		Irs1	0.000928938	-0.0374951
		Gm9747	-0.000359204	0.000727747
		Zfp648	0.00079469	0.000458229
		Prex2	0.00464168	-0.0433441
		Rhbdd1	-0.00958549	-0.0181234
		Col4a4	0.012645	-0.000294499
		Col4a3	0.00208656	0.00123205
		Cacna1e	0.0609844	0.0398744
		Ier5	0.00911746	0.00927011
		Mr1	4.77342e-05	0.00122171
		A830018L16Rik	0.022489	-0.0814031
		Stx6	0.0196826	-0.00955929
		BC034090	-0.00128957	-0.00160699
		Mff	0.00895733	0.00771886
		Tm4sf20	-0.0024265	-0.000492209
		Gm47791	0	0
		Xpr1	0.0272292	-0.0512207
		Myo1b	0.0046927	-0.0120074
		Cdc42bpa	0.0636023	-0.0409712
		Acbd6	0.0147359	-0.0224564
		Lhx4	0.000453663	0.00414398
		Stat4	0.00723625	0.0025638
		Qsox1	0.00744706	0.0284107
		Sulf1	-0.00632995	-0.018453
		Cep350	0.0462312	-0.00446379
		Coq8a	0.00416995	0.013358
		Slco5a1	0.00119948	0.0175348
		Agfg1	0.0466163	-0.0347595
		A030005L19Rik	-0.00157891	-0.000752232
		A030014E15Rik	-0.00031091	-0.00025229
		Gm6217	0	0
		A030003K21Rik	-0.000139049	-1.17582e-05
		Prdm14	0.000175054	0.00039755
		Gm7544	0.000194018	0
		Gm47955	0	0
		Gm47959	0	0
		Slc19a3	0.00233302	0.00189875
		Krtap28-10	0.000124165	0.000122203
		Gm47969	0.000121416	-9.12267e-06
		A030005K14Rik	0	0
		Krtap28-13	-0.000242483	-0.000144313
		Ccl20	0	0.000150143
		Clasp1	0.0404733	-0.0384796
		Daw1	-0.000160382	-3.77037e-05
		Tor1aip1	0.00969721	8.07345e-05
		Tfcp2l1	0.000614491	0.000701312
		Psen2	0.00676988	0.0251766
		Sphkap	0.0722897	0.0637159
		Itpkb	-0.009862	-0.00292753
		Stum	0.0156828	-0.00207333
		Pid1	0.000932574	-0.0539993
		Tor1aip2	0.0284068	0.0417325
		Fam163a	0.00653275	-0.00972384
		Gli2	-0.00236518	-0.00225046
		Inhbb	-0.0015176	0.000398526
		Dner	-0.0185584	-0.0271335
		Ncoa2	0.0300888	-0.0373063
		Ralb	-0.0115447	-0.00879385
		Tmem185b	-0.00855639	0.011253
		Parp1	-0.00666145	0.0181767
		Tram1	0.0110495	0.0202382
		Lactb2	0.0248307	0.0036514
		Xkr9	-0.000412524	-0.000262937
		Abl2	0.0234326	-0.0361542
		Trip12	0.0238761	-0.0671717
		Fbxo36	-0.0020597	0.0019507
		Slc16a14	-0.00119541	0.0010167
		Gm15433	0.000132585	0
		Stat1	0.00908903	0.00604902
		Epb41l5	0.00604463	-0.0261184
		Tor3a	0.000862209	0.00455348
		H3f3a	0.0040096	0.050548
		Sde2	-0.00305859	-0.00851435
		C130026I21Rik	0.000566302	0.00156157
		Gm7582	0	0
		Fam20b	0.016109	-0.00471766
		Lefty2	0	0.00010552
		Eya1	0.00778838	-0.00137855
		A530032D15Rik	-0.000278763	0.000635965
		Pycr2	-0.0066388	0.0273221
		Msc	0.000754249	0.0051751
		Lefty1	0.00216094	-0.000225182
		Gm7609	-0.000757193	-0.000923604
		Ptpn4	0.0271847	-0.0809758
		Gm52955	0	0
		Tmem177	-0.00383528	0.000420623
		Gm7592	0.000194377	0
		G530012D18Rik	5.49215e-05	-7.97863e-05
		Trpa1	-0.00211239	-0.0031652
		Kcnb2	0.0707205	-0.106133
		Tmem63a	-0.00113007	-0.00290142
		Cfap221	0.000258096	0.000426033
		Sp110	-0.000121411	0.000131642
		Sctr	-0.000500341	-0.000318768
		Ephx1	-0.00531331	-0.000424441
		Tmem37	-0.00112576	0.00129917
		9130409I23Rik	-0.00115611	-0.00100969
		Sp140	-0.000720782	0.00329739
		Nvl	-0.00774419	0.00417608
		Cnih4	-0.00328945	0.0330273
		Gls	0.0284717	-0.101761
		Nab1	0.0164072	-0.0246109
		En1	-0.0116921	0.0548994
		Nemp2	0.00639112	0.00361861
		Wdr26	0.0231411	-0.0270653
		Insig2	-0.00802574	0.0155268
		Mfsd6	-0.00232697	-0.0151242
		Cnih3	-0.00560831	0.033789
		Inpp1	0.0105442	0.0201471
		Ccdc121rt1	-0.00129412	0.00297397
		Hibch	-0.0191006	-0.000155747
		Ccdc93	-0.000508845	-0.00699985
		Htr5b	0.0014801	0.00162573
		1700019D03Rik	0.0116023	0.00249745
		Mstn	-8.08423e-05	0.000732343
		Dnah14	0.00210954	0.000284519
		Ddx18	-0.0021738	0.0229905
		Sp100	1.43966e-05	-0.00134425
		Lbr	0.00535244	0.00562589
		A630001G21Rik	0.00105507	0.000675295
		Cab39	0.0335657	0.00201425
		Itm2c	0.00101697	0.164389
		4933407L21Rik	-0.0004339	-0.00230592
		Gpr55	-0.000749321	-0.00104558
		Dpp10	0.125159	-0.14839
		Ube2w	0.0313758	-0.00679612
		Dnah7a	-0.00516456	0.00463042
		Stk17b	0.00100213	-0.00098012
		Actr3	-0.00428227	-0.0127299
		Eloc	-0.00278306	0.0338559
		Slc35f5	0.00705715	-0.0107715
		Tmem70	-0.00362867	0.0209403
		Gpr39	-0.00237353	-0.000360198
		Ly96	0.00416098	0.00135493
		Lypd1	-0.013196	0.00312727
		Jph1	0.0365777	-0.0195377
		Gdap1	0.00923556	0.0118663
		Hecw2	0.0283877	-0.0858946
		Pi15	-0.00104043	0.00514807
		Crispld1	0.0148204	0.0259941
		Ccdc150	-0.00281582	0.00420114
		Crisp4	-0.000121749	0.000829846
		Defb18	0	0
		Gtf3c3	0.0114333	-0.0060716
		Gm34066	-5.50869e-05	0.000520177
		Nckap5	-0.00973672	0.00617066
		Defb41	0.000201376	0
		Enah	0.0165524	-0.0754251
		Tfap2d	0.0042077	0.0726086
		Pgap1	0.0450517	-0.00783926
		Srp9	0.00216228	0.0440791
		Vmn1r1	-0.000307036	-0.000236678
		Mgat5	0.0197639	-0.0623971
		Degs1	-0.0198171	0.0407438
		Ralgps2	0.000496447	-0.039798
		Tfap2b	-0.00261509	-0.0206355
		Fbxo28	0.0197993	0.0168001
		Angptl1	-0.0142552	0.0100659
		Tmem163	-0.0630518	0.0403316
		Acmsd	-0.00115235	0.00316315
		Trp53bp2	0.0045978	0.00666206
		Pkhd1	-0.00254874	-0.00243576
		Il17a	0	0
		Ccnt2	0.034129	0.00339097
		Il17f	-0.000366633	-0.000248633
		Ankrd44	-0.00897479	-0.0313016
		Ncl	0.0318595	0.0379241
		Capn2	-0.0138631	-0.00216818
		Nmur1	-0.00338286	-0.00153378
		Tex44	0	0
		Map3k19	0.00016846	0.00369027
		Mcm3	0.000235479	0.000220327
		Tex35	0.000819078	-0.000302084
		Sf3b1	-0.00135261	0.00049752
		Ptma	-0.00929394	0.0499098
		Paqr8	0.000885993	-0.0224972
		Efhc1	0.00093371	-0.001413
		Pde6d	0.0122699	-0.0110109
		Coq10b	0.000114754	0.00845312
		Tram2	-0.00298842	-0.00448093
		Rab3gap1	0.0252023	0.000552893
		Tmem14a	0.00105937	0.0200842
		Cops7b	0.0009785	-0.00776997
		Rasal2	0.0752293	-0.0730472
		Nppc	0.00901754	0.00523907
		Hspd1	-0.0054972	0.0461357
		Hspe1	-0.0489562	0.0667872
		Gsta3	0.000658043	0.000515662
		Zranb3	0.0209857	0.00380909
		Cryzl2	0.00154326	0.00412361
		Khdc1a	-6.77758e-05	-6.77758e-05
		Khdc1c	0.000176988	0.000134085
		Mob4	-0.00849348	0.0132629
		Khdc1b	-0.000350593	-0.000202608
		Dis3l2	0.0314323	-0.0452816
		Rftn2	0.000850973	-0.000656093
		Mars2	-0.0017184	-0.0109973
		Alppl2	0	0
		Alpi	0	0
		Kcnq5	0.16834	-0.0641364
		Akp3	0	0
		Boll	-0.000593153	-0.00127412
		Plcl1	0.0124241	0.0092448
		R3hdm1	0.11488	-0.0217993
		Hsfy2	0	0
		Ecel1	-0.00403116	3.68059e-06
		Ubxn4	0.0360204	0.00110549
		Prss56	-0.000921073	-0.000423246
		Sec16b	0.00475926	-0.000875735
		Lct	0.000898583	-0.00200076
		Brinp2	0.0164945	0.0142793
		Chrnd	-0.000200676	0.000176781
		Mcm6	-0.00527216	-0.00199744
		Satb2	0.0873193	0.00167322
		1700066M21Rik	-0.00660356	-0.00900942
		Dars	0.0133701	-0.0128555
		Chrng	0.00113432	0.00048157
		Cxcr4	4.18876e-05	0.000199011
		Tyw5	-0.00815424	-0.000951476
		Maip1	-0.00904457	0.0114908
		Thsd7b	0.0229949	-0.103881
		Cd55b	0.000813617	0.000412076
		Cd55	-0.00310778	-0.00126805
		Dusp10	-0.00165733	-0.000792805
		1700056E22Rik	0.000352447	0.00127049
		Zp3r	0.00087837	0.000815134
		Hlx	0.000149287	0.000314866
		Eif4e2	-0.00310346	0.0107144
		C4bp	0.000762286	0.00052805
		Mtarc1	-0.00111429	0.000411548
		Ppp1r14bl	0	0
		Gm29427	0.00069209	0.00142539
		Efhd1	0.000586809	0.000449366
		Ogfrl1	0.0141134	0.0414884
		B3gat2	-0.00575483	0.0237136
		Mtarc2	0.00441386	0.0370673
		C130074G19Rik	0.00102866	-0.000253002
		Astn1	-0.00377345	-0.0758252
		Mark1	-0.000838816	-0.0217974
		Smap1	0.033509	-0.0231568
		Sdhaf4	0.00217123	0.0228337
		Pappa2	0.00352557	-0.00224958
		Spats2l	0.0161895	-0.0076468
		Kctd18	0.0114061	0.0215361
		Sgo2a	0.000824382	-0.000129588
		Cop1	0.043749	-0.0787299
		Rab3gap2	-0.00586134	-0.00196451
		Aox1	0.000780902	-0.0011552
		Fam135a	0.0403506	-0.0628651
		Pfkfb2	-0.00252217	0.00348687
		Tnr	0.0197669	-0.0527856
		Yod1	-0.0031492	0.000356518
		AA986860	0.00268429	0.00126665
		4930523C07Rik	-0.000665451	-0.000586084
		Aox3	0.00159249	0.00139465
		Fcamr	0	0
		Iars2	0.011937	0.0073458
		Pigr	-0.000268602	0.000363225
		Tnn	0.000875025	-0.000493322
		Aox4	0.00161894	0.000665797
		Bpnt1	-0.002928	0.0130884
		Mrps14	-0.00531176	0.0402346
		Cacybp	-0.00512905	0.0352479
		Aox2	-0.00207126	0.00221082
		Il10	-0.000281214	-8.87475e-05
		Col9a1	0.000271701	-0.000258649
		Mapkapk2	0.00438751	-0.00114558
		Bzw1	-0.00026761	-0.000765249
		Dyrk3	0.00502264	0.00494457
		Eprs	0.00828564	0.000551164
		Slc30a10	-0.0030072	0.0106325
		Lyplal1	-0.00142895	0.00115296
		Gigyf2	0.029839	-0.0438521
		Kcnj13	-0.0059776	0.00659121
		Col19a1	0.0270757	-0.0161318
		Snorc	-1.93794e-05	0.00244285
		Clk1	-0.0338364	0.0635935
		Rabgap1l	0.0314252	-0.130936
		Tgfb2	-0.006946	-0.00179917
		Rrp15	-0.00343332	0.0040511
		D1Pas1	0	0
		Gpr52	0.00151493	0.000851687
		Ngef	0.0118061	0.0153141
		Ppil3	0.00645723	0.0162394
		Spata17	-0.0123322	-0.00801247
		Neu2	-0.00198728	-0.00213468
		Lmbrd1	0.008825	-0.0283717
		Rc3h1	0.0214652	-0.0271694
		Nif3l1	0.0017536	0.0276359
		Serpinc1	-0.00322344	0.00286338
		Zbtb37	-0.00969726	-0.037176
		Orc2	0.0501767	-0.00565249
		Gpatch2	-0.00532091	-0.034879
		Eif2d	0.00203219	0.0307846
		Esrrg	-0.0412107	-0.0359359
		Hycc2	0.0801449	0.000332892
		Adgrb3	0.0470793	-0.0660856
		Ndufb3	-0.0102945	0.0542175
		Rassf5	-0.00179841	-0.00192195
		4931408C20Rik	0	0
		Gm597	0.000112844	0.000167293
		Ush2a	0.00316501	0.00126704
		Flacc1	0.000447535	-0.00175586
		Ikbke	-0.00246003	-0.00237785
		Cflar	0.00490407	0.00325211
		Kctd3	0.0153669	0.0153057
		Casp8	-0.00293902	0.000797649
		Trak2	0.0142275	-0.00150043
		Srgap2	0.0227799	-0.0921246
		Khdrbs2	0.0751313	-0.0735699
		Fam72a	-0.000452835	0.00170932
		Semp2l1	-6.6109e-05	0.00184491
		Avpr1b	0.000317494	0
		Kcnk2	0.000667512	-0.00398445
		Dars2	-0.00232705	0.00164922
		Prim2	0.00996652	-0.00573969
		Ctse	-0.000864311	0.000335136
		Cenpf	-0.00298707	0.000906834
		Stradb	0.0021264	0.00322948
		Rab7b	-3.81758e-05	0.00062286
		Rab23	-0.00652962	-0.00451233
		Bag2	0.00127538	0.00967023
		Cenpl	-0.000669566	0.00240664
		C2cd6	-0.000508754	-0.000875057
		Ptpn14	-0.00346276	0.0036322
		Slc26a9	-0.000263256	0.000113017
		Zfp451	0.0207995	-0.00921047
		Klhl20	0.0119562	-0.00730333
		Smyd2	-0.0134288	0.0319972
		Pm20d1	0.000456558	-0.000217387
		Ankrd45	0.0142637	0.0362851
		Tex50	-0.00017228	0.0131719
		Slc41a1	0.00643525	0.00989032
		Inpp5d	0.000706031	0.000596787
		Bend6	-0.0392079	0.00737667
		Prox1	0.00254024	-0.00654563
		Rab29	0.00133538	0.00973803
		Nucks1	0.0292191	0.002597
		Prdx6	0.00352605	0.0129673
		Tmem237	0.0072431	0.0184274
		Tnfsf4	-0.000110225	0.0002889
		Rps6kc1	-0.00192234	-0.028341
		Tnfsf18	0	0.00028265
		Fasl	-0.000812791	0.00104348
		Angel2	0.00505835	0.0113903
		Suco	0.0145321	-0.0316294
		Vash2	-0.00563144	-0.000516884
		4930558K02Rik	0.00206434	0.0125986
		Pigc	-0.00170267	0.0165419
		Flvcr1	-0.0154029	0.005126
		Spata45	-0.0011451	0.0033331
		Atg16l1	0.0036484	0.00839308
		Mpp4	-0.0130765	-0.00769505
		Tatdn3	0.00422145	0.0163735
		Dnm3	-0.0405684	-0.0552524
		Nsl1	0.00125621	0.000263345
		Batf3	0.00102449	-0.000234779
		Garin4	0	0
		Sag	-0.00060208	0.00416762
		Atf3	-0.000114708	0.000206175
		Als2	0.0250045	-0.0193052
		Eef1aknmt	0.00361147	0.0121838
		Nenf	-0.0135495	0.0321372
		Pacc1	0.00388277	0.00529473
		Dgkd	0.017822	-0.0108054
		Cdk15	0.00232102	0.00396292
		Ppp2r5a	0.00765061	0.00230156
		Fzd7	-0.00140251	-0.00135435
		Dstyk	0.0151086	-3.23951e-05
		Gm973	-0.00292693	-0.00130766
		Sumo1	0.0270223	0.0218561
		Vamp4	-0.0107782	-0.00155705
		Myoc	-0.000248163	-0.000260952
		Myocos	0.000132604	0
		Dtl	0.000905792	5.4475e-05
		Rbbp5	-0.00312984	-0.00264278
		Tmem81	-0.00225208	0.000548906
		Usp40	0.0323186	0.0231376
		Nop58	0.0397897	-0.0102404
		Ints7	0.0110771	0.00748704
		Bmpr2	0.0369344	-0.076315
		Ugt1a10	0	0.000155846
		Fam117b	0.0247579	-0.0428149
		Cntn2	0.00144085	0.0180019
		Ugt1a9	0	0
		Ugt1a8	0	0
		Lpgat1	0.00951832	-0.041472
		Ica1l	0.0222888	-0.0236748
		Nek2	8.87375e-05	-0.000654348
		Slc30a1	-0.00484583	0.0029161
		Ugt1a7c	0	0.000175747
		Ugt1a6b	0	0
		Ugt1a6a	9.9883e-05	0.000169425
		Ugt1a5	0	0
		Wdr12	0.0104394	0.0314575
		Ugt1a2	0	0.000132697
		Dnajb3	-0.00022553	0.000219475
		Ugt1a1	0	0
		Mroh2a	-0.00013118	0.00269234
		Prrc2c	0.0442883	0.0146879
		Hjurp	-0.033864	0.107034
		Carf	0.0130692	-0.0115091
		Fmo4	-0.000542568	-4.59509e-05
		Rcor3	0.00990462	-0.00609988
		Fmo1	0.000613238	0.000507133
		Trpm8	-0.00051063	-4.44809e-05
		Nfasc	-0.0131254	-0.0159082
		Nbeal1	0.00593758	-0.0527287
		Lrrn2	-0.00706866	-0.014647
		Spp2	0.0006144	0.000528057
		Fmo2	-0.000988121	-0.000578835
		Glrp1	1.41564e-05	0.000207127
		Cyp20a1	0.00619821	0.00435086
		Arl4c	-0.00362606	0.0153871
		Kcnh1	0.0411617	-0.0114331
		Fmo6	0.00015246	0
		Sh3bp4	0.00692929	0.00648078
		Fmo3	0.000341802	0.000254187
		Dst	-0.0175267	0.0539837
		Mroh9	0.000143764	0.000553281
		Hhat	-0.00549984	-0.0173585
		Agap1	-0.0190449	-0.0181906
		Prrx1	0.00219465	-0.000254652
		Ccdc115	0.0013007	0.00988599
		Gbx2	-0.000504132	-0.000682578
		Sertad4	-0.00553601	-0.00124381
		Gorab	2.77683e-05	-0.00586899
		Mettl11b	-0.000898615	-0.00127183
		Asb18	-0.00415108	0.00482939
		Abi2	0.055094	-0.0305353
		Mdm4	0.0256349	0.00268996
		Syt14	0.0374852	-0.0761638
		Imp4	-0.00161982	-4.45656e-05
		Iqca	0.000486952	0.000853472
		Ackr3	0.000135772	0.00504075
		Raph1	0.0517209	-0.0429229
		Pik3c2b	-0.00107355	0.00779805
		Ptpn18	-0.00681045	-0.00158211
		Ppp1r15b	-0.00697755	0.00965978
		Cd28	0.000140159	0.000176802
		Kifap3	0.0307858	0.00265348
		Cops8	-0.0132489	0.0409112
		Prss39	0	0
		Cfc1	-0.000230955	-0.000122664
		Ctla4	0.00216102	0.000403541
		Prss40	-1.34397e-05	0.000101053
		Amer3	0.00639703	0.00951159
		Icos	0.000375663	0.000418998
		Scyl3	0.0126466	0.00548723
		Pard3b	0.00658815	-0.0446474
		Col6a3	0.000167154	-0.000806151
		Arhgef4	0.0166047	0.021683
		Gm55978	0	0
		Plekha6	0.00182182	-4.72665e-05
		BC055324	0.00189085	-0.000386402
		Fam168b	-0.00682774	0.0420333
		Lamb3	-0.00014244	0.00105951
		Plekhb2	-0.0191046	0.0160602
		Hsd11b1	0.00206007	0.0022004
		G0s2	-0.0088325	0.0108574
		Hs6st1	-0.0105935	-0.00846575
		Camk1g	0.00779575	0.00662528
		F5	-0.000413922	-0.00047015
		Slc19a2	0.00892761	0.0169492
		Uggt1	0.0200969	0.00228938
		Plxna2	0.0742118	-0.0160752
		Ccdc181	0.00148569	0.00610328
		Neurl3	-0.000335639	-0.000884004
		Blzf1	0.00535741	0.00486754
		Lrrfip1	0.0082441	0.024049
		Cd34	0.0225448	0.000945864
		Rbm44	-0.000667901	-0.000754889
		Ramp1	0.0257419	0.01108
		Nme7	-0.0272977	0.0464796
		Cd46	0.0312361	-0.0525968
		Atp1b1	-0.0475302	0.17933
		Nrp2	-0.00304371	-0.0538111
		Dpt	0.000370461	0.00178213
		Xcl1	0.00059553	-0.00011209
		Ube2f	0.00956747	-0.00222585
		Tbx19	0.000222754	0.000171393
		Arid5a	-0.00200726	0.000503178
		Cr1l	0.0140641	-0.0220323
		Sft2d2	0.000675635	0.00109036
		Tiprl	0.0131143	0.00885755
		Gpr161	-0.000397269	-0.00657896
		Scly	0.00700276	0.013315
		Espnl	0.000673204	0.000341713
		Dcaf6	0.0950587	-0.0493935
		Klhl30	0.000148535	0
		Cr2	-0.00634355	0.00158963
		Mpc2	0.0203445	0.0666196
		Erfe	-0.000179943	0.00065711
		Kansl3	0.020803	0.0209662
		Optc	-0.00217151	-0.000973114
		Fer1l5	-0.000155352	0.00134772
		Prelp	0.00152946	0.00172476
		Ilkap	0.00317077	0.0095681
		Hes6	0.00373352	0.0139869
		Lman2l	-0.013353	0.0102367
		Cnnm4	0.00108428	0.000546899
		Per2	0.0105192	0.0201349
		Traf3ip1	-0.0103811	0.00793496
		Cnnm3	0.00210004	0.0181751
		Asb1	-0.0019254	-0.00247422
		Twist2	-0.00187157	0.0013672
		Adcy10	0.00613661	0.00210894
		Zdbf2	0.0237262	-0.00630531
		Ankrd23	0.000175286	0.00044629
		Gm42417	0.000197294	-0.00035158
		Myog	-1.71639e-05	-9.88624e-05
		Ankrd39	0.00222414	0.00774472
		Mpzl1	0.00764595	-0.00906354
		Hdac4	-0.00577939	-0.0340779
		Rcsd1	-0.00145149	0.000122329
		Ppfia4	-0.0126642	0.0135485
		Ndufa10	0.00274566	0.0505039
		Creg1	-0.000871509	0.0147376
		Tmem183a	0.0125799	0.015396
		Or6b2	-0.000224186	-0.000348114
		Mgat4f	0	0.000140019
		Or6b2b	0	0
		Or6b3	0	5.53648e-05
		Or9s23	0	0
		Sema4c	-0.00925398	-0.00279309
		Or9s27	0	0
		Or9s15	0	0
		Or9s14	-0.000232556	-0.000232556
		Or9s13	0	0
		Cops9	-0.0550511	0.0402156
		Cyb5r1	0.0029524	0.0205792
		Otos	-0.000475418	0.000682729
		Fam178b	0.000509795	0.000518098
		Cox5b	-0.022588	0.0963954
		Gpc1	-0.0215415	0.0266418
		Adipor1	0.0151681	0.0292565
		Actr1b	-0.0311318	0.0891592
		4933424G06Rik	0.00205768	0.016718
		Ankmy1	-0.0108593	0.00386073
		Cd247	-0.000144876	0.000376216
		Dusp28	0.00157784	0.0170982
		Klhl12	0.0145941	-0.00336236
		Rabif	0.00344424	0.00728942
		Zap70	-0.00212479	-0.00169201
		Mgat4e	-0.000680846	-0.000718112
		Rnpepl1	-0.00557092	0.0257631
		Capn10	-0.00694235	0.0231898
		Gpr35	0.000297779	-0.00256471
		Tmem131	0.00322866	-0.0138778
		Aqp12	0.000203487	0.000618834
		Kdm5b	0.0310103	-0.0189249
		Syt2	-0.0805768	0.0296922
		Klf7	0.0200023	-0.0552818
		Vwa3b	2.54437e-05	-0.00122014
		Cnga3	-0.000405971	0.000585955
		Ppp1r12b	0.0494083	-0.0126448
		Ube2t	0.00174311	0.00227036
		Lgr6	0.00150812	0.00178603
		Creb1	0.00217548	-0.0565405
		Mettl21a	-0.00214597	0.0163684
		Ccnyl1	0.00345643	-0.0217029
		Fzd5	-4.68726e-05	-4.77586e-05
		Pou2f1	0.0185408	-0.0636387
		Plekhm3	0.0343233	-0.0340464
		Elf3	-0.000426759	-0.000264561
		Dusp27	-0.000301798	-0.000261257
		Gpa33	-4.77911e-05	0.000426888
		Rnpep	0.00215182	0.0376172
		Timm17a	-0.00775687	0.0269082
		Mael	-0.000160874	0.000562302
		Lmod1	-0.000579328	0.0006752
		Shisa4	0.00446346	0.0551796
		Kif1a	0.00129992	0.0456626
		Agxt	0.000110062	0
		Mab21l4	8.78065e-05	0
		Crocc2	-0.00402286	0.00533977
		Ipo9	0.0225848	-0.00643697
		Ildr2	0.0347852	0.00868109
		Tada1	-0.0109398	0.0234648
		Sned1	-0.0110348	0.00897659
		Pogk	-0.00122866	0.00893418
		Gm4846	0.000406665	0.000302146
		Mterf4	-0.0021579	0.0175156
		Gm4847	0	0
		Pask	-9.25735e-06	0.00104762
		Fmo9	0.000114545	0.000440067
		Pth2r	-0.00147067	-0.000713006
		Fam78b	0.00355023	-0.0181081
		Crygf	0	0
		Ppp1r7	0.0182368	0.00787766
		Nav1	-0.0282432	0.0162491
		Csrp1	-0.00492761	0.00472585
		Phlda3	-0.00931303	0.0212475
		Uck2	0.0137243	0.0071508
		Inpp4a	-0.0152368	0.00019592
		Coa5	0.00489523	0.0106352
		Ano7	-0.00199753	0.00121405
		Tmco1	-0.0480647	0.0369175
		Aldh9a1	-0.00983419	0.0034764
		Unc50	-0.0162552	0.0560649
		Mgst3	-0.00603041	0.0300793
		Lrrc52	-2.34855e-05	-7.41304e-07
		Tnni1	-0.0010984	-0.000276786
		Lad1	0.000111911	-0.000110662
		Rxrg	-0.00605215	-0.00404642
		Lmx1a	0.0018839	-0.000195813
		Mgat4a	0.000830054	-0.0148674
		Cracdl	0.0511872	0.00905891
		Pbx1	0.0429741	0.0189819
		Map2	0.0538512	-0.0770616
		Nuf2	0.000100857	0.00240895
		Rgs5	-0.000135707	-7.15905e-05
		Rgs4	0.0196092	0.0098025
		Ccdc190	-0.000779242	-0.00120996
		Hsd17b7	0.00453303	-0.00638621
		Farp2	-0.00265504	-0.0207008
		Tsga10	-0.0250272	-0.0260725
		Ddr2	0.00130442	-0.0048488
		Lipt1	0.00183114	0.00472953
		Stk25	-0.00235409	0.0473037
		Mitd1	-0.00143433	0.0254238
		Bok	0.0109189	0.00656786
		Unc80	0.049738	-0.0288851
		Mrpl30	-0.0017359	0.0398002
		Thap4	0.0134868	0.01186
		Lyg2	-0.000194857	-0.000277437
		Lyg1	0	0
		Rpe	0.0187453	-0.0129458
		Uap1	0.00507333	-0.0040599
		Atg4b	-0.00988098	-0.00496914
		Dtymk	-0.0176133	0.0382037
		Txndc9	0.00307168	0.0215566
		Uhmk1	0.013045	-0.00427747
		Sh2d1b2	0	0.000278596
		Kansl1l	0.033583	0.0405112
		Ing5	0.0024578	0.000567112
		Sh2d1b1	-0.000210919	-0.000286172
		Gm7694	-0.00165302	-0.00215936
		Eif5b	0.0200249	0.0194691
		Acadl	-0.00435209	0.00389201
		D2hgdh	0.000136551	-0.0029691
		Gal3st2	-0.000657659	-0.000543235
		Gal3st2b	-0.000361653	-0.000489372
		Myl1	0.00301654	0.00141781
		Gal3st2c	0.00023142	0.000112222
		Rev1	-0.00527138	-0.00603288
		Neu4	0.000841743	0.00085995
		Nos1ap	0.0690585	-0.0198244
		Pdcd1	-3.14732e-05	0.000297721
		Spata46	0.000137972	0.000189645
		Olfml2b	-0.000448544	-0.000463969
		Fam174a	0.00339952	0.0263655
		Atf6	0.0455249	-0.0239138
		St8sia4	-0.00791654	-0.0544533
		Lancl1	0.018526	0.0192462
		Dusp12	0.00384124	0.0232028
		Aff3	0.0442653	0.00131702
		Gm26620	0.000633739	0.000467805
		Slco4c1	0.00115022	-0.0135271
		Fcrlb	-0.00329831	-0.00225755
		Cps1	0.000508557	5.38434e-05
		Tnnt2	0.000431293	0.00328704
		Fcrla	-0.00233673	0.00254596
		Slco6c1	0.00135537	0.000834698
		Macir	-0.00881861	0.0169143
		Pkp1	-0.000197722	0.000165938
		Pdcl3	0.00145666	0.0134692
		Erbb4	-0.0196074	0.0130607
		Fcgr2b	0.00137242	0.00118074
		Fcgr4	-2.483e-05	0.000212063
		Npas2	0.0612072	-0.0115557
		Igfn1	0.00557257	0.000132279
		Fcgr3	0.00339058	0.00118985
		Ikzf2	-0.00332521	-0.0158988
		Tmem9	0.00125907	0.0589097
		Rpl31	-0.0662189	0.0744557
		Ppip5k2	0.0338724	0.0350154
		Cfap126	0.000123708	0.000794464
		Spag16	-0.000843627	-0.000206206
		Sdhc	0.0178142	0.0164312
		Vwc2l	0.000357091	-0.0235213
		Gin1	-0.0152545	0.0180745
		Tbc1d8	-0.00342903	-0.0146636
		Bard1	-0.00489259	-0.00291932
		Cnot11	-0.00730477	0.00590573
		Mpz	-0.00126329	0.00013149
		Pcp4l1	-0.00391449	0.0340714
		Abca12	0.000799139	0.000892864
		Pam	0.0441101	-0.146918
		Atic	-0.00467982	-0.000565343
		Nr1i3	-0.00136402	0.00456697
		Slco6d1	-0.000192357	0.000593965
		Tomm40l	-0.00613149	0.018321
		Cntnap5b	-0.0333604	0.0156329
		Apoa2	0.00069708	0.0035817
		Fcer1g	-0.001111	0.00142546
		Cdh20	0.0401079	-0.053109
		Ndufs2	0.00413466	0.0787554
		Rnf152	0.00122073	-0.0403399
		Adamts4	-0.000116595	-0.00171058
		Pign	0.0164761	-0.0197688
		Ddx59	0.00538348	0.00503338
		Kif14	0.00108167	0.000798839
		Zfp281	-0.00585997	0.00665513
		Nr5a2	-0.00255074	-0.0031219
		Relch	0.0620469	-0.0441291
		Tnfrsf11a	0.00334791	-0.00144892
		Xkr4	0.0719123	-0.0183449
		Rp1	0.000404268	-0.00149934
		Il1r1	-0.00116357	0.00245832
		Sox17	0.00025425	0.000109382
		Zcchc2	0.00223432	-0.00326119
		Il1rl2	-0.00067729	0.0011081
		Phlpp1	-0.00873303	-0.0836352
		Bcl2	-0.0227625	-0.05731
		Mrpl15	-0.00110419	0.0145362
		Kdsr	0.0196227	0.00266586
		Il1rl1	-0.000324941	-0.000800761
		Vps4b	0.0048165	-0.0084489
		Serpinb5	-0.00056989	-2.34349e-05
		Il18r1	-0.000118861	-0.000109732
		Serpinb12	0	0.000116064
		Ptprc	-0.00159624	-0.00152452
		Serpinb13	5.41566e-05	0.000124691
		Il18rap	0.000159231	0.000384887
		Serpinb3a	0.000116375	0
		Slc9a4	0.00100954	-3.25679e-05
		Serpinb3d	0	0
		Atp6v1g3	0.000176414	-0.000101656
		Lypla1	0.00560835	0.00272356
		Serpinb3b	-0.000110693	0.00145142
		Gm37988	-0.000792797	-0.00172469
		Serpinb3c	0.000472715	0
		Nek7	0.0272359	0.0397214
		Serpinb11	0.000241773	-5.19896e-05
		Tmem182	-0.000361761	-0.000679477
		Tcea1	-0.00439069	-0.00212362
		Serpinb7	-0.000633321	-0.000143918
		Fn1	0.00106416	0.000412512
		Rgs20	0.0082798	-0.000663966
		Pou3f3	0.00622062	0.0235643
		Lhx9	0.00795364	0.0667809
		Mreg	0.00832912	-0.00185839
		2310009B15Rik	-0.0258715	0.0415457
		Serpinb8	0.00384698	0.00175026
		Mrps9	0.0120658	-0.00708181
		Pecr	-0.000189535	0.0111766
		Gpr45	0.01878	-0.0204633
		Tmem169	0.00407645	0.0206305
		Xrcc5	0.0244915	0.0168486
		Marchf4	-0.00324586	-0.0335921
		Atp6v1h	0.0305583	-0.0118267
		Tgfbrap1	0.00212763	0.0140368
		AI597479	-0.00683566	0.000427216
		Slamf7	-7.81414e-05	-0.000272557
		Oprk1	0.0154722	-0.000400178
		Npbwr1	0.00115854	0.000404365
		Fhl2	0.0247541	0.00176506
		Cd48	7.22364e-05	0.000277927
		Dennd1b	0.0494949	-0.0454283
		Nck2	0.00894546	-0.014455
		Ecrg4	-0.00118554	-4.5245e-05
		Slamf1	-0.000899226	-0.00038049
		Smarcal1	-0.000306904	-0.00978066
		Crb1	-0.00618924	-0.00764583
		Rb1cc1	0.0554758	-0.03847
		Zbtb41	0.00137119	0.0170654
		Ankar	-0.000816101	-0.000594188
		Alkal1	0.000992187	0.000545479
		Rpl37a	-0.0887192	0.0889776
		Igfbp2	-0.00173805	0.000719922
		Igfbp5	0.0083065	-0.01833
		Tnp1	0	0
		Aspm	-0.000972931	0.000959656
		F13b	-0.000118884	0.000187078
		Cfhr1	9.48765e-05	0.00103144
		Cfhr4	-0.000153017	0.000870466
		Cfhr2	-0.000440563	-2.49046e-05
		Tns1	0.00449436	0.00823848
		Cfh	0.000815981	0.00128761
		Rufy4	0.000771976	2.92981e-05
		Cxcr2	0.000980307	0.00488693
		Cxcr1	0	0
		Kcnt2	0.108105	-0.0534395
		St18	-0.00366	-0.028128
		Atp1a4	0.000264119	-0.000446466
		Cdc73	0.0288495	-0.0801626
		Arpc2	0.0186942	0.0166576
		B3galt2	-0.0241224	-0.0013635
		Gpbar1	0	0
		Igsf8	-0.0188767	0.118501
		Aamp	-0.0105781	0.0541968
		Glrx2	-0.0187875	0.00189166
		Ro60	0.0276941	0.0397907
		Atp1a2	0.0171641	0.0202695
		Kcnj9	-0.0044332	0.017385
		Kcnj10	0.00505553	0.00372545
		Pigm	0.00144062	0.00861314
		Slamf9	-0.000224586	5.92254e-05
		Pnkd	-0.0166218	0.0142916
		Uchl5	0.0195631	0.0115794
		Rgs2	0.00791664	0.0287192
		Rgs13	0.000938246	0.00233914
		Tmbim1	-0.00399506	0.00494434
		Igsf9	-0.00220935	-0.00119429
		Rgs1	0.00023744	0.000104823
		Rgs21	-0.000217221	0.000122864
		Tagln2	-5.76077e-05	-0.000265887
		Rgs18	0	0.000255911
		Brinp3	0.0226619	0.0208535
		Cfap45	0.00125827	-0.000809768
		Vsig8	-6.62496e-05	0.00511291
		Slamf8	-0.000199692	-0.000190558
		Fcrl6	2.60009e-05	-0.00019256
		Dusp23	-0.000234297	0.00447404
		Crp	-0.000399239	-4.18697e-05
		Apcs	0	0
		Or10j5	0.000140665	0
		Or10j27	0.000140665	8.10201e-05
		Or10j7	-0.000288338	0.000163104
		Pla2g4a	0.00136876	0.0010862
		Or10j3	-0.000529804	-0.000276349
		Or10j3b	4.30966e-05	4.22077e-05
		Fcer1a	0.000127867	8.17385e-05
		Or10j2	-0.000140842	-0.000140842
		Mptx2	0	0
		Ackr1	-0.0223597	0.000484698
		Ptgs2	0.0046735	0.000941561
		Pdc	-0.000225188	-0.000113337
		Usp37	-0.0131756	-0.0240207
		Cadm3	-0.00623673	-0.00866169
		Cnot9	0.00793622	-0.00493404
		Aim2	-0.00352201	0.00315901
		Ifi206	-0.000107513	0.000130753
		Ifi214	0	0.000128959
		Ifi213	-0.000538796	-0.000613878
		Ifi209	0.000120314	0
		Ifi208	5.07675e-05	-0.000171566
		Ifi207	0.000548698	0
		Ifi204	0.000732876	0.000331236
		Mndal	0.000461145	-0.000817784
		Odr4	0.00757058	0.00616443
		Ifi211	-0.000213617	-5.7734e-05
		Plcd4	-0.00650485	0.00196106
		Ifi203	0.000494053	0.000131079
		Ifi202b	-0.000311697	-0.000133788
		Ifi205	0.000221709	4.35881e-05
		Or10aa1	0.000106319	-8.68395e-05
		Or10aa3	0	0
		Or6n2	0	0
		Or6n1	0	0
		Or6k14	0	0
		Or6k6	0	0
		Or6k4	0	0
		Or6k8-ps1	0	0
		Or6k2	5.69154e-05	0
		Zfp142	-0.00319862	-0.00104351
		Tpr	0.00880438	-0.0122107
		Spta1	8.31829e-05	0.000185985
		Bcs1l	-0.00519603	0.0375806
		Or10z1	0	0
		Mptx1	0	0
		Or10x1	0.000115625	0
		Or10x4	0	0
		Or6p1	0.000169595	-0.000307742
		Or6y1	-0.00048551	0.000187649
		Fmn2	0.0535878	-0.0865085
		Grem2	-0.0179514	-0.0119591
		Rnf25	-0.0100052	0.0642489
		Prg4	-0.000219058	-0.000528508
		Rgs7	0.0634477	-0.11263
		Fh1	0.00368741	0.0291386
		Kmo	-0.0029682	0.0166247
		Opn3	-0.000300866	0.00445064
		Stk36	-0.00445672	0.00363405
		Chml	-0.00310612	-0.0060046
		Hmcn1	0.00710474	-0.00689745
		Ttll4	0.000734776	0.0381666
		Cyp27a1	-0.000793669	0.000812864
		Wdr64	0.000479637	-0.000350725
		Prkag3	-0.000901059	-0.000668356
		Wnt6	-0.000479836	0.000532411
		Wnt10a	0.00392113	0.00215879
		Zfand2b	-0.0358668	0.0140323
		Abcb6	-0.00523409	0.0017583
		Atg9a	-0.0326201	0.040502
		Ankzf1	0.00095059	0.0111551
		Glb1l	-0.00764103	-0.00403589
		Stk16	-0.00451228	0.0179347
		Tuba4a	0.0140399	0.0729608
		A630095N17Rik	-0.000215755	-0.000167344
		Dnajb2	-0.0286843	0.0239175
		Ptprn	-0.0693001	0.0539309
		Resp18	-0.106064	0.265152
		Dnpep	-0.00415469	0.0145791
		Des	-0.000145721	-0.000709669
		Speg	-0.011507	0.0213863
		Dbi	0.034221	0.0280387
		3110009E18Rik	0.00195998	0.00395738
		Steap3	0.000906518	0.000280344
		C1ql2	-0.000470392	-0.00447118
		Marco	-4.2877e-05	-0.000107287
		Cd84	-0.00177798	-0.00117322
		Slamf6	0.000259352	0.000931593
		B4galt3	-0.0123356	0.00838372
		Ppox	0.00727679	0.014229
		Ufc1	0.000413835	0.0111358
		Dedd	-0.00246619	0.0127872
		Nit1	-0.0152363	0.061252
		Pfdn2	0.00210524	0.0520435
		Klhdc9	0.00234373	0.0133871
		Nectin4	-0.00601002	-0.00238019
		Arhgap30	-0.000472194	-4.56639e-06
		Usf1	-0.00224772	0.0139972
		Tstd1	-0.000498657	0.00225151
		F11r	0.00193162	0.00243829
		Usp21	-0.0143344	0.0121032
		Capn8	0.000251986	0.00017216
		Ccdc185	0	0
		Susd4	0.00827265	-0.0156698
		Tlr5	0.000457227	0.000453906
		Disp1	-0.00761311	-0.0100114
		Brox	0.0211329	0.0229352
		Aida	0.00479759	0.00661239
		Hhipl2	0.00183046	0.00210865
		Mia3	-0.0114092	-0.0213695
		Cdk5r2	-0.0230365	0.0211418
		Fev	0.000731475	0.000318082
		Cryba2	-8.03064e-05	-0.00037307
		Cfap65	0.000424201	0.0077497
		Ihh	7.66426e-05	0.000808561
		Nhej1	0.0039425	-0.000902787
		Slc23a3	0.000877409	0.000427001
		Cnppd1	-0.00427563	0.0186625
		Retreg2	-0.0273085	0.0325666
		Taf1a	0.0108727	0.0263478
		Rd3	-0.000286912	-0.000520686
		Traf5	-0.0161423	0.0151657
		Chpf	-0.0157311	0.00966398
		Obsl1	-0.00302968	0.00986816
		Tmem198	-0.0098745	0.0118003
		Inha	-0.00283767	0.0498599
		Stk11ip	0.000609398	0.00655142
		Slc4a3	-0.00913641	0.0431189
		Rims1	0.0488553	-0.126417
		Slc40a1	-0.00544586	-0.000169029
		Serpinb2	-0.00035599	0.000281022
		Tdrd5	0.00566608	0.00826786
		Nphs2	2.10737e-05	-0.00020734
		Axdnd1	0.000352572	0.000455937
		Gm2000	-0.0124846	0.0262228
		Soat1	0.00228547	0.00651238
		Wdr75	0.00654088	-0.00109364
		Gm28040	0	0
		Gm28040-1	0	0
		Ren1	2.59946e-05	-9.54708e-07
		Etnk2	0.00509812	0.00337134
		Sox13	1.41561e-05	0.00139613
		Spata3	0.000453883	0.000744977
		2810459M11Rik	0.000895299	0.00259482
		Psmd1	0.0238825	-0.0147407
		Htr2b	-0.00921655	0.0147694
		Gm21972	-0.00875995	0.00278462
		Armc9	0.0151753	0.0383605
		B3gnt7	-0.00330817	-0.00281785
		Lonrf2	0.000211	-0.00379449
		Chst10	-0.0106232	0.00245133
		Nms	0.000126619	0.000949076
		Utp25	0.00983471	0.0111264
		A130010J15Rik	-0.0012868	0.000792095
		Traf3ip3	2.26777e-06	-0.00190472
		Gm47985	0	0
		Gm8947	0	0
		Ivns1abp	-0.00963929	0.0154394
		Swt1	0.0121967	0.00791976
		Trmt1l	0.019991	0.00497052
		Rnf2	-0.00480451	-0.00926465
		Fcmr	0.000857848	-0.000210374
		Il24	0.000347591	8.97394e-05
		Il20	0.000347689	-6.06781e-05
		Il19	0.000192429	0.000394674
		Ndufs1	0.0179615	0.0129204
		Eef1b2	0.011337	0.0939723
		Gpr1	0.00784162	0.000440614
		Ino80d	-0.0139936	-0.014951
		Mroh3	0.000141903	0.000522528
		Gpr25	0.000115026	9.79799e-05
		Kif21b	0.00567743	0.0115887
		Slc11a1	0.000245247	-0.000213439
		Ctdsp1	0.000444054	0.00272319
		Vil1	-0.000687011	-0.000122243
		Catip	-0.000378882	0.000984707
		Slc45a3	0.00023056	0.000299252
		Elk4	-0.00298608	0.00278482
		Mfsd4a	0.0145483	0.00672547
		Cdk18	-0.00186948	0.0067662
		Gm29695	9.4289e-05	0.00017151
		Klhdc8a	-0.00558321	0.00554422
		Tmcc2	-0.00169225	-0.00214857
		Lin9	0.00997768	0.0164745
		Mixl1	0.000139565	0
		Acbd3	-0.00725105	-0.0160661
		Mettl18	0.000988748	0.00395408
		Sele	0	0
		Sell	0	0.000144232
		Selp	-0.000192704	-0.000340941
		Fmod	-0.000176041	0.000558068
		Chit1	-6.66277e-05	8.00959e-05
		Chil1	-0.0019896	0.00413223
		Mybph	0.000930179	0.00104589
		Adora1	0.00733821	-0.00114772
		Nhlh1	2.55824e-05	3.73666e-05
		Ncstn	-0.00263231	0.00115792
		Copa	0.0165268	-0.0187061
		Pex19	0.00895567	0.0155631
		Dcaf8	0.0121118	-0.0270116
		Pea15a	0.0016109	0.0353475
		Casq1	-0.000569371	0.00467779
		Vangl2	-0.0239306	0.00530367
		Ptprv	0.00178141	0.000181963
		Ptpn7	0.000122021	-6.76066e-05
		Arl8a	-0.0036082	0.0266115
		Gpr37l1	-0.000571042	0.00653743
		Slc9a2	0.00684967	0.000705285
		Serpinb10	1.51031e-05	0.000224734
		Mlph	0.000228271	-9.12083e-05
		Prlh	-0.000233667	-0.000233667
		Rab17	0	0.000269739
		Phf3	0.028227	-0.01789
		Ptp4a1	-0.000650791	0.00183008
		Ptp4a1-1	0.000187958	0.00149494
		Gm5698	0	0
		Lgsn	0.000400862	5.42347e-05
		Dnaaf6	0	0
		Alyref2	-0.00488024	0.00337634
		Itln1	-0.000467179	6.11879e-06
		Cd244a	-0.000342295	-0.000110806
		Ly9	0.000125398	-0.000108298
		4931428L18Rik	0.000418007	0.00114871
		Gm6489	0	0
		Btg2	-0.00029356	0.00574962
		Nuak2	-0.00310464	0.0035888
		Mfsd9	0.00049729	-0.00115514
		Golt1a	-2.67826e-05	-0.000225231
		Kiss1	0	0
		Irf6	-0.00215774	-2.31371e-05
		Ascl5	0	0
		Cacna1s	0.000166275	0.000714502
		Camsap2	0.0286874	-0.018372
		Inava	0.0010649	0.000430996
		Lemd1	-0.00264322	-0.0060349
		Gm47995	0	0
		3110040M04Rik	0	0
		Gm47996	0	0
		Hdlbp	0.00879234	-0.00943846
		Septin2	-0.00190587	-0.0035334
		Septin2-1	0	0
		1700019A02Rik	-0.00226935	-0.00815294
		Pms1	0.00217572	-0.0186908
		Ormdl1	0.000505444	0.00755892
		Gm28778	0.00253256	0.00128044
		Osgepl1	0.00811081	0.00717412
		Gm28551	-0.0047009	0.000572722
		Asnsd1	-0.00201477	0.00546686
		Gm50478	0	0
		Akr1cl	-0.000754254	0.00186465
		Cryge	0	0
		Crygd	0	0
		Crygc	9.48583e-05	0
		Crygb	0	0.000135085
		Cryga	0.000358568	0.000722178
		D630023F18Rik	0.00398488	0.00809593
		Idh1	-0.002172	0.0133504
		Pikfyve	0.011877	-0.0574267
		Adam23	0.000807881	-0.0540073
		Gm39653	0.000340287	0.000266608
		Dytn	-0.000392127	-0.000789224
		Mdh1b	-0.00208512	0.001713
		Fastkd2	-0.0190513	-0.00803746
		Rnf149	0.0151508	0.0171856
		Creg2	0.0213127	0.0067236
		Rfx8	-0.00130576	-0.00039712
		Map4k4	0.0185162	-0.0120582
		Il1r2	0.000176528	0.00664691
		Gm28845	0.000739482	0.00243929
		B020011L13Rik	-9.68975e-05	-0.000284724
		Gm7145	-0.00052279	-0.000447579
		Snrpe	-0.000399575	0.0281983
		Zc3h11a	-0.019403	0.0206087
		Zbed6	0.00295869	0.00172403
		Lax1	-0.000967748	0.00025407
		Atp2b4	0.00264165	0.00221187
		Terf1	0.0306199	-0.0208802
		Sbspon	-0.00447141	2.18656e-05
		4930444P10Rik	0.0048972	0.00612224
		Rpl7	-0.024873	0.0770515
		Rdh10	0.00348981	0.000966363
		Stau2	-0.00799513	-0.0764477
		Atp5e	-0.051894	0.0413104
		Or5d43	-1.23839e-05	0.000181473
		Or5d44	0	0
		Or5d45	-0.000574697	-0.000642878
		Rspo4	0.000417251	-0.000174813
		Or5d46	0	0
		Rtf1	0.0404559	0.0128545
		Or5d3	0	0
		Gcg	-0.000143893	-0.000447256
		Or4p7	-0.000163371	0.000922354
		Prelid3b	-0.00495416	0.00933111
		Itpka	0.0299749	0.000837653
		Surf2	-0.00438672	0.0104644
		Angpt4	-0.00129536	-0.000424356
		Or4p18	0	0
		Zfp831	0.00504779	-0.00539739
		Or4p19	-6.30644e-05	5.60627e-05
		Or4p20	0	0
		Edn3	0	0.000227168
		Or4p21	0	0
		Surf4	-0.0121839	0.0082776
		Or4c31	0.000334771	0.000198679
		Gm14444	0.00167593	0.000577841
		Fam110a	0.00233332	0.00318963
		Or4p22	0	0
		Or4c99	0	0
		Gm14393	0.0045681	4.44651e-05
		Fam171a1	-0.000329941	-0.0241859
		Or4c100	0	0
		Gm14399	0.00694464	-0.00450738
		Stkld1	0.000158345	-0.000507612
		Gm14443	0.0113433	0.000992745
		Slc52a3	0	0.000159027
		Scrt2	-0.00456156	0.000681825
		Gm14391	-0.00329553	-0.00556044
		Srxn1	-0.0046824	0.0143821
		Tcf15	-0.000414455	0.00375588
		Gm14440	0	0
		Or4a27	0	9.38143e-05
		Rexo4	-0.0109234	0.0383759
		Nmt2	0.00915307	0.00739771
		Or4p23	-0.000205171	4.15572e-05
		Rpp38	-0.00427817	0.0160981
		Or4c104	0	0
		Or4a67	0.000136414	0.000125886
		Acbd7	-0.00115677	0.000175893
		Or4c11b	0	0
		Or4c105	-0.000160674	4.07556e-07
		Or4c11c	0	0
		Or4c106	-0.000325244	-0.000316525
		Or4c11	0	0
		Olah	0.00235237	0.00232204
		Adamts13	0.000133591	0.00012151
		Or4p8	-0.000155717	-0.000155717
		Or4c29	-0.000350762	6.89724e-05
		Csnk2a1	0.0146077	0.00501502
		Or4c15	0.000118454	-0.000116647
		Or4c107	0	0
		Or4c108	-0.000287006	-0.000287006
		Meig1	0.00335044	0.00229946
		Or4c109	7.04745e-05	0
		Tbc1d20	0.00980553	0.0245425
		Or4c110	-0.000223333	-0.000100631
		Gm2004	0	0
		Or4c111	0	0
		2210418O10Rik	-0.000180917	0.000212561
		Gm11009	0	0
		Or4c112	-0.00013277	-7.74971e-06
		Zfp968-ps	-0.000259546	-5.33771e-05
		Fap	0.00996775	-0.000770829
		Gm14434	-0.000123382	-0.000123382
		Cacfd1	-0.00762349	0.0211987
		Or4c113	0	0
		Zfp967	-0.000720467	-0.000442481
		Ltk	0.0033518	0.00793134
		Or4c114	6.74652e-05	-0.000192098
		Or4c115	0.000320502	0.000137291
		Gm14308	-0.000763174	0.00226585
		Rbck1	-0.00897338	0.020272
		Zfp973	-0.00303941	0.00536444
		Or4c116	5.47734e-05	0
		Gm14305	0.000222728	0.00923929
		Trib3	-0.0043419	-0.00301962
		Gm14295	0.00279351	0.00308724
		Gm14408	0.000130287	0
		Or4c117	0	0
		Nrsn2	-0.0117069	0.123014
		Slc2a6	-0.00676181	0.00652182
		Sox12	0.00109068	0.0178434
		Gm14296	-0.00958358	0.00594303
		Zcchc3	-0.00269082	0.0174996
		Gm13398	9.5362e-05	0.000184057
		Gm14419	-0.00278917	0.00151472
		Gm14401	-0.00106028	-0.00168255
		Mymk	0.00026842	0.000326974
		6820408C15Rik	-0.00355725	0.00176514
		Gm14410	0.00491925	-0.00212669
		Gm14409	0.000194105	0.000355678
		Defb23	0.000146962	0.00105633
		Gm14412	0.00756627	0.00101343
		Defb20	0.000176251	0.000221113
		Ifih1	-7.66111e-05	-0.00187346
		Gm14418	-0.00247112	0.00189972
		Defb22	0	0
		Defb26	0	0
		Defb28	0	0.000155053
		Zfp970	-0.00238392	0.00190318
		Defb29	0	0
		Gm14403	-0.00832913	-0.00409215
		Adamtsl2	0.00134596	0.000213201
		Gm17416	0	0
		Gm14406	0.00171595	-0.000693861
		Defb21	0	0
		Fam163b	-0.00223187	0.014884
		Defb19	0	0.000210887
		Gca	0.0052873	0.00223619
		Or4c124	0	0
		Defb45	-0.000378169	-0.000304603
		Defb36	-0.000317209	-0.000317209
		Or4c125	0	0
		Defb25	9.98427e-06	-5.28855e-05
		Or4a15	0	0
		Rem1	0	0.000643042
		Dbh	0.00136043	0.00151822
		Dclre1c	0.0165087	-0.00371228
		Or4a39	0.000504977	0.000445729
		Kcnh7	0.0910919	-0.0432708
		Or4a2	0	0
		Or4a68	0	0
		Or4a69	0	0
		Or4a70	5.90182e-05	0
		Fign	-0.0168579	-0.0120099
		Or4a71	0	0
		Suv39h2	0.00502452	-0.0032041
		Or4a72	-0.000256013	-0.000376163
		Or4a73	-0.000489854	-0.000304728
		Or4a74	0.000836872	0.000323768
		Or4a75	0	0
		Or4a76	0.000118119	0
		Or4a77	0.000144706	0.000365041
		Sardh	0.000829444	-0.000850918
		Or4a78	0	0
		Hspa14	0.0157755	0.00035882
		Or4a79	0	0.000146046
		Or4a80	1.05539e-06	2.56352e-05
		Grb14	0.00384331	0.0194952
		Gm45902	0.00152802	-0.000424666
		Or4a81	-8.38994e-05	0.000472939
		Or4c12b	0	0
		Cdnf	-6.49798e-05	0.000696312
		Or4a47	-0.006967	0.00268289
		Or4c58	0.000628203	0.000178215
		Or4c10b	0	0
		Or4c10	-1.27934e-05	-0.000163075
		Or4c12	0	9.60198e-05
		Fam107b	0.00926081	-0.0147533
		Or4c35	0	0.000427787
		Vav2	-0.00406523	0.00740175
		Brd3os	0.00242711	0.0249478
		Rpap1	-0.000140414	0.0011664
		H13	-0.00327867	0.039899
		Mcts2	-0.015911	0.00103369
		Id1	-0.00242715	-0.000350718
		Cox4i2	-0.000900303	0.00136285
		Bcl2l1	0.0129078	0.013869
		Phactr3	-0.00132203	-0.039367
		Olfr1565	0	0
		Tyro3	0.00273261	0.00258501
		Cobll1	-0.00570528	0.00547851
		Sycp2	-0.0280618	0.018046
		Ppp1r3d	-0.00519143	0.000192797
		Fam217b	-0.00202706	0.00641941
		Cdh26	0.000190616	0.000581147
		Tpx2	-0.00175539	0.000358215
		Brd3	0.00585513	0.00972335
		Mylk2	0	0.000162402
		Foxs1	1.49544e-05	-0.000285343
		Cdh4	-0.021647	0.00103039
		Slc38a11	-0.00127974	0.000617182
		Dusp15	-0.0185822	0.0120562
		Wdr5	0.0109183	0.0211383
		Taf4	-0.00932373	0.00576889
		Scn3a	0.0428492	0.0388297
		Lsm14b	0.000823908	0.0231403
		Psma7	0.00432828	0.062659
		Rxra	-0.00431862	0.00600574
		Ss18l1	0.00241737	0.0132889
		Mtg2	-0.00234872	0.00691552
		Ttll9	-0.00621706	-0.00463792
		Frmd4a	-0.00264525	-0.051156
		Nup160	0.0230148	-0.015105
		Pdrg1	-0.00637414	0.0120994
		Xkr7	-0.00364525	-0.00430353
		Scn2a	0.0297997	-0.0880201
		Mga	0.0575887	-0.0199547
		Col5a1	0.00454475	0.00302737
		Ccm2l	0.000267935	-4.37754e-05
		Prpf18	0.00801441	0.0261275
		Fnbp4	0.035334	-0.0307896
		Fcnb	-0.000137185	-0.000211901
		Csrnp3	0.0567709	-0.0203984
		Bend7	-0.00254738	0.00525753
		Galnt3	0.00381763	-0.00175933
		Mapkbp1	0.00537917	0.0267379
		Jmjd7	-5.9407e-05	0.00262426
		Sephs1	-0.0119242	-0.00659558
		Hck	-0.00245414	0.00209573
		Phyh	0.025079	0.0346647
		Olfm1	0.0225058	0.0485446
		Gm28042	-6.02013e-05	0.000837278
		Ppp1r26	-0.000439674	0.0188516
		Pierce1	-0.00065415	0.000855508
		Ucma	0.00103346	-0.00331304
		Mrps2	0.00058377	0.00647804
		Ttc21b	0.0110421	-0.0360073
		Pla2g4b	5.18868e-05	0.000142625
		Gbgt1	0.000352134	-4.36971e-05
		Sptbn5	-0.00144939	0.000535817
		Slco4a1	0.000589744	0.000689209
		Ehd4	-0.00482289	0.000583127
		Ntsr1	0.0022919	-0.00079343
		Mcm10	-0.00112327	0.00030205
		Mrgbp	-0.00454514	0.0283953
		Ogfr	0.0019515	0.0135392
		Optn	0.0100164	-8.38488e-05
		Pla2g4e	0.00833282	-0.0019068
		Ccdc3	0.00162386	0.000791035
		Pla2g4d	-0.000106292	0.000102896
		Camk1d	-0.0370685	-0.0750844
		Pla2g4f	0.000131049	-1.35255e-05
		Agbl2	0.00058899	-0.00137993
		Col9a3	-0.000161107	0.0101006
		Cdc123	0.0140335	0.0195612
		Tcfl5	-1.38978e-05	-0.000254375
		Nudt5	0.00510921	0.0303203
		Gm13199	-0.00261923	0.00568821
		Ralgds	0.00030221	0.017048
		Sec61a2	0.0411275	0.0229272
		Mtch2	0.0093137	0.0462181
		Cel	9.23572e-05	7.25415e-05
		Dhtkd1	0.0101347	-0.000134706
		Upf2	0.0129329	-0.0224739
		Gtf3c5	-0.00814293	0.0080613
		Proser2	-0.00024619	0.000333698
		Scn1a	-0.00351441	-0.031189
		Echdc3	-0.000862252	-0.000155616
		Gfi1b	0	0
		1700014B07Rik	-0.000305047	-0.000305047
		Dido1	0.0259566	0.00705713
		Gid8	-0.00326391	0.00756685
		Slc17a9	-0.000355458	0.00380941
		Bhlhe23	0.000592351	0.00016286
		Usp6nl	-0.00676292	-0.0186985
		Vps39	-0.0128519	-0.00247093
		Ythdf1	0.00667992	0.0136109
		Birc7	-3.27129e-05	7.53983e-05
		Nkain4	0.0105595	0.0296115
		Scn9a	-0.0488375	0.0841057
		Scn7a	-0.00246291	0.0035794
		Tsc1	-0.00171834	0.027009
		Tmem87a	-0.000249177	-0.0313152
		Spaca9	0.00104768	0.00117669
		Ak8	0.00191395	0.000885252
		Gtf3c4	-0.00167675	-0.00108638
		Xirp2	0.00306564	0.000116362
		Gm21830	0	0
		Ddx31	0.00267246	0.00767101
		B3galt1	0.0830938	-0.0701879
		Barhl1	-0.00328624	0.00872523
		Cfap77	0.00460417	0.0065028
		Ganc	0.00842208	0.00846702
		Ttf1	0.00396507	0.023
		Stk39	0.0220225	-0.0315799
		Gm52968	0.000114328	6.55568e-05
		4933409G03Rik	0	0
		Setx	0.0299503	-0.0099147
		Arfgap1	0.0107878	0.0353152
		4932414N04Rik	-0.00103513	0.000341655
		Cers6	0.024895	-0.0513324
		Nostrin	-0.000275688	0.00043855
		Ntng2	0.00176249	0.00488341
		Psmc3	-0.0108979	0.0410452
		Med27	-0.00382218	1.78516e-05
		Col20a1	-0.00926906	-0.00574571
		Spc25	-0.000842111	-0.00127783
		Chrna4	-0.0126993	-0.00518338
		Slc39a13	0.000483364	0.0235578
		Dnmt3c	-0.000180098	7.21188e-05
		G6pc2	-0.000279797	-0.000137643
		Mapre1	0.00221576	-0.0017854
		Spi1	0.000199917	0.000654043
		Efcab8	-0.00202563	-0.000151184
		Sun5	9.99091e-05	9.41262e-05
		Celf2	0.176052	-0.0406508
		Abcb11	-0.000183729	0.000885133
		Dhrs9	1.46453e-05	-0.000168573
		Bpifb2	-0.000505114	-0.00013278
		Bpifb6	0.000277981	0
		Bpifb3	-0.000196667	-0.000487918
		Bpifb4	0	0
		Bpifa6	6.16243e-05	0
		Lrp2	-0.00161905	-0.000352494
		Bpifa2	-1.08553e-05	-7.63397e-05
		Mybpc3	0.000836616	0.000428551
		Bpifa3	0.000180934	0.000361108
		Bpifa1	0.000108054	0.000177646
		Bpifa5	0	0
		Bbs5	0.00480166	0.0136665
		Klhl41	-0.00191662	-0.0016529
		Bpifb1	0.000777384	5.00061e-05
		Bpifb5	0.000229989	-0.000498867
		Itih5	4.34569e-05	-0.000334783
		Fastkd1	-0.0170424	0.0123048
		Bpifb9a	-0.000224601	0.000461618
		Bpifb9b	-0.00010023	-0.000290335
		Cdk5rap1	0.00210088	-0.00953142
		Snta1	0.013423	-0.00811231
		Sfmbt2	-0.0389072	-0.0126767
		Ppig	0.040401	-0.00845397
		Ccdc173	0.00539916	-0.000597782
		Phospho2	0.00105027	0.00494474
		Urm1	-0.00641418	0.00839605
		Cbfa2t2	0.0189329	-0.0469764
		Klhl23	0.00606851	0.0257201
		Cercam	0.00206012	0.0154799
		Capn3	0.000268614	-8.67418e-05
		Necab3	0.00281473	0.0200942
		Ssb	0.0122692	0.0433382
		1700003F12Rik	-0.00222053	0.00615798
		Actl10	-0.00101594	-0.000599984
		Prkcq	-0.00263914	-0.00450455
		Mettl5	-0.000861004	0.0158972
		E2f1	0.00104698	0.00100883
		Pxmp4	-0.00672521	-0.00657485
		Zfp341	-0.00425468	-0.00321867
		Zfp106	0.00973395	0.0187823
		Chmp4b	-0.00592372	0.0197175
		Ubr3	0.0322971	-0.0513419
		Snap23	0.0175289	0.00390105
		Myo3b	-0.00320452	-0.00345056
		Lrrc57	-0.00274936	0.0123976
		Sp5	1.50974e-05	0.000613275
		Haus2	0.0115826	0.00318144
		Erich2	-0.00544745	-0.00522539
		Stard9	-0.0144343	0.02469
		Gad1	0.000827312	0.0127683
		Cdan1	0.0119685	0.0224852
		Itch	0.0442119	-0.00533766
		Dynlrb1	-0.0154985	0.0639727
		Map1lc3a	-0.0183219	0.0838511
		Pigu	-0.00137284	-0.0118709
		Trp53inp2	-0.0140454	0.0117489
		Gorasp2	0.0187938	0.0142992
		Ttbk2	-0.00698544	-0.0157065
		Tlk1	0.0326979	-0.0339986
		Ncoa6	0.0342048	-0.028842
		Ggt7	-0.0148867	0.0529599
		Ubr1	0.0302598	-0.0301819
		Pfkfb3	-0.015833	-0.00473876
		Tmem62	0.0154037	-0.0219195
		Mettl8	0.0115702	0.00278857
		Rbm17	-0.0277321	0.0279056
		Gm17490	0	0
		Il2ra	-0.000123298	-0.0001881
		Acss2	-0.0132445	-0.0204687
		Gss	-0.0145182	0.0176573
		Ccndbp1	0.0109374	0.0161521
		Dcaf17	0.00565594	0.00679013
		Myh7b	0.0010239	0.000167586
		Cybrd1	-0.00242636	-0.00040477
		Odf2	0.0116934	0.0328816
		Epb42	-0.000257137	0.000255691
		Tgm5	0.000978876	0.000536139
		Gle1	0.00410578	0.00100821
		Tgm7	0.000851265	0.000681609
		Lcmt2	0.000800062	0.00367748
		Kcnq2	-0.00915378	0.012174
		Il15ra	0.000853889	0.0102911
		Trpc4ap	0.00502375	-0.00774297
		Eef1a2	0.0315895	0.117745
		Edem2	0.0124716	0.00819337
		Gm17581	0	0
		Procr	-8.01755e-05	0.000408162
		Mmp24	-0.0177201	-0.00010255
		BC029722	-0.00887593	0.0197888
		Ppdpf	0.00472592	0.0261066
		Fbh1	0.0072861	0.010308
		Ptk6	-7.58797e-05	0.000665856
		Eif6	0.00557645	0.0219909
		Srms	-0.000611303	-0.000439025
		Fndc11	0.000476561	0.000103591
		Adal	0.0215012	0.0305002
		Zscan29	-0.00597233	-0.00127439
		Ankrd16	0.0121404	0.00530475
		Helz2	-0.00111732	-0.00108577
		Itga8	0.044421	-0.0138852
		Gmeb2	-0.00369141	-0.0208082
		Stmn3	-0.0327241	0.162272
		Tubgcp4	-0.00422753	0.0051703
		Mindy3	0.0182613	-0.041077
		Pter	0.00438569	0.00342842
		C1ql3	0.0535149	0.00675253
		Trp53bp1	0.010056	0.0191947
		Rsu1	0.0104348	-0.0188343
		Map1a	0.0159321	0.0304952
		Dync1i2	-0.0210867	0.0789379
		Cubn	-0.00816328	-0.00241175
		Trdmt1	-0.00505097	-0.0254415
		Slc25a12	0.0238252	-0.0161056
		Hat1	-0.00232439	0.000888213
		Vim	0.000436131	0.000492522
		St8sia6	-0.0129487	-0.0256363
		Metap1d	-0.00690952	0.00980052
		Dlx1	0.002935	-0.000284567
		Dlx2	0.00103906	0.000113941
		Hacd1	0.0123618	-0.037124
		Stam	0.0285356	-0.0340898
		Tmem236	0.000858437	0.000842328
		Mrc1	-0.000290608	0.000387214
		Slc39a12	0.00448747	0.00437277
		Itga6	0.004317	0.00297664
		Pdk1	0.0289771	0.016958
		Ppip5k1	-0.00208735	0.0153546
		Cacnb2	0.0803119	-0.0275167
		Ckmt1	0.0246408	0.0936323
		Strc	-0.00100113	-0.000419759
		Catsper2	0.0170491	0.0122252
		Rtel1	-0.0029408	0.00422263
		Madd	0.000689417	0.019242
		Nsun6	-0.0325077	0.0139655
		Pdia3	-0.0881964	0.0908337
		Ell3	-0.00118034	-0.000298609
		Arl5b	-0.00548442	-0.00514469
		Serinc4	-0.00258011	-0.00195525
		Malrd1	0.00011941	0.00041149
		Serf2	-0.00417164	0.070428
		Arfrp1	-0.00376589	0.0397982
		Hypk	-0.0151947	0.0441559
		Mfap1b	0.000183471	0.0212558
		Nr1h3	-0.00374184	0.0087934
		Mfap1a	0.00693697	0.0159833
		Plxdc2	0.0119315	-0.0886494
		Zgpat	0.00141953	0.0086692
		Rapgef4	0.0208402	-0.0572636
		Lime1	-0.000456853	0.000724455
		Wdr76	-0.00740521	0.00863366
		Zbtb46	-0.00142922	-0.0154003
		Abhd16b	0	0
		Nebl	0.0329437	-0.0374221
		Acp2	0.0021881	0.0197652
		Ddb2	0.00816715	0.0059469
		Map3k20	-0.00315337	0.00240668
		Cdca7	0.000133224	-0.000225857
		Dnajc1	0.046896	-0.035864
		Commd3	-0.0194734	0.0549145
		Tpd52l2	0.00501914	0.0233932
		Sp3	0.0241588	-0.0392275
		Gm11084	0.00288587	0.0108677
		Rbm39	0.00963473	0.00580621
		Phf20	0.0240942	-0.00652349
		Scand1	-0.0117391	0.0487344
		Pacsin3	-0.00039201	0.00481317
		Bmi1	0.00271193	0.00650558
		Dnajc5	0.0178702	-0.00163433
		Spag6	-0.00164596	-0.00176117
		Carlr	-0.00104267	0.00300639
		Frmd5	-0.00464153	-0.117108
		Ola1	0.0156305	-0.0506672
		Cnbd2	-0.0395822	-0.00270449
		Pip4k2a	0.00733525	-0.00961044
		Sp9	0.0023462	7.53673e-06
		Cir1	0.0262047	-0.000109449
		Sptan1	0.0295242	0.0201104
		Arfgap2	-0.00117151	0.012748
		Scrn3	-0.0021801	0.0127624
		Armc3	0.000406285	0.00173088
		Uckl1	-0.0935559	0.0460882
		Msrb2	0.00572132	0.0147159
		Dync2i2	0.00714275	0.0204264
		Ptf1a	0	0
		Golm2	0.00788677	-0.0382927
		4921504E06Rik	8.09229e-05	0.0015163
		Mageb3	6.28461e-05	-1.38794e-05
		Otud1	0.00080009	0.00202692
		Cstpp1	0.0157671	0.00330055
		Set	0.0119399	0.0378998
		Zfp512b	0.00208849	0.0152947
		Lrp4	-0.00162116	-0.00476829
		Pkn3	-0.00027367	-0.00041438
		Prpf6	0.0216039	0.00256085
		Zdhhc12	0.000967264	0.00418461
		Samd10	-0.000832289	0.0174456
		Gm29797	-0.0017426	-0.00366669
		Gpr155	-0.00592509	-0.00778231
		Sox18	0.000479591	0.00175174
		Ctdspl2	0.040719	-0.0489106
		Eif3j1	0.00540105	-0.00730917
		Zer1	0.0161511	0.0175899
		Tcea2	0.000144847	0.0341577
		Spg11	0.0110167	0.00154297
		Wipf1	0.00137645	0.00610577
		Patl2	0.00159873	0.00179995
		Chrna1	0.000117164	0.00105971
		Epb41l1	0.00375468	0.0315599
		B2m	0.022818	0.0144818
		Trim69	4.38293e-05	-0.000258982
		Aar2	-0.00101039	0.00958524
		Terb2	0.0007421	5.01529e-06
		Sord	0.0158754	0.00689241
		Rgs19	0.00353481	0.0135498
		Lkaaear1	0.000228741	8.65352e-05
		Duox2	7.4763e-05	0.000694728
		Duoxa2	-0.000114641	0.000127853
		Oprl1	-0.00231686	0.0477068
		Duoxa1	0.000119222	0.000597297
		Duox1	-0.00155296	0.000390697
		Etl4	0.0684234	-0.154324
		Shf	0.00325252	0.00109562
		Dlgap4	0.0274142	0.0158331
		Myl9	0.00162738	-9.56897e-05
		Slc28a2	0.000263636	4.13024e-06
		Tgif2	-0.000716373	0.00362536
		Slc28a2b	-0.000383572	-0.000273758
		Rab5if	-0.0122645	0.0507195
		Ckap5	0.0169228	-0.0548171
		Sla2	-0.00145734	0.0015379
		Chn1	0.0871494	0.0247864
		F2	0.000612378	0.000761357
		Bloc1s6	0.00135642	0.00125565
		Zfp408	0.00805152	0.0183977
		Sqor	0.00131705	0.00194761
		Ndrg3	0.02597	-0.0151283
		Myt1	0.0134916	-0.0202013
		Arhgap21	0.0569849	-0.0415347
		Enkur	0.00659283	0.00325939
		Dsn1	0.00230623	0.00148045
		Pcmtd2	-0.0327126	-0.0423238
		Soga1	0.00252342	-0.0205489
		Tldc2	0.000624103	0.000781176
		Polr3k	0.000310913	0.000240557
		Thnsl1	-0.0131301	0.00809891
		Gm14496	-0.000794129	-0.00101631
		Arhgap1	-0.00171263	0.00254694
		Gpr158	0.068802	-0.072922
		Myo3a	-0.00444684	-0.0043055
		Gad2	-0.0197638	-0.0201329
		Apbb1ip	-0.00118066	0.000832761
		Atg13	0.0158694	0.0047006
		Harbi1	0.00222034	0.00242478
		Samhd1	-0.00574473	-0.00201374
		Pdss1	0.0185509	-0.019824
		Rbl1	-0.00658391	-0.0123749
		Atf2	0.0883165	-0.0156968
		Mroh8	-0.00886077	-0.000195406
		Atp5g3	-0.0252408	0.0665472
		Rpn2	-0.00745633	0.0484713
		Ghrh	-0.00407847	-0.00162793
		Manbal	0.00226277	0.0296001
		Lnpk	0.0058713	-0.0230232
		Evx2	-0.00155603	-0.00131825
		Hoxd13	5.97365e-05	4.66156e-06
		Hoxd12	0	0
		Ambra1	0.0626171	-0.0454103
		Hoxd11	0	0
		Chrm4	0.000356735	0.000197925
		Hoxd10	0	0
		Hoxd9	0	0
		Hoxd8	0	0.00016964
		Hoxd3	7.20972e-05	3.96118e-05
		Src	-0.0101458	0.00967506
		Hoxd4	0.000186304	-0.000272353
		Gm28230	0	0
		Blcap	-0.0105718	0.0417313
		Hoxd1	8.73467e-05	0.000128332
		Mtx2	-0.0109771	-0.0370464
		Nnat	0.00783637	0.061407
		Mdk	0.00422735	0.00691402
		Sema6d	0.0144773	-0.159098
		Cstad	0.000393022	-0.000699074
		Ctnnbl1	-0.0137857	0.00867108
		Vstm2l	-0.01945	0.0750616
		Slc24a5	-0.00726759	0.0538293
		Tti1	0.0016072	0.00559237
		Hnrnpa3	-0.0254459	0.0337062
		Nfe2l2	-0.000902519	0.00419964
		1700001O22Rik	-0.00297145	0.00290404
		Rprd1b	0.00534359	-0.0136553
		Ntmt1	0.00244257	0.0243949
		Tgm2	0.000703093	-0.000421029
		Asb6	-0.00771526	0.00903346
		Prrx2	0.000547715	-0.000367942
		Agps	0.0378662	-0.0340617
		Ttc30b	-0.00217665	0.0012767
		Ptges	0.000987854	0.00258054
		Ttc30a2	-0.000183871	-0.000147778
		Ttc30a1	-0.00584785	-0.00212597
		D630003M21Rik	-4.56199e-05	-0.00202411
		Tor1b	0.000365615	0.0066314
		Pde11a	0.0112498	0.0132249
		Cyct	8.80657e-05	0.000153925
		Tor1a	0.0044653	0.0332192
		Rbm45	0.00454521	0.00830682
		BC005624	0.0127691	0.0650642
		Dgkz	0.0226254	0.0397004
		Abi1	0.0266578	-0.0382355
		Bpi	0.000133443	0.000284109
		Myef2	-0.00365579	0.0116832
		Ctxn2	0.00234869	0.0426012
		Lbp	0.000993412	0.00017391
		Creb3l1	-0.000924819	-4.55109e-05
		Osbpl6	-0.000905991	-0.0421991
		Prkra	-0.00349796	0.00819059
		Pjvk	-0.000289126	0.000297789
		Fkbp7	-0.000771929	-0.00551279
		Plekha3	-0.000526682	0.00180237
		Usp20	-0.00639132	0.003391
		Slc12a1	0.00252427	0.000657942
		Dut	-0.000420213	0.0183421
		Fbn1	-0.0104207	-0.0433329
		Cep152	-0.00719323	-0.0052665
		Fam83d	0.000799636	0.00085142
		Shc4	-0.00218569	-0.00712657
		Eid1	0.0230463	0.0773681
		Acbd5	0.0361745	-0.0141938
		Phf21a	0.0373613	-0.0631326
		Mastl	-0.00840225	2.14204e-07
		Secisbp2l	0.0215397	0.0104257
		Yme1l1	0.0160058	0.00103748
		Dhx35	-0.00396492	3.59863e-05
		Potegl	0.0124049	-0.00507679
		Nxph2	0.00435588	-0.00305476
		Gm826	-6.9688e-05	-0.000515641
		Mafb	0.00106052	0.000367275
		Spopl	0.0377484	-0.0522367
		Top1	0.0631318	0.0122177
		Cops2	0.0198438	0.0152412
		Hnmt	0.00659084	-0.00627132
		Tbpl2	0.000265391	0
		Galk2	0.0111147	-0.00430587
		Plcg1	-0.0225416	0.0243317
		Zhx3	0.0100774	-0.0310193
		Fam227b	-0.0120341	-8.72463e-06
		Large2	-0.00174984	0.0007181
		Fgf7	-0.00590032	-0.00253626
		Il1rn	0	0
		Dtwd1	0.00727858	0.0165523
		Gm17555	-0.000235885	-0.000351075
		Pex16	-0.00532046	0.0102251
		1700029I15Rik	2.78885e-05	0.00145156
		Lpin3	-0.000210811	-0.000797162
		Emilin3	0.00012838	-0.000594895
		Psd4	5.16969e-05	0.000266105
		Mapk8ip1	-0.00931916	0.0474243
		Chd6	0.0355543	-0.00365412
		Atp8b4	6.34324e-06	-0.00014581
		Pax8	0.000765415	-0.00179668
		Fnbp1	-0.0229505	-0.0623925
		Slc27a2	-0.0127789	-0.00738063
		Cry2	0.0368837	0.0198289
		Slc35c1	-0.00162325	0.00344831
		Hdc	-0.000525047	0.000271022
		Chst1	0.00726664	0.0381256
		Syt13	0.00154039	0.0193169
		Gpr107	0.0208129	0.0072355
		Prdm11	-0.00598365	-0.00285926
		Ncs1	-0.0114257	0.0172092
		Ptprt	0.00155365	-0.0372448
		Trp53i11	-0.0136359	0.011153
		Srsf6	-0.00730398	0.0311773
		Hmcn2	-0.0017056	-0.000321726
		Tspan18	-0.00363017	-0.00792512
		L3mbtl1	-0.00932135	-0.00598354
		Ass1	0.0032987	0.0290526
		Ttn	-0.0101164	0.0287505
		Gabpb1	-0.0225031	-0.0238769
		Sgk2	-0.00278373	-0.00075458
		Ift52	0.0144266	0.0363734
		Fubp3	-0.0033299	-0.00793248
		Prdm12	0.000581588	0.000841536
		Mybl2	0.000750551	0.00208659
		Gtsf1l	0.000195648	0
		Ccdc141	-0.00543108	-0.0139178
		Tox2	-0.0327863	-0.00411564
		Exosc2	-0.00104866	0.0033207
		Jph2	0.000611422	0.00185439
		Oser1	-0.00270838	0.00546967
		Usp8	0.0167185	-0.00621983
		Sestd1	0.027691	-0.0329808
		Cd82	0.000788688	0.00178312
		Gdap1l1	0.000200331	0.0149931
		Fitm2	0.00327544	0.0106836
		Usp50	-0.0308098	0.0661552
		R3hdml	-0.00023775	0.000224918
		Abl1	0.00452837	-0.034018
		Gm56303	0	0
		Qrfp	-0.000291889	-0.000129553
		Zfp385b	0.0737114	-0.00987649
		Fibcd1	-0.00969861	-0.014729
		Hnf4a	-0.000631414	-0.000311234
		Cacna1b	-0.000688314	-0.025683
		Ttpal	-0.00956018	0.00699475
		Lamc3	-0.00130122	0.000309985
		Serinc3	0.014388	0.0402637
		Aif1l	-0.00030532	3.61163e-05
		Pkig	0.0324069	0.021668
		Ada	-0.00102677	0.000938831
		Trpm7	0.0437491	-0.0296382
		Ccn5	0.000554904	0.000917061
		Kcnk15	-0.00191732	0.00316308
		Rims4	-0.00383651	0.0178742
		Nup214	0.0198261	-0.0101049
		Ywhab	0.0205221	0.067001
		Sppl2a	0.0189203	-0.0220155
		Pabpc1l	0.000211035	0.000257278
		Fam78a	-0.00161518	-0.00111132
		Plpp7	-0.00856244	0.013299
		Tomm34	0.0018739	0.0185773
		Ube2e3	0.0146612	-0.0173901
		Stk4	0.00165418	-0.00950816
		Kcns1	0.00519626	-0.00134239
		Wfdc5	0.000162175	0.000137872
		Wfdc12	-0.000169705	0.000616076
		Ap4e1	0.0290373	-0.00556731
		Wfdc15a	0	0
		Wfdc15b	0	0
		Semg1	0	0
		Hsd17b12	-0.0365723	0.000187874
		Svs3b	0	0
		Svs4	0	0
		Svs3a	0	0
		Itga4	0.0142491	-0.00572326
		Svs6	0	0
		Svs5	-0.000220827	-0.000134349
		Blvra	0.00106006	0.0165428
		Slpi	-0.00102742	-0.00106966
		Cerkl	0.00136416	-0.0111734
		Neurod1	-0.000378188	-0.0130079
		Ncaph	0.000293419	0.000659266
		Itpripl1	-0.000278025	-0.000320082
		Ttc17	0.0273858	-0.000486851
		1810024B03Rik	-0.0033603	0.00721053
		Matn4	0.00230911	0.00312622
		Api5	-0.0136559	0.00547114
		Rbpjl	0.000988423	0.000378978
		Sdc4	0.00516574	0.00200712
		Lrrc4c	0.00772738	-0.0734525
		Snrnp200	0.00113483	0.0149746
		Sys1	0.00767904	0.0372706
		Gm20458	0.00141788	-0.00789292
		Trp53tg5	-0.0013031	-0.000890995
		Ciao1	0.00867252	0.0283125
		Tmem127	-0.00368336	0.0233133
		Itprid2	-0.000441432	-0.00422654
		Dbndd2	0.0036867	0.0271305
		Ppp1r1c	0.00113321	0.000786457
		Stard7	0.0362916	0.0220133
		Prrc2b	0.0159583	0.0223959
		Dusp2	-0.000117056	0.00490127
		Pigt	-0.0211975	0.0168445
		Iftap	-0.0024306	-0.0123549
		Rag2	0.000798163	0.00123215
		Rag1	-0.000264488	-0.000264488
		Wfdc2	0.00034329	-0.000342651
		Spint3	0.000208771	0.000175602
		Traf6	0.00818534	0.0104704
		Wfdc6a	0	0
		Eppin	0	0
		Wfdc8	0.00122278	0.00595017
		Astl	8.0055e-05	0.000161944
		Wfdc6b	0.000142579	0
		Adra2b	3.18774e-06	-0.000510192
		Wfdc16	0	0
		Wfdc9	0	0
		Wfdc10	-0.000394137	-0.000704436
		Wfdc11	-0.000182814	-0.000182814
		Wfdc13	0	0
		Spint4	0	0
		Spint5	0	0
		Pomt1	-0.0105243	0.0267752
		Gpat2	-9.66138e-05	0.000535814
		Wfdc3	-0.000404507	0.000302984
		Fahd2a	0.00447533	0.0167327
		Uck1	0.00217809	0.0119407
		Prr5l	-0.00404121	-0.00602447
		Dnttip1	0.00745074	0.0227407
		Commd9	-0.000176784	0.00655729
		Ube2c	-0.00040029	0.000243899
		Ehmt1	0.0240013	-0.0421078
		Kcnip3	0.0514451	0.0190417
		Tnnc2	0.000217818	0.000385683
		Ldlrad3	0.00961322	-0.0170762
[truncated: 20,547 more rows]

## Sheet: Fig 6E
	Figure 6e
		Gene	Delta_MAR709_vs_DIO_Vhcl.	Delta_GIP_antag._vs_DIO_Vhcl.
		Pcmtd1	0.0607914	-0.0387475
		Cdh7	0.0465436	-0.0925425
		Exo1	0.00156379	0.000617803
		Becn2	0	0.000225254
		Uxs1	0.0130374	-0.0229741
		Cdh19	0.00222552	-0.00273778
		Dsel	0.00102362	-0.00699317
		Gmppa	-0.00873175	-0.00569303
		Pld5	-0.0384518	-0.0189456
		Rbm8a2	-0.000684412	-0.000509113
		Asic4	-0.018683	-0.00290284
		Cntnap5a	-0.0723579	-0.030421
		Sntg1	0.0321002	-0.0268831
		Gm19965	0.001857	0.000500073
		Rrs1	-0.00185786	0.00404107
		Gm29106	0.000868209	0.000414202
		Tsn	0.0104782	-0.0170707
		Nifk	0.00628682	0.0108441
		Adhfe1	0.00106668	-0.00963514
		Vxn	0.0211722	-0.00586435
		Cep170	0.0413656	-0.0665062
		Mybl1	0.000726264	-0.0108855
		Vcpip1	0.00612879	-0.0433673
		Tpp2	0.00246829	-0.0444249
		Sdccag8	0.035287	-0.0117521
		Mettl21c	0.000979906	0.000795674
		Gm8251	-0.00132896	-0.000351881
		Niban1	-0.00480183	-0.00732731
		Akt3	0.0923189	-0.0239728
		Zbtb18	0.0257169	-0.021004
		Tex30	0.00212321	-4.46066e-05
		Edem3	0.00934976	-0.0433655
		1700016C15Rik	-0.000475144	-0.00106458
		1700025G04Rik	-0.0023039	-0.0666956
		Adss	-0.010263	-0.0391844
		Catspere1	-0.00125938	-0.00492552
		Tsen15	-0.00323305	-0.00746271
		Epha4	0.0482643	-0.0655587
		Colgalt2	-0.0016052	-0.0138301
		Poglut2	0.0018011	-0.00216305
		Catspere2	0.025038	-0.00778115
		Pax3	0.00469489	0.00457172
		Bivm	0.00486623	-0.00793995
		Sgpp2	-0.022983	-0.0493375
		Desi2	0.0331941	-0.0700662
		Cox20	-0.0184569	0.0128797
		Ercc5	0.00480925	-0.0228152
		Mettl21e	0.00066149	0.000873538
		Farsb	0.00563389	-0.0264963
		BC035947	-0.0023439	0.000906393
		Rgl1	0.0361001	-0.047465
		Apobec4	0.000898261	0.00776684
		Mogat1	-0.00321573	-0.000297411
		Arpc5	-0.00106223	-0.0123275
		Gulp1	-0.0030832	0.00893986
		Hnrnpu	0.00916648	-0.0177289
		Efcab2	0.00524268	-0.00901718
		Acsl3	-0.0208014	0.0188577
		Ncf2	-0.00034348	0.000512809
		Kif26b	-0.0343867	-0.0442185
		Sgk3	0.0170831	-0.0393133
		Utp14b	0.000311736	-0.00808272
		Kcne4	-0.000560407	-0.000385035
		Scg2	-0.0214362	0.179187
		Smyd3	0.0561408	-9.69172e-05
		Ap1s3	0.00821386	-2.08393e-05
		Tfb2m	-0.00590324	-0.0106277
		Cnst	0.0158857	-0.0236053
		Col3a1	-1.25345e-05	0.000229159
		Mcmdc2	-0.00994834	-0.0171296
		Tcf24	-0.00106149	-0.00082605
		Sccpdh	-0.0206885	0.0143142
		Smg7	0.00493681	-0.079388
		Kif28	-0.000468697	-0.000773898
		Col5a2	0.00180475	-0.00239677
		Wdfy1	0.0177698	-0.00463861
		Ppp1r42	0.000413568	0.00128776
		Mrpl44	0.000106413	0.00549573
		Serpine2	-0.0166301	5.82337e-05
		Nmnat2	0.0478288	-0.0493377
		Fam124b	-0.000142694	-0.00051476
		Ahctf1	-0.00474656	-0.0581096
		Cops5	0.00878772	-0.000430495
		Lamc2	0.0107136	0.0014172
		Cul3	0.0333846	-0.0488534
		Lamc1	0.0064141	-0.0281986
		Gm45261	3.37212e-05	8.88491e-06
		Shcbp1l	-0.00548891	-0.0119058
		Dnah7b	-0.017841	-0.00936574
		Dhx9	0.0254206	-0.0301103
		Npl	-0.00326915	-0.00910515
		Dnah7c	-0.00180357	0.000767764
		Slc39a10	-0.0145751	0.00888711
		Cspp1	0.00718522	-0.0490419
		Rgs8	-0.0175567	-0.019089
		Tmeff2	0.0338173	-0.0470574
		Rgs16	-0.00584846	-0.00692206
		Cavin2	-0.00225838	-0.00387232
		Rnasel	0.00832683	-0.000312738
		Arfgef1	0.0521875	-0.0773241
		Dock10	0.00948107	-0.0360612
		Cpa6	0.00570266	-0.000847854
		Rgsl1	0.00384399	-0.00370048
		Teddm2	0.00283978	-0.00833369
		Teddm1b	-0.000159445	-0.000175126
		Teddm1a	-0.000117705	-0.000117705
		Nabp1	-0.00397319	-0.00546477
		Nyap2	0.0533518	-0.0838511
		Glul	0.0335678	0.029308
		Irs1	0.000928938	-0.0513261
		Gm9747	-0.000359204	3.31337e-05
		Zfp648	0.00079469	0.00066871
		Prex2	0.00464168	-0.0250317
		Rhbdd1	-0.00958549	-0.0199027
		Col4a4	0.012645	-0.000297342
		Col4a3	0.00208656	-0.00414361
		Cacna1e	0.0609844	-0.0260078
		Ier5	0.00911746	-0.0088819
		Mr1	4.77342e-05	0.000201764
		A830018L16Rik	0.022489	-0.0541561
		Stx6	0.0196826	-0.0294084
		BC034090	-0.00128957	0.00298087
		Mff	0.00895733	-0.00238705
		Tm4sf20	-0.0024265	-0.000932147
		Gm47791	0	0
		Xpr1	0.0272292	-0.0474274
		Myo1b	0.0046927	-0.0282146
		Cdc42bpa	0.0636023	-0.0546556
		Acbd6	0.0147359	-0.0461521
		Lhx4	0.000453663	0.00324395
		Stat4	0.00723625	-3.8221e-05
		Qsox1	0.00744706	0.00141601
		Sulf1	-0.00632995	-0.00482666
		Cep350	0.0462312	-0.0189245
		Coq8a	0.00416995	0.00136722
		Slco5a1	0.00119948	0.00089284
		Agfg1	0.0466163	-0.0516064
		A030005L19Rik	-0.00157891	-0.00127902
		A030014E15Rik	-0.00031091	-0.000148296
		Gm6217	0	0
		A030003K21Rik	-0.000139049	-0.00019532
		Prdm14	0.000175054	0.000246315
		Gm7544	0.000194018	0
		Gm47955	0	0
		Gm47959	0	0
		Slc19a3	0.00233302	0.000358316
		Krtap28-10	0.000124165	-0.000175814
		Gm47969	0.000121416	-0.000232794
		A030005K14Rik	0	0
		Krtap28-13	-0.000242483	-0.000242483
		Ccl20	0	0
		Clasp1	0.0404733	-0.0668024
		Daw1	-0.000160382	-0.000565443
		Tor1aip1	0.00969721	-0.0173127
		Tfcp2l1	0.000614491	-0.000157056
		Psen2	0.00676988	0.00200718
		Sphkap	0.0722897	-0.0532699
		Itpkb	-0.009862	-0.0122426
		Stum	0.0156828	-0.0122007
		Pid1	0.000932574	-0.049303
		Tor1aip2	0.0284068	0.00795352
		Fam163a	0.00653275	-0.00513649
		Gli2	-0.00236518	-0.0022319
		Inhbb	-0.0015176	-0.00245621
		Dner	-0.0185584	-0.0189321
		Ncoa2	0.0300888	-0.0504725
		Ralb	-0.0115447	-0.0142437
		Tmem185b	-0.00855639	0.00232919
		Parp1	-0.00666145	-0.00806797
		Tram1	0.0110495	0.00992225
		Lactb2	0.0248307	-0.00286466
		Xkr9	-0.000412524	-0.000727621
		Abl2	0.0234326	-0.048591
		Trip12	0.0238761	-0.0588219
		Fbxo36	-0.0020597	-0.0185363
		Slc16a14	-0.00119541	-0.0077554
		Gm15433	0.000132585	0.000224149
		Stat1	0.00908903	-0.00326061
		Epb41l5	0.00604463	-0.0291663
		Tor3a	0.000862209	0.00340942
		H3f3a	0.0040096	-0.0196341
		Sde2	-0.00305859	-0.00766603
		C130026I21Rik	0.000566302	-0.000434151
		Gm7582	0	0
		Fam20b	0.016109	-0.0111194
		Lefty2	0	0
		Eya1	0.00778838	0.00104222
		A530032D15Rik	-0.000278763	-0.000158736
		Pycr2	-0.0066388	0.00833025
		Msc	0.000754249	0.00172466
		Lefty1	0.00216094	-2.77685e-05
		Gm7609	-0.000757193	-0.00115248
		Ptpn4	0.0271847	-0.0898001
		Gm52955	0	0
		Tmem177	-0.00383528	-0.00501942
		Gm7592	0.000194377	0.000116785
		G530012D18Rik	5.49215e-05	-7.97863e-05
		Trpa1	-0.00211239	-0.00170809
		Kcnb2	0.0707205	0.0288962
		Tmem63a	-0.00113007	0.000148504
		Cfap221	0.000258096	0.0012325
		Sp110	-0.000121411	0.000161059
		Sctr	-0.000500341	-3.98699e-06
		Ephx1	-0.00531331	-0.0037735
		Tmem37	-0.00112576	0.000904954
		9130409I23Rik	-0.00115611	8.55248e-05
		Sp140	-0.000720782	-0.000935525
		Nvl	-0.00774419	-0.0424331
		Cnih4	-0.00328945	0.00469129
		Gls	0.0284717	-0.0464294
		Nab1	0.0164072	-0.0217852
		En1	-0.0116921	0.0128462
		Nemp2	0.00639112	0.00166869
		Wdr26	0.0231411	-0.0555814
		Insig2	-0.00802574	-0.0244267
		Mfsd6	-0.00232697	-0.0344206
		Cnih3	-0.00560831	-0.0278763
		Inpp1	0.0105442	-0.0117172
		Ccdc121rt1	-0.00129412	-0.00130026
		Hibch	-0.0191006	-0.0186907
		Ccdc93	-0.000508845	-0.0198453
		Htr5b	0.0014801	-0.000576458
		1700019D03Rik	0.0116023	-0.00385718
		Mstn	-8.08423e-05	-0.000717866
		Dnah14	0.00210954	-0.00448808
		Ddx18	-0.0021738	-4.00692e-05
		Sp100	1.43966e-05	-0.000743488
		Lbr	0.00535244	-0.000754759
		A630001G21Rik	0.00105507	0.00132945
		Cab39	0.0335657	-0.0329053
		Itm2c	0.00101697	0.0967805
		4933407L21Rik	-0.0004339	-0.000798429
		Gpr55	-0.000749321	-0.000730895
		Dpp10	0.125159	0.0214515
		Ube2w	0.0313758	-0.04305
		Dnah7a	-0.00516456	-0.000373058
		Stk17b	0.00100213	-0.000126412
		Actr3	-0.00428227	-0.0478105
		Eloc	-0.00278306	-0.00785616
		Slc35f5	0.00705715	-0.0139007
		Tmem70	-0.00362867	0.000767767
		Gpr39	-0.00237353	0.00153502
		Ly96	0.00416098	0.00117687
		Lypd1	-0.013196	-0.00817037
		Jph1	0.0365777	-0.0196013
		Gdap1	0.00923556	-0.0237425
		Hecw2	0.0283877	-0.0819733
		Pi15	-0.00104043	0.0016051
		Crispld1	0.0148204	-0.000364818
		Ccdc150	-0.00281582	0.00194877
		Crisp4	-0.000121749	0.00014253
		Defb18	0	0
		Gtf3c3	0.0114333	-0.0286673
		Gm34066	-5.50869e-05	-0.000142421
		Nckap5	-0.00973672	-0.000377476
		Defb41	0.000201376	0
		Enah	0.0165524	-0.0337667
		Tfap2d	0.0042077	-0.0277025
		Pgap1	0.0450517	-0.0163698
		Srp9	0.00216228	0.0171792
		Vmn1r1	-0.000307036	-0.000391384
		Mgat5	0.0197639	-0.0706136
		Degs1	-0.0198171	0.0173777
		Ralgps2	0.000496447	-0.0487936
		Tfap2b	-0.00261509	-0.0185471
		Fbxo28	0.0197993	-0.0272375
		Angptl1	-0.0142552	0.00125335
		Tmem163	-0.0630518	-0.0233815
		Acmsd	-0.00115235	-0.00180665
		Trp53bp2	0.0045978	-0.00114387
		Pkhd1	-0.00254874	-0.0038769
		Il17a	0	0
		Ccnt2	0.034129	-0.0474489
		Il17f	-0.000366633	-0.000174736
		Ankrd44	-0.00897479	-0.0235221
		Ncl	0.0318595	-0.00574076
		Capn2	-0.0138631	-0.018595
		Nmur1	-0.00338286	-0.00184346
		Tex44	0	0
		Map3k19	0.00016846	-0.00272793
		Mcm3	0.000235479	0.000420276
		Tex35	0.000819078	-0.0014799
		Sf3b1	-0.00135261	-0.0407968
		Ptma	-0.00929394	0.00343546
		Paqr8	0.000885993	-0.0321212
		Efhc1	0.00093371	-0.00241648
		Pde6d	0.0122699	-0.0208064
		Coq10b	0.000114754	-0.00760161
		Tram2	-0.00298842	0.000925822
		Rab3gap1	0.0252023	-0.0398713
		Tmem14a	0.00105937	0.0133187
		Cops7b	0.0009785	-0.0138752
		Rasal2	0.0752293	-0.0762987
		Nppc	0.00901754	0.00502747
		Hspd1	-0.0054972	-0.00195755
		Hspe1	-0.0489562	0.00480834
		Gsta3	0.000658043	-0.000985432
		Zranb3	0.0209857	0.00345944
		Cryzl2	0.00154326	0.00387716
		Khdc1a	-6.77758e-05	-6.77758e-05
		Khdc1c	0.000176988	0.000436006
		Mob4	-0.00849348	-0.0199763
		Khdc1b	-0.000350593	-0.000216396
		Dis3l2	0.0314323	-0.0616579
		Rftn2	0.000850973	0.00200597
		Mars2	-0.0017184	-0.0148992
		Alppl2	0	0
		Alpi	0	0
		Kcnq5	0.16834	-0.0327091
		Akp3	0	0
		Boll	-0.000593153	-0.00310277
		Plcl1	0.0124241	-0.058386
		R3hdm1	0.11488	-0.0128306
		Hsfy2	0	0
		Ecel1	-0.00403116	0.00969411
		Ubxn4	0.0360204	-0.0191105
		Prss56	-0.000921073	-0.00136816
		Sec16b	0.00475926	-0.00034784
		Lct	0.000898583	-0.000979671
		Brinp2	0.0164945	-0.0342833
		Chrnd	-0.000200676	-0.000200676
		Mcm6	-0.00527216	-0.00468332
		Satb2	0.0873193	0.00291322
		1700066M21Rik	-0.00660356	-0.0149627
		Dars	0.0133701	-0.0301658
		Chrng	0.00113432	0.00124035
		Cxcr4	4.18876e-05	-0.000452283
		Tyw5	-0.00815424	-0.0128252
		Maip1	-0.00904457	-0.00396616
		Thsd7b	0.0229949	0.00482333
		Cd55b	0.000813617	0.000593601
		Cd55	-0.00310778	0.000918783
		Dusp10	-0.00165733	-0.00635077
		1700056E22Rik	0.000352447	0.00202663
		Zp3r	0.00087837	9.61758e-05
		Hlx	0.000149287	0
		Eif4e2	-0.00310346	-0.0122809
		C4bp	0.000762286	0.000201289
		Mtarc1	-0.00111429	-0.000625714
		Ppp1r14bl	0	0
		Gm29427	0.00069209	-0.00332989
		Efhd1	0.000586809	0.00378333
		Ogfrl1	0.0141134	-0.0361336
		B3gat2	-0.00575483	0.00108811
		Mtarc2	0.00441386	0.0363363
		C130074G19Rik	0.00102866	0.000561397
		Astn1	-0.00377345	-0.0472157
		Mark1	-0.000838816	-0.0525716
		Smap1	0.033509	-0.0339924
		Sdhaf4	0.00217123	0.0116127
		Pappa2	0.00352557	-0.000241414
		Spats2l	0.0161895	-0.0147862
		Kctd18	0.0114061	0.00656918
		Sgo2a	0.000824382	-8.42651e-05
		Cop1	0.043749	-0.0453767
		Rab3gap2	-0.00586134	-0.0393935
		Aox1	0.000780902	-0.00265187
		Fam135a	0.0403506	-0.0557305
		Pfkfb2	-0.00252217	0.00220948
		Tnr	0.0197669	-0.0693974
		Yod1	-0.0031492	-0.0133474
		AA986860	0.00268429	0.000765628
		4930523C07Rik	-0.000665451	-0.000433424
		Aox3	0.00159249	0.00176255
		Fcamr	0	0
		Iars2	0.011937	-0.00805059
		Pigr	-0.000268602	-0.000137463
		Tnn	0.000875025	-0.00082711
		Aox4	0.00161894	-0.000814548
		Bpnt1	-0.002928	-0.0149641
		Mrps14	-0.00531176	0.0094441
		Cacybp	-0.00512905	-0.00110526
		Aox2	-0.00207126	0.00357335
		Il10	-0.000281214	-0.000325307
		Col9a1	0.000271701	0.000733632
		Mapkapk2	0.00438751	-0.00985565
		Bzw1	-0.00026761	-0.0357249
		Dyrk3	0.00502264	0.00305501
		Eprs	0.00828564	-0.0420343
		Slc30a10	-0.0030072	0.000444505
		Lyplal1	-0.00142895	-0.00373628
		Gigyf2	0.029839	-0.0628241
		Kcnj13	-0.0059776	0.00246825
		Col19a1	0.0270757	-0.0119366
		Snorc	-1.93794e-05	0.000178132
		Clk1	-0.0338364	-0.0342322
		Rabgap1l	0.0314252	-0.0983927
		Tgfb2	-0.006946	-0.0135955
		Rrp15	-0.00343332	-0.00994833
		D1Pas1	0	0
		Gpr52	0.00151493	-0.000123536
		Ngef	0.0118061	-0.0131452
		Ppil3	0.00645723	0.00578122
		Spata17	-0.0123322	-0.0108579
		Neu2	-0.00198728	-0.00161675
		Lmbrd1	0.008825	-0.0141681
		Rc3h1	0.0214652	-0.0441916
		Nif3l1	0.0017536	0.00489536
		Serpinc1	-0.00322344	-0.0017715
		Zbtb37	-0.00969726	-0.03817
		Orc2	0.0501767	-0.0176415
		Gpatch2	-0.00532091	-0.0461587
		Eif2d	0.00203219	-0.00017114
		Esrrg	-0.0412107	-0.0649661
		Hycc2	0.0801449	-0.057709
		Adgrb3	0.0470793	-0.0197465
		Ndufb3	-0.0102945	0.0275554
		Rassf5	-0.00179841	-0.0114193
		4931408C20Rik	0	0
		Gm597	0.000112844	0
		Ush2a	0.00316501	0.00056219
		Flacc1	0.000447535	-0.000925026
		Ikbke	-0.00246003	-0.00206827
		Cflar	0.00490407	0.000393465
		Kctd3	0.0153669	0.000689179
		Casp8	-0.00293902	-0.000549704
		Trak2	0.0142275	-0.011636
		Srgap2	0.0227799	-0.0800369
		Khdrbs2	0.0751313	-0.00103199
		Fam72a	-0.000452835	0.00304626
		Semp2l1	-6.6109e-05	-0.000570682
		Avpr1b	0.000317494	0.000274002
		Kcnk2	0.000667512	0.00755703
		Dars2	-0.00232705	-0.0206733
		Prim2	0.00996652	-0.0267171
		Ctse	-0.000864311	0.000857622
		Cenpf	-0.00298707	0.00101635
		Stradb	0.0021264	-0.0149213
		Rab7b	-3.81758e-05	-2.90506e-05
		Rab23	-0.00652962	-0.0155443
		Bag2	0.00127538	0.000699557
		Cenpl	-0.000669566	-0.00140507
		C2cd6	-0.000508754	-0.00194803
		Ptpn14	-0.00346276	-0.00348403
		Slc26a9	-0.000263256	-0.000373296
		Zfp451	0.0207995	-0.0458446
		Klhl20	0.0119562	-0.00899829
		Smyd2	-0.0134288	-0.000468343
		Pm20d1	0.000456558	6.4469e-05
		Ankrd45	0.0142637	-0.0224409
		Tex50	-0.00017228	0.00339364
		Slc41a1	0.00643525	0.00451229
		Inpp5d	0.000706031	-0.00069497
		Bend6	-0.0392079	-0.0316066
		Prox1	0.00254024	-0.00827835
		Rab29	0.00133538	0.000418175
		Nucks1	0.0292191	-0.0307719
		Prdx6	0.00352605	-0.0115456
		Tmem237	0.0072431	-0.0029631
		Tnfsf4	-0.000110225	0.000643887
		Rps6kc1	-0.00192234	-0.0365874
		Tnfsf18	0	0.000505701
		Fasl	-0.000812791	0.000492974
		Angel2	0.00505835	-0.0108327
		Suco	0.0145321	-0.042986
		Vash2	-0.00563144	-0.00232627
		4930558K02Rik	0.00206434	0.00138735
		Pigc	-0.00170267	-0.00219676
		Flvcr1	-0.0154029	-0.0342001
		Spata45	-0.0011451	0.000418337
		Atg16l1	0.0036484	-0.0333181
		Mpp4	-0.0130765	-0.00247826
		Tatdn3	0.00422145	9.14931e-06
		Dnm3	-0.0405684	-0.0716262
		Nsl1	0.00125621	0.000486211
		Batf3	0.00102449	0.00068051
		Garin4	0	0
		Sag	-0.00060208	-0.00199094
		Atf3	-0.000114708	0.000717313
		Als2	0.0250045	-0.0428282
		Eef1aknmt	0.00361147	-0.00356374
		Nenf	-0.0135495	0.057171
		Pacc1	0.00388277	0.00128001
		Dgkd	0.017822	-0.0351653
		Cdk15	0.00232102	0.00253759
		Ppp2r5a	0.00765061	-0.0262036
		Fzd7	-0.00140251	-0.00366594
		Dstyk	0.0151086	-0.0181396
		Gm973	-0.00292693	-0.00169602
		Sumo1	0.0270223	-0.0271195
		Vamp4	-0.0107782	-0.0388904
		Myoc	-0.000248163	-6.28359e-05
		Myocos	0.000132604	0
		Dtl	0.000905792	-0.000211001
		Rbbp5	-0.00312984	-0.0269144
		Tmem81	-0.00225208	-0.00365631
		Usp40	0.0323186	-0.0217004
		Nop58	0.0397897	-0.0125348
		Ints7	0.0110771	-0.0148526
		Bmpr2	0.0369344	-0.0857459
		Ugt1a10	0	0.000183905
		Fam117b	0.0247579	-0.0533841
		Cntn2	0.00144085	-0.016655
		Ugt1a9	0	0
		Ugt1a8	0	0
		Lpgat1	0.00951832	-0.0671985
		Ica1l	0.0222888	-0.00394207
		Nek2	8.87375e-05	0.000113926
		Slc30a1	-0.00484583	0.00421666
		Ugt1a7c	0	0
		Ugt1a6b	0	0
		Ugt1a6a	9.9883e-05	-0.000114588
		Ugt1a5	0	6.35547e-05
		Wdr12	0.0104394	-0.00748724
		Ugt1a2	0	0
		Dnajb3	-0.00022553	-0.00158629
		Ugt1a1	0	0
		Mroh2a	-0.00013118	0.00200372
		Prrc2c	0.0442883	-0.0153849
		Hjurp	-0.033864	-0.0083183
		Carf	0.0130692	-0.0381483
		Fmo4	-0.000542568	-0.000263726
		Rcor3	0.00990462	-0.0292795
		Fmo1	0.000613238	-0.00148476
		Trpm8	-0.00051063	-0.00217576
		Nfasc	-0.0131254	-0.0601222
		Nbeal1	0.00593758	-0.0422639
		Lrrn2	-0.00706866	-0.0348041
		Spp2	0.0006144	0.000765232
		Fmo2	-0.000988121	-0.000748354
		Glrp1	1.41564e-05	0.000283067
		Cyp20a1	0.00619821	0.00074856
		Arl4c	-0.00362606	-0.00301956
		Kcnh1	0.0411617	-0.00953317
		Fmo6	0.00015246	0
		Sh3bp4	0.00692929	-0.00754264
		Fmo3	0.000341802	0
		Dst	-0.0175267	-0.042806
		Mroh9	0.000143764	0.000195915
		Hhat	-0.00549984	-0.0114985
		Agap1	-0.0190449	-0.0595785
		Prrx1	0.00219465	-0.00103831
		Ccdc115	0.0013007	0.00359298
		Gbx2	-0.000504132	-0.000598242
		Sertad4	-0.00553601	-0.00128906
		Gorab	2.77683e-05	-0.0115896
		Mettl11b	-0.000898615	-0.00292064
		Asb18	-0.00415108	0.000523353
		Abi2	0.055094	-0.0512811
		Mdm4	0.0256349	-0.0196206
		Syt14	0.0374852	-0.0646824
		Imp4	-0.00161982	-0.00329776
		Iqca	0.000486952	3.03831e-05
		Ackr3	0.000135772	0.00492432
		Raph1	0.0517209	-0.0517929
		Pik3c2b	-0.00107355	-0.0154127
		Ptpn18	-0.00681045	-0.00504472
		Ppp1r15b	-0.00697755	-0.00630989
		Cd28	0.000140159	-5.69492e-05
		Kifap3	0.0307858	-0.0268533
		Cops8	-0.0132489	0.00253846
		Prss39	0	0
		Cfc1	-0.000230955	-0.000230955
		Ctla4	0.00216102	0.000812451
		Prss40	-1.34397e-05	-0.000137376
		Amer3	0.00639703	0.00164607
		Icos	0.000375663	-0.000140786
		Scyl3	0.0126466	0.000240281
		Pard3b	0.00658815	-0.00536697
		Col6a3	0.000167154	-0.00478866
		Arhgef4	0.0166047	0.0067564
		Gm55978	0	0
		Plekha6	0.00182182	-0.0376609
		BC055324	0.00189085	-0.000304416
		Fam168b	-0.00682774	0.0189072
		Lamb3	-0.00014244	0.00372739
		Plekhb2	-0.0191046	-0.0278564
		Hsd11b1	0.00206007	0.00307842
		G0s2	-0.0088325	0.00660961
		Hs6st1	-0.0105935	-0.0238469
		Camk1g	0.00779575	0.00792509
		F5	-0.000413922	-0.000724647
		Slc19a2	0.00892761	0.0094941
		Uggt1	0.0200969	-0.0215011
		Plxna2	0.0742118	-0.00132751
		Ccdc181	0.00148569	4.88348e-05
		Neurl3	-0.000335639	-1.36939e-06
		Blzf1	0.00535741	-0.0158881
		Lrrfip1	0.0082441	-0.0232251
		Cd34	0.0225448	0.00394766
		Rbm44	-0.000667901	1.84414e-05
		Ramp1	0.0257419	0.0228992
		Nme7	-0.0272977	0.0051077
		Cd46	0.0312361	-0.0341292
		Atp1b1	-0.0475302	0.159754
		Nrp2	-0.00304371	-0.00767472
		Dpt	0.000370461	0.00102065
		Xcl1	0.00059553	-0.000268314
		Ube2f	0.00956747	-0.021156
		Tbx19	0.000222754	0
		Arid5a	-0.00200726	-0.00113634
		Cr1l	0.0140641	-0.0365337
		Sft2d2	0.000675635	0.0012232
		Tiprl	0.0131143	-0.0187269
		Gpr161	-0.000397269	-0.00704891
		Scly	0.00700276	-0.00473471
		Espnl	0.000673204	0.000341227
		Dcaf6	0.0950587	-0.0495471
		Klhl30	0.000148535	0
		Cr2	-0.00634355	7.72998e-06
		Mpc2	0.0203445	0.0585639
		Erfe	-0.000179943	0.000786116
		Kansl3	0.020803	0.00135639
		Optc	-0.00217151	3.21958e-06
		Fer1l5	-0.000155352	-0.00144951
		Prelp	0.00152946	0.000830015
		Ilkap	0.00317077	-0.00808728
		Hes6	0.00373352	0.00342601
		Lman2l	-0.013353	-0.0132565
		Cnnm4	0.00108428	-0.00496377
		Per2	0.0105192	-0.00567215
		Traf3ip1	-0.0103811	-0.00137404
		Cnnm3	0.00210004	-0.00458556
		Asb1	-0.0019254	-0.0116891
		Twist2	-0.00187157	0.000142805
		Adcy10	0.00613661	0.00281322
		Zdbf2	0.0237262	0.000782311
		Ankrd23	0.000175286	0.00106806
		Gm42417	0.000197294	-0.000256912
		Myog	-1.71639e-05	-9.88624e-05
		Ankrd39	0.00222414	-0.00288399
		Mpzl1	0.00764595	-0.0195297
		Hdac4	-0.00577939	-0.044978
		Rcsd1	-0.00145149	-0.00203128
		Ppfia4	-0.0126642	0.00190867
		Ndufa10	0.00274566	-0.00117522
		Creg1	-0.000871509	0.0075051
		Tmem183a	0.0125799	0.00595605
		Or6b2	-0.000224186	-0.000348114
		Mgat4f	0	0
		Or6b2b	0	0
		Or6b3	0	0
		Or9s23	0	0
		Sema4c	-0.00925398	-0.00530372
		Or9s27	0	0
		Or9s15	0	0
		Or9s14	-0.000232556	-0.000103894
		Or9s13	0	0
		Cops9	-0.0550511	0.0094187
		Cyb5r1	0.0029524	0.0102244
		Otos	-0.000475418	0.000195509
		Fam178b	0.000509795	0.000316918
		Cox5b	-0.022588	0.0425836
		Gpc1	-0.0215415	0.0134513
		Adipor1	0.0151681	0.0162209
		Actr1b	-0.0311318	0.0380762
		4933424G06Rik	0.00205768	0.0152617
		Ankmy1	-0.0108593	0.000507452
		Cd247	-0.000144876	0.00420585
		Dusp28	0.00157784	0.00558503
		Klhl12	0.0145941	-0.0196495
		Rabif	0.00344424	-0.0051586
		Zap70	-0.00212479	1.83787e-05
		Mgat4e	-0.000680846	-0.0010333
		Rnpepl1	-0.00557092	0.00550503
		Capn10	-0.00694235	-0.000946589
		Gpr35	0.000297779	-0.00328229
		Tmem131	0.00322866	-0.0249151
		Aqp12	0.000203487	0.000361593
		Kdm5b	0.0310103	-0.0686181
		Syt2	-0.0805768	-0.0508196
		Klf7	0.0200023	-0.0612503
		Vwa3b	2.54437e-05	-0.00184305
		Cnga3	-0.000405971	0.00125475
		Ppp1r12b	0.0494083	-0.0353843
		Ube2t	0.00174311	-0.00151715
		Lgr6	0.00150812	-2.27853e-05
		Creb1	0.00217548	-0.0693777
		Mettl21a	-0.00214597	0.0068055
		Ccnyl1	0.00345643	-0.0383932
		Fzd5	-4.68726e-05	0.000322051
		Pou2f1	0.0185408	-0.0476007
		Plekhm3	0.0343233	-0.0566548
		Elf3	-0.000426759	-5.95435e-05
		Dusp27	-0.000301798	-0.00119984
		Gpa33	-4.77911e-05	-0.000220087
		Rnpep	0.00215182	0.00681135
		Timm17a	-0.00775687	-0.00189857
		Mael	-0.000160874	-0.000455095
		Lmod1	-0.000579328	-0.000224793
		Shisa4	0.00446346	0.030644
		Kif1a	0.00129992	-0.0095973
		Agxt	0.000110062	0
		Mab21l4	8.78065e-05	0.000113341
		Crocc2	-0.00402286	-0.000265885
		Ipo9	0.0225848	-0.0200388
		Ildr2	0.0347852	-0.0243854
		Tada1	-0.0109398	-0.00501744
		Sned1	-0.0110348	0.0074147
		Pogk	-0.00122866	-0.00260469
		Gm4846	0.000406665	0.000199098
		Mterf4	-0.0021579	-0.00378343
		Gm4847	0	0
		Pask	-9.25735e-06	-0.00333612
		Fmo9	0.000114545	0.000129076
		Pth2r	-0.00147067	-0.000462983
		Fam78b	0.00355023	-0.0316464
		Crygf	0	0
		Ppp1r7	0.0182368	-0.000465393
		Nav1	-0.0282432	-0.0201492
		Csrp1	-0.00492761	0.00854392
		Phlda3	-0.00931303	0.0113258
		Uck2	0.0137243	-0.00761299
		Inpp4a	-0.0152368	-0.0345493
		Coa5	0.00489523	0.00532086
		Ano7	-0.00199753	0.00196759
		Tmco1	-0.0480647	0.0155351
		Aldh9a1	-0.00983419	0.00490575
		Unc50	-0.0162552	0.0387304
		Mgst3	-0.00603041	0.0340729
		Lrrc52	-2.34855e-05	-0.000217157
		Tnni1	-0.0010984	-0.00033383
		Lad1	0.000111911	5.8212e-05
		Rxrg	-0.00605215	-0.00240069
		Lmx1a	0.0018839	0.00369209
		Mgat4a	0.000830054	-0.0361608
		Cracdl	0.0511872	-0.0243813
		Pbx1	0.0429741	-0.0424609
		Map2	0.0538512	-0.0370035
		Nuf2	0.000100857	0.00184485
		Rgs5	-0.000135707	-0.000754682
		Rgs4	0.0196092	-0.00202615
		Ccdc190	-0.000779242	-0.000367915
		Hsd17b7	0.00453303	-0.00479277
		Farp2	-0.00265504	-0.0258345
		Tsga10	-0.0250272	-0.0442962
		Ddr2	0.00130442	-0.00479939
		Lipt1	0.00183114	0.00324798
		Stk25	-0.00235409	0.00668144
		Mitd1	-0.00143433	-0.0109339
		Bok	0.0109189	0.00328228
		Unc80	0.049738	-0.0567125
		Mrpl30	-0.0017359	0.0263564
		Thap4	0.0134868	-0.0022983
		Lyg2	-0.000194857	-0.000277437
		Lyg1	0	0.000207545
		Rpe	0.0187453	-0.016182
		Uap1	0.00507333	-0.0226862
		Atg4b	-0.00988098	-0.0304295
		Dtymk	-0.0176133	0.0114193
		Txndc9	0.00307168	0.00228468
		Uhmk1	0.013045	-0.0142524
		Sh2d1b2	0	0.000437606
		Kansl1l	0.033583	0.0138875
		Ing5	0.0024578	0.000447169
		Sh2d1b1	-0.000210919	-0.000170067
		Gm7694	-0.00165302	-0.00148143
		Eif5b	0.0200249	-0.0215507
		Acadl	-0.00435209	-0.0024872
		D2hgdh	0.000136551	-0.00461235
		Gal3st2	-0.000657659	-0.000439505
		Gal3st2b	-0.000361653	-0.00012244
		Myl1	0.00301654	0.00247901
		Gal3st2c	0.00023142	0
		Rev1	-0.00527138	-0.0457929
		Neu4	0.000841743	0.000469966
		Nos1ap	0.0690585	-0.050397
		Pdcd1	-3.14732e-05	-8.71751e-06
		Spata46	0.000137972	-0.000809184
		Olfml2b	-0.000448544	-0.00265048
		Fam174a	0.00339952	0.0181256
		Atf6	0.0455249	-0.0325036
		St8sia4	-0.00791654	-0.0191676
		Lancl1	0.018526	0.00976694
		Dusp12	0.00384124	-0.0111387
		Aff3	0.0442653	-0.0396769
		Gm26620	0.000633739	6.68084e-05
		Slco4c1	0.00115022	-0.0165938
		Fcrlb	-0.00329831	-0.00200673
		Cps1	0.000508557	-0.000187984
		Tnnt2	0.000431293	0.0005001
		Fcrla	-0.00233673	0.00267716
		Slco6c1	0.00135537	0.000230744
		Macir	-0.00881861	-0.0346704
		Pkp1	-0.000197722	0.00119946
		Pdcl3	0.00145666	0.00171903
		Erbb4	-0.0196074	0.0325003
		Fcgr2b	0.00137242	0.000531985
		Fcgr4	-2.483e-05	0.000528588
		Npas2	0.0612072	-0.0284397
		Igfn1	0.00557257	0.00218794
		Fcgr3	0.00339058	0.000850388
		Ikzf2	-0.00332521	-0.0243698
		Tmem9	0.00125907	0.0399164
		Rpl31	-0.0662189	0.0487016
		Ppip5k2	0.0338724	-0.0312555
		Cfap126	0.000123708	0.00106196
		Spag16	-0.000843627	-0.0065321
		Sdhc	0.0178142	0.00385189
		Vwc2l	0.000357091	-0.0183409
		Gin1	-0.0152545	-0.0111045
		Tbc1d8	-0.00342903	-0.0285988
		Bard1	-0.00489259	-0.00149543
		Cnot11	-0.00730477	-0.00599647
		Mpz	-0.00126329	-0.000557112
		Pcp4l1	-0.00391449	-0.0122952
		Abca12	0.000799139	-0.000744513
		Pam	0.0441101	-0.0491276
		Atic	-0.00467982	-0.0157398
		Nr1i3	-0.00136402	0.00138954
		Slco6d1	-0.000192357	-0.000145581
		Tomm40l	-0.00613149	0.00562318
		Cntnap5b	-0.0333604	0.0284692
		Apoa2	0.00069708	0.00435411
		Fcer1g	-0.001111	0.00399954
		Cdh20	0.0401079	-0.0161224
		Ndufs2	0.00413466	0.00796536
		Rnf152	0.00122073	-0.0529482
		Adamts4	-0.000116595	0.000245842
		Pign	0.0164761	-0.0486769
		Ddx59	0.00538348	0.00103262
		Kif14	0.00108167	-0.000581867
		Zfp281	-0.00585997	-0.0148125
		Nr5a2	-0.00255074	-0.00026285
		Relch	0.0620469	-0.0395956
		Tnfrsf11a	0.00334791	-0.004086
		Xkr4	0.0719123	0.0164983
		Rp1	0.000404268	-0.00175908
		Il1r1	-0.00116357	-0.00067146
		Sox17	0.00025425	0.000218896
		Zcchc2	0.00223432	-0.0122627
		Il1rl2	-0.00067729	-0.00302205
		Phlpp1	-0.00873303	-0.0798945
		Bcl2	-0.0227625	-0.0308436
		Mrpl15	-0.00110419	-0.00244293
		Kdsr	0.0196227	-0.00932166
		Il1rl1	-0.000324941	-0.000604729
		Vps4b	0.0048165	-0.0141796
		Serpinb5	-0.00056989	-0.000445973
		Il18r1	-0.000118861	0.000211801
		Serpinb12	0	0
		Ptprc	-0.00159624	-0.00131134
		Serpinb13	5.41566e-05	0
		Il18rap	0.000159231	0.000181617
		Serpinb3a	0.000116375	0
		Slc9a4	0.00100954	0.000476102
		Serpinb3d	0	0
		Atp6v1g3	0.000176414	0.000585491
		Lypla1	0.00560835	0.00190869
		Serpinb3b	-0.000110693	0.000219818
		Gm37988	-0.000792797	-0.00449863
		Serpinb3c	0.000472715	0.000386664
		Nek7	0.0272359	-0.00970551
		Serpinb11	0.000241773	0.000545554
		Tmem182	-0.000361761	-7.18939e-05
		Tcea1	-0.00439069	-0.0293383
		Serpinb7	-0.000633321	-0.000730477
		Fn1	0.00106416	0.00158326
		Rgs20	0.0082798	-0.00314882
		Pou3f3	0.00622062	0.00377247
		Lhx9	0.00795364	-0.0221373
		Mreg	0.00832912	-0.0205878
		2310009B15Rik	-0.0258715	0.00205405
		Serpinb8	0.00384698	0.00132602
		Mrps9	0.0120658	-0.0208981
		Pecr	-0.000189535	0.00141788
		Gpr45	0.01878	-0.0219593
		Tmem169	0.00407645	-0.00391443
		Xrcc5	0.0244915	-0.0070726
		Marchf4	-0.00324586	-0.0439918
		Atp6v1h	0.0305583	-0.0332592
		Tgfbrap1	0.00212763	-0.00299355
		AI597479	-0.00683566	-0.0053958
		Slamf7	-7.81414e-05	-0.000272557
		Oprk1	0.0154722	0.0102019
		Npbwr1	0.00115854	-0.000564411
		Fhl2	0.0247541	-0.00159954
		Cd48	7.22364e-05	0.000742943
		Dennd1b	0.0494949	-0.0533626
		Nck2	0.00894546	-0.0248845
		Ecrg4	-0.00118554	-0.0011955
		Slamf1	-0.000899226	4.79044e-05
		Smarcal1	-0.000306904	-0.0153355
		Crb1	-0.00618924	-0.00878189
		Rb1cc1	0.0554758	-0.0734789
		Zbtb41	0.00137119	-0.0130457
		Ankar	-0.000816101	-0.00100678
		Alkal1	0.000992187	9.25261e-05
		Rpl37a	-0.0887192	0.0466868
		Igfbp2	-0.00173805	0.00753695
		Igfbp5	0.0083065	-0.0133997
		Tnp1	0	0
		Aspm	-0.000972931	0.000228701
		F13b	-0.000118884	-0.0002519
		Cfhr1	9.48765e-05	0.000945888
		Cfhr4	-0.000153017	-0.000926073
		Cfhr2	-0.000440563	0.000476548
		Tns1	0.00449436	0.00726704
		Cfh	0.000815981	-0.00014622
		Rufy4	0.000771976	0.000666685
		Cxcr2	0.000980307	0.00449235
		Cxcr1	0	0
		Kcnt2	0.108105	0.0259907
		St18	-0.00366	-0.0351919
		Atp1a4	0.000264119	0.000291121
		Cdc73	0.0288495	-0.0752164
		Arpc2	0.0186942	-0.0371056
		B3galt2	-0.0241224	-0.00916141
		Gpbar1	0	0
		Igsf8	-0.0188767	0.105554
		Aamp	-0.0105781	0.00350176
		Glrx2	-0.0187875	-0.0178831
		Ro60	0.0276941	0.00569862
		Atp1a2	0.0171641	0.0257975
		Kcnj9	-0.0044332	-0.0172337
		Kcnj10	0.00505553	0.00794544
		Pigm	0.00144062	-0.00657006
		Slamf9	-0.000224586	0.000637025
		Pnkd	-0.0166218	-0.0224144
		Uchl5	0.0195631	-0.0136892
		Rgs2	0.00791664	-0.000913993
		Rgs13	0.000938246	0.000955288
		Tmbim1	-0.00399506	-0.00360825
		Igsf9	-0.00220935	-0.0010436
		Rgs1	0.00023744	0
		Rgs21	-0.000217221	-0.000279791
		Tagln2	-5.76077e-05	0.000264652
		Rgs18	0	0.000601969
		Brinp3	0.0226619	0.010061
		Cfap45	0.00125827	0.00330094
		Vsig8	-6.62496e-05	0.00614477
		Slamf8	-0.000199692	-0.000182095
		Fcrl6	2.60009e-05	-0.00019256
		Dusp23	-0.000234297	0.00344411
		Crp	-0.000399239	0.000221821
		Apcs	0	0
		Or10j5	0.000140665	0
		Or10j27	0.000140665	0
		Or10j7	-0.000288338	0.00041386
		Pla2g4a	0.00136876	0.000840245
		Or10j3	-0.000529804	-0.000487436
		Or10j3b	4.30966e-05	-6.94493e-05
		Fcer1a	0.000127867	0
		Or10j2	-0.000140842	-0.000140842
		Mptx2	0	0.000225944
		Ackr1	-0.0223597	0.00819263
		Ptgs2	0.0046735	0.000486191
		Pdc	-0.000225188	-0.000225188
		Usp37	-0.0131756	-0.0499471
		Cadm3	-0.00623673	-0.00146991
		Cnot9	0.00793622	-0.0136619
		Aim2	-0.00352201	-0.00913571
		Ifi206	-0.000107513	-0.000218784
		Ifi214	0	0
		Ifi213	-0.000538796	-0.000260028
		Ifi209	0.000120314	0
		Ifi208	5.07675e-05	-0.000171566
		Ifi207	0.000548698	0.000334842
		Ifi204	0.000732876	0.000565731
		Mndal	0.000461145	-0.000552848
		Odr4	0.00757058	-0.0192412
		Ifi211	-0.000213617	0.000360464
		Plcd4	-0.00650485	-0.00477598
		Ifi203	0.000494053	0.000671746
		Ifi202b	-0.000311697	-0.000120823
		Ifi205	0.000221709	-0.000123952
		Or10aa1	0.000106319	7.94488e-05
		Or10aa3	0	0
		Or6n2	0	0
		Or6n1	0	0
		Or6k14	0	0
		Or6k6	0	0
		Or6k4	0	0
		Or6k8-ps1	0	0
		Or6k2	5.69154e-05	0
		Zfp142	-0.00319862	-0.0121178
		Tpr	0.00880438	-0.0477603
		Spta1	8.31829e-05	-0.000338858
		Bcs1l	-0.00519603	0.00257714
		Or10z1	0	0
		Mptx1	0	0
		Or10x1	0.000115625	0.000197652
		Or10x4	0	0
		Or6p1	0.000169595	-0.000377417
		Or6y1	-0.00048551	-0.000114595
		Fmn2	0.0535878	-0.0642991
		Grem2	-0.0179514	-0.024421
		Rnf25	-0.0100052	0.065976
		Prg4	-0.000219058	0.00032054
		Rgs7	0.0634477	-0.102504
		Fh1	0.00368741	0.00597948
		Kmo	-0.0029682	0.0133231
		Opn3	-0.000300866	0.00171617
		Stk36	-0.00445672	-0.00174785
		Chml	-0.00310612	-0.00530735
		Hmcn1	0.00710474	-0.00647329
		Ttll4	0.000734776	-0.00914088
		Cyp27a1	-0.000793669	0.00135694
		Wdr64	0.000479637	0.000513827
		Prkag3	-0.000901059	-0.000878955
		Wnt6	-0.000479836	0.000106349
		Wnt10a	0.00392113	0.000348396
		Zfand2b	-0.0358668	-0.0130712
		Abcb6	-0.00523409	-0.000352062
		Atg9a	-0.0326201	0.0013144
		Ankzf1	0.00095059	-0.000327624
		Glb1l	-0.00764103	-0.00847471
		Stk16	-0.00451228	0.00327826
		Tuba4a	0.0140399	0.0323161
		A630095N17Rik	-0.000215755	-0.000136639
		Dnajb2	-0.0286843	0.00112133
		Ptprn	-0.0693001	0.0368654
		Resp18	-0.106064	0.348408
		Dnpep	-0.00415469	0.00594624
		Des	-0.000145721	-0.000147003
		Speg	-0.011507	-0.0165042
		Dbi	0.034221	0.083091
		3110009E18Rik	0.00195998	0.000646472
		Steap3	0.000906518	0.000947265
		C1ql2	-0.000470392	0.000628363
		Marco	-4.2877e-05	4.54805e-05
		Cd84	-0.00177798	-0.000999513
		Slamf6	0.000259352	0.000304753
		B4galt3	-0.0123356	-0.00686298
		Ppox	0.00727679	0.0112006
		Ufc1	0.000413835	0.00672239
		Dedd	-0.00246619	-0.017471
		Nit1	-0.0152363	0.00975032
		Pfdn2	0.00210524	0.0217076
		Klhdc9	0.00234373	0.00755403
		Nectin4	-0.00601002	-0.00462096
		Arhgap30	-0.000472194	-0.000133336
		Usf1	-0.00224772	-0.00124796
		Tstd1	-0.000498657	-0.000335634
		F11r	0.00193162	0.000502237
		Usp21	-0.0143344	-0.00775034
		Capn8	0.000251986	-0.000248973
		Ccdc185	0	0
		Susd4	0.00827265	-0.0314875
		Tlr5	0.000457227	0.000741109
		Disp1	-0.00761311	-0.00674309
		Brox	0.0211329	0.00842629
		Aida	0.00479759	-0.00996077
		Hhipl2	0.00183046	0.000660023
		Mia3	-0.0114092	-0.0208842
		Cdk5r2	-0.0230365	-0.00441068
		Fev	0.000731475	0.000990519
		Cryba2	-8.03064e-05	0.000435394
		Cfap65	0.000424201	0.0030126
		Ihh	7.66426e-05	0.000171527
		Nhej1	0.0039425	0.00179909
		Slc23a3	0.000877409	0.000767473
		Cnppd1	-0.00427563	0.0112709
		Retreg2	-0.0273085	0.0202366
		Taf1a	0.0108727	0.000997283
		Rd3	-0.000286912	-0.000207398
		Traf5	-0.0161423	0.0019135
		Chpf	-0.0157311	0.000143856
		Obsl1	-0.00302968	-0.00290558
		Tmem198	-0.0098745	0.00177834
		Inha	-0.00283767	0.0111594
		Stk11ip	0.000609398	0.00388707
		Slc4a3	-0.00913641	0.0301328
		Rims1	0.0488553	-0.0813703
		Slc40a1	-0.00544586	-0.00861869
		Serpinb2	-0.00035599	1.12349e-05
		Tdrd5	0.00566608	-0.0244497
		Nphs2	2.10737e-05	5.4676e-05
		Axdnd1	0.000352572	-0.00125725
		Gm2000	-0.0124846	0.00993165
		Soat1	0.00228547	0.00430855
		Wdr75	0.00654088	-0.0157696
		Gm28040	0	0
		Gm28040-1	0	0
		Ren1	2.59946e-05	-0.000126331
		Etnk2	0.00509812	0.00321749
		Sox13	1.41561e-05	0.00141548
		Spata3	0.000453883	-0.000144548
		2810459M11Rik	0.000895299	0.000850551
		Psmd1	0.0238825	-0.0419629
		Htr2b	-0.00921655	0.00167327
		Gm21972	-0.00875995	-0.00905919
		Armc9	0.0151753	0.00236112
		B3gnt7	-0.00330817	-0.00238807
		Lonrf2	0.000211	-0.053898
		Chst10	-0.0106232	-0.0130863
		Nms	0.000126619	0.000468628
		Utp25	0.00983471	0.00728071
		A130010J15Rik	-0.0012868	-0.000186034
		Traf3ip3	2.26777e-06	-0.00130474
		Gm47985	0	0
		Gm8947	0	0
		Ivns1abp	-0.00963929	-0.0151568
		Swt1	0.0121967	-0.0528571
		Trmt1l	0.019991	-0.0352957
		Rnf2	-0.00480451	-0.0128421
		Fcmr	0.000857848	-0.000197069
		Il24	0.000347591	-0.000143336
		Il20	0.000347689	-0.000157466
		Il19	0.000192429	0
		Ndufs1	0.0179615	-0.0227634
		Eef1b2	0.011337	0.038285
		Gpr1	0.00784162	0.00101744
		Ino80d	-0.0139936	-0.0568939
		Mroh3	0.000141903	-5.65613e-05
		Gpr25	0.000115026	0.000343583
		Kif21b	0.00567743	0.00220384
		Slc11a1	0.000245247	-0.000390248
		Ctdsp1	0.000444054	-0.000993379
		Vil1	-0.000687011	-0.00244793
		Catip	-0.000378882	-0.000384672
		Slc45a3	0.00023056	0.000274256
		Elk4	-0.00298608	-0.00758301
		Mfsd4a	0.0145483	-0.0103488
		Cdk18	-0.00186948	0.0123005
		Gm29695	9.4289e-05	0.00661687
		Klhdc8a	-0.00558321	0.000853892
		Tmcc2	-0.00169225	-0.00710593
		Lin9	0.00997768	-0.00583858
		Mixl1	0.000139565	0
		Acbd3	-0.00725105	-0.039392
		Mettl18	0.000988748	0.000740543
		Sele	0	0
		Sell	0	0
		Selp	-0.000192704	-1.29106e-05
		Fmod	-0.000176041	-0.000362603
		Chit1	-6.66277e-05	-8.56287e-05
		Chil1	-0.0019896	0.000835967
		Mybph	0.000930179	-0.000467522
		Adora1	0.00733821	-0.0119303
		Nhlh1	2.55824e-05	-0.000130886
		Ncstn	-0.00263231	-0.00194605
		Copa	0.0165268	-0.0364419
		Pex19	0.00895567	-0.0030278
		Dcaf8	0.0121118	-0.0283698
		Pea15a	0.0016109	0.00830627
		Casq1	-0.000569371	-0.00102538
		Vangl2	-0.0239306	-0.0226533
		Ptprv	0.00178141	-0.00149709
		Ptpn7	0.000122021	0.000148459
		Arl8a	-0.0036082	-0.005346
		Gpr37l1	-0.000571042	0.00947325
		Slc9a2	0.00684967	-0.00183616
		Serpinb10	1.51031e-05	-5.38497e-06
		Mlph	0.000228271	-0.000145742
		Prlh	-0.000233667	-0.000233667
		Rab17	0	0
		Phf3	0.028227	-0.0590889
		Ptp4a1	-0.000650791	0.000866654
		Ptp4a1-1	0.000187958	0.000149971
		Gm5698	0	0
		Lgsn	0.000400862	0.00113009
		Dnaaf6	0	0
		Alyref2	-0.00488024	-0.000987332
		Itln1	-0.000467179	-0.00037693
		Cd244a	-0.000342295	-0.000434466
		Ly9	0.000125398	-0.00020184
		4931428L18Rik	0.000418007	0.00167452
		Gm6489	0	0
		Btg2	-0.00029356	-0.00103591
		Nuak2	-0.00310464	-0.00200613
		Mfsd9	0.00049729	0.000599794
		Golt1a	-2.67826e-05	-0.000225231
		Kiss1	0	0
		Irf6	-0.00215774	0.000502715
		Ascl5	0	0
		Cacna1s	0.000166275	0.000364552
		Camsap2	0.0286874	-0.0422804
		Inava	0.0010649	4.47514e-05
		Lemd1	-0.00264322	-0.00122507
		Gm47995	0	0
		3110040M04Rik	0	0
		Gm47996	0	0
		Hdlbp	0.00879234	-0.0522759
		Septin2	-0.00190587	-0.00734177
		Septin2-1	0	0
		1700019A02Rik	-0.00226935	-0.0093108
		Pms1	0.00217572	-0.0260317
		Ormdl1	0.000505444	0.0069375
		Gm28778	0.00253256	0.00015006
		Osgepl1	0.00811081	-0.00856049
		Gm28551	-0.0047009	-0.0019992
		Asnsd1	-0.00201477	0.000153191
		Gm50478	0	0
		Akr1cl	-0.000754254	0.00118536
		Cryge	0	0
		Crygd	0	0
		Crygc	9.48583e-05	9.07242e-05
		Crygb	0	0
		Cryga	0.000358568	-5.85748e-05
		D630023F18Rik	0.00398488	0.00902787
		Idh1	-0.002172	0.00325237
		Pikfyve	0.011877	-0.0594642
		Adam23	0.000807881	-0.0561084
		Gm39653	0.000340287	-0.000538752
		Dytn	-0.000392127	-0.00101134
		Mdh1b	-0.00208512	-0.00182477
		Fastkd2	-0.0190513	-0.0162861
		Rnf149	0.0151508	0.00281931
		Creg2	0.0213127	0.00475677
		Rfx8	-0.00130576	-6.54056e-05
		Map4k4	0.0185162	-0.0457646
		Il1r2	0.000176528	0.00211526
		Gm28845	0.000739482	0.000752469
		B020011L13Rik	-9.68975e-05	-0.000167642
		Gm7145	-0.00052279	4.8265e-05
		Snrpe	-0.000399575	0.013732
		Zc3h11a	-0.019403	-0.00246158
		Zbed6	0.00295869	-0.0224737
		Lax1	-0.000967748	-0.000842848
		Atp2b4	0.00264165	-0.00594169
		Terf1	0.0306199	-0.0188922
		Sbspon	-0.00447141	-0.00378036
		4930444P10Rik	0.0048972	-0.000266962
		Rpl7	-0.024873	0.0455173
		Rdh10	0.00348981	-0.00756752
		Stau2	-0.00799513	-0.0134797
		Atp5e	-0.051894	0.0195073
		Or5d43	-1.23839e-05	-0.000159736
		Or5d44	0	0
		Or5d45	-0.000574697	1.36553e-05
		Rspo4	0.000417251	6.97499e-05
		Or5d46	0	0
		Rtf1	0.0404559	-0.0217836
		Or5d3	0	0
		Gcg	-0.000143893	-5.75593e-05
		Or4p7	-0.000163371	-1.70838e-06
		Prelid3b	-0.00495416	-0.00342131
		Itpka	0.0299749	0.00112718
		Surf2	-0.00438672	-0.00103358
		Angpt4	-0.00129536	0.001073
		Or4p18	0	0
		Zfp831	0.00504779	-0.0108012
		Or4p19	-6.30644e-05	-6.30644e-05
		Or4p20	0	0
		Edn3	0	9.78772e-05
		Or4p21	0	0
		Surf4	-0.0121839	-0.00073272
		Or4c31	0.000334771	0.000224097
		Gm14444	0.00167593	0.00231575
		Fam110a	0.00233332	0.000761029
		Or4p22	0	0
		Or4c99	0	0
		Gm14393	0.0045681	-0.00322176
		Fam171a1	-0.000329941	-0.0453734
		Or4c100	0	0
		Gm14399	0.00694464	-0.0161748
		Stkld1	0.000158345	-0.000405814
		Gm14443	0.0113433	-0.0172042
		Slc52a3	0	0
		Scrt2	-0.00456156	-0.00545831
		Gm14391	-0.00329553	-0.0122564
		Srxn1	-0.0046824	-0.000280201
		Tcf15	-0.000414455	-0.0014693
		Gm14440	0	0
		Or4a27	0	0
		Rexo4	-0.0109234	-0.00514215
		Nmt2	0.00915307	-0.068302
		Or4p23	-0.000205171	0.000197268
		Rpp38	-0.00427817	0.00448212
		Or4c104	0	0
		Or4a67	0.000136414	0
		Acbd7	-0.00115677	0.000276475
		Or4c11b	0	0
		Or4c105	-0.000160674	-0.000160674
		Or4c11c	0	0
		Or4c106	-0.000325244	-0.00022444
		Or4c11	0	0
		Olah	0.00235237	0.00103534
		Adamts13	0.000133591	-0.00129236
		Or4p8	-0.000155717	-4.54352e-05
		Or4c29	-0.000350762	-9.78376e-05
		Csnk2a1	0.0146077	-0.0281857
		Or4c15	0.000118454	-0.000251952
		Or4c107	0	0
		Or4c108	-0.000287006	-0.000287006
		Meig1	0.00335044	0.00112946
		Or4c109	7.04745e-05	0
		Tbc1d20	0.00980553	0.00969069
		Or4c110	-0.000223333	-0.000223333
		Gm2004	0	0
		Or4c111	0	0.000183615
		2210418O10Rik	-0.000180917	-0.000378158
		Gm11009	0	0
		Or4c112	-0.00013277	0.000106143
		Zfp968-ps	-0.000259546	-0.000490189
		Fap	0.00996775	-0.00107121
		Gm14434	-0.000123382	3.69384e-05
		Cacfd1	-0.00762349	0.0064061
		Or4c113	0	0
		Zfp967	-0.000720467	-0.000784111
		Ltk	0.0033518	0.0112066
		Or4c114	6.74652e-05	-0.000192098
		Or4c115	0.000320502	0.000166842
		Gm14308	-0.000763174	0.0010369
		Rbck1	-0.00897338	0.0111368
		Zfp973	-0.00303941	0.00480035
		Or4c116	5.47734e-05	0
		Gm14305	0.000222728	-0.00433424
		Trib3	-0.0043419	-0.00368008
		Gm14295	0.00279351	-0.00156297
		Gm14408	0.000130287	0
		Or4c117	0	0
		Nrsn2	-0.0117069	0.0865361
		Slc2a6	-0.00676181	0.00316265
		Sox12	0.00109068	0.010917
		Gm14296	-0.00958358	-0.0114259
		Zcchc3	-0.00269082	0.00571304
		Gm13398	9.5362e-05	0
		Gm14419	-0.00278917	-0.00249814
		Gm14401	-0.00106028	-0.00416385
		Mymk	0.00026842	0.00011346
		6820408C15Rik	-0.00355725	0.000307776
		Gm14410	0.00491925	-0.0371083
		Gm14409	0.000194105	0.000569207
		Defb23	0.000146962	-0.000129546
		Gm14412	0.00756627	-0.00268275
		Defb20	0.000176251	0
		Ifih1	-7.66111e-05	-0.000694395
		Gm14418	-0.00247112	-0.00627397
		Defb22	0	0
		Defb26	0	0
		Defb28	0	0
		Zfp970	-0.00238392	-0.0116269
		Defb29	0	0
		Gm14403	-0.00832913	-0.00753079
		Adamtsl2	0.00134596	-4.06059e-05
		Gm17416	0	0
		Gm14406	0.00171595	-0.000850123
		Defb21	0	0
		Fam163b	-0.00223187	-0.00506365
		Defb19	0	0
		Gca	0.0052873	0.00530696
		Or4c124	0	0
		Defb45	-0.000378169	-0.000344919
		Defb36	-0.000317209	-0.000239917
		Or4c125	0	0
		Defb25	9.98427e-06	9.87473e-05
		Or4a15	0	0
		Rem1	0	0
		Dbh	0.00136043	0.000460225
		Dclre1c	0.0165087	-0.00786775
		Or4a39	0.000504977	-0.000126092
		Kcnh7	0.0910919	-0.0265396
		Or4a2	0	0
		Or4a68	0	0
		Or4a69	0	0
		Or4a70	5.90182e-05	0
		Fign	-0.0168579	0.00808147
		Or4a71	0	0
		Suv39h2	0.00502452	-0.00364032
		Or4a72	-0.000256013	-0.000231151
		Or4a73	-0.000489854	-0.000344842
		Or4a74	0.000836872	0.000248934
		Or4a75	0	0
		Or4a76	0.000118119	0.000131174
		Or4a77	0.000144706	0.000120182
		Sardh	0.000829444	0.000310434
		Or4a78	0	0
		Hspa14	0.0157755	-0.0189434
		Or4a79	0	0.000153862
		Or4a80	1.05539e-06	7.35923e-05
		Grb14	0.00384331	-0.0378093
		Gm45902	0.00152802	-0.00216388
		Or4a81	-8.38994e-05	7.47318e-05
		Or4c12b	0	0
		Cdnf	-6.49798e-05	0.000917762
		Or4a47	-0.006967	-0.000800185
		Or4c58	0.000628203	0.000810319
		Or4c10b	0	0
		Or4c10	-1.27934e-05	-0.000163075
		Or4c12	0	0.00013296
		Fam107b	0.00926081	-0.0145151
		Or4c35	0	0.000304189
		Vav2	-0.00406523	0.00943041
		Brd3os	0.00242711	0.00942722
		Rpap1	-0.000140414	0.000754476
		H13	-0.00327867	0.00175506
		Mcts2	-0.015911	-0.0101393
		Id1	-0.00242715	0.000509192
		Cox4i2	-0.000900303	0.000963182
		Bcl2l1	0.0129078	-0.0107707
		Phactr3	-0.00132203	-0.0805493
		Olfr1565	0	0
		Tyro3	0.00273261	0.00807225
		Cobll1	-0.00570528	-0.00391237
		Sycp2	-0.0280618	-0.00461714
		Ppp1r3d	-0.00519143	-0.000862112
		Fam217b	-0.00202706	-0.00630088
		Cdh26	0.000190616	0.000612412
		Tpx2	-0.00175539	-0.00421252
		Brd3	0.00585513	-0.0194566
		Mylk2	0	8.43357e-05
		Foxs1	1.49544e-05	2.23188e-05
		Cdh4	-0.021647	-0.012975
		Slc38a11	-0.00127974	-0.000473687
		Dusp15	-0.0185822	0.00297569
		Wdr5	0.0109183	0.00501706
		Taf4	-0.00932373	-0.00985131
		Scn3a	0.0428492	0.00856125
		Lsm14b	0.000823908	0.00227193
		Psma7	0.00432828	0.0130894
		Rxra	-0.00431862	-0.00717093
		Ss18l1	0.00241737	-0.00724155
		Mtg2	-0.00234872	-0.00226361
		Ttll9	-0.00621706	-0.0036772
		Frmd4a	-0.00264525	0.0229721
		Nup160	0.0230148	-0.0386026
		Pdrg1	-0.00637414	-0.00359176
		Xkr7	-0.00364525	-0.00997627
		Scn2a	0.0297997	-0.0919311
		Mga	0.0575887	-0.0445623
		Col5a1	0.00454475	-1.56062e-05
		Ccm2l	0.000267935	0.000378571
		Prpf18	0.00801441	-0.0133059
		Fnbp4	0.035334	-0.0282644
		Fcnb	-0.000137185	-4.77926e-05
		Csrnp3	0.0567709	-0.0249125
		Bend7	-0.00254738	-0.0100518
		Galnt3	0.00381763	-0.00103309
		Mapkbp1	0.00537917	0.0153169
		Jmjd7	-5.9407e-05	0.00178421
		Sephs1	-0.0119242	-0.0129885
		Hck	-0.00245414	0.00464306
		Phyh	0.025079	0.0185036
		Olfm1	0.0225058	-0.0315981
		Gm28042	-6.02013e-05	0.00065381
		Ppp1r26	-0.000439674	0.00227917
		Pierce1	-0.00065415	-0.00029566
		Ucma	0.00103346	-0.00365091
		Mrps2	0.00058377	0.00624478
		Ttc21b	0.0110421	-0.0181113
		Pla2g4b	5.18868e-05	0.000229551
		Gbgt1	0.000352134	0.000144511
		Sptbn5	-0.00144939	0.000681842
		Slco4a1	0.000589744	0.00183175
		Ehd4	-0.00482289	-0.00122818
		Ntsr1	0.0022919	0.0029291
		Mcm10	-0.00112327	-0.00300256
		Mrgbp	-0.00454514	0.00351764
		Ogfr	0.0019515	0.00219684
		Optn	0.0100164	-0.0110109
		Pla2g4e	0.00833282	-0.012932
		Ccdc3	0.00162386	0.00121865
		Pla2g4d	-0.000106292	0.000686506
		Camk1d	-0.0370685	-0.0956758
		Pla2g4f	0.000131049	0.00067018
		Agbl2	0.00058899	-0.00315744
		Col9a3	-0.000161107	0.0101079
		Cdc123	0.0140335	-0.000227928
		Tcfl5	-1.38978e-05	0.000379378
		Nudt5	0.00510921	0.0108049
		Gm13199	-0.00261923	0.000622972
		Ralgds	0.00030221	0.00146651
		Sec61a2	0.0411275	-0.00941223
		Mtch2	0.0093137	-0.0197555
		Cel	9.23572e-05	0.000115674
		Dhtkd1	0.0101347	0.00981152
		Upf2	0.0129329	-0.0572206
		Gtf3c5	-0.00814293	-0.00382306
		Proser2	-0.00024619	0.00203643
		Scn1a	-0.00351441	-0.0592415
		Echdc3	-0.000862252	-0.000627223
		Gfi1b	0	0
		1700014B07Rik	-0.000305047	-0.000305047
		Dido1	0.0259566	-0.0400536
		Gid8	-0.00326391	0.000968695
		Slc17a9	-0.000355458	-0.00095277
		Bhlhe23	0.000592351	0.000342224
		Usp6nl	-0.00676292	-0.0285291
		Vps39	-0.0128519	-0.0136696
		Ythdf1	0.00667992	-0.00798376
		Birc7	-3.27129e-05	-0.00037974
		Nkain4	0.0105595	0.0121486
		Scn9a	-0.0488375	0.0363666
		Scn7a	-0.00246291	-0.00125974
		Tsc1	-0.00171834	-0.0251181
		Tmem87a	-0.000249177	-0.0527019
		Spaca9	0.00104768	0.00062714
		Ak8	0.00191395	-0.00218459
		Gtf3c4	-0.00167675	-0.0147454
		Xirp2	0.00306564	-0.00155271
		Gm21830	0	0
		Ddx31	0.00267246	-0.00752358
		B3galt1	0.0830938	-0.0615699
		Barhl1	-0.00328624	-0.0140763
		Cfap77	0.00460417	0.0041371
		Ganc	0.00842208	-0.00247321
		Ttf1	0.00396507	-0.0107004
		Stk39	0.0220225	-0.0645199
		Gm52968	0.000114328	-0.000115713
		4933409G03Rik	0	0
		Setx	0.0299503	-0.0413698
		Arfgap1	0.0107878	0.0139398
		4932414N04Rik	-0.00103513	-0.0012034
		Cers6	0.024895	-0.0623299
		Nostrin	-0.000275688	0.00109271
		Ntng2	0.00176249	-0.0204219
		Psmc3	-0.0108979	-0.00277537
		Med27	-0.00382218	-0.032593
		Col20a1	-0.00926906	-0.0158752
		Spc25	-0.000842111	-0.000186728
		Chrna4	-0.0126993	0.00310454
		Slc39a13	0.000483364	0.00694222
		Dnmt3c	-0.000180098	-0.000180098
		G6pc2	-0.000279797	-0.000279797
		Mapre1	0.00221576	-0.00850059
		Spi1	0.000199917	0.000593315
		Efcab8	-0.00202563	-0.000916336
		Sun5	9.99091e-05	0
		Celf2	0.176052	-0.0898142
		Abcb11	-0.000183729	-0.000118102
		Dhrs9	1.46453e-05	-0.0001081
		Bpifb2	-0.000505114	-0.000311873
		Bpifb6	0.000277981	0
		Bpifb3	-0.000196667	-0.000487918
		Bpifb4	0	0
		Bpifa6	6.16243e-05	0
		Lrp2	-0.00161905	4.74197e-05
		Bpifa2	-1.08553e-05	-7.63397e-05
		Mybpc3	0.000836616	0.000179837
		Bpifa3	0.000180934	0
		Bpifa1	0.000108054	0
		Bpifa5	0	0
		Bbs5	0.00480166	-0.00435907
		Klhl41	-0.00191662	-0.00274369
		Bpifb1	0.000777384	0.000276473
		Bpifb5	0.000229989	0.000114088
		Itih5	4.34569e-05	-9.07108e-05
		Fastkd1	-0.0170424	-0.00745474
		Bpifb9a	-0.000224601	0.000444353
		Bpifb9b	-0.00010023	-0.000212672
		Cdk5rap1	0.00210088	-0.00944902
		Snta1	0.013423	-0.0231804
		Sfmbt2	-0.0389072	-0.0347976
		Ppig	0.040401	-0.0472355
		Ccdc173	0.00539916	-0.0156916
		Phospho2	0.00105027	-0.00349993
		Urm1	-0.00641418	-0.0052249
		Cbfa2t2	0.0189329	-0.0452782
		Klhl23	0.00606851	0.0129017
		Cercam	0.00206012	0.00462881
		Capn3	0.000268614	0.000320619
		Necab3	0.00281473	-0.00272199
		Ssb	0.0122692	-0.0147659
		1700003F12Rik	-0.00222053	0.00347101
		Actl10	-0.00101594	-0.000262081
		Prkcq	-0.00263914	-0.00395574
		Mettl5	-0.000861004	-0.00324143
		E2f1	0.00104698	-0.00138802
		Pxmp4	-0.00672521	-0.0138238
		Zfp341	-0.00425468	-0.0243433
		Zfp106	0.00973395	-0.0221947
		Chmp4b	-0.00592372	-0.00771394
		Ubr3	0.0322971	-0.0162345
		Snap23	0.0175289	-0.0358467
		Myo3b	-0.00320452	-0.000534147
		Lrrc57	-0.00274936	-0.00538149
		Sp5	1.50974e-05	0.00408638
		Haus2	0.0115826	0.00059092
		Erich2	-0.00544745	-0.0038652
		Stard9	-0.0144343	-0.010694
		Gad1	0.000827312	0.0196772
		Cdan1	0.0119685	0.00932187
		Itch	0.0442119	-0.0466723
		Dynlrb1	-0.0154985	0.0261802
		Map1lc3a	-0.0183219	0.0465235
		Pigu	-0.00137284	-0.0263104
		Trp53inp2	-0.0140454	0.00446198
		Gorasp2	0.0187938	-0.00483546
		Ttbk2	-0.00698544	-0.0362295
		Tlk1	0.0326979	-0.049795
		Ncoa6	0.0342048	-0.0367625
		Ggt7	-0.0148867	0.00169194
		Ubr1	0.0302598	-0.0411077
		Pfkfb3	-0.015833	-0.0141596
		Tmem62	0.0154037	-0.010741
		Mettl8	0.0115702	-0.00652517
		Rbm17	-0.0277321	-0.0135904
		Gm17490	0	0.000165273
		Il2ra	-0.000123298	-5.09175e-05
		Acss2	-0.0132445	-0.0270619
		Gss	-0.0145182	0.0063817
		Ccndbp1	0.0109374	0.00944295
		Dcaf17	0.00565594	-0.0141431
		Myh7b	0.0010239	0.00356422
		Cybrd1	-0.00242636	-0.00362371
		Odf2	0.0116934	-0.0022549
		Epb42	-0.000257137	0.000188093
		Tgm5	0.000978876	0.000473323
		Gle1	0.00410578	-0.00886346
		Tgm7	0.000851265	-0.00180754
		Lcmt2	0.000800062	-0.00474386
		Kcnq2	-0.00915378	-0.0315469
		Il15ra	0.000853889	-0.00261026
		Trpc4ap	0.00502375	-0.0287588
		Eef1a2	0.0315895	0.0134548
		Edem2	0.0124716	-0.00768749
		Gm17581	0	0
		Procr	-8.01755e-05	-0.000102891
		Mmp24	-0.0177201	-0.0323628
		BC029722	-0.00887593	0.00772356
		Ppdpf	0.00472592	0.0110839
		Fbh1	0.0072861	-0.00984272
		Ptk6	-7.58797e-05	-0.000101952
		Eif6	0.00557645	0.010861
		Srms	-0.000611303	-0.000549733
		Fndc11	0.000476561	0.000222521
		Adal	0.0215012	-0.00731723
		Zscan29	-0.00597233	-0.00185307
		Ankrd16	0.0121404	-0.00278644
		Helz2	-0.00111732	-0.00169975
		Itga8	0.044421	-0.0127691
		Gmeb2	-0.00369141	-0.0185879
		Stmn3	-0.0327241	0.124065
		Tubgcp4	-0.00422753	-0.013018
		Mindy3	0.0182613	-0.0412458
		Pter	0.00438569	0.00118967
		C1ql3	0.0535149	0.00935532
		Trp53bp1	0.010056	-0.0368827
		Rsu1	0.0104348	-0.027525
		Map1a	0.0159321	-0.0141592
		Dync1i2	-0.0210867	-0.0538709
		Cubn	-0.00816328	-0.00517321
		Trdmt1	-0.00505097	-0.0157979
		Slc25a12	0.0238252	-0.0529814
		Hat1	-0.00232439	-0.0211924
		Vim	0.000436131	0.000161215
		St8sia6	-0.0129487	-0.0128861
		Metap1d	-0.00690952	-0.0298176
		Dlx1	0.002935	1.73242e-05
		Dlx2	0.00103906	-0.000139824
		Hacd1	0.0123618	-0.0280248
		Stam	0.0285356	-0.0283314
		Tmem236	0.000858437	0.00156011
		Mrc1	-0.000290608	0.000866045
		Slc39a12	0.00448747	0.00146348
		Itga6	0.004317	0.0075151
		Pdk1	0.0289771	0.00402006
		Ppip5k1	-0.00208735	-0.0210293
		Cacnb2	0.0803119	0.0122725
		Ckmt1	0.0246408	0.037816
		Strc	-0.00100113	-6.96918e-05
		Catsper2	0.0170491	0.00915966
		Rtel1	-0.0029408	0.00138499
		Madd	0.000689417	-0.0167442
		Nsun6	-0.0325077	-0.014222
		Pdia3	-0.0881964	0.0669423
		Ell3	-0.00118034	-0.00152704
		Arl5b	-0.00548442	-0.0210696
		Serinc4	-0.00258011	0.000367582
		Malrd1	0.00011941	-0.00288039
		Serf2	-0.00417164	0.0328599
		Arfrp1	-0.00376589	0.00852948
		Hypk	-0.0151947	0.0171865
		Mfap1b	0.000183471	-0.0093724
		Nr1h3	-0.00374184	0.00362358
		Mfap1a	0.00693697	-0.00154258
		Plxdc2	0.0119315	-0.043125
		Zgpat	0.00141953	-0.00424953
		Rapgef4	0.0208402	-0.0813863
		Lime1	-0.000456853	8.24765e-05
		Wdr76	-0.00740521	-0.00681392
		Zbtb46	-0.00142922	-0.00675745
		Abhd16b	0	0
		Nebl	0.0329437	-0.0363915
		Acp2	0.0021881	0.00127703
		Ddb2	0.00816715	-0.0184157
		Map3k20	-0.00315337	-0.015871
		Cdca7	0.000133224	-0.00213378
		Dnajc1	0.046896	-0.0689877
		Commd3	-0.0194734	0.0140684
		Tpd52l2	0.00501914	0.00302187
		Sp3	0.0241588	-0.0463444
		Gm11084	0.00288587	0.00437125
		Rbm39	0.00963473	0.00305402
		Phf20	0.0240942	-0.0697827
		Scand1	-0.0117391	0.0273158
		Pacsin3	-0.00039201	3.52729e-05
		Bmi1	0.00271193	-0.0013105
		Dnajc5	0.0178702	-0.0281706
		Spag6	-0.00164596	-0.00118423
		Carlr	-0.00104267	0.00175284
		Frmd5	-0.00464153	-0.0798796
		Ola1	0.0156305	-0.064069
		Cnbd2	-0.0395822	-0.0202116
		Pip4k2a	0.00733525	-0.0273964
		Sp9	0.0023462	0.00159498
		Cir1	0.0262047	-0.0108105
		Sptan1	0.0295242	-0.0334494
		Arfgap2	-0.00117151	-0.00261525
		Scrn3	-0.0021801	-0.0077913
		Armc3	0.000406285	-0.000124457
		Uckl1	-0.0935559	0.0179893
		Msrb2	0.00572132	0.000114217
		Dync2i2	0.00714275	0.00622658
		Ptf1a	0	0
		Golm2	0.00788677	-0.014689
		4921504E06Rik	8.09229e-05	0.000958569
		Mageb3	6.28461e-05	0.000206917
		Otud1	0.00080009	0.000598517
		Cstpp1	0.0157671	-0.0493338
		Set	0.0119399	0.00221398
		Zfp512b	0.00208849	0.0163145
		Lrp4	-0.00162116	-0.00811034
		Pkn3	-0.00027367	-6.35434e-05
		Prpf6	0.0216039	-0.00976738
		Zdhhc12	0.000967264	0.00281742
		Samd10	-0.000832289	0.0032913
		Gm29797	-0.0017426	-0.00415628
		Gpr155	-0.00592509	-0.0279422
		Sox18	0.000479591	0.000631698
		Ctdspl2	0.040719	-0.0443239
		Eif3j1	0.00540105	-0.0416573
		Zer1	0.0161511	-0.0035418
		Tcea2	0.000144847	0.013556
		Spg11	0.0110167	-0.0171372
		Wipf1	0.00137645	6.08377e-05
		Patl2	0.00159873	0.00093449
		Chrna1	0.000117164	8.35587e-05
		Epb41l1	0.00375468	-0.0266165
		B2m	0.022818	0.0257273
		Trim69	4.38293e-05	-0.000360159
		Aar2	-0.00101039	-0.01429
		Terb2	0.0007421	0.000299304
		Sord	0.0158754	0.00414412
		Rgs19	0.00353481	0.00733332
		Lkaaear1	0.000228741	0
		Duox2	7.4763e-05	-0.000182482
		Duoxa2	-0.000114641	0.000547367
		Oprl1	-0.00231686	0.0211233
		Duoxa1	0.000119222	0.000269223
		Duox1	-0.00155296	-0.00180086
		Etl4	0.0684234	-0.0422266
		Shf	0.00325252	-0.00279242
		Dlgap4	0.0274142	-0.0190994
		Myl9	0.00162738	0.000835811
		Slc28a2	0.000263636	-7.1367e-05
		Tgif2	-0.000716373	-0.000102354
		Slc28a2b	-0.000383572	-0.000346262
		Rab5if	-0.0122645	0.0259635
		Ckap5	0.0169228	-0.0735917
		Sla2	-0.00145734	-0.000780039
		Chn1	0.0871494	-0.0385761
		F2	0.000612378	0.000741057
		Bloc1s6	0.00135642	-0.00926397
		Zfp408	0.00805152	0.000665601
		Sqor	0.00131705	0.00393849
		Ndrg3	0.02597	-0.0726113
		Myt1	0.0134916	-0.00918572
		Arhgap21	0.0569849	-0.0687326
		Enkur	0.00659283	0.00613846
		Dsn1	0.00230623	0.00420079
		Pcmtd2	-0.0327126	-0.0487149
		Soga1	0.00252342	-0.0290309
		Tldc2	0.000624103	0.000552748
		Polr3k	0.000310913	-0.00919676
		Thnsl1	-0.0131301	-0.0100577
		Gm14496	-0.000794129	-0.000226389
		Arhgap1	-0.00171263	-0.0081462
		Gpr158	0.068802	-0.0640805
		Myo3a	-0.00444684	-0.00511066
		Gad2	-0.0197638	-0.00387564
		Apbb1ip	-0.00118066	-0.00397691
		Atg13	0.0158694	-0.0251524
		Harbi1	0.00222034	-0.000866005
		Samhd1	-0.00574473	-0.00944821
		Pdss1	0.0185509	-0.0330108
		Rbl1	-0.00658391	-0.0106288
		Atf2	0.0883165	-0.0137104
		Mroh8	-0.00886077	-0.0120736
		Atp5g3	-0.0252408	0.042457
		Rpn2	-0.00745633	0.0196823
		Ghrh	-0.00407847	0.000852612
		Manbal	0.00226277	0.0119507
		Lnpk	0.0058713	-0.0196119
		Evx2	-0.00155603	-0.00181296
		Hoxd13	5.97365e-05	0.000333419
		Hoxd12	0	0
		Ambra1	0.0626171	-0.0556324
		Hoxd11	0	0.000121205
		Chrm4	0.000356735	-4.45363e-05
		Hoxd10	0	0
		Hoxd9	0	0
		Hoxd8	0	0
		Hoxd3	7.20972e-05	0.000111313
		Src	-0.0101458	-0.0137983
		Hoxd4	0.000186304	-7.87151e-06
		Gm28230	0	0
		Blcap	-0.0105718	0.000917137
		Hoxd1	8.73467e-05	0.000237868
		Mtx2	-0.0109771	-0.0666191
		Nnat	0.00783637	0.0399787
		Mdk	0.00422735	0.0160656
		Sema6d	0.0144773	0.010267
		Cstad	0.000393022	-0.00285302
		Ctnnbl1	-0.0137857	-0.0271069
		Vstm2l	-0.01945	0.0326161
		Slc24a5	-0.00726759	0.0157612
		Tti1	0.0016072	-0.0117577
		Hnrnpa3	-0.0254459	-0.0465736
		Nfe2l2	-0.000902519	0.00256997
		1700001O22Rik	-0.00297145	-0.00261304
		Rprd1b	0.00534359	-0.0221173
		Ntmt1	0.00244257	0.00946094
		Tgm2	0.000703093	-0.000346284
		Asb6	-0.00771526	0.000550456
		Prrx2	0.000547715	-0.000146191
		Agps	0.0378662	-0.0439169
		Ttc30b	-0.00217665	0.00262832
		Ptges	0.000987854	-0.00159739
		Ttc30a2	-0.000183871	-0.000647239
		Ttc30a1	-0.00584785	-0.0061963
		D630003M21Rik	-4.56199e-05	-0.000232626
		Tor1b	0.000365615	-0.00471413
		Pde11a	0.0112498	-0.0085081
		Cyct	8.80657e-05	0.000569728
		Tor1a	0.0044653	0.0184368
		Rbm45	0.00454521	-0.00508994
		BC005624	0.0127691	0.024091
		Dgkz	0.0226254	0.0177042
		Abi1	0.0266578	-0.0562847
		Bpi	0.000133443	0.000646628
		Myef2	-0.00365579	-0.0389492
		Ctxn2	0.00234869	0.0355181
		Lbp	0.000993412	0.000352951
		Creb3l1	-0.000924819	7.96164e-06
		Osbpl6	-0.000905991	-0.05411
		Prkra	-0.00349796	-0.0127467
		Pjvk	-0.000289126	-0.000469821
		Fkbp7	-0.000771929	-0.00342722
		Plekha3	-0.000526682	-0.00935529
		Usp20	-0.00639132	-0.0133208
		Slc12a1	0.00252427	0.00346758
		Dut	-0.000420213	0.0020633
		Fbn1	-0.0104207	-0.046128
		Cep152	-0.00719323	-0.0149998
		Fam83d	0.000799636	-0.000635358
		Shc4	-0.00218569	-0.00375426
		Eid1	0.0230463	0.0178775
		Acbd5	0.0361745	-0.0256022
		Phf21a	0.0373613	-0.0649379
		Mastl	-0.00840225	-0.00311688
		Secisbp2l	0.0215397	-0.0195573
		Yme1l1	0.0160058	-0.033287
		Dhx35	-0.00396492	0.00186165
		Potegl	0.0124049	-0.00144321
		Nxph2	0.00435588	0.000384209
		Gm826	-6.9688e-05	0.000427199
		Mafb	0.00106052	-0.00284515
		Spopl	0.0377484	-0.0559418
		Top1	0.0631318	-0.0419499
		Cops2	0.0198438	-0.0245577
		Hnmt	0.00659084	-0.000305042
		Tbpl2	0.000265391	0
		Galk2	0.0111147	-0.0191522
		Plcg1	-0.0225416	0.00303942
		Zhx3	0.0100774	-0.0556643
		Fam227b	-0.0120341	-0.00474882
		Large2	-0.00174984	-0.000719846
		Fgf7	-0.00590032	-0.00499984
		Il1rn	0	0.000244358
		Dtwd1	0.00727858	0.00557444
		Gm17555	-0.000235885	-0.000494537
		Pex16	-0.00532046	0.00746429
		1700029I15Rik	2.78885e-05	0.000353213
		Lpin3	-0.000210811	0.00026665
		Emilin3	0.00012838	-0.000396944
		Psd4	5.16969e-05	0.000258162
		Mapk8ip1	-0.00931916	0.0111061
		Chd6	0.0355543	-0.0512632
		Atp8b4	6.34324e-06	0.000465009
		Pax8	0.000765415	-0.00292148
		Fnbp1	-0.0229505	-0.066556
		Slc27a2	-0.0127789	-0.009109
		Cry2	0.0368837	-0.0058386
		Slc35c1	-0.00162325	-0.00234512
		Hdc	-0.000525047	-0.000878493
		Chst1	0.00726664	0.000394344
		Syt13	0.00154039	-0.000609994
		Gpr107	0.0208129	-0.00652403
		Prdm11	-0.00598365	-0.0216164
		Ncs1	-0.0114257	-0.0100341
		Ptprt	0.00155365	-0.0303823
		Trp53i11	-0.0136359	0.000639364
		Srsf6	-0.00730398	0.00114194
		Hmcn2	-0.0017056	-0.0015872
		Tspan18	-0.00363017	-0.00458638
		L3mbtl1	-0.00932135	-0.0029099
		Ass1	0.0032987	-0.00408944
		Ttn	-0.0101164	-0.00237286
		Gabpb1	-0.0225031	-0.0315362
		Sgk2	-0.00278373	-0.000723541
		Ift52	0.0144266	-0.00212266
		Fubp3	-0.0033299	-0.0162113
		Prdm12	0.000581588	0.00135276
		Mybl2	0.000750551	-0.000375059
		Gtsf1l	0.000195648	0
		Ccdc141	-0.00543108	-0.0179525
		Tox2	-0.0327863	-0.0265996
		Exosc2	-0.00104866	-0.00682872
		Jph2	0.000611422	0.00212841
		Oser1	-0.00270838	-0.00637008
		Usp8	0.0167185	-0.0383692
		Sestd1	0.027691	-0.0156448
		Cd82	0.000788688	0.00114127
		Gdap1l1	0.000200331	-0.000643574
		Fitm2	0.00327544	-0.00198766
		Usp50	-0.0308098	0.0171855
		R3hdml	-0.00023775	0.000322684
		Abl1	0.00452837	-0.0368898
		Gm56303	0	0
		Qrfp	-0.000291889	-0.000463781
		Zfp385b	0.0737114	-0.114674
		Fibcd1	-0.00969861	-0.0156465
		Hnf4a	-0.000631414	0.000253175
		Cacna1b	-0.000688314	-0.016468
		Ttpal	-0.00956018	-0.0048025
		Lamc3	-0.00130122	-5.06779e-05
		Serinc3	0.014388	0.0108113
		Aif1l	-0.00030532	0.00052042
		Pkig	0.0324069	-0.00983992
		Ada	-0.00102677	-0.00176555
		Trpm7	0.0437491	-0.0378162
		Ccn5	0.000554904	0.000150985
		Kcnk15	-0.00191732	0.000200837
		Rims4	-0.00383651	-0.020238
		Nup214	0.0198261	-0.0134377
		Ywhab	0.0205221	-0.00123993
		Sppl2a	0.0189203	-0.0352477
		Pabpc1l	0.000211035	-0.00151666
		Fam78a	-0.00161518	-0.000459716
		Plpp7	-0.00856244	-0.00763564
		Tomm34	0.0018739	-0.00341082
		Ube2e3	0.0146612	-0.0440257
		Stk4	0.00165418	-0.0350652
		Kcns1	0.00519626	-3.43383e-05
		Wfdc5	0.000162175	0.000124217
		Wfdc12	-0.000169705	-0.000518642
		Ap4e1	0.0290373	-0.0302207
		Wfdc15a	0	0
		Wfdc15b	0	0
		Semg1	0	0
		Hsd17b12	-0.0365723	0.0192035
		Svs3b	0	0
		Svs4	0	0
		Svs3a	0	0
		Itga4	0.0142491	-0.00365128
		Svs6	0	0
		Svs5	-0.000220827	-0.000956762
		Blvra	0.00106006	-0.00588402
		Slpi	-0.00102742	-0.00173672
		Cerkl	0.00136416	-0.00987998
		Neurod1	-0.000378188	-0.0188112
		Ncaph	0.000293419	0.000313927
		Itpripl1	-0.000278025	9.43964e-05
		Ttc17	0.0273858	-0.0366905
		1810024B03Rik	-0.0033603	0.00201571
		Matn4	0.00230911	0.000457764
		Api5	-0.0136559	-0.0302818
		Rbpjl	0.000988423	0.000346712
		Sdc4	0.00516574	0.00108232
		Lrrc4c	0.00772738	-0.0655305
		Snrnp200	0.00113483	-0.0146329
		Sys1	0.00767904	0.0335995
		Gm20458	0.00141788	-0.00851478
		Trp53tg5	-0.0013031	-0.000242517
		Ciao1	0.00867252	0.00249321
		Tmem127	-0.00368336	0.00679569
		Itprid2	-0.000441432	-0.0103722
		Dbndd2	0.0036867	0.00020279
		Ppp1r1c	0.00113321	-0.00386126
		Stard7	0.0362916	-0.00652576
		Prrc2b	0.0159583	-0.0180271
		Dusp2	-0.000117056	0.00314204
		Pigt	-0.0211975	0.0102253
		Iftap	-0.0024306	-0.0214403
		Rag2	0.000798163	0.000591766
		Rag1	-0.000264488	-0.000264488
		Wfdc2	0.00034329	-9.5299e-06
		Spint3	0.000208771	0
		Traf6	0.00818534	0.00903296
		Wfdc6a	0	0.000121918
		Eppin	0	0
		Wfdc8	0.00122278	0.00406748
		Astl	8.0055e-05	-0.000282869
		Wfdc6b	0.000142579	0
		Adra2b	3.18774e-06	-0.000472412
		Wfdc16	0	0
		Wfdc9	0	0
		Wfdc10	-0.000394137	-0.00073968
		Wfdc11	-0.000182814	-0.000182814
		Wfdc13	0	0
		Spint4	0	0
		Spint5	0	0
		Pomt1	-0.0105243	0.000981771
		Gpat2	-9.66138e-05	-0.00167864
		Wfdc3	-0.000404507	-0.00202767
		Fahd2a	0.00447533	0.00571389
		Uck1	0.00217809	0.00558246
		Prr5l	-0.00404121	-0.00444164
		Dnttip1	0.00745074	-0.00379451
		Commd9	-0.000176784	0.00622347
		Ube2c	-0.00040029	0.000261403
		Ehmt1	0.0240013	-0.0463096
		Kcnip3	0.0514451	-0.0269551
		Tnnc2	0.000217818	-9.90475e-05
		Ldlrad3	0.00961322	-0.022473
[truncated: 20,547 more rows]

## Sheet: Fig 6F
	Figure 6f
		Gene	Delta_acyl-GLP-1_vs_DIO_Vhcl.	Delta_acyl-GIP_vs_DIO_Vhcl.
		Pcmtd1	-0.0104893	0.0368237
		Cdh7	-0.0868844	0.0558736
		Exo1	-0.000682012	-0.000490947
		Becn2	0.000142629	0
		Uxs1	0.000221193	0.0191886
		Cdh19	-0.000607505	0.00369857
		Dsel	0.00147411	-0.0191443
		Gmppa	0.0105355	-0.00868837
		Pld5	-0.059962	-0.0215982
		Rbm8a2	-0.00277415	-0.00197786
		Asic4	0.00308824	-0.00640256
		Cntnap5a	0.0335445	0.0545933
		Sntg1	-0.0555244	0.194369
		Gm19965	-0.000633688	-0.000876091
		Rrs1	0.0114379	-0.00290427
		Gm29106	0.000711342	0.000188957
		Tsn	0.0474253	-0.044224
		Nifk	0.0244389	-0.00407551
		Adhfe1	0.000293799	-0.00375532
		Vxn	-0.00348643	0.000848588
		Cep170	-0.0688145	0.0724085
		Mybl1	-0.00734251	-0.000363976
		Vcpip1	-0.0310264	0.018751
		Tpp2	-0.0433289	-0.0117155
		Sdccag8	0.00938672	0.011547
		Mettl21c	0.000601643	-0.00227582
		Gm8251	-0.00168969	0.000200364
		Niban1	-0.00020235	-0.00285241
		Akt3	-0.120554	0.0891978
		Zbtb18	-0.0146585	0.0173203
		Tex30	0.0166282	0.000581928
		Edem3	-0.0278167	0.017855
		1700016C15Rik	-0.000572478	-0.000878373
		1700025G04Rik	-0.0717588	-0.0157735
		Adss	-0.0191024	-0.0170763
		Catspere1	-0.00130299	0.00428622
		Tsen15	0.0124407	-0.00876957
		Epha4	-0.122548	0.0653
		Colgalt2	0.00563428	0.00914016
		Poglut2	0.005132	-0.00537918
		Catspere2	-0.0175648	-0.0579157
		Pax3	0.000593616	0.00505598
		Bivm	-0.00130236	-0.000505507
		Sgpp2	0.00817794	-0.00916579
		Desi2	-0.044576	0.0201418
		Cox20	0.0299349	-0.0206367
		Ercc5	-0.0243046	-0.00411455
		Mettl21e	0.000404064	0.000225555
		Farsb	-0.00994885	0.0111867
		BC035947	0.00432533	0.00325782
		Rgl1	0.0210549	0.0567825
		Apobec4	0.017991	-0.00874699
		Mogat1	0.00115216	-0.00621771
		Arpc5	0.00440168	-0.0145366
		Gulp1	-0.0164019	0.0277266
		Hnrnpu	0.0142839	-0.0088973
		Efcab2	-0.0134259	0.00253037
		Acsl3	-0.00857174	-0.0138704
		Ncf2	0.000697669	-0.00161191
		Kif26b	-0.0364957	-0.014069
		Sgk3	-0.0201006	0.00991705
		Utp14b	-0.00104782	-0.00305538
		Kcne4	-0.000329462	-0.000307245
		Scg2	0.166183	-0.128896
		Smyd3	-0.0142547	0.0345519
		Ap1s3	0.0103442	0.00520433
		Tfb2m	0.00666697	-0.0185572
		Cnst	-0.00581051	0.0052509
		Col3a1	-0.000319454	0.000412469
		Mcmdc2	0.00706579	-0.0216198
		Tcf24	-0.00124296	-0.00114121
		Sccpdh	0.0103612	-0.039803
		Smg7	-0.0577583	0.0340064
		Kif28	4.80139e-05	-0.00123043
		Col5a2	-3.66429e-05	-0.000407089
		Wdfy1	0.0216541	0.0113593
		Ppp1r42	0.00168985	0.000250487
		Mrpl44	0.0133946	-0.00715144
		Serpine2	0.0116565	-0.00343189
		Nmnat2	-0.0369076	0.0616826
		Fam124b	-0.000407503	-0.000428835
		Ahctf1	-0.000736594	-0.0198779
		Cops5	0.0316004	-0.0413851
		Lamc2	-0.00018573	0.0105677
		Cul3	-0.0431677	0.0463895
		Lamc1	-0.0127276	0.01993
		Gm45261	9.87419e-06	4.38422e-05
		Shcbp1l	-0.00100833	-0.00380754
		Dnah7b	-0.0183313	-0.0145523
		Dhx9	-0.0242307	0.00964391
		Npl	-0.00733001	0.00111211
		Dnah7c	-0.000730436	0.00115073
		Slc39a10	0.00258416	0.00670439
		Cspp1	-0.0154313	0.0280008
		Rgs8	-0.0118125	-0.0157556
		Tmeff2	-0.0718805	0.123664
		Rgs16	0.00362214	-0.0070868
		Cavin2	-0.00582808	-0.00789924
		Rnasel	0.00482027	0.00814868
		Arfgef1	-0.0460297	0.0684601
		Dock10	-0.0589382	0.0110084
		Cpa6	-0.0204978	-0.00387724
		Rgsl1	-0.00252019	0.00368879
		Teddm2	-0.00343534	0.0113697
		Teddm1b	0.000178738	-0.000359036
		Teddm1a	3.09668e-05	-2.05243e-05
		Nabp1	0.000243023	-0.00453896
		Nyap2	-0.102795	0.124985
		Glul	0.0222552	0.0241761
		Irs1	-0.0374951	0.0179195
		Gm9747	0.000727747	-0.000383194
		Zfp648	0.000458229	0.000300036
		Prex2	-0.0433441	0.023555
		Rhbdd1	-0.0181234	-0.0154357
		Col4a4	-0.000294499	-0.00338507
		Col4a3	0.00123205	-0.003014
		Cacna1e	0.0398744	0.0662552
		Ier5	0.00927011	-0.00492296
		Mr1	0.00122171	0.000881538
		A830018L16Rik	-0.0814031	0.0867344
		Stx6	-0.00955929	0.0277121
		BC034090	-0.00160699	-0.00216435
		Mff	0.00771886	0.0186825
		Tm4sf20	-0.000492209	-0.00221172
		Gm47791	0	0
		Xpr1	-0.0512207	0.0618631
		Myo1b	-0.0120074	0.0454347
		Cdc42bpa	-0.0409712	0.108616
		Acbd6	-0.0224564	0.0208441
		Lhx4	0.00414398	-0.0028775
		Stat4	0.0025638	0.00505926
		Qsox1	0.0284107	-0.000917204
		Sulf1	-0.018453	-0.0102192
		Cep350	-0.00446379	0.0438628
		Coq8a	0.013358	-0.00380797
		Slco5a1	0.0175348	0.011382
		Agfg1	-0.0347595	0.0594321
		A030005L19Rik	-0.000752232	-0.000953472
		A030014E15Rik	-0.00025229	-0.000309947
		Gm6217	0	0
		A030003K21Rik	-1.17582e-05	-0.00019532
		Prdm14	0.00039755	0.000115046
		Gm7544	0	0
		Gm47955	0	0
		Gm47959	0	8.5322e-05
		Slc19a3	0.00189875	0.000278248
		Krtap28-10	0.000122203	-0.000120482
		Gm47969	-9.12267e-06	0.000185771
		A030005K14Rik	0	0
		Krtap28-13	-0.000144313	-0.000111704
		Ccl20	0.000150143	0
		Clasp1	-0.0384796	0.0513028
		Daw1	-3.77037e-05	-0.000637621
		Tor1aip1	8.07345e-05	0.00751854
		Tfcp2l1	0.000701312	-0.000498553
		Psen2	0.0251766	-0.0084354
		Sphkap	0.0637159	0.040837
		Itpkb	-0.00292753	-0.01668
		Stum	-0.00207333	0.0034069
		Pid1	-0.0539993	0.0207862
		Tor1aip2	0.0417325	-0.0151758
		Fam163a	-0.00972384	0.00251726
		Gli2	-0.00225046	-0.0020633
		Inhbb	0.000398526	-0.000948595
		Dner	-0.0271335	0.0228719
		Ncoa2	-0.0373063	0.048727
		Ralb	-0.00879385	-0.0146757
		Tmem185b	0.011253	-0.0119126
		Parp1	0.0181767	-0.00703159
		Tram1	0.0202382	0.00406946
		Lactb2	0.0036514	0.0101462
		Xkr9	-0.000262937	-0.00057505
		Abl2	-0.0361542	0.0323467
		Trip12	-0.0671717	0.0978048
		Fbxo36	0.0019507	-0.0124237
		Slc16a14	0.0010167	0.00806344
		Gm15433	0	0
		Stat1	0.00604902	-0.00237537
		Epb41l5	-0.0261184	-0.00224987
		Tor3a	0.00455348	0.00210869
		H3f3a	0.050548	-0.0315672
		Sde2	-0.00851435	-0.0138843
		C130026I21Rik	0.00156157	-0.00105591
		Gm7582	0	0
		Fam20b	-0.00471766	0.0161103
		Lefty2	0.00010552	8.56094e-05
		Eya1	-0.00137855	0.000633571
		A530032D15Rik	0.000635965	0.000279533
		Pycr2	0.0273221	-0.0149426
		Msc	0.0051751	-0.00162202
		Lefty1	-0.000225182	0.000124975
		Gm7609	-0.000923604	-0.0010628
		Ptpn4	-0.0809758	0.0951376
		Gm52955	0	0
		Tmem177	0.000420623	-0.00636222
		Gm7592	0	4.71997e-05
		G530012D18Rik	-7.97863e-05	0.000201898
		Trpa1	-0.0031652	-0.00257074
		Kcnb2	-0.106133	0.143156
		Tmem63a	-0.00290142	0.00233285
		Cfap221	0.000426033	-7.28941e-05
		Sp110	0.000131642	0.000378796
		Sctr	-0.000318768	-0.000277455
		Ephx1	-0.000424441	-0.0154261
		Tmem37	0.00129917	-0.00180838
		9130409I23Rik	-0.00100969	-0.00160689
		Sp140	0.00329739	-0.00205095
		Nvl	0.00417608	-0.0306492
		Cnih4	0.0330273	-0.00894435
		Gls	-0.101761	0.0412222
		Nab1	-0.0246109	0.0120311
		En1	0.0548994	-0.0178063
		Nemp2	0.00361861	0.012666
		Wdr26	-0.0270653	0.020278
		Insig2	0.0155268	-0.025257
		Mfsd6	-0.0151242	-0.00145814
		Cnih3	0.033789	0.0198023
		Inpp1	0.0201471	-0.00675885
		Ccdc121rt1	0.00297397	-0.00245579
		Hibch	-0.000155747	-0.0211819
		Ccdc93	-0.00699985	-0.00789054
		Htr5b	0.00162573	6.22077e-06
		1700019D03Rik	0.00249745	-0.00869228
		Mstn	0.000732343	-0.000756671
		Dnah14	0.000284519	-0.00366012
		Ddx18	0.0229905	-0.0446974
		Sp100	-0.00134425	-0.000846701
		Lbr	0.00562589	0.0123364
		A630001G21Rik	0.000675295	0.000363196
		Cab39	0.00201425	0.0314779
		Itm2c	0.164389	-0.048077
		4933407L21Rik	-0.00230592	-0.00100502
		Gpr55	-0.00104558	-0.000936455
		Dpp10	-0.14839	0.286127
		Ube2w	-0.00679612	0.0315384
		Dnah7a	0.00463042	-0.00890715
		Stk17b	-0.00098012	-0.000144741
		Actr3	-0.0127299	0.00144124
		Eloc	0.0338559	-0.0161583
		Slc35f5	-0.0107715	0.00773841
		Tmem70	0.0209403	-0.0104363
		Gpr39	-0.000360198	-0.00188468
		Ly96	0.00135493	-0.00149575
		Lypd1	0.00312727	-0.0159022
		Jph1	-0.0195377	0.0138062
		Gdap1	0.0118663	-0.00519934
		Hecw2	-0.0858946	0.0793307
		Pi15	0.00514807	-0.000952018
		Crispld1	0.0259941	0.0094522
		Ccdc150	0.00420114	-0.00703501
		Crisp4	0.000829846	-0.000130507
		Defb18	0	0
		Gtf3c3	-0.0060716	-0.018662
		Gm34066	0.000520177	-0.000155378
		Nckap5	0.00617066	-0.00683436
		Defb41	0	0.000246317
		Enah	-0.0754251	0.0777557
		Tfap2d	0.0726086	0.0536784
		Pgap1	-0.00783926	0.0478398
		Srp9	0.0440791	-0.0330803
		Vmn1r1	-0.000236678	-0.000589083
		Mgat5	-0.0623971	0.0136996
		Degs1	0.0407438	-0.0291026
		Ralgps2	-0.039798	0.0204872
		Tfap2b	-0.0206355	0.0218076
		Fbxo28	0.0168001	0.00465628
		Angptl1	0.0100659	-0.0160031
		Tmem163	0.0403316	-0.0271208
		Acmsd	0.00316315	-0.00299182
		Trp53bp2	0.00666206	-0.00229685
		Pkhd1	-0.00243576	-0.00358529
		Il17a	0	0
		Ccnt2	0.00339097	0.0447729
		Il17f	-0.000248633	-0.000418766
		Ankrd44	-0.0313016	0.0045917
		Ncl	0.0379241	-0.0255983
		Capn2	-0.00216818	-0.0386385
		Nmur1	-0.00153378	-0.00473946
		Tex44	0	0
		Map3k19	0.00369027	-0.00154916
		Mcm3	0.000220327	0.000414102
		Tex35	-0.000302084	-0.000102704
		Sf3b1	0.00049752	-0.00123823
		Ptma	0.0499098	-0.00515291
		Paqr8	-0.0224972	-0.00946027
		Efhc1	-0.001413	-0.00124756
		Pde6d	-0.0110109	-0.00628613
		Coq10b	0.00845312	-0.00101661
		Tram2	-0.00448093	-0.000894412
		Rab3gap1	0.000552893	0.00179476
		Tmem14a	0.0200842	-0.00845975
		Cops7b	-0.00776997	-0.00522299
		Rasal2	-0.0730472	0.104869
		Nppc	0.00523907	-0.00563653
		Hspd1	0.0461357	-0.0231011
		Hspe1	0.0667872	-0.0753727
		Gsta3	0.000515662	0.000297531
		Zranb3	0.00380909	0.00971469
		Cryzl2	0.00412361	0.000251532
		Khdc1a	-6.77758e-05	-4.62861e-06
		Khdc1c	0.000134085	6.81712e-05
		Mob4	0.0132629	-0.011069
		Khdc1b	-0.000202608	-4.2463e-05
		Dis3l2	-0.0452816	0.0612903
		Rftn2	-0.000656093	0.000132059
		Mars2	-0.0109973	0.00564876
		Alppl2	0	0
		Alpi	0	0
		Kcnq5	-0.0641364	0.175877
		Akp3	0	0
		Boll	-0.00127412	-0.00303922
		Plcl1	0.0092448	0.0642225
		R3hdm1	-0.0217993	0.140132
		Hsfy2	0	0
		Ecel1	3.68059e-06	-0.00949277
		Ubxn4	0.00110549	0.00857067
		Prss56	-0.000423246	-0.000877099
		Sec16b	-0.000875735	-0.00282263
		Lct	-0.00200076	-0.00225084
		Brinp2	0.0142793	0.00870311
		Chrnd	0.000176781	-0.000127481
		Mcm6	-0.00199744	-0.00552335
		Satb2	0.00167322	0.0808657
		1700066M21Rik	-0.00900942	-0.00381968
		Dars	-0.0128555	0.0102901
		Chrng	0.00048157	-0.000138219
		Cxcr4	0.000199011	-0.000181342
		Tyw5	-0.000951476	0.000706822
		Maip1	0.0114908	-0.0190943
		Thsd7b	-0.103881	0.0913401
		Cd55b	0.000412076	-0.000300554
		Cd55	-0.00126805	-0.00264521
		Dusp10	-0.000792805	-0.00590512
		1700056E22Rik	0.00127049	0.000199303
		Zp3r	0.000815134	-0.000680291
		Hlx	0.000314866	4.6107e-05
		Eif4e2	0.0107144	-0.000907987
		C4bp	0.00052805	9.05208e-05
		Mtarc1	0.000411548	-0.000698941
		Ppp1r14bl	0	0
		Gm29427	0.00142539	-0.00114665
		Efhd1	0.000449366	0.00264044
		Ogfrl1	0.0414884	0.00440624
		B3gat2	0.0237136	-0.0199731
		Mtarc2	0.0370673	-0.0248545
		C130074G19Rik	-0.000253002	0.00188035
		Astn1	-0.0758252	0.0815519
		Mark1	-0.0217974	0.0229795
		Smap1	-0.0231568	0.016697
		Sdhaf4	0.0228337	-0.0114802
		Pappa2	-0.00224958	-0.0114835
		Spats2l	-0.0076468	0.021046
		Kctd18	0.0215361	-0.0137927
		Sgo2a	-0.000129588	0.000409605
		Cop1	-0.0787299	0.0900501
		Rab3gap2	-0.00196451	-0.00315148
		Aox1	-0.0011552	-0.00126742
		Fam135a	-0.0628651	0.0759143
		Pfkfb2	0.00348687	-0.0052563
		Tnr	-0.0527856	0.0576866
		Yod1	0.000356518	0.00215819
		AA986860	0.00126665	-0.0006853
		4930523C07Rik	-0.000586084	-0.00104431
		Aox3	0.00139465	-0.00109215
		Fcamr	0	0
		Iars2	0.0073458	-0.0315303
		Pigr	0.000363225	1.00143e-06
		Tnn	-0.000493322	-0.000332261
		Aox4	0.000665797	0.00125011
		Bpnt1	0.0130884	-0.00542183
		Mrps14	0.0402346	-0.0312512
		Cacybp	0.0352479	-0.0287798
		Aox2	0.00221082	-0.00436201
		Il10	-8.87475e-05	-0.00033654
		Col9a1	-0.000258649	0.00047782
		Mapkapk2	-0.00114558	-0.00230133
		Bzw1	-0.000765249	-0.00777729
		Dyrk3	0.00494457	0.00107267
		Eprs	0.000551164	-0.0105177
		Slc30a10	0.0106325	-0.00245559
		Lyplal1	0.00115296	-0.0115255
		Gigyf2	-0.0438521	0.0522702
		Kcnj13	0.00659121	-0.016908
		Col19a1	-0.0161318	0.0215031
		Snorc	0.00244285	0.000192686
		Clk1	0.0635935	-0.0426906
		Rabgap1l	-0.130936	0.0639045
		Tgfb2	-0.00179917	-0.00796342
		Rrp15	0.0040511	-0.0068986
		D1Pas1	0	0
		Gpr52	0.000851687	0.0016
		Ngef	0.0153141	0.0161629
		Ppil3	0.0162394	-0.00553585
		Spata17	-0.00801247	-0.010131
		Neu2	-0.00213468	0.0014183
		Lmbrd1	-0.0283717	0.00341964
		Rc3h1	-0.0271694	0.0214369
		Nif3l1	0.0276359	-0.0169162
		Serpinc1	0.00286338	-0.0153399
		Zbtb37	-0.037176	0.00105008
		Orc2	-0.00565249	0.0299631
		Gpatch2	-0.034879	0.0072298
		Eif2d	0.0307846	-0.0180598
		Esrrg	-0.0359359	-0.0650033
		Hycc2	0.000332892	0.104817
		Adgrb3	-0.0660856	0.0985255
		Ndufb3	0.0542175	-0.0357496
		Rassf5	-0.00192195	-0.00137092
		4931408C20Rik	0	0
		Gm597	0.000167293	7.15221e-05
		Ush2a	0.00126704	-0.000697912
		Flacc1	-0.00175586	-0.00208486
		Ikbke	-0.00237785	-0.0044906
		Cflar	0.00325211	0.000648074
		Kctd3	0.0153057	0.0126927
		Casp8	0.000797649	-0.00214219
		Trak2	-0.00150043	0.0186262
		Srgap2	-0.0921246	0.0413128
		Khdrbs2	-0.0735699	0.197898
		Fam72a	0.00170932	0.00022117
		Semp2l1	0.00184491	-0.00461249
		Avpr1b	0	8.25098e-05
		Kcnk2	-0.00398445	-0.0347929
		Dars2	0.00164922	-0.00208867
		Prim2	-0.00573969	0.00749835
		Ctse	0.000335136	-0.000501109
		Cenpf	0.000906834	-0.00275094
		Stradb	0.00322948	-0.00141713
		Rab7b	0.00062286	0.000100231
		Rab23	-0.00451233	-0.00473788
		Bag2	0.00967023	-0.00603428
		Cenpl	0.00240664	-0.00376563
		C2cd6	-0.000875057	-0.00124327
		Ptpn14	0.0036322	0.000928121
		Slc26a9	0.000113017	0.000135746
		Zfp451	-0.00921047	0.00954735
		Klhl20	-0.00730333	0.00887643
		Smyd2	0.0319972	-0.00163162
		Pm20d1	-0.000217387	-4.69299e-05
		Ankrd45	0.0362851	0.0160492
		Tex50	0.0131719	-0.0120485
		Slc41a1	0.00989032	0.00359622
		Inpp5d	0.000596787	0.000362435
		Bend6	0.00737667	-0.0258869
		Prox1	-0.00654563	-0.00432377
		Rab29	0.00973803	0.000658825
		Nucks1	0.002597	0.0246443
		Prdx6	0.0129673	-0.00785399
		Tmem237	0.0184274	-0.013441
		Tnfsf4	0.0002889	-0.00019501
		Rps6kc1	-0.028341	-0.00116256
		Tnfsf18	0.00028265	0.000218966
		Fasl	0.00104348	-9.55672e-05
		Angel2	0.0113903	-0.0232299
		Suco	-0.0316294	0.0370345
		Vash2	-0.000516884	-0.00354144
		4930558K02Rik	0.0125986	-0.00225834
		Pigc	0.0165419	-0.00993125
		Flvcr1	0.005126	-0.0101801
		Spata45	0.0033331	-0.00407184
		Atg16l1	0.00839308	-0.0100904
		Mpp4	-0.00769505	-0.00732566
		Tatdn3	0.0163735	-3.4675e-05
		Dnm3	-0.0552524	0.0325412
		Nsl1	0.000263345	0.000764556
		Batf3	-0.000234779	-6.08837e-05
		Garin4	0	0
		Sag	0.00416762	-0.00615134
		Atf3	0.000206175	-0.000255544
		Als2	-0.0193052	0.00468367
		Eef1aknmt	0.0121838	-0.00065076
		Nenf	0.0321372	-0.0590227
		Pacc1	0.00529473	-0.00614841
		Dgkd	-0.0108054	0.0160629
		Cdk15	0.00396292	0.00078502
		Ppp2r5a	0.00230156	0.00971203
		Fzd7	-0.00135435	-0.00146855
		Dstyk	-3.23951e-05	-0.00978455
		Gm973	-0.00130766	-0.00436797
		Sumo1	0.0218561	0.0218902
		Vamp4	-0.00155705	-0.00675011
		Myoc	-0.000260952	-0.000188257
		Myocos	0	8.47414e-05
		Dtl	5.4475e-05	0.00129369
		Rbbp5	-0.00264278	0.00532606
		Tmem81	0.000548906	-0.00288752
		Usp40	0.0231376	0.0115499
		Nop58	-0.0102404	0.0191161
		Ints7	0.00748704	0.00602859
		Bmpr2	-0.076315	0.0498397
		Ugt1a10	0.000155846	0
		Fam117b	-0.0428149	0.0360548
		Cntn2	0.0180019	0.00182477
		Ugt1a9	0	0
		Ugt1a8	0	0
		Lpgat1	-0.041472	0.0421617
		Ica1l	-0.0236748	0.0212652
		Nek2	-0.000654348	-0.000613528
		Slc30a1	0.0029161	-0.00705134
		Ugt1a7c	0.000175747	0
		Ugt1a6b	0	0
		Ugt1a6a	0.000169425	2.78808e-05
		Ugt1a5	0	0
		Wdr12	0.0314575	-0.00372362
		Ugt1a2	0.000132697	0
		Dnajb3	0.000219475	-0.00365265
		Ugt1a1	0	0
		Mroh2a	0.00269234	-0.00140591
		Prrc2c	0.0146879	0.015792
		Hjurp	0.107034	-0.0352773
		Carf	-0.0115091	0.0109127
		Fmo4	-4.59509e-05	-0.000433333
		Rcor3	-0.00609988	-0.0064576
		Fmo1	0.000507133	0.000639196
		Trpm8	-4.44809e-05	-0.00162194
		Nfasc	-0.0159082	0.00618225
		Nbeal1	-0.0527287	0.0414739
		Lrrn2	-0.014647	-0.0345065
		Spp2	0.000528057	0.000678384
		Fmo2	-0.000578835	-0.000946937
		Glrp1	0.000207127	-4.42701e-05
		Cyp20a1	0.00435086	0.00506632
		Arl4c	0.0153871	-0.0124135
		Kcnh1	-0.0114331	0.0591917
		Fmo6	0	0
		Sh3bp4	0.00648078	0.00206447
		Fmo3	0.000254187	0.00029713
		Dst	0.0539837	-0.0281692
		Mroh9	0.000553281	0.000269093
		Hhat	-0.0173585	-0.00264849
		Agap1	-0.0181906	-0.00208271
		Prrx1	-0.000254652	0.00159836
		Ccdc115	0.00988599	-0.00365564
		Gbx2	-0.000682578	-0.000360054
		Sertad4	-0.00124381	-0.00266235
		Gorab	-0.00586899	-0.00158427
		Mettl11b	-0.00127183	-0.000238404
		Asb18	0.00482939	-0.00666678
		Abi2	-0.0305353	0.0966885
		Mdm4	0.00268996	0.0204909
		Syt14	-0.0761638	0.0553238
		Imp4	-4.45656e-05	-0.00209853
		Iqca	0.000853472	0.000257921
		Ackr3	0.00504075	0.00182104
		Raph1	-0.0429229	0.0820412
		Pik3c2b	0.00779805	-0.00293107
		Ptpn18	-0.00158211	-0.00917481
		Ppp1r15b	0.00965978	-0.00469601
		Cd28	0.000176802	0.000654595
		Kifap3	0.00265348	0.00282133
		Cops8	0.0409112	-0.0396236
		Prss39	0	0
		Cfc1	-0.000122664	0.000145669
		Ctla4	0.000403541	0.000820063
		Prss40	0.000101053	0.000122827
		Amer3	0.00951159	0.00196904
		Icos	0.000418998	4.50375e-05
		Scyl3	0.00548723	0.00346875
		Pard3b	-0.0446474	0.0199651
		Col6a3	-0.000806151	-0.000995759
		Arhgef4	0.021683	0.0035011
		Gm55978	0	0
		Plekha6	-4.72665e-05	0.0268982
		BC055324	-0.000386402	-0.00028066
		Fam168b	0.0420333	-0.047044
		Lamb3	0.00105951	0.0015651
		Plekhb2	0.0160602	-0.0005005
		Hsd11b1	0.0022004	0.00168038
		G0s2	0.0108574	-0.0180869
		Hs6st1	-0.00846575	-0.00886679
		Camk1g	0.00662528	0.00543676
		F5	-0.00047015	-0.000511519
		Slc19a2	0.0169492	-0.00197972
		Uggt1	0.00228938	0.0197054
		Plxna2	-0.0160752	0.0489618
		Ccdc181	0.00610328	-0.0044895
		Neurl3	-0.000884004	7.90891e-06
		Blzf1	0.00486754	-0.00604236
		Lrrfip1	0.024049	0.00727087
		Cd34	0.000945864	0.0168856
		Rbm44	-0.000754889	-0.000652114
		Ramp1	0.01108	0.019873
		Nme7	0.0464796	-0.0874277
		Cd46	-0.0525968	0.0219094
		Atp1b1	0.17933	-0.11983
		Nrp2	-0.0538111	-0.00532872
		Dpt	0.00178213	-6.51745e-05
		Xcl1	-0.00011209	-0.000272855
		Ube2f	-0.00222585	-0.0151085
		Tbx19	0.000171393	4.29663e-05
		Arid5a	0.000503178	-0.00259114
		Cr1l	-0.0220323	0.019641
		Sft2d2	0.00109036	3.77283e-05
		Tiprl	0.00885755	-0.00178143
		Gpr161	-0.00657896	0.000902955
		Scly	0.013315	-0.00564513
		Espnl	0.000341713	0.000325063
		Dcaf6	-0.0493935	0.0887661
		Klhl30	0	9.93436e-05
		Cr2	0.00158963	-0.0136356
		Mpc2	0.0666196	-0.0146945
		Erfe	0.00065711	-4.84949e-05
		Kansl3	0.0209662	-0.00701287
		Optc	-0.000973114	-0.00429791
		Fer1l5	0.00134772	-0.00135883
		Prelp	0.00172476	0.000314081
		Ilkap	0.0095681	-0.00488411
		Hes6	0.0139869	-0.00624131
		Lman2l	0.0102367	-0.0077499
		Cnnm4	0.000546899	-0.00170788
		Per2	0.0201349	0.0188816
		Traf3ip1	0.00793496	-0.00974035
		Cnnm3	0.0181751	-0.0131057
		Asb1	-0.00247422	-0.00363022
		Twist2	0.0013672	-0.00128042
		Adcy10	0.00210894	-0.00806782
		Zdbf2	-0.00630531	0.00587085
		Ankrd23	0.00044629	-0.000979316
		Gm42417	-0.00035158	0.000345334
		Myog	-9.88624e-05	-9.88624e-05
		Ankrd39	0.00774472	-0.00785135
		Mpzl1	-0.00906354	0.00135146
		Hdac4	-0.0340779	0.00208992
		Rcsd1	0.000122329	-0.00222028
		Ppfia4	0.0135485	-0.0244426
		Ndufa10	0.0505039	-0.0502408
		Creg1	0.0147376	-0.00662497
		Tmem183a	0.015396	0.008029
		Or6b2	-0.000348114	-0.000174533
		Mgat4f	0.000140019	6.01042e-05
		Or6b2b	0	0
		Or6b3	5.53648e-05	0
		Or9s23	0	0
		Sema4c	-0.00279309	-0.00333586
		Or9s27	0	0
		Or9s15	0	0
		Or9s14	-0.000232556	-0.000232556
		Or9s13	0	9.33034e-05
		Cops9	0.0402156	-0.0609518
		Cyb5r1	0.0205792	-0.0103553
		Otos	0.000682729	-0.000139418
		Fam178b	0.000518098	0.000315689
		Cox5b	0.0963954	-0.0860615
		Gpc1	0.0266418	-0.0323248
		Adipor1	0.0292565	0.00480685
		Actr1b	0.0891592	-0.0772598
		4933424G06Rik	0.016718	-0.00534613
		Ankmy1	0.00386073	-0.0203842
		Cd247	0.000376216	-0.00278202
		Dusp28	0.0170982	-0.00824101
		Klhl12	-0.00336236	0.000564307
		Rabif	0.00728942	-0.0125647
		Zap70	-0.00169201	-0.000833565
		Mgat4e	-0.000718112	-0.000943247
		Rnpepl1	0.0257631	-0.0133895
		Capn10	0.0231898	-0.0209076
		Gpr35	-0.00256471	-0.00343916
		Tmem131	-0.0138778	0.0117748
		Aqp12	0.000618834	0.000135968
		Kdm5b	-0.0189249	0.0408576
		Syt2	0.0296922	-0.0712278
		Klf7	-0.0552818	-0.00656381
		Vwa3b	-0.00122014	-0.00395292
		Cnga3	0.000585955	0.000379437
		Ppp1r12b	-0.0126448	0.0386811
		Ube2t	0.00227036	-0.00138682
		Lgr6	0.00178603	0.0010353
		Creb1	-0.0565405	0.0288261
		Mettl21a	0.0163684	-0.00593062
		Ccnyl1	-0.0217029	0.0112277
		Fzd5	-4.77586e-05	1.11569e-05
		Pou2f1	-0.0636387	0.0510939
		Plekhm3	-0.0340464	0.0197379
		Elf3	-0.000264561	-0.000362037
		Dusp27	-0.000261257	-0.00136457
		Gpa33	0.000426888	-0.000174415
		Rnpep	0.0376172	-0.0189317
		Timm17a	0.0269082	-0.0269302
		Mael	0.000562302	-0.000338768
		Lmod1	0.0006752	-0.00162462
		Shisa4	0.0551796	-0.0385411
		Kif1a	0.0456626	-0.0109711
		Agxt	0	0
		Mab21l4	0	0
		Crocc2	0.00533977	-0.00308458
		Ipo9	-0.00643697	0.0322709
		Ildr2	0.00868109	0.0273139
		Tada1	0.0234648	-0.00604375
		Sned1	0.00897659	-0.0045497
		Pogk	0.00893418	-0.00175484
		Gm4846	0.000302146	0.00019881
		Mterf4	0.0175156	-0.016083
		Gm4847	0	3.6847e-05
		Pask	0.00104762	-0.00276225
		Fmo9	0.000440067	0
		Pth2r	-0.000713006	-0.0050942
		Fam78b	-0.0181081	0.00878595
		Crygf	0	0
		Ppp1r7	0.00787766	-0.00745156
		Nav1	0.0162491	-0.0198359
		Csrp1	0.00472585	-0.00497835
		Phlda3	0.0212475	-0.0224455
		Uck2	0.0071508	0.00329967
		Inpp4a	0.00019592	-0.0102924
		Coa5	0.0106352	-0.00350948
		Ano7	0.00121405	-0.000947693
		Tmco1	0.0369175	-0.0845191
		Aldh9a1	0.0034764	-0.0125397
		Unc50	0.0560649	-0.0472073
		Mgst3	0.0300793	-0.0380777
		Lrrc52	-7.41304e-07	-4.73881e-05
		Tnni1	-0.000276786	-0.00138788
		Lad1	-0.000110662	0.000309575
		Rxrg	-0.00404642	-0.00479626
		Lmx1a	-0.000195813	-0.00415262
		Mgat4a	-0.0148674	0.00557134
		Cracdl	0.00905891	0.0327922
		Pbx1	0.0189819	0.0795401
		Map2	-0.0770616	0.0926942
		Nuf2	0.00240895	0.000639308
		Rgs5	-7.15905e-05	-0.00017779
		Rgs4	0.0098025	0.0153188
		Ccdc190	-0.00120996	-0.000708023
		Hsd17b7	-0.00638621	-0.00694671
		Farp2	-0.0207008	0.00543088
		Tsga10	-0.0260725	-0.00981337
		Ddr2	-0.0048488	-0.0035381
		Lipt1	0.00472953	-0.00432803
		Stk25	0.0473037	0.0106302
		Mitd1	0.0254238	-0.0134102
		Bok	0.00656786	-0.00353185
		Unc80	-0.0288851	0.124409
		Mrpl30	0.0398002	-0.0272532
		Thap4	0.01186	0.0161077
		Lyg2	-0.000277437	-0.000277437
		Lyg1	0	8.55913e-05
		Rpe	-0.0129458	0.0154178
		Uap1	-0.0040599	0.000144117
		Atg4b	-0.00496914	0.00202194
		Dtymk	0.0382037	-0.038108
		Txndc9	0.0215566	-0.0220316
		Uhmk1	-0.00427747	0.00192161
		Sh2d1b2	0.000278596	9.33527e-05
		Kansl1l	0.0405112	-0.0537237
		Ing5	0.000567112	-8.29622e-05
		Sh2d1b1	-0.000286172	-0.000202056
		Gm7694	-0.00215936	-0.000233506
		Eif5b	0.0194691	-0.0223197
		Acadl	0.00389201	-0.00350435
		D2hgdh	-0.0029691	-0.00298238
		Gal3st2	-0.000543235	-0.000669409
		Gal3st2b	-0.000489372	-0.000448623
		Myl1	0.00141781	0.00228308
		Gal3st2c	0.000112222	0.000408691
		Rev1	-0.00603288	-0.00342995
		Neu4	0.00085995	0.00157416
		Nos1ap	-0.0198244	0.0698299
		Pdcd1	0.000297721	0.000265187
		Spata46	0.000189645	-0.000337029
		Olfml2b	-0.000463969	-0.00172536
		Fam174a	0.0263655	-0.00281018
		Atf6	-0.0239138	0.0575172
		St8sia4	-0.0544533	0.0221201
		Lancl1	0.0192462	-0.0134899
		Dusp12	0.0232028	-0.0241425
		Aff3	0.00131702	0.0533787
		Gm26620	0.000467805	-0.00310766
		Slco4c1	-0.0135271	-0.00185296
		Fcrlb	-0.00225755	-0.00355185
		Cps1	5.38434e-05	0.000390329
		Tnnt2	0.00328704	0.000415365
		Fcrla	0.00254596	0.000390101
		Slco6c1	0.000834698	-0.00171299
		Macir	0.0169143	-0.00604463
		Pkp1	0.000165938	0.000444913
		Pdcl3	0.0134692	-0.0162533
		Erbb4	0.0130607	0.020524
		Fcgr2b	0.00118074	0.000543585
		Fcgr4	0.000212063	-0.000384737
		Npas2	-0.0115557	0.0489906
		Igfn1	0.000132279	0.00628481
		Fcgr3	0.00118985	0.000633926
		Ikzf2	-0.0158988	-0.000613883
		Tmem9	0.0589097	-0.0312247
		Rpl31	0.0744557	-0.110585
		Ppip5k2	0.0350154	0.0611512
		Cfap126	0.000794464	-0.000760054
		Spag16	-0.000206206	0.000187177
		Sdhc	0.0164312	-0.000590518
		Vwc2l	-0.0235213	0.0315921
		Gin1	0.0180745	-0.0287561
		Tbc1d8	-0.0146636	0.00639632
		Bard1	-0.00291932	-0.00169537
		Cnot11	0.00590573	-0.0108132
		Mpz	0.00013149	-0.00122355
		Pcp4l1	0.0340714	-0.0144112
		Abca12	0.000892864	-0.000178711
		Pam	-0.146918	0.0932578
		Atic	-0.000565343	-0.0138737
		Nr1i3	0.00456697	-0.0023617
		Slco6d1	0.000593965	-0.000102737
		Tomm40l	0.018321	-0.00884534
		Cntnap5b	0.0156329	0.0988858
		Apoa2	0.0035817	-0.00223257
		Fcer1g	0.00142546	0.00082409
		Cdh20	-0.053109	0.0451393
		Ndufs2	0.0787554	-0.0381322
		Rnf152	-0.0403399	0.0175663
		Adamts4	-0.00171058	-0.000932337
		Pign	-0.0197688	0.028099
		Ddx59	0.00503338	-0.00163483
		Kif14	0.000798839	-7.06785e-05
		Zfp281	0.00665513	-0.0104663
		Nr5a2	-0.0031219	-0.00227822
		Relch	-0.0441291	0.0867543
		Tnfrsf11a	-0.00144892	0.00574555
		Xkr4	-0.0183449	0.126413
		Rp1	-0.00149934	-0.00180236
		Il1r1	0.00245832	-0.00129366
		Sox17	0.000109382	0.000220766
		Zcchc2	-0.00326119	0.00251953
		Il1rl2	0.0011081	-0.000190981
		Phlpp1	-0.0836352	0.0378148
		Bcl2	-0.05731	0.00835013
		Mrpl15	0.0145362	-0.0173111
		Kdsr	0.00266586	-0.00736423
		Il1rl1	-0.000800761	-0.000471439
		Vps4b	-0.0084489	0.00762284
		Serpinb5	-2.34349e-05	-0.000534858
		Il18r1	-0.000109732	-0.000117687
		Serpinb12	0.000116064	0.000177811
		Ptprc	-0.00152452	-0.000756351
		Serpinb13	0.000124691	0
		Il18rap	0.000384887	0.000293603
		Serpinb3a	0	0
		Slc9a4	-3.25679e-05	-0.000371534
		Serpinb3d	0	0
		Atp6v1g3	-0.000101656	1.57845e-07
		Lypla1	0.00272356	0.00691938
		Serpinb3b	0.00145142	-0.000141324
		Gm37988	-0.00172469	-0.00165709
		Serpinb3c	0	0.000379185
		Nek7	0.0397214	0.0310873
		Serpinb11	-5.19896e-05	-0.000278608
		Tmem182	-0.000679477	0.000168554
		Tcea1	-0.00212362	-0.0261284
		Serpinb7	-0.000143918	-0.000831964
		Fn1	0.000412512	0.0019804
		Rgs20	-0.000663966	0.0215233
		Pou3f3	0.0235643	0.0137196
		Lhx9	0.0667809	0.0527027
		Mreg	-0.00185839	-0.0034457
		2310009B15Rik	0.0415457	-0.0318293
		Serpinb8	0.00175026	0.00278313
		Mrps9	-0.00708181	-0.00523916
		Pecr	0.0111766	-0.00547226
		Gpr45	-0.0204633	0.0266541
		Tmem169	0.0206305	-0.000562891
		Xrcc5	0.0168486	-0.0120913
		Marchf4	-0.0335921	0.00830927
		Atp6v1h	-0.0118267	0.0286412
		Tgfbrap1	0.0140368	0.00016135
		AI597479	0.000427216	-0.00620955
		Slamf7	-0.000272557	-0.000196273
		Oprk1	-0.000400178	0.00562774
		Npbwr1	0.000404365	-0.000425283
		Fhl2	0.00176506	0.0175791
		Cd48	0.000277927	0.000246502
		Dennd1b	-0.0454283	0.0958728
		Nck2	-0.014455	0.0128005
		Ecrg4	-4.5245e-05	-0.00146863
		Slamf1	-0.00038049	-0.000626487
		Smarcal1	-0.00978066	0.00303406
		Crb1	-0.00764583	-0.00337253
		Rb1cc1	-0.03847	0.068523
		Zbtb41	0.0170654	0.0136809
		Ankar	-0.000594188	-0.00116598
		Alkal1	0.000545479	0.000931243
		Rpl37a	0.0889776	-0.139692
		Igfbp2	0.000719922	-0.00528242
		Igfbp5	-0.01833	-0.00496384
		Tnp1	0	9.17704e-05
		Aspm	0.000959656	-0.00196166
		F13b	0.000187078	-5.15633e-06
		Cfhr1	0.00103144	-8.90731e-05
		Cfhr4	0.000870466	-9.96259e-05
		Cfhr2	-2.49046e-05	-0.000461656
		Tns1	0.00823848	-2.25734e-05
		Cfh	0.00128761	0.00337048
		Rufy4	2.92981e-05	7.66131e-05
		Cxcr2	0.00488693	0.000929022
		Cxcr1	0	5.1595e-05
		Kcnt2	-0.0534395	0.104107
		St18	-0.028128	-0.0285244
		Atp1a4	-0.000446466	-0.000802417
		Cdc73	-0.0801626	0.0539668
		Arpc2	0.0166576	0.00449187
		B3galt2	-0.0013635	-0.0452154
		Gpbar1	0	0
		Igsf8	0.118501	-0.0724225
		Aamp	0.0541968	-0.0385885
		Glrx2	0.00189166	-0.0355558
		Ro60	0.0397907	0.0207867
		Atp1a2	0.0202695	0.0373562
		Kcnj9	0.017385	-0.00643764
		Kcnj10	0.00372545	0.0112655
		Pigm	0.00861314	0.00070389
		Slamf9	5.92254e-05	-0.000456789
		Pnkd	0.0142916	-0.0178007
		Uchl5	0.0115794	0.000941783
		Rgs2	0.0287192	-0.00434228
		Rgs13	0.00233914	0.000259993
		Tmbim1	0.00494434	-0.0113999
		Igsf9	-0.00119429	-0.00536304
		Rgs1	0.000104823	6.10158e-05
		Rgs21	0.000122864	-0.000170123
		Tagln2	-0.000265887	0.000743002
		Rgs18	0.000255911	0.00036799
		Brinp3	0.0208535	0.0707223
		Cfap45	-0.000809768	-0.00270244
		Vsig8	0.00511291	-0.00116422
		Slamf8	-0.000190558	-0.000473284
		Fcrl6	-0.00019256	-3.40683e-05
		Dusp23	0.00447404	-0.00212144
		Crp	-4.18697e-05	-0.000101207
		Apcs	0	0
		Or10j5	0	8.8155e-05
		Or10j27	8.10201e-05	0.000125245
		Or10j7	0.000163104	-0.000132344
		Pla2g4a	0.0010862	0.00121386
		Or10j3	-0.000276349	-0.000148006
		Or10j3b	4.22077e-05	0.000169704
		Fcer1a	8.17385e-05	0
		Or10j2	-0.000140842	0.000124211
		Mptx2	0	8.41747e-05
		Ackr1	0.000484698	-0.00622632
		Ptgs2	0.000941561	0.00200797
		Pdc	-0.000113337	-0.000225188
		Usp37	-0.0240207	-0.0295016
		Cadm3	-0.00866169	-0.0244432
		Cnot9	-0.00493404	-0.00315401
		Aim2	0.00315901	-0.00730849
		Ifi206	0.000130753	-0.000147695
		Ifi214	0.000128959	0
		Ifi213	-0.000613878	-0.000328551
		Ifi209	0	7.26298e-05
		Ifi208	-0.000171566	-0.000171566
		Ifi207	0	0.000482203
		Ifi204	0.000331236	0.000877167
		Mndal	-0.000817784	0.000267078
		Odr4	0.00616443	-0.00160509
		Ifi211	-5.7734e-05	-0.000114011
		Plcd4	0.00196106	-0.0147957
		Ifi203	0.000131079	0.000710439
		Ifi202b	-0.000133788	-0.000279425
		Ifi205	4.35881e-05	-0.000123952
		Or10aa1	-8.68395e-05	-8.68395e-05
		Or10aa3	0	0
		Or6n2	0	0
		Or6n1	0	0
		Or6k14	0	0
		Or6k6	0	0
		Or6k4	0	0
		Or6k8-ps1	0	0
		Or6k2	0	0
		Zfp142	-0.00104351	-0.00405501
		Tpr	-0.0122107	-0.032428
		Spta1	0.000185985	1.37669e-05
		Bcs1l	0.0375806	-0.0381895
		Or10z1	0	6.47053e-05
		Mptx1	0	0
		Or10x1	0	9.207e-05
		Or10x4	0	0
		Or6p1	-0.000307742	-0.000506967
		Or6y1	0.000187649	-0.000520936
		Fmn2	-0.0865085	0.103069
		Grem2	-0.0119591	-0.00373045
		Rnf25	0.0642489	-0.0535462
		Prg4	-0.000528508	-0.00204118
		Rgs7	-0.11263	0.102827
		Fh1	0.0291386	-0.0191439
		Kmo	0.0166247	-0.0120231
		Opn3	0.00445064	0.000413418
		Stk36	0.00363405	-0.00215841
		Chml	-0.0060046	0.00249359
		Hmcn1	-0.00689745	-0.00573862
		Ttll4	0.0381666	-0.0057954
		Cyp27a1	0.000812864	-0.00141276
		Wdr64	-0.000350725	-0.000264252
		Prkag3	-0.000668356	-0.000634891
		Wnt6	0.000532411	-0.000262693
		Wnt10a	0.00215879	0.00117397
		Zfand2b	0.0140323	-0.0499622
		Abcb6	0.0017583	-0.00518714
		Atg9a	0.040502	-0.0338835
		Ankzf1	0.0111551	-0.0177465
		Glb1l	-0.00403589	-0.0097629
		Stk16	0.0179347	-0.010447
		Tuba4a	0.0729608	-0.03401
		A630095N17Rik	-0.000167344	-0.000222465
		Dnajb2	0.0239175	-0.0306013
		Ptprn	0.0539309	-0.0632847
		Resp18	0.265152	-0.224137
		Dnpep	0.0145791	-0.00883196
		Des	-0.000709669	-0.000676885
		Speg	0.0213863	-0.00953735
		Dbi	0.0280387	0.0393282
		3110009E18Rik	0.00395738	0.000947915
		Steap3	0.000280344	-0.000601758
		C1ql2	-0.00447118	-0.00769788
		Marco	-0.000107287	-6.91227e-05
		Cd84	-0.00117322	-0.00254407
		Slamf6	0.000931593	0.000163281
		B4galt3	0.00838372	-0.0167016
		Ppox	0.014229	0.00331787
		Ufc1	0.0111358	-0.0194692
		Dedd	0.0127872	-0.000828825
		Nit1	0.061252	-0.0541308
		Pfdn2	0.0520435	-0.0258187
		Klhdc9	0.0133871	-0.0065914
		Nectin4	-0.00238019	-0.00629821
		Arhgap30	-4.56639e-06	-0.000385112
		Usf1	0.0139972	-0.00440742
		Tstd1	0.00225151	-0.0013471
		F11r	0.00243829	-0.000390573
		Usp21	0.0121032	-0.0110367
		Capn8	0.00017216	-9.26954e-06
		Ccdc185	0	0
		Susd4	-0.0156698	0.0448925
		Tlr5	0.000453906	0.000356664
		Disp1	-0.0100114	0.00728011
		Brox	0.0229352	0.0119964
		Aida	0.00661239	-0.000245512
		Hhipl2	0.00210865	0.00059647
		Mia3	-0.0213695	-0.0122261
		Cdk5r2	0.0211418	-0.0219978
		Fev	0.000318082	-0.000471327
		Cryba2	-0.00037307	-0.00043781
		Cfap65	0.0077497	-0.00424958
		Ihh	0.000808561	-0.000247354
		Nhej1	-0.000902787	0.00194667
		Slc23a3	0.000427001	0.000328918
		Cnppd1	0.0186625	-0.00824397
		Retreg2	0.0325666	-0.0472348
		Taf1a	0.0263478	0.00207096
		Rd3	-0.000520686	-0.000294212
		Traf5	0.0151657	-0.0161887
		Chpf	0.00966398	-0.0221262
		Obsl1	0.00986816	-0.00690778
		Tmem198	0.0118003	-0.0104378
		Inha	0.0498599	-0.00638153
		Stk11ip	0.00655142	0.00313152
		Slc4a3	0.0431189	-0.0507638
		Rims1	-0.126417	0.0707929
		Slc40a1	-0.000169029	-0.00387907
		Serpinb2	0.000281022	-3.8695e-05
		Tdrd5	0.00826786	-0.00517482
		Nphs2	-0.00020734	4.10602e-05
		Axdnd1	0.000455937	-0.000157236
		Gm2000	0.0262228	-0.0121569
		Soat1	0.00651238	0.00741606
		Wdr75	-0.00109364	0.000714064
		Gm28040	0	0
		Gm28040-1	0	5.95089e-05
		Ren1	-9.54708e-07	-3.59883e-05
		Etnk2	0.00337134	-0.00634911
		Sox13	0.00139613	-0.00230572
		Spata3	0.000744977	0.000287177
		2810459M11Rik	0.00259482	0.00165505
		Psmd1	-0.0147407	0.0126083
		Htr2b	0.0147694	-0.0260759
		Gm21972	0.00278462	-0.00381935
		Armc9	0.0383605	-0.0135895
		B3gnt7	-0.00281785	-0.00382263
		Lonrf2	-0.00379449	-0.000212729
		Chst10	0.00245133	-0.0207156
		Nms	0.000949076	0.000445018
		Utp25	0.0111264	-0.000197046
		A130010J15Rik	0.000792095	-0.00346444
		Traf3ip3	-0.00190472	-0.00219263
		Gm47985	0	0
		Gm8947	0	0
		Ivns1abp	0.0154394	0.0281072
		Swt1	0.00791976	0.0105907
		Trmt1l	0.00497052	0.0278873
		Rnf2	-0.00926465	-0.00922905
		Fcmr	-0.000210374	-0.00010357
		Il24	8.97394e-05	-6.42006e-05
		Il20	-6.06781e-05	-0.000157466
		Il19	0.000394674	0
		Ndufs1	0.0129204	0.00479823
		Eef1b2	0.0939723	-0.0664691
		Gpr1	0.000440614	0.00213163
		Ino80d	-0.014951	-0.0402015
		Mroh3	0.000522528	0.000261093
		Gpr25	9.79799e-05	-0.00020597
		Kif21b	0.0115887	0.00920691
		Slc11a1	-0.000213439	-0.00132395
		Ctdsp1	0.00272319	-0.00119237
		Vil1	-0.000122243	-0.00384898
		Catip	0.000984707	-0.00037491
		Slc45a3	0.000299252	0.00051481
		Elk4	0.00278482	-0.00483519
		Mfsd4a	0.00672547	-0.00186798
		Cdk18	0.0067662	-2.29739e-05
		Gm29695	0.00017151	-0.00158678
		Klhdc8a	0.00554422	-0.00935437
		Tmcc2	-0.00214857	-0.0171543
		Lin9	0.0164745	0.00826798
		Mixl1	0	7.97946e-05
		Acbd3	-0.0160661	0.0021598
		Mettl18	0.00395408	-0.00708406
		Sele	0	0
		Sell	0.000144232	6.9709e-05
		Selp	-0.000340941	-0.000395189
		Fmod	0.000558068	-0.000101196
		Chit1	8.00959e-05	-0.00013547
		Chil1	0.00413223	-0.000469656
		Mybph	0.00104589	0.000113461
		Adora1	-0.00114772	-0.00164991
		Nhlh1	3.73666e-05	-3.63955e-05
		Ncstn	0.00115792	-0.00503427
		Copa	-0.0187061	0.0296235
		Pex19	0.0155631	-0.00382381
		Dcaf8	-0.0270116	0.00609601
		Pea15a	0.0353475	-0.0072951
		Casq1	0.00467779	-0.00385114
		Vangl2	0.00530367	-0.0290697
		Ptprv	0.000181963	-0.000203713
		Ptpn7	-6.76066e-05	-0.000677233
		Arl8a	0.0266115	-0.028397
		Gpr37l1	0.00653743	0.00374464
		Slc9a2	0.000705285	0.00144283
		Serpinb10	0.000224734	6.23742e-05
		Mlph	-9.12083e-05	-0.000612938
		Prlh	-0.000233667	-0.000233667
		Rab17	0.000269739	0
		Phf3	-0.01789	0.0189357
		Ptp4a1	0.00183008	-0.00208893
		Ptp4a1-1	0.00149494	-0.000523777
		Gm5698	0	0
		Lgsn	5.42347e-05	-8.99812e-05
		Dnaaf6	0	0
		Alyref2	0.00337634	-0.00649589
		Itln1	6.11879e-06	-9.49001e-05
		Cd244a	-0.000110806	-0.00026741
		Ly9	-0.000108298	-0.0003585
		4931428L18Rik	0.00114871	-0.000320793
		Gm6489	0	0
		Btg2	0.00574962	-0.00755202
		Nuak2	0.0035888	-0.00589155
		Mfsd9	-0.00115514	-0.00127479
		Golt1a	-0.000225231	5.84082e-05
		Kiss1	0	0
		Irf6	-2.31371e-05	-0.00217168
		Ascl5	0	0
		Cacna1s	0.000714502	-0.000282776
		Camsap2	-0.018372	0.0438185
		Inava	0.000430996	0.000176096
		Lemd1	-0.0060349	-0.00687255
		Gm47995	0	0
		3110040M04Rik	0	0
		Gm47996	0	0
		Hdlbp	-0.00943846	0.00721508
		Septin2	-0.0035334	-0.00071612
		Septin2-1	0	0
		1700019A02Rik	-0.00815294	-0.00292679
		Pms1	-0.0186908	-0.00356565
		Ormdl1	0.00755892	0.00217816
		Gm28778	0.00128044	0.00231341
		Osgepl1	0.00717412	0.00579903
		Gm28551	0.000572722	-0.0122191
		Asnsd1	0.00546686	-0.00800403
		Gm50478	0	0
		Akr1cl	0.00186465	-6.27579e-05
		Cryge	0	0
		Crygd	0	0
		Crygc	0	7.23783e-05
		Crygb	0.000135085	9.31742e-05
		Cryga	0.000722178	-0.000250772
		D630023F18Rik	0.00809593	-0.00107711
		Idh1	0.0133504	-0.0164478
		Pikfyve	-0.0574267	0.0270153
		Adam23	-0.0540073	0.0277562
		Gm39653	0.000266608	5.34696e-05
		Dytn	-0.000789224	-0.000963274
		Mdh1b	0.001713	-0.00189132
		Fastkd2	-0.00803746	-0.0213944
		Rnf149	0.0171856	0.00734876
		Creg2	0.0067236	-0.00378361
		Rfx8	-0.00039712	-0.00166767
		Map4k4	-0.0120582	0.0145281
		Il1r2	0.00664691	-0.0085284
		Gm28845	0.00243929	0.000996348
		B020011L13Rik	-0.000284724	-0.000595389
		Gm7145	-0.000447579	-0.000347437
		Snrpe	0.0281983	-0.0139661
		Zc3h11a	0.0206087	-0.0028854
		Zbed6	0.00172403	-0.000500992
		Lax1	0.00025407	-9.27956e-05
		Atp2b4	0.00221187	0.013945
		Terf1	-0.0208802	0.0342546
		Sbspon	2.18656e-05	-0.00792962
		4930444P10Rik	0.00612224	0.0013758
		Rpl7	0.0770515	-0.0825131
		Rdh10	0.000966363	0.00811055
		Stau2	-0.0764477	0.0752825
		Atp5e	0.0413104	-0.0528764
		Or5d43	0.000181473	0.000120885
		Or5d44	0	0
		Or5d45	-0.000642878	-0.000319587
		Rspo4	-0.000174813	-7.181e-05
		Or5d46	0	0
		Rtf1	0.0128545	0.0227012
		Or5d3	0	0
		Gcg	-0.000447256	3.17547e-05
		Or4p7	0.000922354	3.64644e-05
		Prelid3b	0.00933111	-0.00689837
		Itpka	0.000837653	0.0131563
		Surf2	0.0104644	-0.00467518
		Angpt4	-0.000424356	-0.00149434
		Or4p18	0	0
		Zfp831	-0.00539739	0.00914118
		Or4p19	5.60627e-05	1.37825e-05
		Or4p20	0	0
		Edn3	0.000227168	0
		Or4p21	0	5.01362e-05
		Surf4	0.0082776	-0.0186859
		Or4c31	0.000198679	0.000295145
		Gm14444	0.000577841	0.0002815
		Fam110a	0.00318963	-0.000975054
		Or4p22	0	0
		Or4c99	0	0
		Gm14393	4.44651e-05	0.0057533
		Fam171a1	-0.0241859	0.0246828
		Or4c100	0	0
		Gm14399	-0.00450738	-0.00532527
		Stkld1	-0.000507612	-0.000257737
		Gm14443	0.000992745	0.00795587
		Slc52a3	0.000159027	5.1404e-05
		Scrt2	0.000681825	-0.00299984
		Gm14391	-0.00556044	-0.00732118
		Srxn1	0.0143821	-0.0196503
		Tcf15	0.00375588	-0.000613475
		Gm14440	0	0
		Or4a27	9.38143e-05	0
		Rexo4	0.0383759	-0.0225354
		Nmt2	0.00739771	0.0107107
		Or4p23	4.15572e-05	-0.000232598
		Rpp38	0.0160981	-0.0131362
		Or4c104	0	0
		Or4a67	0.000125886	0
		Acbd7	0.000175893	-0.00239886
		Or4c11b	0	0
		Or4c105	4.07556e-07	-0.000160674
		Or4c11c	0	0
		Or4c106	-0.000316525	-0.000421536
		Or4c11	0	3.81178e-05
		Olah	0.00232204	-0.00041009
		Adamts13	0.00012151	-0.000743112
		Or4p8	-0.000155717	4.8946e-06
		Or4c29	6.89724e-05	-0.000334635
		Csnk2a1	0.00501502	0.0138215
		Or4c15	-0.000116647	-0.0002087
		Or4c107	0	0
		Or4c108	-0.000287006	-5.90968e-05
		Meig1	0.00229946	-5.62612e-06
		Or4c109	0	6.94855e-05
		Tbc1d20	0.0245425	-0.00293992
		Or4c110	-0.000100631	-0.000223333
		Gm2004	0	0
		Or4c111	0	5.48404e-05
		2210418O10Rik	0.000212561	-0.000101096
		Gm11009	0	0
		Or4c112	-7.74971e-06	-7.79301e-05
		Zfp968-ps	-5.33771e-05	-2.04114e-05
		Fap	-0.000770829	0.00948254
		Gm14434	-0.000123382	-0.000123382
		Cacfd1	0.0211987	-0.00926539
		Or4c113	0	0
		Zfp967	-0.000442481	-0.000815394
		Ltk	0.00793134	0.00480148
		Or4c114	-0.000192098	-0.000192098
		Or4c115	0.000137291	0.00034387
		Gm14308	0.00226585	0.00136898
		Rbck1	0.020272	-0.00578269
		Zfp973	0.00536444	-0.00843892
		Or4c116	0	0.000112077
		Gm14305	0.00923929	-0.013306
		Trib3	-0.00301962	-0.00493496
		Gm14295	0.00308724	-0.00568442
		Gm14408	0	0.000119446
		Or4c117	0	0
		Nrsn2	0.123014	-0.0773024
		Slc2a6	0.00652182	-0.00690924
		Sox12	0.0178434	-5.97537e-05
		Gm14296	0.00594303	-0.00724505
		Zcchc3	0.0174996	-0.012498
		Gm13398	0.000184057	0.000161792
		Gm14419	0.00151472	-0.00482728
		Gm14401	-0.00168255	-0.00529413
		Mymk	0.000326974	-0.000114468
		6820408C15Rik	0.00176514	-0.00150015
		Gm14410	-0.00212669	-0.0118132
		Gm14409	0.000355678	0.00017379
		Defb23	0.00105633	7.30732e-05
		Gm14412	0.00101343	-0.00210262
		Defb20	0.000221113	0.00033676
		Ifih1	-0.00187346	-2.74354e-05
		Gm14418	0.00189972	-0.00153077
		Defb22	0	0
		Defb26	0	0
		Defb28	0.000155053	0
		Zfp970	0.00190318	-0.0122853
		Defb29	0	0
		Gm14403	-0.00409215	-0.00708832
		Adamtsl2	0.000213201	0.000236371
		Gm17416	0	0
		Gm14406	-0.000693861	-0.0013511
		Defb21	0	0
		Fam163b	0.014884	0.00125106
		Defb19	0.000210887	0
		Gca	0.00223619	-0.0023493
		Or4c124	0	0.000147182
		Defb45	-0.000304603	-0.000343982
		Defb36	-0.000317209	-0.000317209
		Or4c125	0	0.000154547
		Defb25	-5.28855e-05	-0.000130138
		Or4a15	0	0
		Rem1	0.000643042	0.00024896
		Dbh	0.00151822	-0.00116185
		Dclre1c	-0.00371228	0.0028131
		Or4a39	0.000445729	-0.000270877
		Kcnh7	-0.0432708	0.17537
		Or4a2	0	0
		Or4a68	0	0
		Or4a69	0	0
		Or4a70	0	0
		Fign	-0.0120099	-0.00622505
		Or4a71	0	0
		Suv39h2	-0.0032041	-0.00120478
		Or4a72	-0.000376163	-0.000376163
		Or4a73	-0.000304728	-0.000211745
		Or4a74	0.000323768	0.000223471
		Or4a75	0	0
		Or4a76	0	0
		Or4a77	0.000365041	-0.000242281
		Sardh	-0.000850918	-0.000267311
		Or4a78	0	3.22566e-05
		Hspa14	0.00035882	0.00488338
		Or4a79	0.000146046	0.000132731
		Or4a80	2.56352e-05	-2.66577e-05
		Grb14	0.0194952	0.0165123
		Gm45902	-0.000424666	0.00181366
		Or4a81	0.000472939	-0.000131245
		Or4c12b	0	0
		Cdnf	0.000696312	-0.000591811
		Or4a47	0.00268289	-0.00929856
		Or4c58	0.000178215	-7.13814e-05
		Or4c10b	0	5.08312e-05
		Or4c10	-0.000163075	-0.000106758
		Or4c12	9.60198e-05	0.000106184
		Fam107b	-0.0147533	-0.00964002
		Or4c35	0.000427787	0.000233404
		Vav2	0.00740175	-0.00774495
		Brd3os	0.0249478	-0.00983925
		Rpap1	0.0011664	-0.000869542
		H13	0.039899	-0.0213478
		Mcts2	0.00103369	-0.0244019
		Id1	-0.000350718	0.000411661
		Cox4i2	0.00136285	-0.000328633
		Bcl2l1	0.013869	-0.00179538
		Phactr3	-0.039367	-0.0425918
		Olfr1565	0	0
		Tyro3	0.00258501	0.00444122
		Cobll1	0.00547851	-0.00330448
		Sycp2	0.018046	-0.0610562
		Ppp1r3d	0.000192797	-0.00823179
		Fam217b	0.00641941	4.8995e-05
		Cdh26	0.000581147	0.000699906
		Tpx2	0.000358215	-0.00127631
		Brd3	0.00972335	-0.0183844
		Mylk2	0.000162402	0
		Foxs1	-0.000285343	-0.000110623
		Cdh4	0.00103039	0.032147
		Slc38a11	0.000617182	-0.0035858
		Dusp15	0.0120562	-0.0143667
		Wdr5	0.0211383	0.00716417
		Taf4	0.00576889	0.0117124
		Scn3a	0.0388297	0.0835885
		Lsm14b	0.0231403	-0.00291151
		Psma7	0.062659	-0.0328917
		Rxra	0.00600574	-0.00462823
		Ss18l1	0.0132889	-0.00423181
		Mtg2	0.00691552	-0.0184416
		Ttll9	-0.00463792	-0.00324301
		Frmd4a	-0.051156	0.072715
		Nup160	-0.015105	0.0130203
		Pdrg1	0.0120994	-0.0188279
		Xkr7	-0.00430353	-0.00765187
		Scn2a	-0.0880201	0.0167158
		Mga	-0.0199547	0.0323068
		Col5a1	0.00302737	0.00358024
		Ccm2l	-4.37754e-05	-0.000645655
		Prpf18	0.0261275	-0.0140023
		Fnbp4	-0.0307896	0.0383597
		Fcnb	-0.000211901	0.000141386
		Csrnp3	-0.0203984	0.0987501
		Bend7	0.00525753	0.00275318
		Galnt3	-0.00175933	-0.000149982
		Mapkbp1	0.0267379	0.0304592
		Jmjd7	0.00262426	0.000307794
		Sephs1	-0.00659558	-0.00857227
		Hck	0.00209573	-0.00771322
		Phyh	0.0346647	0.00168096
		Olfm1	0.0485446	-0.0330327
		Gm28042	0.000837278	0.000105935
		Ppp1r26	0.0188516	-0.00283731
		Pierce1	0.000855508	-0.00134961
		Ucma	-0.00331304	-0.00378236
		Mrps2	0.00647804	0.00132096
		Ttc21b	-0.0360073	0.0107353
		Pla2g4b	0.000142625	0.000508485
		Gbgt1	-4.36971e-05	0.00047336
		Sptbn5	0.000535817	-0.00241705
		Slco4a1	0.000689209	2.83578e-05
		Ehd4	0.000583127	-0.00633468
		Ntsr1	-0.00079343	0.0015585
		Mcm10	0.00030205	-0.00295465
		Mrgbp	0.0283953	-0.0128301
		Ogfr	0.0135392	-0.000337049
		Optn	-8.38488e-05	-0.00211331
		Pla2g4e	-0.0019068	0.0185495
		Ccdc3	0.000791035	0.00185119
		Pla2g4d	0.000102896	0.000122393
		Camk1d	-0.0750844	-0.0542036
		Pla2g4f	-1.35255e-05	0.000136621
		Agbl2	-0.00137993	-0.00218055
		Col9a3	0.0101006	0.00359382
		Cdc123	0.0195612	0.000600874
		Tcfl5	-0.000254375	-7.45899e-05
		Nudt5	0.0303203	-0.0253393
		Gm13199	0.00568821	0.000999073
		Ralgds	0.017048	0.0126323
		Sec61a2	0.0229272	0.0365204
		Mtch2	0.0462181	-0.0325702
		Cel	7.25415e-05	0.000241025
		Dhtkd1	-0.000134706	-0.00180776
		Upf2	-0.0224739	-0.0280371
		Gtf3c5	0.0080613	-0.0168081
		Proser2	0.000333698	-0.00207525
		Scn1a	-0.031189	0.0619543
		Echdc3	-0.000155616	-0.000621163
		Gfi1b	0	0
		1700014B07Rik	-0.000305047	-0.000234206
		Dido1	0.00705713	0.00831857
		Gid8	0.00756685	-0.0127353
		Slc17a9	0.00380941	0.00208353
		Bhlhe23	0.00016286	9.2181e-05
		Usp6nl	-0.0186985	-0.0051367
		Vps39	-0.00247093	-0.016763
		Ythdf1	0.0136109	0.00971003
		Birc7	7.53983e-05	-0.000197287
		Nkain4	0.0296115	0.00123005
		Scn9a	0.0841057	-0.115766
		Scn7a	0.0035794	-0.00733931
		Tsc1	0.027009	-0.0367975
		Tmem87a	-0.0313152	0.0165814
		Spaca9	0.00117669	-0.000114449
		Ak8	0.000885252	-0.00258158
		Gtf3c4	-0.00108638	-0.0100543
		Xirp2	0.000116362	0.00044907
		Gm21830	0	0
		Ddx31	0.00767101	0.00131087
		B3galt1	-0.0701879	0.11293
		Barhl1	0.00872523	-0.00818314
		Cfap77	0.0065028	0.00143839
		Ganc	0.00846702	-0.00669334
		Ttf1	0.023	-0.00355668
		Stk39	-0.0315799	0.0249951
		Gm52968	6.55568e-05	-0.000115713
		4933409G03Rik	0	9.41378e-05
		Setx	-0.0099147	0.0489269
		Arfgap1	0.0353152	-0.0212609
		4932414N04Rik	0.000341655	-0.00221249
		Cers6	-0.0513324	0.0554494
		Nostrin	0.00043855	0.000162533
		Ntng2	0.00488341	0.030656
		Psmc3	0.0410452	-0.0444105
		Med27	1.78516e-05	0.00422999
		Col20a1	-0.00574571	-0.0106201
		Spc25	-0.00127783	-0.000811712
		Chrna4	-0.00518338	-0.00725841
		Slc39a13	0.0235578	-0.00817172
		Dnmt3c	7.21188e-05	-6.09345e-05
		G6pc2	-0.000137643	0.000115541
		Mapre1	-0.0017854	0.0139048
		Spi1	0.000654043	0.000681993
		Efcab8	-0.000151184	-0.000423967
		Sun5	9.41262e-05	0
		Celf2	-0.0406508	0.153334
		Abcb11	0.000885133	-0.000679023
		Dhrs9	-0.000168573	-7.35183e-05
		Bpifb2	-0.00013278	-7.36165e-05
		Bpifb6	0	7.56459e-05
		Bpifb3	-0.000487918	-0.000487918
		Bpifb4	0	0
		Bpifa6	0	4.12943e-05
		Lrp2	-0.000352494	0.00145674
		Bpifa2	-7.63397e-05	-7.63397e-05
		Mybpc3	0.000428551	-8.2603e-05
		Bpifa3	0.000361108	8.3382e-05
		Bpifa1	0.000177646	0
		Bpifa5	0	0
		Bbs5	0.0136665	-0.0286594
		Klhl41	-0.0016529	-0.00267059
		Bpifb1	5.00061e-05	-0.000111085
		Bpifb5	-0.000498867	1.23146e-05
		Itih5	-0.000334783	-0.000953843
		Fastkd1	0.0123048	-0.0337259
		Bpifb9a	0.000461618	-0.000681274
		Bpifb9b	-0.000290335	-0.00103714
		Cdk5rap1	-0.00953142	-0.0129234
		Snta1	-0.00811231	0.00885746
		Sfmbt2	-0.0126767	-0.0117171
		Ppig	-0.00845397	0.0541184
		Ccdc173	-0.000597782	-0.00331859
		Phospho2	0.00494474	0.000645518
		Urm1	0.00839605	-0.0193294
		Cbfa2t2	-0.0469764	0.0428726
		Klhl23	0.0257201	-0.0144193
		Cercam	0.0154799	-0.00478704
		Capn3	-8.67418e-05	-0.000131337
		Necab3	0.0200942	0.0010102
		Ssb	0.0433382	-0.0151839
		1700003F12Rik	0.00615798	-0.00502666
		Actl10	-0.000599984	-0.000794248
		Prkcq	-0.00450455	0.000138408
		Mettl5	0.0158972	-0.0182419
		E2f1	0.00100883	-0.000846427
		Pxmp4	-0.00657485	-0.0161033
		Zfp341	-0.00321867	-0.00413471
		Zfp106	0.0187823	-0.00816953
		Chmp4b	0.0197175	-0.0247116
		Ubr3	-0.0513419	0.0469577
		Snap23	0.00390105	0.0177557
		Myo3b	-0.00345056	-0.00211234
		Lrrc57	0.0123976	-0.010418
		Sp5	0.000613275	0.00149986
		Haus2	0.00318144	0.00361913
		Erich2	-0.00522539	-0.00598109
		Stard9	0.02469	-0.0116831
		Gad1	0.0127683	0.0292022
		Cdan1	0.0224852	0.00155526
		Itch	-0.00533766	0.0432103
		Dynlrb1	0.0639727	-0.0399056
		Map1lc3a	0.0838511	-0.0591375
		Pigu	-0.0118709	-0.00441191
		Trp53inp2	0.0117489	-0.0178708
		Gorasp2	0.0142992	0.00160174
		Ttbk2	-0.0157065	0.00384784
		Tlk1	-0.0339986	0.0344762
		Ncoa6	-0.028842	0.0516101
		Ggt7	0.0529599	-0.0238691
		Ubr1	-0.0301819	0.0393925
		Pfkfb3	-0.00473876	0.00322355
		Tmem62	-0.0219195	0.00712153
		Mettl8	0.00278857	-0.00494105
		Rbm17	0.0279056	-0.0337911
		Gm17490	0	0
		Il2ra	-0.0001881	-0.000225981
		Acss2	-0.0204687	-0.0165209
		Gss	0.0176573	-0.0324293
		Ccndbp1	0.0161521	0.00126068
		Dcaf17	0.00679013	-0.0190068
		Myh7b	0.000167586	-0.00377146
		Cybrd1	-0.00040477	-0.00177515
		Odf2	0.0328816	-0.021254
		Epb42	0.000255691	-0.00033808
		Tgm5	0.000536139	0.000643902
		Gle1	0.00100821	-0.00976138
		Tgm7	0.000681609	0.000386934
		Lcmt2	0.00367748	-0.00812759
		Kcnq2	0.012174	0.0153384
		Il15ra	0.0102911	-0.00709774
		Trpc4ap	-0.00774297	0.00106058
		Eef1a2	0.117745	-0.0352166
		Edem2	0.00819337	-0.00908992
		Gm17581	0	0
		Procr	0.000408162	-0.000169273
		Mmp24	-0.00010255	-0.0367497
		BC029722	0.0197888	-0.0239895
		Ppdpf	0.0261066	-0.00747152
		Fbh1	0.010308	0.00641158
		Ptk6	0.000665856	-1.52826e-05
		Eif6	0.0219909	0.00154132
		Srms	-0.000439025	-0.000754228
		Fndc11	0.000103591	5.47445e-05
		Adal	0.0305002	0.00329523
		Zscan29	-0.00127439	-0.00492505
		Ankrd16	0.00530475	-0.00331461
		Helz2	-0.00108577	-0.000873246
		Itga8	-0.0138852	0.0398934
		Gmeb2	-0.0208082	0.00705698
		Stmn3	0.162272	-0.126678
		Tubgcp4	0.0051703	-0.00997008
		Mindy3	-0.041077	0.0334555
		Pter	0.00342842	-0.00100163
		C1ql3	0.00675253	0.00451332
		Trp53bp1	0.0191947	0.0345246
		Rsu1	-0.0188343	0.0233859
		Map1a	0.0304952	-0.0272526
		Dync1i2	0.0789379	-0.072328
		Cubn	-0.00241175	-0.0142002
		Trdmt1	-0.0254415	8.53986e-05
		Slc25a12	-0.0161056	0.045043
		Hat1	0.000888213	-0.00293577
		Vim	0.000492522	0.000360423
		St8sia6	-0.0256363	0.00140946
		Metap1d	0.00980052	-0.0144201
		Dlx1	-0.000284567	0.00182535
		Dlx2	0.000113941	0.000296368
		Hacd1	-0.037124	0.0127012
		Stam	-0.0340898	0.0378465
		Tmem236	0.000842328	0.00124508
		Mrc1	0.000387214	0.000450037
		Slc39a12	0.00437277	0.0103524
		Itga6	0.00297664	0.00817826
		Pdk1	0.016958	0.00838742
		Ppip5k1	0.0153546	-0.00912374
		Cacnb2	-0.0275167	0.0924716
		Ckmt1	0.0936323	-0.0300804
		Strc	-0.000419759	-0.00154435
		Catsper2	0.0122252	0.0059803
		Rtel1	0.00422263	-0.000892445
		Madd	0.019242	0.000954151
		Nsun6	0.0139655	-0.0595859
		Pdia3	0.0908337	-0.0874289
		Ell3	-0.000298609	-0.00125338
		Arl5b	-0.00514469	-0.00614393
		Serinc4	-0.00195525	-0.00219668
		Malrd1	0.00041149	-0.00111277
		Serf2	0.070428	-0.0382916
		Arfrp1	0.0397982	-0.0158541
		Hypk	0.0441559	-0.0367741
		Mfap1b	0.0212558	-0.0157442
		Nr1h3	0.0087934	-0.00584002
		Mfap1a	0.0159833	-0.02264
		Plxdc2	-0.0886494	0.10354
		Zgpat	0.0086692	-0.0116671
		Rapgef4	-0.0572636	0.00126851
		Lime1	0.000724455	-9.93175e-05
		Wdr76	0.00863366	-0.0188881
		Zbtb46	-0.0154003	-0.010149
		Abhd16b	0	0
		Nebl	-0.0374221	0.0589676
		Acp2	0.0197652	-0.00753665
		Ddb2	0.0059469	-0.0143912
		Map3k20	0.00240668	0.00775739
		Cdca7	-0.000225857	-0.00100144
		Dnajc1	-0.035864	0.0966209
		Commd3	0.0549145	-0.0519715
		Tpd52l2	0.0233932	-0.00229605
		Sp3	-0.0392275	0.0431232
		Gm11084	0.0108677	-0.00570725
		Rbm39	0.00580621	-0.014204
		Phf20	-0.00652349	0.0115706
		Scand1	0.0487344	-0.0321563
		Pacsin3	0.00481317	-0.00287356
		Bmi1	0.00650558	-0.000709448
		Dnajc5	-0.00163433	0.000519127
		Spag6	-0.00176117	-0.006429
		Carlr	0.00300639	-0.00273962
		Frmd5	-0.117108	0.0398085
		Ola1	-0.0506672	0.0351173
		Cnbd2	-0.00270449	-0.0380438
		Pip4k2a	-0.00961044	0.0100826
		Sp9	7.53673e-06	-0.00140838
		Cir1	-0.000109449	-0.0071684
		Sptan1	0.0201104	-0.0118433
		Arfgap2	0.012748	-0.00943083
		Scrn3	0.0127624	-0.0148297
		Armc3	0.00173088	0.000262993
		Uckl1	0.0460882	-0.107637
		Msrb2	0.0147159	-0.00405943
		Dync2i2	0.0204264	-0.00429083
		Ptf1a	0	3.42921e-05
		Golm2	-0.0382927	0.0108728
		4921504E06Rik	0.0015163	-0.000222222
		Mageb3	-1.38794e-05	9.07101e-05
		Otud1	0.00202692	-0.00143999
		Cstpp1	0.00330055	0.0195338
		Set	0.0378998	-0.025279
		Zfp512b	0.0152947	-0.0107668
		Lrp4	-0.00476829	0.00171404
		Pkn3	-0.00041438	-0.00041438
		Prpf6	0.00256085	-0.00465924
		Zdhhc12	0.00418461	-0.00142369
		Samd10	0.0174456	-0.00786245
		Gm29797	-0.00366669	-0.00299867
		Gpr155	-0.00778231	-0.00961566
		Sox18	0.00175174	0.000473166
		Ctdspl2	-0.0489106	0.0384306
		Eif3j1	-0.00730917	-0.0057638
		Zer1	0.0175899	-0.0139045
		Tcea2	0.0341577	-0.00639422
		Spg11	0.00154297	0.0034392
		Wipf1	0.00610577	0.000417829
		Patl2	0.00179995	0.000433151
		Chrna1	0.00105971	-0.000657422
		Epb41l1	0.0315599	0.00474554
		B2m	0.0144818	0.0166761
		Trim69	-0.000258982	-0.000280564
		Aar2	0.00958524	-0.016539
		Terb2	5.01529e-06	-0.000549198
		Sord	0.00689241	0.00782218
		Rgs19	0.0135498	0.00140174
		Lkaaear1	8.65352e-05	0.000113023
		Duox2	0.000694728	0.000317823
		Duoxa2	0.000127853	0.000238406
		Oprl1	0.0477068	-0.00919701
		Duoxa1	0.000597297	0.00072141
		Duox1	0.000390697	-0.0026409
		Etl4	-0.154324	0.104207
		Shf	0.00109562	-0.00759658
		Dlgap4	0.0158331	0.0305731
		Myl9	-9.56897e-05	0.000172392
		Slc28a2	4.13024e-06	0.000273386
		Tgif2	0.00362536	-0.00136501
		Slc28a2b	-0.000273758	-9.53684e-05
		Rab5if	0.0507195	-0.0387927
		Ckap5	-0.0548171	0.0367278
		Sla2	0.0015379	-0.00137201
		Chn1	0.0247864	0.0399371
		F2	0.000761357	0.000173447
		Bloc1s6	0.00125565	-0.00748228
		Zfp408	0.0183977	-0.0125283
		Sqor	0.00194761	-0.000701366
		Ndrg3	-0.0151283	0.00828445
		Myt1	-0.0202013	0.0128726
		Arhgap21	-0.0415347	0.0422065
		Enkur	0.00325939	0.000311145
		Dsn1	0.00148045	-0.00034863
		Pcmtd2	-0.0423238	-0.00122946
		Soga1	-0.0205489	-0.0157371
		Tldc2	0.000781176	0.000102809
		Polr3k	0.000240557	-0.00553596
		Thnsl1	0.00809891	-0.0168047
		Gm14496	-0.00101631	-0.00119169
		Arhgap1	0.00254694	-0.00477394
		Gpr158	-0.072922	0.131674
		Myo3a	-0.0043055	-0.00469302
		Gad2	-0.0201329	0.0270915
		Apbb1ip	0.000832761	-0.0021275
		Atg13	0.0047006	0.0218463
		Harbi1	0.00242478	-0.000656668
		Samhd1	-0.00201374	-0.0136397
		Pdss1	-0.019824	0.0170028
		Rbl1	-0.0123749	-0.00283592
		Atf2	-0.0156968	0.0937355
		Mroh8	-0.000195406	-0.0104933
		Atp5g3	0.0665472	-0.0628011
		Rpn2	0.0484713	-0.0369828
		Ghrh	-0.00162793	-0.00267912
		Manbal	0.0296001	-0.0172623
		Lnpk	-0.0230232	0.0101752
		Evx2	-0.00131825	-0.00282351
		Hoxd13	4.66156e-06	0.000400257
		Hoxd12	0	0
		Ambra1	-0.0454103	0.101099
		Hoxd11	0	0
		Chrm4	0.000197925	0.000103363
		Hoxd10	0	7.90182e-05
		Hoxd9	0	0
		Hoxd8	0.00016964	0
		Hoxd3	3.96118e-05	0.000312541
		Src	0.00967506	-0.0234412
		Hoxd4	-0.000272353	-0.000218354
		Gm28230	0	0
		Blcap	0.0417313	-0.0283769
		Hoxd1	0.000128332	0
		Mtx2	-0.0370464	0.0226425
		Nnat	0.061407	-0.0367225
		Mdk	0.00691402	0.00581802
		Sema6d	-0.159098	0.0313421
		Cstad	-0.000699074	-0.0031895
		Ctnnbl1	0.00867108	-0.0356256
		Vstm2l	0.0750616	-0.0330473
		Slc24a5	0.0538293	-0.070588
		Tti1	0.00559237	-0.00273317
		Hnrnpa3	0.0337062	0.00181538
		Nfe2l2	0.00419964	-0.00390328
		1700001O22Rik	0.00290404	-0.00441713
		Rprd1b	-0.0136553	-0.0057584
		Ntmt1	0.0243949	-0.00768891
		Tgm2	-0.000421029	-0.0025021
		Asb6	0.00903346	-0.00258469
		Prrx2	-0.000367942	3.79867e-05
		Agps	-0.0340617	0.0517043
		Ttc30b	0.0012767	-0.00448935
		Ptges	0.00258054	-0.00605058
		Ttc30a2	-0.000147778	-0.000615114
		Ttc30a1	-0.00212597	-0.00379163
		D630003M21Rik	-0.00202411	-0.00366329
		Tor1b	0.0066314	0.0021217
		Pde11a	0.0132249	-0.00507225
		Cyct	0.000153925	9.57736e-05
		Tor1a	0.0332192	-0.00898396
		Rbm45	0.00830682	0.000199772
		BC005624	0.0650642	-0.0163317
		Dgkz	0.0397004	0.0217325
		Abi1	-0.0382355	0.0407996
		Bpi	0.000284109	0.000351526
		Myef2	0.0116832	-0.0483764
		Ctxn2	0.0426012	-0.0242444
		Lbp	0.00017391	0.000103127
		Creb3l1	-4.55109e-05	-0.000318504
		Osbpl6	-0.0421991	0.0121742
		Prkra	0.00819059	-0.000596911
		Pjvk	0.000297789	2.99211e-05
		Fkbp7	-0.00551279	-0.00744134
		Plekha3	0.00180237	0.00131129
		Usp20	0.003391	-0.011896
		Slc12a1	0.000657942	-0.00126978
		Dut	0.0183421	-0.0112087
		Fbn1	-0.0433329	0.00832292
		Cep152	-0.0052665	-0.0106538
		Fam83d	0.00085142	0.00134081
		Shc4	-0.00712657	-0.00443447
		Eid1	0.0773681	-0.0317494
		Acbd5	-0.0141938	0.0496969
		Phf21a	-0.0631326	0.0675654
		Mastl	2.14204e-07	-0.0102433
		Secisbp2l	0.0104257	0.00653553
		Yme1l1	0.00103748	-0.0204959
		Dhx35	3.59863e-05	-0.00667362
		Potegl	-0.00507679	0.00574315
		Nxph2	-0.00305476	0.00321799
		Gm826	-0.000515641	-1.1984e-05
		Mafb	0.000367275	0.0019051
		Spopl	-0.0522367	0.0454867
		Top1	0.0122177	0.0949528
		Cops2	0.0152412	0.0317333
		Hnmt	-0.00627132	0.00144906
		Tbpl2	0	4.02619e-05
		Galk2	-0.00430587	-0.00518793
		Plcg1	0.0243317	0.00288582
		Zhx3	-0.0310193	0.0195542
		Fam227b	-8.72463e-06	-0.0179678
		Large2	0.0007181	-0.00238765
		Fgf7	-0.00253626	-0.00173539
		Il1rn	0	0.000116856
		Dtwd1	0.0165523	-0.00905137
		Gm17555	-0.000351075	-0.000225102
		Pex16	0.0102251	-0.0103929
		1700029I15Rik	0.00145156	-0.000597521
		Lpin3	-0.000797162	-0.000496043
		Emilin3	-0.000594895	-0.000508882
		Psd4	0.000266105	0.00050368
		Mapk8ip1	0.0474243	-0.0302433
		Chd6	-0.00365412	0.0148896
		Atp8b4	-0.00014581	0.000950424
		Pax8	-0.00179668	-0.00332489
		Fnbp1	-0.0623925	-0.0164115
		Slc27a2	-0.00738063	-0.0246683
		Cry2	0.0198289	0.014779
		Slc35c1	0.00344831	-1.1811e-05
		Hdc	0.000271022	-0.0010608
		Chst1	0.0381256	-0.00413005
		Syt13	0.0193169	-0.0243241
		Gpr107	0.0072355	0.00793534
		Prdm11	-0.00285926	-0.00487921
		Ncs1	0.0172092	-0.0153822
		Ptprt	-0.0372448	0.0455854
		Trp53i11	0.011153	-0.0161859
		Srsf6	0.0311773	0.0392401
		Hmcn2	-0.000321726	-0.00208554
		Tspan18	-0.00792512	-0.00333102
		L3mbtl1	-0.00598354	-0.0176834
		Ass1	0.0290526	-0.0311753
		Ttn	0.0287505	-0.00865505
		Gabpb1	-0.0238769	0.00611129
		Sgk2	-0.00075458	-0.00129832
		Ift52	0.0363734	-0.0107756
		Fubp3	-0.00793248	0.00888824
		Prdm12	0.000841536	-0.000261589
		Mybl2	0.00208659	0.000954184
		Gtsf1l	0	0
		Ccdc141	-0.0139178	0.000318386
		Tox2	-0.00411564	-0.0127844
		Exosc2	0.0033207	-0.00167589
		Jph2	0.00185439	-2.70316e-06
		Oser1	0.00546967	-0.00574363
		Usp8	-0.00621983	-0.00323167
		Sestd1	-0.0329808	0.0302039
		Cd82	0.00178312	0.000475155
		Gdap1l1	0.0149931	-0.0179402
		Fitm2	0.0106836	-0.00866233
		Usp50	0.0661552	-0.108004
		R3hdml	0.000224918	-0.000220694
		Abl1	-0.034018	0.0238359
		Gm56303	0	0
		Qrfp	-0.000129553	-0.000120888
		Zfp385b	-0.00987649	0.00420821
		Fibcd1	-0.014729	-0.00671055
		Hnf4a	-0.000311234	-0.000796554
		Cacna1b	-0.025683	0.00367749
		Ttpal	0.00699475	-0.00698572
		Lamc3	0.000309985	-0.000542359
		Serinc3	0.0402637	0.0072487
		Aif1l	3.61163e-05	-0.000110866
		Pkig	0.021668	0.00190127
		Ada	0.000938831	-0.000573209
		Trpm7	-0.0296382	0.0723821
		Ccn5	0.000917061	4.17016e-05
		Kcnk15	0.00316308	-0.00079152
		Rims4	0.0178742	-0.00797506
		Nup214	-0.0101049	-0.000560701
		Ywhab	0.067001	-0.0190703
		Sppl2a	-0.0220155	0.0193107
		Pabpc1l	0.000257278	-0.000692368
		Fam78a	-0.00111132	-0.00225758
		Plpp7	0.013299	-0.0168256
		Tomm34	0.0185773	-0.0142192
		Ube2e3	-0.0173901	0.000879526
		Stk4	-0.00950816	-0.00632544
		Kcns1	-0.00134239	0.00473144
		Wfdc5	0.000137872	0
		Wfdc12	0.000616076	0.000288448
		Ap4e1	-0.00556731	0.0297174
		Wfdc15a	0	0
		Wfdc15b	0	7.47316e-05
		Semg1	0	0
		Hsd17b12	0.000187874	-0.0252336
		Svs3b	0	0
		Svs4	0	0
		Svs3a	0	0
		Itga4	-0.00572326	0.00411032
		Svs6	0	0
		Svs5	-0.000134349	-0.0011022
		Blvra	0.0165428	-0.0098023
		Slpi	-0.00106966	-0.00101712
		Cerkl	-0.0111734	-0.00707174
		Neurod1	-0.0130079	-0.0139643
		Ncaph	0.000659266	-0.00054077
		Itpripl1	-0.000320082	-0.000363099
		Ttc17	-0.000486851	0.0088895
		1810024B03Rik	0.00721053	-0.00908925
		Matn4	0.00312622	0.00414313
		Api5	0.00547114	-0.0129099
		Rbpjl	0.000378978	0.000179928
		Sdc4	0.00200712	0.00403113
		Lrrc4c	-0.0734525	0.155151
		Snrnp200	0.0149746	-0.0116235
		Sys1	0.0372706	-0.0367951
		Gm20458	-0.00789292	-0.00181089
		Trp53tg5	-0.000890995	-0.000992748
		Ciao1	0.0283125	-0.0186751
		Tmem127	0.0233133	-0.00118907
		Itprid2	-0.00422654	0.00950852
		Dbndd2	0.0271305	0.000411339
		Ppp1r1c	0.000786457	0.00319095
		Stard7	0.0220133	0.0335753
		Prrc2b	0.0223959	0.0234854
		Dusp2	0.00490127	-0.000710029
		Pigt	0.0168445	-0.0303683
		Iftap	-0.0123549	-0.0148233
		Rag2	0.00123215	0.000128772
		Rag1	-0.000264488	-0.000170167
		Wfdc2	-0.000342651	-2.14812e-05
		Spint3	0.000175602	0.000101593
		Traf6	0.0104704	-0.0079838
		Wfdc6a	0	0
		Eppin	0	0
		Wfdc8	0.00595017	-0.0011643
		Astl	0.000161944	-4.91966e-05
		Wfdc6b	0	0
		Adra2b	-0.000510192	-0.000342128
		Wfdc16	0	0
		Wfdc9	0	9.43064e-05
		Wfdc10	-0.000704436	-0.000215695
		Wfdc11	-0.000182814	-0.000182814
		Wfdc13	0	0
		Spint4	0	0
		Spint5	0	0
		Pomt1	0.0267752	-0.015373
		Gpat2	0.000535814	-0.000752927
		Wfdc3	0.000302984	-0.00246594
		Fahd2a	0.0167327	-0.0134775
		Uck1	0.0119407	5.8841e-05
		Prr5l	-0.00602447	4.9796e-05
		Dnttip1	0.0227407	-0.00567807
		Commd9	0.00655729	-0.00880862
		Ube2c	0.000243899	0.000111813
		Ehmt1	-0.0421078	0.0831667
		Kcnip3	0.0190417	0.0157852
		Tnnc2	0.000385683	0.000286472
		Ldlrad3	-0.0170762	-0.0144885
[truncated: 20,547 more rows]

## Sheet: Fig 6G
	Figure 6g
		cell_id	UMAP_1	UMAP_2	C35_type
		AAACATGCAAATGCCC	11.1373	5.99258	C35_Glut_1
		AAACATGCACAGGAAT	-2.01554	3.42425	C35_Glut_4
		AAACATGCACTCAACA	8.4562	-1.24556	C35_Glut_3
		AAACATGCAGTATGTT	11.3176	5.86805	C35_Glut_1
		AAACCAACAATCCTGA	6.89627	-2.59815	C35_Glut_3
		AAACCAACATCCGTAA	13.6429	3.03407	C35_Glut_1
		AAACCGAAGCCAAATC	13.7109	-1.85728	C35_Glut_2
		AAACCGAAGTGAACCT	-1.83579	4.30989	C35_Glut_4
		AAACCGCGTGATGAGG	11.2225	8.50886	C35_Gaba_1
		AAACCGCGTTGTTGGA	-2.27428	5.50402	C35_Glut_4
		AAACGCGCATAATCCG	-1.10808	3.13264	C35_Glut_4
		AAACGCGCATCGTTCT	-3.69393	3.81537	C35_Glut_4
		AAACGCGCATTAAGTC	14.4775	5.62648	C35_Glut_9
		AAACGGATCCCGCAAA	-0.295249	7.30488	C35_Gaba_6
		AAACGGATCCTCACAC	0.0272341	9.27409	C35_Gaba_6
		AAACGGATCTTTGTAC	-0.267446	10.139	C35_Gaba_6
		AAACGTACAGGATGGC	10.5634	4.39576	C35_Glut_1
		AAACGTACAGTCTAGC	-2.43776	4.7225	C35_Glut_4
		AAACGTACATGAATAG	-3.41176	5.57828	C35_Glut_4
		AAAGCACCATCGCTCC	0.315299	7.94612	C35_Gaba_6
		AAAGCCGCAATACTGT	8.98969	-0.268684	C35_Glut_3
		AAAGCCGCAGGACCAA	0.448709	8.06585	C35_Gaba_6
		AAAGCGGGTCCCGGAA	11.4422	0.0411712	C35_Glut_2
		AAAGCGGGTCTTTGAC	-2.32244	3.50901	C35_Glut_4
		AAAGGACGTGTTCCCA	9.07891	5.03352	C35_Glut_1
		AAAGGAGCAACAGGTG	8.75303	6.73024	C35_Gaba_1
		AAAGGAGCAACTGGGA	-1.457	4.221	C35_Glut_4
		AAAGGAGCAGTACCGT	-2.62703	3.74114	C35_Glut_4
		AAAGGAGCATGTTTGG	-3.30002	3.66666	C35_Glut_4
		AAATGCCTCGGTCAGC	-0.111214	9.59688	C35_Gaba_6
		AAATGCCTCTTGTCTG	21.1957	12.9102	C35_Glut_8
		AAATGGCCACAACAGG	13.9662	-2.30201	C35_Glut_2
		AACAAAGGTACCGGAT	-0.30872	6.40469	C35_Gaba_6
		AACAAAGGTCGCAATA	10.5736	7.19218	C35_Gaba_1
		AACAAAGGTTACCGGG	-2.13115	4.25858	C35_Glut_4
		AACAAAGGTTACGCGG	-0.201721	7.86843	C35_Gaba_6
		AACAAGCCAGAAATGC	10.7165	1.70088	C35_Glut_1
		AACAAGCCAGCTTAAT	9.50161	-9.41172	C35_Glut_1
		AACAGATAGCAATAGG	11.2601	-0.99458	C35_Glut_2
		AACAGATAGCACAGGG	-2.36893	6.21134	C35_Glut_4
		AACAGCAAGCGCCTTT	12.182	3.47123	C35_Glut_1
		AACAGGATCATGCAAC	-2.42763	5.4574	C35_Glut_4
		AACAGGATCGAGGTGG	13.4919	3.54985	C35_Glut_1
		AACATAGCAATCTCTC	-2.26891	4.34189	C35_Glut_4
		AACATAGCATGCTTAG	5.77831	-0.590524	C35_Glut_3
		AACATCATCGGTAACT	-2.51785	5.34452	C35_Glut_4
		AACATCATCTGTGCCT	8.07569	-4.55431	C35_Glut_3
		AACATTGTCCGCACAA	-2.57594	6.0029	C35_Glut_4
		AACCCGCAGGTCCAAT	21.2741	14.3199	C35_Glut_8
		AACCGCTCAGTAGCCT	-2.08635	5.19666	C35_Glut_4
		AACCGCTCATGAAATG	13.8342	-3.3002	C35_Glut_2
		AACCGGCTCCTGTTCA	-3.43444	5.20579	C35_Glut_4
		AACCTAATCAGTGAAG	-3.39488	4.64056	C35_Glut_4
		AACCTAATCGAGCTAT	10.2773	8.22119	C35_Gaba_1
		AACCTCACAGTCTATG	5.31057	8.37407	C35_5-HT_neurons
		AACCTCACATGGTTAT	12.7568	-4.66275	C35_Glut_2
		AACCTCCTCAGGAAGC	5.47743	10.7803	C35_Gaba_2
		AACCTCCTCCTGAGTG	-3.27558	3.9811	C35_Glut_4
		AACCTCCTCTAAGGTC	-2.65364	3.50723	C35_Glut_4
		AACCTTAAGCACTTGG	8.06051	-0.33312	C35_Glut_3
		AACCTTAAGCCAAATC	9.64861	-9.11398	C35_Glut_1
		AACCTTAAGGAACACA	10.4074	-0.744017	C35_Glut_2
		AACCTTAAGGCATGAA	-3.30709	5.11696	C35_Glut_4
		AACCTTAAGGGATGCG	10.5195	4.32679	C35_Glut_1
		AACCTTAAGGGTGAGT	-2.04626	3.59395	C35_Glut_4
		AACCTTGCACTAAATC	0.157434	7.89359	C35_Gaba_6
		AACGACAAGCATTTCT	-1.3365	9.10347	C35_Gaba_6
		AACGACAAGTGACCTG	-2.71429	4.99794	C35_Glut_4
		AACGCCCAGAAGCTAG	10.2916	10.7631	C35_Gaba_1
		AACGCCCAGACACCGC	7.57801	3.02962	C35_Glut_1
		AACGCCCAGACAGGCG	10.3988	5.11653	C35_Glut_1
		AACGCCCAGCCGGTAC	-1.14701	4.51209	C35_Glut_4
		AACGCTAGTTACAAAC	21.3692	14.4876	C35_Glut_8
		AACGCTAGTTAGTACG	14.408	-3.70115	C35_Glut_2
		AACGCTAGTTGTTGTC	12.8168	2.43154	C35_Glut_1
		AACGGTAAGAGCAAGC	9.31602	7.44339	C35_Gaba_1
		AACGGTAAGTGAACGA	13.5181	-3.77497	C35_Glut_2
		AACGGTAAGTGCACGC	8.84909	-2.82208	C35_Glut_3
		AACGGTAAGTTGCGTG	-0.0157988	9.43074	C35_Gaba_6
		AACTACTCAACTAGAA	15.5908	10.0918	C35_Gaba_4
		AACTACTCACACAATT	21.1123	14.0154	C35_Glut_8
		AACTAGCTCCATCAGG	10.096	9.24606	C35_Gaba_1
		AACTAGTGTTGGTTGA	-0.045821	7.96789	C35_Gaba_6
		AACTCACAGTCAATTG	7.91465	8.69667	C35_Gaba_1
		AACTGTTCATAAGCAA	-3.66406	4.54945	C35_Glut_4
		AACTTAGTCCGTTATT	11.8485	3.30087	C35_Glut_1
		AACTTAGTCCTAAGAC	16.2463	3.469	C35_Glut_10
		AAGAACAGTGCAATAT	-1.9784	3.32233	C35_Glut_4
		AAGAACAGTGGAAACG	-1.04879	4.42964	C35_Glut_4
		AAGAATCAGCATGAAG	-3.4058	3.81985	C35_Glut_4
		AAGAATCAGCGAGGTG	10.4823	-2.08627	C35_Glut_2
		AAGAATCAGCGGTTAT	11.5453	5.98285	C35_Glut_1
		AAGAATCAGCTGAGGG	10.6772	-1.2191	C35_Glut_2
		AAGACAAGTAAGCACC	11.7313	3.05173	C35_Glut_1
		AAGACAAGTCACACCC	5.10695	10.7031	C35_Gaba_2
		AAGACATAGCCTGTGA	-2.61072	4.65644	C35_Glut_4
		AAGACATAGGTATTGC	7.34047	-1.28528	C35_Glut_3
		AAGACCAAGCTAATCA	-2.00542	3.97817	C35_Glut_4
		AAGACCAAGTCATTTC	12.3941	3.78998	C35_Glut_1
		AAGCATGAGCTGGACC	-3.14076	4.36924	C35_Glut_4
		AAGCATGAGGACCTGC	-1.20922	7.78707	C35_Gaba_6
		AAGCATGAGTTAACCA	-2.96835	4.63269	C35_Glut_4
		AAGCCACGTTGACTTC	-2.20398	3.10372	C35_Glut_4
		AAGCCACGTTGTTGTC	-3.2853	5.0858	C35_Glut_4
		AAGCCACGTTTGGTTC	-2.36635	4.09338	C35_Glut_4
		AAGCCTGTCCCTGGAA	-1.80487	7.05444	C35_Gaba_6
		AAGCCTTAGGTCCAAT	9.57816	-9.16216	C35_Glut_1
		AAGCCTTAGTTGTCAA	-2.72261	4.48892	C35_Glut_4
		AAGCGAATCATTGACA	-2.27984	3.97983	C35_Glut_4
		AAGCGAATCTTGAGCG	-2.7134	4.75082	C35_Glut_4
		AAGCGAGGTCTCACTG	-1.13053	9.17551	C35_Gaba_6
		AAGCGAGGTGCCGCAA	10.9179	4.42337	C35_Glut_1
		AAGCGAGGTTAAGTGT	9.47893	-9.42085	C35_Glut_1
		AAGCGCTGTAGACAAA	12.8373	3.484	C35_Glut_1
		AAGCGCTGTGACCTGG	-2.49335	4.25248	C35_Glut_4
		AAGCGCTGTTAATCGG	11.4907	-2.4926	C35_Glut_2
		AAGCGGGTCCTGGCTT	5.53146	10.0457	C35_Gaba_2
		AAGCGTTTCAAATCGC	8.50603	10.394	C35_Gaba_2
		AAGCGTTTCCTCAGCT	-0.155479	9.90795	C35_Gaba_6
		AAGCGTTTCGGGACTC	12.9524	3.28788	C35_Glut_1
		AAGCTAGAGCTGAGGG	8.89482	4.65173	C35_Glut_1
		AAGCTAGAGTTTGAGC	-2.67727	5.8083	C35_Glut_4
		AAGCTATGTAATCACG	8.73718	7.6818	C35_Gaba_1
		AAGCTATGTAGTCAAT	11.1234	5.93168	C35_Glut_1
		AAGCTATGTCCTCCAA	15.4512	7.53096	C35_Glut_7
		AAGCTATGTCCTGATT	11.441	1.89955	C35_Glut_1
		AAGCTCCCATTCAGCA	13.0112	-4.43095	C35_Glut_2
		AAGCTTGGTGACATGC	10.6236	-1.61199	C35_Glut_2
		AAGCTTGGTGTTTCAC	-2.56149	3.83108	C35_Glut_4
		AAGCTTGGTTCGCGCT	-3.32215	4.33511	C35_Glut_4
		AAGCTTGGTTGGTTAG	-1.56828	3.13241	C35_Glut_4
		AAGGAAGCATGTCAAT	11.0048	9.15288	C35_Gaba_1
		AAGGATCCAACACCTA	10.2465	8.41479	C35_Gaba_1
		AAGGATGTCACCAATA	-2.95109	4.10769	C35_Glut_4
		AAGGATGTCGACAAAG	20.0245	6.25404	C35_Glut_6
		AAGGATTAGCCACATG	-2.73315	6.64456	C35_Glut_4
		AAGGATTAGCTGGCTA	14.3951	-3.2044	C35_Glut_2
		AAGGATTAGTTAGCTA	10.0924	-8.24675	C35_Glut_1
		AAGGCCCTCATTAGTG	11.0243	3.39245	C35_Glut_1
		AAGGCCCTCCGCTAGA	7.23393	8.50147	C35_Gaba_1
		AAGGCCCTCCTCCCTC	9.65158	3.07115	C35_Glut_1
		AAGGTATAGGCATGAA	14.0456	3.72055	C35_Glut_1
		AAGGTCAAGCCGCAGT	13.3589	3.52322	C35_Glut_1
		AAGGTCAAGGTCCTAG	10.9813	11.1763	C35_Gaba_1
		AAGGTGCAGGCAAGTA	-3.0982	6.03916	C35_Glut_4
		AAGTAGCCAATACTGT	11.2346	0.311121	C35_Glut_2
		AAGTAGCCATAATCCG	11.0555	7.90708	C35_Gaba_1
		AAGTAGCCATCCCTCA	14.1568	2.32974	C35_Glut_1
		AAGTCTATCATGCTTT	-0.35661	10.0657	C35_Gaba_6
		AAGTCTATCCATAATG	0.219303	10.0724	C35_Gaba_6
		AAGTCTATCTTAGTGA	6.8903	9.81052	C35_Gaba_2
		AAGTCTATCTTGATGA	21.2123	14.1593	C35_Glut_8
		AAGTGAAGTAACGAGG	11.7355	-0.832285	C35_Glut_2
		AAGTGAAGTTATAGCG	15.2096	6.21697	C35_Glut_7
		AAGTGTTGTTAGCTGA	-2.39812	5.17212	C35_Glut_4
		AAGTTACGTAGTTGGC	11.4978	4.43858	C35_Glut_1
		AAGTTACGTTTGACCT	-1.50229	9.72358	C35_Gaba_6
		AAGTTAGCAAAGCGCA	-3.7906	4.18046	C35_Glut_4
		AAGTTAGCAAGGCCAA	13.0549	-0.660064	C35_Glut_2
		AAGTTAGCAAGGTCCT	4.76801	8.75096	C35_Gaba_7
		AAGTTAGCAGGCTAGA	8.17902	-2.18334	C35_Glut_3
		AAGTTAGCATGGCCCA	-2.31588	3.69811	C35_Glut_4
		AAGTTTGTCCTTTACG	-2.29236	3.30268	C35_Glut_4
		AAGTTTGTCGACCTGA	11.2048	5.67008	C35_Glut_1
		AATAACCGTACCAGGT	11.927	4.94532	C35_Glut_1
		AATAACCGTTGAGCCG	-3.25653	5.1885	C35_Glut_4
		AATAGAGGTCATTACC	-2.68927	5.7455	C35_Glut_4
		AATAGCTGTAACCTAG	0.394457	8.11441	C35_Gaba_6
		AATAGCTGTTACTTCA	10.3514	-1.84207	C35_Glut_2
		AATAGCTGTTCGGTAA	13.9921	2.61473	C35_Glut_1
		AATATCCCAGTCTAAT	9.70861	-8.91197	C35_Glut_1
		AATCAGGAGCATGTCG	-1.50909	3.11664	C35_Glut_4
		AATCAGGAGCGGCTGT	8.87307	7.48978	C35_Gaba_1
		AATCAGGAGGCATGTT	-2.89482	3.58257	C35_Glut_4
		AATCAGGAGGCTAAGA	-3.31259	3.67635	C35_Glut_4
		AATCATCCAAGCCACT	13.0123	5.37954	C35_Glut_1
		AATCATGTCAAGCTTA	12.3795	4.16991	C35_Glut_1
		AATCCATCACCATATG	-3.15883	4.00983	C35_Glut_4
		AATCCATCAGAAATTG	19.9075	2.21778	C35_Gaba_5
		AATCCCTGTACGATTG	9.49578	7.71576	C35_Gaba_1
		AATCCCTGTCCTTAGT	-3.26282	5.60393	C35_Glut_4
		AATCCCTGTCGAAGTC	-2.24605	6.02682	C35_Glut_4
		AATCCGTAGCGAGCGA	-2.44148	4.81043	C35_Glut_4
		AATCCGTAGCGGATAA	-2.79931	3.91672	C35_Glut_4
		AATCCGTAGGCATTAC	9.38041	2.95592	C35_Glut_1
		AATCCGTAGGCTAATC	-1.46762	3.40364	C35_Glut_4
		AATCCGTAGTGCACGC	11.3149	3.08726	C35_Glut_1
		AATCCTAAGGTCCAAT	10.4621	8.14493	C35_Gaba_1
		AATCCTAAGTGAACCT	11.4091	3.76	C35_Glut_1
		AATCGCCCAACAGCCT	-3.52184	5.05201	C35_Glut_4
		AATCGCCCAAGGTATA	-0.284547	6.35194	C35_Gaba_6
		AATCGCCCACAAACTT	11.0667	2.82605	C35_Glut_1
		AATCGCCCAGCATGGA	2.47261	2.04857	C35_Gaba_9
		AATCTCAAGCACTAAC	-3.13401	4.38289	C35_Glut_4
		AATCTCAAGCTGTACG	11.2081	-0.214517	C35_Glut_2
		AATCTCAAGTCTTGAA	20.3942	6.84345	C35_Glut_6
		AATGAAGGTGATGATT	0.418362	8.05384	C35_Gaba_6
		AATGAAGGTTCGGTAA	-1.40812	8.12179	C35_Gaba_6
		AATGCAACACCTCGCT	-2.36042	5.51441	C35_Glut_4
		AATGCAACAGCTTAAT	11.0116	5.56748	C35_Glut_1
		AATGCATGTCATTAGG	-2.39161	5.34452	C35_Glut_4
		AATGCATGTGAAACAA	13.1853	3.45361	C35_Glut_1
		AATGCATGTTGCAATG	-2.32421	4.34985	C35_Glut_4
		AATGGCGCAGCCTAAC	-1.64545	3.64884	C35_Glut_4
		AATGGCGCATAGCAGG	10.6155	6.22459	C35_Glut_1
		AATGTCATCACTTTAC	-2.67294	4.67297	C35_Glut_4
		AATGTCATCGGGACTC	13.0878	2.28753	C35_Glut_1
		AATGTCATCGTGCCTT	11.5263	7.28239	C35_Gaba_1
		AATGTCATCTATCGCC	8.96336	9.48019	C35_Gaba_2
		AATGTCCAGCGCATTG	8.56309	-1.472	C35_Glut_3
		AATGTCCAGTAGGATG	10.2257	4.15179	C35_Glut_1
		AATTACCCATAGCTGC	2.76758	2.5473	C35_Gaba_9
		AATTAGCGTCTAACCT	12.4412	4.63976	C35_Glut_1
		AATTAGGCACTTAGGC	21.2673	13.8567	C35_Glut_8
		AATTAGGCAGGCCTTG	11.1247	7.03602	C35_Gaba_1
		AATTCGTCAAGACTCC	16.3519	3.48066	C35_Glut_10
		AATTCGTCAAGCCACT	-0.279992	9.99346	C35_Gaba_6
		AATTCGTCAAGTCGCT	0.147333	10.1518	C35_Gaba_6
		AATTCGTCAATAGTCT	23.2298	0.36277	C35_Glut_6
		AATTCGTCATCCGTAA	6.74557	7.5895	C35_Gaba_3
		AATTGACGTCTTACTA	-1.51285	4.20497	C35_Glut_4
		AATTGCCAGTAGGATG	-3.39837	4.30639	C35_Glut_4
		AATTGCTCAACAGCCT	7.81226	-2.15909	C35_Glut_3
		AATTGCTCAACCTGGT	14.2548	4.11875	C35_Glut_10
		AATTGCTCACTTGTTC	-2.9396	6.43901	C35_Glut_4
		AATTGCTCATGGAGGC	10.3907	4.56033	C35_Glut_1
		AATTGGACACCGTTCC	-3.50994	4.50853	C35_Glut_4
		AATTGGACATCGTTCT	12.128	2.30532	C35_Glut_1
		AATTGGACATTCCTGT	21.2057	14.0448	C35_Glut_8
		AATTGGGAGGGTGGAT	9.55754	-9.50038	C35_Glut_1
		AATTGGGAGTAAAGGT	-3.51189	4.07885	C35_Glut_4
		AATTGTGTCAGCAAGA	15.3364	4.6723	C35_Glut_7
		AATTGTGTCGCTATAA	12.4409	3.92639	C35_Glut_1
		AATTGTGTCGGCCAGT	-2.59202	3.36779	C35_Glut_4
		AATTGTGTCTCAATAG	12.2378	-0.873096	C35_Glut_2
		AATTTCCTCGGCCATA	20.2992	14.4131	C35_Glut_8
		AATTTCCTCTGCAAGT	11.058	7.85101	C35_Gaba_1
		AATTTCCTCTGGCTTC	6.35267	4.76335	C35_Gaba_10
		AATTTGCCAAGCGAGC	-1.93222	5.59221	C35_Glut_4
		AATTTGGTCAATGTGC	-2.28725	6.05779	C35_Glut_4
		AATTTGGTCCGTGACA	5.36955	10.967	C35_Gaba_2
		AATTTGGTCGTTACAA	6.82124	9.35516	C35_Gaba_2
		AATTTGGTCTAGCGTG	8.7656	-1.75543	C35_Glut_3
		ACAAACTGTCGCGCAA	6.50652	-1.07503	C35_Glut_3
		ACAAACTGTGATGAAA	13.9407	5.03592	C35_Glut_1
		ACAAAGGTCCTCCTAA	13.3097	5.29139	C35_Glut_1
		ACAAAGGTCGCTTCTA	-3.19905	4.86333	C35_Glut_4
		ACAACAACACTAGCGT	11.1169	7.88424	C35_Gaba_1
		ACAACAACAGCCGCTA	-3.24028	5.88279	C35_Glut_4
		ACAACAACATCGTTCT	13.9142	4.5661	C35_Glut_1
		ACAACACTCCTCATCA	12.7573	6.9477	C35_Glut_1
		ACAACACTCGCTAGAT	11.4952	3.58066	C35_Glut_1
		ACAACACTCGGCTATG	7.74923	-0.98219	C35_Glut_3
		ACAACAGAGCTTTGTT	11.5888	5.78432	C35_Glut_1
		ACAACAGAGGTAAGGC	12.6254	6.78258	C35_Glut_1
		ACAACAGAGGTCATTA	-3.39047	5.89776	C35_Glut_4
		ACAACAGAGTAACCAC	-2.03408	4.40697	C35_Glut_4
		ACAACATGTGAGACTC	13.0685	7.79854	C35_5-HT_neurons
		ACACAATGTGCGCAAT	11.4915	5.33046	C35_Glut_1
		ACACAATGTTCCTCCT	11.7177	7.76223	C35_Gaba_1
		ACACCTTGTTCAAGAT	-0.824289	6.76764	C35_Gaba_6
		ACACGGACACTAAATC	0.144912	9.99095	C35_Gaba_6
		ACACGGACACTTCACT	10.455	2.45507	C35_Glut_1
		ACACTAATCATGCGTG	20.4434	6.65124	C35_Glut_6
		ACACTAATCATTACGA	-2.31621	5.06451	C35_Glut_4
		ACACTTAAGCACTTGG	9.0557	-1.42253	C35_Glut_3
		ACACTTAAGTTGCGTG	8.48948	-1.45303	C35_Glut_3
		ACACTTGCAATGCGCT	-1.17476	7.14896	C35_Gaba_6
		ACACTTGCACACAATT	-2.54037	6.53614	C35_Glut_4
		ACACTTGCACCTCACC	-2.60851	6.66967	C35_Glut_4
		ACACTTGCAGCCTTGG	13.993	4.8681	C35_Glut_1
		ACACTTGCAGGCTTCG	-3.85812	4.0879	C35_Glut_4
		ACACTTGCATAAGGAC	-2.54792	2.29622	C35_Glut_4
		ACAGCCGGTGTTTGCT	9.86313	-8.67669	C35_Glut_1
		ACAGCCGGTTTAGCGA	-3.52019	4.46518	C35_Glut_4
		ACAGCGCTCAATGTGC	0.0233115	9.41798	C35_Gaba_6
		ACAGCGCTCATGTCAA	-3.19375	3.53277	C35_Glut_4
		ACAGCGCTCCTGGCTT	-0.864949	7.35646	C35_Gaba_6
		ACAGGAATCATGGTTA	13.2685	2.28403	C35_Glut_1
		ACAGGAATCCAAGTGT	-2.97864	4.40097	C35_Glut_4
		ACAGGAATCGGGCCAT	-2.21342	4.90351	C35_Glut_4
		ACAGGATCAACAGCCT	23.218	0.0480422	C35_Glut_6
		ACAGGATCACTTAACG	9.61432	-8.99694	C35_Glut_1
		ACAGGATCATGAATAG	11.9055	4.00253	C35_Glut_1
		ACAGGCTGTACGGTAC	7.34479	9.22333	C35_Gaba_2
		ACAGGCTGTCATTGTC	-2.10138	6.46558	C35_Glut_4
		ACAGGCTGTCTTGCAT	11.3641	3.38833	C35_Glut_1
		ACAGGCTGTTTAGCGA	11.4955	16.6227	C35_Glut_5
		ACAGGCTGTTTGGTTC	10.0348	4.72999	C35_Glut_1
		ACAGGTAAGAATGACG	13.1727	-4.42662	C35_Glut_2
		ACAGGTAAGGTCCAAT	-3.19364	6.06201	C35_Glut_4
		ACAGGTAAGGTTACGT	12.4454	6.26929	C35_Glut_1
		ACAGGTAAGTAGGCGG	11.05	5.92758	C35_Glut_1
		ACAGTATGTACCTTAC	13.5527	3.04645	C35_Glut_1
		ACAGTATGTGAGCAAG	-3.91098	4.79185	C35_Glut_4
		ACAGTATGTGAGCACT	0.266875	10.023	C35_Gaba_6
		ACAGTATGTTGTGATG	4.9389	8.70884	C35_Gaba_7
		ACAGTATGTTTAGCGA	7.62626	-2.39711	C35_Glut_3
		ACATAGCTCAAACACC	15.4046	3.71921	C35_Glut_10
		ACATAGCTCATTAGGC	2.77396	3.11756	C35_Gaba_9
		ACATAGCTCCCGAACA	9.27383	-1.38755	C35_Glut_3
		ACATAGCTCCTCACAC	9.51521	-9.48993	C35_Glut_1
		ACATAGCTCTATGACA	10.6876	8.43525	C35_Gaba_1
		ACATCAATCCCGAACA	12.3997	-4.11908	C35_Glut_2
		ACATCAATCGTTACAA	-2.64698	4.54687	C35_Glut_4
		ACATCATCATGCTTAG	-3.07257	5.42828	C35_Glut_4
		ACATTAGTCAGAAACG	-2.76316	4.47567	C35_Glut_4
		ACATTAGTCCCTCATA	-2.46949	6.60226	C35_Glut_4
		ACATTAGTCGAAGCGG	-1.17685	9.34673	C35_Gaba_6
		ACATTAGTCTTAGCGG	-1.63499	4.35764	C35_Glut_4
		ACATTGCAGACAACAG	10.6526	8.00267	C35_Gaba_1
		ACCAAACTCACTTTAC	-2.62744	4.31649	C35_Glut_4
		ACCAAACTCAGGCCTA	14.0357	0.714472	C35_Glut_1
		ACCAAGCGTAACGGGA	11.2618	7.55997	C35_Gaba_1
		ACCAAGCGTACCCACC	-2.64282	3.99832	C35_Glut_4
		ACCAAGCGTGATGAAA	-0.363914	7.67206	C35_Gaba_6
		ACCAAGCGTGTTAAAC	-0.507274	7.33309	C35_Gaba_6
		ACCAATATCAGGCCTA	13.6547	4.06428	C35_Glut_1
		ACCAATATCGTTATAG	10.2138	7.10665	C35_Gaba_1
		ACCAATATCTGGCATG	4.76382	8.71215	C35_Gaba_7
		ACCACACCAACAGGAT	21.0791	14.1381	C35_Glut_8
		ACCACACCAAGCTACC	11.7717	4.01174	C35_Glut_1
		ACCACACCACTGACCG	-1.36096	4.55707	C35_Glut_4
		ACCACACCATACTCCT	11.1386	5.84653	C35_Glut_1
		ACCACACCATCCTAGA	-2.70135	3.93462	C35_Glut_4
		ACCACACCATGTTTGG	12.9208	5.02935	C35_Glut_1
		ACCACATAGCATGCAT	-1.52389	4.20267	C35_Glut_4
		ACCACATAGTCACGAT	11.8722	4.19679	C35_Glut_1
		ACCAGGACAAGCTTAT	12.3843	5.39438	C35_Glut_1
		ACCAGGACAATAACGA	0.115352	10.0379	C35_Gaba_6
		ACCAGGACAGTAAAGC	12.8525	2.91614	C35_Glut_1
		ACCAGGACATAATGTC	8.63019	-1.40197	C35_Glut_3
		ACCAGGCTCTCACAAA	11.7511	5.87264	C35_Glut_1
		ACCAGGGAGCTGTACG	15.7842	3.71243	C35_Glut_10
		ACCAGGGAGGACTTAC	-1.44643	3.75384	C35_Glut_4
		ACCATAATCCTGGCTT	13.5813	4.5742	C35_Glut_1
		ACCATAATCGATTTAG	-1.29773	8.93726	C35_Gaba_6
		ACCATAATCGCTATAA	-2.46988	5.10023	C35_Glut_4
		ACCATAATCTATGACA	9.60979	-9.12022	C35_Glut_1
		ACCATTAAGCGGTTAT	11.9831	3.49311	C35_Glut_1
		ACCATTAAGGGATGAC	11.5455	6.57306	C35_Glut_1
		ACCCAACCACCAGCAT	-2.70737	3.78065	C35_Glut_4
		ACCCAACCACGTTACA	-1.387	9.14949	C35_Gaba_6
		ACCCAACCAGGTATTT	-3.63981	4.76084	C35_Glut_4
		ACCCAGGGTTACGCGG	11.7661	0.788784	C35_Glut_2
		ACCCAGGGTTCGCTTG	8.31422	7.55861	C35_Gaba_1
		ACCCGTAAGATAACCC	-3.4436	5.36649	C35_Glut_4
		ACCCGTAAGGGTTAGA	-3.08094	4.89289	C35_Glut_4
		ACCCGTAAGTTGCCTC	8.34725	-0.876871	C35_Glut_3
		ACCCTCCCAATTGAGA	-3.21827	5.08227	C35_Glut_4
		ACCCTGTTCGGCTAGC	3.7302	5.96652	C35_Gaba_3
		ACCGAAGCAAGGTACG	10.4941	7.52255	C35_Gaba_1
		ACCGAAGCACATTGCA	-1.97662	3.74403	C35_Glut_4
		ACCGAAGCACCTCGCT	-1.46724	9.13405	C35_Gaba_6
		ACCGCAATCCGCCTAT	9.71265	7.894	C35_Gaba_1
		ACCGCAATCTCACAAA	14.0794	2.46105	C35_Glut_1
		ACCGGCTAGAGAGGAG	6.96686	-1.86093	C35_Glut_3
		ACCGGCTAGCACCACA	-2.07165	3.75137	C35_Glut_4
		ACCGGCTAGCCTGAGC	13.7481	3.02402	C35_Glut_1
		ACCGGCTAGCGGCTGT	8.18213	-1.44487	C35_Glut_3
		ACCGGTTCACAGAAAC	10.856	3.25488	C35_Glut_1
		ACCGGTTCAGCAAGGC	-2.45871	3.51063	C35_Glut_4
		ACCGGTTCAGCACGAA	13.442	10.7655	C35_Gaba_4
		ACCTAAATCAGCCAAT	-3.70685	4.75678	C35_Glut_4
		ACCTAAATCAGTTCCC	-2.47202	4.93638	C35_Glut_4
		ACCTAAATCGCTATGG	-3.5522	4.84727	C35_Glut_4
		ACCTAAGGTGGCTTCC	15.1324	4.01313	C35_Glut_10
		ACCTAAGGTTTATCGC	-2.43165	3.75816	C35_Glut_4
		ACCTACCTCATGCTCC	4.91126	8.74041	C35_Gaba_7
		ACCTACCTCCTAATAG	-0.79569	7.38992	C35_Gaba_6
		ACCTCACTCTGTAAGC	-3.04323	3.93762	C35_Glut_4
		ACCTGGATCACCTGTC	-1.19694	4.66498	C35_Glut_4
		ACCTGGATCGTTCACC	-2.67289	5.65165	C35_Glut_4
		ACCTGGTCAAGACTCC	-0.248895	10.3328	C35_Gaba_6
		ACCTGGTCACATGCTA	21.2789	13.4147	C35_Glut_8
		ACCTGGTCAGGAACTG	8.67183	8.27741	C35_Gaba_1
		ACCTGGTCAGGCTTGT	-3.62407	4.95439	C35_Glut_4
		ACCTGGTCATTGACAT	-3.82627	4.80851	C35_Glut_4
		ACCTGTTGTGCTAGCG	9.97753	4.63477	C35_Glut_1
		ACCTGTTGTTAAGCTG	11.9126	8.82992	C35_Gaba_4
		ACCTTCATCCTTTACG	6.36454	8.64669	C35_Gaba_1
		ACCTTCCAGCGTGCGT	-0.911168	7.92327	C35_Gaba_6
		ACCTTCCAGCTGGACC	-2.9125	5.73616	C35_Glut_4
		ACCTTGCTCCTAGTCC	10.1949	8.97721	C35_Gaba_1
		ACCTTGCTCTGGCTTC	-2.18967	4.9611	C35_Glut_4
		ACCTTGTGTATCTGGA	14.1362	2.23958	C35_Glut_1
		ACCTTGTGTGACCTGG	7.72752	-1.78976	C35_Glut_3
		ACGAACAAGAGGCTAA	-1.43406	4.2289	C35_Glut_4
		ACGAACAAGTCATTAG	13.4055	-0.789006	C35_Glut_2
		ACGAATCTCATGCATA	-3.12702	5.33371	C35_Glut_4
		ACGAATCTCGTTAGTA	-2.81461	4.51109	C35_Glut_4
		ACGACAAAGACCATAC	-1.45485	9.23494	C35_Gaba_6
		ACGACTTAGCGCTAAT	11.0274	-0.636141	C35_Glut_2
		ACGAGTAAGGTGCTGC	12.0815	6.7375	C35_Gaba_1
		ACGATTCAGCAGGTGG	12.7759	-4.02641	C35_Glut_2
		ACGCAAGCACATACTG	-1.4534	9.23805	C35_Gaba_6
		ACGCAAGCAGCAACCT	-2.12589	4.17561	C35_Glut_4
		ACGCAAGCAGGTTTGC	12.9345	-4.53959	C35_Glut_2
		ACGCACGGTGACATGC	9.62456	7.70676	C35_Gaba_1
		ACGCACGGTTAAGCGC	-2.06922	5.63244	C35_Glut_4
		ACGCCACAGACTTACA	-2.35472	5.9239	C35_Glut_4
		ACGCCACAGCGCTAAT	10.7662	3.74695	C35_Glut_1
		ACGCCTAAGCACTAGT	8.78035	-1.85653	C35_Glut_3
		ACGCCTAAGCTGTACG	8.31583	-1.97966	C35_Glut_3
		ACGCCTAAGTCCTGAG	11.4739	5.34952	C35_Glut_1
		ACGCCTTTCAAATCGC	-3.71609	4.81585	C35_Glut_4
		ACGCTTGAGCACAGAA	-2.38657	6.5372	C35_Glut_4
		ACGCTTGAGCATGACT	13.5366	9.59009	C35_Gaba_4
		ACGGGAAGTATTCGCT	0.00777409	9.22138	C35_Gaba_6
		ACGGGAAGTCAATAGT	9.98069	-8.542	C35_Glut_1
		ACGGTTAGTCAGGCAT	13.2705	3.45559	C35_Glut_1
		ACGGTTTAGTGTTGCG	-0.467391	7.60261	C35_Gaba_6
		ACGTACCCAACTGGGA	-3.38852	3.65705	C35_Glut_4
		ACGTACCCACTTACAG	8.62156	11.2617	C35_Gaba_1
		ACGTACCCAGAGGGAG	12.8281	4.55433	C35_Glut_1
		ACGTACCCATAATCGT	7.89791	8.40307	C35_Gaba_1
		ACGTACCCATTAGCGC	-1.25896	3.69219	C35_Glut_4
		ACGTCAAGTGAACAAA	9.77176	3.97474	C35_Glut_1
		ACGTCAAGTGTTTGTC	10.725	8.11227	C35_Gaba_1
		ACGTCCAAGAAAGGAA	13.6376	2.16769	C35_Glut_1
		ACGTCCAAGTGAGGGT	-0.969141	6.68928	C35_Gaba_6
		ACGTCCTTCAGGATGA	-0.300567	10.326	C35_Gaba_6
		ACGTCCTTCATTGCAA	-3.8683	4.94365	C35_Glut_4
		ACGTCCTTCCCTGGTT	-3.51937	5.11024	C35_Glut_4
		ACGTTACAGCCGCTAA	11.194	-3.1335	C35_Glut_2
		ACGTTACAGCCGGTAC	12.2714	4.27173	C35_Glut_1
		ACGTTACAGCTTATGA	11.0964	-1.43862	C35_Glut_2
		ACGTTACAGGCAATAG	5.39243	9.21403	C35_Gaba_2
		ACGTTACAGTTTGCGG	9.63901	-9.1963	C35_Glut_1
		ACGTTGTAGACTCGCA	-3.2771	5.31242	C35_Glut_4
		ACGTTGTAGAGGAGTC	-1.16845	9.25369	C35_Gaba_6
		ACTAAAGCAAATGCCC	10.8146	8.01225	C35_Gaba_1
		ACTAAAGCAATTAACC	-2.3183	3.70624	C35_Glut_4
		ACTAACCAGGAGTCGG	11.239	-3.39197	C35_Glut_2
		ACTAACCAGGGTTATC	-2.33988	3.47967	C35_Glut_4
		ACTAACCAGTATTGGC	-0.509137	7.61458	C35_Gaba_6
		ACTAACTCACCTGTAA	-0.393246	6.5019	C35_Gaba_6
		ACTAACTCAGCACCAT	11.383	3.87786	C35_Glut_1
		ACTAATCCAACTAGCC	2.93967	8.78758	C35_Gaba_3
		ACTAGGCGTCACCTAT	9.79648	8.35464	C35_Gaba_1
		ACTAGGCGTGGAAACG	11.3975	1.16525	C35_Glut_2
		ACTATCCGTTACAAAC	-1.32776	4.30571	C35_Glut_4
		ACTATCCGTTGTTGGA	11.5486	-2.65186	C35_Glut_2
		ACTATCCGTTTCCTCC	3.91722	8.02855	C35_Gaba_3
		ACTATGTCAGAAACGT	13.5627	-1.81856	C35_Glut_2
		ACTATGTCAGGACCAA	12.8006	2.57341	C35_Glut_1
		ACTCACCTCATGCCTC	9.27195	3.3046	C35_Glut_1
		ACTCACCTCCAGCACA	20.8798	1.63231	C35_Gaba_5
		ACTCACCTCGTTATAG	-3.49328	5.25844	C35_Glut_4
		ACTCACCTCTGTGCCT	-3.75654	5.03294	C35_Glut_4
		ACTCAGTAGCCTGACA	-3.26738	5.41545	C35_Glut_4
		ACTCAGTAGGAACGCG	12.5892	-3.70221	C35_Glut_2
		ACTCCTCAGAGAAGGG	10.4991	4.71394	C35_Glut_1
		ACTCCTCAGCAAGACA	0.452323	8.02481	C35_Gaba_6
		ACTCGCGCAAAGCTAA	8.78848	8.98306	C35_Gaba_1
		ACTCGCGCAGTTTACG	-3.34784	4.57196	C35_Glut_4
		ACTCGCGCATTTGCTC	20.6616	1.66924	C35_Gaba_5
		ACTCGCTTCAGTGAAG	13.7915	1.6618	C35_Glut_1
		ACTCGCTTCATGCAAC	9.65199	5.01271	C35_Glut_1
		ACTGAAACAGCTAACC	9.37178	8.03373	C35_Gaba_1
		ACTGAAACATTGTCAG	3.23657	2.88992	C35_Gaba_9
		ACTGAATGTAGCTAGC	8.45179	5.74554	C35_Glut_1
		ACTTACAAGCGAGTAA	10.3739	3.77833	C35_Glut_1
		ACTTACAAGTAGCGCC	-2.11246	4.14989	C35_Glut_4
		ACTTACTTCCGGAACC	21.0561	14.3655	C35_Glut_8
		ACTTACTTCGAGCAAA	15.4007	6.89215	C35_Glut_7
		ACTTACTTCGCAAACT	13.229	-2.09428	C35_Glut_2
		ACTTAGGGTGGGAACA	14.8201	4.19348	C35_Glut_10
		ACTTAGGGTGTCCAGG	6.13147	10.1634	C35_Gaba_2
		ACTTAGGGTTCTTTAG	-1.72099	4.38557	C35_Glut_4
		ACTTAGGGTTTGTTGC	12.4758	6.42439	C35_Glut_1
		ACTTATCTCATGTTTC	9.62827	3.41051	C35_Glut_1
		ACTTATCTCCAAATCA	6.13422	-0.661014	C35_Glut_3
		ACTTATCTCCCGCCTA	11.0591	9.06251	C35_Gaba_1
		ACTTATCTCCTGGTGA	10.4211	3.29344	C35_Glut_1
		ACTTATGAGGGACCTC	-1.19501	4.55072	C35_Glut_4
		ACTTATGAGGTCCACA	11.6546	4.27387	C35_Glut_1
		ACTTATGAGTAGCCAT	11.0207	5.71068	C35_Glut_1
		ACTTATGAGTTTGGGT	-0.150882	10.2074	C35_Gaba_6
		ACTTATGAGTTTGGTA	-3.72253	4.11816	C35_Glut_4
		ACTTCGCTCACTAGGT	-1.87982	3.66064	C35_Glut_4
		ACTTCGCTCCAAGTTA	11.0217	3.70918	C35_Glut_1
		ACTTCGCTCCTTGTTG	10.742	2.94173	C35_Glut_1
		ACTTGCACAATGCCTA	11.2996	2.31218	C35_Glut_1
		ACTTGCACAGCTAACC	14.4534	-3.17676	C35_Glut_2
		ACTTGCACAGCTCAAC	7.8658	10.6684	C35_Gaba_2
		ACTTGCACATGCTCCC	-2.31354	6.44535	C35_Glut_4
		ACTTGTAAGTTTGTCT	-2.2885	6.23768	C35_Glut_4
		ACTTGTCGTACGATTG	-2.43316	5.19004	C35_Glut_4
		ACTTGTCGTCCAAGAC	9.83272	7.3026	C35_Gaba_1
		ACTTGTCGTGTTTGCT	-2.31894	3.7494	C35_Glut_4
		ACTTGTCGTTTGCAGA	8.28951	-3.82767	C35_Glut_3
		ACTTTGTTCTTGAGGT	-3.25079	4.81845	C35_Glut_4
		AGAAACCCAGGTTTGC	2.35054	2.4711	C35_Gaba_9
		AGAAACTAGCTAATCA	10.2451	-2.96979	C35_Glut_2
		AGAAACTAGGCTACTG	-2.04758	3.45197	C35_Glut_4
		AGAAACTAGTGAACGA	-2.97575	3.44685	C35_Glut_4
		AGAAAGGCAGTTGCGT	-2.89162	3.23655	C35_Glut_4
		AGAACAAGTGAGGTGA	9.79514	8.11678	C35_Gaba_1
		AGAACAAGTTGGCCGA	3.74794	8.25803	C35_Gaba_3
		AGAACCAAGGTGTCCA	-3.51334	4.09254	C35_Glut_4
		AGAACCGCACATGCTA	-3.41662	3.91305	C35_Glut_4
		AGAACCGCACCAAAGG	11.9399	7.39345	C35_Glut_1
		AGAAGGTGTCATAGAT	5.14627	6.20105	C35_Gaba_3
		AGAAGGTGTCCTAGTT	-1.90228	3.07251	C35_Glut_4
		AGAAGGTGTTCGGTAA	10.0492	6.53323	C35_Gaba_1
		AGAATCGAGCATGACT	11.0379	6.93118	C35_Gaba_1
		AGAATCGAGGTACCGC	10.0818	10.9162	C35_Gaba_1
		AGAATCTGTCATCATC	10.2138	4.63965	C35_Glut_1
		AGAATCTGTTTAACCC	-2.19031	3.99511	C35_Glut_4
		AGACAATAGGCAAGTA	-1.14999	4.47282	C35_Glut_4
		AGACACGCAATGCGCT	-2.37441	4.78644	C35_Glut_4
		AGACACGCAGGCTACT	-3.51316	4.39466	C35_Glut_4
		AGACCCGGTAGCAGCT	10.0954	8.90631	C35_Gaba_1
		AGACCCGGTCCTCCAA	-2.3814	5.74193	C35_Glut_4
		AGACCCGGTGTCCAAA	12.5263	5.5545	C35_Glut_1
		AGACTATGTAGGTTGC	-1.26789	3.57781	C35_Glut_4
		AGAGAAGCACCAAAGG	9.86416	5.9556	C35_Gaba_1
		AGAGAAGCACTTCACT	-3.58447	5.25899	C35_Glut_4
		AGAGAGGAGCAACATC	-2.85161	3.44503	C35_Glut_4
		AGAGAGGAGCTGGCTA	-2.68097	3.15016	C35_Glut_4
		AGAGATTAGACTAAGG	-0.741119	7.39294	C35_Gaba_6
		AGAGATTAGGGACTAA	7.60103	8.87153	C35_Gaba_1
		AGAGGATGTTAAGTGT	10.6764	-2.50555	C35_Glut_2
		AGAGGATGTTACCGGG	9.48599	10.6761	C35_Gaba_1
		AGAGGATGTTCAAGAT	14.1441	3.51224	C35_Glut_1
		AGAGGATGTTGCAGTA	8.1552	9.38396	C35_Gaba_2
		AGATGAAGTCAATACG	10.5635	0.392866	C35_Glut_3
		AGATGAAGTTTAACGG	-2.48909	4.18436	C35_Glut_4
		AGATGCTTCGTTACTT	13.148	3.49501	C35_Glut_1
		AGCAAATAGCTTGCTC	-3.64042	5.4853	C35_Glut_4
		AGCAAATAGGATCCGC	6.45387	-1.57798	C35_Glut_3
		AGCAAATAGGGTTAGA	10.6371	8.63307	C35_Gaba_1
		AGCAACAAGCAAACCT	-2.71749	3.90948	C35_Glut_4
		AGCAACAAGCTGTACG	11.5528	3.08265	C35_Glut_1
		AGCAACAAGGACCAGG	7.04684	-0.550644	C35_Glut_3
		AGCAAGGGTTAGGATT	12.969	6.81919	C35_Glut_1
		AGCAATACAGCAATAA	12.0852	-4.12052	C35_Glut_2
		AGCAATTGTAACTACG	-2.31949	5.23323	C35_Glut_4
		AGCACAGCACAGGATG	0.498133	8.0036	C35_Gaba_6
		AGCACAGCACCCTCAC	-2.95582	4.8878	C35_Glut_4
		AGCACAGCATTATGAC	10.3611	-1.60942	C35_Glut_2
		AGCACTAGTACCGTTT	10.11	-8.15544	C35_Glut_1
		AGCAGGTAGCGCCTAA	8.25382	7.89285	C35_Gaba_1
		AGCAGGTAGCTATATG	14.665	-1.22145	C35_Glut_2
		AGCATCCCAATGAAGC	-1.77788	7.31557	C35_Gaba_6
		AGCATCCCACAGGAAT	5.79438	-1.30277	C35_Glut_3
		AGCATCCCACTGGCCA	-3.46601	5.53163	C35_Glut_4
		AGCATCCCAGCAAGAT	-2.98964	6.40839	C35_Glut_4
		AGCATTTCACCTGGTG	9.50349	7.42066	C35_Gaba_1
		AGCATTTCAGCTCATA	-2.65266	5.53717	C35_Glut_4
		AGCCAGTGTAACTACG	7.48114	8.36319	C35_Gaba_2
		AGCCAGTGTCCCGGAA	-2.18965	5.90647	C35_Glut_4
		AGCCGCTAGCCTAATA	-3.38389	4.90369	C35_Glut_4
		AGCCGGTTCAAGTGTC	12.4542	6.33507	C35_Glut_1
		AGCCGGTTCACAAGCT	6.2867	9.05832	C35_Gaba_2
		AGCCTAAGTCACAGAC	-1.51149	3.18254	C35_Glut_4
		AGCCTAAGTTTATTCG	15.7388	2.99146	C35_Glut_10
		AGCCTAGTCAGCTAAC	-3.63887	5.46794	C35_Glut_4
		AGCCTAGTCCATTACT	-3.12648	4.88416	C35_Glut_4
		AGCCTCCGTAGCTAGC	10.537	10.3514	C35_Gaba_1
		AGCCTCCGTATTTGCC	-2.56529	6.55237	C35_Glut_4
		AGCCTCCGTTGAGGTC	10.3283	10.9703	C35_Gaba_1
		AGCCTGGGTCCGTAGG	9.92665	6.78982	C35_Gaba_1
		AGCCTGGGTCGTAAAT	13.0896	2.64552	C35_Glut_1
		AGCCTGGGTCTCAGCC	0.430957	8.01523	C35_Gaba_6
		AGCCTGGGTGATTACG	13.286	7.50159	C35_Gaba_1
		AGCGCTCAGTCCTTTG	5.20539	11.9548	C35_Gaba_2
		AGCGGACCAAAGCGCA	11.5151	5.03388	C35_Glut_1
		AGCGGACCAAGCTTTG	10.786	1.08171	C35_Glut_2
		AGCGGACCACATTAAC	10.4014	8.95583	C35_Gaba_1
		AGCGGACCAGGCTAGA	-1.61644	3.58658	C35_Glut_4
		AGCGGATAGGACCTTG	-1.37055	6.99288	C35_Gaba_6
		AGCGTGCTCATCCTGC	-2.19171	4.71064	C35_Glut_4
		AGCTAAACAACCTAAT	-2.64411	2.27601	C35_Glut_4
		AGCTAAACAAGGACCA	-2.65573	2.33282	C35_Glut_4
		AGCTAAACACAGCCTG	10.9627	6.07674	C35_Glut_1
		AGCTAAACACGAATCC	11.4224	4.72261	C35_Glut_1
		AGCTAAACACTAAGAA	-2.38466	3.82903	C35_Glut_4
		AGCTAAACAGAATGAC	11.5845	-1.92676	C35_Glut_2
		AGCTAACTCAATTACG	11.2287	-2.30927	C35_Glut_2
		AGCTAACTCCAGCACA	9.16482	9.11288	C35_Gaba_2
		AGCTAACTCTGTGCAG	11.6042	-2.64302	C35_Glut_2
		AGCTACGTCAAGTGTC	10.863	5.42828	C35_Glut_1
		AGCTACGTCATGCTTT	-0.243919	10.2456	C35_Gaba_6
		AGCTACGTCCCGAACA	11.3148	6.7256	C35_Glut_1
		AGCTACGTCCGTTAAA	11.157	7.16523	C35_Gaba_1
		AGCTACGTCGTTTCTG	-1.98651	4.27478	C35_Glut_4
		AGCTACTAGGTCATTA	-3.4225	5.90808	C35_Glut_4
		AGCTACTAGGTGAGAC	2.95989	5.76176	C35_Gaba_3
		AGCTACTAGTCACTAA	-3.72993	4.10261	C35_Glut_4
		AGCTAGTTCCTCAGTC	11.9251	0.587036	C35_Glut_2
		AGCTAGTTCGTGCTAG	6.44978	9.52521	C35_Gaba_2
		AGCTATATCCTTAGGG	15.3258	6.47019	C35_Glut_9
		AGCTATATCGGCCATA	-0.712758	8.05553	C35_Gaba_6
		AGCTCATAGCTCCTTA	21.2961	13.0078	C35_Glut_8
		AGCTCATAGGAGGCAT	-3.41685	3.72328	C35_Glut_4
		AGCTCATAGTAAACCC	-2.56138	4.62008	C35_Glut_4
		AGCTCATAGTTTAACG	0.305966	10.1815	C35_Gaba_6
		AGCTGCTCACTTGTTC	-2.52949	6.1113	C35_Glut_4
		AGCTGCTCAGCATTAT	10.5992	3.44886	C35_Glut_1
		AGCTGCTCATCACAGC	13.4345	5.81736	C35_Glut_1
		AGCTTAATCCTGCGAA	13.8234	4.27838	C35_Glut_1
		AGCTTCCTCGTCCTTA	13.3348	7.16284	C35_Gaba_1
		AGCTTGGTCCTAGTTT	11.1023	7.7416	C35_Gaba_1
		AGCTTGGTCCTTTACG	-3.19302	4.51912	C35_Glut_4
		AGCTTTAAGGGTGGAT	22.552	0.254475	C35_Glut_6
		AGGAAACGTGCAACTA	4.843	8.69785	C35_Gaba_7
		AGGAAACGTTAGTGAT	9.62759	-8.93951	C35_Glut_1
		AGGAACGGTCCACAAA	12.1201	-2.18426	C35_Glut_2
		AGGAACGGTCCCGGAA	-1.46884	9.24664	C35_Gaba_6
		AGGAACGGTGCTCCGT	-1.75108	3.95255	C35_Glut_4
		AGGAACGGTGGACCTG	9.25689	-2.74197	C35_Glut_3
		AGGAACGGTTATGTGG	6.02574	-0.714056	C35_Glut_3
		AGGACGTAGATAAAGC	9.72322	11.0771	C35_Gaba_1
		AGGACGTAGCCGCAAC	6.43427	9.78116	C35_Gaba_2
		AGGACGTAGCTTATGA	7.2718	6.52827	C35_Gaba_7
		AGGACGTAGGAGCATA	-3.52062	5.18222	C35_Glut_4
		AGGACGTAGGCCTGGT	-1.17109	3.32281	C35_Glut_4
		AGGACGTAGTCCTGAG	7.40881	2.99578	C35_Glut_1
		AGGACTAAGTTATGGC	12.8981	6.42323	C35_Glut_1
		AGGACTAAGTTGTCTT	-3.24195	4.47825	C35_Glut_4
		AGGAGCTAGCCTCTGT	-0.240884	10.1014	C35_Gaba_6
		AGGAGCTAGGAGTCGG	-1.58247	9.68574	C35_Gaba_6
		AGGAGCTAGGCATTGT	-2.78883	4.72684	C35_Glut_4
		AGGAGCTAGGTGCTGC	10.3794	8.79797	C35_Gaba_1
		AGGATATAGCCTAATA	-0.0906278	10.0701	C35_Gaba_6
		AGGATATAGTAACTCA	13.0837	6.5043	C35_Glut_1
		AGGATATAGTGAACGA	9.36025	-9.16496	C35_Glut_1
		AGGATCCGTCAGTAAT	20.3368	8.9128	C35_Glut_6
		AGGATCCGTCGCGCAA	-0.232282	10.3819	C35_Gaba_6
		AGGATGCAGCAGGTTT	14.993	4.45901	C35_Glut_7
		AGGATGCAGGATTGCT	9.66218	-9.26429	C35_Glut_1
		AGGATGCAGGTGAAAT	-2.76873	5.96448	C35_Glut_4
		AGGATGTCACCAGGTT	-2.80822	5.20768	C35_Glut_4
		AGGATGTCACCTGGTG	-3.42556	5.06962	C35_Glut_4
		AGGATTGAGCTCCCTG	-1.19455	4.52456	C35_Glut_4
		AGGATTGAGGATCCGC	-1.96938	3.4668	C35_Glut_4
		AGGCAATCAATTTGGT	9.4963	-9.0614	C35_Glut_1
		AGGCAATCAGAAACGT	-2.67131	3.43269	C35_Glut_4
		AGGCAATCAGTGAACG	18.2986	5.39006	C35_Glut_6
		AGGCAGGTCCTCAGTC	-1.16287	4.65692	C35_Glut_4
		AGGCAGGTCGTTACAA	10.9538	6.47313	C35_Glut_1
		AGGCCCAGTCACAAAT	-3.36195	4.49253	C35_Glut_4
		AGGCCCAGTCTTGCTG	10.4717	7.37604	C35_Gaba_1
		AGGCCCAGTTGGATCA	-2.27552	6.27813	C35_Glut_4
		AGGCCCAGTTGTTGTC	-2.34807	6.07691	C35_Glut_4
		AGGCGGATCGCTTGCT	-3.1874	4.24092	C35_Glut_4
		AGGCGGATCTACTAAG	3.877	7.39646	C35_Gaba_3
		AGGCTAAAGAAACTGG	11.0435	10.0044	C35_Gaba_1
		AGGCTAAAGGCCCAGT	10.7643	3.08556	C35_Glut_1
		AGGCTAAAGTTTAACG	14.6922	-3.11058	C35_Glut_2
		AGGCTAGCATCCAGGT	7.43613	-2.28142	C35_Glut_3
		AGGGCCTTCCTCATCA	-2.10871	6.17416	C35_Glut_4
		AGGGCCTTCTGTGCCT	9.56582	7.27317	C35_Gaba_1
		AGGGCCTTCTGTTGCC	11.6532	4.21426	C35_Glut_1
		AGGGCTACAGTCTATG	20.858	2.11474	C35_Gaba_5
		AGGGTTGCAACTAGGG	0.102164	10.0748	C35_Gaba_6
		AGGGTTGCAATGCCCG	-2.86391	4.24353	C35_Glut_4
		AGGGTTGCAGGAAGCC	6.09236	9.13686	C35_Gaba_2
		AGGGTTGCAGGCTGTT	6.4736	-0.202521	C35_Glut_3
		AGGTAACCACGTTACA	-0.275883	10.1556	C35_Gaba_6
		AGGTAACCAGTAAAGC	9.2639	8.42169	C35_Gaba_1
		AGGTAACCAGTATGTT	6.16803	-1.41841	C35_Glut_3
		AGGTACGCATAAGTCT	-0.298045	10.1383	C35_Gaba_6
		AGGTACGCATCTAGCA	-2.61828	3.27224	C35_Glut_4
		AGGTATTGTCATGCCC	-0.13132	7.79941	C35_Gaba_6
		AGGTATTGTCTCACTG	19.7661	6.38108	C35_Glut_6
		AGGTATTGTTTGCGAA	-1.77507	7.23108	C35_Gaba_6
		AGGTCAAAGCCTGGTA	11.0684	3.98031	C35_Glut_1
		AGGTCAAAGTAGAGGC	-3.23822	4.91069	C35_Glut_4
		AGGTCATTCATGAGCT	5.77091	10.2806	C35_Gaba_2
		AGGTCATTCCGTTATT	-1.35796	4.23197	C35_Glut_4
		AGGTCATTCCTAACGG	10.32	6.69454	C35_Gaba_1
		AGGTCATTCTAATCAG	-3.55377	4.21305	C35_Glut_4
		AGGTCCGGTAAGCACC	9.53398	-9.51295	C35_Glut_1
		AGGTCCGGTCTATCGT	-2.98469	3.65192	C35_Glut_4
		AGGTCTTAGAGAGGCT	13.8902	4.07685	C35_Glut_1
		AGGTCTTAGGACTAAG	14.4699	11.3058	C35_Gaba_4
		AGGTCTTAGGGATTAG	12.2631	2.77236	C35_Glut_1
		AGGTGAATCACCTGTC	8.12293	-3.04654	C35_Glut_3
		AGGTGAATCAGCTAAC	10.9086	10.5181	C35_Gaba_1
		AGGTGAATCATCCACC	-2.16582	3.08434	C35_Glut_4
		AGGTGAATCATTAGTG	-3.76191	4.25709	C35_Glut_4
		AGGTGAATCCATTACT	10.0756	7.72004	C35_Gaba_1
		AGGTGAATCCGCAACA	-2.83089	3.23962	C35_Glut_4
		AGGTGAATCCGCCAAA	9.91177	-1.62858	C35_Glut_2
		AGGTGAGGTAAACAAG	12.984	2.69382	C35_Glut_1
		AGGTGAGGTAGCTGGT	12.2874	4.44516	C35_Glut_1
		AGGTGAGGTAGTTAAC	-2.00038	4.01626	C35_Glut_4
		AGGTGAGGTCAGGAAG	-1.43051	9.23168	C35_Gaba_6
		AGGTGAGGTTGAGCCG	9.84518	2.83017	C35_Glut_1
		AGGTTAACAAACGGGC	11.5587	2.11436	C35_Glut_1
		AGGTTAACAGAAATTG	12.3828	-4.42381	C35_Glut_2
		AGGTTACTCCAGCACA	12.4795	6.09439	C35_Glut_1
		AGGTTACTCCATCAGG	4.87806	8.81816	C35_Gaba_7
		AGGTTACTCCTAATTC	13.4974	-5.17948	C35_Glut_2
		AGGTTAGAGCTAATCA	19.6543	8.71621	C35_Glut_6
		AGGTTAGAGGTTTACA	-1.89396	5.00332	C35_Glut_4
		AGGTTGCGTTGCTTCG	11.5787	-0.0426082	C35_Glut_2
		AGGTTTATCCGTAAAC	9.14273	-1.45647	C35_Glut_3
		AGGTTTGGTGCAACTA	11.277	9.72346	C35_Gaba_1
		AGGTTTGGTGCTCCGT	14.1322	3.6	C35_Glut_1
		AGTAAACAGGCAACAA	9.71645	9.05071	C35_Gaba_1
		AGTAACACAGCAAGTG	15.2911	5.94809	C35_Glut_7
		AGTAACACAGTTAAAG	13.8622	4.16262	C35_Glut_1
		AGTAACCTCCAGGAAA	-2.60063	5.21033	C35_Glut_4
		AGTAACCTCCATTACT	14.3328	-2.34165	C35_Glut_2
		AGTAACCTCCCGAAGC	-2.85975	3.8095	C35_Glut_4
		AGTAACCTCCCGCATT	-3.62908	4.09789	C35_Glut_4
		AGTAACCTCCCTCGCA	6.98623	10.9822	C35_Gaba_2
		AGTAACCTCTTTAAGG	-3.53487	4.06025	C35_Glut_4
		AGTAACGAGGCCTGGT	10.9201	3.39015	C35_Glut_1
		AGTAATCGTCAAAGAA	22.5246	0.113222	C35_Glut_6
		AGTAATCGTTGGCGTG	6.87172	-1.93209	C35_Glut_3
		AGTAATCGTTTGCTGT	-2.82246	6.47212	C35_Glut_4
		AGTAATCGTTTGTGGA	-2.30343	6.22365	C35_Glut_4
		AGTAATGCAATAAGCA	21.4887	13.8383	C35_Glut_8
		AGTAATGCAGGTATTT	20.8351	1.7196	C35_Gaba_5
		AGTAATGCAGGTTCAC	-1.82914	7.36637	C35_Gaba_6
		AGTACGCGTACTTCAC	-1.51563	9.208	C35_Gaba_6
		AGTAGCTTCACGAATC	10.5027	5.03424	C35_Glut_1
		AGTAGCTTCTCAATTC	2.39794	8.11045	C35_Gaba_7
		AGTAGGATCATAATCG	10.1764	11.3216	C35_Gaba_1
		AGTAGGATCTCCATAT	10.3651	9.59556	C35_Gaba_1
		AGTAGGATCTCTAGCC	-3.1808	4.41755	C35_Glut_4
		AGTATAGCAACCTGGT	-2.47844	5.14931	C35_Glut_4
		AGTATAGCACGTAAGG	-0.830882	6.76821	C35_Gaba_6
		AGTATAGCATAGACTT	-0.224114	6.29823	C35_Gaba_6
		AGTCAAGAGCCATCAG	-0.166447	9.76111	C35_Gaba_6
		AGTCAAGAGCGTGCAC	9.35176	6.50385	C35_Gaba_1
		AGTCAAGAGGAGTCTT	11.0567	6.52105	C35_Glut_1
		AGTCAATGTACGGTAC	-2.54743	3.88496	C35_Glut_4
		AGTCAATGTAGCTGCG	7.12075	9.41659	C35_Gaba_2
		AGTCAATGTATTGCAG	-3.43473	5.83258	C35_Glut_4
		AGTCAATGTCACAGCG	9.92443	-8.66285	C35_Glut_1
		AGTCAATGTGCAATAT	10.1	-8.37176	C35_Glut_1
		AGTCAGGCACATAGCC	-3.28105	3.4529	C35_Glut_4
		AGTCCTGAGACCATAC	11.1193	5.92883	C35_Glut_1
		AGTCCTTGTACTTCAC	-3.36198	4.79678	C35_Glut_4
		AGTCCTTGTGTGTGGT	12.4529	9.03801	C35_Gaba_4
		AGTCGCATCGAAGTAG	-0.945198	6.52551	C35_Gaba_6
		AGTCGCATCGATCAGT	0.0154538	9.52315	C35_Gaba_6
		AGTCGCATCGATTATG	-1.49878	3.43089	C35_Glut_4
		AGTCGCATCTCACATT	-2.93942	3.94358	C35_Glut_4
		AGTCGCATCTCTAGCC	-1.58102	9.43881	C35_Gaba_6
		AGTCTTGCAAGTGTCC	17.4828	-0.258095	C35_Gaba_8
		AGTCTTGCACGTGCTG	15.5175	7.29568	C35_Glut_7
		AGTCTTGCACTCAACA	-3.1407	6.10453	C35_Glut_4
		AGTCTTGCATTGTGGC	11.3313	5.72839	C35_Glut_1
		AGTGAACCAACATAAG	-3.711	5.2007	C35_Glut_4
		AGTGAACCAACTGGGA	-2.41394	4.09016	C35_Glut_4
		AGTGAACCAGACAAAC	12.6783	13.1042	C35_Gaba_7
		AGTGAACCAGGAACCA	-3.61078	4.12894	C35_Glut_4
		AGTGAGTCATAAACCT	-1.75473	4.8782	C35_Glut_4
		AGTGAGTCATCCTAGA	-2.46879	3.3228	C35_Glut_4
		AGTGATGAGATAAAGC	-3.83942	4.04958	C35_Glut_4
		AGTGATGAGCGCTCAA	-1.8387	3.18177	C35_Glut_4
		AGTGATGAGGACACTT	12.5871	7.33067	C35_Glut_1
		AGTGCACGTACCTTAC	-2.9684	4.18092	C35_Glut_4
		AGTGCACGTAGGTTAT	-3.65515	4.16702	C35_Glut_4
		AGTGCACGTGCTGTAA	-2.20411	5.81054	C35_Glut_4
		AGTGCACGTTCACCCA	0.176457	7.76398	C35_Gaba_6
		AGTGCACGTTGCACAA	5.00212	10.9031	C35_Gaba_2
		AGTGCCGGTTAGAGCC	13.2538	8.35879	C35_5-HT_neurons
		AGTGCGGAGCAGCTAT	-0.264444	9.60272	C35_Gaba_6
		AGTGCGGAGCTCCTTA	-3.00172	4.50019	C35_Glut_4
		AGTGCGGAGCTTCTCA	10.6603	7.95555	C35_Gaba_1
		AGTGCGGAGGCTACTG	-0.0114935	7.77329	C35_Gaba_6
		AGTGCGGAGTTTGGGT	-1.27966	3.28107	C35_Glut_4
		AGTGGACAGTTAGTTG	11.6945	4.42378	C35_Glut_1
		AGTGTGGCAAAGCTAA	8.07527	8.75226	C35_Gaba_1
		AGTGTTTCAACAGCCT	-2.27334	3.32977	C35_Glut_4
		AGTGTTTCAGTTTCTC	0.397581	8.05833	C35_Gaba_6
		AGTTACATCATGGTGT	5.03083	10.9473	C35_Gaba_2
		AGTTACTCAATTAGGA	13.7812	3.95751	C35_Glut_1
		AGTTACTCAATTTAGC	11.1254	6.40632	C35_Glut_1
		AGTTACTCAGCCGCTA	14.4468	-4.76538	C35_Glut_2
		AGTTACTCATCCGTAA	21.1012	14.8004	C35_Glut_8
		AGTTACTCATGTTGGC	12.9656	-1.47404	C35_Glut_2
		AGTTATGTCCGCTAGA	10.7878	7.40113	C35_Gaba_1
		AGTTGCAGTGTGAGAG	13.3107	5.731	C35_Glut_1
		AGTTGCAGTTACCGGG	-2.8542	6.56657	C35_Glut_4
		AGTTGCGTCCGGAACC	19.6654	6.17263	C35_Glut_6
		AGTTGCGTCGCAGGCT	-3.10767	3.36475	C35_Glut_4
		AGTTGCGTCGGTTACG	0.0726106	9.83368	C35_Gaba_6
		AGTTGCGTCGGTTTGG	-2.3224	3.40912	C35_Glut_4
		AGTTGGCGTCCACAAA	16.5742	0.74148	C35_Gaba_8
		AGTTGTCAGCACAGGG	10.3683	-2.17228	C35_Glut_2
		AGTTGTCAGTAACCCG	12.0636	-3.66134	C35_Glut_2
		AGTTGTCAGTGTGATC	11.0948	9.09297	C35_Gaba_1
		AGTTTGATCAGCCAAT	11.4302	4.09269	C35_Glut_1
		AGTTTGATCCAAATCA	7.51439	-1.5417	C35_Glut_3
		AGTTTGATCCTCGATC	12.0871	3.51129	C35_Glut_1
		ATAACGACAAATACCT	-2.8219	5.53253	C35_Glut_4
		ATAACGACAAATTCGT	0.279316	7.91134	C35_Gaba_6
		ATAACGACAATTGAGA	-2.28994	6.01742	C35_Glut_4
		ATAACGACACACAATT	12.3077	3.22447	C35_Glut_1
		ATAACGACAGGTTAAA	-2.29279	4.23041	C35_Glut_4
		ATAAGCCTCCTAAATG	6.12477	9.15972	C35_Gaba_2
		ATAAGCCTCGCCTAAG	14.0112	5.20423	C35_Glut_1
		ATAAGCCTCGGTTAGT	-2.2355	5.04656	C35_Glut_4
		ATAAGCCTCTCAATTC	10.757	9.37545	C35_Gaba_1
		ATAAGTCGTAAGGTTT	-0.361414	6.43992	C35_Gaba_6
		ATAATGGCAATTAGGA	11.5889	5.56056	C35_Glut_1
		ATAATGGCACAGAACG	21.1888	3.14671	C35_Gaba_5
		ATACCGGTCACTAAGC	-3.66513	5.36143	C35_Glut_4
		ATACCGGTCCAATTAG	-2.84963	4.63714	C35_Glut_4
		ATACCTGCAATTTGGT	7.89142	3.08728	C35_Glut_1
		ATACCTGCACCAGCAT	21.2599	14.2343	C35_Glut_8
		ATACCTGCAGCCAGTT	-3.34142	4.45758	C35_Glut_4
		ATACCTGCATGCAACC	-1.88935	3.87766	C35_Glut_4
		ATAGATGCACCATATG	-3.19995	4.51173	C35_Glut_4
		ATAGATGCAGGCTGTT	0.160637	10.1982	C35_Gaba_6
[truncated: 32,914 more rows]

## Sheet: Fig 6H
	Figure 6h
[truncated: 33,729 more rows]

## Sheet: Fig 6I
	Figure 6i
[truncated: 33,729 more rows]

## Sheet: Fig 6J
	Figure 6j
[truncated: 33,729 more rows]

[truncated: 1 more sheets: Fig 6K]
