# Supplementary material for: GIPR agonism and antagonism decrease body weight and food intake via different mechanisms in male mice
Source: Nat Metab. 2025 Apr 29;7(6):1282–98. doi: 10.1038/s42255-025-01294-x (PMC12198009; doi:10.1038/s42255-025-01294-x)
Supplement: Supplementary file 10 — Statistical source data for Fig. 7. [file 42255_2025_1294_MOESM10_ESM.xlsx]

## Sheet: Fig 7A
cell_id	UMAP_1	UMAP_2	augur_score	C35_type
AAACAGCCAAGCTTAT	9.6753	8.98302	0.578605	C35_Gaba_1
AAACCAACATATAACC	12.9271	6.36039	0.596236	C35_Glut_1
AAACCGAAGCAAGGTA	10.9129	6.58086	0.596236	C35_Glut_1
AAACCGAAGCCGGTAC	10.0886	3.90722	0.596236	C35_Glut_1
AAACCGCGTCATAGAT	13.3432	2.49959	0.596236	C35_Glut_1
AAACCGCGTCCTTAGT	11.4223	-1.05208	0.598481	C35_Glut_2
AAACCGCGTTCGCTTG	6.23571	0.0677985	0.595147	C35_Glut_3
AAACCGCGTTTAGCGA	8.16834	0.0358021	0.595147	C35_Glut_3
AAACCGGCATCCAGGT	6.04536	9.29408	0.559501	C35_Gaba_2
AAACGCGCAAATGCCC	13.9549	4.81379	0.596236	C35_Glut_1
AAACGCGCACACAATT	8.19902	7.03641	0.578605	C35_Gaba_1
AAACGCGCACAGCCTG	11.4295	8.60403	0.578605	C35_Gaba_1
AAACGCGCATTAAGCT	20.269	9.03023	0.626837	C35_Glut_6
AAACGGATCGAGGTGG	13.62	1.32834	0.596236	C35_Glut_1
AAAGCAAGTGTTTGAG	16.3605	6.80622	0.568095	C35_Glut_9
AAAGCACCAGTAAGTA	6.23954	7.5548	0.636304	C35_Gaba_3
AAAGCACCATACCCGG	4.21623	9.95524	0.559501	C35_Gaba_2
AAAGCCCGTCAACAAT	11.6582	3.98998	0.596236	C35_Glut_1
AAAGCCCGTCCGCTGT_1	8.64127	-2.04003	0.595147	C35_Glut_3
AAAGCCCGTTACCGGG	14.8612	3.88139	0.766066	C35_Glut_10
AAAGCCGCAAGTTATC	9.7373	10.8227	0.578605	C35_Gaba_1
AAAGCCGCAGCACCAT	13.1606	6.28503	0.596236	C35_Glut_1
AAAGCCGCAGGCCTTG	10.0677	7.69372	0.578605	C35_Gaba_1
AAAGCCGCATAGCAGG	10.5486	7.40479	0.578605	C35_Gaba_1
AAAGCCGCATTCAGCA	8.17013	6.89253	0.578605	C35_Gaba_1
AAAGCGGGTTCCATTA	7.1246	7.2129	0.636304	C35_Gaba_3
AAAGCTTGTTTCGCGC	12.6355	4.86049	0.596236	C35_Glut_1
AAAGGACGTTCTTTAG	6.85163	7.91604	0.636304	C35_Gaba_3
AAAGGAGCAGTGAACG	2.14137	2.15744	0.615261	C35_Gaba_9
AAAGGAGCATGAAATG	11.3724	5.64273	0.596236	C35_Glut_1
AAAGGTTAGCAACATC	12.6552	12.5271	0.545635	C35_Gaba_7
AAAGGTTAGGCTACAT	3.4148	3.27316	0.615261	C35_Gaba_9
AAATCCGGTAAGCTCA	10.0048	-8.3239	0.596236	C35_Glut_1
AAATCCGGTCTTGCAT	10.9094	3.67847	0.596236	C35_Glut_1
AAATCCGGTTACTAGG	11.8775	6.62799	0.596236	C35_Glut_1
AAATCCGGTTCAAGCA	11.1552	6.56896	0.596236	C35_Glut_1
AAATCCGGTTCCTGTG	10.4309	6.77588	0.578605	C35_Gaba_1
AAATGCCTCGCATTAA	2.43581	1.97351	0.615261	C35_Gaba_9
AAATGGCCACCCACCT	12.3874	3.04728	0.596236	C35_Glut_1
AAATGGCCAGTATGTT	9.58545	5.41047	0.596236	C35_Glut_1
AACAGATAGCACAGCC	13.5114	-3.17677	0.598481	C35_Glut_2
AACAGGATCCGCCTCA	12.3941	2.43886	0.596236	C35_Glut_1
AACATAGCACCTGGTG	6.28667	-1.5333	0.595147	C35_Glut_3
AACATCATCCTGGTCT	10.3579	3.05643	0.596236	C35_Glut_1
AACCCGCAGGAAACTG	12.0141	10.8186	0.578605	C35_Gaba_1
AACCCGCAGTCTCACC	10.6522	14.7793		C35_Glut_5
AACCGCTCAAATTGCT	9.72368	6.55026	0.578605	C35_Gaba_1
AACCGCTCACTAGGTC	12.1384	-1.38969	0.598481	C35_Glut_2
AACCTCACAACTAACT_1	13.0558	-4.71685	0.598481	C35_Glut_2
AACCTCACAATTGCGC	13.0539	3.84066	0.596236	C35_Glut_1
AACGACAAGACAACAG	6.9599	8.2096	0.578605	C35_Gaba_1
AACGCCCAGGCAGGTG	8.80261	8.85006	0.578605	C35_Gaba_1
AACGGTAAGTTTCCTG	8.64022	9.8171	0.578605	C35_Gaba_1
AACTACTCAATCGCAC	6.20955	-0.961086	0.595147	C35_Glut_3
AACTACTCAGGAACCA	16.4806	6.92027	0.568095	C35_Glut_9
AACTACTCAGGATTAA	7.60711	8.90343	0.578605	C35_Gaba_1
AACTACTCATAATTGC	13.4145	8.53857	0.600011	C35_5-HT_neurons
AACTAGCTCATGGCTG	11.1817	2.62444	0.596236	C35_Glut_1
AACTAGCTCCGTGACA	17.4115	1.56559	0.605204	C35_Gaba_8
AACTAGTGTACGCGCA	11.2406	4.02326	0.596236	C35_Glut_1
AACTAGTGTGCATCGG	7.20027	-2.65257	0.595147	C35_Glut_3
AACTAGTGTGGAAGGC	13.649	1.45587	0.596236	C35_Glut_1
AACTAGTGTTGGTTCT	7.18931	-0.0852516	0.595147	C35_Glut_3
AACTAGTGTTTATTCG	11.2955	4.60257	0.596236	C35_Glut_1
AACTCACAGCAAGGGT	14.7392	10.5322	0.668435	C35_Gaba_4
AACTCACAGTAACCCG	7.2387	9.40171	0.559501	C35_Gaba_2
AACTGTTCACAGCCTG	10.3842	0.78709	0.595147	C35_Glut_3
AACTGTTCAGTCTAGC	9.39213	-0.187674	0.595147	C35_Glut_3
AAGAATCAGGGTGAAC	11.0528	5.32675	0.596236	C35_Glut_1
AAGAATCAGTAGCCAT	11.2993	3.56815	0.596236	C35_Glut_1
AAGAATCAGTGAGAGC	12.0316	5.31374	0.596236	C35_Glut_1
AAGACAAGTGGCTTCC	12.4736	0.424953	0.598481	C35_Glut_2
AAGACAAGTTCCTCCT	16.8221	1.82575	0.605204	C35_Gaba_8
AAGACAAGTTGAGGTC	9.18683	10.3278	0.578605	C35_Gaba_1
AAGACAAGTTTCCACG	20.5102	7.32389	0.626837	C35_Glut_6
AAGACATAGTTAGGCT	10.2947	8.33911	0.578605	C35_Gaba_1
AAGACCAAGCATGACT	11.125	5.97196	0.596236	C35_Glut_1
AAGACCAAGGACCTCA	2.19837	1.91939	0.615261	C35_Gaba_9
AAGCAAGTCTGGCATG	10.987	7.77312	0.578605	C35_Gaba_1
AAGCCTCCAACTCGCG	13.0437	10.6261	0.668435	C35_Gaba_4
AAGCCTCCAGTAGGTG	11.9047	4.88777	0.596236	C35_Glut_1
AAGCCTCCAGTTGCGT	11.9367	2.91814	0.596236	C35_Glut_1
AAGCCTGTCCCTGGAA_1	10.1837	12.1364	0.578605	C35_Gaba_1
AAGCCTGTCGGTCAAT	13.1863	-4.54521	0.598481	C35_Glut_2
AAGCCTTAGCACGATT	15.5447	7.36229	0.570272	C35_Glut_7
AAGCGGGTCACGCGGT	11.7891	7.57375	0.578605	C35_Gaba_1
AAGCGGGTCAGAAACG	7.23816	-2.36573	0.595147	C35_Glut_3
AAGCGTTTCCTAAGAC	12.7242	4.37154	0.596236	C35_Glut_1
AAGCTATGTTCACCCA	15.3038	6.75431	0.570272	C35_Glut_7
AAGCTCCCATAGCGAG	13.8185	-0.0104554	0.598481	C35_Glut_2
AAGCTCCCATTGCGGT	12.554	-4.02753	0.598481	C35_Glut_2
AAGGATCCAATCGCAC	11.4412	6.95015	0.596236	C35_Glut_1
AAGGATGTCCTAGTTT	10.434	9.10265	0.578605	C35_Gaba_1
AAGGATTAGGTTAGCT	10.3186	10.189	0.578605	C35_Gaba_1
AAGGCCCTCAGCTAAC	9.94795	3.68793	0.596236	C35_Glut_1
AAGGTCAAGCTTAACA	9.02723	-1.27757	0.595147	C35_Glut_3
AAGGTCAAGTTCCTGC	6.88998	8.10359	0.578605	C35_Gaba_1
AAGTAGCCACCTAATG	6.92742	0.304765	0.595147	C35_Glut_3
AAGTAGCCATGTTGTG	10.5271	7.75718	0.578605	C35_Gaba_1
AAGTCTATCATCCACC	14.2509	-2.81374	0.598481	C35_Glut_2
AAGTCTATCGTCCTTA	14.0886	-3.87973	0.598481	C35_Glut_2
AAGTCTATCTCCTCTT	11.179	2.15784	0.596236	C35_Glut_1
AAGTGCAAGATGGACA	14.532	5.88645	0.596236	C35_Glut_1
AAGTGCAAGTTTAACG	14.5212	-0.967388	0.598481	C35_Glut_2
AAGTTACGTTGTAACG	8.99179	4.14397	0.596236	C35_Glut_1
AAGTTAGCAAACTCAT	11.1739	5.09691	0.596236	C35_Glut_1
AAGTTTGTCACAAGCT	13.9632	-2.60503	0.598481	C35_Glut_2
AAGTTTGTCCATAATG_1	10.2583	-1.48227	0.598481	C35_Glut_2
AATAGAGGTTCCGCAC	9.10545	9.29978	0.578605	C35_Gaba_1
AATCAGGAGAAAGCAT	8.55353	9.1617	0.578605	C35_Gaba_1
AATCAGGAGTGACCTG	12.6567	13.1008	0.545635	C35_Gaba_7
AATCATCCAATCCTGA	10.4135	-1.17514	0.598481	C35_Glut_2
AATCATCCATGGCCTG	6.35097	10.0292	0.559501	C35_Gaba_2
AATCATGTCACGCATG	13.0065	1.28546	0.596236	C35_Glut_1
AATCATGTCGGTTTGG	8.8786	-1.07458	0.595147	C35_Glut_3
AATCCATCAGCCAGAA	11.5878	3.18695	0.596236	C35_Glut_1
AATCCCTGTATTTGCC	21.1164	13.1942	0.619558	C35_Glut_8
AATCCGTAGCGATACT	15.4525	6.90128	0.570272	C35_Glut_7
AATCTCAAGGGACGCA	7.38225	-2.76046	0.595147	C35_Glut_3
AATCTTGAGCCTGTTC	10.6888	5.5884	0.596236	C35_Glut_1
AATCTTGAGGTTAGAG	15.3027	6.77533	0.570272	C35_Glut_7
AATGAAGGTGGAAACG	10.2778	0.200004	0.595147	C35_Glut_3
AATGCAACAGTAATAG	10.3785	3.55716	0.596236	C35_Glut_1
AATGCATGTAGGTTAT	5.37881	6.61658	0.636304	C35_Gaba_3
AATGCATGTGTTAAAC	11.4481	-2.57604	0.598481	C35_Glut_2
AATGGCGCAAACTAAG	20.1301	2.29128	0.570941	C35_Gaba_5
AATGGCGCAAAGCGGC	9.96992	2.88888	0.596236	C35_Glut_1
AATTACCCATCCCTCA	8.11245	-0.912543	0.595147	C35_Glut_3
AATTAGCGTCCTAAGA	10.6867	1.97726	0.596236	C35_Glut_1
AATTAGCGTTCCGGGA	9.50856	5.42874	0.596236	C35_Glut_1
AATTCGTCACACTAAT	11.7522	2.54778	0.596236	C35_Glut_1
AATTGCCAGGACCTGC	10.6447	5.39509	0.596236	C35_Glut_1
AATTGCCAGGTCCACA	10.6542	2.80512	0.596236	C35_Glut_1
AATTGCTCAGGACACA	11.543	4.77887	0.596236	C35_Glut_1
AATTGGACAGTTATGT	7.44144	-1.60244	0.595147	C35_Glut_3
AATTGGACATGTTGCA	6.66697	-0.830735	0.595147	C35_Glut_3
AATTGGGAGCCTGATG	10.4983	3.73363	0.596236	C35_Glut_1
AATTGTGTCCCTGGAA	7.75666	0.453721	0.595147	C35_Glut_3
AATTTCCTCAAGCTAC	13.0753	-4.25425	0.598481	C35_Glut_2
AATTTCCTCACCAATA	8.53374	5.30841	0.596236	C35_Glut_1
AATTTCCTCCTACCTA	5.02337	5.39558	0.636304	C35_Gaba_3
AATTTCCTCTAGCGAT	12.1058	0.351257	0.598481	C35_Glut_2
AATTTCCTCTAGCGTG	10.6279	-2.70635	0.598481	C35_Glut_2
AATTTGGTCATAACTG	20.3019	9.11397	0.626837	C35_Glut_6
AATTTGGTCTCCTCTT	9.81506	8.15341	0.578605	C35_Gaba_1
ACAAACTGTTCATTTG	15.8835	4.66289	0.596236	C35_Glut_1
ACAAAGGTCCTGGCTT	9.8764	-8.63635	0.596236	C35_Glut_1
ACAAAGGTCTTGAGGT	14.595	3.40951	0.766066	C35_Glut_10
ACAACACTCATAGCCG	11.5123	2.24439	0.596236	C35_Glut_1
ACAACACTCCTGATGG	10.767	8.26084	0.578605	C35_Gaba_1
ACAACAGAGCCGCAAC	16.8031	6.55381	0.568095	C35_Glut_9
ACAACAGAGGGATGAC	10.9999	8.04323	0.578605	C35_Gaba_1
ACAACATGTTAAATGC	10.0867	5.21636	0.596236	C35_Glut_1
ACACCTTGTACGATTG	15.2039	7.48879	0.570272	C35_Glut_7
ACACCTTGTTGGTTGA	7.94549	-0.32356	0.595147	C35_Glut_3
ACACGGACACGCAACT	9.76263	3.47236	0.596236	C35_Glut_1
ACACGGACATTGCGGT	8.06856	-2.26809	0.595147	C35_Glut_3
ACACTAATCACGCATG	10.4739	-2.59287	0.598481	C35_Glut_2
ACACTAATCGATATTG	4.46125	9.41946	0.559501	C35_Gaba_2
ACACTTGCACGTTACA	12.9382	0.447767	0.598481	C35_Glut_2
ACACTTGCAGGAACTG	9.03172	9.08971	0.578605	C35_Gaba_1
ACACTTGCAGGTTCAC	10.9749	-3.93852	0.598481	C35_Glut_2
ACACTTGCAGTAGCCT	16.9252	1.66454	0.605204	C35_Gaba_8
ACAGCCGGTAGTTGGC	8.45852	-1.79622	0.595147	C35_Glut_3
ACAGCCGGTTCCATTA	11.1026	11.4051	0.578605	C35_Gaba_1
ACAGGATCATGCTTAG	7.90393	6.33336	0.578605	C35_Gaba_1
ACAGGCTGTCAGGAAG	10.3941	5.66192	0.596236	C35_Glut_1
ACATAGCTCTTGCAAA	14.804	3.9495	0.766066	C35_Glut_10
ACATCAATCATGGTTA	12.9771	2.22819	0.596236	C35_Glut_1
ACATCAATCCGCCTAT	10.6138	5.87799	0.596236	C35_Glut_1
ACATCATCAAGGATTA	9.04347	-1.82863	0.595147	C35_Glut_3
ACATCATCACCGGTAT	9.85975	9.87135	0.578605	C35_Gaba_1
ACATCATCACGGTACT	13.3531	-3.64724	0.598481	C35_Glut_2
ACATCATCATTGTCAG	12.8028	12.714	0.545635	C35_Gaba_7
ACATTAGTCCGCCAAA	20.2968	9.05696	0.626837	C35_Glut_6
ACCAATATCTCCTCTT	8.58053	9.39032	0.559501	C35_Gaba_2
ACCACACCAAAGCTAA	13.6663	-3.09973	0.598481	C35_Glut_2
ACCACATAGGATTGAG	1.96712	1.94696	0.615261	C35_Gaba_9
ACCAGCTCAATTGCGC	13.5023	3.01117	0.596236	C35_Glut_1
ACCAGGCTCCTCCTAA	10.4486	5.40604	0.596236	C35_Glut_1
ACCATAATCAATACGC	11.9781	3.32251	0.596236	C35_Glut_1
ACCATTAAGCCAGGTC	4.04056	9.92499	0.559501	C35_Gaba_2
ACCATTAAGGCACAGG	14.3074	-4.62906	0.598481	C35_Glut_2
ACCCAGGGTGACATGC	8.66914	6.49544	0.578605	C35_Gaba_1
ACCCGCTGTGATGATT	6.51557	0.257369	0.595147	C35_Glut_3
ACCCGCTGTTTGTCTA	20.0301	3.05311	0.570941	C35_Gaba_5
ACCCGGTAGTTGCGTG	7.33611	-0.774105	0.595147	C35_Glut_3
ACCCGTAAGACTTACA	10.0063	-8.30666	0.596236	C35_Glut_1
ACCCGTAAGGATCACT	12.0403	5.01043	0.596236	C35_Glut_1
ACCCGTAAGGCGAAAC	18.8676	5.82723	0.626837	C35_Glut_6
ACCCGTAAGTTAGTGC	10.9256	5.21987	0.596236	C35_Glut_1
ACCCTCCCATAAGCAA	7.89648	7.6978	0.578605	C35_Gaba_1
ACCCTCCCATTAAACC	13.1416	3.58963	0.596236	C35_Glut_1
ACCCTGTTCGTTATCT	9.26691	10.2544	0.578605	C35_Gaba_1
ACCGAAGCAGCATTAT	10.4764	7.89611	0.578605	C35_Gaba_1
ACCGAAGCAGGGAGGA	13.395	8.41937	0.600011	C35_5-HT_neurons
ACCGAAGCATGAAGTA	6.27001	4.67025	0.595091	C35_Gaba_10
ACCGGCTAGAAACTGG	9.03038	-3.4129	0.595147	C35_Glut_3
ACCGGCTAGGCATTAC	9.91293	9.38572	0.578605	C35_Gaba_1
ACCTAAATCAACAAGG	17.9203	-0.561348	0.605204	C35_Gaba_8
ACCTAAATCACTCGCT	20.1876	4.60861	0.570941	C35_Gaba_5
ACCTAAATCCGCCTCA	11.194	7.29185	0.578605	C35_Gaba_1
ACCTAAATCCTCAGTC	11.1405	-3.86451	0.598481	C35_Glut_2
ACCTAAATCTGGCATG	13.4808	-2.40864	0.598481	C35_Glut_2
ACCTACCTCACTTTAC	14.104	2.05165	0.596236	C35_Glut_1
ACCTACCTCATCCTAT	2.21829	1.92707	0.615261	C35_Gaba_9
ACCTACCTCGCTAAGT	11.1332	11.3977	0.578605	C35_Gaba_1
ACCTACCTCTGTTGCC	11.3473	3.5807	0.596236	C35_Glut_1
ACCTTCCAGGCCATCA	8.29139	4.87444	0.596236	C35_Glut_1
ACCTTGCTCCTCATGC_1	11.4898	4.64919	0.596236	C35_Glut_1
ACCTTGTGTCACCAAA	14.09	4.93344	0.596236	C35_Glut_1
ACGAACAAGCTGGACC	9.98822	5.3613	0.596236	C35_Glut_1
ACGAAGTCATAAGTTC	8.32933	9.69911	0.559501	C35_Gaba_2
ACGAAGTCATGAGTTT	11.4622	3.55524	0.596236	C35_Glut_1
ACGACAAAGGAGGACT	6.04199	9.88342	0.559501	C35_Gaba_2
ACGAGTAAGTTTCCTG	-3.05421	6.2971		C35_Glut_4
ACGATTCAGGCTAGAA	10.3211	6.99203	0.578605	C35_Gaba_1
ACGATTCAGGTGTCCA	19.7272	5.54446	0.570941	C35_Gaba_5
ACGCAAGCAACCGCCA	10.4271	3.78844	0.596236	C35_Glut_1
ACGCAAGCAGTATGTT	13.8735	1.88228	0.596236	C35_Glut_1
ACGCCTAAGGCTTAAC	11.1918	2.54144	0.596236	C35_Glut_1
ACGCCTAAGTCGCAAT	5.77504	-1.49714	0.595147	C35_Glut_3
ACGCCTTTCAATTACG	5.84611	-0.345086	0.595147	C35_Glut_3
ACGCCTTTCATAGCCG	12.6399	4.1836	0.596236	C35_Glut_1
ACGCCTTTCCCGCAAA	14.9935	10.3392	0.668435	C35_Gaba_4
ACGCTTGAGACTTACA	15.5679	-2.78083	0.578605	C35_Gaba_1
ACGGTACGTATGGTGC	8.37761	9.91379	0.559501	C35_Gaba_2
ACGGTACGTGATGAGG	11.3846	0.588805	0.598481	C35_Glut_2
ACGGTACGTTGTTGTC	11.0826	2.69994	0.596236	C35_Glut_1
ACGGTTTAGACTTACA	10.5121	14.7989		C35_Glut_5
ACGGTTTAGCTAATTG	16.5294	7.06394	0.568095	C35_Glut_9
ACGTCAAGTTGTCATC	12.5803	4.08507	0.596236	C35_Glut_1
ACGTCAAGTTTGAGGC	8.32857	5.72153	0.578605	C35_Gaba_1
ACGTCCAAGACCATAC_1	13.1042	3.28297	0.596236	C35_Glut_1
ACGTCCTTCAATCTCT	16.1089	3.49166	0.766066	C35_Glut_10
ACGTCCTTCCCTCAGT	10.5738	-3.40007	0.598481	C35_Glut_2
ACGTTACAGTAACTCA	11.4234	9.39311	0.578605	C35_Gaba_1
ACGTTGTAGCCGCTTT	21.0318	2.17426	0.570941	C35_Gaba_5
ACTAACCAGGAACACA	10.7367	2.76412	0.596236	C35_Glut_1
ACTAACCAGTAGAGGC	9.40809	0.0422138	0.595147	C35_Glut_3
ACTAACGGTCGCGCAA	11.476	8.20136	0.578605	C35_Gaba_1
ACTAACGGTGCATCGG	5.05924	5.30225	0.636304	C35_Gaba_3
ACTAACGGTGTCCAAA	20.8582	14.7437	0.619558	C35_Glut_8
ACTAACGGTTTGTGGA	10.1701	-1.82963	0.598481	C35_Glut_2
ACTAATCCAATACTGT	11.8431	3.60576	0.596236	C35_Glut_1
ACTAGGCGTAATCACG	5.81034	10.1212	0.559501	C35_Gaba_2
ACTATCCGTACCCACC	8.50799	-1.34711	0.595147	C35_Glut_3
ACTATCCGTACCTTAC	7.59736	-2.22868	0.595147	C35_Glut_3
ACTATCCGTGCTTAGA	8.74844	7.64339	0.578605	C35_Gaba_1
ACTATGTCATTTAAGC	13.8604	5.33714	0.596236	C35_Glut_1
ACTCACCTCGTGCCTT	9.7769	8.09967	0.578605	C35_Gaba_1
ACTCACTGTCAAGACC	11.1987	-3.94698	0.598481	C35_Glut_2
ACTCACTGTGAAACAA	17.5727	-0.283758	0.605204	C35_Gaba_8
ACTCACTGTTAAATGC	13.5515	5.71467	0.596236	C35_Glut_1
ACTCACTGTTGTAACG	6.86771	1.01878	0.595147	C35_Glut_3
ACTCACTGTTTGCTGT	13.2769	2.15731	0.596236	C35_Glut_1
ACTCAGTAGCTTTGTT	10.5705	14.7613		C35_Glut_5
ACTCAGTAGGCAAGTA	6.06394	6.33325	0.636304	C35_Gaba_3
ACTCAGTAGTAAACCC	21.5296	13.4569	0.619558	C35_Glut_8
ACTCCTCAGCCTGTTC	15.7967	3.9239	0.766066	C35_Glut_10
ACTCCTCAGTAGCGCC	9.28441	0.0638646	0.595147	C35_Glut_3
ACTCGCGCAAACTGCC	10.7412	8.58274	0.578605	C35_Gaba_1
ACTCGCGCAGCAAGAT	12.3927	2.13137	0.596236	C35_Glut_1
ACTCGCTTCAATCTCT	12.2103	6.02343	0.596236	C35_Glut_1
ACTGAAACAAGTGTTT	12.6051	5.33253	0.596236	C35_Glut_1
ACTGAAACAGCCTTGG	20.7204	14.5419	0.619558	C35_Glut_8
ACTGAATGTTTGAGGC	4.09172	7.43368	0.636304	C35_Gaba_3
ACTTACAAGCCTGTTC	12.6383	3.59927	0.596236	C35_Glut_1
ACTTACAAGGCAAGTA	13.1981	4.12269	0.596236	C35_Glut_1
ACTTACAAGGCATTGT	12.2849	1.43233	0.596236	C35_Glut_1
ACTTACAAGGTTAGCT	15.8531	2.87058	0.766066	C35_Glut_10
ACTTACTTCTGTGCCT	16.0441	10.8108	0.668435	C35_Gaba_4
ACTTAGGGTTACCTGT	10.3739	5.19623	0.596236	C35_Glut_1
ACTTATGAGGAACGGT	11.2756	3.52946	0.596236	C35_Glut_1
ACTTATGAGTTAGTTG	11.9444	5.01051	0.596236	C35_Glut_1
ACTTCGCTCTGTTGCC	8.86182	3.84918	0.596236	C35_Glut_1
ACTTGAATCGTAACGT	8.26792	0.741204	0.595147	C35_Glut_3
ACTTGCACAAGGACCA	12.4491	-3.72538	0.598481	C35_Glut_2
ACTTGCACACTTCACT	8.38266	9.63695	0.559501	C35_Gaba_2
ACTTGTAAGCCGCTTT	7.32245	8.75575	0.559501	C35_Gaba_2
ACTTGTAAGTAAACCC	8.45627	-1.54053	0.595147	C35_Glut_3
ACTTGTCGTCGTAATG	17.8583	-0.46045	0.605204	C35_Gaba_8
ACTTGTCGTTGAGCCG	7.9859	-2.37782	0.595147	C35_Glut_3
ACTTTGTTCGCATCCT	9.87694	-0.262509	0.595147	C35_Glut_3
AGAAACCCAACTCGCG	6.84314	7.53735	0.636304	C35_Gaba_3
AGAAACCCAGCTACGT	12.2602	-2.29679	0.598481	C35_Glut_2
AGAAACCCAGTTAGCC	9.29092	3.95373	0.596236	C35_Glut_1
AGAAACCCATCACTTC	3.28757	6.22266	0.636304	C35_Gaba_3
AGAAACCCATCCTAGA	20.5347	7.09926	0.626837	C35_Glut_6
AGAAACTAGAGGAAGG	9.30561	6.99527	0.578605	C35_Gaba_1
AGAAACTAGCGCATTG	18.4447	7.65354	0.595091	C35_Gaba_10
AGAAACTAGGATCACT	9.56389	8.41575	0.578605	C35_Gaba_1
AGAAAGGCAGTTATGT	12.8036	12.5768	0.545635	C35_Gaba_7
AGAACAAGTCAATAGT	13.909	-5.23635	0.598481	C35_Glut_2
AGAACAAGTTAACGAT	10.4819	-3.31267	0.598481	C35_Glut_2
AGAACCAAGCTTGCTC	20.0497	4.62253	0.570941	C35_Gaba_5
AGAACCGCATTTAAGC	10.8071	3.00975	0.596236	C35_Glut_1
AGAAGGTGTCATCCTG	15.5072	7.66244	0.570272	C35_Glut_7
AGAAGGTGTCCTAATC	12.7301	2.79915	0.596236	C35_Glut_1
AGAATCTGTATTTGCC	11.1864	3.00597	0.596236	C35_Glut_1
AGACAATAGTAGGCGG	9.32107	9.16465	0.578605	C35_Gaba_1
AGACACGCACAATACT	12.4207	2.81255	0.596236	C35_Glut_1
AGACCCGGTAGCCATA	10.8179	2.66606	0.596236	C35_Glut_1
AGACCCGGTATGGTGC	17.4288	-0.0732494	0.605204	C35_Gaba_8
AGACCCGGTTGAGGTC	15.3519	6.29652	0.570272	C35_Glut_7
AGACTATGTAGGATCC	14.2124	-3.44384	0.598481	C35_Glut_2
AGAGAAGCAACAGGAT	4.15048	9.87401	0.559501	C35_Gaba_2
AGAGAGGAGCACAGGG	12.5182	4.97156	0.596236	C35_Glut_1
AGAGAGGAGTAACGGA	6.37963	0.0394513	0.595147	C35_Glut_3
AGAGATTAGGCCAATT	10.8292	5.42917	0.596236	C35_Glut_1
AGAGATTAGGCCCAGT	11.9347	5.71585	0.596236	C35_Glut_1
AGAGATTAGGTTACGT	12.4961	7.00305	0.600011	C35_5-HT_neurons
AGAGATTAGTCAGTAC	6.16895	10.6769	0.559501	C35_Gaba_2
AGAGGATGTCAAACTG	15.098	10.3147	0.668435	C35_Gaba_4
AGAGGATGTCACAGCG	11.7314	7.92235	0.578605	C35_Gaba_1
AGATGAAGTTGAATCG	12.8683	6.89549	0.596236	C35_Glut_1
AGATGCTTCATTCATC	13.004	7.18305	0.578605	C35_Gaba_1
AGCAAATAGCCTGTTC	13.3998	-3.84725	0.598481	C35_Glut_2
AGCAACAAGGCGAATA	13.2436	4.55499	0.596236	C35_Glut_1
AGCAAGGGTAGGTTTG	4.75597	6.4113	0.636304	C35_Gaba_3
AGCAATACAGTTAGCC	11.9541	4.20585	0.596236	C35_Glut_1
AGCAATTGTAAGCACC	10.846	5.16747	0.596236	C35_Glut_1
AGCACTAGTCATTGAG	12.3954	4.09064	0.596236	C35_Glut_1
AGCACTAGTCTCACTG	14.2924	6.00425	0.596236	C35_Glut_1
AGCACTAGTGAGCACT	16.5045	6.9244	0.568095	C35_Glut_9
AGCAGGTAGGACTTAC	4.96809	10.6642	0.559501	C35_Gaba_2
AGCATTTCAATAATGG	10.4072	5.07552	0.596236	C35_Glut_1
AGCATTTCATCACTTC	14.8449	3.89251	0.766066	C35_Glut_10
AGCCAGTGTTAACGGC	16.6063	5.36323	0.568095	C35_Glut_9
AGCCGCTAGTCGCAAT	5.27534	10.3274	0.559501	C35_Gaba_2
AGCCGGTTCGGTTACG	6.84526	0.757387	0.595147	C35_Glut_3
AGCCTAAGTTGCTGGG	12.4926	4.77228	0.596236	C35_Glut_1
AGCCTAAGTTTGCGCC	5.99318	9.13399	0.559501	C35_Gaba_2
AGCCTAGTCCAGCACA	12.4221	5.42761	0.596236	C35_Glut_1
AGCCTAGTCTCCATAT	9.3438	-2.24681	0.595147	C35_Glut_3
AGCCTGGGTGTTTGCT	10.5636	2.88677	0.596236	C35_Glut_1
AGCGATTTCCCGCAAA	3.73215	8.23952	0.636304	C35_Gaba_3
AGCGCTCAGCTAATCA	12.3178	7.71847	0.596236	C35_Glut_1
AGCGCTCAGCTCAAAC	12.3591	4.34115	0.596236	C35_Glut_1
AGCGGACCACCTGCTC	21.3321	13.5102	0.619558	C35_Glut_8
AGCTAAACAAGGCCAA	12.9952	5.28291	0.596236	C35_Glut_1
AGCTAACTCAGCAAAG	21.3179	14.0262	0.619558	C35_Glut_8
AGCTACGTCGCATTAA	5.21962	6.44589	0.636304	C35_Gaba_3
AGCTACTAGGCTTAAC	12.1852	5.35256	0.596236	C35_Glut_1
AGCTAGTTCATTACGA	19.8875	1.81778	0.570941	C35_Gaba_5
AGCTAGTTCTCCATAT	8.64718	7.54645	0.578605	C35_Gaba_1
AGCTATATCCATAAGC	12.2682	0.395518	0.598481	C35_Glut_2
AGCTATATCTGTTGCC	14.6676	11.4448	0.668435	C35_Gaba_4
AGCTCATAGCTAATTG	4.16903	8.15591	0.636304	C35_Gaba_3
AGCTCATAGGAGCACG	12.2883	4.18598	0.596236	C35_Glut_1
AGCTCATAGGGTCTAT	9.88522	-8.6101	0.596236	C35_Glut_1
AGCTTAATCATGGCCA	12.4669	3.0201	0.596236	C35_Glut_1
AGCTTAATCCTCCCTC	13.4752	3.80451	0.596236	C35_Glut_1
AGCTTGGTCTTAGCGG	6.81882	7.3373	0.636304	C35_Gaba_3
AGCTTTAAGAGAGGCT	20.2549	4.62386	0.570941	C35_Gaba_5
AGCTTTAAGGCTAAGA	12.4208	-2.39039	0.598481	C35_Glut_2
AGGAACCAGCAGGTTT	10.3329	2.63885	0.596236	C35_Glut_1
AGGAACCAGGCGCTTA	18.5541	5.68539	0.626837	C35_Glut_6
AGGAACCAGGTCAAAG	8.96263	-0.214827	0.595147	C35_Glut_3
AGGAACCAGTCACTCC	13.2786	5.57465	0.596236	C35_Glut_1
AGGAACGGTAAGGTTT	4.42696	9.41081	0.559501	C35_Gaba_2
AGGAACGGTCACCTAT	5.8502	-0.891349	0.595147	C35_Glut_3
AGGAACGGTTAGGTTG	-1.83087	2.88996		C35_Glut_4
AGGACGTAGCGCAATT	13.1625	-3.68395	0.598481	C35_Glut_2
AGGACGTAGCGGATTT	12.7237	-3.24294	0.598481	C35_Glut_2
AGGACGTAGGTTTGCG	13.3821	0.726243	0.598481	C35_Glut_2
AGGACTAAGGTTTACA	7.76042	0.469938	0.595147	C35_Glut_3
AGGATATAGGCGAATA	19.6535	6.68422	0.626837	C35_Glut_6
AGGATCCGTTACATCC	12.3497	5.42682	0.596236	C35_Glut_1
AGGATGCAGCTGGCTA	14.0428	6.64419	0.568095	C35_Glut_9
AGGATTGAGCAAGATG	6.65464	-0.995865	0.595147	C35_Glut_3
AGGCGGATCGGTCAGC	9.93397	6.02952	0.596236	C35_Glut_1
AGGCTAAAGAGCCGCT	9.39922	5.34329	0.596236	C35_Glut_1
AGGCTAAAGCTGTACG	9.66005	9.96973	0.578605	C35_Gaba_1
AGGCTAAAGGGTGAGT	10.313	4.42974	0.596236	C35_Glut_1
AGGCTAGCAAAGCGCA	13.8848	2.18073	0.596236	C35_Glut_1
AGGCTAGCAAGGTCGA	8.77967	7.46957	0.578605	C35_Gaba_1
AGGCTAGCAGCCTGCA	6.20697	10.7823	0.559501	C35_Gaba_2
AGGGCTACAAACTCAT	2.55902	2.84569	0.615261	C35_Gaba_9
AGGGCTACAGGGAGGA	20.9907	2.68145	0.570941	C35_Gaba_5
AGGGTTGCAATAATGG	10.5103	10.0036	0.578605	C35_Gaba_1
AGGGTTGCACCCACAG	11.687	15.0455		C35_Glut_5
AGGTACGCAAACTGTT	8.14059	0.409876	0.595147	C35_Glut_3
AGGTACGCAAAGGTAC	13.5261	3.7018	0.596236	C35_Glut_1
AGGTCAAAGACTATTG	-2.437	4.42304		C35_Glut_4
AGGTCAAAGCTGTAAC	10.0581	4.17727	0.596236	C35_Glut_1
AGGTCAAAGGAGTCGG	9.31889	-0.643765	0.595147	C35_Glut_3
AGGTCATTCCTAATAG	11.3515	4.11989	0.596236	C35_Glut_1
AGGTCATTCGAGGAAC	11.6669	1.23711	0.596236	C35_Glut_1
AGGTCCGGTTTCCTCC	12.8771	-1.06426	0.598481	C35_Glut_2
AGGTCTTAGCACTTGG	13.7523	4.48342	0.596236	C35_Glut_1
AGGTCTTAGCAGGTTT	14.8392	4.10376	0.766066	C35_Glut_10
AGGTGAGGTCTTGCTG	10.8822	8.07502	0.578605	C35_Gaba_1
AGGTGAGGTGTGCAAC	11.4514	2.97702	0.596236	C35_Glut_1
AGGTTAACACACTAAT	9.11741	10.025	0.578605	C35_Gaba_1
AGGTTAACAGCAACCT	10.3493	10.548	0.578605	C35_Gaba_1
AGGTTAACATGAGCAG	2.40071	2.2534	0.615261	C35_Gaba_9
AGGTTACTCAACCAAC	10.8385	-1.63962	0.598481	C35_Glut_2
AGGTTACTCCTAAGTA	6.11752	10.0158	0.559501	C35_Gaba_2
AGGTTACTCGGTACGC	6.50224	9.45318	0.559501	C35_Gaba_2
AGGTTACTCGGTTAGT	9.55473	-1.45654	0.595147	C35_Glut_3
AGGTTAGAGAAAGGAA	4.83057	6.41398	0.636304	C35_Gaba_3
AGGTTGCGTGTTTGCT	3.02193	5.79091	0.636304	C35_Gaba_3
AGGTTGCGTTAACAGT	11.2389	3.3691	0.596236	C35_Glut_1
AGGTTTATCCTCGATC	11.1187	8.91115	0.578605	C35_Gaba_1
AGGTTTGGTCACAGCG	5.64169	10.2166	0.559501	C35_Gaba_2
AGGTTTGGTTAGACCA	5.20731	8.37082	0.600011	C35_5-HT_neurons
AGTAAACAGAACAAGT	13.3102	7.23037	0.578605	C35_Gaba_1
AGTAACACACCTCGCT_1	9.35897	7.14424	0.578605	C35_Gaba_1
AGTAACACACTGGCTG	20.2508	2.1221	0.570941	C35_Gaba_5
AGTAACACAGCACCAT	11.1956	7.9067	0.578605	C35_Gaba_1
AGTAACACAGTTAAAG_1	6.34613	-1.37604	0.595147	C35_Glut_3
AGTAACGAGTCCTGAG	16.4281	4.60711	0.570272	C35_Glut_7
AGTAATCGTGACATGC	11.9015	5.06106	0.596236	C35_Glut_1
AGTAATCGTGCAATAT	7.03277	0.945887	0.595147	C35_Glut_3
AGTAATGCACTAAGTT	10.8963	4.24474	0.596236	C35_Glut_1
AGTACGCGTGTGCACG	8.58958	8.58782	0.578605	C35_Gaba_1
AGTACGCGTTGGTTCT	10.0846	7.63425	0.578605	C35_Gaba_1
AGTAGGATCGCTAGAT	2.95598	2.99431	0.615261	C35_Gaba_9
AGTAGGATCGGTACGC	4.6764	7.06876	0.636304	C35_Gaba_3
AGTCAAGAGACAAACG	4.64545	5.20825	0.636304	C35_Gaba_3
AGTCAGGCAAATATCC	10.6149	3.76101	0.596236	C35_Glut_1
AGTCAGGCATGTCAAT	9.42241	6.76852	0.578605	C35_Gaba_1
AGTCCTGAGGTAGCTT	10.1965	8.25973	0.578605	C35_Gaba_1
AGTCCTGAGGTGTCCA	16.6589	3.56426	0.766066	C35_Glut_10
AGTCGCATCAATACGC	11.3114	6.67834	0.596236	C35_Glut_1
AGTCGCATCACCTGCT	-3.48425	4.88567		C35_Glut_4
AGTCGCATCGTTAACA	11.2302	3.69335	0.596236	C35_Glut_1
AGTCTTGCAGTTATGT	13.154	2.66217	0.596236	C35_Glut_1
AGTGAACCAAGGTATA	13.9781	5.06017	0.596236	C35_Glut_1
AGTGAACCAGTAGGTG	11.2857	1.60802	0.596236	C35_Glut_1
AGTGAGTCAAATACCT	12.7415	3.98754	0.596236	C35_Glut_1
AGTGATGAGCCTCTCG	12.9755	3.9799	0.596236	C35_Glut_1
AGTGATGAGGCCAATT	13.4744	6.31967	0.596236	C35_Glut_1
AGTGCACGTAAGGTTT	7.27059	-2.51894	0.595147	C35_Glut_3
AGTGCACGTCTCAGCC	21.0804	13.7715	0.619558	C35_Glut_8
AGTGCACGTTGTGATG	10.2975	0.785906	0.595147	C35_Glut_3
AGTGCCGGTAACCAGC	5.77139	-0.460266	0.595147	C35_Glut_3
AGTGCGGAGGAGGCAT	10.6019	3.49427	0.596236	C35_Glut_1
AGTGCGGAGTTACCGG	4.13168	4.99213	0.636304	C35_Gaba_3
AGTGGACAGTGGACAA	7.245	-2.62097	0.595147	C35_Glut_3
AGTGTGGCACGTGCTG	13.0256	2.21668	0.596236	C35_Glut_1
AGTGTGGCAGTTATCG	13.8471	-0.431225	0.598481	C35_Glut_2
AGTGTGGCATGTGGGA	13.9641	-4.33704	0.598481	C35_Glut_2
AGTGTTTCAGCCGCTA	14.9147	5.10875	0.570272	C35_Glut_7
AGTGTTTCAGGAACCA	20.8163	1.7178	0.570941	C35_Gaba_5
AGTTACATCCTGAGTG	5.20075	5.51663	0.636304	C35_Gaba_3
AGTTATGTCATCGTTT	14.1017	-1.93988	0.598481	C35_Glut_2
AGTTATGTCATGCATA	11.8404	5.02271	0.596236	C35_Glut_1
AGTTGCAGTAATCCCT	9.33795	10.4072	0.578605	C35_Gaba_1
AGTTGCAGTAGCTAAT	20.4162	14.2455	0.619558	C35_Glut_8
AGTTGCAGTTTAACCC	5.38837	7.14658	0.636304	C35_Gaba_3
AGTTGCGTCACAGCGC	9.93099	11.2987	0.578605	C35_Gaba_1
AGTTGCGTCGCTTGCT	13.9498	2.3598	0.596236	C35_Glut_1
AGTTGGCGTTGTAACG	9.73183	0.325402	0.595147	C35_Glut_3
ATAACGACAGTACCGT	13.9814	-2.85943	0.598481	C35_Glut_2
ATAACGACATCCAGGT	13.59	5.60003	0.596236	C35_Glut_1
ATAAGCCTCATTACTC	12.5183	6.64695	0.596236	C35_Glut_1
ATAAGCCTCTAAATCG	13.0085	10.6013	0.668435	C35_Gaba_4
ATAAGTCGTGACATAT	20.735	2.98503	0.570941	C35_Gaba_5
ATACCGGTCGATTTAG	12.7104	6.07413	0.596236	C35_Glut_1
ATACCGGTCGCGCTAA	12.1139	-3.71481	0.598481	C35_Glut_2
ATACCGGTCGTTTCTG	23.2088	0.499247	0.626837	C35_Glut_6
ATACCTGCATACTCCT	9.94412	3.09496	0.596236	C35_Glut_1
ATACCTGCATCACTTC	7.82216	-2.45656	0.595147	C35_Glut_3
ATACCTGCATGCTATG	12.6129	4.86581	0.596236	C35_Glut_1
ATAGATGCACCTCAGG	12.7852	-4.59969	0.598481	C35_Glut_2
ATAGCATGTACCAGGT	16.4061	3.02143	0.766066	C35_Glut_10
ATAGCATGTGGTTAGC	11.0817	-2.44446	0.598481	C35_Glut_2
ATAGCATGTGTTTGTC	10.2111	3.32746	0.596236	C35_Glut_1
ATAGGTACAATAGCAA	15.5398	2.88747	0.766066	C35_Glut_10
ATAGGTACAGCTCAAC	11.2796	-0.647409	0.598481	C35_Glut_2
ATAGGTACAGTAATAG	11.7373	-3.20944	0.598481	C35_Glut_2
ATATAGGCAATGAAGC	14.6684	4.69791	0.570272	C35_Glut_7
ATATAGGCAATTAGGA	11.6158	4.6792	0.596236	C35_Glut_1
ATATAGGCACAGGATG	10.9227	-2.57441	0.598481	C35_Glut_2
ATATGCATCTTGTTCG	9.40159	-3.13859	0.595147	C35_Glut_3
ATATGCTCAAGGGTTG	9.452	8.71987	0.578605	C35_Gaba_1
ATATGCTCACAAACTT	11.911	-4.3583	0.598481	C35_Glut_2
ATCAAGACAAATTCGT	20.5403	14.3994	0.619558	C35_Glut_8
ATCAAGACAATAACCT	9.24586	-1.26144	0.595147	C35_Glut_3
ATCAAGACATAAGTTC	11.8497	8.45119	0.578605	C35_Gaba_1
ATCAAGCTCATGAAGG	6.56872	6.26747		C35_Gaba_6
ATCAAGCTCGCGACAC	15.05	6.03263	0.570272	C35_Glut_7
ATCAATCCAGCTAATT	7.04837	0.336306	0.595147	C35_Glut_3
ATCACAATCAATGAGG	13.4327	10.7144	0.668435	C35_Gaba_4
ATCACACAGAACCTAC	12.4047	1.24708	0.598481	C35_Glut_2
ATCACCCTCATTTAGG	15.5961	5.09341	0.570272	C35_Glut_7
ATCACCCTCTTACTCG	14.9027	4.02221	0.766066	C35_Glut_10
ATCAGGTTCTAAGGTC	14.2619	4.29936	0.596236	C35_Glut_1
ATCAGGTTCTATCGCC	11.3333	-0.616068	0.598481	C35_Glut_2
ATCATGTCACGGTTTA	7.31682	-0.444848	0.595147	C35_Glut_3
ATCATGTCATGTTGGC	13.9257	2.48762	0.596236	C35_Glut_1
ATCATGTCATTCCTGT	10.665	1.44669	0.596236	C35_Glut_1
ATCCACCTCAAACTCA	9.18574	5.39555	0.596236	C35_Glut_1
ATCCCGCGTTATCGAG	9.28382	8.07349	0.578605	C35_Gaba_1
ATCCCGCGTTTATCGC	12.0387	7.68417	0.578605	C35_Gaba_1
ATCCGTGAGAGAGGCT	14.4768	-2.69704	0.598481	C35_Glut_2
ATCCGTGAGGCAAGTA	6.94846	0.891579	0.595147	C35_Glut_3
ATCCTCATCACAGCGC	12.1366	-1.78355	0.598481	C35_Glut_2
ATCCTCATCTAACCAA	11.0025	5.9998	0.596236	C35_Glut_1
ATCCTGACATAGACTT	11.4041	-3.14863	0.598481	C35_Glut_2
ATCGAGGCAGGCGATA	13.8949	-0.591339	0.598481	C35_Glut_2
ATCGAGGCAGTAAAGC	15.208	6.42563	0.570272	C35_Glut_7
ATCGAGGCATCACAGC	12.8888	7.72386	0.600011	C35_5-HT_neurons
ATCGAGGCATTGTGTG	12.0573	5.39189	0.596236	C35_Glut_1
ATCGCTTGTCCTTCAG	4.05244	8.0601	0.636304	C35_Gaba_3
ATCGGCCAGGCGCATC	11.0897	1.75693	0.596236	C35_Glut_1
ATCTATGAGACTAAGG	4.33231	9.96839	0.559501	C35_Gaba_2
ATCTATGAGGAAGTAT	8.90371	3.94816	0.596236	C35_Glut_1
ATGAAGTAGAGCCGCT	7.2145	10.483	0.559501	C35_Gaba_2
ATGAAGTAGTGAACGA	12.6538	-3.90884	0.598481	C35_Glut_2
ATGAATGCACTGACTA	10.9173	-3.73359	0.598481	C35_Glut_2
ATGACAACAACTCGCG	8.23493	-4.29471	0.595147	C35_Glut_3
ATGACAACACCAGGTT	7.29964	7.00767	0.578605	C35_Gaba_1
ATGACCAGTCGAAGTC	16.1628	1.23544	0.605204	C35_Gaba_8
ATGACCAGTGAGCAAG	8.4744	0.492707	0.595147	C35_Glut_3
ATGACCAGTTGCGCGA	7.89206	-0.459007	0.595147	C35_Glut_3
ATGACGAAGGCCTTAG	14.7584	3.5112	0.570272	C35_Glut_7
ATGACGAAGTTGTCTT	9.77717	7.75154	0.578605	C35_Gaba_1
ATGACTCAGGTGAAAT	10.1599	8.45897	0.578605	C35_Gaba_1
ATGACTCAGTGTTGCG	10.9945	2.7929	0.596236	C35_Glut_1
ATGAGCCGTACTTCAC	10.0642	9.89501	0.578605	C35_Gaba_1
ATGAGCCGTTTGACCT	12.1674	4.34739	0.596236	C35_Glut_1
ATGAGCCGTTTGGGTA	10.2957	-1.32156	0.598481	C35_Glut_2
ATGATGACATCCCGCT	9.66657	11.2115	0.578605	C35_Gaba_1
ATGATGGAGGATGATG	12.1487	3.05322	0.596236	C35_Glut_1
ATGCAAACAAATTCGT	15.9703	10.718	0.668435	C35_Gaba_4
ATGCAAACAGCCTGCA	10.9096	8.95182	0.578605	C35_Gaba_1
ATGCAAACATTAAACC	12.6381	6.05026	0.596236	C35_Glut_1
ATGCAGGCAGGAATCG	9.92072	8.65952	0.578605	C35_Gaba_1
ATGCATTCATTCCTGT	10.4272	2.99134	0.596236	C35_Glut_1
ATGCTTAAGATACTTG	15.118	4.06775	0.766066	C35_Glut_10
ATGCTTAAGCTAGAAG_1	9.91804	10.5351	0.578605	C35_Gaba_1
ATGGACAAGAATCGCT	12.5038	-4.37106	0.598481	C35_Glut_2
ATGGACAAGTTATGTG	11.8304	3.01584	0.596236	C35_Glut_1
ATGGCCCAGTCAATTG	10.7344	5.61451	0.596236	C35_Glut_1
ATGGCCCAGTCCTTTG	13.9339	6.26378	0.596236	C35_Glut_1
ATGGCTGTCAATCATG	8.0465	-4.56031	0.595147	C35_Glut_3
ATGGCTGTCACCTGTC	12.2775	6.80705	0.596236	C35_Glut_1
ATGGCTGTCCTCCATA	15.2436	10.033	0.668435	C35_Gaba_4
ATGGTCTAGGAGCACG	9.73793	11.205	0.578605	C35_Gaba_1
ATGGTCTAGGATTGCT	7.92978	-0.982254	0.595147	C35_Glut_3
ATGGTGCGTCATAAGT	13.736	5.42012	0.596236	C35_Glut_1
ATGGTGCGTTTGGCTT	6.92969	7.78246	0.636304	C35_Gaba_3
ATGGTGCGTTTGGGTA	11.9158	-3.66748	0.598481	C35_Glut_2
ATGTAACGTGCATTTC	6.73618	1.12222	0.595147	C35_Glut_3
ATGTAAGCACCATATG	12.5527	0.349198	0.598481	C35_Glut_2
ATGTAAGCATAGCGAG	14.1078	2.28594	0.596236	C35_Glut_1
ATGTAAGCATTAGGCC	5.44953	11.3309	0.559501	C35_Gaba_2
ATGTCATCATGAATAG	7.26161	7.09332	0.578605	C35_Gaba_1
ATGTCCACAAGGTGGC	7.52025	-1.2427	0.595147	C35_Glut_3
ATGTCCACAATTGAGA	7.79715	9.87685	0.559501	C35_Gaba_2
ATGTCCACAGTTGCGT	9.85712	4.31813	0.596236	C35_Glut_1
ATGTCCACATGGTTAT	21.4004	14.088	0.619558	C35_Glut_8
ATGTGAGAGAGCCGCT	14.3272	-3.72886	0.598481	C35_Glut_2
ATGTGAGAGGCATTAC	12.1668	9.02853	0.578605	C35_Gaba_1
ATGTGAGAGTTAGAGG	8.2441	-4.76932	0.595147	C35_Glut_3
ATGTTGTCAAGCGATG	11.7551	7.49563	0.578605	C35_Gaba_1
ATTAACCCATAGCTTG	10.3385	11.4495	0.578605	C35_Gaba_1
ATTAACCCATTGCGAC	6.93379	7.47585	0.636304	C35_Gaba_3
ATTACCCGTAACCACA	14.6382	11.5572	0.668435	C35_Gaba_4
ATTACCCGTGTTGTAG	13.6637	-2.54461	0.598481	C35_Glut_2
ATTACTGAGATAAAGC	11.6987	7.77355	0.578605	C35_Gaba_1
ATTACTGAGCATTATG	18.9507	5.97945	0.626837	C35_Glut_6
ATTACTGAGCGATACT	18.5356	7.77788	0.595091	C35_Gaba_10
ATTACTGAGGCCTAAT	12.3739	5.46809	0.596236	C35_Glut_1
ATTACTGAGTCTGGGC	12.3441	3.56493	0.596236	C35_Glut_1
ATTACTGAGTGCACGC	12.9845	-1.49056	0.598481	C35_Glut_2
ATTAGCTCACAATACT	15.739	0.0515893	0.595091	C35_Gaba_10
ATTAGCTCACCCTCAC	12.617	4.56563	0.596236	C35_Glut_1
ATTAGCTCAGTACCGT	12.8061	4.47276	0.596236	C35_Glut_1
ATTATCCTCCTCGATC	6.93628	7.79622	0.636304	C35_Gaba_3
ATTATGGTCAGGATGA	6.7284	-0.302542	0.595147	C35_Glut_3
ATTATGGTCTTGACCC	20.4264	8.58291	0.626837	C35_Glut_6
ATTCAACCAACCCTCC	10.6556	-1.81151	0.598481	C35_Glut_2
ATTCAACCAATATGGA	10.9596	0.849977	0.595147	C35_Glut_3
ATTCAACCAGCTCAAC	7.98307	7.8811	0.578605	C35_Gaba_1
ATTCAACCAGGCTTCG	14.2949	5.67719	0.596236	C35_Glut_1
ATTCAACCAGTTTGGC	4.21487	5.16593	0.636304	C35_Gaba_3
ATTCACTTCAAAGGCA	17.7969	-0.570242	0.605204	C35_Gaba_8
ATTCACTTCACCATTT	13.78	-4.87626	0.598481	C35_Glut_2
ATTCACTTCACTAATG	15.8627	10.7311	0.668435	C35_Gaba_4
ATTCACTTCAGCCAAT	10.5378	3.64032	0.596236	C35_Glut_1
ATTCATGAGTGAACAG	13.0295	-4.47974	0.598481	C35_Glut_2
ATTCCTAGTACCGAAC	14.9631	-4.19301	0.598481	C35_Glut_2
ATTCCTAGTAGTTAAC	9.7335	-0.270983	0.595147	C35_Glut_3
ATTCCTAGTTACTTCA	11.0089	3.02187	0.596236	C35_Glut_1
ATTCCTAGTTAGGTTG	20.2483	6.50823	0.626837	C35_Glut_6
ATTCCTAGTTTGGGCG	7.76616	5.70553	0.578605	C35_Gaba_1
ATTCGTTTCGCATCCT	12.1642	-2.94655	0.598481	C35_Glut_2
ATTGAAGCAACACCTA	12.5244	5.40464	0.596236	C35_Glut_1
ATTGAAGCACTCAACA	12.0254	2.22874	0.596236	C35_Glut_1
ATTGAAGCATAGACTT	12.6458	3.1703	0.596236	C35_Glut_1
ATTGACTCATGAATAG	11.8006	3.28951	0.596236	C35_Glut_1
ATTGCACAGGGCTTAT	8.40752	-2.23856	0.595147	C35_Glut_3
ATTGCAGGTTAGGTTG_1	10.1376	6.29431	0.596236	C35_Glut_1
ATTGCTCGTAACCACA	5.92561	-0.0181682	0.595147	C35_Glut_3
ATTGGCTAGTGTTGTA	8.21357	-4.6642	0.595147	C35_Glut_3
ATTGGTTCAATATAGG	10.3841	0.845852	0.595147	C35_Glut_3
ATTGTCCGTAAGCTCA	9.13162	6.59221	0.578605	C35_Gaba_1
ATTGTCCGTCATGCAA	10.9961	-0.813972	0.598481	C35_Glut_2
ATTGTCCGTTAAATGC	14.1494	-2.73299	0.598481	C35_Glut_2
ATTGTGATCTCAATAG	2.20516	1.9195	0.615261	C35_Gaba_9
ATTTAGCCACAGGGAC	15.5272	10.086	0.668435	C35_Gaba_4
ATTTAGCCAGCTAATT	9.31877	10.4369	0.578605	C35_Gaba_1
ATTTAGCCAGCTTAAT	10.8927	4.40308	0.596236	C35_Glut_1
ATTTAGCCATTGTGCA	18.9136	7.4416	0.595091	C35_Gaba_10
ATTTGCAAGGCTACAT	6.93409	11.1347	0.559501	C35_Gaba_2
ATTTGCAAGTAAGTGG	2.55049	2.90312	0.615261	C35_Gaba_9
ATTTGTGAGCTAAAGG	13.0018	9.26208	0.668435	C35_Gaba_4
ATTTGTGAGTTACCGG	10.874	11.1	0.578605	C35_Gaba_1
CAAACAACAAGGAATC	5.30428	5.41517	0.636304	C35_Gaba_3
CAAACCGTCACAAGCT	10.7801	6.18067	0.596236	C35_Glut_1
CAAACGCGTATTGAGT	8.4779	0.14587	0.595147	C35_Glut_3
CAAACGCGTCATAGAT	16.5751	3.6502	0.766066	C35_Glut_10
CAAACTGGTGGATTGC	2.46915	2.34478	0.615261	C35_Gaba_9
CAAACTGGTTAGCTGA	10.0296	0.547687	0.595147	C35_Glut_3
CAAAGCGCAAAGCGCA	10.6515	4.45334	0.596236	C35_Glut_1
CAAAGCGCAACAGCCT	12.4158	6.37554	0.600011	C35_5-HT_neurons
CAAAGCGCATGACTAT	11.1977	3.9237	0.596236	C35_Glut_1
CAAAGGATCGCTATGG	9.87653	-1.96767	0.598481	C35_Glut_2
CAAAGGATCTAATTGG	11.3839	-2.99314	0.598481	C35_Glut_2
CAAAGTGAGCCTTAAA	9.52661	8.13645	0.578605	C35_Gaba_1
CAAAGTGAGGACCTGC	6.46445	8.35997	0.578605	C35_Gaba_1
CAAATCATCAGCTAAC	8.22832	9.97088	0.559501	C35_Gaba_2
CAAATCATCCCGAAGC	5.09994	11.1095	0.559501	C35_Gaba_2
CAAATCATCTATTGTC	11.134	-2.9902	0.598481	C35_Glut_2
CAACAATGTGGATTAT	11.5673	5.60769	0.596236	C35_Glut_1
CAACAATGTTAACACG	13.9512	-4.44805	0.598481	C35_Glut_2
CAACAGGCAGAAATTG	10.8705	8.82748	0.578605	C35_Gaba_1
CAACCCGCAGCTCAAC	9.39204	0.164373	0.595147	C35_Glut_3
CAACCCTTCACAGGAA	12.7259	4.06811	0.596236	C35_Glut_1
CAACCGGGTGCATTAG	11.236	3.31731	0.596236	C35_Glut_1
CAACTAGGTCGAAGTC	20.0031	6.80775	0.626837	C35_Glut_6
CAACTAGGTTCAAGCA	20.1044	2.79218	0.570941	C35_Gaba_5
CAACTAGGTTTAACCC	11.0441	4.56157	0.596236	C35_Glut_1
CAAGAACCACTTAACG	9.43235	-3.07045	0.595147	C35_Glut_3
CAAGAACCATGGTTAT	16.2105	3.04434	0.766066	C35_Glut_10
CAAGACAAGAAAGCAT	12.931	9.31237	0.668435	C35_Gaba_4
CAAGACAAGCCTCTCG	9.6086	2.94713	0.596236	C35_Glut_1
CAAGGCTGTCACGGAT	7.23172	-0.493647	0.595147	C35_Glut_3
CAAGGCTGTTGTAAAC	12.9061	7.09699	0.596236	C35_Glut_1
CAAGGCTGTTTGGTTC	16.8331	3.72001	0.766066	C35_Glut_10
CAAGTAACAGGCGATA	18.9094	7.69578	0.595091	C35_Gaba_10
CAAGTAACATTGCAGC	14.5874	11.5166	0.668435	C35_Gaba_4
CAAGTGAAGTAAGTGG	8.75563	7.14879	0.578605	C35_Gaba_1
CAATAAGCACCTGCTC	6.91024	8.35389	0.578605	C35_Gaba_1
CAATAAGCATTAGCCA	11.1363	11.5947	0.578605	C35_Gaba_1
CAATAAGCATTGTGTG	8.5498	9.67507	0.559501	C35_Gaba_2
CAATATGTCACGCGGT	10.2227	11.3265	0.578605	C35_Gaba_1
CAATATGTCGGTACGC	15.2379	4.04573	0.766066	C35_Glut_10
CAATATGTCGTACCGA	11.11	8.89984	0.578605	C35_Gaba_1
CAATCCTGTAACCACA	10.7344	-2.15197	0.598481	C35_Glut_2
CAATCCTGTTGTTGGA	6.60932	7.60628	0.636304	C35_Gaba_3
CAATCCTGTTTACGTC	5.00891	5.39352	0.636304	C35_Gaba_3
CAATCGCCATGTGGGA	9.86379	10.7888	0.578605	C35_Gaba_1
CAATGTGGTGCTTAGA	11.8889	7.90222	0.578605	C35_Gaba_1
CACAAGCGTGATCATG	21.1302	3.40584	0.570941	C35_Gaba_5
CACAAGCGTTAGCCAA	16.1836	3.46264	0.766066	C35_Glut_10
CACAAGCGTTAGGCGT	9.22656	0.218188	0.595147	C35_Glut_3
CACAATATCATAGCCG	12.4532	-2.18801	0.598481	C35_Glut_2
CACAGGCTCATTGACA	17.5016	1.55856	0.605204	C35_Gaba_8
CACAGGGAGCTGGAAA	12.0485	10.1344	0.668435	C35_Gaba_4
CACATACAGCACCACA	1.98435	1.92735	0.615261	C35_Gaba_9
CACATACAGGAGTCTT	11.3287	-1.48742	0.598481	C35_Glut_2
CACCAACCAACTAGAA	8.80977	7.28738	0.578605	C35_Gaba_1
CACCGGTAGCCGCTTT	10.0213	8.49141	0.578605	C35_Gaba_1
CACCGGTAGTCGCTAG	12.2557	5.17496	0.596236	C35_Glut_1
CACCGGTAGTCTATGA	7.46191	-0.049487	0.595147	C35_Glut_3
CACCTCAGTGGCTTCC	14.9152	3.89906	0.766066	C35_Glut_10
CACGCAATCACAGCGC	17.0942	6.49431	0.568095	C35_Glut_9
CACGCAATCACCTGCT	12.2248	6.85982	0.596236	C35_Glut_1
CACGCTAAGGAGTCGG	8.60407	-3.4858	0.595147	C35_Glut_3
CACGCTAAGGTCAAAG	11.4637	1.53366	0.598481	C35_Glut_2
CACTGACCATAGTCAT	6.77499	-2.81084	0.595147	C35_Glut_3
CACTGACCATATTGAC	11.423	1.85656	0.596236	C35_Glut_1
CACTTAAAGCCTGTTC	20.2718	9.193	0.626837	C35_Glut_6
CACTTAAAGGTAAGCA	8.27905	7.30648	0.578605	C35_Gaba_1
CAGAACCGTACTTAGG	8.86272	-1.37197	0.595147	C35_Glut_3
CAGAACCGTTCCATTA	11.1641	15.6592		C35_Glut_5
CAGAATCTCGATAACC	9.6121	9.57123	0.578605	C35_Gaba_1
CAGCATGTCTCCTCTT	14.8611	4.89347	0.570272	C35_Glut_7
CAGCATTAGACTATTG	7.25763	9.66037	0.559501	C35_Gaba_2
CAGCATTAGGGTGAAC	10.7256	7.94011	0.578605	C35_Gaba_1
CAGCCAATCCAATTAG	11.9286	5.93108	0.596236	C35_Glut_1
CAGCCAATCCCGTTGT	11.3977	4.38562	0.596236	C35_Glut_1
CAGCCTAAGAGAGCCG	8.45005	-1.68717	0.595147	C35_Glut_3
CAGCCTAAGGACTTAC	11.3988	2.981	0.596236	C35_Glut_1
CAGCCTTTCACAGCCA	20.6811	3.33625	0.570941	C35_Gaba_5
CAGCCTTTCGGTTAGT	12.168	1.71907	0.598481	C35_Glut_2
CAGCTAAGTTAGCAGC	6.39883	-1.08906	0.595147	C35_Glut_3
CAGCTATAGGTGTCCA	13.4395	4.09021	0.596236	C35_Glut_1
CAGCTCAAGACTATTG	12.4113	-4.09549	0.598481	C35_Glut_2
CAGCTCAAGGCCAATT	7.25502	9.31977	0.559501	C35_Gaba_2
CAGCTCAAGTATGTGC	16.617	0.748619	0.605204	C35_Gaba_8
CAGGACACAACTGGCT	7.84841	-4.53717	0.595147	C35_Glut_3
CAGGACACAGCACGAA	8.58776	8.38922	0.578605	C35_Gaba_1
CAGGACACAGGCATCT	3.97437	8.10094	0.636304	C35_Gaba_3
CAGGACACATTGTCAG	16.2738	3.20907	0.766066	C35_Glut_10
CAGGCTATCATAATCG	10.5944	4.05314	0.596236	C35_Glut_1
CAGGCTATCTAACCAA	8.30004	8.52183	0.578605	C35_Gaba_1
CAGGCTGGTTTGTGGA	15.0252	7.20892	0.570272	C35_Glut_7
CAGGGTGAGGTAAGGC	13.8702	6.67056	0.568095	C35_Glut_9
CAGGGTGAGTGAGCGG	7.41455	-0.705838	0.595147	C35_Glut_3
CAGGTCCAGAGAGGAG	12.415	2.69136	0.596236	C35_Glut_1
CAGGTGGAGGATCCGC	11.635	4.89081	0.596236	C35_Glut_1
CAGGTGGAGGTAAGGC	11.3585	8.30375	0.578605	C35_Gaba_1
CAGGTGGAGTAAACCC	9.96779	1.00999	0.595147	C35_Glut_3
CAGGTTTAGCATGCAT	9.48713	2.99118	0.596236	C35_Glut_1
CAGGTTTAGGGTTAGA	6.10779	5.33463	0.545635	C35_Gaba_7
CAGTACCCACTGACCG	7.21731	-0.211933	0.595147	C35_Glut_3
CAGTACCCAGCCAGTT	5.34526	6.65505	0.636304	C35_Gaba_3
CATAACGGTCAATACG	11.6463	-0.785755	0.598481	C35_Glut_2
CATAACGGTTCGGTAA	9.59146	4.29061	0.596236	C35_Glut_1
CATAAGCTCACTTCAT	15.5622	7.20846	0.570272	C35_Glut_7
CATAATGTCGGCCATA_1	8.4405	5.68825	0.578605	C35_Gaba_1
CATAGACTCGTTACAA	7.1251	-2.50909	0.595147	C35_Glut_3
CATAGCTAGCCGCAAC	8.62321	-1.91453	0.595147	C35_Glut_3
CATAGGCGTAAGCTCA	5.81245	10.0221	0.559501	C35_Gaba_2
CATAGGTTCTCACTCA	11.0344	8.16391	0.578605	C35_Gaba_1
CATAGTCAGCTGTACG	10.0852	9.09603	0.578605	C35_Gaba_1
CATAGTCAGGAGTAAT	8.5889	7.27981	0.578605	C35_Gaba_1
CATATCGCAAAGCCTC	14.3127	1.66928	0.596236	C35_Glut_1
CATATCGCAGCCAGTT	7.40928	-2.42631	0.595147	C35_Glut_3
CATCAATCATAATCCG	10.8953	-1.64266	0.598481	C35_Glut_2
CATCATAAGGCGCTTA	13.4629	10.8592	0.668435	C35_Gaba_4
CATCATAAGGCGGATG	5.48258	10.1344	0.559501	C35_Gaba_2
CATCATGCATGGAGGC	7.89434	-0.881565	0.595147	C35_Glut_3
CATCCCAGTTTGGCGG	10.5931	2.15066	0.596236	C35_Glut_1
CATCCTCAGGCTCATG	4.8795	11.6597	0.559501	C35_Gaba_2
CATCCTTCAATACTGT	8.74219	0.585792	0.595147	C35_Glut_3
CATCCTTCACAACCTA	12.4878	-4.15799	0.598481	C35_Glut_2
CATCCTTCAGTTTACG	9.4661	8.35069	0.578605	C35_Gaba_1
CATGAGGCATTGACAT	8.51633	7.72652	0.578605	C35_Gaba_1
CATGCAAGTCCGTAGG	15.6476	-2.79954	0.578605	C35_Gaba_1
CATGCGCAGCATGAAG	11.08	5.23026	0.596236	C35_Glut_1
CATGCGGGTATTGAGT	10.7619	-1.24877	0.598481	C35_Glut_2
CATGCGGGTTGGCGTG	8.47446	-0.344035	0.595147	C35_Glut_3
CATGGATTCCTACCTA	19.0473	5.85944	0.626837	C35_Glut_6
CATGGATTCGAGCTAT	21.5324	3.6085	0.570941	C35_Gaba_5
CATGGATTCGGGCCAT	10.9156	0.572516	0.598481	C35_Glut_2
CATGGCGGTAGTTAAC	3.12661	3.08287	0.615261	C35_Gaba_9
CATTATCTCTAGCGTG	14.8371	4.56742	0.570272	C35_Glut_7
CATTATCTCTTAGCGG	5.08748	11.1832	0.559501	C35_Gaba_2
CATTCATTCGATATTG	21.102	13.918	0.619558	C35_Glut_8
CATTGCGAGCATGTTA_1	9.32144	2.94923	0.596236	C35_Glut_1
CATTGTAAGACTTATG	9.21237	8.97868	0.559501	C35_Gaba_2
CATTGTAAGGTCATTA	7.85636	7.84773	0.578605	C35_Gaba_1
CATTGTGCACAATTAC	14.3355	3.74172	0.570272	C35_Glut_7
CATTGTGCATGCAACC	13.9529	-2.91832	0.598481	C35_Glut_2
CATTGTGCATTATCCC	13.6566	-2.80299	0.598481	C35_Glut_2
CATTTGTTCTCGCCTG	8.85451	9.69109	0.559501	C35_Gaba_2
CATTTGTTCTTGCTAT	14.7595	3.22674	0.570272	C35_Glut_7
CCAAACCCAACACTTG	11.0269	3.38267	0.596236	C35_Glut_1
CCAAACTAGGTTAGAG	8.21702	10.1357	0.595091	C35_Gaba_10
CCAAATCAGAATCGCT	10.6678	7.67357	0.578605	C35_Gaba_1
CCAAATCAGAGGAGGA	18.1944	2.13114	0.636304	C35_Gaba_3
CCAAATCAGCTGTCAG	12.8345	4.98739	0.596236	C35_Glut_1
CCAAATCAGGACCGCT	8.67247	11.1133	0.578605	C35_Gaba_1
CCAAATCAGGTCCTGA	7.66472	4.31762	0.596236	C35_Glut_1
CCAACATAGAATCTCA	8.29195	4.93718	0.596236	C35_Glut_1
CCAACATAGGAAGCAC	15.3203	6.26242	0.570272	C35_Glut_7
CCAACATAGTCAATTG	11.2488	8.5876	0.578605	C35_Gaba_1
CCAACCCGTCAAACTG	10.1375	-1.17527	0.598481	C35_Glut_2
CCAACCCGTGACCTGG	9.72647	11.0593	0.578605	C35_Gaba_1
CCAACCCGTGTTAGCA	9.73034	-8.74857	0.596236	C35_Glut_1
CCAAGGCTCAGCCAAT	15.3981	10.3279	0.668435	C35_Gaba_4
CCAAGTTAGGGATTAG	7.59678	8.63362	0.578605	C35_Gaba_1
CCAATATCAAATATCC	10.0132	3.54628	0.596236	C35_Glut_1
CCAATATCAGGAACTG	11.691	3.81043	0.596236	C35_Glut_1
CCACACAAGCTAGAAG	14.4094	-1.23303	0.598481	C35_Glut_2
CCACACAAGGCGAATA	14.1352	-3.45964	0.598481	C35_Glut_2
CCACAGGGTTTAGCGA	3.25598	6.06553	0.636304	C35_Gaba_3
CCACATTGTGTTTGTC	4.91644	5.4672	0.636304	C35_Gaba_3
CCACTTGGTTGCGCGA	13.3207	5.02727	0.596236	C35_Glut_1
CCAGCTAAGGTACCGC_1	20.3378	9.42086	0.626837	C35_Glut_6
CCAGCTGCACCCACAG	11.1935	6.28402	0.596236	C35_Glut_1
CCAGGAACATGTCAAT	4.10819	8.21078	0.636304	C35_Gaba_3
CCAGGATGTCAAAGGG	12.8858	-2.48558	0.598481	C35_Glut_2
CCAGGATGTCACCAAA	12.8188	3.93976	0.596236	C35_Glut_1
CCAGGATGTCCTTAGT	11.5992	-2.21187	0.598481	C35_Glut_2
CCAGGATGTTGTTGCT	11.9685	3.59829	0.596236	C35_Glut_1
CCAGTTTGTACGGTAC	20.8762	3.33151	0.570941	C35_Gaba_5
CCAGTTTGTCATGAGC	14.379	-2.90819	0.598481	C35_Glut_2
CCATAAATCACACAGT	8.95358	7.77755	0.578605	C35_Gaba_1
CCATAAATCTTAAGTG	11.5472	1.81273	0.596236	C35_Glut_1
CCATAGCCAGCAAGTG	20.8109	3.14988	0.570941	C35_Gaba_5
CCATATTTCGAGGAGT	9.69136	-0.441642	0.595147	C35_Glut_3
CCATCACTCATTACGA	6.78008	9.25955	0.559501	C35_Gaba_2
CCATCACTCCAATAGC	7.42875	0.629676	0.595147	C35_Glut_3
CCATCACTCCTCATCA	10.2965	3.90142	0.596236	C35_Glut_1
CCATCATGTGTTGTGA	13.9068	2.33713	0.596236	C35_Glut_1
CCATCATGTTGCCTCA	11.1194	0.373528	0.598481	C35_Glut_2
CCATTGTGTGTTCCCA	7.39825	-0.492505	0.595147	C35_Glut_3
CCATTGTGTTGGTGAC	12.6535	2.97094	0.596236	C35_Glut_1
CCCAAACCACAAACTT	14.3183	-2.02818	0.598481	C35_Glut_2
CCCAACCGTTCTTTAG	16.285	7.11965	0.568095	C35_Glut_9
CCCAATTGTCGTAAAT	13.0259	4.60687	0.596236	C35_Glut_1
CCCAGTTTCCACCTGT	15.1621	9.98423	0.668435	C35_Gaba_4
CCCGCTTCAGGCTGTT	4.67998	11.32	0.559501	C35_Gaba_2
CCCGTAAAGCACAGCC	21.0158	2.56039	0.570941	C35_Gaba_5
CCCGTAAAGTGTTGCG	10.8168	4.23816	0.596236	C35_Glut_1
CCCGTTGTCAAGCGCC	10.0988	7.49138	0.578605	C35_Gaba_1
CCCGTTGTCCGCCTAT	20.8277	3.34912	0.570941	C35_Gaba_5
CCCGTTGTCGAGGTGG	10.5107	4.49214	0.596236	C35_Glut_1
CCCTAATGTCAAAGGG	11.2291	2.26268	0.596236	C35_Glut_1
CCCTCAGTCGTTACTT	6.81843	10.2791	0.559501	C35_Gaba_2
CCCTCAGTCGTTTCGC	13.8782	4.23212	0.596236	C35_Glut_1
CCCTCATAGCTTAGTA	11.8308	2.47248	0.596236	C35_Glut_1
CCCTCATAGGAGTCGG	13.1743	6.1528	0.596236	C35_Glut_1
CCCTGGACACCTATAG	9.23298	8.89646	0.578605	C35_Gaba_1
CCCTGGACATGGAGGC	20.1601	2.42528	0.570941	C35_Gaba_5
CCCTGTTAGCATGACT	9.92863	8.79313	0.578605	C35_Gaba_1
CCCTGTTAGCGAGCGA	9.4836	-2.04755	0.598481	C35_Glut_2
CCCTTAATCGTTATCT	8.36047	8.39385	0.578605	C35_Gaba_1
CCGATGCAGACAACGA	16.5006	3.58256	0.766066	C35_Glut_10
CCGATGCAGCCTGAGC	10.5007	6.1412	0.596236	C35_Glut_1
CCGCAAATCATAATCG	14.1411	4.12516	0.596236	C35_Glut_1
CCGCAAATCGTTAGCG	22.7235	0.122959	0.626837	C35_Glut_6
CCGCAAATCGTTAGTA	13.0278	-1.974	0.598481	C35_Glut_2
CCGCAAGGTTAGCCAA	9.07769	8.82577	0.578605	C35_Gaba_1
CCGCACACAAAGCTAA	6.51338	-0.507911	0.595147	C35_Glut_3
CCGCACACACGAATTT	22.8537	0.146845	0.626837	C35_Glut_6
CCGCACACAGCCAGTT	10.2764	7.38111	0.578605	C35_Gaba_1
CCGCACACAGTTAAAG	10.5231	1.97472	0.596236	C35_Glut_1
CCGCCAACAGCTTACA	14.6373	6.05373	0.596236	C35_Glut_1
CCGCCAACATGTCAGC	13.6103	-3.57245	0.598481	C35_Glut_2
CCGCTAAAGCTTAACA	14.6076	10.1166	0.668435	C35_Gaba_4
CCGCTAGCACTGACCG	10.1807	4.39355	0.596236	C35_Glut_1
CCGGTAGGTAATGGCC	8.6111	7.49242	0.578605	C35_Gaba_1
CCGGTAGGTAGGATCC	9.16733	7.41657	0.578605	C35_Gaba_1
CCGGTAGGTTTGAGGC	19.0046	7.59917	0.595091	C35_Gaba_10
CCGGTTAAGGTAGCTT	9.34232	7.34518	0.578605	C35_Gaba_1
CCGTTAACAATTTGGT	9.37756	4.80518	0.596236	C35_Glut_1
CCGTTAACATTCCTCG	15.3399	2.88923	0.766066	C35_Glut_10
CCGTTATGTAATCGTG	14.0283	2.56458	0.596236	C35_Glut_1
CCGTTTGGTACAAAGA	16.9477	1.83351	0.605204	C35_Gaba_8
CCGTTTGGTTAAGTGT	9.6943	-1.923	0.598481	C35_Glut_2
CCTAAAGGTAAAGCGG	5.72382	10.3668	0.559501	C35_Gaba_2
CCTAAGCCATAAGTTC	9.98532	8.43017	0.578605	C35_Gaba_1
CCTAAGGTCACTCGCT	11.7187	-1.82104	0.598481	C35_Glut_2
CCTAATAAGTTGTCAA	6.82739	7.62204	0.636304	C35_Gaba_3
CCTACTGGTCCAAATG	13.0324	10.707	0.668435	C35_Gaba_4
CCTACTGGTTGCCTCA	15.7747	3.63864	0.766066	C35_Glut_10
CCTACTTCACGTTACA	11.4778	-2.49021	0.598481	C35_Glut_2
CCTAGTTGTGCTGTAA	10.7339	9.18953	0.578605	C35_Gaba_1
CCTATAGCAATGAGGT	12.1534	6.38992	0.596236	C35_Glut_1
CCTATAGCACGTAATT	20.7811	2.99679	0.570941	C35_Gaba_5
CCTATATTCCTAAATG	13.7492	3.39741	0.596236	C35_Glut_1
CCTATATTCCTGCGAA	12.5017	9.03679	0.668435	C35_Gaba_4
CCTATTTAGCAGCTCA	13.6435	4.54595	0.596236	C35_Glut_1
CCTATTTAGGAACCGG	20.702	13.0903	0.619558	C35_Glut_8
CCTATTTAGTTGTCTT	2.1429	8.02034	0.545635	C35_Gaba_7
CCTCAAACAAATACCT	7.5374	5.42962	0.578605	C35_Gaba_1
CCTCAAACAGTCTATG	14.2379	6.18262	0.596236	C35_Glut_1
CCTCAATGTATTCGCT	11.4437	2.09379	0.596236	C35_Glut_1
CCTCAATGTTGAGGTC	14.5276	5.81231	0.596236	C35_Glut_1
CCTCAATGTTTACGTC	18.9854	7.5983	0.595091	C35_Gaba_10
CCTCCTCTCCCTCAAC	6.81386	11.0968	0.559501	C35_Gaba_2
CCTCCTCTCCTCACTA	15.3001	2.833	0.766066	C35_Glut_10
CCTCCTCTCGCAAACT	14.0813	-1.79034	0.598481	C35_Glut_2
CCTCCTCTCGCAATCG	2.04464	1.79698	0.615261	C35_Gaba_9
CCTCCTGAGGCCTAAT	1.98651	1.94336	0.615261	C35_Gaba_9
CCTCCTGAGTCAATCA	13.7199	4.25088	0.596236	C35_Glut_1
CCTGAATAGGCTGGCT	12.9116	6.94788	0.600011	C35_5-HT_neurons
CCTGACTTCGCACAAT	13.9783	1.93123	0.596236	C35_Glut_1
CCTGAGTCAAGTCGCT	20.2848	7.0189	0.626837	C35_Glut_6
CCTGAGTCAGGAAGCC	13.6459	-2.2718	0.598481	C35_Glut_2
CCTGATGAGACAAACG	12.0095	4.1088	0.596236	C35_Glut_1
CCTGATGAGGAGCATA	16.1148	10.7017	0.668435	C35_Gaba_4
CCTGCTCCAACGTGCT	5.16944	10.8329	0.559501	C35_Gaba_2
CCTGCTCCACGGTACT	10.9731	10.7799	0.578605	C35_Gaba_1
CCTGGATCACTGACTA	9.95002	4.79355	0.596236	C35_Glut_1
CCTGGATCATAAGCAA	12.0978	3.00462	0.596236	C35_Glut_1
CCTGTAACAAATACCT	11.1813	3.7365	0.596236	C35_Glut_1
CCTGTAACACCCACCT	12.7016	6.21817	0.596236	C35_Glut_1
CCTGTAACATGTGGGA	12.8796	4.20522	0.596236	C35_Glut_1
CCTGTTGGTATACTGG	12.305	4.01367	0.596236	C35_Glut_1
CCTGTTGGTGGTGAGA	15.607	2.93399	0.766066	C35_Glut_10
CCTGTTGGTGTCCTGC	22.9154	0.88736	0.626837	C35_Glut_6
CCTTAACGTACGTTTC	11.6576	7.51147	0.578605	C35_Gaba_1
CCTTACTCACAATGTT	7.13007	10.3644	0.559501	C35_Gaba_2
CCTTACTCACCAACCG	14.3226	11.1365	0.668435	C35_Gaba_4
CCTTACTCACTGACCG	8.90744	-1.6669	0.595147	C35_Glut_3
CCTTAGTGTGTCCTGC	15.0294	10.2479	0.668435	C35_Gaba_4
CCTTATGTCCTTAATC	11.1084	-2.9658	0.598481	C35_Glut_2
CCTTCAGGTGTCCTGC	13.0279	2.69956	0.596236	C35_Glut_1
CCTTCGGTCATTTAGG	15.6676	0.0668429	0.595091	C35_Gaba_10
CCTTCGGTCTCGCCTG	8.97066	-0.896533	0.595147	C35_Glut_3
CCTTCGTAGATAACCC	9.95964	11.1619	0.578605	C35_Gaba_1
CCTTCGTAGCTCCTTA	10.53	4.71143	0.596236	C35_Glut_1
CCTTCGTAGGCATGAA	8.46882	7.17086	0.578605	C35_Gaba_1
CCTTCGTAGGCATTGT	10.631	-2.01042	0.598481	C35_Glut_2
CCTTGCGTCCTGTTCA	13.8134	4.39977	0.766066	C35_Glut_10
CCTTGTTCACCGTTCC	6.41052	3.36827	0.600011	C35_5-HT_neurons
CCTTTAGTCTTAGCCC	6.29158	3.25683	0.600011	C35_5-HT_neurons
CGAACAAAGAGCCGGA	10.0557	5.0975	0.596236	C35_Glut_1
CGAACAAAGGTCATTA	10.5335	9.98536	0.578605	C35_Gaba_1
CGAACCGGTCGTAATG	15.4409	2.89682	0.766066	C35_Glut_10
CGAACCGGTGAAACAA	16.5501	4.68925	0.570272	C35_Glut_7
CGAACCGGTTAAGCCA	9.28516	10.3963	0.578605	C35_Gaba_1
CGAAGAATCAAGCTAC	9.20626	3.8462	0.596236	C35_Glut_1
CGAAGAATCACACAGT	17.1474	1.78925	0.605204	C35_Gaba_8
CGAAGCCTCTAACCTT	12.4006	0.190044	0.598481	C35_Glut_2
CGAAGCGAGTTTGGGT	14.3296	-2.62363	0.598481	C35_Glut_2
CGAAGGCCATAAACCT	9.60136	4.29679	0.596236	C35_Glut_1
CGAAGTAAGGGCTTAT	14.9617	5.89724	0.570272	C35_Glut_7
CGAATATGTGACCTGG	11.0186	4.76619	0.596236	C35_Glut_1
CGAATCTAGCGCAATT	10.6734	5.77257	0.596236	C35_Glut_1
CGACAAGCAAAGGTAC	14.3811	10.3654	0.668435	C35_Gaba_4
CGACCTGCATCAGTAT	12.5369	4.07019	0.596236	C35_Glut_1
CGACTAAGTACAAAGA	9.20095	9.40712	0.559501	C35_Gaba_2
CGAGCGAAGCCACATG	16.4708	7.06225	0.568095	C35_Glut_9
CGAGCGAAGCCGCTAA	9.24887	9.28346	0.578605	C35_Gaba_1
CGAGCTGGTCCTAGTT	5.76672	10.0313	0.559501	C35_Gaba_2
CGAGCTGGTGATGATT	15.0521	10.124	0.668435	C35_Gaba_4
CGAGCTGGTTATGTGG	9.38926	9.85764	0.578605	C35_Gaba_1
CGAGCTGGTTGTAAAC	11.9322	-3.18539	0.598481	C35_Glut_2
CGAGGAAGTCCTTCTC	6.85874	7.56769	0.636304	C35_Gaba_3
CGAGGAAGTGTTGCAA	3.81735	7.44491	0.636304	C35_Gaba_3
CGAGGAAGTTAGGTGC	12.3122	10.0756	0.668435	C35_Gaba_4
CGAGGTGAGTAAGTCC	13.3303	3.71546	0.596236	C35_Glut_1
CGAGTCGGTGTCCTGC	10.7485	10.0293	0.578605	C35_Gaba_1
CGAGTCGGTTATAGCG	10.6274	11.7667	0.578605	C35_Gaba_1
CGAGTCGGTTTCGCCA	14.6036	2.06211	0.596236	C35_Glut_1
CGATATTCAGTTGCGT	7.15329	4.17917	0.596236	C35_Glut_1
CGATATTCATCCAGGT_1	12.8479	3.05157	0.596236	C35_Glut_1
CGATGTCCAAGGAATC	12.7606	-3.56969	0.598481	C35_Glut_2
CGATGTCCACATTGCA	10.6198	5.84419	0.596236	C35_Glut_1
CGATTCCTCGGTTACG	7.29055	-0.0896908	0.595147	C35_Glut_3
CGATTGAGTTGGGTTA	7.34497	-1.29772	0.595147	C35_Glut_3
CGATTGAGTTTAGCGA	21.0074	2.12309	0.570941	C35_Gaba_5
CGATTGAGTTTAGCTC_1	23.137	0.763785	0.626837	C35_Glut_6
CGATTTGCACACCAAC	13.2129	1.97421	0.596236	C35_Glut_1
CGATTTGCAGCTAACC	10.094	3.14892	0.596236	C35_Glut_1
CGCAATAGTATACTGG	13.799	5.03307	0.596236	C35_Glut_1
CGCAATCCAAGTCGCT	17.1457	-0.199036	0.605204	C35_Gaba_8
CGCAATGTCTGTTCAT	8.79644	10.899	0.578605	C35_Gaba_1
CGCACACAGCATTTCT	12.877	6.08647	0.596236	C35_Glut_1
CGCACCACACCTAATG	2.06909	1.92709	0.615261	C35_Gaba_9
CGCACCACATTGCGAC	10.3265	7.75031	0.578605	C35_Gaba_1
CGCATATAGCAAGATG	11.5004	0.298378	0.598481	C35_Glut_2
CGCATATAGTCACTAA	7.5922	-2.20246	0.595147	C35_Glut_3
CGCATTACAGTCTAGC	6.37197	-0.860717	0.595147	C35_Glut_3
CGCATTTGTAATCACG	10.1622	7.08243	0.578605	C35_Gaba_1
CGCATTTGTTAGCATG	5.95801	10.1746	0.559501	C35_Gaba_2
CGCCAAATCGTTAACA	14.9618	7.26779	0.570272	C35_Glut_7
CGCCACACATGGAGGC	7.53141	9.53256	0.559501	C35_Gaba_2
CGCCTCATCATTCATC	14.8375	-3.91756	0.598481	C35_Glut_2
CGCCTCATCCAAGTGT	17.1785	5.98978	0.568095	C35_Glut_9
CGCCTCATCCGCAAAT	13.0435	-0.744556	0.598481	C35_Glut_2
CGCCTCATCGTTTCCA	18.2191	5.30331	0.626837	C35_Glut_6
CGCCTGTGTTCACCCA	5.30966	11.8814	0.559501	C35_Gaba_2
CGCCTGTGTTGTTCAC	20.8542	14.76	0.619558	C35_Glut_8
CGCGATTCAGCTTACA	13.0565	2.5091	0.596236	C35_Glut_1
CGCGATTCATGCATAT	12.2693	5.83919	0.596236	C35_Glut_1
CGCGGATTCACCATTT	10.7065	2.8049	0.596236	C35_Glut_1
CGCTAACCAAACCTAT	7.39562	0.642286	0.595147	C35_Glut_3
CGCTAACCAAAGCTCC	16.1696	3.38827	0.766066	C35_Glut_10
CGCTAACCATTCAGCA	13.0099	-0.0650324	0.598481	C35_Glut_2
CGCTAATAGACACCGC	11.3259	1.70217	0.596236	C35_Glut_1
CGCTAATAGGATTTGC	16.456	7.15169	0.568095	C35_Glut_9
CGCTACTTCATTTAGG	2.1714	1.91487	0.615261	C35_Gaba_9
CGCTACTTCTGTTGCC	5.36617	9.24087	0.559501	C35_Gaba_2
CGCTATGAGGCGCATC	12.7447	12.6239	0.545635	C35_Gaba_7
CGCTCAGCAGCATTAT	9.55744	11.4329	0.578605	C35_Gaba_1
CGCTCCATCATTTGCT	12.0606	-4.46656	0.598481	C35_Glut_2
CGCTCCATCCCGCATT	11.8697	3.55895	0.596236	C35_Glut_1
CGCTTAACAAAGGCCA	10.3098	5.12004	0.596236	C35_Glut_1
CGCTTAACAGCAAGTG	18.3231	5.3956	0.626837	C35_Glut_6
CGCTTCTAGAACCTGT	10.7996	5.21575	0.596236	C35_Glut_1
CGCTTCTAGTGCTGTG	10.619	1.42779	0.595147	C35_Glut_3
CGGAATCGTGGGTGAA	18.6494	7.77882	0.595091	C35_Gaba_10
CGGACAACAGTAGGAT	13.2297	2.2734	0.596236	C35_Glut_1
CGGACAACATGTTGCA	11.0685	11.1348	0.578605	C35_Gaba_1
CGGACCTAGGAAACTG	9.87643	8.31537	0.578605	C35_Gaba_1
CGGAGTCTCACCAATA	13.1122	10.5496	0.668435	C35_Gaba_4
CGGAGTCTCATTACAG_1	7.14304	-2.04307	0.595147	C35_Glut_3
CGGAGTCTCATTGTTC	11.7483	7.54217	0.578605	C35_Gaba_1
CGGATAAAGCATTTCT	4.83527	11.4692	0.559501	C35_Gaba_2
CGGATTAGTCATCAAG_1	11.9726	1.5278	0.596236	C35_Glut_1
CGGCAATGTCTTGCAT	4.84799	6.46597	0.636304	C35_Gaba_3
CGGCTAATCACGCCAA	6.56577	-2.55865	0.595147	C35_Glut_3
CGGCTAATCTAATCCT	11.1808	5.84081	0.596236	C35_Glut_1
CGGCTCACAAACAACA	15.155	7.56928	0.570272	C35_Glut_7
CGGCTCACACTTAACG	9.33133	5.25448	0.596236	C35_Glut_1
CGGCTCACATAATGAG	8.24303	0.0720398	0.595147	C35_Glut_3
CGGGACAAGTAGGCGG	10.7027	4.45062	0.596236	C35_Glut_1
CGGGCTTAGGCATGAA	7.17514	5.83316	0.545635	C35_Gaba_7
CGGGCTTAGGCCTGGT	12.4941	3.90795	0.596236	C35_Glut_1
CGGGTATGTAGCTAAT	7.96058	-0.0262792	0.595147	C35_Glut_3
CGGGTCTAGATAAAGC	7.12155	-0.767037	0.595147	C35_Glut_3
CGGGTCTAGGATGATG	7.11688	5.91658	0.545635	C35_Gaba_7
CGGGTCTAGGTTAGCT	5.43289	10.2977	0.559501	C35_Gaba_2
CGGTAACGTTTACCGT	10.1715	4.76225	0.596236	C35_Glut_1
CGGTGAGAGCCTAATA	20.8804	14.8611	0.619558	C35_Glut_8
CGGTGAGAGCGAGCGA	9.58679	5.57452	0.596236	C35_Glut_1
CGGTGAGAGCTTTGGG	3.29581	5.60473	0.636304	C35_Gaba_3
CGGTTATAGAGGAGGA	16.6285	3.37548	0.766066	C35_Glut_10
CGGTTATAGGGCTTAT	13.1057	7.22654	0.578605	C35_Gaba_1
CGGTTCCGTGCATTTC	12.1869	6.9868	0.596236	C35_Glut_1
CGGTTCCGTTATCCTA	14.5756	6.00035	0.596236	C35_Glut_1
CGGTTTCTCAAGTGTC	0.539847	8.036		C35_Gaba_6
CGTAACTAGTTTGAGC	20.6698	13.3992	0.619558	C35_Glut_8
CGTAATGGTGTGAGAG	11.6615	3.28632	0.596236	C35_Glut_1
CGTACGGGTTTATGGG	11.5643	2.67125	0.596236	C35_Glut_1
CGTAGCGGTCATTGTC	17.2411	1.71492	0.605204	C35_Gaba_8
CGTAGCGGTTACAACG	7.10804	7.60118	0.636304	C35_Gaba_3
CGTAGCGGTTCATTTG	11.0516	4.15656	0.596236	C35_Glut_1
CGTAGTTAGACAAAGT	13.6285	3.78829	0.596236	C35_Glut_1
CGTAGTTAGATGCCTG	10.5864	3.71701	0.596236	C35_Glut_1
CGTAGTTAGGCGGATG	8.43831	-3.66708	0.595147	C35_Glut_3
CGTCAATAGGCAGGTG	14.4613	4.17265	0.570272	C35_Glut_7
CGTCATTGTAGGTTAT	9.60009	4.34006	0.596236	C35_Glut_1
CGTCATTGTGCACGCA	12.69	9.11063	0.668435	C35_Gaba_4
CGTGCACAGCTTAGCG	12.8197	12.5388	0.545635	C35_Gaba_7
CGTGCTGCAGGACCTT	5.84951	11.2985	0.559501	C35_Gaba_2
CGTGCTTTCGTCCTTA	13.9636	2.47332	0.596236	C35_Glut_1
CGTGGTTCAAACCCTA	13.2942	0.226459	0.598481	C35_Glut_2
CGTGGTTCAAAGCGGC	7.42832	5.39876	0.578605	C35_Gaba_1
CGTGGTTCAAGCGATG	7.432	9.44752	0.559501	C35_Gaba_2
CGTGGTTCACAGCCTG	9.85234	5.31814	0.596236	C35_Glut_1
CGTGTGTCAAGGTATA	9.59408	8.11918	0.578605	C35_Gaba_1
CGTGTTACAGTTTACG	10.2606	11.6754	0.578605	C35_Gaba_1
CGTTAACAGCTAAGTC	7.28858	9.81946	0.559501	C35_Gaba_2
CGTTAACAGGAGGGTT	8.6327	9.49281	0.559501	C35_Gaba_2
CGTTAACAGTAACGAG	16.1655	3.8565	0.766066	C35_Glut_10
CGTTAGGTCAAGCTTA	12.0845	-4.31555	0.598481	C35_Glut_2
CGTTAGGTCACTAGGT	8.03465	10.5275	0.559501	C35_Gaba_2
CGTTATTTCGTTATAG	11.1186	9.35676	0.578605	C35_Gaba_1
CGTTTGGAGACACCGC	8.28786	-1.16722	0.595147	C35_Glut_3
CGTTTGGAGGATCACT	2.21908	2.01136	0.615261	C35_Gaba_9
CGTTTGGAGGTGCTGC	6.04466	9.15052	0.559501	C35_Gaba_2
CTAAAGCTCATGAGCT	13.5857	5.27583	0.596236	C35_Glut_1
CTAAAGCTCCTCACTA	10.0538	7.06926	0.578605	C35_Gaba_1
CTAAAGCTCCTCATCA	20.084	2.47626	0.570941	C35_Gaba_5
CTAAAGCTCGTCCTTA	8.56226	4.06958	0.596236	C35_Glut_1
CTAAATGTCAAATCGC	14.5653	5.76519	0.596236	C35_Glut_1
CTAAATGTCAAGCGCC	7.41009	5.80161	0.545635	C35_Gaba_7
CTAAATGTCACTTTAC	11.8345	2.78863	0.596236	C35_Glut_1
CTAAATGTCCAGCACA	12.731	0.510554	0.598481	C35_Glut_2
CTAACCACAAGCTTAT	12.3656	5.32727	0.596236	C35_Glut_1
CTAACCACAGAGGGAG	14.6589	11.3954	0.668435	C35_Gaba_4
CTAACCCTCACAGACT	17.0151	6.46168	0.568095	C35_Glut_9
CTAACCCTCATCGTTT	21.2429	14.6244	0.619558	C35_Glut_8
CTAACCTGTACCGGAT	18.0979	5.58564	0.626837	C35_Glut_6
CTAACCTGTAGGATTT	11.7776	5.67497	0.596236	C35_Glut_1
CTAACCTGTTAACAGT	10.0004	8.49437	0.578605	C35_Gaba_1
CTAACCTGTTGTTGTC	8.79593	9.19869	0.578605	C35_Gaba_1
CTAAGGTTCATCCTAT	16.0751	2.89884	0.766066	C35_Glut_10
CTAAGTCAGGAGGGTT	17.4096	1.56539	0.605204	C35_Gaba_8
CTAAGTCAGGTAACGA	10.6237	10.9206	0.578605	C35_Gaba_1
CTAATAGTCGAGGTGG	5.72203	8.30163	0.600011	C35_5-HT_neurons
CTAATAGTCTCACAAA	10.5028	14.9079		C35_Glut_5
CTAATAGTCTGTAAGC	13.149	-4.53057	0.598481	C35_Glut_2
CTAATCCGTTAAGCTG	20.9473	3.28214	0.570941	C35_Gaba_5
CTAATTGAGGATTGAG	10.9745	7.09344	0.578605	C35_Gaba_1
CTACCGGCACTGACTA	10.7981	10.2058	0.578605	C35_Gaba_1
CTACCGGCATTGCAGC	10.3661	5.66721	0.596236	C35_Glut_1
CTACGAAGTCACCTAT	20.4032	3.21588	0.570941	C35_Gaba_5
CTACTTAGTGTTGCAA	11.6983	2.94877	0.596236	C35_Glut_1
CTAGATTCACAGGGAC	14.6208	-2.36557	0.598481	C35_Glut_2
CTAGATTCACATTGCA	9.35221	7.24932	0.578605	C35_Gaba_1
CTAGCGGGTTAGGCTA	4.96339	9.99278	0.559501	C35_Gaba_2
CTAGCGGGTTAGTACG	-3.89974	4.73077		C35_Glut_4
CTAGCTGAGAGAAGGG	6.27325	0.336288	0.595147	C35_Glut_3
CTAGCTGAGGACACTT	18.24	2.11738	0.636304	C35_Gaba_3
CTAGCTTGTGGCTTCC	11.3086	0.940012	0.598481	C35_Glut_2
CTAGGACGTCTAGCTT	12.2417	2.58992	0.596236	C35_Glut_1
CTAGGACGTCTTGCTG	10.4439	9.87448	0.578605	C35_Gaba_1
CTAGGACGTGCAATAT	13.6117	-4.95461	0.598481	C35_Glut_2
CTAGGCGGTTTCCACG	9.62466	-9.03047	0.596236	C35_Glut_1
CTAGTAATCCCGCATT	7.03385	7.70345	0.636304	C35_Gaba_3
CTAGTCGAGCGAGTAA	21.2847	14.4333	0.619558	C35_Glut_8
CTAGTCGAGCGATAAG	11.1481	2.92726	0.596236	C35_Glut_1
CTAGTCGAGGTTACGT	9.18314	7.3758	0.578605	C35_Gaba_1
CTAGTTGCACTCAACA	5.68965	10.4819	0.559501	C35_Gaba_2
CTATGACAGAGAGGCT	6.34891	-1.57131	0.595147	C35_Glut_3
CTATGACAGCGGATAA	10.8238	6.05178	0.596236	C35_Glut_1
CTATGACAGTTCCTCA	13.2732	5.56009	0.596236	C35_Glut_1
CTATGGCCAAACAACA	13.9486	4.55634	0.596236	C35_Glut_1
CTATGGCCAGCTCAAC	6.27582	7.34637	0.636304	C35_Gaba_3
CTATGTTTCTGGCTTC	4.69995	6.27127	0.636304	C35_Gaba_3
CTATTACTCTCATCAT	5.22957	5.23758	0.636304	C35_Gaba_3
CTATTCAGTACCAGGT	3.89705	8.21115	0.636304	C35_Gaba_3
CTATTCAGTGTTAGCA	9.47894	9.84503	0.578605	C35_Gaba_1
CTCAATAAGGTGTTAC	11.2306	9.01441	0.578605	C35_Gaba_1
CTCAATAAGTAAAGGT	12.3355	3.47263	0.596236	C35_Glut_1
CTCACAACAATAATCC	3.8925	5.63572	0.636304	C35_Gaba_3
CTCACAACAGCCAGAA	12.1595	3.58625	0.596236	C35_Glut_1
CTCACACTCGCTAAGT	7.57286	10.0902	0.559501	C35_Gaba_2
CTCACACTCTTGTCTG	9.23314	-2.82928	0.595147	C35_Glut_3
CTCACTCAGTAACAGG	11.7021	-3.10653	0.598481	C35_Glut_2
CTCAGGATCATGCTCC	10.4317	4.12739	0.596236	C35_Glut_1
CTCAGGATCCGCTAGA	0.461722	8.02007		C35_Gaba_6
CTCAGGATCTCCATAT	13.5452	10.857	0.668435	C35_Gaba_4
CTCATCATCACATTGA	4.87789	7.9293	0.636304	C35_Gaba_3
CTCATCATCATTACAG	13.9935	-3.23797	0.598481	C35_Glut_2
CTCATCATCATTTGCT	13.7182	4.87173	0.596236	C35_Glut_1
CTCATCATCGCTTCTA	15.5818	0.184302	0.595091	C35_Gaba_10
CTCATGCTCACGCATG	10.3794	0.232159	0.595147	C35_Glut_3
CTCATGCTCGGTTAGT	10.1253	-1.50844	0.598481	C35_Glut_2
CTCATTAGTGTGTCCC	10.5009	3.37028	0.596236	C35_Glut_1
CTCATTGTCGATCAGT	12.2811	2.82651	0.596236	C35_Glut_1
CTCCAACTCAGCTAAC	19.8371	1.86284	0.570941	C35_Gaba_5
CTCCATCAGAGGATAT	10.546	5.05933	0.596236	C35_Glut_1
CTCCCTGAGACAAAGT	10.0439	4.73262	0.596236	C35_Glut_1
CTCCCTGAGCTATTAG	12.4595	3.92528	0.596236	C35_Glut_1
CTCCCTGAGCTGAGGG	6.67952	7.59678	0.636304	C35_Gaba_3
CTCCCTGAGGGTGAAC	10.8076	1.60968	0.596236	C35_Glut_1
CTCCCTGAGGTCGATT	5.93697	-0.362802	0.595147	C35_Glut_3
CTCCGGACAAATATCC	4.13326	9.78881	0.559501	C35_Gaba_2
CTCCGGACACCAACCG	14.6952	3.84511	0.766066	C35_Glut_10
CTCCGGACACTAAGAA	13.1475	-3.6313	0.598481	C35_Glut_2
CTCCGGACACTAAGTT	6.65964	11.2414	0.559501	C35_Gaba_2
CTCCGTCCAAGGTCGA	19.9371	5.08757	0.570941	C35_Gaba_5
CTCCTGAGTAAGCTTG	11.1337	11.612	0.578605	C35_Gaba_1
CTCCTGAGTAATGACT	14.2488	2.08299	0.596236	C35_Glut_1
CTCCTGAGTGATGAAA	13.4944	10.5517	0.668435	C35_Gaba_4
CTCGACAAGCGCAATT	11.7613	2.51026	0.596236	C35_Glut_1
CTCGCTCCAATCCCTT	13.3722	4.71581	0.596236	C35_Glut_1
CTCGCTCCAGTAAAGC	13.8695	-5.08897	0.598481	C35_Glut_2
CTCGTTATCCCGTTTA	13.2532	3.77237	0.596236	C35_Glut_1
CTCGTTATCTAACCAA	4.95013	5.33019	0.636304	C35_Gaba_3
CTCTCACAGTAGCCAT	10.07	8.2681	0.578605	C35_Gaba_1
CTCTGTTCAACCGCCA	9.3056	7.29977	0.578605	C35_Gaba_1
CTCTGTTCACGAATCC	20.542	6.80358	0.626837	C35_Glut_6
CTGAATATCATTAGCA	6.48106	-2.22701	0.595147	C35_Glut_3
CTGACATAGGGACTAA	20.8832	3.14802	0.570941	C35_Gaba_5
CTGACATAGTCCTGAG	10.1482	4.60869	0.596236	C35_Glut_1
CTGACCAAGCCAGGTC	15.7269	2.8721	0.766066	C35_Glut_10
CTGCTACTCAATGTCA	21.612	3.51149	0.570941	C35_Gaba_5
CTGCTACTCATGTGGT	10.3865	-2.88505	0.598481	C35_Glut_2
CTGCTACTCATTGCAA	9.76195	0.260085	0.595147	C35_Glut_3
CTGCTACTCCGGGACT	8.39484	-0.47884	0.595147	C35_Glut_3
CTGCTATGTCAAAGAA	10.5192	14.8206		C35_Glut_5
CTGCTATGTCCTAATC	12.723	4.40759	0.596236	C35_Glut_1
CTGCTATGTGCACGCA	12.9492	2.70617	0.596236	C35_Glut_1
CTGCTATGTTACTAGG	13.8603	-2.28353	0.598481	C35_Glut_2
CTGGACCAGCGGCTGT	9.34745	7.1563	0.578605	C35_Gaba_1
CTGGACCAGTAGCTTA	11.1865	6.51346	0.596236	C35_Glut_1
CTGGATGTCCCTGATC	9.93306	7.15569	0.578605	C35_Gaba_1
CTGGTCAAGAATCTCA	23.1483	0.237709	0.626837	C35_Glut_6
CTGGTTACAGCTCAAC	9.76844	9.08963	0.578605	C35_Gaba_1
CTGGTTACATCAATCG	10.4009	-1.76996	0.598481	C35_Glut_2
CTGGTTTGTCATGAGC	6.45554	0.433405	0.595147	C35_Glut_3
CTGTACCTCATGCGTG	14.4439	-2.98652	0.598481	C35_Glut_2
CTGTACCTCCAAGTGT	4.09068	9.77275	0.559501	C35_Gaba_2
CTGTGTGAGCATGTCG	8.64214	-1.30124	0.595147	C35_Glut_3
CTGTGTGAGCATTTCT	14.0187	2.62558	0.596236	C35_Glut_1
CTGTGTGAGCTATATG	4.14617	9.75063	0.559501	C35_Gaba_2
CTGTGTGAGGCTGGCT	16.7462	3.60674	0.766066	C35_Glut_10
CTGTGTGAGGGTGAGT	11.4012	3.44301	0.596236	C35_Glut_1
CTGTTAAAGCCTGTTC	14.1633	3.64322	0.596236	C35_Glut_1
CTGTTAAAGGTTTGAC	12.465	-2.85503	0.598481	C35_Glut_2
CTGTTGGAGCTTATGA	21.2484	14.5044	0.619558	C35_Glut_8
CTGTTGGAGTAGCTTA	11.3048	3.0379	0.596236	C35_Glut_1
CTGTTGGAGTCTATGA	9.98078	2.66174	0.596236	C35_Glut_1
CTGTTTAGTGCTCCAC	2.98799	5.64096	0.636304	C35_Gaba_3
CTGTTTAGTGTAATAC	8.02473	-1.026	0.595147	C35_Glut_3
CTTAACAAGCAGGTGG	3.32992	6.11494	0.636304	C35_Gaba_3
CTTAACAAGCCTGTTC	10.5981	2.40352	0.596236	C35_Glut_1
CTTAACAAGTTGTCAA	5.68384	-1.69601	0.595147	C35_Glut_3
CTTAAGATCACGCCAA	10.1196	6.23218	0.596236	C35_Glut_1
CTTAAGATCATTAGGC	8.32294	-1.50401	0.595147	C35_Glut_3
CTTAAGGGTCATGCCC	21.076	1.82342	0.570941	C35_Gaba_5
CTTACCGGTAGGTTGC	7.62059	-2.03147	0.595147	C35_Glut_3
CTTACCTCACAAACTT	4.32207	6.96307	0.636304	C35_Gaba_3
CTTACCTCACAGAAAC	9.62085	3.65911	0.596236	C35_Glut_1
CTTAGGAGTTGTTGCT	5.69741	9.14096	0.559501	C35_Gaba_2
CTTATTGGTTAGCCAA	7.17272	-0.959892	0.595147	C35_Glut_3
CTTCAAGCAAAGCTCC	10.0737	2.62166	0.596236	C35_Glut_1
CTTCAATTCGCTAGAT	11.9545	5.52459	0.596236	C35_Glut_1
CTTCACTCAACCCTAA	16.4151	3.6194	0.766066	C35_Glut_10
CTTCACTCACCCACCT	11.1114	5.37706	0.596236	C35_Glut_1
CTTCAGGAGCCTGTGA	14.4765	-4.18772	0.598481	C35_Glut_2
CTTCATCCACGAATTT	9.82597	11.2687	0.578605	C35_Gaba_1
CTTCTAAGTCACAAAT	9.93243	5.34209	0.596236	C35_Glut_1
CTTCTAAGTGTCCAAA	20.308	9.12801	0.626837	C35_Glut_6
CTTCTCAAGTCAATTG	5.96972	-1.17358	0.595147	C35_Glut_3
CTTGAACAGCACTAAC	15.8678	4.63272	0.570272	C35_Glut_7
CTTGAACAGGAACGGT	13.4115	-2.72852	0.598481	C35_Glut_2
CTTGAACAGGGCTTAT	16.6406	3.50606	0.766066	C35_Glut_10
CTTGAATCAATAATGG	18.9534	7.6259	0.595091	C35_Gaba_10
CTTGACGAGCGGTTAT_1	7.40504	-0.495952	0.595147	C35_Glut_3
CTTGCTCAGGCATGAA	18.2483	5.55147	0.626837	C35_Glut_6
CTTGGACCAAGGTCGA	15.6619	-2.50828	0.578605	C35_Gaba_1
CTTGGACCATGATTGT	12.5422	5.29185	0.596236	C35_Glut_1
CTTGTAAAGTTGGGCC	7.08271	10.7958	0.559501	C35_Gaba_2
CTTGTCCAGGAGTCGG	13.4852	-1.74664	0.598481	C35_Glut_2
CTTGTCCAGTCATTGA	20.7037	13.8236	0.619558	C35_Glut_8
CTTGTTTAGACAAGTG	12.4723	6.99213	0.600011	C35_5-HT_neurons
CTTGTTTAGCAAGGTA	8.67886	0.777539	0.595147	C35_Glut_3
CTTTAGTTCAGAAACG	12.6436	4.4775	0.596236	C35_Glut_1
CTTTATGGTTGGTTAG	13.0149	9.26458	0.668435	C35_Gaba_4
CTTTGAGCACAAACTT	17.0681	1.80794	0.605204	C35_Gaba_8
CTTTGGGAGTTAGGCT	9.54878	4.37058	0.596236	C35_Glut_1
CTTTGGTGTGATGATT	19.8336	6.35571	0.626837	C35_Glut_6
CTTTGTCCATCTTGAG	12.0306	5.10114	0.596236	C35_Glut_1
GAAACCCGTGTGCAAC	11.3416	6.65852	0.596236	C35_Glut_1
GAAACCCGTTTCCGGC	10.1578	4.56392	0.596236	C35_Glut_1
GAAACTGAGAGGAGTC	11.7516	5.54786	0.596236	C35_Glut_1
GAAACTGAGTATTGCA	11.3778	4.23754	0.596236	C35_Glut_1
GAAACTGAGTCTTGAA	13.0518	3.62664	0.596236	C35_Glut_1
GAAAGCCAGGATTGAG	14.4982	-1.38059	0.598481	C35_Glut_2
GAAAGGCTCGAGCAAA	14.5108	1.89424	0.596236	C35_Glut_1
GAAAGGCTCGGGATTT	9.08293	7.32458	0.636304	C35_Gaba_3
GAAAGGCTCTGGCTTC	8.15479	7.98436	0.578605	C35_Gaba_1
GAACACAAGGACGTAA	9.8774	10.0661	0.578605	C35_Gaba_1
GAACCAAAGTTCCTCA	6.84962	-1.75614	0.595147	C35_Glut_3
GAACCAGCACAGCCAT	9.83303	3.81547	0.596236	C35_Glut_1
GAACCGCTCCAGGAAA	11.741	4.48619	0.596236	C35_Glut_1
GAACCTGTCTCGCCTG	13.3198	2.19111	0.596236	C35_Glut_1
GAACCTTAGGACTAAG	21.1436	13.0427	0.619558	C35_Glut_8
GAACCTTAGGCGTAAA	20.9611	2.40704	0.570941	C35_Gaba_5
GAACCTTAGTGTTGCG	10.7361	2.06536	0.596236	C35_Glut_1
GAACGAATCGTAATCA	13.9123	3.541	0.596236	C35_Glut_1
GAACTTATCACAGCGC	5.0526	5.14913	0.636304	C35_Gaba_3
GAAGCCTGTGATGAGG	9.14564	6.16423	0.596236	C35_Glut_1
GAAGCCTGTGCTCACC	7.32998	9.08658	0.559501	C35_Gaba_2
GAAGCCTGTTGTTGGA	8.95943	-1.40302	0.595147	C35_Glut_3
GAAGCCTGTTTCGCGC	8.51376	9.40408	0.559501	C35_Gaba_2
GAAGCTAAGCTAAGTC	5.60558	11.905	0.559501	C35_Gaba_2
GAAGGAACAATAGTCT	7.46858	-1.83897	0.595147	C35_Glut_3
GAAGGATGTTTACCGT	11.5068	-1.00693	0.598481	C35_Glut_2
GAAGGCCCAATTGAGA	18.0543	-0.819777	0.605204	C35_Gaba_8
GAAGGCTAGGGTTAGA	6.00525	11.1845	0.559501	C35_Gaba_2
GAAGGCTAGGTCCTAG	-3.69843	4.277		C35_Glut_4
GAAGTCAAGTTAGGCT	11.5329	-3.88235	0.598481	C35_Glut_2
GAAGTGATCCTCAGCT	8.48404	7.92332	0.578605	C35_Gaba_1
GAATTTGTCAATCATG	12.8085	5.71241	0.596236	C35_Glut_1
GAATTTGTCAGCTAAC	13.5881	7.10905	0.568095	C35_Glut_9
GAATTTGTCATTACTC	7.55128	8.48696	0.578605	C35_Gaba_1
GAATTTGTCTTAAGTG	15.5251	10.5283	0.668435	C35_Gaba_4
GACAATACATAGCAGG	4.0268	9.57298	0.559501	C35_Gaba_2
GACAATACATGGTTAT	9.10495	4.9873	0.596236	C35_Glut_1
GACACCGGTACCGAAC	23.2369	0.148909	0.626837	C35_Glut_6
GACACCGGTCAATACG	11.5059	3.5298	0.596236	C35_Glut_1
GACACTAGTCATGAGC	9.23577	-0.599348	0.595147	C35_Glut_3
GACACTAGTCTTACTA	21.2302	12.9719	0.619558	C35_Glut_8
GACACTAGTGATGAAA	11.6251	3.79037	0.596236	C35_Glut_1
GACACTAGTGCAATAT	8.24977	9.78129	0.559501	C35_Gaba_2
GACATAGAGGGATGCG	10.7483	10.6182	0.578605	C35_Gaba_1
GACATAGAGTTGCGTG	9.71233	4.27424	0.596236	C35_Glut_1
GACATTATCATTAGGC	9.56812	-9.10674	0.596236	C35_Glut_1
GACATTATCGTTCACC	9.2052	5.08611	0.596236	C35_Glut_1
GACCGAACATTGTGGC	15.8774	3.10042	0.766066	C35_Glut_10
GACCGTTCACTAGGTC	8.54518	-0.449574	0.595147	C35_Glut_3
GACCTAAGTACCGAAC	10.6316	11.2605	0.578605	C35_Gaba_1
GACCTCAAGCCTTAAA	11.6557	3.3791	0.596236	C35_Glut_1
GACCTCAAGCGCTAAT	8.55003	-1.96799	0.595147	C35_Glut_3
GACCTGATCTCCATGC	8.60492	9.7752	0.559501	C35_Gaba_2
GACCTTTGTGTTTGCT	9.66447	2.98495	0.596236	C35_Glut_1
GACCTTTGTTATTGCC	14.8528	-4.14307	0.598481	C35_Glut_2
GACCTTTGTTCCAGGG	20.0344	2.62235	0.570941	C35_Gaba_5
GACCTTTGTTGGTTAG	15.6899	-2.76109	0.578605	C35_Gaba_1
GACGCAACACTTCACT	11.4059	2.93851	0.596236	C35_Glut_1
GACGCAACAGGCTTCG	5.4291	11.927	0.559501	C35_Gaba_2
GACGCCTAGGCACAGG	6.07834	-1.98371	0.595147	C35_Glut_3
GACGTAAAGCCTGACA	8.0464	-1.66637	0.595147	C35_Glut_3
GACGTAAAGCTGAGGG	15.6458	7.42955	0.570272	C35_Glut_7
GACGTAAAGTGAGCAA	6.58224	-1.67746	0.595147	C35_Glut_3
GACTCACCAGGCATCT	12.5511	3.18629	0.596236	C35_Glut_1
GACTTACAGTAACGGA	12.6242	-4.18811	0.598481	C35_Glut_2
GACTTAGGTGTTGCAA	15.9013	1.49692	0.605204	C35_Gaba_8
GACTTAGGTTACCGGG	14.1831	4.25362	0.596236	C35_Glut_1
GACTTGGTCGCTATAA	6.2734	8.1904	0.636304	C35_Gaba_3
GAGAAACGTAATGACT	15.8455	-0.80444	0.596236	C35_Glut_1
GAGAACCAGACTAAGG	11.5621	-3.35404	0.598481	C35_Glut_2
GAGAGGCGTCAAAGGG	9.42767	9.66714	0.578605	C35_Gaba_1
GAGAGGCGTCCGTGAG	7.58112	-1.86242	0.595147	C35_Glut_3
GAGAGGCGTCGTTACT	14.439	-2.32925	0.598481	C35_Glut_2
GAGATAAGTGATTTGG	10.6151	4.39617	0.596236	C35_Glut_1
GAGATAAGTTTACGTC	18.1913	7.89037	0.595091	C35_Gaba_10
GAGCAAATCCACCCTG	15.0262	-4.01012	0.598481	C35_Glut_2
GAGCATGCAAAGGCCA	16.6432	3.39683	0.766066	C35_Glut_10
GAGCATGCAAGGGTTG	10.7411	2.3373	0.596236	C35_Glut_1
GAGCATGCACGTAATT	15.4603	6.38477	0.568095	C35_Glut_9
GAGCATGCAGTTAGCC	20.2092	9.46497	0.626837	C35_Glut_6
GAGCATGCAGTTATCG	10.6333	7.83975	0.578605	C35_Gaba_1
GAGCATGCATTAGGTT	11.0584	4.06458	0.596236	C35_Glut_1
GAGCCACTCAAGCGCC	11.5566	5.60792	0.596236	C35_Glut_1
GAGCCACTCATGCCTC	16.0928	10.8089	0.668435	C35_Gaba_4
GAGCCACTCCTCCATA	7.48782	5.99637	0.545635	C35_Gaba_7
GAGCCTTCAAGGACCA	13.1665	2.08264	0.596236	C35_Glut_1
GAGCCTTCAAGTAAGC	14.7937	7.16703	0.570272	C35_Glut_7
GAGCGAAGTCGCAATA	15.0056	-3.87626	0.598481	C35_Glut_2
GAGCGAAGTTTGAGCA	15.5123	7.55354	0.570272	C35_Glut_7
GAGCGGTCAGGTCCTG	4.93702	11.3567	0.559501	C35_Gaba_2
GAGCTGCTCGCTTGCT	9.90621	3.65703	0.596236	C35_Glut_1
GAGCTTAGTCATAAGT	9.89313	2.60391	0.596236	C35_Glut_1
GAGCTTGTCGTTAAGC	4.4221	10.1995	0.559501	C35_Gaba_2
GAGGACTAGCATGAAG	6.38935	9.62335	0.559501	C35_Gaba_2
GAGGACTAGTTTGTCT	9.61333	6.73857	0.578605	C35_Gaba_1
GAGGAGGCATTAGCCA	7.59123	-0.656472	0.595147	C35_Glut_3
GAGGCAAGTAGTAAGA	7.73221	-0.877062	0.595147	C35_Glut_3
GAGGCTTGTACCGAAC	11.4069	3.73034	0.596236	C35_Glut_1
GAGGCTTGTCCTAGTT	9.33741	9.77425	0.578605	C35_Gaba_1
GAGGCTTGTCGACTAA	11.0874	2.18917	0.596236	C35_Glut_1
GAGGCTTGTGATGAAA	12.5372	6.13833	0.596236	C35_Glut_1
GAGGGAGCAAGGTATA	11.3813	4.62203	0.596236	C35_Glut_1
GAGGGAGCAATAACCT	19.7295	2.80568	0.570941	C35_Gaba_5
GAGGTACAGAGGATAT	11.5336	2.09717	0.596236	C35_Glut_1
GAGTAACCACTTAACG	10.8756	3.79513	0.596236	C35_Glut_1
GAGTAACCAGCTTAAT	7.36037	8.58553	0.578605	C35_Gaba_1
GAGTAACCAGGGAGGA	13.0549	7.87878	0.600011	C35_5-HT_neurons
GAGTATCTCAGCCAAT	7.85328	5.59709	0.578605	C35_Gaba_1
GAGTATCTCGATTATG	6.68547	4.93919	0.595091	C35_Gaba_10
GAGTCATTCCTTCTAG	10.384	4.21656	0.596236	C35_Glut_1
GAGTGAGGTTACCTGT	13.0488	9.33554	0.668435	C35_Gaba_4
GAGTGAGGTTTAAAGC	5.03893	6.31077	0.636304	C35_Gaba_3
GAGTGTTTCATTGTTC	10.4203	9.86245	0.578605	C35_Gaba_1
GAGTGTTTCTTAGGGT	8.18281	9.26943	0.559501	C35_Gaba_2
GAGTTGCGTATGGTGC	-1.5397	9.35433		C35_Gaba_6
GAGTTGCGTCAAGACC	13.5473	2.33889	0.596236	C35_Glut_1
GAGTTGCGTTAAATGC	11.8622	4.46798	0.596236	C35_Glut_1
GAGTTGCGTTTGTGGA	8.11983	9.12645	0.559501	C35_Gaba_2
GAGTTTGGTCACCTAT	9.64237	-0.576173	0.595147	C35_Glut_3
GAGTTTGGTTCGGGAT	18.243	5.6413	0.626837	C35_Glut_6
GATAACGAGAGGAAGG	8.71261	3.55827	0.596236	C35_Glut_1
GATAACGAGCATGACT	8.27144	7.19209	0.578605	C35_Gaba_1
GATAACGAGCCTTAAA	8.45074	-3.01441	0.595147	C35_Glut_3
GATAACGAGGTTACGT	10.6385	8.39475	0.578605	C35_Gaba_1
GATAAGCCAGGCCTTG	12.1258	2.37455	0.596236	C35_Glut_1
GATAAGCCATTGTGAT	12.98	5.19873	0.596236	C35_Glut_1
GATAGACCACATAGCC	20.3713	1.89177	0.570941	C35_Gaba_5
GATCAAGAGATTCCTT	8.16026	3.64173	0.596236	C35_Glut_1
GATCAAGAGCATGGTT	11.354	1.07105	0.596236	C35_Glut_1
GATCAGGCAAACTAAG	9.19353	6.95545	0.578605	C35_Gaba_1
GATCAGGCACAAAGAC	10.5032	8.29684	0.578605	C35_Gaba_1
GATCAGGCACTTCATC	10.058	3.07319	0.596236	C35_Glut_1
GATCAGTTCGATTTAG	13.2136	2.23265	0.596236	C35_Glut_1
GATCGAGCAAACCTAT	6.11216	9.22166	0.559501	C35_Gaba_2
GATCGAGCACAGGAAT	11.0618	8.32159	0.578605	C35_Gaba_1
GATCGATTCCGCCTAT	11.4935	8.11829	0.578605	C35_Gaba_1
GATCGCTCAAGTGTTT	8.45875	-3.44611	0.595147	C35_Glut_3
GATGAGGGTAATCACG	14.3214	-2.09859	0.598481	C35_Glut_2
GATGCAGCATAATGTC	13.0719	6.32003	0.596236	C35_Glut_1
GATGCATTCTGTAATG	14.6471	11.5388	0.668435	C35_Gaba_4
GATGCGACACACAATT	11.1147	6.23463	0.596236	C35_Glut_1
GATGCTTAGCACAGCC	9.97347	6.97511	0.578605	C35_Gaba_1
GATGGCTGTAACCACA	4.6037	6.47427	0.636304	C35_Gaba_3
GATGGCTGTGCTAGAC	3.2665	3.42244	0.615261	C35_Gaba_9
GATTACGGTAAAGCAA	12.1499	6.86212	0.596236	C35_Glut_1
GATTACGGTACGATTG	19.2722	5.93317	0.626837	C35_Glut_6
GATTACTCAAACAACA	9.61297	2.96808	0.596236	C35_Glut_1
GATTAGCTCTTAGGAC	-2.69615	5.58618		C35_Glut_4
GATTATGTCGCTAGTG	11.7612	5.06368	0.596236	C35_Glut_1
GATTCAATCCGCAACA	7.16556	5.94096		C35_Gaba_6
GATTCAGGTACCGTAA	13.2185	5.50299	0.596236	C35_Glut_1
GATTCAGGTCCTTCAG	8.238	-4.24565	0.595147	C35_Glut_3
GATTCGCCAATTTGGT	19.6534	5.38901	0.570941	C35_Gaba_5
GATTGATGTCAACAAT	4.33188	5.09833	0.636304	C35_Gaba_3
GATTGATGTTTACCGT	13.3933	2.44674	0.596236	C35_Glut_1
GATTGCAGTCATCATC	20.1526	13.572	0.619558	C35_Glut_8
GATTGCAGTTACCGGG	15.6142	5.06826	0.570272	C35_Glut_7
GATTGCGTCCGGCTAA	11.0775	9.04893	0.578605	C35_Gaba_1
GATTGCGTCGTTACTT	11.0405	5.99577	0.596236	C35_Glut_1
GATTGGCGTACTTCAC	12.6541	2.87756	0.596236	C35_Glut_1
GATTGGCGTTCATCTA	17.0986	1.70609	0.605204	C35_Gaba_8
GATTGGCGTTGGTTCT	10.6965	11.6969	0.578605	C35_Gaba_1
GATTGGCGTTGTCATC	14.2523	-0.832018	0.598481	C35_Glut_2
GATTGGTTCTCGACCT	14.3071	6.05701	0.596236	C35_Glut_1
GATTGTTCAACATAAG	11.9212	7.19022	0.578605	C35_Gaba_1
GATTTGCAGGCATTGT	5.08613	7.84117	0.636304	C35_Gaba_3
GATTTGCAGTTTCCTG	16.9369	6.39611	0.568095	C35_Glut_9
GCAAACAAGACAAAGT	11.2388	3.76277	0.596236	C35_Glut_1
GCAAACAAGTCGCTAG	14.1215	-2.05384	0.598481	C35_Glut_2
GCAAACTTCATGTTTC	9.72187	11.0466	0.578605	C35_Gaba_1
GCAAACTTCGACAAAG	7.91073	-1.60073	0.595147	C35_Glut_3
GCAAACTTCGTTTCGC	9.9174	-8.54551	0.596236	C35_Glut_1
GCAACAGCATACTCCT	11.7868	-2.13574	0.598481	C35_Glut_2
GCAACAGCATCCCGCT	16.4005	1.13925	0.605204	C35_Gaba_8
GCAAGCCTCAGGAAGC	13.2952	-0.226004	0.598481	C35_Glut_2
GCAAGCCTCATGCTAA	6.80554	7.7556	0.636304	C35_Gaba_3
GCAAGCCTCCAACTGG	8.53762	-0.484721	0.595147	C35_Glut_3
GCAAGCCTCCCGTTTA	3.62501	3.66434	0.615261	C35_Gaba_9
GCAAGCCTCGTTTCGC	20.3501	6.57318	0.626837	C35_Glut_6
GCAAGTCGTTATCCGT_1	8.19697	-2.14426	0.595147	C35_Glut_3
GCAAGTGCACCTGTAA_1	13.1553	-3.47057	0.598481	C35_Glut_2
GCAATCTAGTCAATCA	21.3535	13.3441	0.619558	C35_Glut_8
GCAATGTTCGCTTCTA	11.9723	7.51782	0.578605	C35_Gaba_1
GCACATTAGGGTGAGT	6.89752	7.91724	0.636304	C35_Gaba_3
GCACCTAAGTCAGGCC	11.4238	1.61076	0.596236	C35_Glut_1
GCACCTAAGTTATGGC	14.6693	-1.14687	0.598481	C35_Glut_2
GCACCTAAGTTCCCAC	11.5728	3.05405	0.596236	C35_Glut_1
GCACGCTAGACTTACA	8.28503	-0.777263	0.595147	C35_Glut_3
GCACTAAGTCCGTAGG	11.6545	5.48886	0.596236	C35_Glut_1
GCAGCCAGTTAGCATG	20.0504	2.49276	0.570941	C35_Gaba_5
GCAGCCAGTTTGGTTC	7.15063	0.975415	0.595147	C35_Glut_3
GCAGCTATCCCTCATA	15.3343	5.96909	0.570272	C35_Glut_7
GCAGCTATCGCTTGCT	16.4205	1.45645	0.605204	C35_Gaba_8
GCAGGAAGTCCTTTAA	6.80159	-0.312258	0.595147	C35_Glut_3
GCAGGAAGTCGAAGTC	5.08343	11.0329	0.559501	C35_Gaba_2
GCAGGACCAACAACAA	12.7763	2.34841	0.596236	C35_Glut_1
GCAGGACCATCATGTG	9.53293	7.35791	0.578605	C35_Gaba_1
GCAGGATAGCTAGAAG	6.07668	-0.983528	0.595147	C35_Glut_3
GCAGGATAGTAACGAG	20.9486	13.7808	0.619558	C35_Glut_8
GCAGGCAAGCATTAGC	11.8035	-2.78646	0.598481	C35_Glut_2
GCAGGTGAGCATGCAT	5.33366	6.44731	0.636304	C35_Gaba_3
GCAGGTGAGCTGAGGG	10.5665	11.6389	0.578605	C35_Gaba_1
GCAGGTTGTTCAAGAT	14.7727	4.54776	0.570272	C35_Glut_7
GCATCCTTCGTTACAA	11.7092	3.13998	0.596236	C35_Glut_1
GCATCCTTCTAACTGA	4.41225	9.70023	0.559501	C35_Gaba_2
GCATCCTTCTAGCGTG	4.10564	7.2941	0.636304	C35_Gaba_3
GCATGAGCAAGTCGCT	14.5338	4.37713	0.596236	C35_Glut_1
GCATGAGCAGGATAAC	12.542	1.29879	0.598481	C35_Glut_2
GCATTAGGTCTAACAG	11.3958	6.10711	0.596236	C35_Glut_1
GCATTAGGTGCTAGAC	7.16287	10.3778	0.559501	C35_Gaba_2
GCATTAGGTTTAAAGC	2.7037	3.06364	0.615261	C35_Gaba_9
GCATTAGGTTTAGCTC	10.4017	5.33843	0.596236	C35_Glut_1
GCATTGCCAACTAGCC	11.9323	4.31776	0.596236	C35_Glut_1
GCCAACATCATGCTTT	10.1299	10.0337	0.578605	C35_Gaba_1
GCCAACATCTAGCGTG	10.3627	4.77815	0.596236	C35_Glut_1
GCCAACATCTTGCAAA	14.1647	5.86075	0.596236	C35_Glut_1
GCCACACAGCATTAGC	10.4022	8.79175	0.578605	C35_Gaba_1
GCCACACAGGACAACA	11.0169	3.83967	0.596236	C35_Glut_1
GCCACTAAGCAAACCT	11.7822	-4.27491	0.598481	C35_Glut_2
GCCACTAAGCACTAGT	9.51649	0.11851	0.595147	C35_Glut_3
GCCACTAAGGCGGATG	9.15927	6.43931	0.578605	C35_Gaba_1
GCCAGGAAGGTCATTA	11.6723	3.42406	0.596236	C35_Glut_1
GCCAGGTTCACGCGGT	10.9861	3.53638	0.596236	C35_Glut_1
GCCAGGTTCCTAGTAA	5.83034	6.19951	0.636304	C35_Gaba_3
GCCATTACAGGCGAGT	9.92817	1.17455	0.595147	C35_Glut_3
GCCCGTTGTAACGAGG	11.5466	3.36197	0.596236	C35_Glut_1
GCCCTCATCACTAATG	11.5612	-1.96805	0.598481	C35_Glut_2
GCCCTCATCCTGAGTG	10.5133	-1.75473	0.598481	C35_Glut_2
GCCTAATAGAGGGACT	3.13497	3.38118	0.615261	C35_Gaba_9
GCCTAATAGCTTAACA	11.38	5.48048	0.596236	C35_Glut_1
GCCTAATAGGACACTT	9.80217	7.65125	0.578605	C35_Gaba_1
GCCTAATAGTGTGATC	10.7925	9.41592	0.578605	C35_Gaba_1
GCCTACTTCGTGCTAG	12.2902	3.7474	0.596236	C35_Glut_1
GCCTATTGTCACGGAT	7.29933	-0.57465	0.595147	C35_Glut_3
GCCTCGACAAGGATTA	11.1495	8.52271	0.578605	C35_Gaba_1
GCCTCGACAATGCCCG	-0.154314	6.25698		C35_Gaba_6
GCCTGTGCAATATACC	12.8451	3.10908	0.596236	C35_Glut_1
GCCTTAACAGGCATCT	12.4158	-2.21889	0.598481	C35_Glut_2
GCCTTAACAGGCCTTG	12.6246	0.239942	0.598481	C35_Glut_2
GCCTTAGAGCCAGGTC	7.58072	0.272519	0.595147	C35_Glut_3
GCCTTTATCGGCTAGC	10.6856	7.87181	0.578605	C35_Gaba_1
GCCTTTGGTGAGCGAA	12.2131	3.03645	0.596236	C35_Glut_1
GCGAAGCCAGTCTATG	9.31781	7.60063	0.578605	C35_Gaba_1
GCGAGTGAGCACGATT	12.936	1.66246	0.596236	C35_Glut_1
GCGATATTCCTCAGCT	10.9254	-2.89275	0.598481	C35_Glut_2
GCGATATTCGCGCTAA	20.9568	13.4844	0.619558	C35_Glut_8
GCGATTAGTAATCGTG	12.5641	1.18655	0.598481	C35_Glut_2
GCGATTAGTTTATCTG	12.4609	0.472851	0.598481	C35_Glut_2
GCGATTTAGAATGACG	8.06628	0.48455	0.595147	C35_Glut_3
GCGATTTAGCAATAGG	12.7729	6.2517	0.596236	C35_Glut_1
GCGATTTAGCCAGTAT	10.4022	9.56297	0.578605	C35_Gaba_1
GCGATTTAGGCGCACT	14.1318	-3.28329	0.598481	C35_Glut_2
GCGCAAACACAAACTT	4.93441	7.80308	0.636304	C35_Gaba_3
GCGCAAACACAGGAAT	12.9428	-2.32877	0.598481	C35_Glut_2
GCGCAATGTTGGTTAG	5.257	10.5777	0.559501	C35_Gaba_2
GCGCCTTGTAGACAAA	7.00157	10.6464	0.559501	C35_Gaba_2
GCGCGATTCATAACCA	12.6536	-3.06474	0.598481	C35_Glut_2
GCGGAACCACTGACCG	9.93303	5.89437	0.596236	C35_Glut_1
GCGGAACCAGCCGCTA	15.633	5.25827	0.570272	C35_Glut_7
GCGGATACAAACCTTG	15.4892	4.87406	0.570272	C35_Glut_7
GCGGGTTTCATAGCCG	13.1642	-2.14375	0.598481	C35_Glut_2
GCGGGTTTCGATAACC	13.5776	3.0944	0.596236	C35_Glut_1
GCGGTTGGTTTCGCGC	2.08522	2.02554	0.615261	C35_Gaba_9
GCGTAACGTTAATCGG	11.9638	5.35133	0.596236	C35_Glut_1
GCGTGCTAGCGATAAG	13.2258	5.98768	0.568095	C35_Glut_9
GCGTGCTAGGACCGCT	13.2124	-0.12851	0.598481	C35_Glut_2
GCGTTTCTCATAAGCC_1	15.7039	3.24254	0.766066	C35_Glut_10
GCTAACCCAGTTGCGT	15.895	6.70786	0.568095	C35_Glut_9
GCTAAGTTCCTCATGC	11.698	-2.34945	0.598481	C35_Glut_2
GCTAAGTTCTTAGCCC	11.2434	4.57487	0.596236	C35_Glut_1
GCTAATATCAATTACG	6.27705	9.76545	0.559501	C35_Gaba_2
GCTAATATCCTAATAG	14.228	4.77753	0.596236	C35_Glut_1
GCTAGCCAGACAACGA	10.9796	4.45612	0.596236	C35_Glut_1
GCTAGCCAGCAGCTAT	13.0754	-3.8687	0.598481	C35_Glut_2
GCTAGCCAGTCACCTC	8.49661	4.9487	0.596236	C35_Glut_1
GCTAGCCAGTCACTAA	6.8667	-1.43318	0.595147	C35_Glut_3
GCTAGCGGTAAGGTCC	13.8081	2.1528	0.596236	C35_Glut_1
GCTAGCGGTAGACAAA	13.9484	-3.22548	0.598481	C35_Glut_2
GCTAGCGGTGCATTTC	13.9346	3.97994	0.596236	C35_Glut_1
GCTAGCTCACCCTCAC	9.69884	11.4409	0.578605	C35_Gaba_1
GCTAGCTCACTAAGAA	20.8117	1.64043	0.570941	C35_Gaba_5
GCTAGTGTCATGCCTC	6.53932	8.47345	0.578605	C35_Gaba_1
GCTAGTGTCTCGCCTG	13.6242	1.52402	0.596236	C35_Glut_1
GCTATAGGTTAAATGC	7.83111	4.99564	0.600011	C35_5-HT_neurons
GCTATTGCAGCTTAAT	7.00797	7.62355	0.636304	C35_Gaba_3
GCTCAACCAGTGAACG	13.5065	8.08205	0.600011	C35_5-HT_neurons
GCTCACAAGAAAGCAT	7.55682	-1.47431	0.595147	C35_Glut_3
GCTCACAAGCATCCAG	12.9843	-1.49877	0.598481	C35_Glut_2
GCTCATTGTCTCAGCC	9.59412	-8.93525	0.596236	C35_Glut_1
GCTCATTGTGTGCAAC	20.1808	4.55735	0.570941	C35_Gaba_5
GCTCATTGTTAATGCG	11.2486	-2.69569	0.598481	C35_Glut_2
GCTCATTGTTTGGGCG	8.78417	-1.11318	0.595147	C35_Glut_3
GCTCGATCATAGCGGA	11.7079	7.74884	0.578605	C35_Gaba_1
GCTCTGGCAATAACGA	11.7359	4.99887	0.596236	C35_Glut_1
GCTCTGGCATGAATCT	12.3851	10.1633	0.668435	C35_Gaba_4
GCTGAGGAGTGGACAA	14.0056	3.65062	0.596236	C35_Glut_1
GCTGGATGTCACAAAT	13.6153	4.16123	0.596236	C35_Glut_1
GCTGGATGTTAAGCCA	11.3917	9.48193	0.578605	C35_Gaba_1
GCTGTAAGTAGTTAAC	8.57169	6.01988	0.596236	C35_Glut_1
GCTGTAAGTTAATGCG	14.7388	4.37476	0.570272	C35_Glut_7
GCTGTACCATAAGTTC	11.12	8.26284	0.578605	C35_Gaba_1
GCTGTGATCGGGACCT	13.0214	3.00881	0.596236	C35_Glut_1
GCTGTGATCGTGCCTT	7.87775	7.66489	0.578605	C35_Gaba_1
GCTGTGCAGAGGAAGG	-2.31265	3.27175		C35_Glut_4
GCTGTGCAGGAATAAC	9.68111	7.72493	0.578605	C35_Gaba_1
GCTGTGCAGGCCCAGT	7.20744	-2.05289	0.595147	C35_Glut_3
GCTTAAATCAATACGC	12.187	7.12456	0.596236	C35_Glut_1
GCTTACCTCCGCCTAT	16.1358	6.73649	0.568095	C35_Glut_9
GCTTAGTAGCCTTAAA	5.06252	11.0669	0.559501	C35_Gaba_2
GCTTCGCGTACCCACC	9.20095	-1.21762	0.595147	C35_Glut_3
GCTTGACCACACAATT	16.582	0.792097	0.605204	C35_Gaba_8
GCTTGACCAGGACCTT	11.3018	7.87013	0.578605	C35_Gaba_1
GCTTGTTGTATTACCC	7.90817	-0.487283	0.595147	C35_Glut_3
GCTTGTTGTTCGCGCT	10.5899	-3.01233	0.598481	C35_Glut_2
GCTTTACGTACTTCAC	9.71801	9.59215	0.578605	C35_Gaba_1
GCTTTACGTATTGGAT	10.9796	2.41424	0.596236	C35_Glut_1
GCTTTCATCGGTTAGT	6.20666	3.18305	0.600011	C35_5-HT_neurons
GCTTTGTGTAATCGGC	9.64118	8.23086	0.578605	C35_Gaba_1
GCTTTGTGTAGCTGGT	12.1706	1.80764	0.596236	C35_Glut_1
GGAAACTCAAAGCCTC	11.3818	5.86111	0.596236	C35_Glut_1
GGAAACTCAAGCGATG	15.6853	0.144537	0.595091	C35_Gaba_10
GGAAACTCACTAAATC	15.7818	10.5492	0.668435	C35_Gaba_4
GGAACAATCTATGACA	10.2683	12.0082	0.578605	C35_Gaba_1
GGAACGGTCGGCCATA	6.88041	-2.92332	0.595147	C35_Glut_3
GGAACGGTCTAACCAA	13.9609	4.34632	0.596236	C35_Glut_1
GGAACTAAGGAAGCTA	10.2909	4.66176	0.596236	C35_Glut_1
GGAAGTATCAAGCGCC	20.5136	2.82402	0.570941	C35_Gaba_5
GGAAGTATCATTGTTC	4.45909	6.35547	0.636304	C35_Gaba_3
GGACAGCCAACCTGGT	7.96688	-1.15811	0.595147	C35_Glut_3
GGACAGCCAATGAAGC	20.8181	3.27876	0.570941	C35_Gaba_5
GGACAGCCATGGAGGC	14.1786	-2.35949	0.598481	C35_Glut_2
GGACATAAGTATTGGC	23.3941	0.559546	0.626837	C35_Glut_6
GGACATAAGTCATGCG	15.4258	4.98185	0.570272	C35_Glut_7
GGACCGAAGCTTAACA	12.345	5.98442	0.596236	C35_Glut_1
GGACGAAGTAAGCACC	19.8397	1.787	0.570941	C35_Gaba_5
GGACGAAGTTAGCTGA	10.3195	-1.89976	0.598481	C35_Glut_2
GGACGAAGTTTAAAGC	8.50755	-3.43579	0.595147	C35_Glut_3
GGACGGATCGCCTAAG	13.9319	2.57949	0.596236	C35_Glut_1
GGACTAAAGAACCTGT	12.9493	7.16692	0.596236	C35_Glut_1
GGACTAAAGCTCATAA	6.54845	11.1355	0.559501	C35_Gaba_2
GGACTAAAGGCGTAAA	7.07954	6.43834	0.545635	C35_Gaba_7
GGAGCAAGTAGGTTAT	10.1441	3.95197	0.596236	C35_Glut_1
GGAGCAAGTTAATGAC	13.513	1.39567	0.596236	C35_Glut_1
GGAGCATAGTATCGCG	18.0063	-0.76983	0.605204	C35_Gaba_8
GGAGCATAGTTAGCCG	9.44503	4.83714	0.596236	C35_Glut_1
GGAGTGAGTACCTTAC	15.3466	7.43753	0.570272	C35_Glut_7
GGAGTGAGTGATTACG	3.12485	3.05726	0.615261	C35_Gaba_9
GGATAACCACTGGCCA	9.89849	-8.61634	0.596236	C35_Glut_1
GGATACTTCATAGCCG	12.7903	-3.47835	0.598481	C35_Glut_2
GGATATTGTCTAACCT	11.8574	5.12996	0.596236	C35_Glut_1
GGATGGCCACCCACCT	12.4963	2.29755	0.596236	C35_Glut_1
GGATGGCCATGAAATG	11.9716	3.99458	0.596236	C35_Glut_1
GGATGTAAGGCTTAGT	14.1544	2.40127	0.596236	C35_Glut_1
GGATGTAAGTGCTGTG	10.0248	-8.34081	0.596236	C35_Glut_1
GGATTCAGTTCCTCCT	12.986	3.2696	0.596236	C35_Glut_1
GGATTGCGTACCGTTT	12.6719	5.86974	0.596236	C35_Glut_1
GGATTTATCAGAAACG	9.06574	0.341867	0.595147	C35_Glut_3
GGATTTATCCAGGTCA	13.4637	-0.16719	0.598481	C35_Glut_2
GGCAAGCCAAGCGAGC	14.2193	2.25677	0.596236	C35_Glut_1
GGCAAGCCACATAACT	6.37422	-1.48101	0.595147	C35_Glut_3
GGCAATCGTAGGTTTG	4.60827	11.3983	0.559501	C35_Gaba_2
GGCAATCGTCACGGAT	10.2544	8.2917	0.578605	C35_Gaba_1
GGCAATCGTTGCTTCG	12.8269	3.14908	0.596236	C35_Glut_1
GGCAGGATCATCGTTT	13.2675	2.87605	0.596236	C35_Glut_1
GGCAGGATCGCTTGCT	14.3567	11.3861	0.668435	C35_Gaba_4
GGCATTAGTCACACCC	6.90773	0.25135	0.595147	C35_Glut_3
GGCATTAGTTAGAGCC	10.171	7.74836	0.578605	C35_Gaba_1
GGCATTAGTTGCGGAT_1	8.84699	8.57894	0.559501	C35_Gaba_2
GGCATTGTCACGCATG_1	6.93495	-2.22664	0.595147	C35_Glut_3
GGCATTGTCTACCTAT	14.1338	-0.256775	0.598481	C35_Glut_2
GGCCAGTTCAGGGCCT	7.39123	7.94678	0.578605	C35_Gaba_1
GGCCATCAGAACAAGT	10.1138	2.73418	0.596236	C35_Glut_1
GGCCGTTAGAGCCGGA	13.318	2.00048	0.596236	C35_Glut_1
GGCCTAATCATTGACA	-3.42248	4.72211		C35_Glut_4
GGCCTAATCATTGTCT	12.8563	9.25797	0.668435	C35_Gaba_4
GGCCTAATCCTCCTAA	6.92665	7.99143	0.578605	C35_Gaba_1
GGCCTCTGTAGCCTAA	10.9198	11.2918	0.578605	C35_Gaba_1
GGCCTCTGTTAGGATT	18.8012	7.67043	0.595091	C35_Gaba_10
GGCCTTAAGCAGGTGG	17.0656	1.8533	0.605204	C35_Gaba_8
GGCCTTAAGCTTAGTA	10.185	4.79016	0.596236	C35_Glut_1
GGCGATACACAGAACG	13.6239	-4.39569	0.598481	C35_Glut_2
GGCGCTAGTCCTCCAA	11.7311	2.04858	0.596236	C35_Glut_1
GGCGCTAGTGGAGCAA	5.21549	6.16345	0.636304	C35_Gaba_3
GGCGGTAAGGAATAAC	12.2843	7.01068	0.596236	C35_Glut_1
GGCTAGACACTTGTTC	15.9178	3.69139	0.766066	C35_Glut_10
GGCTAGACAGCCGCTA	13.8513	4.65371	0.596236	C35_Glut_1
GGCTAGTGTTAAGCCA	11.8543	3.57882	0.596236	C35_Glut_1
GGCTGAGAGGGTGAGT	6.02131	-0.95733	0.595147	C35_Glut_3
GGCTGGTTCACTCGCT	13.1176	9.26049	0.668435	C35_Gaba_4
GGCTGGTTCTTTGTAC	10.1716	11.5128	0.578605	C35_Gaba_1
GGCTGTCAGTCACCAG	12.0519	0.316544	0.598481	C35_Glut_2
GGGAATATCGAGCAAA	13.1804	0.670446	0.598481	C35_Glut_2
GGGAGTAGTCGCATAA	11.1966	2.06974	0.596236	C35_Glut_1
GGGATAATCATCCACC	13.3602	-4.97829	0.598481	C35_Glut_2
GGGATAATCCCGAACA	7.73483	0.518854	0.595147	C35_Glut_3
GGGATTAAGCTATATG	21.4325	13.891	0.619558	C35_Glut_8
GGGCAATAGAATCGCT	13.4359	4.82749	0.596236	C35_Glut_1
GGGCATGAGCTTCTCA	13.448	1.39141	0.596236	C35_Glut_1
GGGCATTGTTGGATAT	8.05004	-1.73072	0.595147	C35_Glut_3
GGGCGAATCGCCTAAG	14.2256	3.27844	0.596236	C35_Glut_1
GGGCTAACAACAGGTG	11.6188	3.169	0.596236	C35_Glut_1
GGGCTAACAATAATCC	9.64813	8.09361	0.578605	C35_Gaba_1
GGGTCAACAAAGGTAC	10.7675	7.27394	0.578605	C35_Gaba_1
GGGTCAACATGATTGT	12.7594	3.61995	0.596236	C35_Glut_1
GGGTGAAGTGCATCGG	8.40081	-0.8922	0.595147	C35_Glut_3
GGGTTACGTGTGCAAC	7.08405	-1.67728	0.595147	C35_Glut_3
GGGTTTGTCCTCGATC	8.26692	-1.93545	0.595147	C35_Glut_3
GGTAACCGTCCCGGAA	14.4242	10.0232	0.668435	C35_Gaba_4
GGTAACCGTGCATTAG	10.7743	7.79979	0.578605	C35_Gaba_1
GGTAACTTCTCGACCT	10.9632	-3.65721	0.598481	C35_Glut_2
GGTAAGGGTTTAAAGC	13.498	4.59156	0.596236	C35_Glut_1
GGTACCGGTTGAGCCG	10.9788	2.35024	0.596236	C35_Glut_1
GGTACTAGTTTGACCT	2.46554	2.58113	0.615261	C35_Gaba_9
GGTACTTAGGACCTTG	3.31412	5.79981	0.636304	C35_Gaba_3
GGTAGGAGTTGGATCA	10.7383	5.47254	0.596236	C35_Glut_1
GGTATGTTCATGGTGT	3.16367	5.83073	0.636304	C35_Gaba_3
GGTATTGGTGAGCACT	10.7178	5.51234	0.596236	C35_Glut_1
GGTCAAGCAGGCTAGA	10.3679	3.17925	0.596236	C35_Glut_1
GGTCAAGCATTAGCGC	12.3169	6.06175	0.596236	C35_Glut_1
GGTCAATTCCAATTAG	14.5132	3.67492	0.596236	C35_Glut_1
GGTCATTAGTAGCGCC	13.2733	-4.63968	0.598481	C35_Glut_2
GGTCCATCAATAATCC	13.3025	3.02043	0.596236	C35_Glut_1
GGTCCATCAGCCTAAC	12.5956	5.6465	0.596236	C35_Glut_1
GGTCCATCATTAAACC	14.9238	3.97955	0.766066	C35_Glut_10
GGTCCGTAGAAGGTGC	19.4556	8.81438	0.626837	C35_Glut_6
GGTCCTGCATCAGTAT	11.8414	0.465644	0.598481	C35_Glut_2
GGTCGGTTCCTTAGGG	10.7274	5.11796	0.596236	C35_Glut_1
GGTCTTGAGGTCGATT	19.6186	6.27233	0.626837	C35_Glut_6
GGTCTTGAGTGAGAGC	20.418	4.55192	0.570941	C35_Gaba_5
GGTCTTTGTAATAGCT	14.8996	10.1527	0.668435	C35_Gaba_4
GGTCTTTGTACTTCAC	13.1147	2.81547	0.596236	C35_Glut_1
GGTCTTTGTCAGTAAT	9.93148	-1.82446	0.598481	C35_Glut_2
GGTCTTTGTCATAAGT	4.11045	9.5224	0.559501	C35_Gaba_2
GGTGAGCCACCAGCAT	15.7401	0.112788	0.595091	C35_Gaba_10
GGTGAGCCATAATTGC	8.45807	10.1463	0.559501	C35_Gaba_2
GGTGATTTCCAACTGG	12.6075	3.30302	0.596236	C35_Glut_1
GGTGATTTCGAAGTAG	8.7238	5.64461	0.596236	C35_Glut_1
GGTGATTTCGGGACTC	21.5266	13.3449	0.619558	C35_Glut_8
GGTGCTGGTTACGCGG	15.3986	7.66524	0.570272	C35_Glut_7
GGTGCTGGTTCACCCA	10.3499	5.40118	0.596236	C35_Glut_1
GGTGCTTCACGAACAG	12.3346	12.3768	0.545635	C35_Gaba_7
GGTGCTTCATACCCGG	15.8996	10.8446	0.668435	C35_Gaba_4
GGTGCTTCATGTGGGA	21.3141	13.9924	0.619558	C35_Glut_8
GGTGTCCAGAAAGGAA	9.05088	7.18474	0.578605	C35_Gaba_1
GGTGTGACAAGTTATC_1	11.3694	3.43665	0.596236	C35_Glut_1
GGTGTGACACCATATG	11.0256	4.56108	0.596236	C35_Glut_1
GGTTAATGTCATGCCC	20.4024	8.71491	0.626837	C35_Glut_6
GGTTAATGTTAACAGT	11.7972	4.86122	0.596236	C35_Glut_1
GGTTAATGTTCGCTCA	8.45964	3.46154	0.596236	C35_Glut_1
GGTTACCCAAGGTCCT	15.2061	-2.91188	0.578605	C35_Gaba_1
GGTTACTAGCAAGGAC	8.99011	7.38195	0.578605	C35_Gaba_1
GGTTACTAGGACCGCT	7.49495	-0.459156	0.595147	C35_Glut_3
GGTTACTAGGTATTGC	8.0353	6.02763	0.578605	C35_Gaba_1
GGTTATATCATGTTTC	9.7234	4.85348	0.596236	C35_Glut_1
GGTTATATCCCGAAGC	15.505	3.08586	0.766066	C35_Glut_10
GGTTATATCGAGCAAA	10.8644	7.13443	0.578605	C35_Gaba_1
GGTTATGGTCAAGTAT	5.66829	11.9433	0.559501	C35_Gaba_2
GGTTATGGTCGACTCC	9.86059	9.10223	0.578605	C35_Gaba_1
GGTTCCCGTTGGATAT	14.072	10.5248	0.668435	C35_Gaba_4
GGTTCTTGTCGCAATA	20.8661	1.73319	0.570941	C35_Gaba_5
GGTTCTTGTGGAAGGC	7.6721	0.594245	0.595147	C35_Glut_3
GGTTGACGTCACTCGC	11.9277	2.31147	0.596236	C35_Glut_1
GGTTGACGTGTCACGG	8.95269	6.94232	0.578605	C35_Gaba_1
GGTTGAGCAAACTAAG	11.6846	2.54124	0.596236	C35_Glut_1
GGTTGAGCACCGGTAT	10.842	9.50817	0.578605	C35_Gaba_1
GGTTGCGGTAAAGCGG	6.82153	7.93869	0.636304	C35_Gaba_3
GGTTGCGGTAGTAAGA	10.0509	-2.14311	0.598481	C35_Glut_2
GGTTGCGGTCGACTCC	12.4909	6.59369	0.596236	C35_Glut_1
GGTTGCTCAACCCTCC_1	3.40552	6.05973	0.636304	C35_Gaba_3
GGTTGCTCAGCACGTT	12.1616	10.0211	0.668435	C35_Gaba_4
GGTTGCTCATGTCAAT	11.0163	5.73473	0.596236	C35_Glut_1
GGTTGGTGTTCGGGAT	15.466	0.302206	0.595091	C35_Gaba_10
GGTTTAATCGTCATTT_1	12.351	7.0266	0.568095	C35_Glut_9
GGTTTCCTCTGCAAAC	12.3382	7.05168	0.596236	C35_Glut_1
GGTTTCTGTAAGCTTG	15.9882	10.746	0.668435	C35_Gaba_4
GGTTTCTGTCGTTACT	3.25458	3.34882	0.615261	C35_Gaba_9
GGTTTCTGTGTTAGCA	0.522985	8.0087		C35_Gaba_6
GGTTTCTGTTGGTTAG	14.8771	3.88336	0.766066	C35_Glut_10
GGTTTGTAGCAACAAG	8.81444	-2.18691	0.595147	C35_Glut_3
GGTTTGTAGCCTCTCG	23.155	0.560887	0.626837	C35_Glut_6
GGTTTGTAGTAACTCA	2.77559	9.0108	0.636304	C35_Gaba_3
GTAAGCAAGCTTACTT	11.7461	3.48586	0.596236	C35_Glut_1
GTAAGCAAGGCTGTCA	12.2769	9.09829	0.668435	C35_Gaba_4
GTAAGCTTCCCGTTGT	10.3558	11.6938	0.578605	C35_Gaba_1
GTAAGGTCAGTAGCCT	11.8224	3.48572	0.596236	C35_Glut_1
GTAAGGTCAGTTAGCC	5.85394	11.3858	0.559501	C35_Gaba_2
GTACAATGTAAATTGC	10.1352	0.986334	0.595147	C35_Glut_3
GTACAATGTCGTTACT_1	10.437	-1.43007	0.598481	C35_Glut_2
GTACAATGTGTGTGGT	11.899	-2.70114	0.598481	C35_Glut_2
GTACACCCAATTTAGC	11.0311	-0.594698	0.595147	C35_Glut_3
GTACCGGGTAGCTGGT	5.26137	10.4314	0.559501	C35_Gaba_2
GTACTAATCCTAGTTT	21.1432	2.28524	0.570941	C35_Gaba_5
GTACTAATCGCGCTAA	13.2843	-2.77773	0.598481	C35_Glut_2
GTACTGGTCGCTAGTG	10.2387	-0.987849	0.598481	C35_Glut_2
GTACTTAAGCGCCTAA	13.6509	2.14631	0.596236	C35_Glut_1
GTAGGAGGTGTCACGG	6.0772	-2.23269	0.595147	C35_Glut_3
GTAGGATCAAACGGGC	12.2407	3.07456	0.596236	C35_Glut_1
GTAGGATCACAAAGAC	20.9504	14.3223	0.619558	C35_Glut_8
GTAGGATCAGTAGGAT	10.4223	11.9029	0.578605	C35_Gaba_1
GTAGGCGAGAACAAGT	6.06746	10.2373	0.559501	C35_Gaba_2
GTAGGCGAGAGAAGGG	14.3044	5.23414	0.570272	C35_Glut_7
GTAGGCGAGCAATAGG	12.602	5.66401	0.596236	C35_Glut_1
GTAGGCGAGCTCATAA	8.83309	7.43122	0.578605	C35_Gaba_1
GTAGGTGCAGGATTAA	11.2366	11.4096	0.578605	C35_Gaba_1
GTAGTTATCGCAGGCT	6.81015	8.17222	0.578605	C35_Gaba_1
GTAGTTTCAAGTGAAC	16.5833	2.96632	0.766066	C35_Glut_10
GTAGTTTCATGCATAT	9.46502	8.59809	0.578605	C35_Gaba_1
GTATCGCCAATATAGG	13.0547	6.43299	0.596236	C35_Glut_1
GTATCGCCATCCCTCA	10.2416	3.17935	0.596236	C35_Glut_1
GTATCGCCATGTTGTG	10.7478	4.99753	0.596236	C35_Glut_1
GTATGTGGTCAATGTG	4.05049	9.81522	0.559501	C35_Gaba_2
GTATGTGGTGCTTTAC	18.8289	5.72887	0.626837	C35_Glut_6
GTATGTTCAAACCTTG	16.8921	1.81093	0.605204	C35_Gaba_8
GTATTGCAGCTATATG	14.4743	11.4184	0.668435	C35_Gaba_4
GTATTGTCACACCAAC	12.5628	-0.978298	0.598481	C35_Glut_2
GTCAATATCAAGTGAG	10.5635	11.6682	0.578605	C35_Gaba_1
GTCAATATCATTACAG	4.94878	9.46968	0.559501	C35_Gaba_2
GTCATCACAACCGCCA	11.9533	3.553	0.596236	C35_Glut_1
GTCATCCTCCCAGTAG	5.63984	-0.969528	0.595147	C35_Glut_3
GTCATCCTCCTCCATA	20.2059	9.49894	0.626837	C35_Glut_6
GTCATCCTCTGTAAGC	9.89907	9.51095	0.578605	C35_Gaba_1
GTCATGAGTTCAAGAT	5.36929	5.41598	0.636304	C35_Gaba_3
GTCATTAAGTGGCGGA	10.3034	3.42867	0.596236	C35_Glut_1
GTCATTAAGTGTTGTA	13.4701	0.065895	0.598481	C35_Glut_2
GTCCAGGGTTGCATCT_1	4.51748	5.05741	0.636304	C35_Gaba_3
GTCCATTGTAAGGTCC	14.934	6.95312	0.570272	C35_Glut_7
GTCCATTGTGATGGCT	8.31283	0.413985	0.595147	C35_Glut_3
GTCCGTAAGGCAATAG	12.8198	4.92506	0.596236	C35_Glut_1
GTCCTCAGTAGGATCC	23.0563	0.373525	0.626837	C35_Glut_6
GTCCTCCCATATTGAC	12.0666	8.81899	0.668435	C35_Gaba_4
GTCCTCCCATTGCAGC	2.74469	3.10845	0.615261	C35_Gaba_9
GTCGAGGAGGGCCATC	11.0584	-0.331441	0.598481	C35_Glut_2
GTCGGTTCAACTGGGA	9.42022	11.026	0.578605	C35_Gaba_1
GTCGGTTCATTCAGCA	7.54142	7.01422	0.578605	C35_Gaba_1
GTCTAACAGGAGGACT	8.83741	-1.72672	0.595147	C35_Glut_3
GTCTAGCCAAGCGAGC	11.9142	3.95486	0.596236	C35_Glut_1
GTCTAGCCAAGGTAAC	11.3406	4.66705	0.596236	C35_Glut_1
GTCTAGCCATAAACCT	12.3828	9.16099	0.668435	C35_Gaba_4
GTCTATCGTAATAGCT	21.2324	13.5002	0.619558	C35_Glut_8
GTCTTTAGTCCAAGAC	10.6665	2.31876	0.596236	C35_Glut_1
GTCTTTGTCAATACGC	11.4557	-0.074483	0.598481	C35_Glut_2
GTGAACAAGACTTACA	14.0609	-3.19556	0.598481	C35_Glut_2
GTGAACAAGTGAACGA	12.8568	4.7579	0.766066	C35_Glut_10
GTGAATCTCCCATAGG	9.74185	-0.347208	0.595147	C35_Glut_3
GTGAATCTCCCTCGCA	6.86124	7.84819	0.636304	C35_Gaba_3
GTGAATCTCTATGACA	13.4651	-2.42185	0.598481	C35_Glut_2
GTGAGCGAGCTTTGTT	12.9588	3.91215	0.596236	C35_Glut_1
GTGAGGAGTGAATCGC	8.47678	7.54687	0.578605	C35_Gaba_1
GTGCAAGCAATAGTCT	7.07594	-2.05633	0.595147	C35_Glut_3
GTGCAAGCAATCCTGA	14.0153	5.37232	0.596236	C35_Glut_1
GTGCAAGCACCTCGCT	8.60099	-2.17091	0.595147	C35_Glut_3
GTGCACGGTGCAACTA	9.98535	-8.49348	0.596236	C35_Glut_1
GTGCACGGTTTGCGAA	16.6037	0.666359	0.605204	C35_Gaba_8
GTGCATTAGCTAATCA	8.117	-0.0288011	0.595147	C35_Glut_3
GTGCATTAGTGAACCT	12.8672	4.71084	0.596236	C35_Glut_1
GTGCGGTTCATCAGTA	14.0098	-3.48188	0.598481	C35_Glut_2
GTGCGGTTCGCTAAGT	2.14356	1.89958	0.615261	C35_Gaba_9
GTGCGGTTCGGCTATG	9.11306	5.42654	0.596236	C35_Glut_1
GTGCTGATCGTTAGCG	3.04983	8.91701	0.636304	C35_Gaba_3
GTGCTTACATGAATAG	13.7281	5.36016	0.596236	C35_Glut_1
GTGGTTAGTCCTCCAA	20.9938	13.0039	0.619558	C35_Glut_8
GTGGTTAGTGTCACGG	11.5236	3.18161	0.596236	C35_Glut_1
GTGTAACTCGCTAGCA	10.5461	-2.31513	0.598481	C35_Glut_2
GTGTCCAAGGGTTAGA	12.9647	-0.382658	0.598481	C35_Glut_2
GTGTGCGGTTAAGCCA	11.9458	0.536347	0.598481	C35_Glut_2
GTGTGCGGTTAGGTTG	9.36279	5.32134	0.596236	C35_Glut_1
GTGTGTTAGCCAGTAT	12.8547	4.95754	0.596236	C35_Glut_1
GTGTGTTAGTAACGAG	6.28011	3.26115	0.600011	C35_5-HT_neurons
GTGTTACAGCCAGTAT	10.1125	-8.17081	0.596236	C35_Glut_1
GTGTTCCTCCTTCTAG	16.3886	1.19553	0.605204	C35_Gaba_8
GTTAAACGTAACCTAG	12.9066	-3.15873	0.598481	C35_Glut_2
GTTAAACGTTACAAAC	10.631	2.57962	0.596236	C35_Glut_1
GTTAACCAGCCAAATC	11.7518	4.50509	0.596236	C35_Glut_1
GTTAACCAGCTGGAAA	5.15082	5.32035	0.636304	C35_Gaba_3
GTTAACGGTGGATTGC	9.79765	8.29954	0.578605	C35_Gaba_1
GTTAAGCTCCAAGTGT	7.16381	9.37489	0.559501	C35_Gaba_2
GTTAATGTCGAAGTGA	9.44252	4.11953	0.596236	C35_Glut_1
GTTAATGTCTAGCTTT	12.2472	5.44819	0.596236	C35_Glut_1
GTTACAGGTACGCGCA	5.68006	-1.03981	0.595147	C35_Glut_3
GTTACAGGTTTGGGCG	-3.85138	5.26176		C35_Glut_4
GTTACCTGTTTCCTCC	10.6088	3.41532	0.596236	C35_Glut_1
GTTACGCCACAGCCAT	13.3374	5.42494	0.596236	C35_Glut_1
GTTACGCCAGTAAGTA	13.6603	4.81518	0.596236	C35_Glut_1
GTTACTAAGTCCTGAG	15.6284	10.1261	0.668435	C35_Gaba_4
GTTACTCGTGTTGCAA	13.0781	-4.28324	0.598481	C35_Glut_2
GTTCACCTCTAAGTGC	13.8557	-5.05539	0.598481	C35_Glut_2
GTTCACCTCTTAGCGG	2.50502	1.91705	0.615261	C35_Gaba_9
GTTCATTTCCAGCACA	11.1919	-0.330683	0.598481	C35_Glut_2
GTTCATTTCCTCCTAA	18.1681	5.42523	0.626837	C35_Glut_6
GTTCCCAGTGTGAGGA	-2.3843	5.42035		C35_Glut_4
GTTCCTTCAGCAACCT	13.8154	-0.0612709	0.598481	C35_Glut_2
GTTCGCGCATAATGTC	6.35248	3.3018	0.600011	C35_5-HT_neurons
GTTCTCATCAATTACG	13.0488	4.46085	0.596236	C35_Glut_1
GTTCTTAGTACGGGTT	20.9402	2.0273	0.570941	C35_Gaba_5
GTTCTTAGTGTTAGCA	6.08255	9.25652	0.559501	C35_Gaba_2
GTTCTTGTCAAGTGTC	6.95323	-2.23814	0.595147	C35_Glut_3
GTTCTTGTCACATTGA	10.048	8.87962	0.578605	C35_Gaba_1
GTTCTTGTCATTTGTC	6.46497	6.32543		C35_Gaba_6
GTTCTTGTCCGGTTGA	14.4465	2.0482	0.596236	C35_Glut_1
GTTGCATAGCATTTCT	12.0562	-3.3694	0.598481	C35_Glut_2
GTTGCATAGGCCATCA	-2.83859	2.39329		C35_Glut_4
GTTGCCCGTAATGGAA	13.3527	4.93739	0.596236	C35_Glut_1
GTTGCCCGTGCTTTAC	10.9204	1.76831	0.596236	C35_Glut_1
GTTGCCCGTTAAATGC	11.5889	3.66266	0.596236	C35_Glut_1
GTTGCGGGTTACGCAA	13.7331	6.4013	0.596236	C35_Glut_1
GTTGCGGGTTTGTTGC	15.4507	5.19679	0.570272	C35_Glut_7
GTTGCTGAGAGGAAGG	3.52958	6.08733	0.636304	C35_Gaba_3
GTTGCTGAGTATTGCA	10.1734	11.678	0.578605	C35_Gaba_1
GTTGCTGAGTTTGCGG	3.04013	3.1806	0.615261	C35_Gaba_9
GTTGGAGCAAGCGATG	8.28611	3.91441	0.596236	C35_Glut_1
GTTGGAGCATAGCGGA	11.817	8.87201	0.578605	C35_Gaba_1
GTTGGCCAGCTGGCTA	9.74855	9.09223	0.578605	C35_Gaba_1
GTTGGCGGTGTTGCAA	16.7267	6.79964	0.568095	C35_Glut_9
GTTGGCGGTTACGCAA	10.952	5.15488	0.596236	C35_Glut_1
GTTGTTGCACAGAAAC	13.6394	2.0494	0.596236	C35_Glut_1
GTTTAACCAGAAATGC	10.1979	-1.19783	0.598481	C35_Glut_2
GTTTACCGTCAATACG	15.2505	7.59496	0.570272	C35_Glut_7
GTTTAGCAGCTCCTAC	9.33359	3.69383	0.596236	C35_Glut_1
GTTTAGCAGGCGCTTA	3.14933	8.6031	0.636304	C35_Gaba_3
GTTTATCTCATGTGGT	11.9574	3.85631	0.596236	C35_Glut_1
GTTTCAGCACCTGGTG	10.2873	11.8693	0.578605	C35_Gaba_1
GTTTCAGCAGAATGAC	8.03764	-4.42833	0.595147	C35_Glut_3
GTTTCAGCAGTTTCTC	12.3994	-3.75284	0.598481	C35_Glut_2
GTTTCAGCATGGAGGC	14.5826	-2.02948	0.598481	C35_Glut_2
GTTTCCTCAAACTCAT	14.8022	5.67921	0.570272	C35_Glut_7
GTTTCCTCATAGCAGG	12.9054	4.82989	0.596236	C35_Glut_1
GTTTCCTCATCAGCAC	14.3674	3.35108	0.596236	C35_Glut_1
GTTTCTAGTAATCGTG	13.1428	-2.06103	0.598481	C35_Glut_2
GTTTCTAGTACCGTAA	13.405	1.77277	0.596236	C35_Glut_1
GTTTCTAGTAGGTTAT	13.8831	4.10125	0.596236	C35_Glut_1
GTTTGCTGTCCCGGAA	8.25708	0.185198	0.595147	C35_Glut_3
GTTTGTAAGCGGATTT	10.6207	8.20611	0.578605	C35_Gaba_1
GTTTGTCGTAGGATCC	7.49993	-0.9101	0.595147	C35_Glut_3
GTTTGTCGTCGAAGTC	23.0378	0.566172	0.626837	C35_Glut_6
GTTTGTTTCACAGACT	12.6388	12.6027	0.545635	C35_Gaba_7
GTTTGTTTCCATAAGC	20.0536	3.46595	0.570941	C35_Gaba_5
GTTTGTTTCTGTGAGT	18.0018	2.32985	0.636304	C35_Gaba_3
TAACAAGCAATCATGT	13.9861	2.13863	0.596236	C35_Glut_1
TAACAAGCAGCTTAGC	8.31721	0.110304	0.595147	C35_Glut_3
TAACCAGGTCGACTAA	10.7499	-3.22004	0.598481	C35_Glut_2
TAACCAGGTGATGAAA	7.77616	4.93431	0.600011	C35_5-HT_neurons
TAACCAGGTTGGCGTG	8.40137	9.62772	0.559501	C35_Gaba_2
TAACCGGTCACAAGCT	14.4687	2.52883	0.596236	C35_Glut_1
TAACCTAAGACTTATG	20.2959	9.39553	0.626837	C35_Glut_6
TAACCTAAGGGCCACT	10.2672	11.8308	0.578605	C35_Gaba_1
TAACCTAAGGTGCTGC	12.5398	-4.07963	0.598481	C35_Glut_2
TAACCTAAGTAGCTTA	12.4624	0.310002	0.598481	C35_Glut_2
TAACCTAAGTCATTTC	12.2688	10.1115	0.668435	C35_Gaba_4
TAACCTAAGTTAGCTA	12.1247	3.1536	0.596236	C35_Glut_1
TAAGCCTAGGTTTGCG	10.7087	4.14736	0.596236	C35_Glut_1
TAAGCTATCCAAGTTA	11.4406	7.55352	0.578605	C35_Gaba_1
TAAGCTATCCGCTAGA	15.6543	0.0324023	0.595091	C35_Gaba_10
TAAGCTATCTTAATGG	7.00421	9.65456	0.559501	C35_Gaba_2
TAAGCTGGTGGACCTG	15.206	0.249276	0.595091	C35_Gaba_10
TAAGCTGGTTGGGTTA	9.64732	8.53781	0.578605	C35_Gaba_1
TAAGGCTTCCAACTGG_1	10.1712	9.78218	0.578605	C35_Gaba_1
TAAGGCTTCCATAAGC	2.92959	5.68675	0.636304	C35_Gaba_3
TAAGTAGCAATAATCC	12.9605	4.87172	0.596236	C35_Glut_1
TAAGTGCTCCCTCAAC	2.131	2.15371	0.615261	C35_Gaba_9
TAATCCGCAGGAACTG	11.2643	5.79299	0.596236	C35_Glut_1
TAATGCATCCGTGACA	11.3923	-1.73956	0.598481	C35_Glut_2
TAATGCATCGATCAGT	8.99976	-0.174495	0.595147	C35_Glut_3
TAATGGACATTAAGCT	16.1325	3.05327	0.766066	C35_Glut_10
TAATGGTGTAACGGGA	14.268	6.64882	0.568095	C35_Glut_9
TAATGGTGTATACTGG	20.4829	7.51877	0.626837	C35_Glut_6
TAATTGCCAAAGCTCC	7.18026	7.76172	0.578605	C35_Gaba_1
TACAACATCCGCACAA	14.9666	5.90442	0.570272	C35_Glut_7
TACAATGTCATCAGTA	9.92751	10.739	0.578605	C35_Gaba_1
TACAATGTCATTCATC	11.3912	4.39218	0.596236	C35_Glut_1
TACAATGTCCGGTTGA	15.1983	10.0578	0.668435	C35_Gaba_4
TACAGCTAGCTCATAA	9.47411	8.01974	0.578605	C35_Gaba_1
TACAGCTAGGTTACAC	11.6326	7.64318	0.578605	C35_Gaba_1
TACAGGTTCATGCATA	15.2962	3.85393	0.766066	C35_Glut_10
TACATCAAGGCGCTAC	18.4926	7.85393	0.595091	C35_Gaba_10
TACCAAATCTCGCCCA	18.106	5.55563	0.626837	C35_Glut_6
TACCGAAGTCCTAACT	10.6142	5.00968	0.596236	C35_Glut_1
TACCGAAGTTGTTGGA	6.81468	7.75004	0.636304	C35_Gaba_3
TACCGTTGTGCATTTC	11.7962	6.42908	0.596236	C35_Glut_1
TACCTCATCTGTAATG	13.158	3.16104	0.596236	C35_Glut_1
TACCTTAGTAATCGGC	6.36842	4.7969	0.595091	C35_Gaba_10
TACCTTAGTTGGCCGA	12.0107	4.95782	0.596236	C35_Glut_1
TACCTTTAGAGGAGGA	4.62519	6.46909	0.636304	C35_Gaba_3
TACGCACCACAGAAAC	8.85875	8.88653	0.578605	C35_Gaba_1
TACGCTTGTGCTCACC	15.1767	2.90669	0.766066	C35_Glut_10
TACGCTTGTGGTTCTT	8.02597	-4.52217	0.595147	C35_Glut_3
TACGCTTGTTAGCATG	23.1259	0.343365	0.626837	C35_Glut_6
TACGCTTGTTGTTGTC	9.78276	3.26279	0.596236	C35_Glut_1
TACGGATTCCTAACGG	8.90273	-1.52792	0.595147	C35_Glut_3
TACGGATTCTTAGCGG	9.86523	-8.54203	0.596236	C35_Glut_1
TACGGTTAGGTCTTGG	15.5443	0.225523	0.595091	C35_Gaba_10
TACGTAATCAATCATG_1	9.78731	8.54709	0.578605	C35_Gaba_1
TACGTAATCGATTATG	13.2827	3.83969	0.596236	C35_Glut_1
TACGTAATCGCTTCTA	11.4794	6.00159	0.596236	C35_Glut_1
TACGTTAAGTAACGAG	11.2132	-1.27783	0.598481	C35_Glut_2
TACTCGCTCAGCAAGA	11.9257	7.04916	0.596236	C35_Glut_1
TACTCGCTCGCTCACT	12.9243	9.25027	0.668435	C35_Gaba_4
TACTGACAGTAGGCGG	14.4993	-4.83813	0.598481	C35_Glut_2
TACTGACAGTCACCTC	12.2795	-0.0899345	0.598481	C35_Glut_2
TACTGACAGTCACTAA	11.3836	3.47787	0.596236	C35_Glut_1
TACTGCACAGGCTAGA	12.8904	5.80407	0.596236	C35_Glut_1
TACTGGCCACCTGTAA	13.8969	4.13351	0.596236	C35_Glut_1
TACTGGCCATAATCCG	12.166	5.79382	0.596236	C35_Glut_1
TACTTCGTCAATACGC	8.58889	8.69208	0.578605	C35_Gaba_1
TAGACCAGTCCACAAA	9.18571	-2.32376	0.595147	C35_Glut_3
TAGACCAGTGCATCGG	11.4376	2.72896	0.596236	C35_Glut_1
TAGAGCCGTACCGGAT	10.0908	8.33401	0.578605	C35_Gaba_1
TAGAGCCGTCATCATC	11.1327	7.64418	0.578605	C35_Gaba_1
TAGAGCCGTGGTTAGC	10.7142	-1.59527	0.598481	C35_Glut_2
TAGAGCCGTTAGCTGA	11.3132	3.17129	0.596236	C35_Glut_1
TAGCAGGCAAGGTCGA	13.652	9.58615	0.668435	C35_Gaba_4
TAGCATATCATGCAAC	13.8985	0.51324	0.598481	C35_Glut_2
TAGCATATCCCTCACG_1	10.1368	4.31519	0.596236	C35_Glut_1
TAGCATATCGTAATCA	12.8883	3.84204	0.596236	C35_Glut_1
TAGCCGGGTTAGTACG	13.4332	2.22865	0.596236	C35_Glut_1
TAGCCGGGTTTAAAGC	11.6577	-1.16995	0.598481	C35_Glut_2
TAGCCTCTCTGGCTTC	12.8881	-1.25353	0.598481	C35_Glut_2
TAGCCTTGTACTGAAT	10.2437	5.79446	0.596236	C35_Glut_1
TAGCGGACAGCAGGTA	11.7475	2.82941	0.596236	C35_Glut_1
TAGCTAATCACAAGCT	20.9956	14.7243	0.619558	C35_Glut_8
TAGCTAATCAGGCTAT	13.7599	-2.10677	0.598481	C35_Glut_2
TAGCTAATCGTTTCCA	6.06269	6.30312	0.636304	C35_Gaba_3
TAGCTAGGTGGTGAGA	11.6524	1.36634	0.596236	C35_Glut_1
TAGCTAGGTTTATTCG	11.4534	-2.26541	0.598481	C35_Glut_2
TAGCTTAAGGACTAAG	13.2235	0.344058	0.598481	C35_Glut_2
TAGCTTAAGGTTACAC	8.23593	9.69787	0.559501	C35_Gaba_2
TAGCTTGCAAGGACCA	10.5753	8.23963	0.578605	C35_Gaba_1
TAGCTTGCAGCCTGCA	10.6942	5.6098	0.596236	C35_Glut_1
TAGGAACCATAGTCAT	11.2275	-1.15861	0.598481	C35_Glut_2
TAGGAGGGTTAGGACC	8.3243	-2.28357	0.595147	C35_Glut_3
TAGGCTTAGGTTTGAC	9.39243	-2.80013	0.595147	C35_Glut_3
TAGGCTTAGTATTGGC	12.0938	0.385842	0.598481	C35_Glut_2
TAGGGTTTCACCATTT	21.4423	13.4899	0.619558	C35_Glut_8
TAGGTGCGTTCCTCCT	16.0282	10.7216	0.668435	C35_Gaba_4
TAGGTTATCCCTGTTA	14.9146	-3.98018	0.598481	C35_Glut_2
TAGTAACGTGCCGCAA	6.85758	0.992896	0.595147	C35_Glut_3
TAGTAACGTTCGCTTG	7.2396	0.542634	0.595147	C35_Glut_3
TAGTAAGCAGCCGCTA	10.2612	5.64464	0.596236	C35_Glut_1
TAGTAAGCAGCTTAGC	9.16402	7.86785	0.578605	C35_Gaba_1
TAGTACGGTAATCGGC	19.9713	1.91494	0.570941	C35_Gaba_5
TAGTAGGAGGCCGGAA	13.2146	2.21245	0.596236	C35_Glut_1
TAGTCAATCGTACCGA	4.33641	5.08061	0.636304	C35_Gaba_3
TAGTCAATCGTTAAGC	13.5617	10.9123	0.668435	C35_Gaba_4
TAGTGAGAGACAAGTG	6.41452	3.34075	0.600011	C35_5-HT_neurons
TAGTGAGAGCGCCTTT	19.8675	2.94604	0.570941	C35_Gaba_5
TAGTGAGAGTGTGATC	13.9097	2.06572	0.596236	C35_Glut_1
TAGTGGCGTATACTGG	12.2709	-4.07403	0.598481	C35_Glut_2
TAGTGTGGTGATGATT	10.9302	4.29101	0.596236	C35_Glut_1
TAGTTGTCATATAACC	11.3928	5.85903	0.596236	C35_Glut_1
TAGTTGTCATGAATAG	11.7306	4.19342	0.596236	C35_Glut_1
TATAACCCACCTCACC	9.01652	6.82711	0.578605	C35_Gaba_1
TATAACCCACCTGCTC	8.79472	8.19674	0.578605	C35_Gaba_1
TATAGCCAGCCATCAG	8.86035	0.699886	0.595147	C35_Glut_3
TATAGCTCACAATACT	6.10809	-1.17161	0.595147	C35_Glut_3
TATAGGTGTGTCACGG	10.9939	5.45634	0.596236	C35_Glut_1
TATAGGTGTTTAACCC	12.2436	3.58677	0.596236	C35_Glut_1
TATATCCTCCGCTAGA	11.0081	3.00845	0.596236	C35_Glut_1
TATATCCTCCTAATTC	-1.22745	4.40192		C35_Glut_4
TATATCCTCTTAGCGG	9.70375	6.68198	0.578605	C35_Gaba_1
TATCACGCAGGAACTG	14.7963	4.59639	0.570272	C35_Glut_7
TATCACGCAGGATAAC	14.5439	10.5554	0.668435	C35_Gaba_4
TATCACGCATTAGCCA	14.4276	6.10293	0.596236	C35_Glut_1
TATCCAGCAGGACACA	21.028	14.529	0.619558	C35_Glut_8
TATCCGGAGCCTGTGA	15.2016	5.83658	0.570272	C35_Glut_7
TATCCGGAGGTTACAC	13.2589	10.8294	0.668435	C35_Gaba_4
TATCCGGAGTCACTCC	9.86496	3.60543	0.596236	C35_Glut_1
TATCGAGGTAAGCTTG	5.49463	-0.684308	0.595147	C35_Glut_3
TATCGAGGTTACCGGG	13.4281	4.17674	0.596236	C35_Glut_1
TATCGCACACCTACTT	4.97712	7.94402	0.636304	C35_Gaba_3
TATCGCACATGTCAAT	12.9632	2.22514	0.596236	C35_Glut_1
TATCGCGAGAATGACG	11.8796	-0.910127	0.598481	C35_Glut_2
TATCGCGAGCATCCAG	10.8401	9.8782	0.578605	C35_Gaba_1
TATGACATCCTAACGG	11.5404	2.87905	0.596236	C35_Glut_1
TATGACATCCTAATAG	9.69535	3.30705	0.596236	C35_Glut_1
TATGACATCCTGGCTT	13.8717	-5.00983	0.598481	C35_Glut_2
TATGACTCACAACAAA	19.3827	3.07953	0.570941	C35_Gaba_5
TATGACTCATTTGCTC	9.90628	0.0735485	0.595147	C35_Glut_3
TATGGATGTAGTTACG	13.1281	-0.378796	0.598481	C35_Glut_2
TATGGATGTTTCCACG	8.60354	-1.41992	0.595147	C35_Glut_3
TATGGCCCAGGTCCTG	21.1639	13.4529	0.619558	C35_Glut_8
TATGGCCCATAATCCG	23.2665	0.335764	0.626837	C35_Glut_6
TATGGTCAGTATTGCA	7.83758	-1.43133	0.595147	C35_Glut_3
TATGTGATCCTAGTTT	10.7562	9.99297	0.578605	C35_Gaba_1
TATGTGATCCTTAAGA	7.46164	7.79695	0.578605	C35_Gaba_1
TATTACCTCATGAGCT	15.0248	4.45952	0.570272	C35_Glut_7
TATTACCTCGTTAGCG	19.6216	2.7591	0.570941	C35_Gaba_5
TATTAGCCAGCATGAG	16.0176	2.95789	0.766066	C35_Glut_10
TATTAGGTCAAGACTC	10.5333	10.4386	0.578605	C35_Gaba_1
TATTCGTTCACACAGT	16.0346	-0.977834	0.596236	C35_Glut_1
TATTCGTTCCAGGTCA	9.76292	-0.294381	0.595147	C35_Glut_3
TATTGACCAAGGGTTG	11.0142	8.82032	0.578605	C35_Gaba_1
TATTGACCAGAAACGT	10.5197	8.46073	0.578605	C35_Gaba_1
TATTGACCAGGGAGGA	13.2951	6.07653	0.596236	C35_Glut_1
TATTTGCTCGCTCCAT	15.6204	4.92128	0.570272	C35_Glut_7
TATTTGCTCTAATCAG	13.0458	9.30374	0.668435	C35_Gaba_4
TATTTGGAGTATTGCA	11.9158	-1.4855	0.598481	C35_Glut_2
TATTTGGAGTTTAACG	12.8113	2.66651	0.596236	C35_Glut_1
TCAAACCAGTGACCTG	13.0294	4.46549	0.596236	C35_Glut_1
TCAAACCAGTGTTGCG	13.5433	2.62674	0.596236	C35_Glut_1
TCAACAATCAAACACC	8.7694	-1.51138	0.595147	C35_Glut_3
[truncated: 6,715 more rows]

## Sheet: Fig 7B
cell_id	UMAP_1	UMAP_2	augur_score	C35_type
AAACAGCCAAGCTTAT	9.6753	8.98302	0.554807	C35_Gaba_1
AAACCAACATATAACC	12.9271	6.36039	0.564184	C35_Glut_1
AAACCGAAGCAAGGTA	10.9129	6.58086	0.564184	C35_Glut_1
AAACCGAAGCCGGTAC	10.0886	3.90722	0.564184	C35_Glut_1
AAACCGCGTCATAGAT	13.3432	2.49959	0.564184	C35_Glut_1
AAACCGCGTCCTTAGT	11.4223	-1.05208	0.519422	C35_Glut_2
AAACCGCGTTCGCTTG	6.23571	0.0677985	0.562653	C35_Glut_3
AAACCGCGTTTAGCGA	8.16834	0.0358021	0.562653	C35_Glut_3
AAACCGGCATCCAGGT	6.04536	9.29408	0.540726	C35_Gaba_2
AAACGCGCAAATGCCC	13.9549	4.81379	0.564184	C35_Glut_1
AAACGCGCACACAATT	8.19902	7.03641	0.554807	C35_Gaba_1
AAACGCGCACAGCCTG	11.4295	8.60403	0.554807	C35_Gaba_1
AAACGCGCATTAAGCT	20.269	9.03023	0.57805	C35_Glut_6
AAACGGATCGAGGTGG	13.62	1.32834	0.564184	C35_Glut_1
AAAGCAAGTGTTTGAG	16.3605	6.80622	0.538866	C35_Glut_9
AAAGCACCAGTAAGTA	6.23954	7.5548	0.557608	C35_Gaba_3
AAAGCACCATACCCGG	4.21623	9.95524	0.540726	C35_Gaba_2
AAAGCCCGTCAACAAT	11.6582	3.98998	0.564184	C35_Glut_1
AAAGCCCGTCCGCTGT_1	8.64127	-2.04003	0.562653	C35_Glut_3
AAAGCCCGTTACCGGG	14.8612	3.88139	0.622336	C35_Glut_10
AAAGCCGCAAGTTATC	9.7373	10.8227	0.554807	C35_Gaba_1
AAAGCCGCAGCACCAT	13.1606	6.28503	0.564184	C35_Glut_1
AAAGCCGCAGGCCTTG	10.0677	7.69372	0.554807	C35_Gaba_1
AAAGCCGCATAGCAGG	10.5486	7.40479	0.554807	C35_Gaba_1
AAAGCCGCATTCAGCA	8.17013	6.89253	0.554807	C35_Gaba_1
AAAGCGGGTTCCATTA	7.1246	7.2129	0.557608	C35_Gaba_3
AAAGCTTGTTTCGCGC	12.6355	4.86049	0.564184	C35_Glut_1
AAAGGACGTTCTTTAG	6.85163	7.91604	0.557608	C35_Gaba_3
AAAGGAGCAGTGAACG	2.14137	2.15744	0.530873	C35_Gaba_9
AAAGGAGCATGAAATG	11.3724	5.64273	0.564184	C35_Glut_1
AAAGGTTAGCAACATC	12.6552	12.5271	0.510488	C35_Gaba_7
AAAGGTTAGGCTACAT	3.4148	3.27316	0.530873	C35_Gaba_9
AAATCCGGTAAGCTCA	10.0048	-8.3239	0.564184	C35_Glut_1
AAATCCGGTCTTGCAT	10.9094	3.67847	0.564184	C35_Glut_1
AAATCCGGTTACTAGG	11.8775	6.62799	0.564184	C35_Glut_1
AAATCCGGTTCAAGCA	11.1552	6.56896	0.564184	C35_Glut_1
AAATCCGGTTCCTGTG	10.4309	6.77588	0.554807	C35_Gaba_1
AAATGCCTCGCATTAA	2.43581	1.97351	0.530873	C35_Gaba_9
AAATGGCCACCCACCT	12.3874	3.04728	0.564184	C35_Glut_1
AAATGGCCAGTATGTT	9.58545	5.41047	0.564184	C35_Glut_1
AACAGATAGCACAGCC	13.5114	-3.17677	0.519422	C35_Glut_2
AACAGGATCCGCCTCA	12.3941	2.43886	0.564184	C35_Glut_1
AACATAGCACCTGGTG	6.28667	-1.5333	0.562653	C35_Glut_3
AACATCATCCTGGTCT	10.3579	3.05643	0.564184	C35_Glut_1
AACCCGCAGGAAACTG	12.0141	10.8186	0.554807	C35_Gaba_1
AACCCGCAGTCTCACC	10.6522	14.7793		C35_Glut_5
AACCGCTCAAATTGCT	9.72368	6.55026	0.554807	C35_Gaba_1
AACCGCTCACTAGGTC	12.1384	-1.38969	0.519422	C35_Glut_2
AACCTCACAACTAACT_1	13.0558	-4.71685	0.519422	C35_Glut_2
AACCTCACAATTGCGC	13.0539	3.84066	0.564184	C35_Glut_1
AACGACAAGACAACAG	6.9599	8.2096	0.554807	C35_Gaba_1
AACGCCCAGGCAGGTG	8.80261	8.85006	0.554807	C35_Gaba_1
AACGGTAAGTTTCCTG	8.64022	9.8171	0.554807	C35_Gaba_1
AACTACTCAATCGCAC	6.20955	-0.961086	0.562653	C35_Glut_3
AACTACTCAGGAACCA	16.4806	6.92027	0.538866	C35_Glut_9
AACTACTCAGGATTAA	7.60711	8.90343	0.554807	C35_Gaba_1
AACTACTCATAATTGC	13.4145	8.53857	0.596644	C35_5-HT_neurons
AACTAGCTCATGGCTG	11.1817	2.62444	0.564184	C35_Glut_1
AACTAGCTCCGTGACA	17.4115	1.56559	0.531565	C35_Gaba_8
AACTAGTGTACGCGCA	11.2406	4.02326	0.564184	C35_Glut_1
AACTAGTGTGCATCGG	7.20027	-2.65257	0.562653	C35_Glut_3
AACTAGTGTGGAAGGC	13.649	1.45587	0.564184	C35_Glut_1
AACTAGTGTTGGTTCT	7.18931	-0.0852516	0.562653	C35_Glut_3
AACTAGTGTTTATTCG	11.2955	4.60257	0.564184	C35_Glut_1
AACTCACAGCAAGGGT	14.7392	10.5322	0.573776	C35_Gaba_4
AACTCACAGTAACCCG	7.2387	9.40171	0.540726	C35_Gaba_2
AACTGTTCACAGCCTG	10.3842	0.78709	0.562653	C35_Glut_3
AACTGTTCAGTCTAGC	9.39213	-0.187674	0.562653	C35_Glut_3
AAGAATCAGGGTGAAC	11.0528	5.32675	0.564184	C35_Glut_1
AAGAATCAGTAGCCAT	11.2993	3.56815	0.564184	C35_Glut_1
AAGAATCAGTGAGAGC	12.0316	5.31374	0.564184	C35_Glut_1
AAGACAAGTGGCTTCC	12.4736	0.424953	0.519422	C35_Glut_2
AAGACAAGTTCCTCCT	16.8221	1.82575	0.531565	C35_Gaba_8
AAGACAAGTTGAGGTC	9.18683	10.3278	0.554807	C35_Gaba_1
AAGACAAGTTTCCACG	20.5102	7.32389	0.57805	C35_Glut_6
AAGACATAGTTAGGCT	10.2947	8.33911	0.554807	C35_Gaba_1
AAGACCAAGCATGACT	11.125	5.97196	0.564184	C35_Glut_1
AAGACCAAGGACCTCA	2.19837	1.91939	0.530873	C35_Gaba_9
AAGCAAGTCTGGCATG	10.987	7.77312	0.554807	C35_Gaba_1
AAGCCTCCAACTCGCG	13.0437	10.6261	0.573776	C35_Gaba_4
AAGCCTCCAGTAGGTG	11.9047	4.88777	0.564184	C35_Glut_1
AAGCCTCCAGTTGCGT	11.9367	2.91814	0.564184	C35_Glut_1
AAGCCTGTCCCTGGAA_1	10.1837	12.1364	0.554807	C35_Gaba_1
AAGCCTGTCGGTCAAT	13.1863	-4.54521	0.519422	C35_Glut_2
AAGCCTTAGCACGATT	15.5447	7.36229	0.546961	C35_Glut_7
AAGCGGGTCACGCGGT	11.7891	7.57375	0.554807	C35_Gaba_1
AAGCGGGTCAGAAACG	7.23816	-2.36573	0.562653	C35_Glut_3
AAGCGTTTCCTAAGAC	12.7242	4.37154	0.564184	C35_Glut_1
AAGCTATGTTCACCCA	15.3038	6.75431	0.546961	C35_Glut_7
AAGCTCCCATAGCGAG	13.8185	-0.0104554	0.519422	C35_Glut_2
AAGCTCCCATTGCGGT	12.554	-4.02753	0.519422	C35_Glut_2
AAGGATCCAATCGCAC	11.4412	6.95015	0.564184	C35_Glut_1
AAGGATGTCCTAGTTT	10.434	9.10265	0.554807	C35_Gaba_1
AAGGATTAGGTTAGCT	10.3186	10.189	0.554807	C35_Gaba_1
AAGGCCCTCAGCTAAC	9.94795	3.68793	0.564184	C35_Glut_1
AAGGTCAAGCTTAACA	9.02723	-1.27757	0.562653	C35_Glut_3
AAGGTCAAGTTCCTGC	6.88998	8.10359	0.554807	C35_Gaba_1
AAGTAGCCACCTAATG	6.92742	0.304765	0.562653	C35_Glut_3
AAGTAGCCATGTTGTG	10.5271	7.75718	0.554807	C35_Gaba_1
AAGTCTATCATCCACC	14.2509	-2.81374	0.519422	C35_Glut_2
AAGTCTATCGTCCTTA	14.0886	-3.87973	0.519422	C35_Glut_2
AAGTCTATCTCCTCTT	11.179	2.15784	0.564184	C35_Glut_1
AAGTGCAAGATGGACA	14.532	5.88645	0.564184	C35_Glut_1
AAGTGCAAGTTTAACG	14.5212	-0.967388	0.519422	C35_Glut_2
AAGTTACGTTGTAACG	8.99179	4.14397	0.564184	C35_Glut_1
AAGTTAGCAAACTCAT	11.1739	5.09691	0.564184	C35_Glut_1
AAGTTTGTCACAAGCT	13.9632	-2.60503	0.519422	C35_Glut_2
AAGTTTGTCCATAATG_1	10.2583	-1.48227	0.519422	C35_Glut_2
AATAGAGGTTCCGCAC	9.10545	9.29978	0.554807	C35_Gaba_1
AATCAGGAGAAAGCAT	8.55353	9.1617	0.554807	C35_Gaba_1
AATCAGGAGTGACCTG	12.6567	13.1008	0.510488	C35_Gaba_7
AATCATCCAATCCTGA	10.4135	-1.17514	0.519422	C35_Glut_2
AATCATCCATGGCCTG	6.35097	10.0292	0.540726	C35_Gaba_2
AATCATGTCACGCATG	13.0065	1.28546	0.564184	C35_Glut_1
AATCATGTCGGTTTGG	8.8786	-1.07458	0.562653	C35_Glut_3
AATCCATCAGCCAGAA	11.5878	3.18695	0.564184	C35_Glut_1
AATCCCTGTATTTGCC	21.1164	13.1942	0.499014	C35_Glut_8
AATCCGTAGCGATACT	15.4525	6.90128	0.546961	C35_Glut_7
AATCTCAAGGGACGCA	7.38225	-2.76046	0.562653	C35_Glut_3
AATCTTGAGCCTGTTC	10.6888	5.5884	0.564184	C35_Glut_1
AATCTTGAGGTTAGAG	15.3027	6.77533	0.546961	C35_Glut_7
AATGAAGGTGGAAACG	10.2778	0.200004	0.562653	C35_Glut_3
AATGCAACAGTAATAG	10.3785	3.55716	0.564184	C35_Glut_1
AATGCATGTAGGTTAT	5.37881	6.61658	0.557608	C35_Gaba_3
AATGCATGTGTTAAAC	11.4481	-2.57604	0.519422	C35_Glut_2
AATGGCGCAAACTAAG	20.1301	2.29128	0.545816	C35_Gaba_5
AATGGCGCAAAGCGGC	9.96992	2.88888	0.564184	C35_Glut_1
AATTACCCATCCCTCA	8.11245	-0.912543	0.562653	C35_Glut_3
AATTAGCGTCCTAAGA	10.6867	1.97726	0.564184	C35_Glut_1
AATTAGCGTTCCGGGA	9.50856	5.42874	0.564184	C35_Glut_1
AATTCGTCACACTAAT	11.7522	2.54778	0.564184	C35_Glut_1
AATTGCCAGGACCTGC	10.6447	5.39509	0.564184	C35_Glut_1
AATTGCCAGGTCCACA	10.6542	2.80512	0.564184	C35_Glut_1
AATTGCTCAGGACACA	11.543	4.77887	0.564184	C35_Glut_1
AATTGGACAGTTATGT	7.44144	-1.60244	0.562653	C35_Glut_3
AATTGGACATGTTGCA	6.66697	-0.830735	0.562653	C35_Glut_3
AATTGGGAGCCTGATG	10.4983	3.73363	0.564184	C35_Glut_1
AATTGTGTCCCTGGAA	7.75666	0.453721	0.562653	C35_Glut_3
AATTTCCTCAAGCTAC	13.0753	-4.25425	0.519422	C35_Glut_2
AATTTCCTCACCAATA	8.53374	5.30841	0.564184	C35_Glut_1
AATTTCCTCCTACCTA	5.02337	5.39558	0.557608	C35_Gaba_3
AATTTCCTCTAGCGAT	12.1058	0.351257	0.519422	C35_Glut_2
AATTTCCTCTAGCGTG	10.6279	-2.70635	0.519422	C35_Glut_2
AATTTGGTCATAACTG	20.3019	9.11397	0.57805	C35_Glut_6
AATTTGGTCTCCTCTT	9.81506	8.15341	0.554807	C35_Gaba_1
ACAAACTGTTCATTTG	15.8835	4.66289	0.564184	C35_Glut_1
ACAAAGGTCCTGGCTT	9.8764	-8.63635	0.564184	C35_Glut_1
ACAAAGGTCTTGAGGT	14.595	3.40951	0.622336	C35_Glut_10
ACAACACTCATAGCCG	11.5123	2.24439	0.564184	C35_Glut_1
ACAACACTCCTGATGG	10.767	8.26084	0.554807	C35_Gaba_1
ACAACAGAGCCGCAAC	16.8031	6.55381	0.538866	C35_Glut_9
ACAACAGAGGGATGAC	10.9999	8.04323	0.554807	C35_Gaba_1
ACAACATGTTAAATGC	10.0867	5.21636	0.564184	C35_Glut_1
ACACCTTGTACGATTG	15.2039	7.48879	0.546961	C35_Glut_7
ACACCTTGTTGGTTGA	7.94549	-0.32356	0.562653	C35_Glut_3
ACACGGACACGCAACT	9.76263	3.47236	0.564184	C35_Glut_1
ACACGGACATTGCGGT	8.06856	-2.26809	0.562653	C35_Glut_3
ACACTAATCACGCATG	10.4739	-2.59287	0.519422	C35_Glut_2
ACACTAATCGATATTG	4.46125	9.41946	0.540726	C35_Gaba_2
ACACTTGCACGTTACA	12.9382	0.447767	0.519422	C35_Glut_2
ACACTTGCAGGAACTG	9.03172	9.08971	0.554807	C35_Gaba_1
ACACTTGCAGGTTCAC	10.9749	-3.93852	0.519422	C35_Glut_2
ACACTTGCAGTAGCCT	16.9252	1.66454	0.531565	C35_Gaba_8
ACAGCCGGTAGTTGGC	8.45852	-1.79622	0.562653	C35_Glut_3
ACAGCCGGTTCCATTA	11.1026	11.4051	0.554807	C35_Gaba_1
ACAGGATCATGCTTAG	7.90393	6.33336	0.554807	C35_Gaba_1
ACAGGCTGTCAGGAAG	10.3941	5.66192	0.564184	C35_Glut_1
ACATAGCTCTTGCAAA	14.804	3.9495	0.622336	C35_Glut_10
ACATCAATCATGGTTA	12.9771	2.22819	0.564184	C35_Glut_1
ACATCAATCCGCCTAT	10.6138	5.87799	0.564184	C35_Glut_1
ACATCATCAAGGATTA	9.04347	-1.82863	0.562653	C35_Glut_3
ACATCATCACCGGTAT	9.85975	9.87135	0.554807	C35_Gaba_1
ACATCATCACGGTACT	13.3531	-3.64724	0.519422	C35_Glut_2
ACATCATCATTGTCAG	12.8028	12.714	0.510488	C35_Gaba_7
ACATTAGTCCGCCAAA	20.2968	9.05696	0.57805	C35_Glut_6
ACCAATATCTCCTCTT	8.58053	9.39032	0.540726	C35_Gaba_2
ACCACACCAAAGCTAA	13.6663	-3.09973	0.519422	C35_Glut_2
ACCACATAGGATTGAG	1.96712	1.94696	0.530873	C35_Gaba_9
ACCAGCTCAATTGCGC	13.5023	3.01117	0.564184	C35_Glut_1
ACCAGGCTCCTCCTAA	10.4486	5.40604	0.564184	C35_Glut_1
ACCATAATCAATACGC	11.9781	3.32251	0.564184	C35_Glut_1
ACCATTAAGCCAGGTC	4.04056	9.92499	0.540726	C35_Gaba_2
ACCATTAAGGCACAGG	14.3074	-4.62906	0.519422	C35_Glut_2
ACCCAGGGTGACATGC	8.66914	6.49544	0.554807	C35_Gaba_1
ACCCGCTGTGATGATT	6.51557	0.257369	0.562653	C35_Glut_3
ACCCGCTGTTTGTCTA	20.0301	3.05311	0.545816	C35_Gaba_5
ACCCGGTAGTTGCGTG	7.33611	-0.774105	0.562653	C35_Glut_3
ACCCGTAAGACTTACA	10.0063	-8.30666	0.564184	C35_Glut_1
ACCCGTAAGGATCACT	12.0403	5.01043	0.564184	C35_Glut_1
ACCCGTAAGGCGAAAC	18.8676	5.82723	0.57805	C35_Glut_6
ACCCGTAAGTTAGTGC	10.9256	5.21987	0.564184	C35_Glut_1
ACCCTCCCATAAGCAA	7.89648	7.6978	0.554807	C35_Gaba_1
ACCCTCCCATTAAACC	13.1416	3.58963	0.564184	C35_Glut_1
ACCCTGTTCGTTATCT	9.26691	10.2544	0.554807	C35_Gaba_1
ACCGAAGCAGCATTAT	10.4764	7.89611	0.554807	C35_Gaba_1
ACCGAAGCAGGGAGGA	13.395	8.41937	0.596644	C35_5-HT_neurons
ACCGAAGCATGAAGTA	6.27001	4.67025	0.550261	C35_Gaba_10
ACCGGCTAGAAACTGG	9.03038	-3.4129	0.562653	C35_Glut_3
ACCGGCTAGGCATTAC	9.91293	9.38572	0.554807	C35_Gaba_1
ACCTAAATCAACAAGG	17.9203	-0.561348	0.531565	C35_Gaba_8
ACCTAAATCACTCGCT	20.1876	4.60861	0.545816	C35_Gaba_5
ACCTAAATCCGCCTCA	11.194	7.29185	0.554807	C35_Gaba_1
ACCTAAATCCTCAGTC	11.1405	-3.86451	0.519422	C35_Glut_2
ACCTAAATCTGGCATG	13.4808	-2.40864	0.519422	C35_Glut_2
ACCTACCTCACTTTAC	14.104	2.05165	0.564184	C35_Glut_1
ACCTACCTCATCCTAT	2.21829	1.92707	0.530873	C35_Gaba_9
ACCTACCTCGCTAAGT	11.1332	11.3977	0.554807	C35_Gaba_1
ACCTACCTCTGTTGCC	11.3473	3.5807	0.564184	C35_Glut_1
ACCTTCCAGGCCATCA	8.29139	4.87444	0.564184	C35_Glut_1
ACCTTGCTCCTCATGC_1	11.4898	4.64919	0.564184	C35_Glut_1
ACCTTGTGTCACCAAA	14.09	4.93344	0.564184	C35_Glut_1
ACGAACAAGCTGGACC	9.98822	5.3613	0.564184	C35_Glut_1
ACGAAGTCATAAGTTC	8.32933	9.69911	0.540726	C35_Gaba_2
ACGAAGTCATGAGTTT	11.4622	3.55524	0.564184	C35_Glut_1
ACGACAAAGGAGGACT	6.04199	9.88342	0.540726	C35_Gaba_2
ACGAGTAAGTTTCCTG	-3.05421	6.2971	0.632324	C35_Glut_4
ACGATTCAGGCTAGAA	10.3211	6.99203	0.554807	C35_Gaba_1
ACGATTCAGGTGTCCA	19.7272	5.54446	0.545816	C35_Gaba_5
ACGCAAGCAACCGCCA	10.4271	3.78844	0.564184	C35_Glut_1
ACGCAAGCAGTATGTT	13.8735	1.88228	0.564184	C35_Glut_1
ACGCCTAAGGCTTAAC	11.1918	2.54144	0.564184	C35_Glut_1
ACGCCTAAGTCGCAAT	5.77504	-1.49714	0.562653	C35_Glut_3
ACGCCTTTCAATTACG	5.84611	-0.345086	0.562653	C35_Glut_3
ACGCCTTTCATAGCCG	12.6399	4.1836	0.564184	C35_Glut_1
ACGCCTTTCCCGCAAA	14.9935	10.3392	0.573776	C35_Gaba_4
ACGCTTGAGACTTACA	15.5679	-2.78083	0.554807	C35_Gaba_1
ACGGTACGTATGGTGC	8.37761	9.91379	0.540726	C35_Gaba_2
ACGGTACGTGATGAGG	11.3846	0.588805	0.519422	C35_Glut_2
ACGGTACGTTGTTGTC	11.0826	2.69994	0.564184	C35_Glut_1
ACGGTTTAGACTTACA	10.5121	14.7989		C35_Glut_5
ACGGTTTAGCTAATTG	16.5294	7.06394	0.538866	C35_Glut_9
ACGTCAAGTTGTCATC	12.5803	4.08507	0.564184	C35_Glut_1
ACGTCAAGTTTGAGGC	8.32857	5.72153	0.554807	C35_Gaba_1
ACGTCCAAGACCATAC_1	13.1042	3.28297	0.564184	C35_Glut_1
ACGTCCTTCAATCTCT	16.1089	3.49166	0.622336	C35_Glut_10
ACGTCCTTCCCTCAGT	10.5738	-3.40007	0.519422	C35_Glut_2
ACGTTACAGTAACTCA	11.4234	9.39311	0.554807	C35_Gaba_1
ACGTTGTAGCCGCTTT	21.0318	2.17426	0.545816	C35_Gaba_5
ACTAACCAGGAACACA	10.7367	2.76412	0.564184	C35_Glut_1
ACTAACCAGTAGAGGC	9.40809	0.0422138	0.562653	C35_Glut_3
ACTAACGGTCGCGCAA	11.476	8.20136	0.554807	C35_Gaba_1
ACTAACGGTGCATCGG	5.05924	5.30225	0.557608	C35_Gaba_3
ACTAACGGTGTCCAAA	20.8582	14.7437	0.499014	C35_Glut_8
ACTAACGGTTTGTGGA	10.1701	-1.82963	0.519422	C35_Glut_2
ACTAATCCAATACTGT	11.8431	3.60576	0.564184	C35_Glut_1
ACTAGGCGTAATCACG	5.81034	10.1212	0.540726	C35_Gaba_2
ACTATCCGTACCCACC	8.50799	-1.34711	0.562653	C35_Glut_3
ACTATCCGTACCTTAC	7.59736	-2.22868	0.562653	C35_Glut_3
ACTATCCGTGCTTAGA	8.74844	7.64339	0.554807	C35_Gaba_1
ACTATGTCATTTAAGC	13.8604	5.33714	0.564184	C35_Glut_1
ACTCACCTCGTGCCTT	9.7769	8.09967	0.554807	C35_Gaba_1
ACTCACTGTCAAGACC	11.1987	-3.94698	0.519422	C35_Glut_2
ACTCACTGTGAAACAA	17.5727	-0.283758	0.531565	C35_Gaba_8
ACTCACTGTTAAATGC	13.5515	5.71467	0.564184	C35_Glut_1
ACTCACTGTTGTAACG	6.86771	1.01878	0.562653	C35_Glut_3
ACTCACTGTTTGCTGT	13.2769	2.15731	0.564184	C35_Glut_1
ACTCAGTAGCTTTGTT	10.5705	14.7613		C35_Glut_5
ACTCAGTAGGCAAGTA	6.06394	6.33325	0.557608	C35_Gaba_3
ACTCAGTAGTAAACCC	21.5296	13.4569	0.499014	C35_Glut_8
ACTCCTCAGCCTGTTC	15.7967	3.9239	0.622336	C35_Glut_10
ACTCCTCAGTAGCGCC	9.28441	0.0638646	0.562653	C35_Glut_3
ACTCGCGCAAACTGCC	10.7412	8.58274	0.554807	C35_Gaba_1
ACTCGCGCAGCAAGAT	12.3927	2.13137	0.564184	C35_Glut_1
ACTCGCTTCAATCTCT	12.2103	6.02343	0.564184	C35_Glut_1
ACTGAAACAAGTGTTT	12.6051	5.33253	0.564184	C35_Glut_1
ACTGAAACAGCCTTGG	20.7204	14.5419	0.499014	C35_Glut_8
ACTGAATGTTTGAGGC	4.09172	7.43368	0.557608	C35_Gaba_3
ACTTACAAGCCTGTTC	12.6383	3.59927	0.564184	C35_Glut_1
ACTTACAAGGCAAGTA	13.1981	4.12269	0.564184	C35_Glut_1
ACTTACAAGGCATTGT	12.2849	1.43233	0.564184	C35_Glut_1
ACTTACAAGGTTAGCT	15.8531	2.87058	0.622336	C35_Glut_10
ACTTACTTCTGTGCCT	16.0441	10.8108	0.573776	C35_Gaba_4
ACTTAGGGTTACCTGT	10.3739	5.19623	0.564184	C35_Glut_1
ACTTATGAGGAACGGT	11.2756	3.52946	0.564184	C35_Glut_1
ACTTATGAGTTAGTTG	11.9444	5.01051	0.564184	C35_Glut_1
ACTTCGCTCTGTTGCC	8.86182	3.84918	0.564184	C35_Glut_1
ACTTGAATCGTAACGT	8.26792	0.741204	0.562653	C35_Glut_3
ACTTGCACAAGGACCA	12.4491	-3.72538	0.519422	C35_Glut_2
ACTTGCACACTTCACT	8.38266	9.63695	0.540726	C35_Gaba_2
ACTTGTAAGCCGCTTT	7.32245	8.75575	0.540726	C35_Gaba_2
ACTTGTAAGTAAACCC	8.45627	-1.54053	0.562653	C35_Glut_3
ACTTGTCGTCGTAATG	17.8583	-0.46045	0.531565	C35_Gaba_8
ACTTGTCGTTGAGCCG	7.9859	-2.37782	0.562653	C35_Glut_3
ACTTTGTTCGCATCCT	9.87694	-0.262509	0.562653	C35_Glut_3
AGAAACCCAACTCGCG	6.84314	7.53735	0.557608	C35_Gaba_3
AGAAACCCAGCTACGT	12.2602	-2.29679	0.519422	C35_Glut_2
AGAAACCCAGTTAGCC	9.29092	3.95373	0.564184	C35_Glut_1
AGAAACCCATCACTTC	3.28757	6.22266	0.557608	C35_Gaba_3
AGAAACCCATCCTAGA	20.5347	7.09926	0.57805	C35_Glut_6
AGAAACTAGAGGAAGG	9.30561	6.99527	0.554807	C35_Gaba_1
AGAAACTAGCGCATTG	18.4447	7.65354	0.550261	C35_Gaba_10
AGAAACTAGGATCACT	9.56389	8.41575	0.554807	C35_Gaba_1
AGAAAGGCAGTTATGT	12.8036	12.5768	0.510488	C35_Gaba_7
AGAACAAGTCAATAGT	13.909	-5.23635	0.519422	C35_Glut_2
AGAACAAGTTAACGAT	10.4819	-3.31267	0.519422	C35_Glut_2
AGAACCAAGCTTGCTC	20.0497	4.62253	0.545816	C35_Gaba_5
AGAACCGCATTTAAGC	10.8071	3.00975	0.564184	C35_Glut_1
AGAAGGTGTCATCCTG	15.5072	7.66244	0.546961	C35_Glut_7
AGAAGGTGTCCTAATC	12.7301	2.79915	0.564184	C35_Glut_1
AGAATCTGTATTTGCC	11.1864	3.00597	0.564184	C35_Glut_1
AGACAATAGTAGGCGG	9.32107	9.16465	0.554807	C35_Gaba_1
AGACACGCACAATACT	12.4207	2.81255	0.564184	C35_Glut_1
AGACCCGGTAGCCATA	10.8179	2.66606	0.564184	C35_Glut_1
AGACCCGGTATGGTGC	17.4288	-0.0732494	0.531565	C35_Gaba_8
AGACCCGGTTGAGGTC	15.3519	6.29652	0.546961	C35_Glut_7
AGACTATGTAGGATCC	14.2124	-3.44384	0.519422	C35_Glut_2
AGAGAAGCAACAGGAT	4.15048	9.87401	0.540726	C35_Gaba_2
AGAGAGGAGCACAGGG	12.5182	4.97156	0.564184	C35_Glut_1
AGAGAGGAGTAACGGA	6.37963	0.0394513	0.562653	C35_Glut_3
AGAGATTAGGCCAATT	10.8292	5.42917	0.564184	C35_Glut_1
AGAGATTAGGCCCAGT	11.9347	5.71585	0.564184	C35_Glut_1
AGAGATTAGGTTACGT	12.4961	7.00305	0.596644	C35_5-HT_neurons
AGAGATTAGTCAGTAC	6.16895	10.6769	0.540726	C35_Gaba_2
AGAGGATGTCAAACTG	15.098	10.3147	0.573776	C35_Gaba_4
AGAGGATGTCACAGCG	11.7314	7.92235	0.554807	C35_Gaba_1
AGATGAAGTTGAATCG	12.8683	6.89549	0.564184	C35_Glut_1
AGATGCTTCATTCATC	13.004	7.18305	0.554807	C35_Gaba_1
AGCAAATAGCCTGTTC	13.3998	-3.84725	0.519422	C35_Glut_2
AGCAACAAGGCGAATA	13.2436	4.55499	0.564184	C35_Glut_1
AGCAAGGGTAGGTTTG	4.75597	6.4113	0.557608	C35_Gaba_3
AGCAATACAGTTAGCC	11.9541	4.20585	0.564184	C35_Glut_1
AGCAATTGTAAGCACC	10.846	5.16747	0.564184	C35_Glut_1
AGCACTAGTCATTGAG	12.3954	4.09064	0.564184	C35_Glut_1
AGCACTAGTCTCACTG	14.2924	6.00425	0.564184	C35_Glut_1
AGCACTAGTGAGCACT	16.5045	6.9244	0.538866	C35_Glut_9
AGCAGGTAGGACTTAC	4.96809	10.6642	0.540726	C35_Gaba_2
AGCATTTCAATAATGG	10.4072	5.07552	0.564184	C35_Glut_1
AGCATTTCATCACTTC	14.8449	3.89251	0.622336	C35_Glut_10
AGCCAGTGTTAACGGC	16.6063	5.36323	0.538866	C35_Glut_9
AGCCGCTAGTCGCAAT	5.27534	10.3274	0.540726	C35_Gaba_2
AGCCGGTTCGGTTACG	6.84526	0.757387	0.562653	C35_Glut_3
AGCCTAAGTTGCTGGG	12.4926	4.77228	0.564184	C35_Glut_1
AGCCTAAGTTTGCGCC	5.99318	9.13399	0.540726	C35_Gaba_2
AGCCTAGTCCAGCACA	12.4221	5.42761	0.564184	C35_Glut_1
AGCCTAGTCTCCATAT	9.3438	-2.24681	0.562653	C35_Glut_3
AGCCTGGGTGTTTGCT	10.5636	2.88677	0.564184	C35_Glut_1
AGCGATTTCCCGCAAA	3.73215	8.23952	0.557608	C35_Gaba_3
AGCGCTCAGCTAATCA	12.3178	7.71847	0.564184	C35_Glut_1
AGCGCTCAGCTCAAAC	12.3591	4.34115	0.564184	C35_Glut_1
AGCGGACCACCTGCTC	21.3321	13.5102	0.499014	C35_Glut_8
AGCTAAACAAGGCCAA	12.9952	5.28291	0.564184	C35_Glut_1
AGCTAACTCAGCAAAG	21.3179	14.0262	0.499014	C35_Glut_8
AGCTACGTCGCATTAA	5.21962	6.44589	0.557608	C35_Gaba_3
AGCTACTAGGCTTAAC	12.1852	5.35256	0.564184	C35_Glut_1
AGCTAGTTCATTACGA	19.8875	1.81778	0.545816	C35_Gaba_5
AGCTAGTTCTCCATAT	8.64718	7.54645	0.554807	C35_Gaba_1
AGCTATATCCATAAGC	12.2682	0.395518	0.519422	C35_Glut_2
AGCTATATCTGTTGCC	14.6676	11.4448	0.573776	C35_Gaba_4
AGCTCATAGCTAATTG	4.16903	8.15591	0.557608	C35_Gaba_3
AGCTCATAGGAGCACG	12.2883	4.18598	0.564184	C35_Glut_1
AGCTCATAGGGTCTAT	9.88522	-8.6101	0.564184	C35_Glut_1
AGCTTAATCATGGCCA	12.4669	3.0201	0.564184	C35_Glut_1
AGCTTAATCCTCCCTC	13.4752	3.80451	0.564184	C35_Glut_1
AGCTTGGTCTTAGCGG	6.81882	7.3373	0.557608	C35_Gaba_3
AGCTTTAAGAGAGGCT	20.2549	4.62386	0.545816	C35_Gaba_5
AGCTTTAAGGCTAAGA	12.4208	-2.39039	0.519422	C35_Glut_2
AGGAACCAGCAGGTTT	10.3329	2.63885	0.564184	C35_Glut_1
AGGAACCAGGCGCTTA	18.5541	5.68539	0.57805	C35_Glut_6
AGGAACCAGGTCAAAG	8.96263	-0.214827	0.562653	C35_Glut_3
AGGAACCAGTCACTCC	13.2786	5.57465	0.564184	C35_Glut_1
AGGAACGGTAAGGTTT	4.42696	9.41081	0.540726	C35_Gaba_2
AGGAACGGTCACCTAT	5.8502	-0.891349	0.562653	C35_Glut_3
AGGAACGGTTAGGTTG	-1.83087	2.88996	0.632324	C35_Glut_4
AGGACGTAGCGCAATT	13.1625	-3.68395	0.519422	C35_Glut_2
AGGACGTAGCGGATTT	12.7237	-3.24294	0.519422	C35_Glut_2
AGGACGTAGGTTTGCG	13.3821	0.726243	0.519422	C35_Glut_2
AGGACTAAGGTTTACA	7.76042	0.469938	0.562653	C35_Glut_3
AGGATATAGGCGAATA	19.6535	6.68422	0.57805	C35_Glut_6
AGGATCCGTTACATCC	12.3497	5.42682	0.564184	C35_Glut_1
AGGATGCAGCTGGCTA	14.0428	6.64419	0.538866	C35_Glut_9
AGGATTGAGCAAGATG	6.65464	-0.995865	0.562653	C35_Glut_3
AGGCGGATCGGTCAGC	9.93397	6.02952	0.564184	C35_Glut_1
AGGCTAAAGAGCCGCT	9.39922	5.34329	0.564184	C35_Glut_1
AGGCTAAAGCTGTACG	9.66005	9.96973	0.554807	C35_Gaba_1
AGGCTAAAGGGTGAGT	10.313	4.42974	0.564184	C35_Glut_1
AGGCTAGCAAAGCGCA	13.8848	2.18073	0.564184	C35_Glut_1
AGGCTAGCAAGGTCGA	8.77967	7.46957	0.554807	C35_Gaba_1
AGGCTAGCAGCCTGCA	6.20697	10.7823	0.540726	C35_Gaba_2
AGGGCTACAAACTCAT	2.55902	2.84569	0.530873	C35_Gaba_9
AGGGCTACAGGGAGGA	20.9907	2.68145	0.545816	C35_Gaba_5
AGGGTTGCAATAATGG	10.5103	10.0036	0.554807	C35_Gaba_1
AGGGTTGCACCCACAG	11.687	15.0455		C35_Glut_5
AGGTACGCAAACTGTT	8.14059	0.409876	0.562653	C35_Glut_3
AGGTACGCAAAGGTAC	13.5261	3.7018	0.564184	C35_Glut_1
AGGTCAAAGACTATTG	-2.437	4.42304	0.632324	C35_Glut_4
AGGTCAAAGCTGTAAC	10.0581	4.17727	0.564184	C35_Glut_1
AGGTCAAAGGAGTCGG	9.31889	-0.643765	0.562653	C35_Glut_3
AGGTCATTCCTAATAG	11.3515	4.11989	0.564184	C35_Glut_1
AGGTCATTCGAGGAAC	11.6669	1.23711	0.564184	C35_Glut_1
AGGTCCGGTTTCCTCC	12.8771	-1.06426	0.519422	C35_Glut_2
AGGTCTTAGCACTTGG	13.7523	4.48342	0.564184	C35_Glut_1
AGGTCTTAGCAGGTTT	14.8392	4.10376	0.622336	C35_Glut_10
AGGTGAGGTCTTGCTG	10.8822	8.07502	0.554807	C35_Gaba_1
AGGTGAGGTGTGCAAC	11.4514	2.97702	0.564184	C35_Glut_1
AGGTTAACACACTAAT	9.11741	10.025	0.554807	C35_Gaba_1
AGGTTAACAGCAACCT	10.3493	10.548	0.554807	C35_Gaba_1
AGGTTAACATGAGCAG	2.40071	2.2534	0.530873	C35_Gaba_9
AGGTTACTCAACCAAC	10.8385	-1.63962	0.519422	C35_Glut_2
AGGTTACTCCTAAGTA	6.11752	10.0158	0.540726	C35_Gaba_2
AGGTTACTCGGTACGC	6.50224	9.45318	0.540726	C35_Gaba_2
AGGTTACTCGGTTAGT	9.55473	-1.45654	0.562653	C35_Glut_3
AGGTTAGAGAAAGGAA	4.83057	6.41398	0.557608	C35_Gaba_3
AGGTTGCGTGTTTGCT	3.02193	5.79091	0.557608	C35_Gaba_3
AGGTTGCGTTAACAGT	11.2389	3.3691	0.564184	C35_Glut_1
AGGTTTATCCTCGATC	11.1187	8.91115	0.554807	C35_Gaba_1
AGGTTTGGTCACAGCG	5.64169	10.2166	0.540726	C35_Gaba_2
AGGTTTGGTTAGACCA	5.20731	8.37082	0.596644	C35_5-HT_neurons
AGTAAACAGAACAAGT	13.3102	7.23037	0.554807	C35_Gaba_1
AGTAACACACCTCGCT_1	9.35897	7.14424	0.554807	C35_Gaba_1
AGTAACACACTGGCTG	20.2508	2.1221	0.545816	C35_Gaba_5
AGTAACACAGCACCAT	11.1956	7.9067	0.554807	C35_Gaba_1
AGTAACACAGTTAAAG_1	6.34613	-1.37604	0.562653	C35_Glut_3
AGTAACGAGTCCTGAG	16.4281	4.60711	0.546961	C35_Glut_7
AGTAATCGTGACATGC	11.9015	5.06106	0.564184	C35_Glut_1
AGTAATCGTGCAATAT	7.03277	0.945887	0.562653	C35_Glut_3
AGTAATGCACTAAGTT	10.8963	4.24474	0.564184	C35_Glut_1
AGTACGCGTGTGCACG	8.58958	8.58782	0.554807	C35_Gaba_1
AGTACGCGTTGGTTCT	10.0846	7.63425	0.554807	C35_Gaba_1
AGTAGGATCGCTAGAT	2.95598	2.99431	0.530873	C35_Gaba_9
AGTAGGATCGGTACGC	4.6764	7.06876	0.557608	C35_Gaba_3
AGTCAAGAGACAAACG	4.64545	5.20825	0.557608	C35_Gaba_3
AGTCAGGCAAATATCC	10.6149	3.76101	0.564184	C35_Glut_1
AGTCAGGCATGTCAAT	9.42241	6.76852	0.554807	C35_Gaba_1
AGTCCTGAGGTAGCTT	10.1965	8.25973	0.554807	C35_Gaba_1
AGTCCTGAGGTGTCCA	16.6589	3.56426	0.622336	C35_Glut_10
AGTCGCATCAATACGC	11.3114	6.67834	0.564184	C35_Glut_1
AGTCGCATCACCTGCT	-3.48425	4.88567	0.632324	C35_Glut_4
AGTCGCATCGTTAACA	11.2302	3.69335	0.564184	C35_Glut_1
AGTCTTGCAGTTATGT	13.154	2.66217	0.564184	C35_Glut_1
AGTGAACCAAGGTATA	13.9781	5.06017	0.564184	C35_Glut_1
AGTGAACCAGTAGGTG	11.2857	1.60802	0.564184	C35_Glut_1
AGTGAGTCAAATACCT	12.7415	3.98754	0.564184	C35_Glut_1
AGTGATGAGCCTCTCG	12.9755	3.9799	0.564184	C35_Glut_1
AGTGATGAGGCCAATT	13.4744	6.31967	0.564184	C35_Glut_1
AGTGCACGTAAGGTTT	7.27059	-2.51894	0.562653	C35_Glut_3
AGTGCACGTCTCAGCC	21.0804	13.7715	0.499014	C35_Glut_8
AGTGCACGTTGTGATG	10.2975	0.785906	0.562653	C35_Glut_3
AGTGCCGGTAACCAGC	5.77139	-0.460266	0.562653	C35_Glut_3
AGTGCGGAGGAGGCAT	10.6019	3.49427	0.564184	C35_Glut_1
AGTGCGGAGTTACCGG	4.13168	4.99213	0.557608	C35_Gaba_3
AGTGGACAGTGGACAA	7.245	-2.62097	0.562653	C35_Glut_3
AGTGTGGCACGTGCTG	13.0256	2.21668	0.564184	C35_Glut_1
AGTGTGGCAGTTATCG	13.8471	-0.431225	0.519422	C35_Glut_2
AGTGTGGCATGTGGGA	13.9641	-4.33704	0.519422	C35_Glut_2
AGTGTTTCAGCCGCTA	14.9147	5.10875	0.546961	C35_Glut_7
AGTGTTTCAGGAACCA	20.8163	1.7178	0.545816	C35_Gaba_5
AGTTACATCCTGAGTG	5.20075	5.51663	0.557608	C35_Gaba_3
AGTTATGTCATCGTTT	14.1017	-1.93988	0.519422	C35_Glut_2
AGTTATGTCATGCATA	11.8404	5.02271	0.564184	C35_Glut_1
AGTTGCAGTAATCCCT	9.33795	10.4072	0.554807	C35_Gaba_1
AGTTGCAGTAGCTAAT	20.4162	14.2455	0.499014	C35_Glut_8
AGTTGCAGTTTAACCC	5.38837	7.14658	0.557608	C35_Gaba_3
AGTTGCGTCACAGCGC	9.93099	11.2987	0.554807	C35_Gaba_1
AGTTGCGTCGCTTGCT	13.9498	2.3598	0.564184	C35_Glut_1
AGTTGGCGTTGTAACG	9.73183	0.325402	0.562653	C35_Glut_3
ATAACGACAGTACCGT	13.9814	-2.85943	0.519422	C35_Glut_2
ATAACGACATCCAGGT	13.59	5.60003	0.564184	C35_Glut_1
ATAAGCCTCATTACTC	12.5183	6.64695	0.564184	C35_Glut_1
ATAAGCCTCTAAATCG	13.0085	10.6013	0.573776	C35_Gaba_4
ATAAGTCGTGACATAT	20.735	2.98503	0.545816	C35_Gaba_5
ATACCGGTCGATTTAG	12.7104	6.07413	0.564184	C35_Glut_1
ATACCGGTCGCGCTAA	12.1139	-3.71481	0.519422	C35_Glut_2
ATACCGGTCGTTTCTG	23.2088	0.499247	0.57805	C35_Glut_6
ATACCTGCATACTCCT	9.94412	3.09496	0.564184	C35_Glut_1
ATACCTGCATCACTTC	7.82216	-2.45656	0.562653	C35_Glut_3
ATACCTGCATGCTATG	12.6129	4.86581	0.564184	C35_Glut_1
ATAGATGCACCTCAGG	12.7852	-4.59969	0.519422	C35_Glut_2
ATAGCATGTACCAGGT	16.4061	3.02143	0.622336	C35_Glut_10
ATAGCATGTGGTTAGC	11.0817	-2.44446	0.519422	C35_Glut_2
ATAGCATGTGTTTGTC	10.2111	3.32746	0.564184	C35_Glut_1
ATAGGTACAATAGCAA	15.5398	2.88747	0.622336	C35_Glut_10
ATAGGTACAGCTCAAC	11.2796	-0.647409	0.519422	C35_Glut_2
ATAGGTACAGTAATAG	11.7373	-3.20944	0.519422	C35_Glut_2
ATATAGGCAATGAAGC	14.6684	4.69791	0.546961	C35_Glut_7
ATATAGGCAATTAGGA	11.6158	4.6792	0.564184	C35_Glut_1
ATATAGGCACAGGATG	10.9227	-2.57441	0.519422	C35_Glut_2
ATATGCATCTTGTTCG	9.40159	-3.13859	0.562653	C35_Glut_3
ATATGCTCAAGGGTTG	9.452	8.71987	0.554807	C35_Gaba_1
ATATGCTCACAAACTT	11.911	-4.3583	0.519422	C35_Glut_2
ATCAAGACAAATTCGT	20.5403	14.3994	0.499014	C35_Glut_8
ATCAAGACAATAACCT	9.24586	-1.26144	0.562653	C35_Glut_3
ATCAAGACATAAGTTC	11.8497	8.45119	0.554807	C35_Gaba_1
ATCAAGCTCATGAAGG	6.56872	6.26747	0.65102	C35_Gaba_6
ATCAAGCTCGCGACAC	15.05	6.03263	0.546961	C35_Glut_7
ATCAATCCAGCTAATT	7.04837	0.336306	0.562653	C35_Glut_3
ATCACAATCAATGAGG	13.4327	10.7144	0.573776	C35_Gaba_4
ATCACACAGAACCTAC	12.4047	1.24708	0.519422	C35_Glut_2
ATCACCCTCATTTAGG	15.5961	5.09341	0.546961	C35_Glut_7
ATCACCCTCTTACTCG	14.9027	4.02221	0.622336	C35_Glut_10
ATCAGGTTCTAAGGTC	14.2619	4.29936	0.564184	C35_Glut_1
ATCAGGTTCTATCGCC	11.3333	-0.616068	0.519422	C35_Glut_2
ATCATGTCACGGTTTA	7.31682	-0.444848	0.562653	C35_Glut_3
ATCATGTCATGTTGGC	13.9257	2.48762	0.564184	C35_Glut_1
ATCATGTCATTCCTGT	10.665	1.44669	0.564184	C35_Glut_1
ATCCACCTCAAACTCA	9.18574	5.39555	0.564184	C35_Glut_1
ATCCCGCGTTATCGAG	9.28382	8.07349	0.554807	C35_Gaba_1
ATCCCGCGTTTATCGC	12.0387	7.68417	0.554807	C35_Gaba_1
ATCCGTGAGAGAGGCT	14.4768	-2.69704	0.519422	C35_Glut_2
ATCCGTGAGGCAAGTA	6.94846	0.891579	0.562653	C35_Glut_3
ATCCTCATCACAGCGC	12.1366	-1.78355	0.519422	C35_Glut_2
ATCCTCATCTAACCAA	11.0025	5.9998	0.564184	C35_Glut_1
ATCCTGACATAGACTT	11.4041	-3.14863	0.519422	C35_Glut_2
ATCGAGGCAGGCGATA	13.8949	-0.591339	0.519422	C35_Glut_2
ATCGAGGCAGTAAAGC	15.208	6.42563	0.546961	C35_Glut_7
ATCGAGGCATCACAGC	12.8888	7.72386	0.596644	C35_5-HT_neurons
ATCGAGGCATTGTGTG	12.0573	5.39189	0.564184	C35_Glut_1
ATCGCTTGTCCTTCAG	4.05244	8.0601	0.557608	C35_Gaba_3
ATCGGCCAGGCGCATC	11.0897	1.75693	0.564184	C35_Glut_1
ATCTATGAGACTAAGG	4.33231	9.96839	0.540726	C35_Gaba_2
ATCTATGAGGAAGTAT	8.90371	3.94816	0.564184	C35_Glut_1
ATGAAGTAGAGCCGCT	7.2145	10.483	0.540726	C35_Gaba_2
ATGAAGTAGTGAACGA	12.6538	-3.90884	0.519422	C35_Glut_2
ATGAATGCACTGACTA	10.9173	-3.73359	0.519422	C35_Glut_2
ATGACAACAACTCGCG	8.23493	-4.29471	0.562653	C35_Glut_3
ATGACAACACCAGGTT	7.29964	7.00767	0.554807	C35_Gaba_1
ATGACCAGTCGAAGTC	16.1628	1.23544	0.531565	C35_Gaba_8
ATGACCAGTGAGCAAG	8.4744	0.492707	0.562653	C35_Glut_3
ATGACCAGTTGCGCGA	7.89206	-0.459007	0.562653	C35_Glut_3
ATGACGAAGGCCTTAG	14.7584	3.5112	0.546961	C35_Glut_7
ATGACGAAGTTGTCTT	9.77717	7.75154	0.554807	C35_Gaba_1
ATGACTCAGGTGAAAT	10.1599	8.45897	0.554807	C35_Gaba_1
ATGACTCAGTGTTGCG	10.9945	2.7929	0.564184	C35_Glut_1
ATGAGCCGTACTTCAC	10.0642	9.89501	0.554807	C35_Gaba_1
ATGAGCCGTTTGACCT	12.1674	4.34739	0.564184	C35_Glut_1
ATGAGCCGTTTGGGTA	10.2957	-1.32156	0.519422	C35_Glut_2
ATGATGACATCCCGCT	9.66657	11.2115	0.554807	C35_Gaba_1
ATGATGGAGGATGATG	12.1487	3.05322	0.564184	C35_Glut_1
ATGCAAACAAATTCGT	15.9703	10.718	0.573776	C35_Gaba_4
ATGCAAACAGCCTGCA	10.9096	8.95182	0.554807	C35_Gaba_1
ATGCAAACATTAAACC	12.6381	6.05026	0.564184	C35_Glut_1
ATGCAGGCAGGAATCG	9.92072	8.65952	0.554807	C35_Gaba_1
ATGCATTCATTCCTGT	10.4272	2.99134	0.564184	C35_Glut_1
ATGCTTAAGATACTTG	15.118	4.06775	0.622336	C35_Glut_10
ATGCTTAAGCTAGAAG_1	9.91804	10.5351	0.554807	C35_Gaba_1
ATGGACAAGAATCGCT	12.5038	-4.37106	0.519422	C35_Glut_2
ATGGACAAGTTATGTG	11.8304	3.01584	0.564184	C35_Glut_1
ATGGCCCAGTCAATTG	10.7344	5.61451	0.564184	C35_Glut_1
ATGGCCCAGTCCTTTG	13.9339	6.26378	0.564184	C35_Glut_1
ATGGCTGTCAATCATG	8.0465	-4.56031	0.562653	C35_Glut_3
ATGGCTGTCACCTGTC	12.2775	6.80705	0.564184	C35_Glut_1
ATGGCTGTCCTCCATA	15.2436	10.033	0.573776	C35_Gaba_4
ATGGTCTAGGAGCACG	9.73793	11.205	0.554807	C35_Gaba_1
ATGGTCTAGGATTGCT	7.92978	-0.982254	0.562653	C35_Glut_3
ATGGTGCGTCATAAGT	13.736	5.42012	0.564184	C35_Glut_1
ATGGTGCGTTTGGCTT	6.92969	7.78246	0.557608	C35_Gaba_3
ATGGTGCGTTTGGGTA	11.9158	-3.66748	0.519422	C35_Glut_2
ATGTAACGTGCATTTC	6.73618	1.12222	0.562653	C35_Glut_3
ATGTAAGCACCATATG	12.5527	0.349198	0.519422	C35_Glut_2
ATGTAAGCATAGCGAG	14.1078	2.28594	0.564184	C35_Glut_1
ATGTAAGCATTAGGCC	5.44953	11.3309	0.540726	C35_Gaba_2
ATGTCATCATGAATAG	7.26161	7.09332	0.554807	C35_Gaba_1
ATGTCCACAAGGTGGC	7.52025	-1.2427	0.562653	C35_Glut_3
ATGTCCACAATTGAGA	7.79715	9.87685	0.540726	C35_Gaba_2
ATGTCCACAGTTGCGT	9.85712	4.31813	0.564184	C35_Glut_1
ATGTCCACATGGTTAT	21.4004	14.088	0.499014	C35_Glut_8
ATGTGAGAGAGCCGCT	14.3272	-3.72886	0.519422	C35_Glut_2
ATGTGAGAGGCATTAC	12.1668	9.02853	0.554807	C35_Gaba_1
ATGTGAGAGTTAGAGG	8.2441	-4.76932	0.562653	C35_Glut_3
ATGTTGTCAAGCGATG	11.7551	7.49563	0.554807	C35_Gaba_1
ATTAACCCATAGCTTG	10.3385	11.4495	0.554807	C35_Gaba_1
ATTAACCCATTGCGAC	6.93379	7.47585	0.557608	C35_Gaba_3
ATTACCCGTAACCACA	14.6382	11.5572	0.573776	C35_Gaba_4
ATTACCCGTGTTGTAG	13.6637	-2.54461	0.519422	C35_Glut_2
ATTACTGAGATAAAGC	11.6987	7.77355	0.554807	C35_Gaba_1
ATTACTGAGCATTATG	18.9507	5.97945	0.57805	C35_Glut_6
ATTACTGAGCGATACT	18.5356	7.77788	0.550261	C35_Gaba_10
ATTACTGAGGCCTAAT	12.3739	5.46809	0.564184	C35_Glut_1
ATTACTGAGTCTGGGC	12.3441	3.56493	0.564184	C35_Glut_1
ATTACTGAGTGCACGC	12.9845	-1.49056	0.519422	C35_Glut_2
ATTAGCTCACAATACT	15.739	0.0515893	0.550261	C35_Gaba_10
ATTAGCTCACCCTCAC	12.617	4.56563	0.564184	C35_Glut_1
ATTAGCTCAGTACCGT	12.8061	4.47276	0.564184	C35_Glut_1
ATTATCCTCCTCGATC	6.93628	7.79622	0.557608	C35_Gaba_3
ATTATGGTCAGGATGA	6.7284	-0.302542	0.562653	C35_Glut_3
ATTATGGTCTTGACCC	20.4264	8.58291	0.57805	C35_Glut_6
ATTCAACCAACCCTCC	10.6556	-1.81151	0.519422	C35_Glut_2
ATTCAACCAATATGGA	10.9596	0.849977	0.562653	C35_Glut_3
ATTCAACCAGCTCAAC	7.98307	7.8811	0.554807	C35_Gaba_1
ATTCAACCAGGCTTCG	14.2949	5.67719	0.564184	C35_Glut_1
ATTCAACCAGTTTGGC	4.21487	5.16593	0.557608	C35_Gaba_3
ATTCACTTCAAAGGCA	17.7969	-0.570242	0.531565	C35_Gaba_8
ATTCACTTCACCATTT	13.78	-4.87626	0.519422	C35_Glut_2
ATTCACTTCACTAATG	15.8627	10.7311	0.573776	C35_Gaba_4
ATTCACTTCAGCCAAT	10.5378	3.64032	0.564184	C35_Glut_1
ATTCATGAGTGAACAG	13.0295	-4.47974	0.519422	C35_Glut_2
ATTCCTAGTACCGAAC	14.9631	-4.19301	0.519422	C35_Glut_2
ATTCCTAGTAGTTAAC	9.7335	-0.270983	0.562653	C35_Glut_3
ATTCCTAGTTACTTCA	11.0089	3.02187	0.564184	C35_Glut_1
ATTCCTAGTTAGGTTG	20.2483	6.50823	0.57805	C35_Glut_6
ATTCCTAGTTTGGGCG	7.76616	5.70553	0.554807	C35_Gaba_1
ATTCGTTTCGCATCCT	12.1642	-2.94655	0.519422	C35_Glut_2
ATTGAAGCAACACCTA	12.5244	5.40464	0.564184	C35_Glut_1
ATTGAAGCACTCAACA	12.0254	2.22874	0.564184	C35_Glut_1
ATTGAAGCATAGACTT	12.6458	3.1703	0.564184	C35_Glut_1
ATTGACTCATGAATAG	11.8006	3.28951	0.564184	C35_Glut_1
ATTGCACAGGGCTTAT	8.40752	-2.23856	0.562653	C35_Glut_3
ATTGCAGGTTAGGTTG_1	10.1376	6.29431	0.564184	C35_Glut_1
ATTGCTCGTAACCACA	5.92561	-0.0181682	0.562653	C35_Glut_3
ATTGGCTAGTGTTGTA	8.21357	-4.6642	0.562653	C35_Glut_3
ATTGGTTCAATATAGG	10.3841	0.845852	0.562653	C35_Glut_3
ATTGTCCGTAAGCTCA	9.13162	6.59221	0.554807	C35_Gaba_1
ATTGTCCGTCATGCAA	10.9961	-0.813972	0.519422	C35_Glut_2
ATTGTCCGTTAAATGC	14.1494	-2.73299	0.519422	C35_Glut_2
ATTGTGATCTCAATAG	2.20516	1.9195	0.530873	C35_Gaba_9
ATTTAGCCACAGGGAC	15.5272	10.086	0.573776	C35_Gaba_4
ATTTAGCCAGCTAATT	9.31877	10.4369	0.554807	C35_Gaba_1
ATTTAGCCAGCTTAAT	10.8927	4.40308	0.564184	C35_Glut_1
ATTTAGCCATTGTGCA	18.9136	7.4416	0.550261	C35_Gaba_10
ATTTGCAAGGCTACAT	6.93409	11.1347	0.540726	C35_Gaba_2
ATTTGCAAGTAAGTGG	2.55049	2.90312	0.530873	C35_Gaba_9
ATTTGTGAGCTAAAGG	13.0018	9.26208	0.573776	C35_Gaba_4
ATTTGTGAGTTACCGG	10.874	11.1	0.554807	C35_Gaba_1
CAAACAACAAGGAATC	5.30428	5.41517	0.557608	C35_Gaba_3
CAAACCGTCACAAGCT	10.7801	6.18067	0.564184	C35_Glut_1
CAAACGCGTATTGAGT	8.4779	0.14587	0.562653	C35_Glut_3
CAAACGCGTCATAGAT	16.5751	3.6502	0.622336	C35_Glut_10
CAAACTGGTGGATTGC	2.46915	2.34478	0.530873	C35_Gaba_9
CAAACTGGTTAGCTGA	10.0296	0.547687	0.562653	C35_Glut_3
CAAAGCGCAAAGCGCA	10.6515	4.45334	0.564184	C35_Glut_1
CAAAGCGCAACAGCCT	12.4158	6.37554	0.596644	C35_5-HT_neurons
CAAAGCGCATGACTAT	11.1977	3.9237	0.564184	C35_Glut_1
CAAAGGATCGCTATGG	9.87653	-1.96767	0.519422	C35_Glut_2
CAAAGGATCTAATTGG	11.3839	-2.99314	0.519422	C35_Glut_2
CAAAGTGAGCCTTAAA	9.52661	8.13645	0.554807	C35_Gaba_1
CAAAGTGAGGACCTGC	6.46445	8.35997	0.554807	C35_Gaba_1
CAAATCATCAGCTAAC	8.22832	9.97088	0.540726	C35_Gaba_2
CAAATCATCCCGAAGC	5.09994	11.1095	0.540726	C35_Gaba_2
CAAATCATCTATTGTC	11.134	-2.9902	0.519422	C35_Glut_2
CAACAATGTGGATTAT	11.5673	5.60769	0.564184	C35_Glut_1
CAACAATGTTAACACG	13.9512	-4.44805	0.519422	C35_Glut_2
CAACAGGCAGAAATTG	10.8705	8.82748	0.554807	C35_Gaba_1
CAACCCGCAGCTCAAC	9.39204	0.164373	0.562653	C35_Glut_3
CAACCCTTCACAGGAA	12.7259	4.06811	0.564184	C35_Glut_1
CAACCGGGTGCATTAG	11.236	3.31731	0.564184	C35_Glut_1
CAACTAGGTCGAAGTC	20.0031	6.80775	0.57805	C35_Glut_6
CAACTAGGTTCAAGCA	20.1044	2.79218	0.545816	C35_Gaba_5
CAACTAGGTTTAACCC	11.0441	4.56157	0.564184	C35_Glut_1
CAAGAACCACTTAACG	9.43235	-3.07045	0.562653	C35_Glut_3
CAAGAACCATGGTTAT	16.2105	3.04434	0.622336	C35_Glut_10
CAAGACAAGAAAGCAT	12.931	9.31237	0.573776	C35_Gaba_4
CAAGACAAGCCTCTCG	9.6086	2.94713	0.564184	C35_Glut_1
CAAGGCTGTCACGGAT	7.23172	-0.493647	0.562653	C35_Glut_3
CAAGGCTGTTGTAAAC	12.9061	7.09699	0.564184	C35_Glut_1
CAAGGCTGTTTGGTTC	16.8331	3.72001	0.622336	C35_Glut_10
CAAGTAACAGGCGATA	18.9094	7.69578	0.550261	C35_Gaba_10
CAAGTAACATTGCAGC	14.5874	11.5166	0.573776	C35_Gaba_4
CAAGTGAAGTAAGTGG	8.75563	7.14879	0.554807	C35_Gaba_1
CAATAAGCACCTGCTC	6.91024	8.35389	0.554807	C35_Gaba_1
CAATAAGCATTAGCCA	11.1363	11.5947	0.554807	C35_Gaba_1
CAATAAGCATTGTGTG	8.5498	9.67507	0.540726	C35_Gaba_2
CAATATGTCACGCGGT	10.2227	11.3265	0.554807	C35_Gaba_1
CAATATGTCGGTACGC	15.2379	4.04573	0.622336	C35_Glut_10
CAATATGTCGTACCGA	11.11	8.89984	0.554807	C35_Gaba_1
CAATCCTGTAACCACA	10.7344	-2.15197	0.519422	C35_Glut_2
CAATCCTGTTGTTGGA	6.60932	7.60628	0.557608	C35_Gaba_3
CAATCCTGTTTACGTC	5.00891	5.39352	0.557608	C35_Gaba_3
CAATCGCCATGTGGGA	9.86379	10.7888	0.554807	C35_Gaba_1
CAATGTGGTGCTTAGA	11.8889	7.90222	0.554807	C35_Gaba_1
CACAAGCGTGATCATG	21.1302	3.40584	0.545816	C35_Gaba_5
CACAAGCGTTAGCCAA	16.1836	3.46264	0.622336	C35_Glut_10
CACAAGCGTTAGGCGT	9.22656	0.218188	0.562653	C35_Glut_3
CACAATATCATAGCCG	12.4532	-2.18801	0.519422	C35_Glut_2
CACAGGCTCATTGACA	17.5016	1.55856	0.531565	C35_Gaba_8
CACAGGGAGCTGGAAA	12.0485	10.1344	0.573776	C35_Gaba_4
CACATACAGCACCACA	1.98435	1.92735	0.530873	C35_Gaba_9
CACATACAGGAGTCTT	11.3287	-1.48742	0.519422	C35_Glut_2
CACCAACCAACTAGAA	8.80977	7.28738	0.554807	C35_Gaba_1
CACCGGTAGCCGCTTT	10.0213	8.49141	0.554807	C35_Gaba_1
CACCGGTAGTCGCTAG	12.2557	5.17496	0.564184	C35_Glut_1
CACCGGTAGTCTATGA	7.46191	-0.049487	0.562653	C35_Glut_3
CACCTCAGTGGCTTCC	14.9152	3.89906	0.622336	C35_Glut_10
CACGCAATCACAGCGC	17.0942	6.49431	0.538866	C35_Glut_9
CACGCAATCACCTGCT	12.2248	6.85982	0.564184	C35_Glut_1
CACGCTAAGGAGTCGG	8.60407	-3.4858	0.562653	C35_Glut_3
CACGCTAAGGTCAAAG	11.4637	1.53366	0.519422	C35_Glut_2
CACTGACCATAGTCAT	6.77499	-2.81084	0.562653	C35_Glut_3
CACTGACCATATTGAC	11.423	1.85656	0.564184	C35_Glut_1
CACTTAAAGCCTGTTC	20.2718	9.193	0.57805	C35_Glut_6
CACTTAAAGGTAAGCA	8.27905	7.30648	0.554807	C35_Gaba_1
CAGAACCGTACTTAGG	8.86272	-1.37197	0.562653	C35_Glut_3
CAGAACCGTTCCATTA	11.1641	15.6592		C35_Glut_5
CAGAATCTCGATAACC	9.6121	9.57123	0.554807	C35_Gaba_1
CAGCATGTCTCCTCTT	14.8611	4.89347	0.546961	C35_Glut_7
CAGCATTAGACTATTG	7.25763	9.66037	0.540726	C35_Gaba_2
CAGCATTAGGGTGAAC	10.7256	7.94011	0.554807	C35_Gaba_1
CAGCCAATCCAATTAG	11.9286	5.93108	0.564184	C35_Glut_1
CAGCCAATCCCGTTGT	11.3977	4.38562	0.564184	C35_Glut_1
CAGCCTAAGAGAGCCG	8.45005	-1.68717	0.562653	C35_Glut_3
CAGCCTAAGGACTTAC	11.3988	2.981	0.564184	C35_Glut_1
CAGCCTTTCACAGCCA	20.6811	3.33625	0.545816	C35_Gaba_5
CAGCCTTTCGGTTAGT	12.168	1.71907	0.519422	C35_Glut_2
CAGCTAAGTTAGCAGC	6.39883	-1.08906	0.562653	C35_Glut_3
CAGCTATAGGTGTCCA	13.4395	4.09021	0.564184	C35_Glut_1
CAGCTCAAGACTATTG	12.4113	-4.09549	0.519422	C35_Glut_2
CAGCTCAAGGCCAATT	7.25502	9.31977	0.540726	C35_Gaba_2
CAGCTCAAGTATGTGC	16.617	0.748619	0.531565	C35_Gaba_8
CAGGACACAACTGGCT	7.84841	-4.53717	0.562653	C35_Glut_3
CAGGACACAGCACGAA	8.58776	8.38922	0.554807	C35_Gaba_1
CAGGACACAGGCATCT	3.97437	8.10094	0.557608	C35_Gaba_3
CAGGACACATTGTCAG	16.2738	3.20907	0.622336	C35_Glut_10
CAGGCTATCATAATCG	10.5944	4.05314	0.564184	C35_Glut_1
CAGGCTATCTAACCAA	8.30004	8.52183	0.554807	C35_Gaba_1
CAGGCTGGTTTGTGGA	15.0252	7.20892	0.546961	C35_Glut_7
CAGGGTGAGGTAAGGC	13.8702	6.67056	0.538866	C35_Glut_9
CAGGGTGAGTGAGCGG	7.41455	-0.705838	0.562653	C35_Glut_3
CAGGTCCAGAGAGGAG	12.415	2.69136	0.564184	C35_Glut_1
CAGGTGGAGGATCCGC	11.635	4.89081	0.564184	C35_Glut_1
CAGGTGGAGGTAAGGC	11.3585	8.30375	0.554807	C35_Gaba_1
CAGGTGGAGTAAACCC	9.96779	1.00999	0.562653	C35_Glut_3
CAGGTTTAGCATGCAT	9.48713	2.99118	0.564184	C35_Glut_1
CAGGTTTAGGGTTAGA	6.10779	5.33463	0.510488	C35_Gaba_7
CAGTACCCACTGACCG	7.21731	-0.211933	0.562653	C35_Glut_3
CAGTACCCAGCCAGTT	5.34526	6.65505	0.557608	C35_Gaba_3
CATAACGGTCAATACG	11.6463	-0.785755	0.519422	C35_Glut_2
CATAACGGTTCGGTAA	9.59146	4.29061	0.564184	C35_Glut_1
CATAAGCTCACTTCAT	15.5622	7.20846	0.546961	C35_Glut_7
CATAATGTCGGCCATA_1	8.4405	5.68825	0.554807	C35_Gaba_1
CATAGACTCGTTACAA	7.1251	-2.50909	0.562653	C35_Glut_3
CATAGCTAGCCGCAAC	8.62321	-1.91453	0.562653	C35_Glut_3
CATAGGCGTAAGCTCA	5.81245	10.0221	0.540726	C35_Gaba_2
CATAGGTTCTCACTCA	11.0344	8.16391	0.554807	C35_Gaba_1
CATAGTCAGCTGTACG	10.0852	9.09603	0.554807	C35_Gaba_1
CATAGTCAGGAGTAAT	8.5889	7.27981	0.554807	C35_Gaba_1
CATATCGCAAAGCCTC	14.3127	1.66928	0.564184	C35_Glut_1
CATATCGCAGCCAGTT	7.40928	-2.42631	0.562653	C35_Glut_3
CATCAATCATAATCCG	10.8953	-1.64266	0.519422	C35_Glut_2
CATCATAAGGCGCTTA	13.4629	10.8592	0.573776	C35_Gaba_4
CATCATAAGGCGGATG	5.48258	10.1344	0.540726	C35_Gaba_2
CATCATGCATGGAGGC	7.89434	-0.881565	0.562653	C35_Glut_3
CATCCCAGTTTGGCGG	10.5931	2.15066	0.564184	C35_Glut_1
CATCCTCAGGCTCATG	4.8795	11.6597	0.540726	C35_Gaba_2
CATCCTTCAATACTGT	8.74219	0.585792	0.562653	C35_Glut_3
CATCCTTCACAACCTA	12.4878	-4.15799	0.519422	C35_Glut_2
CATCCTTCAGTTTACG	9.4661	8.35069	0.554807	C35_Gaba_1
CATGAGGCATTGACAT	8.51633	7.72652	0.554807	C35_Gaba_1
CATGCAAGTCCGTAGG	15.6476	-2.79954	0.554807	C35_Gaba_1
CATGCGCAGCATGAAG	11.08	5.23026	0.564184	C35_Glut_1
CATGCGGGTATTGAGT	10.7619	-1.24877	0.519422	C35_Glut_2
CATGCGGGTTGGCGTG	8.47446	-0.344035	0.562653	C35_Glut_3
CATGGATTCCTACCTA	19.0473	5.85944	0.57805	C35_Glut_6
CATGGATTCGAGCTAT	21.5324	3.6085	0.545816	C35_Gaba_5
CATGGATTCGGGCCAT	10.9156	0.572516	0.519422	C35_Glut_2
CATGGCGGTAGTTAAC	3.12661	3.08287	0.530873	C35_Gaba_9
CATTATCTCTAGCGTG	14.8371	4.56742	0.546961	C35_Glut_7
CATTATCTCTTAGCGG	5.08748	11.1832	0.540726	C35_Gaba_2
CATTCATTCGATATTG	21.102	13.918	0.499014	C35_Glut_8
CATTGCGAGCATGTTA_1	9.32144	2.94923	0.564184	C35_Glut_1
CATTGTAAGACTTATG	9.21237	8.97868	0.540726	C35_Gaba_2
CATTGTAAGGTCATTA	7.85636	7.84773	0.554807	C35_Gaba_1
CATTGTGCACAATTAC	14.3355	3.74172	0.546961	C35_Glut_7
CATTGTGCATGCAACC	13.9529	-2.91832	0.519422	C35_Glut_2
CATTGTGCATTATCCC	13.6566	-2.80299	0.519422	C35_Glut_2
CATTTGTTCTCGCCTG	8.85451	9.69109	0.540726	C35_Gaba_2
CATTTGTTCTTGCTAT	14.7595	3.22674	0.546961	C35_Glut_7
CCAAACCCAACACTTG	11.0269	3.38267	0.564184	C35_Glut_1
CCAAACTAGGTTAGAG	8.21702	10.1357	0.550261	C35_Gaba_10
CCAAATCAGAATCGCT	10.6678	7.67357	0.554807	C35_Gaba_1
CCAAATCAGAGGAGGA	18.1944	2.13114	0.557608	C35_Gaba_3
CCAAATCAGCTGTCAG	12.8345	4.98739	0.564184	C35_Glut_1
CCAAATCAGGACCGCT	8.67247	11.1133	0.554807	C35_Gaba_1
CCAAATCAGGTCCTGA	7.66472	4.31762	0.564184	C35_Glut_1
CCAACATAGAATCTCA	8.29195	4.93718	0.564184	C35_Glut_1
CCAACATAGGAAGCAC	15.3203	6.26242	0.546961	C35_Glut_7
CCAACATAGTCAATTG	11.2488	8.5876	0.554807	C35_Gaba_1
CCAACCCGTCAAACTG	10.1375	-1.17527	0.519422	C35_Glut_2
CCAACCCGTGACCTGG	9.72647	11.0593	0.554807	C35_Gaba_1
CCAACCCGTGTTAGCA	9.73034	-8.74857	0.564184	C35_Glut_1
CCAAGGCTCAGCCAAT	15.3981	10.3279	0.573776	C35_Gaba_4
CCAAGTTAGGGATTAG	7.59678	8.63362	0.554807	C35_Gaba_1
CCAATATCAAATATCC	10.0132	3.54628	0.564184	C35_Glut_1
CCAATATCAGGAACTG	11.691	3.81043	0.564184	C35_Glut_1
CCACACAAGCTAGAAG	14.4094	-1.23303	0.519422	C35_Glut_2
CCACACAAGGCGAATA	14.1352	-3.45964	0.519422	C35_Glut_2
CCACAGGGTTTAGCGA	3.25598	6.06553	0.557608	C35_Gaba_3
CCACATTGTGTTTGTC	4.91644	5.4672	0.557608	C35_Gaba_3
CCACTTGGTTGCGCGA	13.3207	5.02727	0.564184	C35_Glut_1
CCAGCTAAGGTACCGC_1	20.3378	9.42086	0.57805	C35_Glut_6
CCAGCTGCACCCACAG	11.1935	6.28402	0.564184	C35_Glut_1
CCAGGAACATGTCAAT	4.10819	8.21078	0.557608	C35_Gaba_3
CCAGGATGTCAAAGGG	12.8858	-2.48558	0.519422	C35_Glut_2
CCAGGATGTCACCAAA	12.8188	3.93976	0.564184	C35_Glut_1
CCAGGATGTCCTTAGT	11.5992	-2.21187	0.519422	C35_Glut_2
CCAGGATGTTGTTGCT	11.9685	3.59829	0.564184	C35_Glut_1
CCAGTTTGTACGGTAC	20.8762	3.33151	0.545816	C35_Gaba_5
CCAGTTTGTCATGAGC	14.379	-2.90819	0.519422	C35_Glut_2
CCATAAATCACACAGT	8.95358	7.77755	0.554807	C35_Gaba_1
CCATAAATCTTAAGTG	11.5472	1.81273	0.564184	C35_Glut_1
CCATAGCCAGCAAGTG	20.8109	3.14988	0.545816	C35_Gaba_5
CCATATTTCGAGGAGT	9.69136	-0.441642	0.562653	C35_Glut_3
CCATCACTCATTACGA	6.78008	9.25955	0.540726	C35_Gaba_2
CCATCACTCCAATAGC	7.42875	0.629676	0.562653	C35_Glut_3
CCATCACTCCTCATCA	10.2965	3.90142	0.564184	C35_Glut_1
CCATCATGTGTTGTGA	13.9068	2.33713	0.564184	C35_Glut_1
CCATCATGTTGCCTCA	11.1194	0.373528	0.519422	C35_Glut_2
CCATTGTGTGTTCCCA	7.39825	-0.492505	0.562653	C35_Glut_3
CCATTGTGTTGGTGAC	12.6535	2.97094	0.564184	C35_Glut_1
CCCAAACCACAAACTT	14.3183	-2.02818	0.519422	C35_Glut_2
CCCAACCGTTCTTTAG	16.285	7.11965	0.538866	C35_Glut_9
CCCAATTGTCGTAAAT	13.0259	4.60687	0.564184	C35_Glut_1
CCCAGTTTCCACCTGT	15.1621	9.98423	0.573776	C35_Gaba_4
CCCGCTTCAGGCTGTT	4.67998	11.32	0.540726	C35_Gaba_2
CCCGTAAAGCACAGCC	21.0158	2.56039	0.545816	C35_Gaba_5
CCCGTAAAGTGTTGCG	10.8168	4.23816	0.564184	C35_Glut_1
CCCGTTGTCAAGCGCC	10.0988	7.49138	0.554807	C35_Gaba_1
CCCGTTGTCCGCCTAT	20.8277	3.34912	0.545816	C35_Gaba_5
CCCGTTGTCGAGGTGG	10.5107	4.49214	0.564184	C35_Glut_1
CCCTAATGTCAAAGGG	11.2291	2.26268	0.564184	C35_Glut_1
CCCTCAGTCGTTACTT	6.81843	10.2791	0.540726	C35_Gaba_2
CCCTCAGTCGTTTCGC	13.8782	4.23212	0.564184	C35_Glut_1
CCCTCATAGCTTAGTA	11.8308	2.47248	0.564184	C35_Glut_1
CCCTCATAGGAGTCGG	13.1743	6.1528	0.564184	C35_Glut_1
CCCTGGACACCTATAG	9.23298	8.89646	0.554807	C35_Gaba_1
CCCTGGACATGGAGGC	20.1601	2.42528	0.545816	C35_Gaba_5
CCCTGTTAGCATGACT	9.92863	8.79313	0.554807	C35_Gaba_1
CCCTGTTAGCGAGCGA	9.4836	-2.04755	0.519422	C35_Glut_2
CCCTTAATCGTTATCT	8.36047	8.39385	0.554807	C35_Gaba_1
CCGATGCAGACAACGA	16.5006	3.58256	0.622336	C35_Glut_10
CCGATGCAGCCTGAGC	10.5007	6.1412	0.564184	C35_Glut_1
CCGCAAATCATAATCG	14.1411	4.12516	0.564184	C35_Glut_1
CCGCAAATCGTTAGCG	22.7235	0.122959	0.57805	C35_Glut_6
CCGCAAATCGTTAGTA	13.0278	-1.974	0.519422	C35_Glut_2
CCGCAAGGTTAGCCAA	9.07769	8.82577	0.554807	C35_Gaba_1
CCGCACACAAAGCTAA	6.51338	-0.507911	0.562653	C35_Glut_3
CCGCACACACGAATTT	22.8537	0.146845	0.57805	C35_Glut_6
CCGCACACAGCCAGTT	10.2764	7.38111	0.554807	C35_Gaba_1
CCGCACACAGTTAAAG	10.5231	1.97472	0.564184	C35_Glut_1
CCGCCAACAGCTTACA	14.6373	6.05373	0.564184	C35_Glut_1
CCGCCAACATGTCAGC	13.6103	-3.57245	0.519422	C35_Glut_2
CCGCTAAAGCTTAACA	14.6076	10.1166	0.573776	C35_Gaba_4
CCGCTAGCACTGACCG	10.1807	4.39355	0.564184	C35_Glut_1
CCGGTAGGTAATGGCC	8.6111	7.49242	0.554807	C35_Gaba_1
CCGGTAGGTAGGATCC	9.16733	7.41657	0.554807	C35_Gaba_1
CCGGTAGGTTTGAGGC	19.0046	7.59917	0.550261	C35_Gaba_10
CCGGTTAAGGTAGCTT	9.34232	7.34518	0.554807	C35_Gaba_1
CCGTTAACAATTTGGT	9.37756	4.80518	0.564184	C35_Glut_1
CCGTTAACATTCCTCG	15.3399	2.88923	0.622336	C35_Glut_10
CCGTTATGTAATCGTG	14.0283	2.56458	0.564184	C35_Glut_1
CCGTTTGGTACAAAGA	16.9477	1.83351	0.531565	C35_Gaba_8
CCGTTTGGTTAAGTGT	9.6943	-1.923	0.519422	C35_Glut_2
CCTAAAGGTAAAGCGG	5.72382	10.3668	0.540726	C35_Gaba_2
CCTAAGCCATAAGTTC	9.98532	8.43017	0.554807	C35_Gaba_1
CCTAAGGTCACTCGCT	11.7187	-1.82104	0.519422	C35_Glut_2
CCTAATAAGTTGTCAA	6.82739	7.62204	0.557608	C35_Gaba_3
CCTACTGGTCCAAATG	13.0324	10.707	0.573776	C35_Gaba_4
CCTACTGGTTGCCTCA	15.7747	3.63864	0.622336	C35_Glut_10
CCTACTTCACGTTACA	11.4778	-2.49021	0.519422	C35_Glut_2
CCTAGTTGTGCTGTAA	10.7339	9.18953	0.554807	C35_Gaba_1
CCTATAGCAATGAGGT	12.1534	6.38992	0.564184	C35_Glut_1
CCTATAGCACGTAATT	20.7811	2.99679	0.545816	C35_Gaba_5
CCTATATTCCTAAATG	13.7492	3.39741	0.564184	C35_Glut_1
CCTATATTCCTGCGAA	12.5017	9.03679	0.573776	C35_Gaba_4
CCTATTTAGCAGCTCA	13.6435	4.54595	0.564184	C35_Glut_1
CCTATTTAGGAACCGG	20.702	13.0903	0.499014	C35_Glut_8
CCTATTTAGTTGTCTT	2.1429	8.02034	0.510488	C35_Gaba_7
CCTCAAACAAATACCT	7.5374	5.42962	0.554807	C35_Gaba_1
CCTCAAACAGTCTATG	14.2379	6.18262	0.564184	C35_Glut_1
CCTCAATGTATTCGCT	11.4437	2.09379	0.564184	C35_Glut_1
CCTCAATGTTGAGGTC	14.5276	5.81231	0.564184	C35_Glut_1
CCTCAATGTTTACGTC	18.9854	7.5983	0.550261	C35_Gaba_10
CCTCCTCTCCCTCAAC	6.81386	11.0968	0.540726	C35_Gaba_2
CCTCCTCTCCTCACTA	15.3001	2.833	0.622336	C35_Glut_10
CCTCCTCTCGCAAACT	14.0813	-1.79034	0.519422	C35_Glut_2
CCTCCTCTCGCAATCG	2.04464	1.79698	0.530873	C35_Gaba_9
CCTCCTGAGGCCTAAT	1.98651	1.94336	0.530873	C35_Gaba_9
CCTCCTGAGTCAATCA	13.7199	4.25088	0.564184	C35_Glut_1
CCTGAATAGGCTGGCT	12.9116	6.94788	0.596644	C35_5-HT_neurons
CCTGACTTCGCACAAT	13.9783	1.93123	0.564184	C35_Glut_1
CCTGAGTCAAGTCGCT	20.2848	7.0189	0.57805	C35_Glut_6
CCTGAGTCAGGAAGCC	13.6459	-2.2718	0.519422	C35_Glut_2
CCTGATGAGACAAACG	12.0095	4.1088	0.564184	C35_Glut_1
CCTGATGAGGAGCATA	16.1148	10.7017	0.573776	C35_Gaba_4
CCTGCTCCAACGTGCT	5.16944	10.8329	0.540726	C35_Gaba_2
CCTGCTCCACGGTACT	10.9731	10.7799	0.554807	C35_Gaba_1
CCTGGATCACTGACTA	9.95002	4.79355	0.564184	C35_Glut_1
CCTGGATCATAAGCAA	12.0978	3.00462	0.564184	C35_Glut_1
CCTGTAACAAATACCT	11.1813	3.7365	0.564184	C35_Glut_1
CCTGTAACACCCACCT	12.7016	6.21817	0.564184	C35_Glut_1
CCTGTAACATGTGGGA	12.8796	4.20522	0.564184	C35_Glut_1
CCTGTTGGTATACTGG	12.305	4.01367	0.564184	C35_Glut_1
CCTGTTGGTGGTGAGA	15.607	2.93399	0.622336	C35_Glut_10
CCTGTTGGTGTCCTGC	22.9154	0.88736	0.57805	C35_Glut_6
CCTTAACGTACGTTTC	11.6576	7.51147	0.554807	C35_Gaba_1
CCTTACTCACAATGTT	7.13007	10.3644	0.540726	C35_Gaba_2
CCTTACTCACCAACCG	14.3226	11.1365	0.573776	C35_Gaba_4
CCTTACTCACTGACCG	8.90744	-1.6669	0.562653	C35_Glut_3
CCTTAGTGTGTCCTGC	15.0294	10.2479	0.573776	C35_Gaba_4
CCTTATGTCCTTAATC	11.1084	-2.9658	0.519422	C35_Glut_2
CCTTCAGGTGTCCTGC	13.0279	2.69956	0.564184	C35_Glut_1
CCTTCGGTCATTTAGG	15.6676	0.0668429	0.550261	C35_Gaba_10
CCTTCGGTCTCGCCTG	8.97066	-0.896533	0.562653	C35_Glut_3
CCTTCGTAGATAACCC	9.95964	11.1619	0.554807	C35_Gaba_1
CCTTCGTAGCTCCTTA	10.53	4.71143	0.564184	C35_Glut_1
CCTTCGTAGGCATGAA	8.46882	7.17086	0.554807	C35_Gaba_1
CCTTCGTAGGCATTGT	10.631	-2.01042	0.519422	C35_Glut_2
CCTTGCGTCCTGTTCA	13.8134	4.39977	0.622336	C35_Glut_10
CCTTGTTCACCGTTCC	6.41052	3.36827	0.596644	C35_5-HT_neurons
CCTTTAGTCTTAGCCC	6.29158	3.25683	0.596644	C35_5-HT_neurons
CGAACAAAGAGCCGGA	10.0557	5.0975	0.564184	C35_Glut_1
CGAACAAAGGTCATTA	10.5335	9.98536	0.554807	C35_Gaba_1
CGAACCGGTCGTAATG	15.4409	2.89682	0.622336	C35_Glut_10
CGAACCGGTGAAACAA	16.5501	4.68925	0.546961	C35_Glut_7
CGAACCGGTTAAGCCA	9.28516	10.3963	0.554807	C35_Gaba_1
CGAAGAATCAAGCTAC	9.20626	3.8462	0.564184	C35_Glut_1
CGAAGAATCACACAGT	17.1474	1.78925	0.531565	C35_Gaba_8
CGAAGCCTCTAACCTT	12.4006	0.190044	0.519422	C35_Glut_2
CGAAGCGAGTTTGGGT	14.3296	-2.62363	0.519422	C35_Glut_2
CGAAGGCCATAAACCT	9.60136	4.29679	0.564184	C35_Glut_1
CGAAGTAAGGGCTTAT	14.9617	5.89724	0.546961	C35_Glut_7
CGAATATGTGACCTGG	11.0186	4.76619	0.564184	C35_Glut_1
CGAATCTAGCGCAATT	10.6734	5.77257	0.564184	C35_Glut_1
CGACAAGCAAAGGTAC	14.3811	10.3654	0.573776	C35_Gaba_4
CGACCTGCATCAGTAT	12.5369	4.07019	0.564184	C35_Glut_1
CGACTAAGTACAAAGA	9.20095	9.40712	0.540726	C35_Gaba_2
CGAGCGAAGCCACATG	16.4708	7.06225	0.538866	C35_Glut_9
CGAGCGAAGCCGCTAA	9.24887	9.28346	0.554807	C35_Gaba_1
CGAGCTGGTCCTAGTT	5.76672	10.0313	0.540726	C35_Gaba_2
CGAGCTGGTGATGATT	15.0521	10.124	0.573776	C35_Gaba_4
CGAGCTGGTTATGTGG	9.38926	9.85764	0.554807	C35_Gaba_1
CGAGCTGGTTGTAAAC	11.9322	-3.18539	0.519422	C35_Glut_2
CGAGGAAGTCCTTCTC	6.85874	7.56769	0.557608	C35_Gaba_3
CGAGGAAGTGTTGCAA	3.81735	7.44491	0.557608	C35_Gaba_3
CGAGGAAGTTAGGTGC	12.3122	10.0756	0.573776	C35_Gaba_4
CGAGGTGAGTAAGTCC	13.3303	3.71546	0.564184	C35_Glut_1
CGAGTCGGTGTCCTGC	10.7485	10.0293	0.554807	C35_Gaba_1
CGAGTCGGTTATAGCG	10.6274	11.7667	0.554807	C35_Gaba_1
CGAGTCGGTTTCGCCA	14.6036	2.06211	0.564184	C35_Glut_1
CGATATTCAGTTGCGT	7.15329	4.17917	0.564184	C35_Glut_1
CGATATTCATCCAGGT_1	12.8479	3.05157	0.564184	C35_Glut_1
CGATGTCCAAGGAATC	12.7606	-3.56969	0.519422	C35_Glut_2
CGATGTCCACATTGCA	10.6198	5.84419	0.564184	C35_Glut_1
CGATTCCTCGGTTACG	7.29055	-0.0896908	0.562653	C35_Glut_3
CGATTGAGTTGGGTTA	7.34497	-1.29772	0.562653	C35_Glut_3
CGATTGAGTTTAGCGA	21.0074	2.12309	0.545816	C35_Gaba_5
CGATTGAGTTTAGCTC_1	23.137	0.763785	0.57805	C35_Glut_6
CGATTTGCACACCAAC	13.2129	1.97421	0.564184	C35_Glut_1
CGATTTGCAGCTAACC	10.094	3.14892	0.564184	C35_Glut_1
CGCAATAGTATACTGG	13.799	5.03307	0.564184	C35_Glut_1
CGCAATCCAAGTCGCT	17.1457	-0.199036	0.531565	C35_Gaba_8
CGCAATGTCTGTTCAT	8.79644	10.899	0.554807	C35_Gaba_1
CGCACACAGCATTTCT	12.877	6.08647	0.564184	C35_Glut_1
CGCACCACACCTAATG	2.06909	1.92709	0.530873	C35_Gaba_9
CGCACCACATTGCGAC	10.3265	7.75031	0.554807	C35_Gaba_1
CGCATATAGCAAGATG	11.5004	0.298378	0.519422	C35_Glut_2
CGCATATAGTCACTAA	7.5922	-2.20246	0.562653	C35_Glut_3
CGCATTACAGTCTAGC	6.37197	-0.860717	0.562653	C35_Glut_3
CGCATTTGTAATCACG	10.1622	7.08243	0.554807	C35_Gaba_1
CGCATTTGTTAGCATG	5.95801	10.1746	0.540726	C35_Gaba_2
CGCCAAATCGTTAACA	14.9618	7.26779	0.546961	C35_Glut_7
CGCCACACATGGAGGC	7.53141	9.53256	0.540726	C35_Gaba_2
CGCCTCATCATTCATC	14.8375	-3.91756	0.519422	C35_Glut_2
CGCCTCATCCAAGTGT	17.1785	5.98978	0.538866	C35_Glut_9
CGCCTCATCCGCAAAT	13.0435	-0.744556	0.519422	C35_Glut_2
CGCCTCATCGTTTCCA	18.2191	5.30331	0.57805	C35_Glut_6
CGCCTGTGTTCACCCA	5.30966	11.8814	0.540726	C35_Gaba_2
CGCCTGTGTTGTTCAC	20.8542	14.76	0.499014	C35_Glut_8
CGCGATTCAGCTTACA	13.0565	2.5091	0.564184	C35_Glut_1
CGCGATTCATGCATAT	12.2693	5.83919	0.564184	C35_Glut_1
CGCGGATTCACCATTT	10.7065	2.8049	0.564184	C35_Glut_1
CGCTAACCAAACCTAT	7.39562	0.642286	0.562653	C35_Glut_3
CGCTAACCAAAGCTCC	16.1696	3.38827	0.622336	C35_Glut_10
CGCTAACCATTCAGCA	13.0099	-0.0650324	0.519422	C35_Glut_2
CGCTAATAGACACCGC	11.3259	1.70217	0.564184	C35_Glut_1
CGCTAATAGGATTTGC	16.456	7.15169	0.538866	C35_Glut_9
CGCTACTTCATTTAGG	2.1714	1.91487	0.530873	C35_Gaba_9
CGCTACTTCTGTTGCC	5.36617	9.24087	0.540726	C35_Gaba_2
CGCTATGAGGCGCATC	12.7447	12.6239	0.510488	C35_Gaba_7
CGCTCAGCAGCATTAT	9.55744	11.4329	0.554807	C35_Gaba_1
CGCTCCATCATTTGCT	12.0606	-4.46656	0.519422	C35_Glut_2
CGCTCCATCCCGCATT	11.8697	3.55895	0.564184	C35_Glut_1
CGCTTAACAAAGGCCA	10.3098	5.12004	0.564184	C35_Glut_1
CGCTTAACAGCAAGTG	18.3231	5.3956	0.57805	C35_Glut_6
CGCTTCTAGAACCTGT	10.7996	5.21575	0.564184	C35_Glut_1
CGCTTCTAGTGCTGTG	10.619	1.42779	0.562653	C35_Glut_3
CGGAATCGTGGGTGAA	18.6494	7.77882	0.550261	C35_Gaba_10
CGGACAACAGTAGGAT	13.2297	2.2734	0.564184	C35_Glut_1
CGGACAACATGTTGCA	11.0685	11.1348	0.554807	C35_Gaba_1
CGGACCTAGGAAACTG	9.87643	8.31537	0.554807	C35_Gaba_1
CGGAGTCTCACCAATA	13.1122	10.5496	0.573776	C35_Gaba_4
CGGAGTCTCATTACAG_1	7.14304	-2.04307	0.562653	C35_Glut_3
CGGAGTCTCATTGTTC	11.7483	7.54217	0.554807	C35_Gaba_1
CGGATAAAGCATTTCT	4.83527	11.4692	0.540726	C35_Gaba_2
CGGATTAGTCATCAAG_1	11.9726	1.5278	0.564184	C35_Glut_1
CGGCAATGTCTTGCAT	4.84799	6.46597	0.557608	C35_Gaba_3
CGGCTAATCACGCCAA	6.56577	-2.55865	0.562653	C35_Glut_3
CGGCTAATCTAATCCT	11.1808	5.84081	0.564184	C35_Glut_1
CGGCTCACAAACAACA	15.155	7.56928	0.546961	C35_Glut_7
CGGCTCACACTTAACG	9.33133	5.25448	0.564184	C35_Glut_1
CGGCTCACATAATGAG	8.24303	0.0720398	0.562653	C35_Glut_3
CGGGACAAGTAGGCGG	10.7027	4.45062	0.564184	C35_Glut_1
CGGGCTTAGGCATGAA	7.17514	5.83316	0.510488	C35_Gaba_7
CGGGCTTAGGCCTGGT	12.4941	3.90795	0.564184	C35_Glut_1
CGGGTATGTAGCTAAT	7.96058	-0.0262792	0.562653	C35_Glut_3
CGGGTCTAGATAAAGC	7.12155	-0.767037	0.562653	C35_Glut_3
CGGGTCTAGGATGATG	7.11688	5.91658	0.510488	C35_Gaba_7
CGGGTCTAGGTTAGCT	5.43289	10.2977	0.540726	C35_Gaba_2
CGGTAACGTTTACCGT	10.1715	4.76225	0.564184	C35_Glut_1
CGGTGAGAGCCTAATA	20.8804	14.8611	0.499014	C35_Glut_8
CGGTGAGAGCGAGCGA	9.58679	5.57452	0.564184	C35_Glut_1
CGGTGAGAGCTTTGGG	3.29581	5.60473	0.557608	C35_Gaba_3
CGGTTATAGAGGAGGA	16.6285	3.37548	0.622336	C35_Glut_10
CGGTTATAGGGCTTAT	13.1057	7.22654	0.554807	C35_Gaba_1
CGGTTCCGTGCATTTC	12.1869	6.9868	0.564184	C35_Glut_1
CGGTTCCGTTATCCTA	14.5756	6.00035	0.564184	C35_Glut_1
CGGTTTCTCAAGTGTC	0.539847	8.036	0.65102	C35_Gaba_6
CGTAACTAGTTTGAGC	20.6698	13.3992	0.499014	C35_Glut_8
CGTAATGGTGTGAGAG	11.6615	3.28632	0.564184	C35_Glut_1
CGTACGGGTTTATGGG	11.5643	2.67125	0.564184	C35_Glut_1
CGTAGCGGTCATTGTC	17.2411	1.71492	0.531565	C35_Gaba_8
CGTAGCGGTTACAACG	7.10804	7.60118	0.557608	C35_Gaba_3
CGTAGCGGTTCATTTG	11.0516	4.15656	0.564184	C35_Glut_1
CGTAGTTAGACAAAGT	13.6285	3.78829	0.564184	C35_Glut_1
CGTAGTTAGATGCCTG	10.5864	3.71701	0.564184	C35_Glut_1
CGTAGTTAGGCGGATG	8.43831	-3.66708	0.562653	C35_Glut_3
CGTCAATAGGCAGGTG	14.4613	4.17265	0.546961	C35_Glut_7
CGTCATTGTAGGTTAT	9.60009	4.34006	0.564184	C35_Glut_1
CGTCATTGTGCACGCA	12.69	9.11063	0.573776	C35_Gaba_4
CGTGCACAGCTTAGCG	12.8197	12.5388	0.510488	C35_Gaba_7
CGTGCTGCAGGACCTT	5.84951	11.2985	0.540726	C35_Gaba_2
CGTGCTTTCGTCCTTA	13.9636	2.47332	0.564184	C35_Glut_1
CGTGGTTCAAACCCTA	13.2942	0.226459	0.519422	C35_Glut_2
CGTGGTTCAAAGCGGC	7.42832	5.39876	0.554807	C35_Gaba_1
CGTGGTTCAAGCGATG	7.432	9.44752	0.540726	C35_Gaba_2
CGTGGTTCACAGCCTG	9.85234	5.31814	0.564184	C35_Glut_1
CGTGTGTCAAGGTATA	9.59408	8.11918	0.554807	C35_Gaba_1
CGTGTTACAGTTTACG	10.2606	11.6754	0.554807	C35_Gaba_1
CGTTAACAGCTAAGTC	7.28858	9.81946	0.540726	C35_Gaba_2
CGTTAACAGGAGGGTT	8.6327	9.49281	0.540726	C35_Gaba_2
CGTTAACAGTAACGAG	16.1655	3.8565	0.622336	C35_Glut_10
CGTTAGGTCAAGCTTA	12.0845	-4.31555	0.519422	C35_Glut_2
CGTTAGGTCACTAGGT	8.03465	10.5275	0.540726	C35_Gaba_2
CGTTATTTCGTTATAG	11.1186	9.35676	0.554807	C35_Gaba_1
CGTTTGGAGACACCGC	8.28786	-1.16722	0.562653	C35_Glut_3
CGTTTGGAGGATCACT	2.21908	2.01136	0.530873	C35_Gaba_9
CGTTTGGAGGTGCTGC	6.04466	9.15052	0.540726	C35_Gaba_2
CTAAAGCTCATGAGCT	13.5857	5.27583	0.564184	C35_Glut_1
CTAAAGCTCCTCACTA	10.0538	7.06926	0.554807	C35_Gaba_1
CTAAAGCTCCTCATCA	20.084	2.47626	0.545816	C35_Gaba_5
CTAAAGCTCGTCCTTA	8.56226	4.06958	0.564184	C35_Glut_1
CTAAATGTCAAATCGC	14.5653	5.76519	0.564184	C35_Glut_1
CTAAATGTCAAGCGCC	7.41009	5.80161	0.510488	C35_Gaba_7
CTAAATGTCACTTTAC	11.8345	2.78863	0.564184	C35_Glut_1
CTAAATGTCCAGCACA	12.731	0.510554	0.519422	C35_Glut_2
CTAACCACAAGCTTAT	12.3656	5.32727	0.564184	C35_Glut_1
CTAACCACAGAGGGAG	14.6589	11.3954	0.573776	C35_Gaba_4
CTAACCCTCACAGACT	17.0151	6.46168	0.538866	C35_Glut_9
CTAACCCTCATCGTTT	21.2429	14.6244	0.499014	C35_Glut_8
CTAACCTGTACCGGAT	18.0979	5.58564	0.57805	C35_Glut_6
CTAACCTGTAGGATTT	11.7776	5.67497	0.564184	C35_Glut_1
CTAACCTGTTAACAGT	10.0004	8.49437	0.554807	C35_Gaba_1
CTAACCTGTTGTTGTC	8.79593	9.19869	0.554807	C35_Gaba_1
CTAAGGTTCATCCTAT	16.0751	2.89884	0.622336	C35_Glut_10
CTAAGTCAGGAGGGTT	17.4096	1.56539	0.531565	C35_Gaba_8
CTAAGTCAGGTAACGA	10.6237	10.9206	0.554807	C35_Gaba_1
CTAATAGTCGAGGTGG	5.72203	8.30163	0.596644	C35_5-HT_neurons
CTAATAGTCTCACAAA	10.5028	14.9079		C35_Glut_5
CTAATAGTCTGTAAGC	13.149	-4.53057	0.519422	C35_Glut_2
CTAATCCGTTAAGCTG	20.9473	3.28214	0.545816	C35_Gaba_5
CTAATTGAGGATTGAG	10.9745	7.09344	0.554807	C35_Gaba_1
CTACCGGCACTGACTA	10.7981	10.2058	0.554807	C35_Gaba_1
CTACCGGCATTGCAGC	10.3661	5.66721	0.564184	C35_Glut_1
CTACGAAGTCACCTAT	20.4032	3.21588	0.545816	C35_Gaba_5
CTACTTAGTGTTGCAA	11.6983	2.94877	0.564184	C35_Glut_1
CTAGATTCACAGGGAC	14.6208	-2.36557	0.519422	C35_Glut_2
CTAGATTCACATTGCA	9.35221	7.24932	0.554807	C35_Gaba_1
CTAGCGGGTTAGGCTA	4.96339	9.99278	0.540726	C35_Gaba_2
CTAGCGGGTTAGTACG	-3.89974	4.73077	0.632324	C35_Glut_4
CTAGCTGAGAGAAGGG	6.27325	0.336288	0.562653	C35_Glut_3
CTAGCTGAGGACACTT	18.24	2.11738	0.557608	C35_Gaba_3
CTAGCTTGTGGCTTCC	11.3086	0.940012	0.519422	C35_Glut_2
CTAGGACGTCTAGCTT	12.2417	2.58992	0.564184	C35_Glut_1
CTAGGACGTCTTGCTG	10.4439	9.87448	0.554807	C35_Gaba_1
CTAGGACGTGCAATAT	13.6117	-4.95461	0.519422	C35_Glut_2
CTAGGCGGTTTCCACG	9.62466	-9.03047	0.564184	C35_Glut_1
CTAGTAATCCCGCATT	7.03385	7.70345	0.557608	C35_Gaba_3
CTAGTCGAGCGAGTAA	21.2847	14.4333	0.499014	C35_Glut_8
CTAGTCGAGCGATAAG	11.1481	2.92726	0.564184	C35_Glut_1
CTAGTCGAGGTTACGT	9.18314	7.3758	0.554807	C35_Gaba_1
CTAGTTGCACTCAACA	5.68965	10.4819	0.540726	C35_Gaba_2
CTATGACAGAGAGGCT	6.34891	-1.57131	0.562653	C35_Glut_3
CTATGACAGCGGATAA	10.8238	6.05178	0.564184	C35_Glut_1
CTATGACAGTTCCTCA	13.2732	5.56009	0.564184	C35_Glut_1
CTATGGCCAAACAACA	13.9486	4.55634	0.564184	C35_Glut_1
CTATGGCCAGCTCAAC	6.27582	7.34637	0.557608	C35_Gaba_3
CTATGTTTCTGGCTTC	4.69995	6.27127	0.557608	C35_Gaba_3
CTATTACTCTCATCAT	5.22957	5.23758	0.557608	C35_Gaba_3
CTATTCAGTACCAGGT	3.89705	8.21115	0.557608	C35_Gaba_3
CTATTCAGTGTTAGCA	9.47894	9.84503	0.554807	C35_Gaba_1
CTCAATAAGGTGTTAC	11.2306	9.01441	0.554807	C35_Gaba_1
CTCAATAAGTAAAGGT	12.3355	3.47263	0.564184	C35_Glut_1
CTCACAACAATAATCC	3.8925	5.63572	0.557608	C35_Gaba_3
CTCACAACAGCCAGAA	12.1595	3.58625	0.564184	C35_Glut_1
CTCACACTCGCTAAGT	7.57286	10.0902	0.540726	C35_Gaba_2
CTCACACTCTTGTCTG	9.23314	-2.82928	0.562653	C35_Glut_3
CTCACTCAGTAACAGG	11.7021	-3.10653	0.519422	C35_Glut_2
CTCAGGATCATGCTCC	10.4317	4.12739	0.564184	C35_Glut_1
CTCAGGATCCGCTAGA	0.461722	8.02007	0.65102	C35_Gaba_6
CTCAGGATCTCCATAT	13.5452	10.857	0.573776	C35_Gaba_4
CTCATCATCACATTGA	4.87789	7.9293	0.557608	C35_Gaba_3
CTCATCATCATTACAG	13.9935	-3.23797	0.519422	C35_Glut_2
CTCATCATCATTTGCT	13.7182	4.87173	0.564184	C35_Glut_1
CTCATCATCGCTTCTA	15.5818	0.184302	0.550261	C35_Gaba_10
CTCATGCTCACGCATG	10.3794	0.232159	0.562653	C35_Glut_3
CTCATGCTCGGTTAGT	10.1253	-1.50844	0.519422	C35_Glut_2
CTCATTAGTGTGTCCC	10.5009	3.37028	0.564184	C35_Glut_1
CTCATTGTCGATCAGT	12.2811	2.82651	0.564184	C35_Glut_1
CTCCAACTCAGCTAAC	19.8371	1.86284	0.545816	C35_Gaba_5
CTCCATCAGAGGATAT	10.546	5.05933	0.564184	C35_Glut_1
CTCCCTGAGACAAAGT	10.0439	4.73262	0.564184	C35_Glut_1
CTCCCTGAGCTATTAG	12.4595	3.92528	0.564184	C35_Glut_1
CTCCCTGAGCTGAGGG	6.67952	7.59678	0.557608	C35_Gaba_3
CTCCCTGAGGGTGAAC	10.8076	1.60968	0.564184	C35_Glut_1
CTCCCTGAGGTCGATT	5.93697	-0.362802	0.562653	C35_Glut_3
CTCCGGACAAATATCC	4.13326	9.78881	0.540726	C35_Gaba_2
CTCCGGACACCAACCG	14.6952	3.84511	0.622336	C35_Glut_10
CTCCGGACACTAAGAA	13.1475	-3.6313	0.519422	C35_Glut_2
CTCCGGACACTAAGTT	6.65964	11.2414	0.540726	C35_Gaba_2
CTCCGTCCAAGGTCGA	19.9371	5.08757	0.545816	C35_Gaba_5
CTCCTGAGTAAGCTTG	11.1337	11.612	0.554807	C35_Gaba_1
CTCCTGAGTAATGACT	14.2488	2.08299	0.564184	C35_Glut_1
CTCCTGAGTGATGAAA	13.4944	10.5517	0.573776	C35_Gaba_4
CTCGACAAGCGCAATT	11.7613	2.51026	0.564184	C35_Glut_1
CTCGCTCCAATCCCTT	13.3722	4.71581	0.564184	C35_Glut_1
CTCGCTCCAGTAAAGC	13.8695	-5.08897	0.519422	C35_Glut_2
CTCGTTATCCCGTTTA	13.2532	3.77237	0.564184	C35_Glut_1
CTCGTTATCTAACCAA	4.95013	5.33019	0.557608	C35_Gaba_3
CTCTCACAGTAGCCAT	10.07	8.2681	0.554807	C35_Gaba_1
CTCTGTTCAACCGCCA	9.3056	7.29977	0.554807	C35_Gaba_1
CTCTGTTCACGAATCC	20.542	6.80358	0.57805	C35_Glut_6
CTGAATATCATTAGCA	6.48106	-2.22701	0.562653	C35_Glut_3
CTGACATAGGGACTAA	20.8832	3.14802	0.545816	C35_Gaba_5
CTGACATAGTCCTGAG	10.1482	4.60869	0.564184	C35_Glut_1
CTGACCAAGCCAGGTC	15.7269	2.8721	0.622336	C35_Glut_10
CTGCTACTCAATGTCA	21.612	3.51149	0.545816	C35_Gaba_5
CTGCTACTCATGTGGT	10.3865	-2.88505	0.519422	C35_Glut_2
CTGCTACTCATTGCAA	9.76195	0.260085	0.562653	C35_Glut_3
CTGCTACTCCGGGACT	8.39484	-0.47884	0.562653	C35_Glut_3
CTGCTATGTCAAAGAA	10.5192	14.8206		C35_Glut_5
CTGCTATGTCCTAATC	12.723	4.40759	0.564184	C35_Glut_1
CTGCTATGTGCACGCA	12.9492	2.70617	0.564184	C35_Glut_1
CTGCTATGTTACTAGG	13.8603	-2.28353	0.519422	C35_Glut_2
CTGGACCAGCGGCTGT	9.34745	7.1563	0.554807	C35_Gaba_1
CTGGACCAGTAGCTTA	11.1865	6.51346	0.564184	C35_Glut_1
CTGGATGTCCCTGATC	9.93306	7.15569	0.554807	C35_Gaba_1
CTGGTCAAGAATCTCA	23.1483	0.237709	0.57805	C35_Glut_6
CTGGTTACAGCTCAAC	9.76844	9.08963	0.554807	C35_Gaba_1
CTGGTTACATCAATCG	10.4009	-1.76996	0.519422	C35_Glut_2
CTGGTTTGTCATGAGC	6.45554	0.433405	0.562653	C35_Glut_3
CTGTACCTCATGCGTG	14.4439	-2.98652	0.519422	C35_Glut_2
CTGTACCTCCAAGTGT	4.09068	9.77275	0.540726	C35_Gaba_2
CTGTGTGAGCATGTCG	8.64214	-1.30124	0.562653	C35_Glut_3
CTGTGTGAGCATTTCT	14.0187	2.62558	0.564184	C35_Glut_1
CTGTGTGAGCTATATG	4.14617	9.75063	0.540726	C35_Gaba_2
CTGTGTGAGGCTGGCT	16.7462	3.60674	0.622336	C35_Glut_10
CTGTGTGAGGGTGAGT	11.4012	3.44301	0.564184	C35_Glut_1
CTGTTAAAGCCTGTTC	14.1633	3.64322	0.564184	C35_Glut_1
CTGTTAAAGGTTTGAC	12.465	-2.85503	0.519422	C35_Glut_2
CTGTTGGAGCTTATGA	21.2484	14.5044	0.499014	C35_Glut_8
CTGTTGGAGTAGCTTA	11.3048	3.0379	0.564184	C35_Glut_1
CTGTTGGAGTCTATGA	9.98078	2.66174	0.564184	C35_Glut_1
CTGTTTAGTGCTCCAC	2.98799	5.64096	0.557608	C35_Gaba_3
CTGTTTAGTGTAATAC	8.02473	-1.026	0.562653	C35_Glut_3
CTTAACAAGCAGGTGG	3.32992	6.11494	0.557608	C35_Gaba_3
CTTAACAAGCCTGTTC	10.5981	2.40352	0.564184	C35_Glut_1
CTTAACAAGTTGTCAA	5.68384	-1.69601	0.562653	C35_Glut_3
CTTAAGATCACGCCAA	10.1196	6.23218	0.564184	C35_Glut_1
CTTAAGATCATTAGGC	8.32294	-1.50401	0.562653	C35_Glut_3
CTTAAGGGTCATGCCC	21.076	1.82342	0.545816	C35_Gaba_5
CTTACCGGTAGGTTGC	7.62059	-2.03147	0.562653	C35_Glut_3
CTTACCTCACAAACTT	4.32207	6.96307	0.557608	C35_Gaba_3
CTTACCTCACAGAAAC	9.62085	3.65911	0.564184	C35_Glut_1
CTTAGGAGTTGTTGCT	5.69741	9.14096	0.540726	C35_Gaba_2
CTTATTGGTTAGCCAA	7.17272	-0.959892	0.562653	C35_Glut_3
CTTCAAGCAAAGCTCC	10.0737	2.62166	0.564184	C35_Glut_1
CTTCAATTCGCTAGAT	11.9545	5.52459	0.564184	C35_Glut_1
CTTCACTCAACCCTAA	16.4151	3.6194	0.622336	C35_Glut_10
CTTCACTCACCCACCT	11.1114	5.37706	0.564184	C35_Glut_1
CTTCAGGAGCCTGTGA	14.4765	-4.18772	0.519422	C35_Glut_2
CTTCATCCACGAATTT	9.82597	11.2687	0.554807	C35_Gaba_1
CTTCTAAGTCACAAAT	9.93243	5.34209	0.564184	C35_Glut_1
CTTCTAAGTGTCCAAA	20.308	9.12801	0.57805	C35_Glut_6
CTTCTCAAGTCAATTG	5.96972	-1.17358	0.562653	C35_Glut_3
CTTGAACAGCACTAAC	15.8678	4.63272	0.546961	C35_Glut_7
CTTGAACAGGAACGGT	13.4115	-2.72852	0.519422	C35_Glut_2
CTTGAACAGGGCTTAT	16.6406	3.50606	0.622336	C35_Glut_10
CTTGAATCAATAATGG	18.9534	7.6259	0.550261	C35_Gaba_10
CTTGACGAGCGGTTAT_1	7.40504	-0.495952	0.562653	C35_Glut_3
CTTGCTCAGGCATGAA	18.2483	5.55147	0.57805	C35_Glut_6
CTTGGACCAAGGTCGA	15.6619	-2.50828	0.554807	C35_Gaba_1
CTTGGACCATGATTGT	12.5422	5.29185	0.564184	C35_Glut_1
CTTGTAAAGTTGGGCC	7.08271	10.7958	0.540726	C35_Gaba_2
CTTGTCCAGGAGTCGG	13.4852	-1.74664	0.519422	C35_Glut_2
CTTGTCCAGTCATTGA	20.7037	13.8236	0.499014	C35_Glut_8
CTTGTTTAGACAAGTG	12.4723	6.99213	0.596644	C35_5-HT_neurons
CTTGTTTAGCAAGGTA	8.67886	0.777539	0.562653	C35_Glut_3
CTTTAGTTCAGAAACG	12.6436	4.4775	0.564184	C35_Glut_1
CTTTATGGTTGGTTAG	13.0149	9.26458	0.573776	C35_Gaba_4
CTTTGAGCACAAACTT	17.0681	1.80794	0.531565	C35_Gaba_8
CTTTGGGAGTTAGGCT	9.54878	4.37058	0.564184	C35_Glut_1
CTTTGGTGTGATGATT	19.8336	6.35571	0.57805	C35_Glut_6
CTTTGTCCATCTTGAG	12.0306	5.10114	0.564184	C35_Glut_1
GAAACCCGTGTGCAAC	11.3416	6.65852	0.564184	C35_Glut_1
GAAACCCGTTTCCGGC	10.1578	4.56392	0.564184	C35_Glut_1
GAAACTGAGAGGAGTC	11.7516	5.54786	0.564184	C35_Glut_1
GAAACTGAGTATTGCA	11.3778	4.23754	0.564184	C35_Glut_1
GAAACTGAGTCTTGAA	13.0518	3.62664	0.564184	C35_Glut_1
GAAAGCCAGGATTGAG	14.4982	-1.38059	0.519422	C35_Glut_2
GAAAGGCTCGAGCAAA	14.5108	1.89424	0.564184	C35_Glut_1
GAAAGGCTCGGGATTT	9.08293	7.32458	0.557608	C35_Gaba_3
GAAAGGCTCTGGCTTC	8.15479	7.98436	0.554807	C35_Gaba_1
GAACACAAGGACGTAA	9.8774	10.0661	0.554807	C35_Gaba_1
GAACCAAAGTTCCTCA	6.84962	-1.75614	0.562653	C35_Glut_3
GAACCAGCACAGCCAT	9.83303	3.81547	0.564184	C35_Glut_1
GAACCGCTCCAGGAAA	11.741	4.48619	0.564184	C35_Glut_1
GAACCTGTCTCGCCTG	13.3198	2.19111	0.564184	C35_Glut_1
GAACCTTAGGACTAAG	21.1436	13.0427	0.499014	C35_Glut_8
GAACCTTAGGCGTAAA	20.9611	2.40704	0.545816	C35_Gaba_5
GAACCTTAGTGTTGCG	10.7361	2.06536	0.564184	C35_Glut_1
GAACGAATCGTAATCA	13.9123	3.541	0.564184	C35_Glut_1
GAACTTATCACAGCGC	5.0526	5.14913	0.557608	C35_Gaba_3
GAAGCCTGTGATGAGG	9.14564	6.16423	0.564184	C35_Glut_1
GAAGCCTGTGCTCACC	7.32998	9.08658	0.540726	C35_Gaba_2
GAAGCCTGTTGTTGGA	8.95943	-1.40302	0.562653	C35_Glut_3
GAAGCCTGTTTCGCGC	8.51376	9.40408	0.540726	C35_Gaba_2
GAAGCTAAGCTAAGTC	5.60558	11.905	0.540726	C35_Gaba_2
GAAGGAACAATAGTCT	7.46858	-1.83897	0.562653	C35_Glut_3
GAAGGATGTTTACCGT	11.5068	-1.00693	0.519422	C35_Glut_2
GAAGGCCCAATTGAGA	18.0543	-0.819777	0.531565	C35_Gaba_8
GAAGGCTAGGGTTAGA	6.00525	11.1845	0.540726	C35_Gaba_2
GAAGGCTAGGTCCTAG	-3.69843	4.277	0.632324	C35_Glut_4
GAAGTCAAGTTAGGCT	11.5329	-3.88235	0.519422	C35_Glut_2
GAAGTGATCCTCAGCT	8.48404	7.92332	0.554807	C35_Gaba_1
GAATTTGTCAATCATG	12.8085	5.71241	0.564184	C35_Glut_1
GAATTTGTCAGCTAAC	13.5881	7.10905	0.538866	C35_Glut_9
GAATTTGTCATTACTC	7.55128	8.48696	0.554807	C35_Gaba_1
GAATTTGTCTTAAGTG	15.5251	10.5283	0.573776	C35_Gaba_4
GACAATACATAGCAGG	4.0268	9.57298	0.540726	C35_Gaba_2
GACAATACATGGTTAT	9.10495	4.9873	0.564184	C35_Glut_1
GACACCGGTACCGAAC	23.2369	0.148909	0.57805	C35_Glut_6
GACACCGGTCAATACG	11.5059	3.5298	0.564184	C35_Glut_1
GACACTAGTCATGAGC	9.23577	-0.599348	0.562653	C35_Glut_3
GACACTAGTCTTACTA	21.2302	12.9719	0.499014	C35_Glut_8
GACACTAGTGATGAAA	11.6251	3.79037	0.564184	C35_Glut_1
GACACTAGTGCAATAT	8.24977	9.78129	0.540726	C35_Gaba_2
GACATAGAGGGATGCG	10.7483	10.6182	0.554807	C35_Gaba_1
GACATAGAGTTGCGTG	9.71233	4.27424	0.564184	C35_Glut_1
GACATTATCATTAGGC	9.56812	-9.10674	0.564184	C35_Glut_1
GACATTATCGTTCACC	9.2052	5.08611	0.564184	C35_Glut_1
GACCGAACATTGTGGC	15.8774	3.10042	0.622336	C35_Glut_10
GACCGTTCACTAGGTC	8.54518	-0.449574	0.562653	C35_Glut_3
GACCTAAGTACCGAAC	10.6316	11.2605	0.554807	C35_Gaba_1
GACCTCAAGCCTTAAA	11.6557	3.3791	0.564184	C35_Glut_1
GACCTCAAGCGCTAAT	8.55003	-1.96799	0.562653	C35_Glut_3
GACCTGATCTCCATGC	8.60492	9.7752	0.540726	C35_Gaba_2
GACCTTTGTGTTTGCT	9.66447	2.98495	0.564184	C35_Glut_1
GACCTTTGTTATTGCC	14.8528	-4.14307	0.519422	C35_Glut_2
GACCTTTGTTCCAGGG	20.0344	2.62235	0.545816	C35_Gaba_5
GACCTTTGTTGGTTAG	15.6899	-2.76109	0.554807	C35_Gaba_1
GACGCAACACTTCACT	11.4059	2.93851	0.564184	C35_Glut_1
GACGCAACAGGCTTCG	5.4291	11.927	0.540726	C35_Gaba_2
GACGCCTAGGCACAGG	6.07834	-1.98371	0.562653	C35_Glut_3
GACGTAAAGCCTGACA	8.0464	-1.66637	0.562653	C35_Glut_3
GACGTAAAGCTGAGGG	15.6458	7.42955	0.546961	C35_Glut_7
GACGTAAAGTGAGCAA	6.58224	-1.67746	0.562653	C35_Glut_3
GACTCACCAGGCATCT	12.5511	3.18629	0.564184	C35_Glut_1
GACTTACAGTAACGGA	12.6242	-4.18811	0.519422	C35_Glut_2
GACTTAGGTGTTGCAA	15.9013	1.49692	0.531565	C35_Gaba_8
GACTTAGGTTACCGGG	14.1831	4.25362	0.564184	C35_Glut_1
GACTTGGTCGCTATAA	6.2734	8.1904	0.557608	C35_Gaba_3
GAGAAACGTAATGACT	15.8455	-0.80444	0.564184	C35_Glut_1
GAGAACCAGACTAAGG	11.5621	-3.35404	0.519422	C35_Glut_2
GAGAGGCGTCAAAGGG	9.42767	9.66714	0.554807	C35_Gaba_1
GAGAGGCGTCCGTGAG	7.58112	-1.86242	0.562653	C35_Glut_3
GAGAGGCGTCGTTACT	14.439	-2.32925	0.519422	C35_Glut_2
GAGATAAGTGATTTGG	10.6151	4.39617	0.564184	C35_Glut_1
GAGATAAGTTTACGTC	18.1913	7.89037	0.550261	C35_Gaba_10
GAGCAAATCCACCCTG	15.0262	-4.01012	0.519422	C35_Glut_2
GAGCATGCAAAGGCCA	16.6432	3.39683	0.622336	C35_Glut_10
GAGCATGCAAGGGTTG	10.7411	2.3373	0.564184	C35_Glut_1
GAGCATGCACGTAATT	15.4603	6.38477	0.538866	C35_Glut_9
GAGCATGCAGTTAGCC	20.2092	9.46497	0.57805	C35_Glut_6
GAGCATGCAGTTATCG	10.6333	7.83975	0.554807	C35_Gaba_1
GAGCATGCATTAGGTT	11.0584	4.06458	0.564184	C35_Glut_1
GAGCCACTCAAGCGCC	11.5566	5.60792	0.564184	C35_Glut_1
GAGCCACTCATGCCTC	16.0928	10.8089	0.573776	C35_Gaba_4
GAGCCACTCCTCCATA	7.48782	5.99637	0.510488	C35_Gaba_7
GAGCCTTCAAGGACCA	13.1665	2.08264	0.564184	C35_Glut_1
GAGCCTTCAAGTAAGC	14.7937	7.16703	0.546961	C35_Glut_7
GAGCGAAGTCGCAATA	15.0056	-3.87626	0.519422	C35_Glut_2
GAGCGAAGTTTGAGCA	15.5123	7.55354	0.546961	C35_Glut_7
GAGCGGTCAGGTCCTG	4.93702	11.3567	0.540726	C35_Gaba_2
GAGCTGCTCGCTTGCT	9.90621	3.65703	0.564184	C35_Glut_1
GAGCTTAGTCATAAGT	9.89313	2.60391	0.564184	C35_Glut_1
GAGCTTGTCGTTAAGC	4.4221	10.1995	0.540726	C35_Gaba_2
GAGGACTAGCATGAAG	6.38935	9.62335	0.540726	C35_Gaba_2
GAGGACTAGTTTGTCT	9.61333	6.73857	0.554807	C35_Gaba_1
GAGGAGGCATTAGCCA	7.59123	-0.656472	0.562653	C35_Glut_3
GAGGCAAGTAGTAAGA	7.73221	-0.877062	0.562653	C35_Glut_3
GAGGCTTGTACCGAAC	11.4069	3.73034	0.564184	C35_Glut_1
GAGGCTTGTCCTAGTT	9.33741	9.77425	0.554807	C35_Gaba_1
GAGGCTTGTCGACTAA	11.0874	2.18917	0.564184	C35_Glut_1
GAGGCTTGTGATGAAA	12.5372	6.13833	0.564184	C35_Glut_1
GAGGGAGCAAGGTATA	11.3813	4.62203	0.564184	C35_Glut_1
GAGGGAGCAATAACCT	19.7295	2.80568	0.545816	C35_Gaba_5
GAGGTACAGAGGATAT	11.5336	2.09717	0.564184	C35_Glut_1
GAGTAACCACTTAACG	10.8756	3.79513	0.564184	C35_Glut_1
GAGTAACCAGCTTAAT	7.36037	8.58553	0.554807	C35_Gaba_1
GAGTAACCAGGGAGGA	13.0549	7.87878	0.596644	C35_5-HT_neurons
GAGTATCTCAGCCAAT	7.85328	5.59709	0.554807	C35_Gaba_1
GAGTATCTCGATTATG	6.68547	4.93919	0.550261	C35_Gaba_10
GAGTCATTCCTTCTAG	10.384	4.21656	0.564184	C35_Glut_1
GAGTGAGGTTACCTGT	13.0488	9.33554	0.573776	C35_Gaba_4
GAGTGAGGTTTAAAGC	5.03893	6.31077	0.557608	C35_Gaba_3
GAGTGTTTCATTGTTC	10.4203	9.86245	0.554807	C35_Gaba_1
GAGTGTTTCTTAGGGT	8.18281	9.26943	0.540726	C35_Gaba_2
GAGTTGCGTATGGTGC	-1.5397	9.35433	0.65102	C35_Gaba_6
GAGTTGCGTCAAGACC	13.5473	2.33889	0.564184	C35_Glut_1
GAGTTGCGTTAAATGC	11.8622	4.46798	0.564184	C35_Glut_1
GAGTTGCGTTTGTGGA	8.11983	9.12645	0.540726	C35_Gaba_2
GAGTTTGGTCACCTAT	9.64237	-0.576173	0.562653	C35_Glut_3
GAGTTTGGTTCGGGAT	18.243	5.6413	0.57805	C35_Glut_6
GATAACGAGAGGAAGG	8.71261	3.55827	0.564184	C35_Glut_1
GATAACGAGCATGACT	8.27144	7.19209	0.554807	C35_Gaba_1
GATAACGAGCCTTAAA	8.45074	-3.01441	0.562653	C35_Glut_3
GATAACGAGGTTACGT	10.6385	8.39475	0.554807	C35_Gaba_1
GATAAGCCAGGCCTTG	12.1258	2.37455	0.564184	C35_Glut_1
GATAAGCCATTGTGAT	12.98	5.19873	0.564184	C35_Glut_1
GATAGACCACATAGCC	20.3713	1.89177	0.545816	C35_Gaba_5
GATCAAGAGATTCCTT	8.16026	3.64173	0.564184	C35_Glut_1
GATCAAGAGCATGGTT	11.354	1.07105	0.564184	C35_Glut_1
GATCAGGCAAACTAAG	9.19353	6.95545	0.554807	C35_Gaba_1
GATCAGGCACAAAGAC	10.5032	8.29684	0.554807	C35_Gaba_1
GATCAGGCACTTCATC	10.058	3.07319	0.564184	C35_Glut_1
GATCAGTTCGATTTAG	13.2136	2.23265	0.564184	C35_Glut_1
GATCGAGCAAACCTAT	6.11216	9.22166	0.540726	C35_Gaba_2
GATCGAGCACAGGAAT	11.0618	8.32159	0.554807	C35_Gaba_1
GATCGATTCCGCCTAT	11.4935	8.11829	0.554807	C35_Gaba_1
GATCGCTCAAGTGTTT	8.45875	-3.44611	0.562653	C35_Glut_3
GATGAGGGTAATCACG	14.3214	-2.09859	0.519422	C35_Glut_2
GATGCAGCATAATGTC	13.0719	6.32003	0.564184	C35_Glut_1
GATGCATTCTGTAATG	14.6471	11.5388	0.573776	C35_Gaba_4
GATGCGACACACAATT	11.1147	6.23463	0.564184	C35_Glut_1
GATGCTTAGCACAGCC	9.97347	6.97511	0.554807	C35_Gaba_1
GATGGCTGTAACCACA	4.6037	6.47427	0.557608	C35_Gaba_3
GATGGCTGTGCTAGAC	3.2665	3.42244	0.530873	C35_Gaba_9
GATTACGGTAAAGCAA	12.1499	6.86212	0.564184	C35_Glut_1
GATTACGGTACGATTG	19.2722	5.93317	0.57805	C35_Glut_6
GATTACTCAAACAACA	9.61297	2.96808	0.564184	C35_Glut_1
GATTAGCTCTTAGGAC	-2.69615	5.58618	0.632324	C35_Glut_4
GATTATGTCGCTAGTG	11.7612	5.06368	0.564184	C35_Glut_1
GATTCAATCCGCAACA	7.16556	5.94096	0.65102	C35_Gaba_6
GATTCAGGTACCGTAA	13.2185	5.50299	0.564184	C35_Glut_1
GATTCAGGTCCTTCAG	8.238	-4.24565	0.562653	C35_Glut_3
GATTCGCCAATTTGGT	19.6534	5.38901	0.545816	C35_Gaba_5
GATTGATGTCAACAAT	4.33188	5.09833	0.557608	C35_Gaba_3
GATTGATGTTTACCGT	13.3933	2.44674	0.564184	C35_Glut_1
GATTGCAGTCATCATC	20.1526	13.572	0.499014	C35_Glut_8
GATTGCAGTTACCGGG	15.6142	5.06826	0.546961	C35_Glut_7
GATTGCGTCCGGCTAA	11.0775	9.04893	0.554807	C35_Gaba_1
GATTGCGTCGTTACTT	11.0405	5.99577	0.564184	C35_Glut_1
GATTGGCGTACTTCAC	12.6541	2.87756	0.564184	C35_Glut_1
GATTGGCGTTCATCTA	17.0986	1.70609	0.531565	C35_Gaba_8
GATTGGCGTTGGTTCT	10.6965	11.6969	0.554807	C35_Gaba_1
GATTGGCGTTGTCATC	14.2523	-0.832018	0.519422	C35_Glut_2
GATTGGTTCTCGACCT	14.3071	6.05701	0.564184	C35_Glut_1
GATTGTTCAACATAAG	11.9212	7.19022	0.554807	C35_Gaba_1
GATTTGCAGGCATTGT	5.08613	7.84117	0.557608	C35_Gaba_3
GATTTGCAGTTTCCTG	16.9369	6.39611	0.538866	C35_Glut_9
GCAAACAAGACAAAGT	11.2388	3.76277	0.564184	C35_Glut_1
GCAAACAAGTCGCTAG	14.1215	-2.05384	0.519422	C35_Glut_2
GCAAACTTCATGTTTC	9.72187	11.0466	0.554807	C35_Gaba_1
GCAAACTTCGACAAAG	7.91073	-1.60073	0.562653	C35_Glut_3
GCAAACTTCGTTTCGC	9.9174	-8.54551	0.564184	C35_Glut_1
GCAACAGCATACTCCT	11.7868	-2.13574	0.519422	C35_Glut_2
GCAACAGCATCCCGCT	16.4005	1.13925	0.531565	C35_Gaba_8
GCAAGCCTCAGGAAGC	13.2952	-0.226004	0.519422	C35_Glut_2
GCAAGCCTCATGCTAA	6.80554	7.7556	0.557608	C35_Gaba_3
GCAAGCCTCCAACTGG	8.53762	-0.484721	0.562653	C35_Glut_3
GCAAGCCTCCCGTTTA	3.62501	3.66434	0.530873	C35_Gaba_9
GCAAGCCTCGTTTCGC	20.3501	6.57318	0.57805	C35_Glut_6
GCAAGTCGTTATCCGT_1	8.19697	-2.14426	0.562653	C35_Glut_3
GCAAGTGCACCTGTAA_1	13.1553	-3.47057	0.519422	C35_Glut_2
GCAATCTAGTCAATCA	21.3535	13.3441	0.499014	C35_Glut_8
GCAATGTTCGCTTCTA	11.9723	7.51782	0.554807	C35_Gaba_1
GCACATTAGGGTGAGT	6.89752	7.91724	0.557608	C35_Gaba_3
GCACCTAAGTCAGGCC	11.4238	1.61076	0.564184	C35_Glut_1
GCACCTAAGTTATGGC	14.6693	-1.14687	0.519422	C35_Glut_2
GCACCTAAGTTCCCAC	11.5728	3.05405	0.564184	C35_Glut_1
GCACGCTAGACTTACA	8.28503	-0.777263	0.562653	C35_Glut_3
GCACTAAGTCCGTAGG	11.6545	5.48886	0.564184	C35_Glut_1
GCAGCCAGTTAGCATG	20.0504	2.49276	0.545816	C35_Gaba_5
GCAGCCAGTTTGGTTC	7.15063	0.975415	0.562653	C35_Glut_3
GCAGCTATCCCTCATA	15.3343	5.96909	0.546961	C35_Glut_7
GCAGCTATCGCTTGCT	16.4205	1.45645	0.531565	C35_Gaba_8
GCAGGAAGTCCTTTAA	6.80159	-0.312258	0.562653	C35_Glut_3
GCAGGAAGTCGAAGTC	5.08343	11.0329	0.540726	C35_Gaba_2
GCAGGACCAACAACAA	12.7763	2.34841	0.564184	C35_Glut_1
GCAGGACCATCATGTG	9.53293	7.35791	0.554807	C35_Gaba_1
GCAGGATAGCTAGAAG	6.07668	-0.983528	0.562653	C35_Glut_3
GCAGGATAGTAACGAG	20.9486	13.7808	0.499014	C35_Glut_8
GCAGGCAAGCATTAGC	11.8035	-2.78646	0.519422	C35_Glut_2
GCAGGTGAGCATGCAT	5.33366	6.44731	0.557608	C35_Gaba_3
GCAGGTGAGCTGAGGG	10.5665	11.6389	0.554807	C35_Gaba_1
GCAGGTTGTTCAAGAT	14.7727	4.54776	0.546961	C35_Glut_7
GCATCCTTCGTTACAA	11.7092	3.13998	0.564184	C35_Glut_1
GCATCCTTCTAACTGA	4.41225	9.70023	0.540726	C35_Gaba_2
GCATCCTTCTAGCGTG	4.10564	7.2941	0.557608	C35_Gaba_3
GCATGAGCAAGTCGCT	14.5338	4.37713	0.564184	C35_Glut_1
GCATGAGCAGGATAAC	12.542	1.29879	0.519422	C35_Glut_2
GCATTAGGTCTAACAG	11.3958	6.10711	0.564184	C35_Glut_1
GCATTAGGTGCTAGAC	7.16287	10.3778	0.540726	C35_Gaba_2
GCATTAGGTTTAAAGC	2.7037	3.06364	0.530873	C35_Gaba_9
GCATTAGGTTTAGCTC	10.4017	5.33843	0.564184	C35_Glut_1
GCATTGCCAACTAGCC	11.9323	4.31776	0.564184	C35_Glut_1
GCCAACATCATGCTTT	10.1299	10.0337	0.554807	C35_Gaba_1
GCCAACATCTAGCGTG	10.3627	4.77815	0.564184	C35_Glut_1
GCCAACATCTTGCAAA	14.1647	5.86075	0.564184	C35_Glut_1
GCCACACAGCATTAGC	10.4022	8.79175	0.554807	C35_Gaba_1
GCCACACAGGACAACA	11.0169	3.83967	0.564184	C35_Glut_1
GCCACTAAGCAAACCT	11.7822	-4.27491	0.519422	C35_Glut_2
GCCACTAAGCACTAGT	9.51649	0.11851	0.562653	C35_Glut_3
GCCACTAAGGCGGATG	9.15927	6.43931	0.554807	C35_Gaba_1
GCCAGGAAGGTCATTA	11.6723	3.42406	0.564184	C35_Glut_1
GCCAGGTTCACGCGGT	10.9861	3.53638	0.564184	C35_Glut_1
GCCAGGTTCCTAGTAA	5.83034	6.19951	0.557608	C35_Gaba_3
GCCATTACAGGCGAGT	9.92817	1.17455	0.562653	C35_Glut_3
GCCCGTTGTAACGAGG	11.5466	3.36197	0.564184	C35_Glut_1
GCCCTCATCACTAATG	11.5612	-1.96805	0.519422	C35_Glut_2
GCCCTCATCCTGAGTG	10.5133	-1.75473	0.519422	C35_Glut_2
GCCTAATAGAGGGACT	3.13497	3.38118	0.530873	C35_Gaba_9
GCCTAATAGCTTAACA	11.38	5.48048	0.564184	C35_Glut_1
GCCTAATAGGACACTT	9.80217	7.65125	0.554807	C35_Gaba_1
GCCTAATAGTGTGATC	10.7925	9.41592	0.554807	C35_Gaba_1
GCCTACTTCGTGCTAG	12.2902	3.7474	0.564184	C35_Glut_1
GCCTATTGTCACGGAT	7.29933	-0.57465	0.562653	C35_Glut_3
GCCTCGACAAGGATTA	11.1495	8.52271	0.554807	C35_Gaba_1
GCCTCGACAATGCCCG	-0.154314	6.25698	0.65102	C35_Gaba_6
GCCTGTGCAATATACC	12.8451	3.10908	0.564184	C35_Glut_1
GCCTTAACAGGCATCT	12.4158	-2.21889	0.519422	C35_Glut_2
GCCTTAACAGGCCTTG	12.6246	0.239942	0.519422	C35_Glut_2
GCCTTAGAGCCAGGTC	7.58072	0.272519	0.562653	C35_Glut_3
GCCTTTATCGGCTAGC	10.6856	7.87181	0.554807	C35_Gaba_1
GCCTTTGGTGAGCGAA	12.2131	3.03645	0.564184	C35_Glut_1
GCGAAGCCAGTCTATG	9.31781	7.60063	0.554807	C35_Gaba_1
GCGAGTGAGCACGATT	12.936	1.66246	0.564184	C35_Glut_1
GCGATATTCCTCAGCT	10.9254	-2.89275	0.519422	C35_Glut_2
GCGATATTCGCGCTAA	20.9568	13.4844	0.499014	C35_Glut_8
GCGATTAGTAATCGTG	12.5641	1.18655	0.519422	C35_Glut_2
GCGATTAGTTTATCTG	12.4609	0.472851	0.519422	C35_Glut_2
GCGATTTAGAATGACG	8.06628	0.48455	0.562653	C35_Glut_3
GCGATTTAGCAATAGG	12.7729	6.2517	0.564184	C35_Glut_1
GCGATTTAGCCAGTAT	10.4022	9.56297	0.554807	C35_Gaba_1
GCGATTTAGGCGCACT	14.1318	-3.28329	0.519422	C35_Glut_2
GCGCAAACACAAACTT	4.93441	7.80308	0.557608	C35_Gaba_3
GCGCAAACACAGGAAT	12.9428	-2.32877	0.519422	C35_Glut_2
GCGCAATGTTGGTTAG	5.257	10.5777	0.540726	C35_Gaba_2
GCGCCTTGTAGACAAA	7.00157	10.6464	0.540726	C35_Gaba_2
GCGCGATTCATAACCA	12.6536	-3.06474	0.519422	C35_Glut_2
GCGGAACCACTGACCG	9.93303	5.89437	0.564184	C35_Glut_1
GCGGAACCAGCCGCTA	15.633	5.25827	0.546961	C35_Glut_7
GCGGATACAAACCTTG	15.4892	4.87406	0.546961	C35_Glut_7
GCGGGTTTCATAGCCG	13.1642	-2.14375	0.519422	C35_Glut_2
GCGGGTTTCGATAACC	13.5776	3.0944	0.564184	C35_Glut_1
GCGGTTGGTTTCGCGC	2.08522	2.02554	0.530873	C35_Gaba_9
GCGTAACGTTAATCGG	11.9638	5.35133	0.564184	C35_Glut_1
GCGTGCTAGCGATAAG	13.2258	5.98768	0.538866	C35_Glut_9
GCGTGCTAGGACCGCT	13.2124	-0.12851	0.519422	C35_Glut_2
GCGTTTCTCATAAGCC_1	15.7039	3.24254	0.622336	C35_Glut_10
GCTAACCCAGTTGCGT	15.895	6.70786	0.538866	C35_Glut_9
GCTAAGTTCCTCATGC	11.698	-2.34945	0.519422	C35_Glut_2
GCTAAGTTCTTAGCCC	11.2434	4.57487	0.564184	C35_Glut_1
GCTAATATCAATTACG	6.27705	9.76545	0.540726	C35_Gaba_2
GCTAATATCCTAATAG	14.228	4.77753	0.564184	C35_Glut_1
GCTAGCCAGACAACGA	10.9796	4.45612	0.564184	C35_Glut_1
GCTAGCCAGCAGCTAT	13.0754	-3.8687	0.519422	C35_Glut_2
GCTAGCCAGTCACCTC	8.49661	4.9487	0.564184	C35_Glut_1
GCTAGCCAGTCACTAA	6.8667	-1.43318	0.562653	C35_Glut_3
GCTAGCGGTAAGGTCC	13.8081	2.1528	0.564184	C35_Glut_1
GCTAGCGGTAGACAAA	13.9484	-3.22548	0.519422	C35_Glut_2
GCTAGCGGTGCATTTC	13.9346	3.97994	0.564184	C35_Glut_1
GCTAGCTCACCCTCAC	9.69884	11.4409	0.554807	C35_Gaba_1
GCTAGCTCACTAAGAA	20.8117	1.64043	0.545816	C35_Gaba_5
GCTAGTGTCATGCCTC	6.53932	8.47345	0.554807	C35_Gaba_1
GCTAGTGTCTCGCCTG	13.6242	1.52402	0.564184	C35_Glut_1
GCTATAGGTTAAATGC	7.83111	4.99564	0.596644	C35_5-HT_neurons
GCTATTGCAGCTTAAT	7.00797	7.62355	0.557608	C35_Gaba_3
GCTCAACCAGTGAACG	13.5065	8.08205	0.596644	C35_5-HT_neurons
GCTCACAAGAAAGCAT	7.55682	-1.47431	0.562653	C35_Glut_3
GCTCACAAGCATCCAG	12.9843	-1.49877	0.519422	C35_Glut_2
GCTCATTGTCTCAGCC	9.59412	-8.93525	0.564184	C35_Glut_1
GCTCATTGTGTGCAAC	20.1808	4.55735	0.545816	C35_Gaba_5
GCTCATTGTTAATGCG	11.2486	-2.69569	0.519422	C35_Glut_2
GCTCATTGTTTGGGCG	8.78417	-1.11318	0.562653	C35_Glut_3
GCTCGATCATAGCGGA	11.7079	7.74884	0.554807	C35_Gaba_1
GCTCTGGCAATAACGA	11.7359	4.99887	0.564184	C35_Glut_1
GCTCTGGCATGAATCT	12.3851	10.1633	0.573776	C35_Gaba_4
GCTGAGGAGTGGACAA	14.0056	3.65062	0.564184	C35_Glut_1
GCTGGATGTCACAAAT	13.6153	4.16123	0.564184	C35_Glut_1
GCTGGATGTTAAGCCA	11.3917	9.48193	0.554807	C35_Gaba_1
GCTGTAAGTAGTTAAC	8.57169	6.01988	0.564184	C35_Glut_1
GCTGTAAGTTAATGCG	14.7388	4.37476	0.546961	C35_Glut_7
GCTGTACCATAAGTTC	11.12	8.26284	0.554807	C35_Gaba_1
GCTGTGATCGGGACCT	13.0214	3.00881	0.564184	C35_Glut_1
GCTGTGATCGTGCCTT	7.87775	7.66489	0.554807	C35_Gaba_1
GCTGTGCAGAGGAAGG	-2.31265	3.27175	0.632324	C35_Glut_4
GCTGTGCAGGAATAAC	9.68111	7.72493	0.554807	C35_Gaba_1
GCTGTGCAGGCCCAGT	7.20744	-2.05289	0.562653	C35_Glut_3
GCTTAAATCAATACGC	12.187	7.12456	0.564184	C35_Glut_1
GCTTACCTCCGCCTAT	16.1358	6.73649	0.538866	C35_Glut_9
GCTTAGTAGCCTTAAA	5.06252	11.0669	0.540726	C35_Gaba_2
GCTTCGCGTACCCACC	9.20095	-1.21762	0.562653	C35_Glut_3
GCTTGACCACACAATT	16.582	0.792097	0.531565	C35_Gaba_8
GCTTGACCAGGACCTT	11.3018	7.87013	0.554807	C35_Gaba_1
GCTTGTTGTATTACCC	7.90817	-0.487283	0.562653	C35_Glut_3
GCTTGTTGTTCGCGCT	10.5899	-3.01233	0.519422	C35_Glut_2
GCTTTACGTACTTCAC	9.71801	9.59215	0.554807	C35_Gaba_1
GCTTTACGTATTGGAT	10.9796	2.41424	0.564184	C35_Glut_1
GCTTTCATCGGTTAGT	6.20666	3.18305	0.596644	C35_5-HT_neurons
GCTTTGTGTAATCGGC	9.64118	8.23086	0.554807	C35_Gaba_1
GCTTTGTGTAGCTGGT	12.1706	1.80764	0.564184	C35_Glut_1
GGAAACTCAAAGCCTC	11.3818	5.86111	0.564184	C35_Glut_1
GGAAACTCAAGCGATG	15.6853	0.144537	0.550261	C35_Gaba_10
GGAAACTCACTAAATC	15.7818	10.5492	0.573776	C35_Gaba_4
GGAACAATCTATGACA	10.2683	12.0082	0.554807	C35_Gaba_1
GGAACGGTCGGCCATA	6.88041	-2.92332	0.562653	C35_Glut_3
GGAACGGTCTAACCAA	13.9609	4.34632	0.564184	C35_Glut_1
GGAACTAAGGAAGCTA	10.2909	4.66176	0.564184	C35_Glut_1
GGAAGTATCAAGCGCC	20.5136	2.82402	0.545816	C35_Gaba_5
GGAAGTATCATTGTTC	4.45909	6.35547	0.557608	C35_Gaba_3
GGACAGCCAACCTGGT	7.96688	-1.15811	0.562653	C35_Glut_3
GGACAGCCAATGAAGC	20.8181	3.27876	0.545816	C35_Gaba_5
GGACAGCCATGGAGGC	14.1786	-2.35949	0.519422	C35_Glut_2
GGACATAAGTATTGGC	23.3941	0.559546	0.57805	C35_Glut_6
GGACATAAGTCATGCG	15.4258	4.98185	0.546961	C35_Glut_7
GGACCGAAGCTTAACA	12.345	5.98442	0.564184	C35_Glut_1
GGACGAAGTAAGCACC	19.8397	1.787	0.545816	C35_Gaba_5
GGACGAAGTTAGCTGA	10.3195	-1.89976	0.519422	C35_Glut_2
GGACGAAGTTTAAAGC	8.50755	-3.43579	0.562653	C35_Glut_3
GGACGGATCGCCTAAG	13.9319	2.57949	0.564184	C35_Glut_1
GGACTAAAGAACCTGT	12.9493	7.16692	0.564184	C35_Glut_1
GGACTAAAGCTCATAA	6.54845	11.1355	0.540726	C35_Gaba_2
GGACTAAAGGCGTAAA	7.07954	6.43834	0.510488	C35_Gaba_7
GGAGCAAGTAGGTTAT	10.1441	3.95197	0.564184	C35_Glut_1
GGAGCAAGTTAATGAC	13.513	1.39567	0.564184	C35_Glut_1
GGAGCATAGTATCGCG	18.0063	-0.76983	0.531565	C35_Gaba_8
GGAGCATAGTTAGCCG	9.44503	4.83714	0.564184	C35_Glut_1
GGAGTGAGTACCTTAC	15.3466	7.43753	0.546961	C35_Glut_7
GGAGTGAGTGATTACG	3.12485	3.05726	0.530873	C35_Gaba_9
GGATAACCACTGGCCA	9.89849	-8.61634	0.564184	C35_Glut_1
GGATACTTCATAGCCG	12.7903	-3.47835	0.519422	C35_Glut_2
GGATATTGTCTAACCT	11.8574	5.12996	0.564184	C35_Glut_1
GGATGGCCACCCACCT	12.4963	2.29755	0.564184	C35_Glut_1
GGATGGCCATGAAATG	11.9716	3.99458	0.564184	C35_Glut_1
GGATGTAAGGCTTAGT	14.1544	2.40127	0.564184	C35_Glut_1
GGATGTAAGTGCTGTG	10.0248	-8.34081	0.564184	C35_Glut_1
GGATTCAGTTCCTCCT	12.986	3.2696	0.564184	C35_Glut_1
GGATTGCGTACCGTTT	12.6719	5.86974	0.564184	C35_Glut_1
GGATTTATCAGAAACG	9.06574	0.341867	0.562653	C35_Glut_3
GGATTTATCCAGGTCA	13.4637	-0.16719	0.519422	C35_Glut_2
GGCAAGCCAAGCGAGC	14.2193	2.25677	0.564184	C35_Glut_1
GGCAAGCCACATAACT	6.37422	-1.48101	0.562653	C35_Glut_3
GGCAATCGTAGGTTTG	4.60827	11.3983	0.540726	C35_Gaba_2
GGCAATCGTCACGGAT	10.2544	8.2917	0.554807	C35_Gaba_1
GGCAATCGTTGCTTCG	12.8269	3.14908	0.564184	C35_Glut_1
GGCAGGATCATCGTTT	13.2675	2.87605	0.564184	C35_Glut_1
GGCAGGATCGCTTGCT	14.3567	11.3861	0.573776	C35_Gaba_4
GGCATTAGTCACACCC	6.90773	0.25135	0.562653	C35_Glut_3
GGCATTAGTTAGAGCC	10.171	7.74836	0.554807	C35_Gaba_1
GGCATTAGTTGCGGAT_1	8.84699	8.57894	0.540726	C35_Gaba_2
GGCATTGTCACGCATG_1	6.93495	-2.22664	0.562653	C35_Glut_3
GGCATTGTCTACCTAT	14.1338	-0.256775	0.519422	C35_Glut_2
GGCCAGTTCAGGGCCT	7.39123	7.94678	0.554807	C35_Gaba_1
GGCCATCAGAACAAGT	10.1138	2.73418	0.564184	C35_Glut_1
GGCCGTTAGAGCCGGA	13.318	2.00048	0.564184	C35_Glut_1
GGCCTAATCATTGACA	-3.42248	4.72211	0.632324	C35_Glut_4
GGCCTAATCATTGTCT	12.8563	9.25797	0.573776	C35_Gaba_4
GGCCTAATCCTCCTAA	6.92665	7.99143	0.554807	C35_Gaba_1
GGCCTCTGTAGCCTAA	10.9198	11.2918	0.554807	C35_Gaba_1
GGCCTCTGTTAGGATT	18.8012	7.67043	0.550261	C35_Gaba_10
GGCCTTAAGCAGGTGG	17.0656	1.8533	0.531565	C35_Gaba_8
GGCCTTAAGCTTAGTA	10.185	4.79016	0.564184	C35_Glut_1
GGCGATACACAGAACG	13.6239	-4.39569	0.519422	C35_Glut_2
GGCGCTAGTCCTCCAA	11.7311	2.04858	0.564184	C35_Glut_1
GGCGCTAGTGGAGCAA	5.21549	6.16345	0.557608	C35_Gaba_3
GGCGGTAAGGAATAAC	12.2843	7.01068	0.564184	C35_Glut_1
GGCTAGACACTTGTTC	15.9178	3.69139	0.622336	C35_Glut_10
GGCTAGACAGCCGCTA	13.8513	4.65371	0.564184	C35_Glut_1
GGCTAGTGTTAAGCCA	11.8543	3.57882	0.564184	C35_Glut_1
GGCTGAGAGGGTGAGT	6.02131	-0.95733	0.562653	C35_Glut_3
GGCTGGTTCACTCGCT	13.1176	9.26049	0.573776	C35_Gaba_4
GGCTGGTTCTTTGTAC	10.1716	11.5128	0.554807	C35_Gaba_1
GGCTGTCAGTCACCAG	12.0519	0.316544	0.519422	C35_Glut_2
GGGAATATCGAGCAAA	13.1804	0.670446	0.519422	C35_Glut_2
GGGAGTAGTCGCATAA	11.1966	2.06974	0.564184	C35_Glut_1
GGGATAATCATCCACC	13.3602	-4.97829	0.519422	C35_Glut_2
GGGATAATCCCGAACA	7.73483	0.518854	0.562653	C35_Glut_3
GGGATTAAGCTATATG	21.4325	13.891	0.499014	C35_Glut_8
GGGCAATAGAATCGCT	13.4359	4.82749	0.564184	C35_Glut_1
GGGCATGAGCTTCTCA	13.448	1.39141	0.564184	C35_Glut_1
GGGCATTGTTGGATAT	8.05004	-1.73072	0.562653	C35_Glut_3
GGGCGAATCGCCTAAG	14.2256	3.27844	0.564184	C35_Glut_1
GGGCTAACAACAGGTG	11.6188	3.169	0.564184	C35_Glut_1
GGGCTAACAATAATCC	9.64813	8.09361	0.554807	C35_Gaba_1
GGGTCAACAAAGGTAC	10.7675	7.27394	0.554807	C35_Gaba_1
GGGTCAACATGATTGT	12.7594	3.61995	0.564184	C35_Glut_1
GGGTGAAGTGCATCGG	8.40081	-0.8922	0.562653	C35_Glut_3
GGGTTACGTGTGCAAC	7.08405	-1.67728	0.562653	C35_Glut_3
GGGTTTGTCCTCGATC	8.26692	-1.93545	0.562653	C35_Glut_3
GGTAACCGTCCCGGAA	14.4242	10.0232	0.573776	C35_Gaba_4
GGTAACCGTGCATTAG	10.7743	7.79979	0.554807	C35_Gaba_1
GGTAACTTCTCGACCT	10.9632	-3.65721	0.519422	C35_Glut_2
GGTAAGGGTTTAAAGC	13.498	4.59156	0.564184	C35_Glut_1
GGTACCGGTTGAGCCG	10.9788	2.35024	0.564184	C35_Glut_1
GGTACTAGTTTGACCT	2.46554	2.58113	0.530873	C35_Gaba_9
GGTACTTAGGACCTTG	3.31412	5.79981	0.557608	C35_Gaba_3
GGTAGGAGTTGGATCA	10.7383	5.47254	0.564184	C35_Glut_1
GGTATGTTCATGGTGT	3.16367	5.83073	0.557608	C35_Gaba_3
GGTATTGGTGAGCACT	10.7178	5.51234	0.564184	C35_Glut_1
GGTCAAGCAGGCTAGA	10.3679	3.17925	0.564184	C35_Glut_1
GGTCAAGCATTAGCGC	12.3169	6.06175	0.564184	C35_Glut_1
GGTCAATTCCAATTAG	14.5132	3.67492	0.564184	C35_Glut_1
GGTCATTAGTAGCGCC	13.2733	-4.63968	0.519422	C35_Glut_2
GGTCCATCAATAATCC	13.3025	3.02043	0.564184	C35_Glut_1
GGTCCATCAGCCTAAC	12.5956	5.6465	0.564184	C35_Glut_1
GGTCCATCATTAAACC	14.9238	3.97955	0.622336	C35_Glut_10
GGTCCGTAGAAGGTGC	19.4556	8.81438	0.57805	C35_Glut_6
GGTCCTGCATCAGTAT	11.8414	0.465644	0.519422	C35_Glut_2
GGTCGGTTCCTTAGGG	10.7274	5.11796	0.564184	C35_Glut_1
GGTCTTGAGGTCGATT	19.6186	6.27233	0.57805	C35_Glut_6
GGTCTTGAGTGAGAGC	20.418	4.55192	0.545816	C35_Gaba_5
GGTCTTTGTAATAGCT	14.8996	10.1527	0.573776	C35_Gaba_4
GGTCTTTGTACTTCAC	13.1147	2.81547	0.564184	C35_Glut_1
GGTCTTTGTCAGTAAT	9.93148	-1.82446	0.519422	C35_Glut_2
GGTCTTTGTCATAAGT	4.11045	9.5224	0.540726	C35_Gaba_2
GGTGAGCCACCAGCAT	15.7401	0.112788	0.550261	C35_Gaba_10
GGTGAGCCATAATTGC	8.45807	10.1463	0.540726	C35_Gaba_2
GGTGATTTCCAACTGG	12.6075	3.30302	0.564184	C35_Glut_1
GGTGATTTCGAAGTAG	8.7238	5.64461	0.564184	C35_Glut_1
GGTGATTTCGGGACTC	21.5266	13.3449	0.499014	C35_Glut_8
GGTGCTGGTTACGCGG	15.3986	7.66524	0.546961	C35_Glut_7
GGTGCTGGTTCACCCA	10.3499	5.40118	0.564184	C35_Glut_1
GGTGCTTCACGAACAG	12.3346	12.3768	0.510488	C35_Gaba_7
GGTGCTTCATACCCGG	15.8996	10.8446	0.573776	C35_Gaba_4
GGTGCTTCATGTGGGA	21.3141	13.9924	0.499014	C35_Glut_8
GGTGTCCAGAAAGGAA	9.05088	7.18474	0.554807	C35_Gaba_1
GGTGTGACAAGTTATC_1	11.3694	3.43665	0.564184	C35_Glut_1
GGTGTGACACCATATG	11.0256	4.56108	0.564184	C35_Glut_1
GGTTAATGTCATGCCC	20.4024	8.71491	0.57805	C35_Glut_6
GGTTAATGTTAACAGT	11.7972	4.86122	0.564184	C35_Glut_1
GGTTAATGTTCGCTCA	8.45964	3.46154	0.564184	C35_Glut_1
GGTTACCCAAGGTCCT	15.2061	-2.91188	0.554807	C35_Gaba_1
GGTTACTAGCAAGGAC	8.99011	7.38195	0.554807	C35_Gaba_1
GGTTACTAGGACCGCT	7.49495	-0.459156	0.562653	C35_Glut_3
GGTTACTAGGTATTGC	8.0353	6.02763	0.554807	C35_Gaba_1
GGTTATATCATGTTTC	9.7234	4.85348	0.564184	C35_Glut_1
GGTTATATCCCGAAGC	15.505	3.08586	0.622336	C35_Glut_10
GGTTATATCGAGCAAA	10.8644	7.13443	0.554807	C35_Gaba_1
GGTTATGGTCAAGTAT	5.66829	11.9433	0.540726	C35_Gaba_2
GGTTATGGTCGACTCC	9.86059	9.10223	0.554807	C35_Gaba_1
GGTTCCCGTTGGATAT	14.072	10.5248	0.573776	C35_Gaba_4
GGTTCTTGTCGCAATA	20.8661	1.73319	0.545816	C35_Gaba_5
GGTTCTTGTGGAAGGC	7.6721	0.594245	0.562653	C35_Glut_3
GGTTGACGTCACTCGC	11.9277	2.31147	0.564184	C35_Glut_1
GGTTGACGTGTCACGG	8.95269	6.94232	0.554807	C35_Gaba_1
GGTTGAGCAAACTAAG	11.6846	2.54124	0.564184	C35_Glut_1
GGTTGAGCACCGGTAT	10.842	9.50817	0.554807	C35_Gaba_1
GGTTGCGGTAAAGCGG	6.82153	7.93869	0.557608	C35_Gaba_3
GGTTGCGGTAGTAAGA	10.0509	-2.14311	0.519422	C35_Glut_2
GGTTGCGGTCGACTCC	12.4909	6.59369	0.564184	C35_Glut_1
GGTTGCTCAACCCTCC_1	3.40552	6.05973	0.557608	C35_Gaba_3
GGTTGCTCAGCACGTT	12.1616	10.0211	0.573776	C35_Gaba_4
GGTTGCTCATGTCAAT	11.0163	5.73473	0.564184	C35_Glut_1
GGTTGGTGTTCGGGAT	15.466	0.302206	0.550261	C35_Gaba_10
GGTTTAATCGTCATTT_1	12.351	7.0266	0.538866	C35_Glut_9
GGTTTCCTCTGCAAAC	12.3382	7.05168	0.564184	C35_Glut_1
GGTTTCTGTAAGCTTG	15.9882	10.746	0.573776	C35_Gaba_4
GGTTTCTGTCGTTACT	3.25458	3.34882	0.530873	C35_Gaba_9
GGTTTCTGTGTTAGCA	0.522985	8.0087	0.65102	C35_Gaba_6
GGTTTCTGTTGGTTAG	14.8771	3.88336	0.622336	C35_Glut_10
GGTTTGTAGCAACAAG	8.81444	-2.18691	0.562653	C35_Glut_3
GGTTTGTAGCCTCTCG	23.155	0.560887	0.57805	C35_Glut_6
GGTTTGTAGTAACTCA	2.77559	9.0108	0.557608	C35_Gaba_3
GTAAGCAAGCTTACTT	11.7461	3.48586	0.564184	C35_Glut_1
GTAAGCAAGGCTGTCA	12.2769	9.09829	0.573776	C35_Gaba_4
GTAAGCTTCCCGTTGT	10.3558	11.6938	0.554807	C35_Gaba_1
GTAAGGTCAGTAGCCT	11.8224	3.48572	0.564184	C35_Glut_1
GTAAGGTCAGTTAGCC	5.85394	11.3858	0.540726	C35_Gaba_2
GTACAATGTAAATTGC	10.1352	0.986334	0.562653	C35_Glut_3
GTACAATGTCGTTACT_1	10.437	-1.43007	0.519422	C35_Glut_2
GTACAATGTGTGTGGT	11.899	-2.70114	0.519422	C35_Glut_2
GTACACCCAATTTAGC	11.0311	-0.594698	0.562653	C35_Glut_3
GTACCGGGTAGCTGGT	5.26137	10.4314	0.540726	C35_Gaba_2
GTACTAATCCTAGTTT	21.1432	2.28524	0.545816	C35_Gaba_5
GTACTAATCGCGCTAA	13.2843	-2.77773	0.519422	C35_Glut_2
GTACTGGTCGCTAGTG	10.2387	-0.987849	0.519422	C35_Glut_2
GTACTTAAGCGCCTAA	13.6509	2.14631	0.564184	C35_Glut_1
GTAGGAGGTGTCACGG	6.0772	-2.23269	0.562653	C35_Glut_3
GTAGGATCAAACGGGC	12.2407	3.07456	0.564184	C35_Glut_1
GTAGGATCACAAAGAC	20.9504	14.3223	0.499014	C35_Glut_8
GTAGGATCAGTAGGAT	10.4223	11.9029	0.554807	C35_Gaba_1
GTAGGCGAGAACAAGT	6.06746	10.2373	0.540726	C35_Gaba_2
GTAGGCGAGAGAAGGG	14.3044	5.23414	0.546961	C35_Glut_7
GTAGGCGAGCAATAGG	12.602	5.66401	0.564184	C35_Glut_1
GTAGGCGAGCTCATAA	8.83309	7.43122	0.554807	C35_Gaba_1
GTAGGTGCAGGATTAA	11.2366	11.4096	0.554807	C35_Gaba_1
GTAGTTATCGCAGGCT	6.81015	8.17222	0.554807	C35_Gaba_1
GTAGTTTCAAGTGAAC	16.5833	2.96632	0.622336	C35_Glut_10
GTAGTTTCATGCATAT	9.46502	8.59809	0.554807	C35_Gaba_1
GTATCGCCAATATAGG	13.0547	6.43299	0.564184	C35_Glut_1
GTATCGCCATCCCTCA	10.2416	3.17935	0.564184	C35_Glut_1
GTATCGCCATGTTGTG	10.7478	4.99753	0.564184	C35_Glut_1
GTATGTGGTCAATGTG	4.05049	9.81522	0.540726	C35_Gaba_2
GTATGTGGTGCTTTAC	18.8289	5.72887	0.57805	C35_Glut_6
GTATGTTCAAACCTTG	16.8921	1.81093	0.531565	C35_Gaba_8
GTATTGCAGCTATATG	14.4743	11.4184	0.573776	C35_Gaba_4
GTATTGTCACACCAAC	12.5628	-0.978298	0.519422	C35_Glut_2
GTCAATATCAAGTGAG	10.5635	11.6682	0.554807	C35_Gaba_1
GTCAATATCATTACAG	4.94878	9.46968	0.540726	C35_Gaba_2
GTCATCACAACCGCCA	11.9533	3.553	0.564184	C35_Glut_1
GTCATCCTCCCAGTAG	5.63984	-0.969528	0.562653	C35_Glut_3
GTCATCCTCCTCCATA	20.2059	9.49894	0.57805	C35_Glut_6
GTCATCCTCTGTAAGC	9.89907	9.51095	0.554807	C35_Gaba_1
GTCATGAGTTCAAGAT	5.36929	5.41598	0.557608	C35_Gaba_3
GTCATTAAGTGGCGGA	10.3034	3.42867	0.564184	C35_Glut_1
GTCATTAAGTGTTGTA	13.4701	0.065895	0.519422	C35_Glut_2
GTCCAGGGTTGCATCT_1	4.51748	5.05741	0.557608	C35_Gaba_3
GTCCATTGTAAGGTCC	14.934	6.95312	0.546961	C35_Glut_7
GTCCATTGTGATGGCT	8.31283	0.413985	0.562653	C35_Glut_3
GTCCGTAAGGCAATAG	12.8198	4.92506	0.564184	C35_Glut_1
GTCCTCAGTAGGATCC	23.0563	0.373525	0.57805	C35_Glut_6
GTCCTCCCATATTGAC	12.0666	8.81899	0.573776	C35_Gaba_4
GTCCTCCCATTGCAGC	2.74469	3.10845	0.530873	C35_Gaba_9
GTCGAGGAGGGCCATC	11.0584	-0.331441	0.519422	C35_Glut_2
GTCGGTTCAACTGGGA	9.42022	11.026	0.554807	C35_Gaba_1
GTCGGTTCATTCAGCA	7.54142	7.01422	0.554807	C35_Gaba_1
GTCTAACAGGAGGACT	8.83741	-1.72672	0.562653	C35_Glut_3
GTCTAGCCAAGCGAGC	11.9142	3.95486	0.564184	C35_Glut_1
GTCTAGCCAAGGTAAC	11.3406	4.66705	0.564184	C35_Glut_1
GTCTAGCCATAAACCT	12.3828	9.16099	0.573776	C35_Gaba_4
GTCTATCGTAATAGCT	21.2324	13.5002	0.499014	C35_Glut_8
GTCTTTAGTCCAAGAC	10.6665	2.31876	0.564184	C35_Glut_1
GTCTTTGTCAATACGC	11.4557	-0.074483	0.519422	C35_Glut_2
GTGAACAAGACTTACA	14.0609	-3.19556	0.519422	C35_Glut_2
GTGAACAAGTGAACGA	12.8568	4.7579	0.622336	C35_Glut_10
GTGAATCTCCCATAGG	9.74185	-0.347208	0.562653	C35_Glut_3
GTGAATCTCCCTCGCA	6.86124	7.84819	0.557608	C35_Gaba_3
GTGAATCTCTATGACA	13.4651	-2.42185	0.519422	C35_Glut_2
GTGAGCGAGCTTTGTT	12.9588	3.91215	0.564184	C35_Glut_1
GTGAGGAGTGAATCGC	8.47678	7.54687	0.554807	C35_Gaba_1
GTGCAAGCAATAGTCT	7.07594	-2.05633	0.562653	C35_Glut_3
GTGCAAGCAATCCTGA	14.0153	5.37232	0.564184	C35_Glut_1
GTGCAAGCACCTCGCT	8.60099	-2.17091	0.562653	C35_Glut_3
GTGCACGGTGCAACTA	9.98535	-8.49348	0.564184	C35_Glut_1
GTGCACGGTTTGCGAA	16.6037	0.666359	0.531565	C35_Gaba_8
GTGCATTAGCTAATCA	8.117	-0.0288011	0.562653	C35_Glut_3
GTGCATTAGTGAACCT	12.8672	4.71084	0.564184	C35_Glut_1
GTGCGGTTCATCAGTA	14.0098	-3.48188	0.519422	C35_Glut_2
GTGCGGTTCGCTAAGT	2.14356	1.89958	0.530873	C35_Gaba_9
GTGCGGTTCGGCTATG	9.11306	5.42654	0.564184	C35_Glut_1
GTGCTGATCGTTAGCG	3.04983	8.91701	0.557608	C35_Gaba_3
GTGCTTACATGAATAG	13.7281	5.36016	0.564184	C35_Glut_1
GTGGTTAGTCCTCCAA	20.9938	13.0039	0.499014	C35_Glut_8
GTGGTTAGTGTCACGG	11.5236	3.18161	0.564184	C35_Glut_1
GTGTAACTCGCTAGCA	10.5461	-2.31513	0.519422	C35_Glut_2
GTGTCCAAGGGTTAGA	12.9647	-0.382658	0.519422	C35_Glut_2
GTGTGCGGTTAAGCCA	11.9458	0.536347	0.519422	C35_Glut_2
GTGTGCGGTTAGGTTG	9.36279	5.32134	0.564184	C35_Glut_1
GTGTGTTAGCCAGTAT	12.8547	4.95754	0.564184	C35_Glut_1
GTGTGTTAGTAACGAG	6.28011	3.26115	0.596644	C35_5-HT_neurons
GTGTTACAGCCAGTAT	10.1125	-8.17081	0.564184	C35_Glut_1
GTGTTCCTCCTTCTAG	16.3886	1.19553	0.531565	C35_Gaba_8
GTTAAACGTAACCTAG	12.9066	-3.15873	0.519422	C35_Glut_2
GTTAAACGTTACAAAC	10.631	2.57962	0.564184	C35_Glut_1
GTTAACCAGCCAAATC	11.7518	4.50509	0.564184	C35_Glut_1
GTTAACCAGCTGGAAA	5.15082	5.32035	0.557608	C35_Gaba_3
GTTAACGGTGGATTGC	9.79765	8.29954	0.554807	C35_Gaba_1
GTTAAGCTCCAAGTGT	7.16381	9.37489	0.540726	C35_Gaba_2
GTTAATGTCGAAGTGA	9.44252	4.11953	0.564184	C35_Glut_1
GTTAATGTCTAGCTTT	12.2472	5.44819	0.564184	C35_Glut_1
GTTACAGGTACGCGCA	5.68006	-1.03981	0.562653	C35_Glut_3
GTTACAGGTTTGGGCG	-3.85138	5.26176	0.632324	C35_Glut_4
GTTACCTGTTTCCTCC	10.6088	3.41532	0.564184	C35_Glut_1
GTTACGCCACAGCCAT	13.3374	5.42494	0.564184	C35_Glut_1
GTTACGCCAGTAAGTA	13.6603	4.81518	0.564184	C35_Glut_1
GTTACTAAGTCCTGAG	15.6284	10.1261	0.573776	C35_Gaba_4
GTTACTCGTGTTGCAA	13.0781	-4.28324	0.519422	C35_Glut_2
GTTCACCTCTAAGTGC	13.8557	-5.05539	0.519422	C35_Glut_2
GTTCACCTCTTAGCGG	2.50502	1.91705	0.530873	C35_Gaba_9
GTTCATTTCCAGCACA	11.1919	-0.330683	0.519422	C35_Glut_2
GTTCATTTCCTCCTAA	18.1681	5.42523	0.57805	C35_Glut_6
GTTCCCAGTGTGAGGA	-2.3843	5.42035	0.632324	C35_Glut_4
GTTCCTTCAGCAACCT	13.8154	-0.0612709	0.519422	C35_Glut_2
GTTCGCGCATAATGTC	6.35248	3.3018	0.596644	C35_5-HT_neurons
GTTCTCATCAATTACG	13.0488	4.46085	0.564184	C35_Glut_1
GTTCTTAGTACGGGTT	20.9402	2.0273	0.545816	C35_Gaba_5
GTTCTTAGTGTTAGCA	6.08255	9.25652	0.540726	C35_Gaba_2
GTTCTTGTCAAGTGTC	6.95323	-2.23814	0.562653	C35_Glut_3
GTTCTTGTCACATTGA	10.048	8.87962	0.554807	C35_Gaba_1
GTTCTTGTCATTTGTC	6.46497	6.32543	0.65102	C35_Gaba_6
GTTCTTGTCCGGTTGA	14.4465	2.0482	0.564184	C35_Glut_1
GTTGCATAGCATTTCT	12.0562	-3.3694	0.519422	C35_Glut_2
GTTGCATAGGCCATCA	-2.83859	2.39329	0.632324	C35_Glut_4
GTTGCCCGTAATGGAA	13.3527	4.93739	0.564184	C35_Glut_1
GTTGCCCGTGCTTTAC	10.9204	1.76831	0.564184	C35_Glut_1
GTTGCCCGTTAAATGC	11.5889	3.66266	0.564184	C35_Glut_1
GTTGCGGGTTACGCAA	13.7331	6.4013	0.564184	C35_Glut_1
GTTGCGGGTTTGTTGC	15.4507	5.19679	0.546961	C35_Glut_7
GTTGCTGAGAGGAAGG	3.52958	6.08733	0.557608	C35_Gaba_3
GTTGCTGAGTATTGCA	10.1734	11.678	0.554807	C35_Gaba_1
GTTGCTGAGTTTGCGG	3.04013	3.1806	0.530873	C35_Gaba_9
GTTGGAGCAAGCGATG	8.28611	3.91441	0.564184	C35_Glut_1
GTTGGAGCATAGCGGA	11.817	8.87201	0.554807	C35_Gaba_1
GTTGGCCAGCTGGCTA	9.74855	9.09223	0.554807	C35_Gaba_1
GTTGGCGGTGTTGCAA	16.7267	6.79964	0.538866	C35_Glut_9
GTTGGCGGTTACGCAA	10.952	5.15488	0.564184	C35_Glut_1
GTTGTTGCACAGAAAC	13.6394	2.0494	0.564184	C35_Glut_1
GTTTAACCAGAAATGC	10.1979	-1.19783	0.519422	C35_Glut_2
GTTTACCGTCAATACG	15.2505	7.59496	0.546961	C35_Glut_7
GTTTAGCAGCTCCTAC	9.33359	3.69383	0.564184	C35_Glut_1
GTTTAGCAGGCGCTTA	3.14933	8.6031	0.557608	C35_Gaba_3
GTTTATCTCATGTGGT	11.9574	3.85631	0.564184	C35_Glut_1
GTTTCAGCACCTGGTG	10.2873	11.8693	0.554807	C35_Gaba_1
GTTTCAGCAGAATGAC	8.03764	-4.42833	0.562653	C35_Glut_3
GTTTCAGCAGTTTCTC	12.3994	-3.75284	0.519422	C35_Glut_2
GTTTCAGCATGGAGGC	14.5826	-2.02948	0.519422	C35_Glut_2
GTTTCCTCAAACTCAT	14.8022	5.67921	0.546961	C35_Glut_7
GTTTCCTCATAGCAGG	12.9054	4.82989	0.564184	C35_Glut_1
GTTTCCTCATCAGCAC	14.3674	3.35108	0.564184	C35_Glut_1
GTTTCTAGTAATCGTG	13.1428	-2.06103	0.519422	C35_Glut_2
GTTTCTAGTACCGTAA	13.405	1.77277	0.564184	C35_Glut_1
GTTTCTAGTAGGTTAT	13.8831	4.10125	0.564184	C35_Glut_1
GTTTGCTGTCCCGGAA	8.25708	0.185198	0.562653	C35_Glut_3
GTTTGTAAGCGGATTT	10.6207	8.20611	0.554807	C35_Gaba_1
GTTTGTCGTAGGATCC	7.49993	-0.9101	0.562653	C35_Glut_3
GTTTGTCGTCGAAGTC	23.0378	0.566172	0.57805	C35_Glut_6
GTTTGTTTCACAGACT	12.6388	12.6027	0.510488	C35_Gaba_7
GTTTGTTTCCATAAGC	20.0536	3.46595	0.545816	C35_Gaba_5
GTTTGTTTCTGTGAGT	18.0018	2.32985	0.557608	C35_Gaba_3
TAACAAGCAATCATGT	13.9861	2.13863	0.564184	C35_Glut_1
TAACAAGCAGCTTAGC	8.31721	0.110304	0.562653	C35_Glut_3
TAACCAGGTCGACTAA	10.7499	-3.22004	0.519422	C35_Glut_2
TAACCAGGTGATGAAA	7.77616	4.93431	0.596644	C35_5-HT_neurons
TAACCAGGTTGGCGTG	8.40137	9.62772	0.540726	C35_Gaba_2
TAACCGGTCACAAGCT	14.4687	2.52883	0.564184	C35_Glut_1
TAACCTAAGACTTATG	20.2959	9.39553	0.57805	C35_Glut_6
TAACCTAAGGGCCACT	10.2672	11.8308	0.554807	C35_Gaba_1
TAACCTAAGGTGCTGC	12.5398	-4.07963	0.519422	C35_Glut_2
TAACCTAAGTAGCTTA	12.4624	0.310002	0.519422	C35_Glut_2
TAACCTAAGTCATTTC	12.2688	10.1115	0.573776	C35_Gaba_4
TAACCTAAGTTAGCTA	12.1247	3.1536	0.564184	C35_Glut_1
TAAGCCTAGGTTTGCG	10.7087	4.14736	0.564184	C35_Glut_1
TAAGCTATCCAAGTTA	11.4406	7.55352	0.554807	C35_Gaba_1
TAAGCTATCCGCTAGA	15.6543	0.0324023	0.550261	C35_Gaba_10
TAAGCTATCTTAATGG	7.00421	9.65456	0.540726	C35_Gaba_2
TAAGCTGGTGGACCTG	15.206	0.249276	0.550261	C35_Gaba_10
TAAGCTGGTTGGGTTA	9.64732	8.53781	0.554807	C35_Gaba_1
TAAGGCTTCCAACTGG_1	10.1712	9.78218	0.554807	C35_Gaba_1
TAAGGCTTCCATAAGC	2.92959	5.68675	0.557608	C35_Gaba_3
TAAGTAGCAATAATCC	12.9605	4.87172	0.564184	C35_Glut_1
TAAGTGCTCCCTCAAC	2.131	2.15371	0.530873	C35_Gaba_9
TAATCCGCAGGAACTG	11.2643	5.79299	0.564184	C35_Glut_1
TAATGCATCCGTGACA	11.3923	-1.73956	0.519422	C35_Glut_2
TAATGCATCGATCAGT	8.99976	-0.174495	0.562653	C35_Glut_3
TAATGGACATTAAGCT	16.1325	3.05327	0.622336	C35_Glut_10
TAATGGTGTAACGGGA	14.268	6.64882	0.538866	C35_Glut_9
TAATGGTGTATACTGG	20.4829	7.51877	0.57805	C35_Glut_6
TAATTGCCAAAGCTCC	7.18026	7.76172	0.554807	C35_Gaba_1
TACAACATCCGCACAA	14.9666	5.90442	0.546961	C35_Glut_7
TACAATGTCATCAGTA	9.92751	10.739	0.554807	C35_Gaba_1
TACAATGTCATTCATC	11.3912	4.39218	0.564184	C35_Glut_1
TACAATGTCCGGTTGA	15.1983	10.0578	0.573776	C35_Gaba_4
TACAGCTAGCTCATAA	9.47411	8.01974	0.554807	C35_Gaba_1
TACAGCTAGGTTACAC	11.6326	7.64318	0.554807	C35_Gaba_1
TACAGGTTCATGCATA	15.2962	3.85393	0.622336	C35_Glut_10
TACATCAAGGCGCTAC	18.4926	7.85393	0.550261	C35_Gaba_10
TACCAAATCTCGCCCA	18.106	5.55563	0.57805	C35_Glut_6
TACCGAAGTCCTAACT	10.6142	5.00968	0.564184	C35_Glut_1
TACCGAAGTTGTTGGA	6.81468	7.75004	0.557608	C35_Gaba_3
TACCGTTGTGCATTTC	11.7962	6.42908	0.564184	C35_Glut_1
TACCTCATCTGTAATG	13.158	3.16104	0.564184	C35_Glut_1
TACCTTAGTAATCGGC	6.36842	4.7969	0.550261	C35_Gaba_10
TACCTTAGTTGGCCGA	12.0107	4.95782	0.564184	C35_Glut_1
TACCTTTAGAGGAGGA	4.62519	6.46909	0.557608	C35_Gaba_3
TACGCACCACAGAAAC	8.85875	8.88653	0.554807	C35_Gaba_1
TACGCTTGTGCTCACC	15.1767	2.90669	0.622336	C35_Glut_10
TACGCTTGTGGTTCTT	8.02597	-4.52217	0.562653	C35_Glut_3
TACGCTTGTTAGCATG	23.1259	0.343365	0.57805	C35_Glut_6
TACGCTTGTTGTTGTC	9.78276	3.26279	0.564184	C35_Glut_1
TACGGATTCCTAACGG	8.90273	-1.52792	0.562653	C35_Glut_3
TACGGATTCTTAGCGG	9.86523	-8.54203	0.564184	C35_Glut_1
TACGGTTAGGTCTTGG	15.5443	0.225523	0.550261	C35_Gaba_10
TACGTAATCAATCATG_1	9.78731	8.54709	0.554807	C35_Gaba_1
TACGTAATCGATTATG	13.2827	3.83969	0.564184	C35_Glut_1
TACGTAATCGCTTCTA	11.4794	6.00159	0.564184	C35_Glut_1
TACGTTAAGTAACGAG	11.2132	-1.27783	0.519422	C35_Glut_2
TACTCGCTCAGCAAGA	11.9257	7.04916	0.564184	C35_Glut_1
TACTCGCTCGCTCACT	12.9243	9.25027	0.573776	C35_Gaba_4
TACTGACAGTAGGCGG	14.4993	-4.83813	0.519422	C35_Glut_2
TACTGACAGTCACCTC	12.2795	-0.0899345	0.519422	C35_Glut_2
TACTGACAGTCACTAA	11.3836	3.47787	0.564184	C35_Glut_1
TACTGCACAGGCTAGA	12.8904	5.80407	0.564184	C35_Glut_1
TACTGGCCACCTGTAA	13.8969	4.13351	0.564184	C35_Glut_1
TACTGGCCATAATCCG	12.166	5.79382	0.564184	C35_Glut_1
TACTTCGTCAATACGC	8.58889	8.69208	0.554807	C35_Gaba_1
TAGACCAGTCCACAAA	9.18571	-2.32376	0.562653	C35_Glut_3
TAGACCAGTGCATCGG	11.4376	2.72896	0.564184	C35_Glut_1
TAGAGCCGTACCGGAT	10.0908	8.33401	0.554807	C35_Gaba_1
TAGAGCCGTCATCATC	11.1327	7.64418	0.554807	C35_Gaba_1
TAGAGCCGTGGTTAGC	10.7142	-1.59527	0.519422	C35_Glut_2
TAGAGCCGTTAGCTGA	11.3132	3.17129	0.564184	C35_Glut_1
TAGCAGGCAAGGTCGA	13.652	9.58615	0.573776	C35_Gaba_4
TAGCATATCATGCAAC	13.8985	0.51324	0.519422	C35_Glut_2
TAGCATATCCCTCACG_1	10.1368	4.31519	0.564184	C35_Glut_1
TAGCATATCGTAATCA	12.8883	3.84204	0.564184	C35_Glut_1
TAGCCGGGTTAGTACG	13.4332	2.22865	0.564184	C35_Glut_1
TAGCCGGGTTTAAAGC	11.6577	-1.16995	0.519422	C35_Glut_2
TAGCCTCTCTGGCTTC	12.8881	-1.25353	0.519422	C35_Glut_2
TAGCCTTGTACTGAAT	10.2437	5.79446	0.564184	C35_Glut_1
TAGCGGACAGCAGGTA	11.7475	2.82941	0.564184	C35_Glut_1
TAGCTAATCACAAGCT	20.9956	14.7243	0.499014	C35_Glut_8
TAGCTAATCAGGCTAT	13.7599	-2.10677	0.519422	C35_Glut_2
TAGCTAATCGTTTCCA	6.06269	6.30312	0.557608	C35_Gaba_3
TAGCTAGGTGGTGAGA	11.6524	1.36634	0.564184	C35_Glut_1
TAGCTAGGTTTATTCG	11.4534	-2.26541	0.519422	C35_Glut_2
TAGCTTAAGGACTAAG	13.2235	0.344058	0.519422	C35_Glut_2
TAGCTTAAGGTTACAC	8.23593	9.69787	0.540726	C35_Gaba_2
TAGCTTGCAAGGACCA	10.5753	8.23963	0.554807	C35_Gaba_1
TAGCTTGCAGCCTGCA	10.6942	5.6098	0.564184	C35_Glut_1
TAGGAACCATAGTCAT	11.2275	-1.15861	0.519422	C35_Glut_2
TAGGAGGGTTAGGACC	8.3243	-2.28357	0.562653	C35_Glut_3
TAGGCTTAGGTTTGAC	9.39243	-2.80013	0.562653	C35_Glut_3
TAGGCTTAGTATTGGC	12.0938	0.385842	0.519422	C35_Glut_2
TAGGGTTTCACCATTT	21.4423	13.4899	0.499014	C35_Glut_8
TAGGTGCGTTCCTCCT	16.0282	10.7216	0.573776	C35_Gaba_4
TAGGTTATCCCTGTTA	14.9146	-3.98018	0.519422	C35_Glut_2
TAGTAACGTGCCGCAA	6.85758	0.992896	0.562653	C35_Glut_3
TAGTAACGTTCGCTTG	7.2396	0.542634	0.562653	C35_Glut_3
TAGTAAGCAGCCGCTA	10.2612	5.64464	0.564184	C35_Glut_1
TAGTAAGCAGCTTAGC	9.16402	7.86785	0.554807	C35_Gaba_1
TAGTACGGTAATCGGC	19.9713	1.91494	0.545816	C35_Gaba_5
TAGTAGGAGGCCGGAA	13.2146	2.21245	0.564184	C35_Glut_1
TAGTCAATCGTACCGA	4.33641	5.08061	0.557608	C35_Gaba_3
TAGTCAATCGTTAAGC	13.5617	10.9123	0.573776	C35_Gaba_4
TAGTGAGAGACAAGTG	6.41452	3.34075	0.596644	C35_5-HT_neurons
TAGTGAGAGCGCCTTT	19.8675	2.94604	0.545816	C35_Gaba_5
TAGTGAGAGTGTGATC	13.9097	2.06572	0.564184	C35_Glut_1
TAGTGGCGTATACTGG	12.2709	-4.07403	0.519422	C35_Glut_2
TAGTGTGGTGATGATT	10.9302	4.29101	0.564184	C35_Glut_1
TAGTTGTCATATAACC	11.3928	5.85903	0.564184	C35_Glut_1
TAGTTGTCATGAATAG	11.7306	4.19342	0.564184	C35_Glut_1
TATAACCCACCTCACC	9.01652	6.82711	0.554807	C35_Gaba_1
TATAACCCACCTGCTC	8.79472	8.19674	0.554807	C35_Gaba_1
TATAGCCAGCCATCAG	8.86035	0.699886	0.562653	C35_Glut_3
TATAGCTCACAATACT	6.10809	-1.17161	0.562653	C35_Glut_3
TATAGGTGTGTCACGG	10.9939	5.45634	0.564184	C35_Glut_1
TATAGGTGTTTAACCC	12.2436	3.58677	0.564184	C35_Glut_1
TATATCCTCCGCTAGA	11.0081	3.00845	0.564184	C35_Glut_1
TATATCCTCCTAATTC	-1.22745	4.40192	0.632324	C35_Glut_4
TATATCCTCTTAGCGG	9.70375	6.68198	0.554807	C35_Gaba_1
TATCACGCAGGAACTG	14.7963	4.59639	0.546961	C35_Glut_7
TATCACGCAGGATAAC	14.5439	10.5554	0.573776	C35_Gaba_4
TATCACGCATTAGCCA	14.4276	6.10293	0.564184	C35_Glut_1
TATCCAGCAGGACACA	21.028	14.529	0.499014	C35_Glut_8
TATCCGGAGCCTGTGA	15.2016	5.83658	0.546961	C35_Glut_7
TATCCGGAGGTTACAC	13.2589	10.8294	0.573776	C35_Gaba_4
TATCCGGAGTCACTCC	9.86496	3.60543	0.564184	C35_Glut_1
TATCGAGGTAAGCTTG	5.49463	-0.684308	0.562653	C35_Glut_3
TATCGAGGTTACCGGG	13.4281	4.17674	0.564184	C35_Glut_1
TATCGCACACCTACTT	4.97712	7.94402	0.557608	C35_Gaba_3
TATCGCACATGTCAAT	12.9632	2.22514	0.564184	C35_Glut_1
TATCGCGAGAATGACG	11.8796	-0.910127	0.519422	C35_Glut_2
TATCGCGAGCATCCAG	10.8401	9.8782	0.554807	C35_Gaba_1
TATGACATCCTAACGG	11.5404	2.87905	0.564184	C35_Glut_1
TATGACATCCTAATAG	9.69535	3.30705	0.564184	C35_Glut_1
TATGACATCCTGGCTT	13.8717	-5.00983	0.519422	C35_Glut_2
TATGACTCACAACAAA	19.3827	3.07953	0.545816	C35_Gaba_5
TATGACTCATTTGCTC	9.90628	0.0735485	0.562653	C35_Glut_3
TATGGATGTAGTTACG	13.1281	-0.378796	0.519422	C35_Glut_2
TATGGATGTTTCCACG	8.60354	-1.41992	0.562653	C35_Glut_3
TATGGCCCAGGTCCTG	21.1639	13.4529	0.499014	C35_Glut_8
TATGGCCCATAATCCG	23.2665	0.335764	0.57805	C35_Glut_6
TATGGTCAGTATTGCA	7.83758	-1.43133	0.562653	C35_Glut_3
TATGTGATCCTAGTTT	10.7562	9.99297	0.554807	C35_Gaba_1
TATGTGATCCTTAAGA	7.46164	7.79695	0.554807	C35_Gaba_1
TATTACCTCATGAGCT	15.0248	4.45952	0.546961	C35_Glut_7
TATTACCTCGTTAGCG	19.6216	2.7591	0.545816	C35_Gaba_5
TATTAGCCAGCATGAG	16.0176	2.95789	0.622336	C35_Glut_10
TATTAGGTCAAGACTC	10.5333	10.4386	0.554807	C35_Gaba_1
TATTCGTTCACACAGT	16.0346	-0.977834	0.564184	C35_Glut_1
TATTCGTTCCAGGTCA	9.76292	-0.294381	0.562653	C35_Glut_3
TATTGACCAAGGGTTG	11.0142	8.82032	0.554807	C35_Gaba_1
TATTGACCAGAAACGT	10.5197	8.46073	0.554807	C35_Gaba_1
TATTGACCAGGGAGGA	13.2951	6.07653	0.564184	C35_Glut_1
TATTTGCTCGCTCCAT	15.6204	4.92128	0.546961	C35_Glut_7
TATTTGCTCTAATCAG	13.0458	9.30374	0.573776	C35_Gaba_4
TATTTGGAGTATTGCA	11.9158	-1.4855	0.519422	C35_Glut_2
TATTTGGAGTTTAACG	12.8113	2.66651	0.564184	C35_Glut_1
TCAAACCAGTGACCTG	13.0294	4.46549	0.564184	C35_Glut_1
TCAAACCAGTGTTGCG	13.5433	2.62674	0.564184	C35_Glut_1
TCAACAATCAAACACC	8.7694	-1.51138	0.562653	C35_Glut_3
[truncated: 6,859 more rows]

## Sheet: Fig 7C
cell_id	UMAP_1	UMAP_2	augur_score	C35_type
AAACAGCCAAGCTTAT	9.6753	8.98302	0.508639	C35_Gaba_1
AAACCAACATATAACC	12.9271	6.36039	0.552166	C35_Glut_1
AAACCGAAGCAAGGTA	10.9129	6.58086	0.552166	C35_Glut_1
AAACCGAAGCCGGTAC	10.0886	3.90722	0.552166	C35_Glut_1
AAACCGCGTCATAGAT	13.3432	2.49959	0.552166	C35_Glut_1
AAACCGCGTCCTTAGT	11.4223	-1.05208	0.526327	C35_Glut_2
AAACCGCGTTCGCTTG	6.23571	0.0677985	0.524558	C35_Glut_3
AAACCGCGTTTAGCGA	8.16834	0.0358021	0.524558	C35_Glut_3
AAACCGGCATCCAGGT	6.04536	9.29408	0.560113	C35_Gaba_2
AAACGCGCAAATGCCC	13.9549	4.81379	0.552166	C35_Glut_1
AAACGCGCACACAATT	8.19902	7.03641	0.508639	C35_Gaba_1
AAACGCGCACAGCCTG	11.4295	8.60403	0.508639	C35_Gaba_1
AAACGCGCATTAAGCT	20.269	9.03023	0.528424	C35_Glut_6
AAACGGATCGAGGTGG	13.62	1.32834	0.552166	C35_Glut_1
AAAGCAAGTGTTTGAG	16.3605	6.80622	0.554909	C35_Glut_9
AAAGCACCAGTAAGTA	6.23954	7.5548	0.525782	C35_Gaba_3
AAAGCACCATACCCGG	4.21623	9.95524	0.560113	C35_Gaba_2
AAAGCCCGTCAACAAT	11.6582	3.98998	0.552166	C35_Glut_1
AAAGCCCGTCCGCTGT_1	8.64127	-2.04003	0.524558	C35_Glut_3
AAAGCCCGTTACCGGG	14.8612	3.88139	0.530737	C35_Glut_10
AAAGCCGCAAGTTATC	9.7373	10.8227	0.508639	C35_Gaba_1
AAAGCCGCAGCACCAT	13.1606	6.28503	0.552166	C35_Glut_1
AAAGCCGCAGGCCTTG	10.0677	7.69372	0.508639	C35_Gaba_1
AAAGCCGCATAGCAGG	10.5486	7.40479	0.508639	C35_Gaba_1
AAAGCCGCATTCAGCA	8.17013	6.89253	0.508639	C35_Gaba_1
AAAGCGGGTTCCATTA	7.1246	7.2129	0.525782	C35_Gaba_3
AAAGCTTGTTTCGCGC	12.6355	4.86049	0.552166	C35_Glut_1
AAAGGACGTTCTTTAG	6.85163	7.91604	0.525782	C35_Gaba_3
AAAGGAGCAGTGAACG	2.14137	2.15744	0.488016	C35_Gaba_9
AAAGGAGCATGAAATG	11.3724	5.64273	0.552166	C35_Glut_1
AAAGGTTAGCAACATC	12.6552	12.5271	0.581984	C35_Gaba_7
AAAGGTTAGGCTACAT	3.4148	3.27316	0.488016	C35_Gaba_9
AAATCCGGTAAGCTCA	10.0048	-8.3239	0.552166	C35_Glut_1
AAATCCGGTCTTGCAT	10.9094	3.67847	0.552166	C35_Glut_1
AAATCCGGTTACTAGG	11.8775	6.62799	0.552166	C35_Glut_1
AAATCCGGTTCAAGCA	11.1552	6.56896	0.552166	C35_Glut_1
AAATCCGGTTCCTGTG	10.4309	6.77588	0.508639	C35_Gaba_1
AAATGCCTCGCATTAA	2.43581	1.97351	0.488016	C35_Gaba_9
AAATGGCCACCCACCT	12.3874	3.04728	0.552166	C35_Glut_1
AAATGGCCAGTATGTT	9.58545	5.41047	0.552166	C35_Glut_1
AACAGATAGCACAGCC	13.5114	-3.17677	0.526327	C35_Glut_2
AACAGGATCCGCCTCA	12.3941	2.43886	0.552166	C35_Glut_1
AACATAGCACCTGGTG	6.28667	-1.5333	0.524558	C35_Glut_3
AACATCATCCTGGTCT	10.3579	3.05643	0.552166	C35_Glut_1
AACCCGCAGGAAACTG	12.0141	10.8186	0.508639	C35_Gaba_1
AACCCGCAGTCTCACC	10.6522	14.7793		C35_Glut_5
AACCGCTCAAATTGCT	9.72368	6.55026	0.508639	C35_Gaba_1
AACCGCTCACTAGGTC	12.1384	-1.38969	0.526327	C35_Glut_2
AACCTCACAACTAACT_1	13.0558	-4.71685	0.526327	C35_Glut_2
AACCTCACAATTGCGC	13.0539	3.84066	0.552166	C35_Glut_1
AACGACAAGACAACAG	6.9599	8.2096	0.508639	C35_Gaba_1
AACGCCCAGGCAGGTG	8.80261	8.85006	0.508639	C35_Gaba_1
AACGGTAAGTTTCCTG	8.64022	9.8171	0.508639	C35_Gaba_1
AACTACTCAATCGCAC	6.20955	-0.961086	0.524558	C35_Glut_3
AACTACTCAGGAACCA	16.4806	6.92027	0.554909	C35_Glut_9
AACTACTCAGGATTAA	7.60711	8.90343	0.508639	C35_Gaba_1
AACTACTCATAATTGC	13.4145	8.53857	0.486882	C35_5-HT_neurons
AACTAGCTCATGGCTG	11.1817	2.62444	0.552166	C35_Glut_1
AACTAGCTCCGTGACA	17.4115	1.56559	0.529093	C35_Gaba_8
AACTAGTGTACGCGCA	11.2406	4.02326	0.552166	C35_Glut_1
AACTAGTGTGCATCGG	7.20027	-2.65257	0.524558	C35_Glut_3
AACTAGTGTGGAAGGC	13.649	1.45587	0.552166	C35_Glut_1
AACTAGTGTTGGTTCT	7.18931	-0.0852516	0.524558	C35_Glut_3
AACTAGTGTTTATTCG	11.2955	4.60257	0.552166	C35_Glut_1
AACTCACAGCAAGGGT	14.7392	10.5322	0.495431	C35_Gaba_4
AACTCACAGTAACCCG	7.2387	9.40171	0.560113	C35_Gaba_2
AACTGTTCACAGCCTG	10.3842	0.78709	0.524558	C35_Glut_3
AACTGTTCAGTCTAGC	9.39213	-0.187674	0.524558	C35_Glut_3
AAGAATCAGGGTGAAC	11.0528	5.32675	0.552166	C35_Glut_1
AAGAATCAGTAGCCAT	11.2993	3.56815	0.552166	C35_Glut_1
AAGAATCAGTGAGAGC	12.0316	5.31374	0.552166	C35_Glut_1
AAGACAAGTGGCTTCC	12.4736	0.424953	0.526327	C35_Glut_2
AAGACAAGTTCCTCCT	16.8221	1.82575	0.529093	C35_Gaba_8
AAGACAAGTTGAGGTC	9.18683	10.3278	0.508639	C35_Gaba_1
AAGACAAGTTTCCACG	20.5102	7.32389	0.528424	C35_Glut_6
AAGACATAGTTAGGCT	10.2947	8.33911	0.508639	C35_Gaba_1
AAGACCAAGCATGACT	11.125	5.97196	0.552166	C35_Glut_1
AAGACCAAGGACCTCA	2.19837	1.91939	0.488016	C35_Gaba_9
AAGCAAGTCTGGCATG	10.987	7.77312	0.508639	C35_Gaba_1
AAGCCTCCAACTCGCG	13.0437	10.6261	0.495431	C35_Gaba_4
AAGCCTCCAGTAGGTG	11.9047	4.88777	0.552166	C35_Glut_1
AAGCCTCCAGTTGCGT	11.9367	2.91814	0.552166	C35_Glut_1
AAGCCTGTCCCTGGAA_1	10.1837	12.1364	0.508639	C35_Gaba_1
AAGCCTGTCGGTCAAT	13.1863	-4.54521	0.526327	C35_Glut_2
AAGCCTTAGCACGATT	15.5447	7.36229	0.543265	C35_Glut_7
AAGCGGGTCACGCGGT	11.7891	7.57375	0.508639	C35_Gaba_1
AAGCGGGTCAGAAACG	7.23816	-2.36573	0.524558	C35_Glut_3
AAGCGTTTCCTAAGAC	12.7242	4.37154	0.552166	C35_Glut_1
AAGCTATGTTCACCCA	15.3038	6.75431	0.543265	C35_Glut_7
AAGCTCCCATAGCGAG	13.8185	-0.0104554	0.526327	C35_Glut_2
AAGCTCCCATTGCGGT	12.554	-4.02753	0.526327	C35_Glut_2
AAGGATCCAATCGCAC	11.4412	6.95015	0.552166	C35_Glut_1
AAGGATGTCCTAGTTT	10.434	9.10265	0.508639	C35_Gaba_1
AAGGATTAGGTTAGCT	10.3186	10.189	0.508639	C35_Gaba_1
AAGGCCCTCAGCTAAC	9.94795	3.68793	0.552166	C35_Glut_1
AAGGTCAAGCTTAACA	9.02723	-1.27757	0.524558	C35_Glut_3
AAGGTCAAGTTCCTGC	6.88998	8.10359	0.508639	C35_Gaba_1
AAGTAGCCACCTAATG	6.92742	0.304765	0.524558	C35_Glut_3
AAGTAGCCATGTTGTG	10.5271	7.75718	0.508639	C35_Gaba_1
AAGTCTATCATCCACC	14.2509	-2.81374	0.526327	C35_Glut_2
AAGTCTATCGTCCTTA	14.0886	-3.87973	0.526327	C35_Glut_2
AAGTCTATCTCCTCTT	11.179	2.15784	0.552166	C35_Glut_1
AAGTGCAAGATGGACA	14.532	5.88645	0.552166	C35_Glut_1
AAGTGCAAGTTTAACG	14.5212	-0.967388	0.526327	C35_Glut_2
AAGTTACGTTGTAACG	8.99179	4.14397	0.552166	C35_Glut_1
AAGTTAGCAAACTCAT	11.1739	5.09691	0.552166	C35_Glut_1
AAGTTTGTCACAAGCT	13.9632	-2.60503	0.526327	C35_Glut_2
AAGTTTGTCCATAATG_1	10.2583	-1.48227	0.526327	C35_Glut_2
AATAGAGGTTCCGCAC	9.10545	9.29978	0.508639	C35_Gaba_1
AATCAGGAGAAAGCAT	8.55353	9.1617	0.508639	C35_Gaba_1
AATCAGGAGTGACCTG	12.6567	13.1008	0.581984	C35_Gaba_7
AATCATCCAATCCTGA	10.4135	-1.17514	0.526327	C35_Glut_2
AATCATCCATGGCCTG	6.35097	10.0292	0.560113	C35_Gaba_2
AATCATGTCACGCATG	13.0065	1.28546	0.552166	C35_Glut_1
AATCATGTCGGTTTGG	8.8786	-1.07458	0.524558	C35_Glut_3
AATCCATCAGCCAGAA	11.5878	3.18695	0.552166	C35_Glut_1
AATCCCTGTATTTGCC	21.1164	13.1942	0.509297	C35_Glut_8
AATCCGTAGCGATACT	15.4525	6.90128	0.543265	C35_Glut_7
AATCTCAAGGGACGCA	7.38225	-2.76046	0.524558	C35_Glut_3
AATCTTGAGCCTGTTC	10.6888	5.5884	0.552166	C35_Glut_1
AATCTTGAGGTTAGAG	15.3027	6.77533	0.543265	C35_Glut_7
AATGAAGGTGGAAACG	10.2778	0.200004	0.524558	C35_Glut_3
AATGCAACAGTAATAG	10.3785	3.55716	0.552166	C35_Glut_1
AATGCATGTAGGTTAT	5.37881	6.61658	0.525782	C35_Gaba_3
AATGCATGTGTTAAAC	11.4481	-2.57604	0.526327	C35_Glut_2
AATGGCGCAAACTAAG	20.1301	2.29128	0.544478	C35_Gaba_5
AATGGCGCAAAGCGGC	9.96992	2.88888	0.552166	C35_Glut_1
AATTACCCATCCCTCA	8.11245	-0.912543	0.524558	C35_Glut_3
AATTAGCGTCCTAAGA	10.6867	1.97726	0.552166	C35_Glut_1
AATTAGCGTTCCGGGA	9.50856	5.42874	0.552166	C35_Glut_1
AATTCGTCACACTAAT	11.7522	2.54778	0.552166	C35_Glut_1
AATTGCCAGGACCTGC	10.6447	5.39509	0.552166	C35_Glut_1
AATTGCCAGGTCCACA	10.6542	2.80512	0.552166	C35_Glut_1
AATTGCTCAGGACACA	11.543	4.77887	0.552166	C35_Glut_1
AATTGGACAGTTATGT	7.44144	-1.60244	0.524558	C35_Glut_3
AATTGGACATGTTGCA	6.66697	-0.830735	0.524558	C35_Glut_3
AATTGGGAGCCTGATG	10.4983	3.73363	0.552166	C35_Glut_1
AATTGTGTCCCTGGAA	7.75666	0.453721	0.524558	C35_Glut_3
AATTTCCTCAAGCTAC	13.0753	-4.25425	0.526327	C35_Glut_2
AATTTCCTCACCAATA	8.53374	5.30841	0.552166	C35_Glut_1
AATTTCCTCCTACCTA	5.02337	5.39558	0.525782	C35_Gaba_3
AATTTCCTCTAGCGAT	12.1058	0.351257	0.526327	C35_Glut_2
AATTTCCTCTAGCGTG	10.6279	-2.70635	0.526327	C35_Glut_2
AATTTGGTCATAACTG	20.3019	9.11397	0.528424	C35_Glut_6
AATTTGGTCTCCTCTT	9.81506	8.15341	0.508639	C35_Gaba_1
ACAAACTGTTCATTTG	15.8835	4.66289	0.552166	C35_Glut_1
ACAAAGGTCCTGGCTT	9.8764	-8.63635	0.552166	C35_Glut_1
ACAAAGGTCTTGAGGT	14.595	3.40951	0.530737	C35_Glut_10
ACAACACTCATAGCCG	11.5123	2.24439	0.552166	C35_Glut_1
ACAACACTCCTGATGG	10.767	8.26084	0.508639	C35_Gaba_1
ACAACAGAGCCGCAAC	16.8031	6.55381	0.554909	C35_Glut_9
ACAACAGAGGGATGAC	10.9999	8.04323	0.508639	C35_Gaba_1
ACAACATGTTAAATGC	10.0867	5.21636	0.552166	C35_Glut_1
ACACCTTGTACGATTG	15.2039	7.48879	0.543265	C35_Glut_7
ACACCTTGTTGGTTGA	7.94549	-0.32356	0.524558	C35_Glut_3
ACACGGACACGCAACT	9.76263	3.47236	0.552166	C35_Glut_1
ACACGGACATTGCGGT	8.06856	-2.26809	0.524558	C35_Glut_3
ACACTAATCACGCATG	10.4739	-2.59287	0.526327	C35_Glut_2
ACACTAATCGATATTG	4.46125	9.41946	0.560113	C35_Gaba_2
ACACTTGCACGTTACA	12.9382	0.447767	0.526327	C35_Glut_2
ACACTTGCAGGAACTG	9.03172	9.08971	0.508639	C35_Gaba_1
ACACTTGCAGGTTCAC	10.9749	-3.93852	0.526327	C35_Glut_2
ACACTTGCAGTAGCCT	16.9252	1.66454	0.529093	C35_Gaba_8
ACAGCCGGTAGTTGGC	8.45852	-1.79622	0.524558	C35_Glut_3
ACAGCCGGTTCCATTA	11.1026	11.4051	0.508639	C35_Gaba_1
ACAGGATCATGCTTAG	7.90393	6.33336	0.508639	C35_Gaba_1
ACAGGCTGTCAGGAAG	10.3941	5.66192	0.552166	C35_Glut_1
ACATAGCTCTTGCAAA	14.804	3.9495	0.530737	C35_Glut_10
ACATCAATCATGGTTA	12.9771	2.22819	0.552166	C35_Glut_1
ACATCAATCCGCCTAT	10.6138	5.87799	0.552166	C35_Glut_1
ACATCATCAAGGATTA	9.04347	-1.82863	0.524558	C35_Glut_3
ACATCATCACCGGTAT	9.85975	9.87135	0.508639	C35_Gaba_1
ACATCATCACGGTACT	13.3531	-3.64724	0.526327	C35_Glut_2
ACATCATCATTGTCAG	12.8028	12.714	0.581984	C35_Gaba_7
ACATTAGTCCGCCAAA	20.2968	9.05696	0.528424	C35_Glut_6
ACCAATATCTCCTCTT	8.58053	9.39032	0.560113	C35_Gaba_2
ACCACACCAAAGCTAA	13.6663	-3.09973	0.526327	C35_Glut_2
ACCACATAGGATTGAG	1.96712	1.94696	0.488016	C35_Gaba_9
ACCAGCTCAATTGCGC	13.5023	3.01117	0.552166	C35_Glut_1
ACCAGGCTCCTCCTAA	10.4486	5.40604	0.552166	C35_Glut_1
ACCATAATCAATACGC	11.9781	3.32251	0.552166	C35_Glut_1
ACCATTAAGCCAGGTC	4.04056	9.92499	0.560113	C35_Gaba_2
ACCATTAAGGCACAGG	14.3074	-4.62906	0.526327	C35_Glut_2
ACCCAGGGTGACATGC	8.66914	6.49544	0.508639	C35_Gaba_1
ACCCGCTGTGATGATT	6.51557	0.257369	0.524558	C35_Glut_3
ACCCGCTGTTTGTCTA	20.0301	3.05311	0.544478	C35_Gaba_5
ACCCGGTAGTTGCGTG	7.33611	-0.774105	0.524558	C35_Glut_3
ACCCGTAAGACTTACA	10.0063	-8.30666	0.552166	C35_Glut_1
ACCCGTAAGGATCACT	12.0403	5.01043	0.552166	C35_Glut_1
ACCCGTAAGGCGAAAC	18.8676	5.82723	0.528424	C35_Glut_6
ACCCGTAAGTTAGTGC	10.9256	5.21987	0.552166	C35_Glut_1
ACCCTCCCATAAGCAA	7.89648	7.6978	0.508639	C35_Gaba_1
ACCCTCCCATTAAACC	13.1416	3.58963	0.552166	C35_Glut_1
ACCCTGTTCGTTATCT	9.26691	10.2544	0.508639	C35_Gaba_1
ACCGAAGCAGCATTAT	10.4764	7.89611	0.508639	C35_Gaba_1
ACCGAAGCAGGGAGGA	13.395	8.41937	0.486882	C35_5-HT_neurons
ACCGAAGCATGAAGTA	6.27001	4.67025	0.560522	C35_Gaba_10
ACCGGCTAGAAACTGG	9.03038	-3.4129	0.524558	C35_Glut_3
ACCGGCTAGGCATTAC	9.91293	9.38572	0.508639	C35_Gaba_1
ACCTAAATCAACAAGG	17.9203	-0.561348	0.529093	C35_Gaba_8
ACCTAAATCACTCGCT	20.1876	4.60861	0.544478	C35_Gaba_5
ACCTAAATCCGCCTCA	11.194	7.29185	0.508639	C35_Gaba_1
ACCTAAATCCTCAGTC	11.1405	-3.86451	0.526327	C35_Glut_2
ACCTAAATCTGGCATG	13.4808	-2.40864	0.526327	C35_Glut_2
ACCTACCTCACTTTAC	14.104	2.05165	0.552166	C35_Glut_1
ACCTACCTCATCCTAT	2.21829	1.92707	0.488016	C35_Gaba_9
ACCTACCTCGCTAAGT	11.1332	11.3977	0.508639	C35_Gaba_1
ACCTACCTCTGTTGCC	11.3473	3.5807	0.552166	C35_Glut_1
ACCTTCCAGGCCATCA	8.29139	4.87444	0.552166	C35_Glut_1
ACCTTGCTCCTCATGC_1	11.4898	4.64919	0.552166	C35_Glut_1
ACCTTGTGTCACCAAA	14.09	4.93344	0.552166	C35_Glut_1
ACGAACAAGCTGGACC	9.98822	5.3613	0.552166	C35_Glut_1
ACGAAGTCATAAGTTC	8.32933	9.69911	0.560113	C35_Gaba_2
ACGAAGTCATGAGTTT	11.4622	3.55524	0.552166	C35_Glut_1
ACGACAAAGGAGGACT	6.04199	9.88342	0.560113	C35_Gaba_2
ACGAGTAAGTTTCCTG	-3.05421	6.2971		C35_Glut_4
ACGATTCAGGCTAGAA	10.3211	6.99203	0.508639	C35_Gaba_1
ACGATTCAGGTGTCCA	19.7272	5.54446	0.544478	C35_Gaba_5
ACGCAAGCAACCGCCA	10.4271	3.78844	0.552166	C35_Glut_1
ACGCAAGCAGTATGTT	13.8735	1.88228	0.552166	C35_Glut_1
ACGCCTAAGGCTTAAC	11.1918	2.54144	0.552166	C35_Glut_1
ACGCCTAAGTCGCAAT	5.77504	-1.49714	0.524558	C35_Glut_3
ACGCCTTTCAATTACG	5.84611	-0.345086	0.524558	C35_Glut_3
ACGCCTTTCATAGCCG	12.6399	4.1836	0.552166	C35_Glut_1
ACGCCTTTCCCGCAAA	14.9935	10.3392	0.495431	C35_Gaba_4
ACGCTTGAGACTTACA	15.5679	-2.78083	0.508639	C35_Gaba_1
ACGGTACGTATGGTGC	8.37761	9.91379	0.560113	C35_Gaba_2
ACGGTACGTGATGAGG	11.3846	0.588805	0.526327	C35_Glut_2
ACGGTACGTTGTTGTC	11.0826	2.69994	0.552166	C35_Glut_1
ACGGTTTAGACTTACA	10.5121	14.7989		C35_Glut_5
ACGGTTTAGCTAATTG	16.5294	7.06394	0.554909	C35_Glut_9
ACGTCAAGTTGTCATC	12.5803	4.08507	0.552166	C35_Glut_1
ACGTCAAGTTTGAGGC	8.32857	5.72153	0.508639	C35_Gaba_1
ACGTCCAAGACCATAC_1	13.1042	3.28297	0.552166	C35_Glut_1
ACGTCCTTCAATCTCT	16.1089	3.49166	0.530737	C35_Glut_10
ACGTCCTTCCCTCAGT	10.5738	-3.40007	0.526327	C35_Glut_2
ACGTTACAGTAACTCA	11.4234	9.39311	0.508639	C35_Gaba_1
ACGTTGTAGCCGCTTT	21.0318	2.17426	0.544478	C35_Gaba_5
ACTAACCAGGAACACA	10.7367	2.76412	0.552166	C35_Glut_1
ACTAACCAGTAGAGGC	9.40809	0.0422138	0.524558	C35_Glut_3
ACTAACGGTCGCGCAA	11.476	8.20136	0.508639	C35_Gaba_1
ACTAACGGTGCATCGG	5.05924	5.30225	0.525782	C35_Gaba_3
ACTAACGGTGTCCAAA	20.8582	14.7437	0.509297	C35_Glut_8
ACTAACGGTTTGTGGA	10.1701	-1.82963	0.526327	C35_Glut_2
ACTAATCCAATACTGT	11.8431	3.60576	0.552166	C35_Glut_1
ACTAGGCGTAATCACG	5.81034	10.1212	0.560113	C35_Gaba_2
ACTATCCGTACCCACC	8.50799	-1.34711	0.524558	C35_Glut_3
ACTATCCGTACCTTAC	7.59736	-2.22868	0.524558	C35_Glut_3
ACTATCCGTGCTTAGA	8.74844	7.64339	0.508639	C35_Gaba_1
ACTATGTCATTTAAGC	13.8604	5.33714	0.552166	C35_Glut_1
ACTCACCTCGTGCCTT	9.7769	8.09967	0.508639	C35_Gaba_1
ACTCACTGTCAAGACC	11.1987	-3.94698	0.526327	C35_Glut_2
ACTCACTGTGAAACAA	17.5727	-0.283758	0.529093	C35_Gaba_8
ACTCACTGTTAAATGC	13.5515	5.71467	0.552166	C35_Glut_1
ACTCACTGTTGTAACG	6.86771	1.01878	0.524558	C35_Glut_3
ACTCACTGTTTGCTGT	13.2769	2.15731	0.552166	C35_Glut_1
ACTCAGTAGCTTTGTT	10.5705	14.7613		C35_Glut_5
ACTCAGTAGGCAAGTA	6.06394	6.33325	0.525782	C35_Gaba_3
ACTCAGTAGTAAACCC	21.5296	13.4569	0.509297	C35_Glut_8
ACTCCTCAGCCTGTTC	15.7967	3.9239	0.530737	C35_Glut_10
ACTCCTCAGTAGCGCC	9.28441	0.0638646	0.524558	C35_Glut_3
ACTCGCGCAAACTGCC	10.7412	8.58274	0.508639	C35_Gaba_1
ACTCGCGCAGCAAGAT	12.3927	2.13137	0.552166	C35_Glut_1
ACTCGCTTCAATCTCT	12.2103	6.02343	0.552166	C35_Glut_1
ACTGAAACAAGTGTTT	12.6051	5.33253	0.552166	C35_Glut_1
ACTGAAACAGCCTTGG	20.7204	14.5419	0.509297	C35_Glut_8
ACTGAATGTTTGAGGC	4.09172	7.43368	0.525782	C35_Gaba_3
ACTTACAAGCCTGTTC	12.6383	3.59927	0.552166	C35_Glut_1
ACTTACAAGGCAAGTA	13.1981	4.12269	0.552166	C35_Glut_1
ACTTACAAGGCATTGT	12.2849	1.43233	0.552166	C35_Glut_1
ACTTACAAGGTTAGCT	15.8531	2.87058	0.530737	C35_Glut_10
ACTTACTTCTGTGCCT	16.0441	10.8108	0.495431	C35_Gaba_4
ACTTAGGGTTACCTGT	10.3739	5.19623	0.552166	C35_Glut_1
ACTTATGAGGAACGGT	11.2756	3.52946	0.552166	C35_Glut_1
ACTTATGAGTTAGTTG	11.9444	5.01051	0.552166	C35_Glut_1
ACTTCGCTCTGTTGCC	8.86182	3.84918	0.552166	C35_Glut_1
ACTTGAATCGTAACGT	8.26792	0.741204	0.524558	C35_Glut_3
ACTTGCACAAGGACCA	12.4491	-3.72538	0.526327	C35_Glut_2
ACTTGCACACTTCACT	8.38266	9.63695	0.560113	C35_Gaba_2
ACTTGTAAGCCGCTTT	7.32245	8.75575	0.560113	C35_Gaba_2
ACTTGTAAGTAAACCC	8.45627	-1.54053	0.524558	C35_Glut_3
ACTTGTCGTCGTAATG	17.8583	-0.46045	0.529093	C35_Gaba_8
ACTTGTCGTTGAGCCG	7.9859	-2.37782	0.524558	C35_Glut_3
ACTTTGTTCGCATCCT	9.87694	-0.262509	0.524558	C35_Glut_3
AGAAACCCAACTCGCG	6.84314	7.53735	0.525782	C35_Gaba_3
AGAAACCCAGCTACGT	12.2602	-2.29679	0.526327	C35_Glut_2
AGAAACCCAGTTAGCC	9.29092	3.95373	0.552166	C35_Glut_1
AGAAACCCATCACTTC	3.28757	6.22266	0.525782	C35_Gaba_3
AGAAACCCATCCTAGA	20.5347	7.09926	0.528424	C35_Glut_6
AGAAACTAGAGGAAGG	9.30561	6.99527	0.508639	C35_Gaba_1
AGAAACTAGCGCATTG	18.4447	7.65354	0.560522	C35_Gaba_10
AGAAACTAGGATCACT	9.56389	8.41575	0.508639	C35_Gaba_1
AGAAAGGCAGTTATGT	12.8036	12.5768	0.581984	C35_Gaba_7
AGAACAAGTCAATAGT	13.909	-5.23635	0.526327	C35_Glut_2
AGAACAAGTTAACGAT	10.4819	-3.31267	0.526327	C35_Glut_2
AGAACCAAGCTTGCTC	20.0497	4.62253	0.544478	C35_Gaba_5
AGAACCGCATTTAAGC	10.8071	3.00975	0.552166	C35_Glut_1
AGAAGGTGTCATCCTG	15.5072	7.66244	0.543265	C35_Glut_7
AGAAGGTGTCCTAATC	12.7301	2.79915	0.552166	C35_Glut_1
AGAATCTGTATTTGCC	11.1864	3.00597	0.552166	C35_Glut_1
AGACAATAGTAGGCGG	9.32107	9.16465	0.508639	C35_Gaba_1
AGACACGCACAATACT	12.4207	2.81255	0.552166	C35_Glut_1
AGACCCGGTAGCCATA	10.8179	2.66606	0.552166	C35_Glut_1
AGACCCGGTATGGTGC	17.4288	-0.0732494	0.529093	C35_Gaba_8
AGACCCGGTTGAGGTC	15.3519	6.29652	0.543265	C35_Glut_7
AGACTATGTAGGATCC	14.2124	-3.44384	0.526327	C35_Glut_2
AGAGAAGCAACAGGAT	4.15048	9.87401	0.560113	C35_Gaba_2
AGAGAGGAGCACAGGG	12.5182	4.97156	0.552166	C35_Glut_1
AGAGAGGAGTAACGGA	6.37963	0.0394513	0.524558	C35_Glut_3
AGAGATTAGGCCAATT	10.8292	5.42917	0.552166	C35_Glut_1
AGAGATTAGGCCCAGT	11.9347	5.71585	0.552166	C35_Glut_1
AGAGATTAGGTTACGT	12.4961	7.00305	0.486882	C35_5-HT_neurons
AGAGATTAGTCAGTAC	6.16895	10.6769	0.560113	C35_Gaba_2
AGAGGATGTCAAACTG	15.098	10.3147	0.495431	C35_Gaba_4
AGAGGATGTCACAGCG	11.7314	7.92235	0.508639	C35_Gaba_1
AGATGAAGTTGAATCG	12.8683	6.89549	0.552166	C35_Glut_1
AGATGCTTCATTCATC	13.004	7.18305	0.508639	C35_Gaba_1
AGCAAATAGCCTGTTC	13.3998	-3.84725	0.526327	C35_Glut_2
AGCAACAAGGCGAATA	13.2436	4.55499	0.552166	C35_Glut_1
AGCAAGGGTAGGTTTG	4.75597	6.4113	0.525782	C35_Gaba_3
AGCAATACAGTTAGCC	11.9541	4.20585	0.552166	C35_Glut_1
AGCAATTGTAAGCACC	10.846	5.16747	0.552166	C35_Glut_1
AGCACTAGTCATTGAG	12.3954	4.09064	0.552166	C35_Glut_1
AGCACTAGTCTCACTG	14.2924	6.00425	0.552166	C35_Glut_1
AGCACTAGTGAGCACT	16.5045	6.9244	0.554909	C35_Glut_9
AGCAGGTAGGACTTAC	4.96809	10.6642	0.560113	C35_Gaba_2
AGCATTTCAATAATGG	10.4072	5.07552	0.552166	C35_Glut_1
AGCATTTCATCACTTC	14.8449	3.89251	0.530737	C35_Glut_10
AGCCAGTGTTAACGGC	16.6063	5.36323	0.554909	C35_Glut_9
AGCCGCTAGTCGCAAT	5.27534	10.3274	0.560113	C35_Gaba_2
AGCCGGTTCGGTTACG	6.84526	0.757387	0.524558	C35_Glut_3
AGCCTAAGTTGCTGGG	12.4926	4.77228	0.552166	C35_Glut_1
AGCCTAAGTTTGCGCC	5.99318	9.13399	0.560113	C35_Gaba_2
AGCCTAGTCCAGCACA	12.4221	5.42761	0.552166	C35_Glut_1
AGCCTAGTCTCCATAT	9.3438	-2.24681	0.524558	C35_Glut_3
AGCCTGGGTGTTTGCT	10.5636	2.88677	0.552166	C35_Glut_1
AGCGATTTCCCGCAAA	3.73215	8.23952	0.525782	C35_Gaba_3
AGCGCTCAGCTAATCA	12.3178	7.71847	0.552166	C35_Glut_1
AGCGCTCAGCTCAAAC	12.3591	4.34115	0.552166	C35_Glut_1
AGCGGACCACCTGCTC	21.3321	13.5102	0.509297	C35_Glut_8
AGCTAAACAAGGCCAA	12.9952	5.28291	0.552166	C35_Glut_1
AGCTAACTCAGCAAAG	21.3179	14.0262	0.509297	C35_Glut_8
AGCTACGTCGCATTAA	5.21962	6.44589	0.525782	C35_Gaba_3
AGCTACTAGGCTTAAC	12.1852	5.35256	0.552166	C35_Glut_1
AGCTAGTTCATTACGA	19.8875	1.81778	0.544478	C35_Gaba_5
AGCTAGTTCTCCATAT	8.64718	7.54645	0.508639	C35_Gaba_1
AGCTATATCCATAAGC	12.2682	0.395518	0.526327	C35_Glut_2
AGCTATATCTGTTGCC	14.6676	11.4448	0.495431	C35_Gaba_4
AGCTCATAGCTAATTG	4.16903	8.15591	0.525782	C35_Gaba_3
AGCTCATAGGAGCACG	12.2883	4.18598	0.552166	C35_Glut_1
AGCTCATAGGGTCTAT	9.88522	-8.6101	0.552166	C35_Glut_1
AGCTTAATCATGGCCA	12.4669	3.0201	0.552166	C35_Glut_1
AGCTTAATCCTCCCTC	13.4752	3.80451	0.552166	C35_Glut_1
AGCTTGGTCTTAGCGG	6.81882	7.3373	0.525782	C35_Gaba_3
AGCTTTAAGAGAGGCT	20.2549	4.62386	0.544478	C35_Gaba_5
AGCTTTAAGGCTAAGA	12.4208	-2.39039	0.526327	C35_Glut_2
AGGAACCAGCAGGTTT	10.3329	2.63885	0.552166	C35_Glut_1
AGGAACCAGGCGCTTA	18.5541	5.68539	0.528424	C35_Glut_6
AGGAACCAGGTCAAAG	8.96263	-0.214827	0.524558	C35_Glut_3
AGGAACCAGTCACTCC	13.2786	5.57465	0.552166	C35_Glut_1
AGGAACGGTAAGGTTT	4.42696	9.41081	0.560113	C35_Gaba_2
AGGAACGGTCACCTAT	5.8502	-0.891349	0.524558	C35_Glut_3
AGGAACGGTTAGGTTG	-1.83087	2.88996		C35_Glut_4
AGGACGTAGCGCAATT	13.1625	-3.68395	0.526327	C35_Glut_2
AGGACGTAGCGGATTT	12.7237	-3.24294	0.526327	C35_Glut_2
AGGACGTAGGTTTGCG	13.3821	0.726243	0.526327	C35_Glut_2
AGGACTAAGGTTTACA	7.76042	0.469938	0.524558	C35_Glut_3
AGGATATAGGCGAATA	19.6535	6.68422	0.528424	C35_Glut_6
AGGATCCGTTACATCC	12.3497	5.42682	0.552166	C35_Glut_1
AGGATGCAGCTGGCTA	14.0428	6.64419	0.554909	C35_Glut_9
AGGATTGAGCAAGATG	6.65464	-0.995865	0.524558	C35_Glut_3
AGGCGGATCGGTCAGC	9.93397	6.02952	0.552166	C35_Glut_1
AGGCTAAAGAGCCGCT	9.39922	5.34329	0.552166	C35_Glut_1
AGGCTAAAGCTGTACG	9.66005	9.96973	0.508639	C35_Gaba_1
AGGCTAAAGGGTGAGT	10.313	4.42974	0.552166	C35_Glut_1
AGGCTAGCAAAGCGCA	13.8848	2.18073	0.552166	C35_Glut_1
AGGCTAGCAAGGTCGA	8.77967	7.46957	0.508639	C35_Gaba_1
AGGCTAGCAGCCTGCA	6.20697	10.7823	0.560113	C35_Gaba_2
AGGGCTACAAACTCAT	2.55902	2.84569	0.488016	C35_Gaba_9
AGGGCTACAGGGAGGA	20.9907	2.68145	0.544478	C35_Gaba_5
AGGGTTGCAATAATGG	10.5103	10.0036	0.508639	C35_Gaba_1
AGGGTTGCACCCACAG	11.687	15.0455		C35_Glut_5
AGGTACGCAAACTGTT	8.14059	0.409876	0.524558	C35_Glut_3
AGGTACGCAAAGGTAC	13.5261	3.7018	0.552166	C35_Glut_1
AGGTCAAAGACTATTG	-2.437	4.42304		C35_Glut_4
AGGTCAAAGCTGTAAC	10.0581	4.17727	0.552166	C35_Glut_1
AGGTCAAAGGAGTCGG	9.31889	-0.643765	0.524558	C35_Glut_3
AGGTCATTCCTAATAG	11.3515	4.11989	0.552166	C35_Glut_1
AGGTCATTCGAGGAAC	11.6669	1.23711	0.552166	C35_Glut_1
AGGTCCGGTTTCCTCC	12.8771	-1.06426	0.526327	C35_Glut_2
AGGTCTTAGCACTTGG	13.7523	4.48342	0.552166	C35_Glut_1
AGGTCTTAGCAGGTTT	14.8392	4.10376	0.530737	C35_Glut_10
AGGTGAGGTCTTGCTG	10.8822	8.07502	0.508639	C35_Gaba_1
AGGTGAGGTGTGCAAC	11.4514	2.97702	0.552166	C35_Glut_1
AGGTTAACACACTAAT	9.11741	10.025	0.508639	C35_Gaba_1
AGGTTAACAGCAACCT	10.3493	10.548	0.508639	C35_Gaba_1
AGGTTAACATGAGCAG	2.40071	2.2534	0.488016	C35_Gaba_9
AGGTTACTCAACCAAC	10.8385	-1.63962	0.526327	C35_Glut_2
AGGTTACTCCTAAGTA	6.11752	10.0158	0.560113	C35_Gaba_2
AGGTTACTCGGTACGC	6.50224	9.45318	0.560113	C35_Gaba_2
AGGTTACTCGGTTAGT	9.55473	-1.45654	0.524558	C35_Glut_3
AGGTTAGAGAAAGGAA	4.83057	6.41398	0.525782	C35_Gaba_3
AGGTTGCGTGTTTGCT	3.02193	5.79091	0.525782	C35_Gaba_3
AGGTTGCGTTAACAGT	11.2389	3.3691	0.552166	C35_Glut_1
AGGTTTATCCTCGATC	11.1187	8.91115	0.508639	C35_Gaba_1
AGGTTTGGTCACAGCG	5.64169	10.2166	0.560113	C35_Gaba_2
AGGTTTGGTTAGACCA	5.20731	8.37082	0.486882	C35_5-HT_neurons
AGTAAACAGAACAAGT	13.3102	7.23037	0.508639	C35_Gaba_1
AGTAACACACCTCGCT_1	9.35897	7.14424	0.508639	C35_Gaba_1
AGTAACACACTGGCTG	20.2508	2.1221	0.544478	C35_Gaba_5
AGTAACACAGCACCAT	11.1956	7.9067	0.508639	C35_Gaba_1
AGTAACACAGTTAAAG_1	6.34613	-1.37604	0.524558	C35_Glut_3
AGTAACGAGTCCTGAG	16.4281	4.60711	0.543265	C35_Glut_7
AGTAATCGTGACATGC	11.9015	5.06106	0.552166	C35_Glut_1
AGTAATCGTGCAATAT	7.03277	0.945887	0.524558	C35_Glut_3
AGTAATGCACTAAGTT	10.8963	4.24474	0.552166	C35_Glut_1
AGTACGCGTGTGCACG	8.58958	8.58782	0.508639	C35_Gaba_1
AGTACGCGTTGGTTCT	10.0846	7.63425	0.508639	C35_Gaba_1
AGTAGGATCGCTAGAT	2.95598	2.99431	0.488016	C35_Gaba_9
AGTAGGATCGGTACGC	4.6764	7.06876	0.525782	C35_Gaba_3
AGTCAAGAGACAAACG	4.64545	5.20825	0.525782	C35_Gaba_3
AGTCAGGCAAATATCC	10.6149	3.76101	0.552166	C35_Glut_1
AGTCAGGCATGTCAAT	9.42241	6.76852	0.508639	C35_Gaba_1
AGTCCTGAGGTAGCTT	10.1965	8.25973	0.508639	C35_Gaba_1
AGTCCTGAGGTGTCCA	16.6589	3.56426	0.530737	C35_Glut_10
AGTCGCATCAATACGC	11.3114	6.67834	0.552166	C35_Glut_1
AGTCGCATCACCTGCT	-3.48425	4.88567		C35_Glut_4
AGTCGCATCGTTAACA	11.2302	3.69335	0.552166	C35_Glut_1
AGTCTTGCAGTTATGT	13.154	2.66217	0.552166	C35_Glut_1
AGTGAACCAAGGTATA	13.9781	5.06017	0.552166	C35_Glut_1
AGTGAACCAGTAGGTG	11.2857	1.60802	0.552166	C35_Glut_1
AGTGAGTCAAATACCT	12.7415	3.98754	0.552166	C35_Glut_1
AGTGATGAGCCTCTCG	12.9755	3.9799	0.552166	C35_Glut_1
AGTGATGAGGCCAATT	13.4744	6.31967	0.552166	C35_Glut_1
AGTGCACGTAAGGTTT	7.27059	-2.51894	0.524558	C35_Glut_3
AGTGCACGTCTCAGCC	21.0804	13.7715	0.509297	C35_Glut_8
AGTGCACGTTGTGATG	10.2975	0.785906	0.524558	C35_Glut_3
AGTGCCGGTAACCAGC	5.77139	-0.460266	0.524558	C35_Glut_3
AGTGCGGAGGAGGCAT	10.6019	3.49427	0.552166	C35_Glut_1
AGTGCGGAGTTACCGG	4.13168	4.99213	0.525782	C35_Gaba_3
AGTGGACAGTGGACAA	7.245	-2.62097	0.524558	C35_Glut_3
AGTGTGGCACGTGCTG	13.0256	2.21668	0.552166	C35_Glut_1
AGTGTGGCAGTTATCG	13.8471	-0.431225	0.526327	C35_Glut_2
AGTGTGGCATGTGGGA	13.9641	-4.33704	0.526327	C35_Glut_2
AGTGTTTCAGCCGCTA	14.9147	5.10875	0.543265	C35_Glut_7
AGTGTTTCAGGAACCA	20.8163	1.7178	0.544478	C35_Gaba_5
AGTTACATCCTGAGTG	5.20075	5.51663	0.525782	C35_Gaba_3
AGTTATGTCATCGTTT	14.1017	-1.93988	0.526327	C35_Glut_2
AGTTATGTCATGCATA	11.8404	5.02271	0.552166	C35_Glut_1
AGTTGCAGTAATCCCT	9.33795	10.4072	0.508639	C35_Gaba_1
AGTTGCAGTAGCTAAT	20.4162	14.2455	0.509297	C35_Glut_8
AGTTGCAGTTTAACCC	5.38837	7.14658	0.525782	C35_Gaba_3
AGTTGCGTCACAGCGC	9.93099	11.2987	0.508639	C35_Gaba_1
AGTTGCGTCGCTTGCT	13.9498	2.3598	0.552166	C35_Glut_1
AGTTGGCGTTGTAACG	9.73183	0.325402	0.524558	C35_Glut_3
ATAACGACAGTACCGT	13.9814	-2.85943	0.526327	C35_Glut_2
ATAACGACATCCAGGT	13.59	5.60003	0.552166	C35_Glut_1
ATAAGCCTCATTACTC	12.5183	6.64695	0.552166	C35_Glut_1
ATAAGCCTCTAAATCG	13.0085	10.6013	0.495431	C35_Gaba_4
ATAAGTCGTGACATAT	20.735	2.98503	0.544478	C35_Gaba_5
ATACCGGTCGATTTAG	12.7104	6.07413	0.552166	C35_Glut_1
ATACCGGTCGCGCTAA	12.1139	-3.71481	0.526327	C35_Glut_2
ATACCGGTCGTTTCTG	23.2088	0.499247	0.528424	C35_Glut_6
ATACCTGCATACTCCT	9.94412	3.09496	0.552166	C35_Glut_1
ATACCTGCATCACTTC	7.82216	-2.45656	0.524558	C35_Glut_3
ATACCTGCATGCTATG	12.6129	4.86581	0.552166	C35_Glut_1
ATAGATGCACCTCAGG	12.7852	-4.59969	0.526327	C35_Glut_2
ATAGCATGTACCAGGT	16.4061	3.02143	0.530737	C35_Glut_10
ATAGCATGTGGTTAGC	11.0817	-2.44446	0.526327	C35_Glut_2
ATAGCATGTGTTTGTC	10.2111	3.32746	0.552166	C35_Glut_1
ATAGGTACAATAGCAA	15.5398	2.88747	0.530737	C35_Glut_10
ATAGGTACAGCTCAAC	11.2796	-0.647409	0.526327	C35_Glut_2
ATAGGTACAGTAATAG	11.7373	-3.20944	0.526327	C35_Glut_2
ATATAGGCAATGAAGC	14.6684	4.69791	0.543265	C35_Glut_7
ATATAGGCAATTAGGA	11.6158	4.6792	0.552166	C35_Glut_1
ATATAGGCACAGGATG	10.9227	-2.57441	0.526327	C35_Glut_2
ATATGCATCTTGTTCG	9.40159	-3.13859	0.524558	C35_Glut_3
ATATGCTCAAGGGTTG	9.452	8.71987	0.508639	C35_Gaba_1
ATATGCTCACAAACTT	11.911	-4.3583	0.526327	C35_Glut_2
ATCAAGACAAATTCGT	20.5403	14.3994	0.509297	C35_Glut_8
ATCAAGACAATAACCT	9.24586	-1.26144	0.524558	C35_Glut_3
ATCAAGACATAAGTTC	11.8497	8.45119	0.508639	C35_Gaba_1
ATCAAGCTCATGAAGG	6.56872	6.26747	0.662528	C35_Gaba_6
ATCAAGCTCGCGACAC	15.05	6.03263	0.543265	C35_Glut_7
ATCAATCCAGCTAATT	7.04837	0.336306	0.524558	C35_Glut_3
ATCACAATCAATGAGG	13.4327	10.7144	0.495431	C35_Gaba_4
ATCACACAGAACCTAC	12.4047	1.24708	0.526327	C35_Glut_2
ATCACCCTCATTTAGG	15.5961	5.09341	0.543265	C35_Glut_7
ATCACCCTCTTACTCG	14.9027	4.02221	0.530737	C35_Glut_10
ATCAGGTTCTAAGGTC	14.2619	4.29936	0.552166	C35_Glut_1
ATCAGGTTCTATCGCC	11.3333	-0.616068	0.526327	C35_Glut_2
ATCATGTCACGGTTTA	7.31682	-0.444848	0.524558	C35_Glut_3
ATCATGTCATGTTGGC	13.9257	2.48762	0.552166	C35_Glut_1
ATCATGTCATTCCTGT	10.665	1.44669	0.552166	C35_Glut_1
ATCCACCTCAAACTCA	9.18574	5.39555	0.552166	C35_Glut_1
ATCCCGCGTTATCGAG	9.28382	8.07349	0.508639	C35_Gaba_1
ATCCCGCGTTTATCGC	12.0387	7.68417	0.508639	C35_Gaba_1
ATCCGTGAGAGAGGCT	14.4768	-2.69704	0.526327	C35_Glut_2
ATCCGTGAGGCAAGTA	6.94846	0.891579	0.524558	C35_Glut_3
ATCCTCATCACAGCGC	12.1366	-1.78355	0.526327	C35_Glut_2
ATCCTCATCTAACCAA	11.0025	5.9998	0.552166	C35_Glut_1
ATCCTGACATAGACTT	11.4041	-3.14863	0.526327	C35_Glut_2
ATCGAGGCAGGCGATA	13.8949	-0.591339	0.526327	C35_Glut_2
ATCGAGGCAGTAAAGC	15.208	6.42563	0.543265	C35_Glut_7
ATCGAGGCATCACAGC	12.8888	7.72386	0.486882	C35_5-HT_neurons
ATCGAGGCATTGTGTG	12.0573	5.39189	0.552166	C35_Glut_1
ATCGCTTGTCCTTCAG	4.05244	8.0601	0.525782	C35_Gaba_3
ATCGGCCAGGCGCATC	11.0897	1.75693	0.552166	C35_Glut_1
ATCTATGAGACTAAGG	4.33231	9.96839	0.560113	C35_Gaba_2
ATCTATGAGGAAGTAT	8.90371	3.94816	0.552166	C35_Glut_1
ATGAAGTAGAGCCGCT	7.2145	10.483	0.560113	C35_Gaba_2
ATGAAGTAGTGAACGA	12.6538	-3.90884	0.526327	C35_Glut_2
ATGAATGCACTGACTA	10.9173	-3.73359	0.526327	C35_Glut_2
ATGACAACAACTCGCG	8.23493	-4.29471	0.524558	C35_Glut_3
ATGACAACACCAGGTT	7.29964	7.00767	0.508639	C35_Gaba_1
ATGACCAGTCGAAGTC	16.1628	1.23544	0.529093	C35_Gaba_8
ATGACCAGTGAGCAAG	8.4744	0.492707	0.524558	C35_Glut_3
ATGACCAGTTGCGCGA	7.89206	-0.459007	0.524558	C35_Glut_3
ATGACGAAGGCCTTAG	14.7584	3.5112	0.543265	C35_Glut_7
ATGACGAAGTTGTCTT	9.77717	7.75154	0.508639	C35_Gaba_1
ATGACTCAGGTGAAAT	10.1599	8.45897	0.508639	C35_Gaba_1
ATGACTCAGTGTTGCG	10.9945	2.7929	0.552166	C35_Glut_1
ATGAGCCGTACTTCAC	10.0642	9.89501	0.508639	C35_Gaba_1
ATGAGCCGTTTGACCT	12.1674	4.34739	0.552166	C35_Glut_1
ATGAGCCGTTTGGGTA	10.2957	-1.32156	0.526327	C35_Glut_2
ATGATGACATCCCGCT	9.66657	11.2115	0.508639	C35_Gaba_1
ATGATGGAGGATGATG	12.1487	3.05322	0.552166	C35_Glut_1
ATGCAAACAAATTCGT	15.9703	10.718	0.495431	C35_Gaba_4
ATGCAAACAGCCTGCA	10.9096	8.95182	0.508639	C35_Gaba_1
ATGCAAACATTAAACC	12.6381	6.05026	0.552166	C35_Glut_1
ATGCAGGCAGGAATCG	9.92072	8.65952	0.508639	C35_Gaba_1
ATGCATTCATTCCTGT	10.4272	2.99134	0.552166	C35_Glut_1
ATGCTTAAGATACTTG	15.118	4.06775	0.530737	C35_Glut_10
ATGCTTAAGCTAGAAG_1	9.91804	10.5351	0.508639	C35_Gaba_1
ATGGACAAGAATCGCT	12.5038	-4.37106	0.526327	C35_Glut_2
ATGGACAAGTTATGTG	11.8304	3.01584	0.552166	C35_Glut_1
ATGGCCCAGTCAATTG	10.7344	5.61451	0.552166	C35_Glut_1
ATGGCCCAGTCCTTTG	13.9339	6.26378	0.552166	C35_Glut_1
ATGGCTGTCAATCATG	8.0465	-4.56031	0.524558	C35_Glut_3
ATGGCTGTCACCTGTC	12.2775	6.80705	0.552166	C35_Glut_1
ATGGCTGTCCTCCATA	15.2436	10.033	0.495431	C35_Gaba_4
ATGGTCTAGGAGCACG	9.73793	11.205	0.508639	C35_Gaba_1
ATGGTCTAGGATTGCT	7.92978	-0.982254	0.524558	C35_Glut_3
ATGGTGCGTCATAAGT	13.736	5.42012	0.552166	C35_Glut_1
ATGGTGCGTTTGGCTT	6.92969	7.78246	0.525782	C35_Gaba_3
ATGGTGCGTTTGGGTA	11.9158	-3.66748	0.526327	C35_Glut_2
ATGTAACGTGCATTTC	6.73618	1.12222	0.524558	C35_Glut_3
ATGTAAGCACCATATG	12.5527	0.349198	0.526327	C35_Glut_2
ATGTAAGCATAGCGAG	14.1078	2.28594	0.552166	C35_Glut_1
ATGTAAGCATTAGGCC	5.44953	11.3309	0.560113	C35_Gaba_2
ATGTCATCATGAATAG	7.26161	7.09332	0.508639	C35_Gaba_1
ATGTCCACAAGGTGGC	7.52025	-1.2427	0.524558	C35_Glut_3
ATGTCCACAATTGAGA	7.79715	9.87685	0.560113	C35_Gaba_2
ATGTCCACAGTTGCGT	9.85712	4.31813	0.552166	C35_Glut_1
ATGTCCACATGGTTAT	21.4004	14.088	0.509297	C35_Glut_8
ATGTGAGAGAGCCGCT	14.3272	-3.72886	0.526327	C35_Glut_2
ATGTGAGAGGCATTAC	12.1668	9.02853	0.508639	C35_Gaba_1
ATGTGAGAGTTAGAGG	8.2441	-4.76932	0.524558	C35_Glut_3
ATGTTGTCAAGCGATG	11.7551	7.49563	0.508639	C35_Gaba_1
ATTAACCCATAGCTTG	10.3385	11.4495	0.508639	C35_Gaba_1
ATTAACCCATTGCGAC	6.93379	7.47585	0.525782	C35_Gaba_3
ATTACCCGTAACCACA	14.6382	11.5572	0.495431	C35_Gaba_4
ATTACCCGTGTTGTAG	13.6637	-2.54461	0.526327	C35_Glut_2
ATTACTGAGATAAAGC	11.6987	7.77355	0.508639	C35_Gaba_1
ATTACTGAGCATTATG	18.9507	5.97945	0.528424	C35_Glut_6
ATTACTGAGCGATACT	18.5356	7.77788	0.560522	C35_Gaba_10
ATTACTGAGGCCTAAT	12.3739	5.46809	0.552166	C35_Glut_1
ATTACTGAGTCTGGGC	12.3441	3.56493	0.552166	C35_Glut_1
ATTACTGAGTGCACGC	12.9845	-1.49056	0.526327	C35_Glut_2
ATTAGCTCACAATACT	15.739	0.0515893	0.560522	C35_Gaba_10
ATTAGCTCACCCTCAC	12.617	4.56563	0.552166	C35_Glut_1
ATTAGCTCAGTACCGT	12.8061	4.47276	0.552166	C35_Glut_1
ATTATCCTCCTCGATC	6.93628	7.79622	0.525782	C35_Gaba_3
ATTATGGTCAGGATGA	6.7284	-0.302542	0.524558	C35_Glut_3
ATTATGGTCTTGACCC	20.4264	8.58291	0.528424	C35_Glut_6
ATTCAACCAACCCTCC	10.6556	-1.81151	0.526327	C35_Glut_2
ATTCAACCAATATGGA	10.9596	0.849977	0.524558	C35_Glut_3
ATTCAACCAGCTCAAC	7.98307	7.8811	0.508639	C35_Gaba_1
ATTCAACCAGGCTTCG	14.2949	5.67719	0.552166	C35_Glut_1
ATTCAACCAGTTTGGC	4.21487	5.16593	0.525782	C35_Gaba_3
ATTCACTTCAAAGGCA	17.7969	-0.570242	0.529093	C35_Gaba_8
ATTCACTTCACCATTT	13.78	-4.87626	0.526327	C35_Glut_2
ATTCACTTCACTAATG	15.8627	10.7311	0.495431	C35_Gaba_4
ATTCACTTCAGCCAAT	10.5378	3.64032	0.552166	C35_Glut_1
ATTCATGAGTGAACAG	13.0295	-4.47974	0.526327	C35_Glut_2
ATTCCTAGTACCGAAC	14.9631	-4.19301	0.526327	C35_Glut_2
ATTCCTAGTAGTTAAC	9.7335	-0.270983	0.524558	C35_Glut_3
ATTCCTAGTTACTTCA	11.0089	3.02187	0.552166	C35_Glut_1
ATTCCTAGTTAGGTTG	20.2483	6.50823	0.528424	C35_Glut_6
ATTCCTAGTTTGGGCG	7.76616	5.70553	0.508639	C35_Gaba_1
ATTCGTTTCGCATCCT	12.1642	-2.94655	0.526327	C35_Glut_2
ATTGAAGCAACACCTA	12.5244	5.40464	0.552166	C35_Glut_1
ATTGAAGCACTCAACA	12.0254	2.22874	0.552166	C35_Glut_1
ATTGAAGCATAGACTT	12.6458	3.1703	0.552166	C35_Glut_1
ATTGACTCATGAATAG	11.8006	3.28951	0.552166	C35_Glut_1
ATTGCACAGGGCTTAT	8.40752	-2.23856	0.524558	C35_Glut_3
ATTGCAGGTTAGGTTG_1	10.1376	6.29431	0.552166	C35_Glut_1
ATTGCTCGTAACCACA	5.92561	-0.0181682	0.524558	C35_Glut_3
ATTGGCTAGTGTTGTA	8.21357	-4.6642	0.524558	C35_Glut_3
ATTGGTTCAATATAGG	10.3841	0.845852	0.524558	C35_Glut_3
ATTGTCCGTAAGCTCA	9.13162	6.59221	0.508639	C35_Gaba_1
ATTGTCCGTCATGCAA	10.9961	-0.813972	0.526327	C35_Glut_2
ATTGTCCGTTAAATGC	14.1494	-2.73299	0.526327	C35_Glut_2
ATTGTGATCTCAATAG	2.20516	1.9195	0.488016	C35_Gaba_9
ATTTAGCCACAGGGAC	15.5272	10.086	0.495431	C35_Gaba_4
ATTTAGCCAGCTAATT	9.31877	10.4369	0.508639	C35_Gaba_1
ATTTAGCCAGCTTAAT	10.8927	4.40308	0.552166	C35_Glut_1
ATTTAGCCATTGTGCA	18.9136	7.4416	0.560522	C35_Gaba_10
ATTTGCAAGGCTACAT	6.93409	11.1347	0.560113	C35_Gaba_2
ATTTGCAAGTAAGTGG	2.55049	2.90312	0.488016	C35_Gaba_9
ATTTGTGAGCTAAAGG	13.0018	9.26208	0.495431	C35_Gaba_4
ATTTGTGAGTTACCGG	10.874	11.1	0.508639	C35_Gaba_1
CAAACAACAAGGAATC	5.30428	5.41517	0.525782	C35_Gaba_3
CAAACCGTCACAAGCT	10.7801	6.18067	0.552166	C35_Glut_1
CAAACGCGTATTGAGT	8.4779	0.14587	0.524558	C35_Glut_3
CAAACGCGTCATAGAT	16.5751	3.6502	0.530737	C35_Glut_10
CAAACTGGTGGATTGC	2.46915	2.34478	0.488016	C35_Gaba_9
CAAACTGGTTAGCTGA	10.0296	0.547687	0.524558	C35_Glut_3
CAAAGCGCAAAGCGCA	10.6515	4.45334	0.552166	C35_Glut_1
CAAAGCGCAACAGCCT	12.4158	6.37554	0.486882	C35_5-HT_neurons
CAAAGCGCATGACTAT	11.1977	3.9237	0.552166	C35_Glut_1
CAAAGGATCGCTATGG	9.87653	-1.96767	0.526327	C35_Glut_2
CAAAGGATCTAATTGG	11.3839	-2.99314	0.526327	C35_Glut_2
CAAAGTGAGCCTTAAA	9.52661	8.13645	0.508639	C35_Gaba_1
CAAAGTGAGGACCTGC	6.46445	8.35997	0.508639	C35_Gaba_1
CAAATCATCAGCTAAC	8.22832	9.97088	0.560113	C35_Gaba_2
CAAATCATCCCGAAGC	5.09994	11.1095	0.560113	C35_Gaba_2
CAAATCATCTATTGTC	11.134	-2.9902	0.526327	C35_Glut_2
CAACAATGTGGATTAT	11.5673	5.60769	0.552166	C35_Glut_1
CAACAATGTTAACACG	13.9512	-4.44805	0.526327	C35_Glut_2
CAACAGGCAGAAATTG	10.8705	8.82748	0.508639	C35_Gaba_1
CAACCCGCAGCTCAAC	9.39204	0.164373	0.524558	C35_Glut_3
CAACCCTTCACAGGAA	12.7259	4.06811	0.552166	C35_Glut_1
CAACCGGGTGCATTAG	11.236	3.31731	0.552166	C35_Glut_1
CAACTAGGTCGAAGTC	20.0031	6.80775	0.528424	C35_Glut_6
CAACTAGGTTCAAGCA	20.1044	2.79218	0.544478	C35_Gaba_5
CAACTAGGTTTAACCC	11.0441	4.56157	0.552166	C35_Glut_1
CAAGAACCACTTAACG	9.43235	-3.07045	0.524558	C35_Glut_3
CAAGAACCATGGTTAT	16.2105	3.04434	0.530737	C35_Glut_10
CAAGACAAGAAAGCAT	12.931	9.31237	0.495431	C35_Gaba_4
CAAGACAAGCCTCTCG	9.6086	2.94713	0.552166	C35_Glut_1
CAAGGCTGTCACGGAT	7.23172	-0.493647	0.524558	C35_Glut_3
CAAGGCTGTTGTAAAC	12.9061	7.09699	0.552166	C35_Glut_1
CAAGGCTGTTTGGTTC	16.8331	3.72001	0.530737	C35_Glut_10
CAAGTAACAGGCGATA	18.9094	7.69578	0.560522	C35_Gaba_10
CAAGTAACATTGCAGC	14.5874	11.5166	0.495431	C35_Gaba_4
CAAGTGAAGTAAGTGG	8.75563	7.14879	0.508639	C35_Gaba_1
CAATAAGCACCTGCTC	6.91024	8.35389	0.508639	C35_Gaba_1
CAATAAGCATTAGCCA	11.1363	11.5947	0.508639	C35_Gaba_1
CAATAAGCATTGTGTG	8.5498	9.67507	0.560113	C35_Gaba_2
CAATATGTCACGCGGT	10.2227	11.3265	0.508639	C35_Gaba_1
CAATATGTCGGTACGC	15.2379	4.04573	0.530737	C35_Glut_10
CAATATGTCGTACCGA	11.11	8.89984	0.508639	C35_Gaba_1
CAATCCTGTAACCACA	10.7344	-2.15197	0.526327	C35_Glut_2
CAATCCTGTTGTTGGA	6.60932	7.60628	0.525782	C35_Gaba_3
CAATCCTGTTTACGTC	5.00891	5.39352	0.525782	C35_Gaba_3
CAATCGCCATGTGGGA	9.86379	10.7888	0.508639	C35_Gaba_1
CAATGTGGTGCTTAGA	11.8889	7.90222	0.508639	C35_Gaba_1
CACAAGCGTGATCATG	21.1302	3.40584	0.544478	C35_Gaba_5
CACAAGCGTTAGCCAA	16.1836	3.46264	0.530737	C35_Glut_10
CACAAGCGTTAGGCGT	9.22656	0.218188	0.524558	C35_Glut_3
CACAATATCATAGCCG	12.4532	-2.18801	0.526327	C35_Glut_2
CACAGGCTCATTGACA	17.5016	1.55856	0.529093	C35_Gaba_8
CACAGGGAGCTGGAAA	12.0485	10.1344	0.495431	C35_Gaba_4
CACATACAGCACCACA	1.98435	1.92735	0.488016	C35_Gaba_9
CACATACAGGAGTCTT	11.3287	-1.48742	0.526327	C35_Glut_2
CACCAACCAACTAGAA	8.80977	7.28738	0.508639	C35_Gaba_1
CACCGGTAGCCGCTTT	10.0213	8.49141	0.508639	C35_Gaba_1
CACCGGTAGTCGCTAG	12.2557	5.17496	0.552166	C35_Glut_1
CACCGGTAGTCTATGA	7.46191	-0.049487	0.524558	C35_Glut_3
CACCTCAGTGGCTTCC	14.9152	3.89906	0.530737	C35_Glut_10
CACGCAATCACAGCGC	17.0942	6.49431	0.554909	C35_Glut_9
CACGCAATCACCTGCT	12.2248	6.85982	0.552166	C35_Glut_1
CACGCTAAGGAGTCGG	8.60407	-3.4858	0.524558	C35_Glut_3
CACGCTAAGGTCAAAG	11.4637	1.53366	0.526327	C35_Glut_2
CACTGACCATAGTCAT	6.77499	-2.81084	0.524558	C35_Glut_3
CACTGACCATATTGAC	11.423	1.85656	0.552166	C35_Glut_1
CACTTAAAGCCTGTTC	20.2718	9.193	0.528424	C35_Glut_6
CACTTAAAGGTAAGCA	8.27905	7.30648	0.508639	C35_Gaba_1
CAGAACCGTACTTAGG	8.86272	-1.37197	0.524558	C35_Glut_3
CAGAACCGTTCCATTA	11.1641	15.6592		C35_Glut_5
CAGAATCTCGATAACC	9.6121	9.57123	0.508639	C35_Gaba_1
CAGCATGTCTCCTCTT	14.8611	4.89347	0.543265	C35_Glut_7
CAGCATTAGACTATTG	7.25763	9.66037	0.560113	C35_Gaba_2
CAGCATTAGGGTGAAC	10.7256	7.94011	0.508639	C35_Gaba_1
CAGCCAATCCAATTAG	11.9286	5.93108	0.552166	C35_Glut_1
CAGCCAATCCCGTTGT	11.3977	4.38562	0.552166	C35_Glut_1
CAGCCTAAGAGAGCCG	8.45005	-1.68717	0.524558	C35_Glut_3
CAGCCTAAGGACTTAC	11.3988	2.981	0.552166	C35_Glut_1
CAGCCTTTCACAGCCA	20.6811	3.33625	0.544478	C35_Gaba_5
CAGCCTTTCGGTTAGT	12.168	1.71907	0.526327	C35_Glut_2
CAGCTAAGTTAGCAGC	6.39883	-1.08906	0.524558	C35_Glut_3
CAGCTATAGGTGTCCA	13.4395	4.09021	0.552166	C35_Glut_1
CAGCTCAAGACTATTG	12.4113	-4.09549	0.526327	C35_Glut_2
CAGCTCAAGGCCAATT	7.25502	9.31977	0.560113	C35_Gaba_2
CAGCTCAAGTATGTGC	16.617	0.748619	0.529093	C35_Gaba_8
CAGGACACAACTGGCT	7.84841	-4.53717	0.524558	C35_Glut_3
CAGGACACAGCACGAA	8.58776	8.38922	0.508639	C35_Gaba_1
CAGGACACAGGCATCT	3.97437	8.10094	0.525782	C35_Gaba_3
CAGGACACATTGTCAG	16.2738	3.20907	0.530737	C35_Glut_10
CAGGCTATCATAATCG	10.5944	4.05314	0.552166	C35_Glut_1
CAGGCTATCTAACCAA	8.30004	8.52183	0.508639	C35_Gaba_1
CAGGCTGGTTTGTGGA	15.0252	7.20892	0.543265	C35_Glut_7
CAGGGTGAGGTAAGGC	13.8702	6.67056	0.554909	C35_Glut_9
CAGGGTGAGTGAGCGG	7.41455	-0.705838	0.524558	C35_Glut_3
CAGGTCCAGAGAGGAG	12.415	2.69136	0.552166	C35_Glut_1
CAGGTGGAGGATCCGC	11.635	4.89081	0.552166	C35_Glut_1
CAGGTGGAGGTAAGGC	11.3585	8.30375	0.508639	C35_Gaba_1
CAGGTGGAGTAAACCC	9.96779	1.00999	0.524558	C35_Glut_3
CAGGTTTAGCATGCAT	9.48713	2.99118	0.552166	C35_Glut_1
CAGGTTTAGGGTTAGA	6.10779	5.33463	0.581984	C35_Gaba_7
CAGTACCCACTGACCG	7.21731	-0.211933	0.524558	C35_Glut_3
CAGTACCCAGCCAGTT	5.34526	6.65505	0.525782	C35_Gaba_3
CATAACGGTCAATACG	11.6463	-0.785755	0.526327	C35_Glut_2
CATAACGGTTCGGTAA	9.59146	4.29061	0.552166	C35_Glut_1
CATAAGCTCACTTCAT	15.5622	7.20846	0.543265	C35_Glut_7
CATAATGTCGGCCATA_1	8.4405	5.68825	0.508639	C35_Gaba_1
CATAGACTCGTTACAA	7.1251	-2.50909	0.524558	C35_Glut_3
CATAGCTAGCCGCAAC	8.62321	-1.91453	0.524558	C35_Glut_3
CATAGGCGTAAGCTCA	5.81245	10.0221	0.560113	C35_Gaba_2
CATAGGTTCTCACTCA	11.0344	8.16391	0.508639	C35_Gaba_1
CATAGTCAGCTGTACG	10.0852	9.09603	0.508639	C35_Gaba_1
CATAGTCAGGAGTAAT	8.5889	7.27981	0.508639	C35_Gaba_1
CATATCGCAAAGCCTC	14.3127	1.66928	0.552166	C35_Glut_1
CATATCGCAGCCAGTT	7.40928	-2.42631	0.524558	C35_Glut_3
CATCAATCATAATCCG	10.8953	-1.64266	0.526327	C35_Glut_2
CATCATAAGGCGCTTA	13.4629	10.8592	0.495431	C35_Gaba_4
CATCATAAGGCGGATG	5.48258	10.1344	0.560113	C35_Gaba_2
CATCATGCATGGAGGC	7.89434	-0.881565	0.524558	C35_Glut_3
CATCCCAGTTTGGCGG	10.5931	2.15066	0.552166	C35_Glut_1
CATCCTCAGGCTCATG	4.8795	11.6597	0.560113	C35_Gaba_2
CATCCTTCAATACTGT	8.74219	0.585792	0.524558	C35_Glut_3
CATCCTTCACAACCTA	12.4878	-4.15799	0.526327	C35_Glut_2
CATCCTTCAGTTTACG	9.4661	8.35069	0.508639	C35_Gaba_1
CATGAGGCATTGACAT	8.51633	7.72652	0.508639	C35_Gaba_1
CATGCAAGTCCGTAGG	15.6476	-2.79954	0.508639	C35_Gaba_1
CATGCGCAGCATGAAG	11.08	5.23026	0.552166	C35_Glut_1
CATGCGGGTATTGAGT	10.7619	-1.24877	0.526327	C35_Glut_2
CATGCGGGTTGGCGTG	8.47446	-0.344035	0.524558	C35_Glut_3
CATGGATTCCTACCTA	19.0473	5.85944	0.528424	C35_Glut_6
CATGGATTCGAGCTAT	21.5324	3.6085	0.544478	C35_Gaba_5
CATGGATTCGGGCCAT	10.9156	0.572516	0.526327	C35_Glut_2
CATGGCGGTAGTTAAC	3.12661	3.08287	0.488016	C35_Gaba_9
CATTATCTCTAGCGTG	14.8371	4.56742	0.543265	C35_Glut_7
CATTATCTCTTAGCGG	5.08748	11.1832	0.560113	C35_Gaba_2
CATTCATTCGATATTG	21.102	13.918	0.509297	C35_Glut_8
CATTGCGAGCATGTTA_1	9.32144	2.94923	0.552166	C35_Glut_1
CATTGTAAGACTTATG	9.21237	8.97868	0.560113	C35_Gaba_2
CATTGTAAGGTCATTA	7.85636	7.84773	0.508639	C35_Gaba_1
CATTGTGCACAATTAC	14.3355	3.74172	0.543265	C35_Glut_7
CATTGTGCATGCAACC	13.9529	-2.91832	0.526327	C35_Glut_2
CATTGTGCATTATCCC	13.6566	-2.80299	0.526327	C35_Glut_2
CATTTGTTCTCGCCTG	8.85451	9.69109	0.560113	C35_Gaba_2
CATTTGTTCTTGCTAT	14.7595	3.22674	0.543265	C35_Glut_7
CCAAACCCAACACTTG	11.0269	3.38267	0.552166	C35_Glut_1
CCAAACTAGGTTAGAG	8.21702	10.1357	0.560522	C35_Gaba_10
CCAAATCAGAATCGCT	10.6678	7.67357	0.508639	C35_Gaba_1
CCAAATCAGAGGAGGA	18.1944	2.13114	0.525782	C35_Gaba_3
CCAAATCAGCTGTCAG	12.8345	4.98739	0.552166	C35_Glut_1
CCAAATCAGGACCGCT	8.67247	11.1133	0.508639	C35_Gaba_1
CCAAATCAGGTCCTGA	7.66472	4.31762	0.552166	C35_Glut_1
CCAACATAGAATCTCA	8.29195	4.93718	0.552166	C35_Glut_1
CCAACATAGGAAGCAC	15.3203	6.26242	0.543265	C35_Glut_7
CCAACATAGTCAATTG	11.2488	8.5876	0.508639	C35_Gaba_1
CCAACCCGTCAAACTG	10.1375	-1.17527	0.526327	C35_Glut_2
CCAACCCGTGACCTGG	9.72647	11.0593	0.508639	C35_Gaba_1
CCAACCCGTGTTAGCA	9.73034	-8.74857	0.552166	C35_Glut_1
CCAAGGCTCAGCCAAT	15.3981	10.3279	0.495431	C35_Gaba_4
CCAAGTTAGGGATTAG	7.59678	8.63362	0.508639	C35_Gaba_1
CCAATATCAAATATCC	10.0132	3.54628	0.552166	C35_Glut_1
CCAATATCAGGAACTG	11.691	3.81043	0.552166	C35_Glut_1
CCACACAAGCTAGAAG	14.4094	-1.23303	0.526327	C35_Glut_2
CCACACAAGGCGAATA	14.1352	-3.45964	0.526327	C35_Glut_2
CCACAGGGTTTAGCGA	3.25598	6.06553	0.525782	C35_Gaba_3
CCACATTGTGTTTGTC	4.91644	5.4672	0.525782	C35_Gaba_3
CCACTTGGTTGCGCGA	13.3207	5.02727	0.552166	C35_Glut_1
CCAGCTAAGGTACCGC_1	20.3378	9.42086	0.528424	C35_Glut_6
CCAGCTGCACCCACAG	11.1935	6.28402	0.552166	C35_Glut_1
CCAGGAACATGTCAAT	4.10819	8.21078	0.525782	C35_Gaba_3
CCAGGATGTCAAAGGG	12.8858	-2.48558	0.526327	C35_Glut_2
CCAGGATGTCACCAAA	12.8188	3.93976	0.552166	C35_Glut_1
CCAGGATGTCCTTAGT	11.5992	-2.21187	0.526327	C35_Glut_2
CCAGGATGTTGTTGCT	11.9685	3.59829	0.552166	C35_Glut_1
CCAGTTTGTACGGTAC	20.8762	3.33151	0.544478	C35_Gaba_5
CCAGTTTGTCATGAGC	14.379	-2.90819	0.526327	C35_Glut_2
CCATAAATCACACAGT	8.95358	7.77755	0.508639	C35_Gaba_1
CCATAAATCTTAAGTG	11.5472	1.81273	0.552166	C35_Glut_1
CCATAGCCAGCAAGTG	20.8109	3.14988	0.544478	C35_Gaba_5
CCATATTTCGAGGAGT	9.69136	-0.441642	0.524558	C35_Glut_3
CCATCACTCATTACGA	6.78008	9.25955	0.560113	C35_Gaba_2
CCATCACTCCAATAGC	7.42875	0.629676	0.524558	C35_Glut_3
CCATCACTCCTCATCA	10.2965	3.90142	0.552166	C35_Glut_1
CCATCATGTGTTGTGA	13.9068	2.33713	0.552166	C35_Glut_1
CCATCATGTTGCCTCA	11.1194	0.373528	0.526327	C35_Glut_2
CCATTGTGTGTTCCCA	7.39825	-0.492505	0.524558	C35_Glut_3
CCATTGTGTTGGTGAC	12.6535	2.97094	0.552166	C35_Glut_1
CCCAAACCACAAACTT	14.3183	-2.02818	0.526327	C35_Glut_2
CCCAACCGTTCTTTAG	16.285	7.11965	0.554909	C35_Glut_9
CCCAATTGTCGTAAAT	13.0259	4.60687	0.552166	C35_Glut_1
CCCAGTTTCCACCTGT	15.1621	9.98423	0.495431	C35_Gaba_4
CCCGCTTCAGGCTGTT	4.67998	11.32	0.560113	C35_Gaba_2
CCCGTAAAGCACAGCC	21.0158	2.56039	0.544478	C35_Gaba_5
CCCGTAAAGTGTTGCG	10.8168	4.23816	0.552166	C35_Glut_1
CCCGTTGTCAAGCGCC	10.0988	7.49138	0.508639	C35_Gaba_1
CCCGTTGTCCGCCTAT	20.8277	3.34912	0.544478	C35_Gaba_5
CCCGTTGTCGAGGTGG	10.5107	4.49214	0.552166	C35_Glut_1
CCCTAATGTCAAAGGG	11.2291	2.26268	0.552166	C35_Glut_1
CCCTCAGTCGTTACTT	6.81843	10.2791	0.560113	C35_Gaba_2
CCCTCAGTCGTTTCGC	13.8782	4.23212	0.552166	C35_Glut_1
CCCTCATAGCTTAGTA	11.8308	2.47248	0.552166	C35_Glut_1
CCCTCATAGGAGTCGG	13.1743	6.1528	0.552166	C35_Glut_1
CCCTGGACACCTATAG	9.23298	8.89646	0.508639	C35_Gaba_1
CCCTGGACATGGAGGC	20.1601	2.42528	0.544478	C35_Gaba_5
CCCTGTTAGCATGACT	9.92863	8.79313	0.508639	C35_Gaba_1
CCCTGTTAGCGAGCGA	9.4836	-2.04755	0.526327	C35_Glut_2
CCCTTAATCGTTATCT	8.36047	8.39385	0.508639	C35_Gaba_1
CCGATGCAGACAACGA	16.5006	3.58256	0.530737	C35_Glut_10
CCGATGCAGCCTGAGC	10.5007	6.1412	0.552166	C35_Glut_1
CCGCAAATCATAATCG	14.1411	4.12516	0.552166	C35_Glut_1
CCGCAAATCGTTAGCG	22.7235	0.122959	0.528424	C35_Glut_6
CCGCAAATCGTTAGTA	13.0278	-1.974	0.526327	C35_Glut_2
CCGCAAGGTTAGCCAA	9.07769	8.82577	0.508639	C35_Gaba_1
CCGCACACAAAGCTAA	6.51338	-0.507911	0.524558	C35_Glut_3
CCGCACACACGAATTT	22.8537	0.146845	0.528424	C35_Glut_6
CCGCACACAGCCAGTT	10.2764	7.38111	0.508639	C35_Gaba_1
CCGCACACAGTTAAAG	10.5231	1.97472	0.552166	C35_Glut_1
CCGCCAACAGCTTACA	14.6373	6.05373	0.552166	C35_Glut_1
CCGCCAACATGTCAGC	13.6103	-3.57245	0.526327	C35_Glut_2
CCGCTAAAGCTTAACA	14.6076	10.1166	0.495431	C35_Gaba_4
CCGCTAGCACTGACCG	10.1807	4.39355	0.552166	C35_Glut_1
CCGGTAGGTAATGGCC	8.6111	7.49242	0.508639	C35_Gaba_1
CCGGTAGGTAGGATCC	9.16733	7.41657	0.508639	C35_Gaba_1
CCGGTAGGTTTGAGGC	19.0046	7.59917	0.560522	C35_Gaba_10
CCGGTTAAGGTAGCTT	9.34232	7.34518	0.508639	C35_Gaba_1
CCGTTAACAATTTGGT	9.37756	4.80518	0.552166	C35_Glut_1
CCGTTAACATTCCTCG	15.3399	2.88923	0.530737	C35_Glut_10
CCGTTATGTAATCGTG	14.0283	2.56458	0.552166	C35_Glut_1
CCGTTTGGTACAAAGA	16.9477	1.83351	0.529093	C35_Gaba_8
CCGTTTGGTTAAGTGT	9.6943	-1.923	0.526327	C35_Glut_2
CCTAAAGGTAAAGCGG	5.72382	10.3668	0.560113	C35_Gaba_2
CCTAAGCCATAAGTTC	9.98532	8.43017	0.508639	C35_Gaba_1
CCTAAGGTCACTCGCT	11.7187	-1.82104	0.526327	C35_Glut_2
CCTAATAAGTTGTCAA	6.82739	7.62204	0.525782	C35_Gaba_3
CCTACTGGTCCAAATG	13.0324	10.707	0.495431	C35_Gaba_4
CCTACTGGTTGCCTCA	15.7747	3.63864	0.530737	C35_Glut_10
CCTACTTCACGTTACA	11.4778	-2.49021	0.526327	C35_Glut_2
CCTAGTTGTGCTGTAA	10.7339	9.18953	0.508639	C35_Gaba_1
CCTATAGCAATGAGGT	12.1534	6.38992	0.552166	C35_Glut_1
CCTATAGCACGTAATT	20.7811	2.99679	0.544478	C35_Gaba_5
CCTATATTCCTAAATG	13.7492	3.39741	0.552166	C35_Glut_1
CCTATATTCCTGCGAA	12.5017	9.03679	0.495431	C35_Gaba_4
CCTATTTAGCAGCTCA	13.6435	4.54595	0.552166	C35_Glut_1
CCTATTTAGGAACCGG	20.702	13.0903	0.509297	C35_Glut_8
CCTATTTAGTTGTCTT	2.1429	8.02034	0.581984	C35_Gaba_7
CCTCAAACAAATACCT	7.5374	5.42962	0.508639	C35_Gaba_1
CCTCAAACAGTCTATG	14.2379	6.18262	0.552166	C35_Glut_1
CCTCAATGTATTCGCT	11.4437	2.09379	0.552166	C35_Glut_1
CCTCAATGTTGAGGTC	14.5276	5.81231	0.552166	C35_Glut_1
CCTCAATGTTTACGTC	18.9854	7.5983	0.560522	C35_Gaba_10
CCTCCTCTCCCTCAAC	6.81386	11.0968	0.560113	C35_Gaba_2
CCTCCTCTCCTCACTA	15.3001	2.833	0.530737	C35_Glut_10
CCTCCTCTCGCAAACT	14.0813	-1.79034	0.526327	C35_Glut_2
CCTCCTCTCGCAATCG	2.04464	1.79698	0.488016	C35_Gaba_9
CCTCCTGAGGCCTAAT	1.98651	1.94336	0.488016	C35_Gaba_9
CCTCCTGAGTCAATCA	13.7199	4.25088	0.552166	C35_Glut_1
CCTGAATAGGCTGGCT	12.9116	6.94788	0.486882	C35_5-HT_neurons
CCTGACTTCGCACAAT	13.9783	1.93123	0.552166	C35_Glut_1
CCTGAGTCAAGTCGCT	20.2848	7.0189	0.528424	C35_Glut_6
CCTGAGTCAGGAAGCC	13.6459	-2.2718	0.526327	C35_Glut_2
CCTGATGAGACAAACG	12.0095	4.1088	0.552166	C35_Glut_1
CCTGATGAGGAGCATA	16.1148	10.7017	0.495431	C35_Gaba_4
CCTGCTCCAACGTGCT	5.16944	10.8329	0.560113	C35_Gaba_2
CCTGCTCCACGGTACT	10.9731	10.7799	0.508639	C35_Gaba_1
CCTGGATCACTGACTA	9.95002	4.79355	0.552166	C35_Glut_1
CCTGGATCATAAGCAA	12.0978	3.00462	0.552166	C35_Glut_1
CCTGTAACAAATACCT	11.1813	3.7365	0.552166	C35_Glut_1
CCTGTAACACCCACCT	12.7016	6.21817	0.552166	C35_Glut_1
CCTGTAACATGTGGGA	12.8796	4.20522	0.552166	C35_Glut_1
CCTGTTGGTATACTGG	12.305	4.01367	0.552166	C35_Glut_1
CCTGTTGGTGGTGAGA	15.607	2.93399	0.530737	C35_Glut_10
CCTGTTGGTGTCCTGC	22.9154	0.88736	0.528424	C35_Glut_6
CCTTAACGTACGTTTC	11.6576	7.51147	0.508639	C35_Gaba_1
CCTTACTCACAATGTT	7.13007	10.3644	0.560113	C35_Gaba_2
CCTTACTCACCAACCG	14.3226	11.1365	0.495431	C35_Gaba_4
CCTTACTCACTGACCG	8.90744	-1.6669	0.524558	C35_Glut_3
CCTTAGTGTGTCCTGC	15.0294	10.2479	0.495431	C35_Gaba_4
CCTTATGTCCTTAATC	11.1084	-2.9658	0.526327	C35_Glut_2
CCTTCAGGTGTCCTGC	13.0279	2.69956	0.552166	C35_Glut_1
CCTTCGGTCATTTAGG	15.6676	0.0668429	0.560522	C35_Gaba_10
CCTTCGGTCTCGCCTG	8.97066	-0.896533	0.524558	C35_Glut_3
CCTTCGTAGATAACCC	9.95964	11.1619	0.508639	C35_Gaba_1
CCTTCGTAGCTCCTTA	10.53	4.71143	0.552166	C35_Glut_1
CCTTCGTAGGCATGAA	8.46882	7.17086	0.508639	C35_Gaba_1
CCTTCGTAGGCATTGT	10.631	-2.01042	0.526327	C35_Glut_2
CCTTGCGTCCTGTTCA	13.8134	4.39977	0.530737	C35_Glut_10
CCTTGTTCACCGTTCC	6.41052	3.36827	0.486882	C35_5-HT_neurons
CCTTTAGTCTTAGCCC	6.29158	3.25683	0.486882	C35_5-HT_neurons
CGAACAAAGAGCCGGA	10.0557	5.0975	0.552166	C35_Glut_1
CGAACAAAGGTCATTA	10.5335	9.98536	0.508639	C35_Gaba_1
CGAACCGGTCGTAATG	15.4409	2.89682	0.530737	C35_Glut_10
CGAACCGGTGAAACAA	16.5501	4.68925	0.543265	C35_Glut_7
CGAACCGGTTAAGCCA	9.28516	10.3963	0.508639	C35_Gaba_1
CGAAGAATCAAGCTAC	9.20626	3.8462	0.552166	C35_Glut_1
CGAAGAATCACACAGT	17.1474	1.78925	0.529093	C35_Gaba_8
CGAAGCCTCTAACCTT	12.4006	0.190044	0.526327	C35_Glut_2
CGAAGCGAGTTTGGGT	14.3296	-2.62363	0.526327	C35_Glut_2
CGAAGGCCATAAACCT	9.60136	4.29679	0.552166	C35_Glut_1
CGAAGTAAGGGCTTAT	14.9617	5.89724	0.543265	C35_Glut_7
CGAATATGTGACCTGG	11.0186	4.76619	0.552166	C35_Glut_1
CGAATCTAGCGCAATT	10.6734	5.77257	0.552166	C35_Glut_1
CGACAAGCAAAGGTAC	14.3811	10.3654	0.495431	C35_Gaba_4
CGACCTGCATCAGTAT	12.5369	4.07019	0.552166	C35_Glut_1
CGACTAAGTACAAAGA	9.20095	9.40712	0.560113	C35_Gaba_2
CGAGCGAAGCCACATG	16.4708	7.06225	0.554909	C35_Glut_9
CGAGCGAAGCCGCTAA	9.24887	9.28346	0.508639	C35_Gaba_1
CGAGCTGGTCCTAGTT	5.76672	10.0313	0.560113	C35_Gaba_2
CGAGCTGGTGATGATT	15.0521	10.124	0.495431	C35_Gaba_4
CGAGCTGGTTATGTGG	9.38926	9.85764	0.508639	C35_Gaba_1
CGAGCTGGTTGTAAAC	11.9322	-3.18539	0.526327	C35_Glut_2
CGAGGAAGTCCTTCTC	6.85874	7.56769	0.525782	C35_Gaba_3
CGAGGAAGTGTTGCAA	3.81735	7.44491	0.525782	C35_Gaba_3
CGAGGAAGTTAGGTGC	12.3122	10.0756	0.495431	C35_Gaba_4
CGAGGTGAGTAAGTCC	13.3303	3.71546	0.552166	C35_Glut_1
CGAGTCGGTGTCCTGC	10.7485	10.0293	0.508639	C35_Gaba_1
CGAGTCGGTTATAGCG	10.6274	11.7667	0.508639	C35_Gaba_1
CGAGTCGGTTTCGCCA	14.6036	2.06211	0.552166	C35_Glut_1
CGATATTCAGTTGCGT	7.15329	4.17917	0.552166	C35_Glut_1
CGATATTCATCCAGGT_1	12.8479	3.05157	0.552166	C35_Glut_1
CGATGTCCAAGGAATC	12.7606	-3.56969	0.526327	C35_Glut_2
CGATGTCCACATTGCA	10.6198	5.84419	0.552166	C35_Glut_1
CGATTCCTCGGTTACG	7.29055	-0.0896908	0.524558	C35_Glut_3
CGATTGAGTTGGGTTA	7.34497	-1.29772	0.524558	C35_Glut_3
CGATTGAGTTTAGCGA	21.0074	2.12309	0.544478	C35_Gaba_5
CGATTGAGTTTAGCTC_1	23.137	0.763785	0.528424	C35_Glut_6
CGATTTGCACACCAAC	13.2129	1.97421	0.552166	C35_Glut_1
CGATTTGCAGCTAACC	10.094	3.14892	0.552166	C35_Glut_1
CGCAATAGTATACTGG	13.799	5.03307	0.552166	C35_Glut_1
CGCAATCCAAGTCGCT	17.1457	-0.199036	0.529093	C35_Gaba_8
CGCAATGTCTGTTCAT	8.79644	10.899	0.508639	C35_Gaba_1
CGCACACAGCATTTCT	12.877	6.08647	0.552166	C35_Glut_1
CGCACCACACCTAATG	2.06909	1.92709	0.488016	C35_Gaba_9
CGCACCACATTGCGAC	10.3265	7.75031	0.508639	C35_Gaba_1
CGCATATAGCAAGATG	11.5004	0.298378	0.526327	C35_Glut_2
CGCATATAGTCACTAA	7.5922	-2.20246	0.524558	C35_Glut_3
CGCATTACAGTCTAGC	6.37197	-0.860717	0.524558	C35_Glut_3
CGCATTTGTAATCACG	10.1622	7.08243	0.508639	C35_Gaba_1
CGCATTTGTTAGCATG	5.95801	10.1746	0.560113	C35_Gaba_2
CGCCAAATCGTTAACA	14.9618	7.26779	0.543265	C35_Glut_7
CGCCACACATGGAGGC	7.53141	9.53256	0.560113	C35_Gaba_2
CGCCTCATCATTCATC	14.8375	-3.91756	0.526327	C35_Glut_2
CGCCTCATCCAAGTGT	17.1785	5.98978	0.554909	C35_Glut_9
CGCCTCATCCGCAAAT	13.0435	-0.744556	0.526327	C35_Glut_2
CGCCTCATCGTTTCCA	18.2191	5.30331	0.528424	C35_Glut_6
CGCCTGTGTTCACCCA	5.30966	11.8814	0.560113	C35_Gaba_2
CGCCTGTGTTGTTCAC	20.8542	14.76	0.509297	C35_Glut_8
CGCGATTCAGCTTACA	13.0565	2.5091	0.552166	C35_Glut_1
CGCGATTCATGCATAT	12.2693	5.83919	0.552166	C35_Glut_1
CGCGGATTCACCATTT	10.7065	2.8049	0.552166	C35_Glut_1
CGCTAACCAAACCTAT	7.39562	0.642286	0.524558	C35_Glut_3
CGCTAACCAAAGCTCC	16.1696	3.38827	0.530737	C35_Glut_10
CGCTAACCATTCAGCA	13.0099	-0.0650324	0.526327	C35_Glut_2
CGCTAATAGACACCGC	11.3259	1.70217	0.552166	C35_Glut_1
CGCTAATAGGATTTGC	16.456	7.15169	0.554909	C35_Glut_9
CGCTACTTCATTTAGG	2.1714	1.91487	0.488016	C35_Gaba_9
CGCTACTTCTGTTGCC	5.36617	9.24087	0.560113	C35_Gaba_2
CGCTATGAGGCGCATC	12.7447	12.6239	0.581984	C35_Gaba_7
CGCTCAGCAGCATTAT	9.55744	11.4329	0.508639	C35_Gaba_1
CGCTCCATCATTTGCT	12.0606	-4.46656	0.526327	C35_Glut_2
CGCTCCATCCCGCATT	11.8697	3.55895	0.552166	C35_Glut_1
CGCTTAACAAAGGCCA	10.3098	5.12004	0.552166	C35_Glut_1
CGCTTAACAGCAAGTG	18.3231	5.3956	0.528424	C35_Glut_6
CGCTTCTAGAACCTGT	10.7996	5.21575	0.552166	C35_Glut_1
CGCTTCTAGTGCTGTG	10.619	1.42779	0.524558	C35_Glut_3
CGGAATCGTGGGTGAA	18.6494	7.77882	0.560522	C35_Gaba_10
CGGACAACAGTAGGAT	13.2297	2.2734	0.552166	C35_Glut_1
CGGACAACATGTTGCA	11.0685	11.1348	0.508639	C35_Gaba_1
CGGACCTAGGAAACTG	9.87643	8.31537	0.508639	C35_Gaba_1
CGGAGTCTCACCAATA	13.1122	10.5496	0.495431	C35_Gaba_4
CGGAGTCTCATTACAG_1	7.14304	-2.04307	0.524558	C35_Glut_3
CGGAGTCTCATTGTTC	11.7483	7.54217	0.508639	C35_Gaba_1
CGGATAAAGCATTTCT	4.83527	11.4692	0.560113	C35_Gaba_2
CGGATTAGTCATCAAG_1	11.9726	1.5278	0.552166	C35_Glut_1
CGGCAATGTCTTGCAT	4.84799	6.46597	0.525782	C35_Gaba_3
CGGCTAATCACGCCAA	6.56577	-2.55865	0.524558	C35_Glut_3
CGGCTAATCTAATCCT	11.1808	5.84081	0.552166	C35_Glut_1
CGGCTCACAAACAACA	15.155	7.56928	0.543265	C35_Glut_7
CGGCTCACACTTAACG	9.33133	5.25448	0.552166	C35_Glut_1
CGGCTCACATAATGAG	8.24303	0.0720398	0.524558	C35_Glut_3
CGGGACAAGTAGGCGG	10.7027	4.45062	0.552166	C35_Glut_1
CGGGCTTAGGCATGAA	7.17514	5.83316	0.581984	C35_Gaba_7
CGGGCTTAGGCCTGGT	12.4941	3.90795	0.552166	C35_Glut_1
CGGGTATGTAGCTAAT	7.96058	-0.0262792	0.524558	C35_Glut_3
CGGGTCTAGATAAAGC	7.12155	-0.767037	0.524558	C35_Glut_3
CGGGTCTAGGATGATG	7.11688	5.91658	0.581984	C35_Gaba_7
CGGGTCTAGGTTAGCT	5.43289	10.2977	0.560113	C35_Gaba_2
CGGTAACGTTTACCGT	10.1715	4.76225	0.552166	C35_Glut_1
CGGTGAGAGCCTAATA	20.8804	14.8611	0.509297	C35_Glut_8
CGGTGAGAGCGAGCGA	9.58679	5.57452	0.552166	C35_Glut_1
CGGTGAGAGCTTTGGG	3.29581	5.60473	0.525782	C35_Gaba_3
CGGTTATAGAGGAGGA	16.6285	3.37548	0.530737	C35_Glut_10
CGGTTATAGGGCTTAT	13.1057	7.22654	0.508639	C35_Gaba_1
CGGTTCCGTGCATTTC	12.1869	6.9868	0.552166	C35_Glut_1
CGGTTCCGTTATCCTA	14.5756	6.00035	0.552166	C35_Glut_1
CGGTTTCTCAAGTGTC	0.539847	8.036	0.662528	C35_Gaba_6
CGTAACTAGTTTGAGC	20.6698	13.3992	0.509297	C35_Glut_8
CGTAATGGTGTGAGAG	11.6615	3.28632	0.552166	C35_Glut_1
CGTACGGGTTTATGGG	11.5643	2.67125	0.552166	C35_Glut_1
CGTAGCGGTCATTGTC	17.2411	1.71492	0.529093	C35_Gaba_8
CGTAGCGGTTACAACG	7.10804	7.60118	0.525782	C35_Gaba_3
CGTAGCGGTTCATTTG	11.0516	4.15656	0.552166	C35_Glut_1
CGTAGTTAGACAAAGT	13.6285	3.78829	0.552166	C35_Glut_1
CGTAGTTAGATGCCTG	10.5864	3.71701	0.552166	C35_Glut_1
CGTAGTTAGGCGGATG	8.43831	-3.66708	0.524558	C35_Glut_3
CGTCAATAGGCAGGTG	14.4613	4.17265	0.543265	C35_Glut_7
CGTCATTGTAGGTTAT	9.60009	4.34006	0.552166	C35_Glut_1
CGTCATTGTGCACGCA	12.69	9.11063	0.495431	C35_Gaba_4
CGTGCACAGCTTAGCG	12.8197	12.5388	0.581984	C35_Gaba_7
CGTGCTGCAGGACCTT	5.84951	11.2985	0.560113	C35_Gaba_2
CGTGCTTTCGTCCTTA	13.9636	2.47332	0.552166	C35_Glut_1
CGTGGTTCAAACCCTA	13.2942	0.226459	0.526327	C35_Glut_2
CGTGGTTCAAAGCGGC	7.42832	5.39876	0.508639	C35_Gaba_1
CGTGGTTCAAGCGATG	7.432	9.44752	0.560113	C35_Gaba_2
CGTGGTTCACAGCCTG	9.85234	5.31814	0.552166	C35_Glut_1
CGTGTGTCAAGGTATA	9.59408	8.11918	0.508639	C35_Gaba_1
CGTGTTACAGTTTACG	10.2606	11.6754	0.508639	C35_Gaba_1
CGTTAACAGCTAAGTC	7.28858	9.81946	0.560113	C35_Gaba_2
CGTTAACAGGAGGGTT	8.6327	9.49281	0.560113	C35_Gaba_2
CGTTAACAGTAACGAG	16.1655	3.8565	0.530737	C35_Glut_10
CGTTAGGTCAAGCTTA	12.0845	-4.31555	0.526327	C35_Glut_2
CGTTAGGTCACTAGGT	8.03465	10.5275	0.560113	C35_Gaba_2
CGTTATTTCGTTATAG	11.1186	9.35676	0.508639	C35_Gaba_1
CGTTTGGAGACACCGC	8.28786	-1.16722	0.524558	C35_Glut_3
CGTTTGGAGGATCACT	2.21908	2.01136	0.488016	C35_Gaba_9
CGTTTGGAGGTGCTGC	6.04466	9.15052	0.560113	C35_Gaba_2
CTAAAGCTCATGAGCT	13.5857	5.27583	0.552166	C35_Glut_1
CTAAAGCTCCTCACTA	10.0538	7.06926	0.508639	C35_Gaba_1
CTAAAGCTCCTCATCA	20.084	2.47626	0.544478	C35_Gaba_5
CTAAAGCTCGTCCTTA	8.56226	4.06958	0.552166	C35_Glut_1
CTAAATGTCAAATCGC	14.5653	5.76519	0.552166	C35_Glut_1
CTAAATGTCAAGCGCC	7.41009	5.80161	0.581984	C35_Gaba_7
CTAAATGTCACTTTAC	11.8345	2.78863	0.552166	C35_Glut_1
CTAAATGTCCAGCACA	12.731	0.510554	0.526327	C35_Glut_2
CTAACCACAAGCTTAT	12.3656	5.32727	0.552166	C35_Glut_1
CTAACCACAGAGGGAG	14.6589	11.3954	0.495431	C35_Gaba_4
CTAACCCTCACAGACT	17.0151	6.46168	0.554909	C35_Glut_9
CTAACCCTCATCGTTT	21.2429	14.6244	0.509297	C35_Glut_8
CTAACCTGTACCGGAT	18.0979	5.58564	0.528424	C35_Glut_6
CTAACCTGTAGGATTT	11.7776	5.67497	0.552166	C35_Glut_1
CTAACCTGTTAACAGT	10.0004	8.49437	0.508639	C35_Gaba_1
CTAACCTGTTGTTGTC	8.79593	9.19869	0.508639	C35_Gaba_1
CTAAGGTTCATCCTAT	16.0751	2.89884	0.530737	C35_Glut_10
CTAAGTCAGGAGGGTT	17.4096	1.56539	0.529093	C35_Gaba_8
CTAAGTCAGGTAACGA	10.6237	10.9206	0.508639	C35_Gaba_1
CTAATAGTCGAGGTGG	5.72203	8.30163	0.486882	C35_5-HT_neurons
CTAATAGTCTCACAAA	10.5028	14.9079		C35_Glut_5
CTAATAGTCTGTAAGC	13.149	-4.53057	0.526327	C35_Glut_2
CTAATCCGTTAAGCTG	20.9473	3.28214	0.544478	C35_Gaba_5
CTAATTGAGGATTGAG	10.9745	7.09344	0.508639	C35_Gaba_1
CTACCGGCACTGACTA	10.7981	10.2058	0.508639	C35_Gaba_1
CTACCGGCATTGCAGC	10.3661	5.66721	0.552166	C35_Glut_1
CTACGAAGTCACCTAT	20.4032	3.21588	0.544478	C35_Gaba_5
CTACTTAGTGTTGCAA	11.6983	2.94877	0.552166	C35_Glut_1
CTAGATTCACAGGGAC	14.6208	-2.36557	0.526327	C35_Glut_2
CTAGATTCACATTGCA	9.35221	7.24932	0.508639	C35_Gaba_1
CTAGCGGGTTAGGCTA	4.96339	9.99278	0.560113	C35_Gaba_2
CTAGCGGGTTAGTACG	-3.89974	4.73077		C35_Glut_4
CTAGCTGAGAGAAGGG	6.27325	0.336288	0.524558	C35_Glut_3
CTAGCTGAGGACACTT	18.24	2.11738	0.525782	C35_Gaba_3
CTAGCTTGTGGCTTCC	11.3086	0.940012	0.526327	C35_Glut_2
CTAGGACGTCTAGCTT	12.2417	2.58992	0.552166	C35_Glut_1
CTAGGACGTCTTGCTG	10.4439	9.87448	0.508639	C35_Gaba_1
CTAGGACGTGCAATAT	13.6117	-4.95461	0.526327	C35_Glut_2
CTAGGCGGTTTCCACG	9.62466	-9.03047	0.552166	C35_Glut_1
CTAGTAATCCCGCATT	7.03385	7.70345	0.525782	C35_Gaba_3
CTAGTCGAGCGAGTAA	21.2847	14.4333	0.509297	C35_Glut_8
CTAGTCGAGCGATAAG	11.1481	2.92726	0.552166	C35_Glut_1
CTAGTCGAGGTTACGT	9.18314	7.3758	0.508639	C35_Gaba_1
CTAGTTGCACTCAACA	5.68965	10.4819	0.560113	C35_Gaba_2
CTATGACAGAGAGGCT	6.34891	-1.57131	0.524558	C35_Glut_3
CTATGACAGCGGATAA	10.8238	6.05178	0.552166	C35_Glut_1
CTATGACAGTTCCTCA	13.2732	5.56009	0.552166	C35_Glut_1
CTATGGCCAAACAACA	13.9486	4.55634	0.552166	C35_Glut_1
CTATGGCCAGCTCAAC	6.27582	7.34637	0.525782	C35_Gaba_3
CTATGTTTCTGGCTTC	4.69995	6.27127	0.525782	C35_Gaba_3
CTATTACTCTCATCAT	5.22957	5.23758	0.525782	C35_Gaba_3
CTATTCAGTACCAGGT	3.89705	8.21115	0.525782	C35_Gaba_3
CTATTCAGTGTTAGCA	9.47894	9.84503	0.508639	C35_Gaba_1
CTCAATAAGGTGTTAC	11.2306	9.01441	0.508639	C35_Gaba_1
CTCAATAAGTAAAGGT	12.3355	3.47263	0.552166	C35_Glut_1
CTCACAACAATAATCC	3.8925	5.63572	0.525782	C35_Gaba_3
CTCACAACAGCCAGAA	12.1595	3.58625	0.552166	C35_Glut_1
CTCACACTCGCTAAGT	7.57286	10.0902	0.560113	C35_Gaba_2
CTCACACTCTTGTCTG	9.23314	-2.82928	0.524558	C35_Glut_3
CTCACTCAGTAACAGG	11.7021	-3.10653	0.526327	C35_Glut_2
CTCAGGATCATGCTCC	10.4317	4.12739	0.552166	C35_Glut_1
CTCAGGATCCGCTAGA	0.461722	8.02007	0.662528	C35_Gaba_6
CTCAGGATCTCCATAT	13.5452	10.857	0.495431	C35_Gaba_4
CTCATCATCACATTGA	4.87789	7.9293	0.525782	C35_Gaba_3
CTCATCATCATTACAG	13.9935	-3.23797	0.526327	C35_Glut_2
CTCATCATCATTTGCT	13.7182	4.87173	0.552166	C35_Glut_1
CTCATCATCGCTTCTA	15.5818	0.184302	0.560522	C35_Gaba_10
CTCATGCTCACGCATG	10.3794	0.232159	0.524558	C35_Glut_3
CTCATGCTCGGTTAGT	10.1253	-1.50844	0.526327	C35_Glut_2
CTCATTAGTGTGTCCC	10.5009	3.37028	0.552166	C35_Glut_1
CTCATTGTCGATCAGT	12.2811	2.82651	0.552166	C35_Glut_1
CTCCAACTCAGCTAAC	19.8371	1.86284	0.544478	C35_Gaba_5
CTCCATCAGAGGATAT	10.546	5.05933	0.552166	C35_Glut_1
CTCCCTGAGACAAAGT	10.0439	4.73262	0.552166	C35_Glut_1
CTCCCTGAGCTATTAG	12.4595	3.92528	0.552166	C35_Glut_1
CTCCCTGAGCTGAGGG	6.67952	7.59678	0.525782	C35_Gaba_3
CTCCCTGAGGGTGAAC	10.8076	1.60968	0.552166	C35_Glut_1
CTCCCTGAGGTCGATT	5.93697	-0.362802	0.524558	C35_Glut_3
CTCCGGACAAATATCC	4.13326	9.78881	0.560113	C35_Gaba_2
CTCCGGACACCAACCG	14.6952	3.84511	0.530737	C35_Glut_10
CTCCGGACACTAAGAA	13.1475	-3.6313	0.526327	C35_Glut_2
CTCCGGACACTAAGTT	6.65964	11.2414	0.560113	C35_Gaba_2
CTCCGTCCAAGGTCGA	19.9371	5.08757	0.544478	C35_Gaba_5
CTCCTGAGTAAGCTTG	11.1337	11.612	0.508639	C35_Gaba_1
CTCCTGAGTAATGACT	14.2488	2.08299	0.552166	C35_Glut_1
CTCCTGAGTGATGAAA	13.4944	10.5517	0.495431	C35_Gaba_4
CTCGACAAGCGCAATT	11.7613	2.51026	0.552166	C35_Glut_1
CTCGCTCCAATCCCTT	13.3722	4.71581	0.552166	C35_Glut_1
CTCGCTCCAGTAAAGC	13.8695	-5.08897	0.526327	C35_Glut_2
CTCGTTATCCCGTTTA	13.2532	3.77237	0.552166	C35_Glut_1
CTCGTTATCTAACCAA	4.95013	5.33019	0.525782	C35_Gaba_3
CTCTCACAGTAGCCAT	10.07	8.2681	0.508639	C35_Gaba_1
CTCTGTTCAACCGCCA	9.3056	7.29977	0.508639	C35_Gaba_1
CTCTGTTCACGAATCC	20.542	6.80358	0.528424	C35_Glut_6
CTGAATATCATTAGCA	6.48106	-2.22701	0.524558	C35_Glut_3
CTGACATAGGGACTAA	20.8832	3.14802	0.544478	C35_Gaba_5
CTGACATAGTCCTGAG	10.1482	4.60869	0.552166	C35_Glut_1
CTGACCAAGCCAGGTC	15.7269	2.8721	0.530737	C35_Glut_10
CTGCTACTCAATGTCA	21.612	3.51149	0.544478	C35_Gaba_5
CTGCTACTCATGTGGT	10.3865	-2.88505	0.526327	C35_Glut_2
CTGCTACTCATTGCAA	9.76195	0.260085	0.524558	C35_Glut_3
CTGCTACTCCGGGACT	8.39484	-0.47884	0.524558	C35_Glut_3
CTGCTATGTCAAAGAA	10.5192	14.8206		C35_Glut_5
CTGCTATGTCCTAATC	12.723	4.40759	0.552166	C35_Glut_1
CTGCTATGTGCACGCA	12.9492	2.70617	0.552166	C35_Glut_1
CTGCTATGTTACTAGG	13.8603	-2.28353	0.526327	C35_Glut_2
CTGGACCAGCGGCTGT	9.34745	7.1563	0.508639	C35_Gaba_1
CTGGACCAGTAGCTTA	11.1865	6.51346	0.552166	C35_Glut_1
CTGGATGTCCCTGATC	9.93306	7.15569	0.508639	C35_Gaba_1
CTGGTCAAGAATCTCA	23.1483	0.237709	0.528424	C35_Glut_6
CTGGTTACAGCTCAAC	9.76844	9.08963	0.508639	C35_Gaba_1
CTGGTTACATCAATCG	10.4009	-1.76996	0.526327	C35_Glut_2
CTGGTTTGTCATGAGC	6.45554	0.433405	0.524558	C35_Glut_3
CTGTACCTCATGCGTG	14.4439	-2.98652	0.526327	C35_Glut_2
CTGTACCTCCAAGTGT	4.09068	9.77275	0.560113	C35_Gaba_2
CTGTGTGAGCATGTCG	8.64214	-1.30124	0.524558	C35_Glut_3
CTGTGTGAGCATTTCT	14.0187	2.62558	0.552166	C35_Glut_1
CTGTGTGAGCTATATG	4.14617	9.75063	0.560113	C35_Gaba_2
CTGTGTGAGGCTGGCT	16.7462	3.60674	0.530737	C35_Glut_10
CTGTGTGAGGGTGAGT	11.4012	3.44301	0.552166	C35_Glut_1
CTGTTAAAGCCTGTTC	14.1633	3.64322	0.552166	C35_Glut_1
CTGTTAAAGGTTTGAC	12.465	-2.85503	0.526327	C35_Glut_2
CTGTTGGAGCTTATGA	21.2484	14.5044	0.509297	C35_Glut_8
CTGTTGGAGTAGCTTA	11.3048	3.0379	0.552166	C35_Glut_1
CTGTTGGAGTCTATGA	9.98078	2.66174	0.552166	C35_Glut_1
CTGTTTAGTGCTCCAC	2.98799	5.64096	0.525782	C35_Gaba_3
CTGTTTAGTGTAATAC	8.02473	-1.026	0.524558	C35_Glut_3
CTTAACAAGCAGGTGG	3.32992	6.11494	0.525782	C35_Gaba_3
CTTAACAAGCCTGTTC	10.5981	2.40352	0.552166	C35_Glut_1
CTTAACAAGTTGTCAA	5.68384	-1.69601	0.524558	C35_Glut_3
CTTAAGATCACGCCAA	10.1196	6.23218	0.552166	C35_Glut_1
CTTAAGATCATTAGGC	8.32294	-1.50401	0.524558	C35_Glut_3
CTTAAGGGTCATGCCC	21.076	1.82342	0.544478	C35_Gaba_5
CTTACCGGTAGGTTGC	7.62059	-2.03147	0.524558	C35_Glut_3
CTTACCTCACAAACTT	4.32207	6.96307	0.525782	C35_Gaba_3
CTTACCTCACAGAAAC	9.62085	3.65911	0.552166	C35_Glut_1
CTTAGGAGTTGTTGCT	5.69741	9.14096	0.560113	C35_Gaba_2
CTTATTGGTTAGCCAA	7.17272	-0.959892	0.524558	C35_Glut_3
CTTCAAGCAAAGCTCC	10.0737	2.62166	0.552166	C35_Glut_1
CTTCAATTCGCTAGAT	11.9545	5.52459	0.552166	C35_Glut_1
CTTCACTCAACCCTAA	16.4151	3.6194	0.530737	C35_Glut_10
CTTCACTCACCCACCT	11.1114	5.37706	0.552166	C35_Glut_1
CTTCAGGAGCCTGTGA	14.4765	-4.18772	0.526327	C35_Glut_2
CTTCATCCACGAATTT	9.82597	11.2687	0.508639	C35_Gaba_1
CTTCTAAGTCACAAAT	9.93243	5.34209	0.552166	C35_Glut_1
CTTCTAAGTGTCCAAA	20.308	9.12801	0.528424	C35_Glut_6
CTTCTCAAGTCAATTG	5.96972	-1.17358	0.524558	C35_Glut_3
CTTGAACAGCACTAAC	15.8678	4.63272	0.543265	C35_Glut_7
CTTGAACAGGAACGGT	13.4115	-2.72852	0.526327	C35_Glut_2
CTTGAACAGGGCTTAT	16.6406	3.50606	0.530737	C35_Glut_10
CTTGAATCAATAATGG	18.9534	7.6259	0.560522	C35_Gaba_10
CTTGACGAGCGGTTAT_1	7.40504	-0.495952	0.524558	C35_Glut_3
CTTGCTCAGGCATGAA	18.2483	5.55147	0.528424	C35_Glut_6
CTTGGACCAAGGTCGA	15.6619	-2.50828	0.508639	C35_Gaba_1
CTTGGACCATGATTGT	12.5422	5.29185	0.552166	C35_Glut_1
CTTGTAAAGTTGGGCC	7.08271	10.7958	0.560113	C35_Gaba_2
CTTGTCCAGGAGTCGG	13.4852	-1.74664	0.526327	C35_Glut_2
CTTGTCCAGTCATTGA	20.7037	13.8236	0.509297	C35_Glut_8
CTTGTTTAGACAAGTG	12.4723	6.99213	0.486882	C35_5-HT_neurons
CTTGTTTAGCAAGGTA	8.67886	0.777539	0.524558	C35_Glut_3
CTTTAGTTCAGAAACG	12.6436	4.4775	0.552166	C35_Glut_1
CTTTATGGTTGGTTAG	13.0149	9.26458	0.495431	C35_Gaba_4
CTTTGAGCACAAACTT	17.0681	1.80794	0.529093	C35_Gaba_8
CTTTGGGAGTTAGGCT	9.54878	4.37058	0.552166	C35_Glut_1
CTTTGGTGTGATGATT	19.8336	6.35571	0.528424	C35_Glut_6
CTTTGTCCATCTTGAG	12.0306	5.10114	0.552166	C35_Glut_1
GAAACCCGTGTGCAAC	11.3416	6.65852	0.552166	C35_Glut_1
GAAACCCGTTTCCGGC	10.1578	4.56392	0.552166	C35_Glut_1
GAAACTGAGAGGAGTC	11.7516	5.54786	0.552166	C35_Glut_1
GAAACTGAGTATTGCA	11.3778	4.23754	0.552166	C35_Glut_1
GAAACTGAGTCTTGAA	13.0518	3.62664	0.552166	C35_Glut_1
GAAAGCCAGGATTGAG	14.4982	-1.38059	0.526327	C35_Glut_2
GAAAGGCTCGAGCAAA	14.5108	1.89424	0.552166	C35_Glut_1
GAAAGGCTCGGGATTT	9.08293	7.32458	0.525782	C35_Gaba_3
GAAAGGCTCTGGCTTC	8.15479	7.98436	0.508639	C35_Gaba_1
GAACACAAGGACGTAA	9.8774	10.0661	0.508639	C35_Gaba_1
GAACCAAAGTTCCTCA	6.84962	-1.75614	0.524558	C35_Glut_3
GAACCAGCACAGCCAT	9.83303	3.81547	0.552166	C35_Glut_1
GAACCGCTCCAGGAAA	11.741	4.48619	0.552166	C35_Glut_1
GAACCTGTCTCGCCTG	13.3198	2.19111	0.552166	C35_Glut_1
GAACCTTAGGACTAAG	21.1436	13.0427	0.509297	C35_Glut_8
GAACCTTAGGCGTAAA	20.9611	2.40704	0.544478	C35_Gaba_5
GAACCTTAGTGTTGCG	10.7361	2.06536	0.552166	C35_Glut_1
GAACGAATCGTAATCA	13.9123	3.541	0.552166	C35_Glut_1
GAACTTATCACAGCGC	5.0526	5.14913	0.525782	C35_Gaba_3
GAAGCCTGTGATGAGG	9.14564	6.16423	0.552166	C35_Glut_1
GAAGCCTGTGCTCACC	7.32998	9.08658	0.560113	C35_Gaba_2
GAAGCCTGTTGTTGGA	8.95943	-1.40302	0.524558	C35_Glut_3
GAAGCCTGTTTCGCGC	8.51376	9.40408	0.560113	C35_Gaba_2
GAAGCTAAGCTAAGTC	5.60558	11.905	0.560113	C35_Gaba_2
GAAGGAACAATAGTCT	7.46858	-1.83897	0.524558	C35_Glut_3
GAAGGATGTTTACCGT	11.5068	-1.00693	0.526327	C35_Glut_2
GAAGGCCCAATTGAGA	18.0543	-0.819777	0.529093	C35_Gaba_8
GAAGGCTAGGGTTAGA	6.00525	11.1845	0.560113	C35_Gaba_2
GAAGGCTAGGTCCTAG	-3.69843	4.277		C35_Glut_4
GAAGTCAAGTTAGGCT	11.5329	-3.88235	0.526327	C35_Glut_2
GAAGTGATCCTCAGCT	8.48404	7.92332	0.508639	C35_Gaba_1
GAATTTGTCAATCATG	12.8085	5.71241	0.552166	C35_Glut_1
GAATTTGTCAGCTAAC	13.5881	7.10905	0.554909	C35_Glut_9
GAATTTGTCATTACTC	7.55128	8.48696	0.508639	C35_Gaba_1
GAATTTGTCTTAAGTG	15.5251	10.5283	0.495431	C35_Gaba_4
GACAATACATAGCAGG	4.0268	9.57298	0.560113	C35_Gaba_2
GACAATACATGGTTAT	9.10495	4.9873	0.552166	C35_Glut_1
GACACCGGTACCGAAC	23.2369	0.148909	0.528424	C35_Glut_6
GACACCGGTCAATACG	11.5059	3.5298	0.552166	C35_Glut_1
GACACTAGTCATGAGC	9.23577	-0.599348	0.524558	C35_Glut_3
GACACTAGTCTTACTA	21.2302	12.9719	0.509297	C35_Glut_8
GACACTAGTGATGAAA	11.6251	3.79037	0.552166	C35_Glut_1
GACACTAGTGCAATAT	8.24977	9.78129	0.560113	C35_Gaba_2
GACATAGAGGGATGCG	10.7483	10.6182	0.508639	C35_Gaba_1
GACATAGAGTTGCGTG	9.71233	4.27424	0.552166	C35_Glut_1
GACATTATCATTAGGC	9.56812	-9.10674	0.552166	C35_Glut_1
GACATTATCGTTCACC	9.2052	5.08611	0.552166	C35_Glut_1
GACCGAACATTGTGGC	15.8774	3.10042	0.530737	C35_Glut_10
GACCGTTCACTAGGTC	8.54518	-0.449574	0.524558	C35_Glut_3
GACCTAAGTACCGAAC	10.6316	11.2605	0.508639	C35_Gaba_1
GACCTCAAGCCTTAAA	11.6557	3.3791	0.552166	C35_Glut_1
GACCTCAAGCGCTAAT	8.55003	-1.96799	0.524558	C35_Glut_3
GACCTGATCTCCATGC	8.60492	9.7752	0.560113	C35_Gaba_2
GACCTTTGTGTTTGCT	9.66447	2.98495	0.552166	C35_Glut_1
GACCTTTGTTATTGCC	14.8528	-4.14307	0.526327	C35_Glut_2
GACCTTTGTTCCAGGG	20.0344	2.62235	0.544478	C35_Gaba_5
GACCTTTGTTGGTTAG	15.6899	-2.76109	0.508639	C35_Gaba_1
GACGCAACACTTCACT	11.4059	2.93851	0.552166	C35_Glut_1
GACGCAACAGGCTTCG	5.4291	11.927	0.560113	C35_Gaba_2
GACGCCTAGGCACAGG	6.07834	-1.98371	0.524558	C35_Glut_3
GACGTAAAGCCTGACA	8.0464	-1.66637	0.524558	C35_Glut_3
GACGTAAAGCTGAGGG	15.6458	7.42955	0.543265	C35_Glut_7
GACGTAAAGTGAGCAA	6.58224	-1.67746	0.524558	C35_Glut_3
GACTCACCAGGCATCT	12.5511	3.18629	0.552166	C35_Glut_1
GACTTACAGTAACGGA	12.6242	-4.18811	0.526327	C35_Glut_2
GACTTAGGTGTTGCAA	15.9013	1.49692	0.529093	C35_Gaba_8
GACTTAGGTTACCGGG	14.1831	4.25362	0.552166	C35_Glut_1
GACTTGGTCGCTATAA	6.2734	8.1904	0.525782	C35_Gaba_3
GAGAAACGTAATGACT	15.8455	-0.80444	0.552166	C35_Glut_1
GAGAACCAGACTAAGG	11.5621	-3.35404	0.526327	C35_Glut_2
GAGAGGCGTCAAAGGG	9.42767	9.66714	0.508639	C35_Gaba_1
GAGAGGCGTCCGTGAG	7.58112	-1.86242	0.524558	C35_Glut_3
GAGAGGCGTCGTTACT	14.439	-2.32925	0.526327	C35_Glut_2
GAGATAAGTGATTTGG	10.6151	4.39617	0.552166	C35_Glut_1
GAGATAAGTTTACGTC	18.1913	7.89037	0.560522	C35_Gaba_10
GAGCAAATCCACCCTG	15.0262	-4.01012	0.526327	C35_Glut_2
GAGCATGCAAAGGCCA	16.6432	3.39683	0.530737	C35_Glut_10
GAGCATGCAAGGGTTG	10.7411	2.3373	0.552166	C35_Glut_1
GAGCATGCACGTAATT	15.4603	6.38477	0.554909	C35_Glut_9
GAGCATGCAGTTAGCC	20.2092	9.46497	0.528424	C35_Glut_6
GAGCATGCAGTTATCG	10.6333	7.83975	0.508639	C35_Gaba_1
GAGCATGCATTAGGTT	11.0584	4.06458	0.552166	C35_Glut_1
GAGCCACTCAAGCGCC	11.5566	5.60792	0.552166	C35_Glut_1
GAGCCACTCATGCCTC	16.0928	10.8089	0.495431	C35_Gaba_4
GAGCCACTCCTCCATA	7.48782	5.99637	0.581984	C35_Gaba_7
GAGCCTTCAAGGACCA	13.1665	2.08264	0.552166	C35_Glut_1
GAGCCTTCAAGTAAGC	14.7937	7.16703	0.543265	C35_Glut_7
GAGCGAAGTCGCAATA	15.0056	-3.87626	0.526327	C35_Glut_2
GAGCGAAGTTTGAGCA	15.5123	7.55354	0.543265	C35_Glut_7
GAGCGGTCAGGTCCTG	4.93702	11.3567	0.560113	C35_Gaba_2
GAGCTGCTCGCTTGCT	9.90621	3.65703	0.552166	C35_Glut_1
GAGCTTAGTCATAAGT	9.89313	2.60391	0.552166	C35_Glut_1
GAGCTTGTCGTTAAGC	4.4221	10.1995	0.560113	C35_Gaba_2
GAGGACTAGCATGAAG	6.38935	9.62335	0.560113	C35_Gaba_2
GAGGACTAGTTTGTCT	9.61333	6.73857	0.508639	C35_Gaba_1
GAGGAGGCATTAGCCA	7.59123	-0.656472	0.524558	C35_Glut_3
GAGGCAAGTAGTAAGA	7.73221	-0.877062	0.524558	C35_Glut_3
GAGGCTTGTACCGAAC	11.4069	3.73034	0.552166	C35_Glut_1
GAGGCTTGTCCTAGTT	9.33741	9.77425	0.508639	C35_Gaba_1
GAGGCTTGTCGACTAA	11.0874	2.18917	0.552166	C35_Glut_1
GAGGCTTGTGATGAAA	12.5372	6.13833	0.552166	C35_Glut_1
GAGGGAGCAAGGTATA	11.3813	4.62203	0.552166	C35_Glut_1
GAGGGAGCAATAACCT	19.7295	2.80568	0.544478	C35_Gaba_5
GAGGTACAGAGGATAT	11.5336	2.09717	0.552166	C35_Glut_1
GAGTAACCACTTAACG	10.8756	3.79513	0.552166	C35_Glut_1
GAGTAACCAGCTTAAT	7.36037	8.58553	0.508639	C35_Gaba_1
GAGTAACCAGGGAGGA	13.0549	7.87878	0.486882	C35_5-HT_neurons
GAGTATCTCAGCCAAT	7.85328	5.59709	0.508639	C35_Gaba_1
GAGTATCTCGATTATG	6.68547	4.93919	0.560522	C35_Gaba_10
GAGTCATTCCTTCTAG	10.384	4.21656	0.552166	C35_Glut_1
GAGTGAGGTTACCTGT	13.0488	9.33554	0.495431	C35_Gaba_4
GAGTGAGGTTTAAAGC	5.03893	6.31077	0.525782	C35_Gaba_3
GAGTGTTTCATTGTTC	10.4203	9.86245	0.508639	C35_Gaba_1
GAGTGTTTCTTAGGGT	8.18281	9.26943	0.560113	C35_Gaba_2
GAGTTGCGTATGGTGC	-1.5397	9.35433	0.662528	C35_Gaba_6
GAGTTGCGTCAAGACC	13.5473	2.33889	0.552166	C35_Glut_1
GAGTTGCGTTAAATGC	11.8622	4.46798	0.552166	C35_Glut_1
GAGTTGCGTTTGTGGA	8.11983	9.12645	0.560113	C35_Gaba_2
GAGTTTGGTCACCTAT	9.64237	-0.576173	0.524558	C35_Glut_3
GAGTTTGGTTCGGGAT	18.243	5.6413	0.528424	C35_Glut_6
GATAACGAGAGGAAGG	8.71261	3.55827	0.552166	C35_Glut_1
GATAACGAGCATGACT	8.27144	7.19209	0.508639	C35_Gaba_1
GATAACGAGCCTTAAA	8.45074	-3.01441	0.524558	C35_Glut_3
GATAACGAGGTTACGT	10.6385	8.39475	0.508639	C35_Gaba_1
GATAAGCCAGGCCTTG	12.1258	2.37455	0.552166	C35_Glut_1
GATAAGCCATTGTGAT	12.98	5.19873	0.552166	C35_Glut_1
GATAGACCACATAGCC	20.3713	1.89177	0.544478	C35_Gaba_5
GATCAAGAGATTCCTT	8.16026	3.64173	0.552166	C35_Glut_1
GATCAAGAGCATGGTT	11.354	1.07105	0.552166	C35_Glut_1
GATCAGGCAAACTAAG	9.19353	6.95545	0.508639	C35_Gaba_1
GATCAGGCACAAAGAC	10.5032	8.29684	0.508639	C35_Gaba_1
GATCAGGCACTTCATC	10.058	3.07319	0.552166	C35_Glut_1
GATCAGTTCGATTTAG	13.2136	2.23265	0.552166	C35_Glut_1
GATCGAGCAAACCTAT	6.11216	9.22166	0.560113	C35_Gaba_2
GATCGAGCACAGGAAT	11.0618	8.32159	0.508639	C35_Gaba_1
GATCGATTCCGCCTAT	11.4935	8.11829	0.508639	C35_Gaba_1
GATCGCTCAAGTGTTT	8.45875	-3.44611	0.524558	C35_Glut_3
GATGAGGGTAATCACG	14.3214	-2.09859	0.526327	C35_Glut_2
GATGCAGCATAATGTC	13.0719	6.32003	0.552166	C35_Glut_1
GATGCATTCTGTAATG	14.6471	11.5388	0.495431	C35_Gaba_4
GATGCGACACACAATT	11.1147	6.23463	0.552166	C35_Glut_1
GATGCTTAGCACAGCC	9.97347	6.97511	0.508639	C35_Gaba_1
GATGGCTGTAACCACA	4.6037	6.47427	0.525782	C35_Gaba_3
GATGGCTGTGCTAGAC	3.2665	3.42244	0.488016	C35_Gaba_9
GATTACGGTAAAGCAA	12.1499	6.86212	0.552166	C35_Glut_1
GATTACGGTACGATTG	19.2722	5.93317	0.528424	C35_Glut_6
GATTACTCAAACAACA	9.61297	2.96808	0.552166	C35_Glut_1
GATTAGCTCTTAGGAC	-2.69615	5.58618		C35_Glut_4
GATTATGTCGCTAGTG	11.7612	5.06368	0.552166	C35_Glut_1
GATTCAATCCGCAACA	7.16556	5.94096	0.662528	C35_Gaba_6
GATTCAGGTACCGTAA	13.2185	5.50299	0.552166	C35_Glut_1
GATTCAGGTCCTTCAG	8.238	-4.24565	0.524558	C35_Glut_3
GATTCGCCAATTTGGT	19.6534	5.38901	0.544478	C35_Gaba_5
GATTGATGTCAACAAT	4.33188	5.09833	0.525782	C35_Gaba_3
GATTGATGTTTACCGT	13.3933	2.44674	0.552166	C35_Glut_1
GATTGCAGTCATCATC	20.1526	13.572	0.509297	C35_Glut_8
GATTGCAGTTACCGGG	15.6142	5.06826	0.543265	C35_Glut_7
GATTGCGTCCGGCTAA	11.0775	9.04893	0.508639	C35_Gaba_1
GATTGCGTCGTTACTT	11.0405	5.99577	0.552166	C35_Glut_1
GATTGGCGTACTTCAC	12.6541	2.87756	0.552166	C35_Glut_1
GATTGGCGTTCATCTA	17.0986	1.70609	0.529093	C35_Gaba_8
GATTGGCGTTGGTTCT	10.6965	11.6969	0.508639	C35_Gaba_1
GATTGGCGTTGTCATC	14.2523	-0.832018	0.526327	C35_Glut_2
GATTGGTTCTCGACCT	14.3071	6.05701	0.552166	C35_Glut_1
GATTGTTCAACATAAG	11.9212	7.19022	0.508639	C35_Gaba_1
GATTTGCAGGCATTGT	5.08613	7.84117	0.525782	C35_Gaba_3
GATTTGCAGTTTCCTG	16.9369	6.39611	0.554909	C35_Glut_9
GCAAACAAGACAAAGT	11.2388	3.76277	0.552166	C35_Glut_1
GCAAACAAGTCGCTAG	14.1215	-2.05384	0.526327	C35_Glut_2
GCAAACTTCATGTTTC	9.72187	11.0466	0.508639	C35_Gaba_1
GCAAACTTCGACAAAG	7.91073	-1.60073	0.524558	C35_Glut_3
GCAAACTTCGTTTCGC	9.9174	-8.54551	0.552166	C35_Glut_1
GCAACAGCATACTCCT	11.7868	-2.13574	0.526327	C35_Glut_2
GCAACAGCATCCCGCT	16.4005	1.13925	0.529093	C35_Gaba_8
GCAAGCCTCAGGAAGC	13.2952	-0.226004	0.526327	C35_Glut_2
GCAAGCCTCATGCTAA	6.80554	7.7556	0.525782	C35_Gaba_3
GCAAGCCTCCAACTGG	8.53762	-0.484721	0.524558	C35_Glut_3
GCAAGCCTCCCGTTTA	3.62501	3.66434	0.488016	C35_Gaba_9
GCAAGCCTCGTTTCGC	20.3501	6.57318	0.528424	C35_Glut_6
GCAAGTCGTTATCCGT_1	8.19697	-2.14426	0.524558	C35_Glut_3
GCAAGTGCACCTGTAA_1	13.1553	-3.47057	0.526327	C35_Glut_2
GCAATCTAGTCAATCA	21.3535	13.3441	0.509297	C35_Glut_8
GCAATGTTCGCTTCTA	11.9723	7.51782	0.508639	C35_Gaba_1
GCACATTAGGGTGAGT	6.89752	7.91724	0.525782	C35_Gaba_3
GCACCTAAGTCAGGCC	11.4238	1.61076	0.552166	C35_Glut_1
GCACCTAAGTTATGGC	14.6693	-1.14687	0.526327	C35_Glut_2
GCACCTAAGTTCCCAC	11.5728	3.05405	0.552166	C35_Glut_1
GCACGCTAGACTTACA	8.28503	-0.777263	0.524558	C35_Glut_3
GCACTAAGTCCGTAGG	11.6545	5.48886	0.552166	C35_Glut_1
GCAGCCAGTTAGCATG	20.0504	2.49276	0.544478	C35_Gaba_5
GCAGCCAGTTTGGTTC	7.15063	0.975415	0.524558	C35_Glut_3
GCAGCTATCCCTCATA	15.3343	5.96909	0.543265	C35_Glut_7
GCAGCTATCGCTTGCT	16.4205	1.45645	0.529093	C35_Gaba_8
GCAGGAAGTCCTTTAA	6.80159	-0.312258	0.524558	C35_Glut_3
GCAGGAAGTCGAAGTC	5.08343	11.0329	0.560113	C35_Gaba_2
GCAGGACCAACAACAA	12.7763	2.34841	0.552166	C35_Glut_1
GCAGGACCATCATGTG	9.53293	7.35791	0.508639	C35_Gaba_1
GCAGGATAGCTAGAAG	6.07668	-0.983528	0.524558	C35_Glut_3
GCAGGATAGTAACGAG	20.9486	13.7808	0.509297	C35_Glut_8
GCAGGCAAGCATTAGC	11.8035	-2.78646	0.526327	C35_Glut_2
GCAGGTGAGCATGCAT	5.33366	6.44731	0.525782	C35_Gaba_3
GCAGGTGAGCTGAGGG	10.5665	11.6389	0.508639	C35_Gaba_1
GCAGGTTGTTCAAGAT	14.7727	4.54776	0.543265	C35_Glut_7
GCATCCTTCGTTACAA	11.7092	3.13998	0.552166	C35_Glut_1
GCATCCTTCTAACTGA	4.41225	9.70023	0.560113	C35_Gaba_2
GCATCCTTCTAGCGTG	4.10564	7.2941	0.525782	C35_Gaba_3
GCATGAGCAAGTCGCT	14.5338	4.37713	0.552166	C35_Glut_1
GCATGAGCAGGATAAC	12.542	1.29879	0.526327	C35_Glut_2
GCATTAGGTCTAACAG	11.3958	6.10711	0.552166	C35_Glut_1
GCATTAGGTGCTAGAC	7.16287	10.3778	0.560113	C35_Gaba_2
GCATTAGGTTTAAAGC	2.7037	3.06364	0.488016	C35_Gaba_9
GCATTAGGTTTAGCTC	10.4017	5.33843	0.552166	C35_Glut_1
GCATTGCCAACTAGCC	11.9323	4.31776	0.552166	C35_Glut_1
GCCAACATCATGCTTT	10.1299	10.0337	0.508639	C35_Gaba_1
GCCAACATCTAGCGTG	10.3627	4.77815	0.552166	C35_Glut_1
GCCAACATCTTGCAAA	14.1647	5.86075	0.552166	C35_Glut_1
GCCACACAGCATTAGC	10.4022	8.79175	0.508639	C35_Gaba_1
GCCACACAGGACAACA	11.0169	3.83967	0.552166	C35_Glut_1
GCCACTAAGCAAACCT	11.7822	-4.27491	0.526327	C35_Glut_2
GCCACTAAGCACTAGT	9.51649	0.11851	0.524558	C35_Glut_3
GCCACTAAGGCGGATG	9.15927	6.43931	0.508639	C35_Gaba_1
GCCAGGAAGGTCATTA	11.6723	3.42406	0.552166	C35_Glut_1
GCCAGGTTCACGCGGT	10.9861	3.53638	0.552166	C35_Glut_1
GCCAGGTTCCTAGTAA	5.83034	6.19951	0.525782	C35_Gaba_3
GCCATTACAGGCGAGT	9.92817	1.17455	0.524558	C35_Glut_3
GCCCGTTGTAACGAGG	11.5466	3.36197	0.552166	C35_Glut_1
GCCCTCATCACTAATG	11.5612	-1.96805	0.526327	C35_Glut_2
GCCCTCATCCTGAGTG	10.5133	-1.75473	0.526327	C35_Glut_2
GCCTAATAGAGGGACT	3.13497	3.38118	0.488016	C35_Gaba_9
GCCTAATAGCTTAACA	11.38	5.48048	0.552166	C35_Glut_1
GCCTAATAGGACACTT	9.80217	7.65125	0.508639	C35_Gaba_1
GCCTAATAGTGTGATC	10.7925	9.41592	0.508639	C35_Gaba_1
GCCTACTTCGTGCTAG	12.2902	3.7474	0.552166	C35_Glut_1
GCCTATTGTCACGGAT	7.29933	-0.57465	0.524558	C35_Glut_3
GCCTCGACAAGGATTA	11.1495	8.52271	0.508639	C35_Gaba_1
GCCTCGACAATGCCCG	-0.154314	6.25698	0.662528	C35_Gaba_6
GCCTGTGCAATATACC	12.8451	3.10908	0.552166	C35_Glut_1
GCCTTAACAGGCATCT	12.4158	-2.21889	0.526327	C35_Glut_2
GCCTTAACAGGCCTTG	12.6246	0.239942	0.526327	C35_Glut_2
GCCTTAGAGCCAGGTC	7.58072	0.272519	0.524558	C35_Glut_3
GCCTTTATCGGCTAGC	10.6856	7.87181	0.508639	C35_Gaba_1
GCCTTTGGTGAGCGAA	12.2131	3.03645	0.552166	C35_Glut_1
GCGAAGCCAGTCTATG	9.31781	7.60063	0.508639	C35_Gaba_1
GCGAGTGAGCACGATT	12.936	1.66246	0.552166	C35_Glut_1
GCGATATTCCTCAGCT	10.9254	-2.89275	0.526327	C35_Glut_2
GCGATATTCGCGCTAA	20.9568	13.4844	0.509297	C35_Glut_8
GCGATTAGTAATCGTG	12.5641	1.18655	0.526327	C35_Glut_2
GCGATTAGTTTATCTG	12.4609	0.472851	0.526327	C35_Glut_2
GCGATTTAGAATGACG	8.06628	0.48455	0.524558	C35_Glut_3
GCGATTTAGCAATAGG	12.7729	6.2517	0.552166	C35_Glut_1
GCGATTTAGCCAGTAT	10.4022	9.56297	0.508639	C35_Gaba_1
GCGATTTAGGCGCACT	14.1318	-3.28329	0.526327	C35_Glut_2
GCGCAAACACAAACTT	4.93441	7.80308	0.525782	C35_Gaba_3
GCGCAAACACAGGAAT	12.9428	-2.32877	0.526327	C35_Glut_2
GCGCAATGTTGGTTAG	5.257	10.5777	0.560113	C35_Gaba_2
GCGCCTTGTAGACAAA	7.00157	10.6464	0.560113	C35_Gaba_2
GCGCGATTCATAACCA	12.6536	-3.06474	0.526327	C35_Glut_2
GCGGAACCACTGACCG	9.93303	5.89437	0.552166	C35_Glut_1
GCGGAACCAGCCGCTA	15.633	5.25827	0.543265	C35_Glut_7
GCGGATACAAACCTTG	15.4892	4.87406	0.543265	C35_Glut_7
GCGGGTTTCATAGCCG	13.1642	-2.14375	0.526327	C35_Glut_2
GCGGGTTTCGATAACC	13.5776	3.0944	0.552166	C35_Glut_1
GCGGTTGGTTTCGCGC	2.08522	2.02554	0.488016	C35_Gaba_9
GCGTAACGTTAATCGG	11.9638	5.35133	0.552166	C35_Glut_1
GCGTGCTAGCGATAAG	13.2258	5.98768	0.554909	C35_Glut_9
GCGTGCTAGGACCGCT	13.2124	-0.12851	0.526327	C35_Glut_2
GCGTTTCTCATAAGCC_1	15.7039	3.24254	0.530737	C35_Glut_10
GCTAACCCAGTTGCGT	15.895	6.70786	0.554909	C35_Glut_9
GCTAAGTTCCTCATGC	11.698	-2.34945	0.526327	C35_Glut_2
GCTAAGTTCTTAGCCC	11.2434	4.57487	0.552166	C35_Glut_1
GCTAATATCAATTACG	6.27705	9.76545	0.560113	C35_Gaba_2
GCTAATATCCTAATAG	14.228	4.77753	0.552166	C35_Glut_1
GCTAGCCAGACAACGA	10.9796	4.45612	0.552166	C35_Glut_1
GCTAGCCAGCAGCTAT	13.0754	-3.8687	0.526327	C35_Glut_2
GCTAGCCAGTCACCTC	8.49661	4.9487	0.552166	C35_Glut_1
GCTAGCCAGTCACTAA	6.8667	-1.43318	0.524558	C35_Glut_3
GCTAGCGGTAAGGTCC	13.8081	2.1528	0.552166	C35_Glut_1
GCTAGCGGTAGACAAA	13.9484	-3.22548	0.526327	C35_Glut_2
GCTAGCGGTGCATTTC	13.9346	3.97994	0.552166	C35_Glut_1
GCTAGCTCACCCTCAC	9.69884	11.4409	0.508639	C35_Gaba_1
GCTAGCTCACTAAGAA	20.8117	1.64043	0.544478	C35_Gaba_5
GCTAGTGTCATGCCTC	6.53932	8.47345	0.508639	C35_Gaba_1
GCTAGTGTCTCGCCTG	13.6242	1.52402	0.552166	C35_Glut_1
GCTATAGGTTAAATGC	7.83111	4.99564	0.486882	C35_5-HT_neurons
GCTATTGCAGCTTAAT	7.00797	7.62355	0.525782	C35_Gaba_3
GCTCAACCAGTGAACG	13.5065	8.08205	0.486882	C35_5-HT_neurons
GCTCACAAGAAAGCAT	7.55682	-1.47431	0.524558	C35_Glut_3
GCTCACAAGCATCCAG	12.9843	-1.49877	0.526327	C35_Glut_2
GCTCATTGTCTCAGCC	9.59412	-8.93525	0.552166	C35_Glut_1
GCTCATTGTGTGCAAC	20.1808	4.55735	0.544478	C35_Gaba_5
GCTCATTGTTAATGCG	11.2486	-2.69569	0.526327	C35_Glut_2
GCTCATTGTTTGGGCG	8.78417	-1.11318	0.524558	C35_Glut_3
GCTCGATCATAGCGGA	11.7079	7.74884	0.508639	C35_Gaba_1
GCTCTGGCAATAACGA	11.7359	4.99887	0.552166	C35_Glut_1
GCTCTGGCATGAATCT	12.3851	10.1633	0.495431	C35_Gaba_4
GCTGAGGAGTGGACAA	14.0056	3.65062	0.552166	C35_Glut_1
GCTGGATGTCACAAAT	13.6153	4.16123	0.552166	C35_Glut_1
GCTGGATGTTAAGCCA	11.3917	9.48193	0.508639	C35_Gaba_1
GCTGTAAGTAGTTAAC	8.57169	6.01988	0.552166	C35_Glut_1
GCTGTAAGTTAATGCG	14.7388	4.37476	0.543265	C35_Glut_7
GCTGTACCATAAGTTC	11.12	8.26284	0.508639	C35_Gaba_1
GCTGTGATCGGGACCT	13.0214	3.00881	0.552166	C35_Glut_1
GCTGTGATCGTGCCTT	7.87775	7.66489	0.508639	C35_Gaba_1
GCTGTGCAGAGGAAGG	-2.31265	3.27175		C35_Glut_4
GCTGTGCAGGAATAAC	9.68111	7.72493	0.508639	C35_Gaba_1
GCTGTGCAGGCCCAGT	7.20744	-2.05289	0.524558	C35_Glut_3
GCTTAAATCAATACGC	12.187	7.12456	0.552166	C35_Glut_1
GCTTACCTCCGCCTAT	16.1358	6.73649	0.554909	C35_Glut_9
GCTTAGTAGCCTTAAA	5.06252	11.0669	0.560113	C35_Gaba_2
GCTTCGCGTACCCACC	9.20095	-1.21762	0.524558	C35_Glut_3
GCTTGACCACACAATT	16.582	0.792097	0.529093	C35_Gaba_8
GCTTGACCAGGACCTT	11.3018	7.87013	0.508639	C35_Gaba_1
GCTTGTTGTATTACCC	7.90817	-0.487283	0.524558	C35_Glut_3
GCTTGTTGTTCGCGCT	10.5899	-3.01233	0.526327	C35_Glut_2
GCTTTACGTACTTCAC	9.71801	9.59215	0.508639	C35_Gaba_1
GCTTTACGTATTGGAT	10.9796	2.41424	0.552166	C35_Glut_1
GCTTTCATCGGTTAGT	6.20666	3.18305	0.486882	C35_5-HT_neurons
GCTTTGTGTAATCGGC	9.64118	8.23086	0.508639	C35_Gaba_1
GCTTTGTGTAGCTGGT	12.1706	1.80764	0.552166	C35_Glut_1
GGAAACTCAAAGCCTC	11.3818	5.86111	0.552166	C35_Glut_1
GGAAACTCAAGCGATG	15.6853	0.144537	0.560522	C35_Gaba_10
GGAAACTCACTAAATC	15.7818	10.5492	0.495431	C35_Gaba_4
GGAACAATCTATGACA	10.2683	12.0082	0.508639	C35_Gaba_1
GGAACGGTCGGCCATA	6.88041	-2.92332	0.524558	C35_Glut_3
GGAACGGTCTAACCAA	13.9609	4.34632	0.552166	C35_Glut_1
GGAACTAAGGAAGCTA	10.2909	4.66176	0.552166	C35_Glut_1
GGAAGTATCAAGCGCC	20.5136	2.82402	0.544478	C35_Gaba_5
GGAAGTATCATTGTTC	4.45909	6.35547	0.525782	C35_Gaba_3
GGACAGCCAACCTGGT	7.96688	-1.15811	0.524558	C35_Glut_3
GGACAGCCAATGAAGC	20.8181	3.27876	0.544478	C35_Gaba_5
GGACAGCCATGGAGGC	14.1786	-2.35949	0.526327	C35_Glut_2
GGACATAAGTATTGGC	23.3941	0.559546	0.528424	C35_Glut_6
GGACATAAGTCATGCG	15.4258	4.98185	0.543265	C35_Glut_7
GGACCGAAGCTTAACA	12.345	5.98442	0.552166	C35_Glut_1
GGACGAAGTAAGCACC	19.8397	1.787	0.544478	C35_Gaba_5
GGACGAAGTTAGCTGA	10.3195	-1.89976	0.526327	C35_Glut_2
GGACGAAGTTTAAAGC	8.50755	-3.43579	0.524558	C35_Glut_3
GGACGGATCGCCTAAG	13.9319	2.57949	0.552166	C35_Glut_1
GGACTAAAGAACCTGT	12.9493	7.16692	0.552166	C35_Glut_1
GGACTAAAGCTCATAA	6.54845	11.1355	0.560113	C35_Gaba_2
GGACTAAAGGCGTAAA	7.07954	6.43834	0.581984	C35_Gaba_7
GGAGCAAGTAGGTTAT	10.1441	3.95197	0.552166	C35_Glut_1
GGAGCAAGTTAATGAC	13.513	1.39567	0.552166	C35_Glut_1
GGAGCATAGTATCGCG	18.0063	-0.76983	0.529093	C35_Gaba_8
GGAGCATAGTTAGCCG	9.44503	4.83714	0.552166	C35_Glut_1
GGAGTGAGTACCTTAC	15.3466	7.43753	0.543265	C35_Glut_7
GGAGTGAGTGATTACG	3.12485	3.05726	0.488016	C35_Gaba_9
GGATAACCACTGGCCA	9.89849	-8.61634	0.552166	C35_Glut_1
GGATACTTCATAGCCG	12.7903	-3.47835	0.526327	C35_Glut_2
GGATATTGTCTAACCT	11.8574	5.12996	0.552166	C35_Glut_1
GGATGGCCACCCACCT	12.4963	2.29755	0.552166	C35_Glut_1
GGATGGCCATGAAATG	11.9716	3.99458	0.552166	C35_Glut_1
GGATGTAAGGCTTAGT	14.1544	2.40127	0.552166	C35_Glut_1
GGATGTAAGTGCTGTG	10.0248	-8.34081	0.552166	C35_Glut_1
GGATTCAGTTCCTCCT	12.986	3.2696	0.552166	C35_Glut_1
GGATTGCGTACCGTTT	12.6719	5.86974	0.552166	C35_Glut_1
GGATTTATCAGAAACG	9.06574	0.341867	0.524558	C35_Glut_3
GGATTTATCCAGGTCA	13.4637	-0.16719	0.526327	C35_Glut_2
GGCAAGCCAAGCGAGC	14.2193	2.25677	0.552166	C35_Glut_1
GGCAAGCCACATAACT	6.37422	-1.48101	0.524558	C35_Glut_3
GGCAATCGTAGGTTTG	4.60827	11.3983	0.560113	C35_Gaba_2
GGCAATCGTCACGGAT	10.2544	8.2917	0.508639	C35_Gaba_1
GGCAATCGTTGCTTCG	12.8269	3.14908	0.552166	C35_Glut_1
GGCAGGATCATCGTTT	13.2675	2.87605	0.552166	C35_Glut_1
GGCAGGATCGCTTGCT	14.3567	11.3861	0.495431	C35_Gaba_4
GGCATTAGTCACACCC	6.90773	0.25135	0.524558	C35_Glut_3
GGCATTAGTTAGAGCC	10.171	7.74836	0.508639	C35_Gaba_1
GGCATTAGTTGCGGAT_1	8.84699	8.57894	0.560113	C35_Gaba_2
GGCATTGTCACGCATG_1	6.93495	-2.22664	0.524558	C35_Glut_3
GGCATTGTCTACCTAT	14.1338	-0.256775	0.526327	C35_Glut_2
GGCCAGTTCAGGGCCT	7.39123	7.94678	0.508639	C35_Gaba_1
GGCCATCAGAACAAGT	10.1138	2.73418	0.552166	C35_Glut_1
GGCCGTTAGAGCCGGA	13.318	2.00048	0.552166	C35_Glut_1
GGCCTAATCATTGACA	-3.42248	4.72211		C35_Glut_4
GGCCTAATCATTGTCT	12.8563	9.25797	0.495431	C35_Gaba_4
GGCCTAATCCTCCTAA	6.92665	7.99143	0.508639	C35_Gaba_1
GGCCTCTGTAGCCTAA	10.9198	11.2918	0.508639	C35_Gaba_1
GGCCTCTGTTAGGATT	18.8012	7.67043	0.560522	C35_Gaba_10
GGCCTTAAGCAGGTGG	17.0656	1.8533	0.529093	C35_Gaba_8
GGCCTTAAGCTTAGTA	10.185	4.79016	0.552166	C35_Glut_1
GGCGATACACAGAACG	13.6239	-4.39569	0.526327	C35_Glut_2
GGCGCTAGTCCTCCAA	11.7311	2.04858	0.552166	C35_Glut_1
GGCGCTAGTGGAGCAA	5.21549	6.16345	0.525782	C35_Gaba_3
GGCGGTAAGGAATAAC	12.2843	7.01068	0.552166	C35_Glut_1
GGCTAGACACTTGTTC	15.9178	3.69139	0.530737	C35_Glut_10
GGCTAGACAGCCGCTA	13.8513	4.65371	0.552166	C35_Glut_1
GGCTAGTGTTAAGCCA	11.8543	3.57882	0.552166	C35_Glut_1
GGCTGAGAGGGTGAGT	6.02131	-0.95733	0.524558	C35_Glut_3
GGCTGGTTCACTCGCT	13.1176	9.26049	0.495431	C35_Gaba_4
GGCTGGTTCTTTGTAC	10.1716	11.5128	0.508639	C35_Gaba_1
GGCTGTCAGTCACCAG	12.0519	0.316544	0.526327	C35_Glut_2
GGGAATATCGAGCAAA	13.1804	0.670446	0.526327	C35_Glut_2
GGGAGTAGTCGCATAA	11.1966	2.06974	0.552166	C35_Glut_1
GGGATAATCATCCACC	13.3602	-4.97829	0.526327	C35_Glut_2
GGGATAATCCCGAACA	7.73483	0.518854	0.524558	C35_Glut_3
GGGATTAAGCTATATG	21.4325	13.891	0.509297	C35_Glut_8
GGGCAATAGAATCGCT	13.4359	4.82749	0.552166	C35_Glut_1
GGGCATGAGCTTCTCA	13.448	1.39141	0.552166	C35_Glut_1
GGGCATTGTTGGATAT	8.05004	-1.73072	0.524558	C35_Glut_3
GGGCGAATCGCCTAAG	14.2256	3.27844	0.552166	C35_Glut_1
GGGCTAACAACAGGTG	11.6188	3.169	0.552166	C35_Glut_1
GGGCTAACAATAATCC	9.64813	8.09361	0.508639	C35_Gaba_1
GGGTCAACAAAGGTAC	10.7675	7.27394	0.508639	C35_Gaba_1
GGGTCAACATGATTGT	12.7594	3.61995	0.552166	C35_Glut_1
GGGTGAAGTGCATCGG	8.40081	-0.8922	0.524558	C35_Glut_3
GGGTTACGTGTGCAAC	7.08405	-1.67728	0.524558	C35_Glut_3
GGGTTTGTCCTCGATC	8.26692	-1.93545	0.524558	C35_Glut_3
GGTAACCGTCCCGGAA	14.4242	10.0232	0.495431	C35_Gaba_4
GGTAACCGTGCATTAG	10.7743	7.79979	0.508639	C35_Gaba_1
GGTAACTTCTCGACCT	10.9632	-3.65721	0.526327	C35_Glut_2
GGTAAGGGTTTAAAGC	13.498	4.59156	0.552166	C35_Glut_1
GGTACCGGTTGAGCCG	10.9788	2.35024	0.552166	C35_Glut_1
GGTACTAGTTTGACCT	2.46554	2.58113	0.488016	C35_Gaba_9
GGTACTTAGGACCTTG	3.31412	5.79981	0.525782	C35_Gaba_3
GGTAGGAGTTGGATCA	10.7383	5.47254	0.552166	C35_Glut_1
GGTATGTTCATGGTGT	3.16367	5.83073	0.525782	C35_Gaba_3
GGTATTGGTGAGCACT	10.7178	5.51234	0.552166	C35_Glut_1
GGTCAAGCAGGCTAGA	10.3679	3.17925	0.552166	C35_Glut_1
GGTCAAGCATTAGCGC	12.3169	6.06175	0.552166	C35_Glut_1
GGTCAATTCCAATTAG	14.5132	3.67492	0.552166	C35_Glut_1
GGTCATTAGTAGCGCC	13.2733	-4.63968	0.526327	C35_Glut_2
GGTCCATCAATAATCC	13.3025	3.02043	0.552166	C35_Glut_1
GGTCCATCAGCCTAAC	12.5956	5.6465	0.552166	C35_Glut_1
GGTCCATCATTAAACC	14.9238	3.97955	0.530737	C35_Glut_10
GGTCCGTAGAAGGTGC	19.4556	8.81438	0.528424	C35_Glut_6
GGTCCTGCATCAGTAT	11.8414	0.465644	0.526327	C35_Glut_2
GGTCGGTTCCTTAGGG	10.7274	5.11796	0.552166	C35_Glut_1
GGTCTTGAGGTCGATT	19.6186	6.27233	0.528424	C35_Glut_6
GGTCTTGAGTGAGAGC	20.418	4.55192	0.544478	C35_Gaba_5
GGTCTTTGTAATAGCT	14.8996	10.1527	0.495431	C35_Gaba_4
GGTCTTTGTACTTCAC	13.1147	2.81547	0.552166	C35_Glut_1
GGTCTTTGTCAGTAAT	9.93148	-1.82446	0.526327	C35_Glut_2
GGTCTTTGTCATAAGT	4.11045	9.5224	0.560113	C35_Gaba_2
GGTGAGCCACCAGCAT	15.7401	0.112788	0.560522	C35_Gaba_10
GGTGAGCCATAATTGC	8.45807	10.1463	0.560113	C35_Gaba_2
GGTGATTTCCAACTGG	12.6075	3.30302	0.552166	C35_Glut_1
GGTGATTTCGAAGTAG	8.7238	5.64461	0.552166	C35_Glut_1
GGTGATTTCGGGACTC	21.5266	13.3449	0.509297	C35_Glut_8
GGTGCTGGTTACGCGG	15.3986	7.66524	0.543265	C35_Glut_7
GGTGCTGGTTCACCCA	10.3499	5.40118	0.552166	C35_Glut_1
GGTGCTTCACGAACAG	12.3346	12.3768	0.581984	C35_Gaba_7
GGTGCTTCATACCCGG	15.8996	10.8446	0.495431	C35_Gaba_4
GGTGCTTCATGTGGGA	21.3141	13.9924	0.509297	C35_Glut_8
GGTGTCCAGAAAGGAA	9.05088	7.18474	0.508639	C35_Gaba_1
GGTGTGACAAGTTATC_1	11.3694	3.43665	0.552166	C35_Glut_1
GGTGTGACACCATATG	11.0256	4.56108	0.552166	C35_Glut_1
GGTTAATGTCATGCCC	20.4024	8.71491	0.528424	C35_Glut_6
GGTTAATGTTAACAGT	11.7972	4.86122	0.552166	C35_Glut_1
GGTTAATGTTCGCTCA	8.45964	3.46154	0.552166	C35_Glut_1
GGTTACCCAAGGTCCT	15.2061	-2.91188	0.508639	C35_Gaba_1
GGTTACTAGCAAGGAC	8.99011	7.38195	0.508639	C35_Gaba_1
GGTTACTAGGACCGCT	7.49495	-0.459156	0.524558	C35_Glut_3
GGTTACTAGGTATTGC	8.0353	6.02763	0.508639	C35_Gaba_1
GGTTATATCATGTTTC	9.7234	4.85348	0.552166	C35_Glut_1
GGTTATATCCCGAAGC	15.505	3.08586	0.530737	C35_Glut_10
GGTTATATCGAGCAAA	10.8644	7.13443	0.508639	C35_Gaba_1
GGTTATGGTCAAGTAT	5.66829	11.9433	0.560113	C35_Gaba_2
GGTTATGGTCGACTCC	9.86059	9.10223	0.508639	C35_Gaba_1
GGTTCCCGTTGGATAT	14.072	10.5248	0.495431	C35_Gaba_4
GGTTCTTGTCGCAATA	20.8661	1.73319	0.544478	C35_Gaba_5
GGTTCTTGTGGAAGGC	7.6721	0.594245	0.524558	C35_Glut_3
GGTTGACGTCACTCGC	11.9277	2.31147	0.552166	C35_Glut_1
GGTTGACGTGTCACGG	8.95269	6.94232	0.508639	C35_Gaba_1
GGTTGAGCAAACTAAG	11.6846	2.54124	0.552166	C35_Glut_1
GGTTGAGCACCGGTAT	10.842	9.50817	0.508639	C35_Gaba_1
GGTTGCGGTAAAGCGG	6.82153	7.93869	0.525782	C35_Gaba_3
GGTTGCGGTAGTAAGA	10.0509	-2.14311	0.526327	C35_Glut_2
GGTTGCGGTCGACTCC	12.4909	6.59369	0.552166	C35_Glut_1
GGTTGCTCAACCCTCC_1	3.40552	6.05973	0.525782	C35_Gaba_3
GGTTGCTCAGCACGTT	12.1616	10.0211	0.495431	C35_Gaba_4
GGTTGCTCATGTCAAT	11.0163	5.73473	0.552166	C35_Glut_1
GGTTGGTGTTCGGGAT	15.466	0.302206	0.560522	C35_Gaba_10
GGTTTAATCGTCATTT_1	12.351	7.0266	0.554909	C35_Glut_9
GGTTTCCTCTGCAAAC	12.3382	7.05168	0.552166	C35_Glut_1
GGTTTCTGTAAGCTTG	15.9882	10.746	0.495431	C35_Gaba_4
GGTTTCTGTCGTTACT	3.25458	3.34882	0.488016	C35_Gaba_9
GGTTTCTGTGTTAGCA	0.522985	8.0087	0.662528	C35_Gaba_6
GGTTTCTGTTGGTTAG	14.8771	3.88336	0.530737	C35_Glut_10
GGTTTGTAGCAACAAG	8.81444	-2.18691	0.524558	C35_Glut_3
GGTTTGTAGCCTCTCG	23.155	0.560887	0.528424	C35_Glut_6
GGTTTGTAGTAACTCA	2.77559	9.0108	0.525782	C35_Gaba_3
GTAAGCAAGCTTACTT	11.7461	3.48586	0.552166	C35_Glut_1
GTAAGCAAGGCTGTCA	12.2769	9.09829	0.495431	C35_Gaba_4
GTAAGCTTCCCGTTGT	10.3558	11.6938	0.508639	C35_Gaba_1
GTAAGGTCAGTAGCCT	11.8224	3.48572	0.552166	C35_Glut_1
GTAAGGTCAGTTAGCC	5.85394	11.3858	0.560113	C35_Gaba_2
GTACAATGTAAATTGC	10.1352	0.986334	0.524558	C35_Glut_3
GTACAATGTCGTTACT_1	10.437	-1.43007	0.526327	C35_Glut_2
GTACAATGTGTGTGGT	11.899	-2.70114	0.526327	C35_Glut_2
GTACACCCAATTTAGC	11.0311	-0.594698	0.524558	C35_Glut_3
GTACCGGGTAGCTGGT	5.26137	10.4314	0.560113	C35_Gaba_2
GTACTAATCCTAGTTT	21.1432	2.28524	0.544478	C35_Gaba_5
GTACTAATCGCGCTAA	13.2843	-2.77773	0.526327	C35_Glut_2
GTACTGGTCGCTAGTG	10.2387	-0.987849	0.526327	C35_Glut_2
GTACTTAAGCGCCTAA	13.6509	2.14631	0.552166	C35_Glut_1
GTAGGAGGTGTCACGG	6.0772	-2.23269	0.524558	C35_Glut_3
GTAGGATCAAACGGGC	12.2407	3.07456	0.552166	C35_Glut_1
GTAGGATCACAAAGAC	20.9504	14.3223	0.509297	C35_Glut_8
GTAGGATCAGTAGGAT	10.4223	11.9029	0.508639	C35_Gaba_1
GTAGGCGAGAACAAGT	6.06746	10.2373	0.560113	C35_Gaba_2
GTAGGCGAGAGAAGGG	14.3044	5.23414	0.543265	C35_Glut_7
GTAGGCGAGCAATAGG	12.602	5.66401	0.552166	C35_Glut_1
GTAGGCGAGCTCATAA	8.83309	7.43122	0.508639	C35_Gaba_1
GTAGGTGCAGGATTAA	11.2366	11.4096	0.508639	C35_Gaba_1
GTAGTTATCGCAGGCT	6.81015	8.17222	0.508639	C35_Gaba_1
GTAGTTTCAAGTGAAC	16.5833	2.96632	0.530737	C35_Glut_10
GTAGTTTCATGCATAT	9.46502	8.59809	0.508639	C35_Gaba_1
GTATCGCCAATATAGG	13.0547	6.43299	0.552166	C35_Glut_1
GTATCGCCATCCCTCA	10.2416	3.17935	0.552166	C35_Glut_1
GTATCGCCATGTTGTG	10.7478	4.99753	0.552166	C35_Glut_1
GTATGTGGTCAATGTG	4.05049	9.81522	0.560113	C35_Gaba_2
GTATGTGGTGCTTTAC	18.8289	5.72887	0.528424	C35_Glut_6
GTATGTTCAAACCTTG	16.8921	1.81093	0.529093	C35_Gaba_8
GTATTGCAGCTATATG	14.4743	11.4184	0.495431	C35_Gaba_4
GTATTGTCACACCAAC	12.5628	-0.978298	0.526327	C35_Glut_2
GTCAATATCAAGTGAG	10.5635	11.6682	0.508639	C35_Gaba_1
GTCAATATCATTACAG	4.94878	9.46968	0.560113	C35_Gaba_2
GTCATCACAACCGCCA	11.9533	3.553	0.552166	C35_Glut_1
GTCATCCTCCCAGTAG	5.63984	-0.969528	0.524558	C35_Glut_3
GTCATCCTCCTCCATA	20.2059	9.49894	0.528424	C35_Glut_6
GTCATCCTCTGTAAGC	9.89907	9.51095	0.508639	C35_Gaba_1
GTCATGAGTTCAAGAT	5.36929	5.41598	0.525782	C35_Gaba_3
GTCATTAAGTGGCGGA	10.3034	3.42867	0.552166	C35_Glut_1
GTCATTAAGTGTTGTA	13.4701	0.065895	0.526327	C35_Glut_2
GTCCAGGGTTGCATCT_1	4.51748	5.05741	0.525782	C35_Gaba_3
GTCCATTGTAAGGTCC	14.934	6.95312	0.543265	C35_Glut_7
GTCCATTGTGATGGCT	8.31283	0.413985	0.524558	C35_Glut_3
GTCCGTAAGGCAATAG	12.8198	4.92506	0.552166	C35_Glut_1
GTCCTCAGTAGGATCC	23.0563	0.373525	0.528424	C35_Glut_6
GTCCTCCCATATTGAC	12.0666	8.81899	0.495431	C35_Gaba_4
GTCCTCCCATTGCAGC	2.74469	3.10845	0.488016	C35_Gaba_9
GTCGAGGAGGGCCATC	11.0584	-0.331441	0.526327	C35_Glut_2
GTCGGTTCAACTGGGA	9.42022	11.026	0.508639	C35_Gaba_1
GTCGGTTCATTCAGCA	7.54142	7.01422	0.508639	C35_Gaba_1
GTCTAACAGGAGGACT	8.83741	-1.72672	0.524558	C35_Glut_3
GTCTAGCCAAGCGAGC	11.9142	3.95486	0.552166	C35_Glut_1
GTCTAGCCAAGGTAAC	11.3406	4.66705	0.552166	C35_Glut_1
GTCTAGCCATAAACCT	12.3828	9.16099	0.495431	C35_Gaba_4
GTCTATCGTAATAGCT	21.2324	13.5002	0.509297	C35_Glut_8
GTCTTTAGTCCAAGAC	10.6665	2.31876	0.552166	C35_Glut_1
GTCTTTGTCAATACGC	11.4557	-0.074483	0.526327	C35_Glut_2
GTGAACAAGACTTACA	14.0609	-3.19556	0.526327	C35_Glut_2
GTGAACAAGTGAACGA	12.8568	4.7579	0.530737	C35_Glut_10
GTGAATCTCCCATAGG	9.74185	-0.347208	0.524558	C35_Glut_3
GTGAATCTCCCTCGCA	6.86124	7.84819	0.525782	C35_Gaba_3
GTGAATCTCTATGACA	13.4651	-2.42185	0.526327	C35_Glut_2
GTGAGCGAGCTTTGTT	12.9588	3.91215	0.552166	C35_Glut_1
GTGAGGAGTGAATCGC	8.47678	7.54687	0.508639	C35_Gaba_1
GTGCAAGCAATAGTCT	7.07594	-2.05633	0.524558	C35_Glut_3
GTGCAAGCAATCCTGA	14.0153	5.37232	0.552166	C35_Glut_1
GTGCAAGCACCTCGCT	8.60099	-2.17091	0.524558	C35_Glut_3
GTGCACGGTGCAACTA	9.98535	-8.49348	0.552166	C35_Glut_1
GTGCACGGTTTGCGAA	16.6037	0.666359	0.529093	C35_Gaba_8
GTGCATTAGCTAATCA	8.117	-0.0288011	0.524558	C35_Glut_3
GTGCATTAGTGAACCT	12.8672	4.71084	0.552166	C35_Glut_1
GTGCGGTTCATCAGTA	14.0098	-3.48188	0.526327	C35_Glut_2
GTGCGGTTCGCTAAGT	2.14356	1.89958	0.488016	C35_Gaba_9
GTGCGGTTCGGCTATG	9.11306	5.42654	0.552166	C35_Glut_1
GTGCTGATCGTTAGCG	3.04983	8.91701	0.525782	C35_Gaba_3
GTGCTTACATGAATAG	13.7281	5.36016	0.552166	C35_Glut_1
GTGGTTAGTCCTCCAA	20.9938	13.0039	0.509297	C35_Glut_8
GTGGTTAGTGTCACGG	11.5236	3.18161	0.552166	C35_Glut_1
GTGTAACTCGCTAGCA	10.5461	-2.31513	0.526327	C35_Glut_2
GTGTCCAAGGGTTAGA	12.9647	-0.382658	0.526327	C35_Glut_2
GTGTGCGGTTAAGCCA	11.9458	0.536347	0.526327	C35_Glut_2
GTGTGCGGTTAGGTTG	9.36279	5.32134	0.552166	C35_Glut_1
GTGTGTTAGCCAGTAT	12.8547	4.95754	0.552166	C35_Glut_1
GTGTGTTAGTAACGAG	6.28011	3.26115	0.486882	C35_5-HT_neurons
GTGTTACAGCCAGTAT	10.1125	-8.17081	0.552166	C35_Glut_1
GTGTTCCTCCTTCTAG	16.3886	1.19553	0.529093	C35_Gaba_8
GTTAAACGTAACCTAG	12.9066	-3.15873	0.526327	C35_Glut_2
GTTAAACGTTACAAAC	10.631	2.57962	0.552166	C35_Glut_1
GTTAACCAGCCAAATC	11.7518	4.50509	0.552166	C35_Glut_1
GTTAACCAGCTGGAAA	5.15082	5.32035	0.525782	C35_Gaba_3
GTTAACGGTGGATTGC	9.79765	8.29954	0.508639	C35_Gaba_1
GTTAAGCTCCAAGTGT	7.16381	9.37489	0.560113	C35_Gaba_2
GTTAATGTCGAAGTGA	9.44252	4.11953	0.552166	C35_Glut_1
GTTAATGTCTAGCTTT	12.2472	5.44819	0.552166	C35_Glut_1
GTTACAGGTACGCGCA	5.68006	-1.03981	0.524558	C35_Glut_3
GTTACAGGTTTGGGCG	-3.85138	5.26176		C35_Glut_4
GTTACCTGTTTCCTCC	10.6088	3.41532	0.552166	C35_Glut_1
GTTACGCCACAGCCAT	13.3374	5.42494	0.552166	C35_Glut_1
GTTACGCCAGTAAGTA	13.6603	4.81518	0.552166	C35_Glut_1
GTTACTAAGTCCTGAG	15.6284	10.1261	0.495431	C35_Gaba_4
GTTACTCGTGTTGCAA	13.0781	-4.28324	0.526327	C35_Glut_2
GTTCACCTCTAAGTGC	13.8557	-5.05539	0.526327	C35_Glut_2
GTTCACCTCTTAGCGG	2.50502	1.91705	0.488016	C35_Gaba_9
GTTCATTTCCAGCACA	11.1919	-0.330683	0.526327	C35_Glut_2
GTTCATTTCCTCCTAA	18.1681	5.42523	0.528424	C35_Glut_6
GTTCCCAGTGTGAGGA	-2.3843	5.42035		C35_Glut_4
GTTCCTTCAGCAACCT	13.8154	-0.0612709	0.526327	C35_Glut_2
GTTCGCGCATAATGTC	6.35248	3.3018	0.486882	C35_5-HT_neurons
GTTCTCATCAATTACG	13.0488	4.46085	0.552166	C35_Glut_1
GTTCTTAGTACGGGTT	20.9402	2.0273	0.544478	C35_Gaba_5
GTTCTTAGTGTTAGCA	6.08255	9.25652	0.560113	C35_Gaba_2
GTTCTTGTCAAGTGTC	6.95323	-2.23814	0.524558	C35_Glut_3
GTTCTTGTCACATTGA	10.048	8.87962	0.508639	C35_Gaba_1
GTTCTTGTCATTTGTC	6.46497	6.32543	0.662528	C35_Gaba_6
GTTCTTGTCCGGTTGA	14.4465	2.0482	0.552166	C35_Glut_1
GTTGCATAGCATTTCT	12.0562	-3.3694	0.526327	C35_Glut_2
GTTGCATAGGCCATCA	-2.83859	2.39329		C35_Glut_4
GTTGCCCGTAATGGAA	13.3527	4.93739	0.552166	C35_Glut_1
GTTGCCCGTGCTTTAC	10.9204	1.76831	0.552166	C35_Glut_1
GTTGCCCGTTAAATGC	11.5889	3.66266	0.552166	C35_Glut_1
GTTGCGGGTTACGCAA	13.7331	6.4013	0.552166	C35_Glut_1
GTTGCGGGTTTGTTGC	15.4507	5.19679	0.543265	C35_Glut_7
GTTGCTGAGAGGAAGG	3.52958	6.08733	0.525782	C35_Gaba_3
GTTGCTGAGTATTGCA	10.1734	11.678	0.508639	C35_Gaba_1
GTTGCTGAGTTTGCGG	3.04013	3.1806	0.488016	C35_Gaba_9
GTTGGAGCAAGCGATG	8.28611	3.91441	0.552166	C35_Glut_1
GTTGGAGCATAGCGGA	11.817	8.87201	0.508639	C35_Gaba_1
GTTGGCCAGCTGGCTA	9.74855	9.09223	0.508639	C35_Gaba_1
GTTGGCGGTGTTGCAA	16.7267	6.79964	0.554909	C35_Glut_9
GTTGGCGGTTACGCAA	10.952	5.15488	0.552166	C35_Glut_1
GTTGTTGCACAGAAAC	13.6394	2.0494	0.552166	C35_Glut_1
GTTTAACCAGAAATGC	10.1979	-1.19783	0.526327	C35_Glut_2
GTTTACCGTCAATACG	15.2505	7.59496	0.543265	C35_Glut_7
GTTTAGCAGCTCCTAC	9.33359	3.69383	0.552166	C35_Glut_1
GTTTAGCAGGCGCTTA	3.14933	8.6031	0.525782	C35_Gaba_3
GTTTATCTCATGTGGT	11.9574	3.85631	0.552166	C35_Glut_1
GTTTCAGCACCTGGTG	10.2873	11.8693	0.508639	C35_Gaba_1
GTTTCAGCAGAATGAC	8.03764	-4.42833	0.524558	C35_Glut_3
GTTTCAGCAGTTTCTC	12.3994	-3.75284	0.526327	C35_Glut_2
GTTTCAGCATGGAGGC	14.5826	-2.02948	0.526327	C35_Glut_2
GTTTCCTCAAACTCAT	14.8022	5.67921	0.543265	C35_Glut_7
GTTTCCTCATAGCAGG	12.9054	4.82989	0.552166	C35_Glut_1
GTTTCCTCATCAGCAC	14.3674	3.35108	0.552166	C35_Glut_1
GTTTCTAGTAATCGTG	13.1428	-2.06103	0.526327	C35_Glut_2
GTTTCTAGTACCGTAA	13.405	1.77277	0.552166	C35_Glut_1
GTTTCTAGTAGGTTAT	13.8831	4.10125	0.552166	C35_Glut_1
GTTTGCTGTCCCGGAA	8.25708	0.185198	0.524558	C35_Glut_3
GTTTGTAAGCGGATTT	10.6207	8.20611	0.508639	C35_Gaba_1
GTTTGTCGTAGGATCC	7.49993	-0.9101	0.524558	C35_Glut_3
GTTTGTCGTCGAAGTC	23.0378	0.566172	0.528424	C35_Glut_6
GTTTGTTTCACAGACT	12.6388	12.6027	0.581984	C35_Gaba_7
GTTTGTTTCCATAAGC	20.0536	3.46595	0.544478	C35_Gaba_5
GTTTGTTTCTGTGAGT	18.0018	2.32985	0.525782	C35_Gaba_3
TAACAAGCAATCATGT	13.9861	2.13863	0.552166	C35_Glut_1
TAACAAGCAGCTTAGC	8.31721	0.110304	0.524558	C35_Glut_3
TAACCAGGTCGACTAA	10.7499	-3.22004	0.526327	C35_Glut_2
TAACCAGGTGATGAAA	7.77616	4.93431	0.486882	C35_5-HT_neurons
TAACCAGGTTGGCGTG	8.40137	9.62772	0.560113	C35_Gaba_2
TAACCGGTCACAAGCT	14.4687	2.52883	0.552166	C35_Glut_1
TAACCTAAGACTTATG	20.2959	9.39553	0.528424	C35_Glut_6
TAACCTAAGGGCCACT	10.2672	11.8308	0.508639	C35_Gaba_1
TAACCTAAGGTGCTGC	12.5398	-4.07963	0.526327	C35_Glut_2
TAACCTAAGTAGCTTA	12.4624	0.310002	0.526327	C35_Glut_2
TAACCTAAGTCATTTC	12.2688	10.1115	0.495431	C35_Gaba_4
TAACCTAAGTTAGCTA	12.1247	3.1536	0.552166	C35_Glut_1
TAAGCCTAGGTTTGCG	10.7087	4.14736	0.552166	C35_Glut_1
TAAGCTATCCAAGTTA	11.4406	7.55352	0.508639	C35_Gaba_1
TAAGCTATCCGCTAGA	15.6543	0.0324023	0.560522	C35_Gaba_10
TAAGCTATCTTAATGG	7.00421	9.65456	0.560113	C35_Gaba_2
TAAGCTGGTGGACCTG	15.206	0.249276	0.560522	C35_Gaba_10
TAAGCTGGTTGGGTTA	9.64732	8.53781	0.508639	C35_Gaba_1
TAAGGCTTCCAACTGG_1	10.1712	9.78218	0.508639	C35_Gaba_1
TAAGGCTTCCATAAGC	2.92959	5.68675	0.525782	C35_Gaba_3
TAAGTAGCAATAATCC	12.9605	4.87172	0.552166	C35_Glut_1
TAAGTGCTCCCTCAAC	2.131	2.15371	0.488016	C35_Gaba_9
TAATCCGCAGGAACTG	11.2643	5.79299	0.552166	C35_Glut_1
TAATGCATCCGTGACA	11.3923	-1.73956	0.526327	C35_Glut_2
TAATGCATCGATCAGT	8.99976	-0.174495	0.524558	C35_Glut_3
TAATGGACATTAAGCT	16.1325	3.05327	0.530737	C35_Glut_10
TAATGGTGTAACGGGA	14.268	6.64882	0.554909	C35_Glut_9
TAATGGTGTATACTGG	20.4829	7.51877	0.528424	C35_Glut_6
TAATTGCCAAAGCTCC	7.18026	7.76172	0.508639	C35_Gaba_1
TACAACATCCGCACAA	14.9666	5.90442	0.543265	C35_Glut_7
TACAATGTCATCAGTA	9.92751	10.739	0.508639	C35_Gaba_1
TACAATGTCATTCATC	11.3912	4.39218	0.552166	C35_Glut_1
TACAATGTCCGGTTGA	15.1983	10.0578	0.495431	C35_Gaba_4
TACAGCTAGCTCATAA	9.47411	8.01974	0.508639	C35_Gaba_1
TACAGCTAGGTTACAC	11.6326	7.64318	0.508639	C35_Gaba_1
TACAGGTTCATGCATA	15.2962	3.85393	0.530737	C35_Glut_10
TACATCAAGGCGCTAC	18.4926	7.85393	0.560522	C35_Gaba_10
TACCAAATCTCGCCCA	18.106	5.55563	0.528424	C35_Glut_6
TACCGAAGTCCTAACT	10.6142	5.00968	0.552166	C35_Glut_1
TACCGAAGTTGTTGGA	6.81468	7.75004	0.525782	C35_Gaba_3
TACCGTTGTGCATTTC	11.7962	6.42908	0.552166	C35_Glut_1
TACCTCATCTGTAATG	13.158	3.16104	0.552166	C35_Glut_1
TACCTTAGTAATCGGC	6.36842	4.7969	0.560522	C35_Gaba_10
TACCTTAGTTGGCCGA	12.0107	4.95782	0.552166	C35_Glut_1
TACCTTTAGAGGAGGA	4.62519	6.46909	0.525782	C35_Gaba_3
TACGCACCACAGAAAC	8.85875	8.88653	0.508639	C35_Gaba_1
TACGCTTGTGCTCACC	15.1767	2.90669	0.530737	C35_Glut_10
TACGCTTGTGGTTCTT	8.02597	-4.52217	0.524558	C35_Glut_3
TACGCTTGTTAGCATG	23.1259	0.343365	0.528424	C35_Glut_6
TACGCTTGTTGTTGTC	9.78276	3.26279	0.552166	C35_Glut_1
TACGGATTCCTAACGG	8.90273	-1.52792	0.524558	C35_Glut_3
TACGGATTCTTAGCGG	9.86523	-8.54203	0.552166	C35_Glut_1
TACGGTTAGGTCTTGG	15.5443	0.225523	0.560522	C35_Gaba_10
TACGTAATCAATCATG_1	9.78731	8.54709	0.508639	C35_Gaba_1
TACGTAATCGATTATG	13.2827	3.83969	0.552166	C35_Glut_1
TACGTAATCGCTTCTA	11.4794	6.00159	0.552166	C35_Glut_1
TACGTTAAGTAACGAG	11.2132	-1.27783	0.526327	C35_Glut_2
TACTCGCTCAGCAAGA	11.9257	7.04916	0.552166	C35_Glut_1
TACTCGCTCGCTCACT	12.9243	9.25027	0.495431	C35_Gaba_4
TACTGACAGTAGGCGG	14.4993	-4.83813	0.526327	C35_Glut_2
TACTGACAGTCACCTC	12.2795	-0.0899345	0.526327	C35_Glut_2
TACTGACAGTCACTAA	11.3836	3.47787	0.552166	C35_Glut_1
TACTGCACAGGCTAGA	12.8904	5.80407	0.552166	C35_Glut_1
TACTGGCCACCTGTAA	13.8969	4.13351	0.552166	C35_Glut_1
TACTGGCCATAATCCG	12.166	5.79382	0.552166	C35_Glut_1
TACTTCGTCAATACGC	8.58889	8.69208	0.508639	C35_Gaba_1
TAGACCAGTCCACAAA	9.18571	-2.32376	0.524558	C35_Glut_3
TAGACCAGTGCATCGG	11.4376	2.72896	0.552166	C35_Glut_1
TAGAGCCGTACCGGAT	10.0908	8.33401	0.508639	C35_Gaba_1
TAGAGCCGTCATCATC	11.1327	7.64418	0.508639	C35_Gaba_1
TAGAGCCGTGGTTAGC	10.7142	-1.59527	0.526327	C35_Glut_2
TAGAGCCGTTAGCTGA	11.3132	3.17129	0.552166	C35_Glut_1
TAGCAGGCAAGGTCGA	13.652	9.58615	0.495431	C35_Gaba_4
TAGCATATCATGCAAC	13.8985	0.51324	0.526327	C35_Glut_2
TAGCATATCCCTCACG_1	10.1368	4.31519	0.552166	C35_Glut_1
TAGCATATCGTAATCA	12.8883	3.84204	0.552166	C35_Glut_1
TAGCCGGGTTAGTACG	13.4332	2.22865	0.552166	C35_Glut_1
TAGCCGGGTTTAAAGC	11.6577	-1.16995	0.526327	C35_Glut_2
TAGCCTCTCTGGCTTC	12.8881	-1.25353	0.526327	C35_Glut_2
TAGCCTTGTACTGAAT	10.2437	5.79446	0.552166	C35_Glut_1
TAGCGGACAGCAGGTA	11.7475	2.82941	0.552166	C35_Glut_1
TAGCTAATCACAAGCT	20.9956	14.7243	0.509297	C35_Glut_8
TAGCTAATCAGGCTAT	13.7599	-2.10677	0.526327	C35_Glut_2
TAGCTAATCGTTTCCA	6.06269	6.30312	0.525782	C35_Gaba_3
TAGCTAGGTGGTGAGA	11.6524	1.36634	0.552166	C35_Glut_1
TAGCTAGGTTTATTCG	11.4534	-2.26541	0.526327	C35_Glut_2
TAGCTTAAGGACTAAG	13.2235	0.344058	0.526327	C35_Glut_2
TAGCTTAAGGTTACAC	8.23593	9.69787	0.560113	C35_Gaba_2
TAGCTTGCAAGGACCA	10.5753	8.23963	0.508639	C35_Gaba_1
TAGCTTGCAGCCTGCA	10.6942	5.6098	0.552166	C35_Glut_1
TAGGAACCATAGTCAT	11.2275	-1.15861	0.526327	C35_Glut_2
TAGGAGGGTTAGGACC	8.3243	-2.28357	0.524558	C35_Glut_3
TAGGCTTAGGTTTGAC	9.39243	-2.80013	0.524558	C35_Glut_3
TAGGCTTAGTATTGGC	12.0938	0.385842	0.526327	C35_Glut_2
TAGGGTTTCACCATTT	21.4423	13.4899	0.509297	C35_Glut_8
TAGGTGCGTTCCTCCT	16.0282	10.7216	0.495431	C35_Gaba_4
TAGGTTATCCCTGTTA	14.9146	-3.98018	0.526327	C35_Glut_2
TAGTAACGTGCCGCAA	6.85758	0.992896	0.524558	C35_Glut_3
TAGTAACGTTCGCTTG	7.2396	0.542634	0.524558	C35_Glut_3
TAGTAAGCAGCCGCTA	10.2612	5.64464	0.552166	C35_Glut_1
TAGTAAGCAGCTTAGC	9.16402	7.86785	0.508639	C35_Gaba_1
TAGTACGGTAATCGGC	19.9713	1.91494	0.544478	C35_Gaba_5
TAGTAGGAGGCCGGAA	13.2146	2.21245	0.552166	C35_Glut_1
TAGTCAATCGTACCGA	4.33641	5.08061	0.525782	C35_Gaba_3
TAGTCAATCGTTAAGC	13.5617	10.9123	0.495431	C35_Gaba_4
TAGTGAGAGACAAGTG	6.41452	3.34075	0.486882	C35_5-HT_neurons
TAGTGAGAGCGCCTTT	19.8675	2.94604	0.544478	C35_Gaba_5
TAGTGAGAGTGTGATC	13.9097	2.06572	0.552166	C35_Glut_1
TAGTGGCGTATACTGG	12.2709	-4.07403	0.526327	C35_Glut_2
TAGTGTGGTGATGATT	10.9302	4.29101	0.552166	C35_Glut_1
TAGTTGTCATATAACC	11.3928	5.85903	0.552166	C35_Glut_1
TAGTTGTCATGAATAG	11.7306	4.19342	0.552166	C35_Glut_1
TATAACCCACCTCACC	9.01652	6.82711	0.508639	C35_Gaba_1
TATAACCCACCTGCTC	8.79472	8.19674	0.508639	C35_Gaba_1
TATAGCCAGCCATCAG	8.86035	0.699886	0.524558	C35_Glut_3
TATAGCTCACAATACT	6.10809	-1.17161	0.524558	C35_Glut_3
TATAGGTGTGTCACGG	10.9939	5.45634	0.552166	C35_Glut_1
TATAGGTGTTTAACCC	12.2436	3.58677	0.552166	C35_Glut_1
TATATCCTCCGCTAGA	11.0081	3.00845	0.552166	C35_Glut_1
TATATCCTCCTAATTC	-1.22745	4.40192		C35_Glut_4
TATATCCTCTTAGCGG	9.70375	6.68198	0.508639	C35_Gaba_1
TATCACGCAGGAACTG	14.7963	4.59639	0.543265	C35_Glut_7
TATCACGCAGGATAAC	14.5439	10.5554	0.495431	C35_Gaba_4
TATCACGCATTAGCCA	14.4276	6.10293	0.552166	C35_Glut_1
TATCCAGCAGGACACA	21.028	14.529	0.509297	C35_Glut_8
TATCCGGAGCCTGTGA	15.2016	5.83658	0.543265	C35_Glut_7
TATCCGGAGGTTACAC	13.2589	10.8294	0.495431	C35_Gaba_4
TATCCGGAGTCACTCC	9.86496	3.60543	0.552166	C35_Glut_1
TATCGAGGTAAGCTTG	5.49463	-0.684308	0.524558	C35_Glut_3
TATCGAGGTTACCGGG	13.4281	4.17674	0.552166	C35_Glut_1
TATCGCACACCTACTT	4.97712	7.94402	0.525782	C35_Gaba_3
TATCGCACATGTCAAT	12.9632	2.22514	0.552166	C35_Glut_1
TATCGCGAGAATGACG	11.8796	-0.910127	0.526327	C35_Glut_2
TATCGCGAGCATCCAG	10.8401	9.8782	0.508639	C35_Gaba_1
TATGACATCCTAACGG	11.5404	2.87905	0.552166	C35_Glut_1
TATGACATCCTAATAG	9.69535	3.30705	0.552166	C35_Glut_1
TATGACATCCTGGCTT	13.8717	-5.00983	0.526327	C35_Glut_2
TATGACTCACAACAAA	19.3827	3.07953	0.544478	C35_Gaba_5
TATGACTCATTTGCTC	9.90628	0.0735485	0.524558	C35_Glut_3
TATGGATGTAGTTACG	13.1281	-0.378796	0.526327	C35_Glut_2
TATGGATGTTTCCACG	8.60354	-1.41992	0.524558	C35_Glut_3
TATGGCCCAGGTCCTG	21.1639	13.4529	0.509297	C35_Glut_8
TATGGCCCATAATCCG	23.2665	0.335764	0.528424	C35_Glut_6
TATGGTCAGTATTGCA	7.83758	-1.43133	0.524558	C35_Glut_3
TATGTGATCCTAGTTT	10.7562	9.99297	0.508639	C35_Gaba_1
TATGTGATCCTTAAGA	7.46164	7.79695	0.508639	C35_Gaba_1
TATTACCTCATGAGCT	15.0248	4.45952	0.543265	C35_Glut_7
TATTACCTCGTTAGCG	19.6216	2.7591	0.544478	C35_Gaba_5
TATTAGCCAGCATGAG	16.0176	2.95789	0.530737	C35_Glut_10
TATTAGGTCAAGACTC	10.5333	10.4386	0.508639	C35_Gaba_1
TATTCGTTCACACAGT	16.0346	-0.977834	0.552166	C35_Glut_1
TATTCGTTCCAGGTCA	9.76292	-0.294381	0.524558	C35_Glut_3
TATTGACCAAGGGTTG	11.0142	8.82032	0.508639	C35_Gaba_1
TATTGACCAGAAACGT	10.5197	8.46073	0.508639	C35_Gaba_1
TATTGACCAGGGAGGA	13.2951	6.07653	0.552166	C35_Glut_1
TATTTGCTCGCTCCAT	15.6204	4.92128	0.543265	C35_Glut_7
TATTTGCTCTAATCAG	13.0458	9.30374	0.495431	C35_Gaba_4
TATTTGGAGTATTGCA	11.9158	-1.4855	0.526327	C35_Glut_2
TATTTGGAGTTTAACG	12.8113	2.66651	0.552166	C35_Glut_1
TCAAACCAGTGACCTG	13.0294	4.46549	0.552166	C35_Glut_1
TCAAACCAGTGTTGCG	13.5433	2.62674	0.552166	C35_Glut_1
TCAACAATCAAACACC	8.7694	-1.51138	0.524558	C35_Glut_3
[truncated: 9,864 more rows]

## Sheet: Fig 7D
cell_id	UMAP_1	UMAP_2	augur_score	C35_type
AAACAGCCAAGCTTAT	9.6753	8.98302	0.519308	C35_Gaba_1
AAACCAACATATAACC	12.9271	6.36039	0.526474	C35_Glut_1
AAACCGAAGCAAGGTA	10.9129	6.58086	0.526474	C35_Glut_1
AAACCGAAGCCGGTAC	10.0886	3.90722	0.526474	C35_Glut_1
AAACCGCGTCATAGAT	13.3432	2.49959	0.526474	C35_Glut_1
AAACCGCGTCCTTAGT	11.4223	-1.05208	0.521293	C35_Glut_2
AAACCGCGTTCGCTTG	6.23571	0.0677985	0.580839	C35_Glut_3
AAACCGCGTTTAGCGA	8.16834	0.0358021	0.580839	C35_Glut_3
AAACCGGCATCCAGGT	6.04536	9.29408	0.59695	C35_Gaba_2
AAACGCGCAAATGCCC	13.9549	4.81379	0.526474	C35_Glut_1
AAACGCGCACACAATT	8.19902	7.03641	0.519308	C35_Gaba_1
AAACGCGCACAGCCTG	11.4295	8.60403	0.519308	C35_Gaba_1
AAACGCGCATTAAGCT	20.269	9.03023	0.548061	C35_Glut_6
AAACGGATCGAGGTGG	13.62	1.32834	0.526474	C35_Glut_1
AAAGCAAGTGTTTGAG	16.3605	6.80622	0.679762	C35_Glut_9
AAAGCACCAGTAAGTA	6.23954	7.5548	0.510045	C35_Gaba_3
AAAGCACCATACCCGG	4.21623	9.95524	0.59695	C35_Gaba_2
AAAGCCCGTCAACAAT	11.6582	3.98998	0.526474	C35_Glut_1
AAAGCCCGTCCGCTGT_1	8.64127	-2.04003	0.580839	C35_Glut_3
AAAGCCCGTTACCGGG	14.8612	3.88139	0.543288	C35_Glut_10
AAAGCCGCAAGTTATC	9.7373	10.8227	0.519308	C35_Gaba_1
AAAGCCGCAGCACCAT	13.1606	6.28503	0.526474	C35_Glut_1
AAAGCCGCAGGCCTTG	10.0677	7.69372	0.519308	C35_Gaba_1
AAAGCCGCATAGCAGG	10.5486	7.40479	0.519308	C35_Gaba_1
AAAGCCGCATTCAGCA	8.17013	6.89253	0.519308	C35_Gaba_1
AAAGCGGGTTCCATTA	7.1246	7.2129	0.510045	C35_Gaba_3
AAAGCTTGTTTCGCGC	12.6355	4.86049	0.526474	C35_Glut_1
AAAGGACGTTCTTTAG	6.85163	7.91604	0.510045	C35_Gaba_3
AAAGGAGCAGTGAACG	2.14137	2.15744	0.669218	C35_Gaba_9
AAAGGAGCATGAAATG	11.3724	5.64273	0.526474	C35_Glut_1
AAAGGTTAGCAACATC	12.6552	12.5271	0.570442	C35_Gaba_7
AAAGGTTAGGCTACAT	3.4148	3.27316	0.669218	C35_Gaba_9
AAATCCGGTAAGCTCA	10.0048	-8.3239	0.526474	C35_Glut_1
AAATCCGGTCTTGCAT	10.9094	3.67847	0.526474	C35_Glut_1
AAATCCGGTTACTAGG	11.8775	6.62799	0.526474	C35_Glut_1
AAATCCGGTTCAAGCA	11.1552	6.56896	0.526474	C35_Glut_1
AAATCCGGTTCCTGTG	10.4309	6.77588	0.519308	C35_Gaba_1
AAATGCCTCGCATTAA	2.43581	1.97351	0.669218	C35_Gaba_9
AAATGGCCACCCACCT	12.3874	3.04728	0.526474	C35_Glut_1
AAATGGCCAGTATGTT	9.58545	5.41047	0.526474	C35_Glut_1
AACAGATAGCACAGCC	13.5114	-3.17677	0.521293	C35_Glut_2
AACAGGATCCGCCTCA	12.3941	2.43886	0.526474	C35_Glut_1
AACATAGCACCTGGTG	6.28667	-1.5333	0.580839	C35_Glut_3
AACATCATCCTGGTCT	10.3579	3.05643	0.526474	C35_Glut_1
AACCCGCAGGAAACTG	12.0141	10.8186	0.519308	C35_Gaba_1
AACCCGCAGTCTCACC	10.6522	14.7793		C35_Glut_5
AACCGCTCAAATTGCT	9.72368	6.55026	0.519308	C35_Gaba_1
AACCGCTCACTAGGTC	12.1384	-1.38969	0.521293	C35_Glut_2
AACCTCACAACTAACT_1	13.0558	-4.71685	0.521293	C35_Glut_2
AACCTCACAATTGCGC	13.0539	3.84066	0.526474	C35_Glut_1
AACGACAAGACAACAG	6.9599	8.2096	0.519308	C35_Gaba_1
AACGCCCAGGCAGGTG	8.80261	8.85006	0.519308	C35_Gaba_1
AACGGTAAGTTTCCTG	8.64022	9.8171	0.519308	C35_Gaba_1
AACTACTCAATCGCAC	6.20955	-0.961086	0.580839	C35_Glut_3
AACTACTCAGGAACCA	16.4806	6.92027	0.679762	C35_Glut_9
AACTACTCAGGATTAA	7.60711	8.90343	0.519308	C35_Gaba_1
AACTACTCATAATTGC	13.4145	8.53857	0.538481	C35_5-HT_neurons
AACTAGCTCATGGCTG	11.1817	2.62444	0.526474	C35_Glut_1
AACTAGCTCCGTGACA	17.4115	1.56559	0.608696	C35_Gaba_8
AACTAGTGTACGCGCA	11.2406	4.02326	0.526474	C35_Glut_1
AACTAGTGTGCATCGG	7.20027	-2.65257	0.580839	C35_Glut_3
AACTAGTGTGGAAGGC	13.649	1.45587	0.526474	C35_Glut_1
AACTAGTGTTGGTTCT	7.18931	-0.0852516	0.580839	C35_Glut_3
AACTAGTGTTTATTCG	11.2955	4.60257	0.526474	C35_Glut_1
AACTCACAGCAAGGGT	14.7392	10.5322	0.531474	C35_Gaba_4
AACTCACAGTAACCCG	7.2387	9.40171	0.59695	C35_Gaba_2
AACTGTTCACAGCCTG	10.3842	0.78709	0.580839	C35_Glut_3
AACTGTTCAGTCTAGC	9.39213	-0.187674	0.580839	C35_Glut_3
AAGAATCAGGGTGAAC	11.0528	5.32675	0.526474	C35_Glut_1
AAGAATCAGTAGCCAT	11.2993	3.56815	0.526474	C35_Glut_1
AAGAATCAGTGAGAGC	12.0316	5.31374	0.526474	C35_Glut_1
AAGACAAGTGGCTTCC	12.4736	0.424953	0.521293	C35_Glut_2
AAGACAAGTTCCTCCT	16.8221	1.82575	0.608696	C35_Gaba_8
AAGACAAGTTGAGGTC	9.18683	10.3278	0.519308	C35_Gaba_1
AAGACAAGTTTCCACG	20.5102	7.32389	0.548061	C35_Glut_6
AAGACATAGTTAGGCT	10.2947	8.33911	0.519308	C35_Gaba_1
AAGACCAAGCATGACT	11.125	5.97196	0.526474	C35_Glut_1
AAGACCAAGGACCTCA	2.19837	1.91939	0.669218	C35_Gaba_9
AAGCAAGTCTGGCATG	10.987	7.77312	0.519308	C35_Gaba_1
AAGCCTCCAACTCGCG	13.0437	10.6261	0.531474	C35_Gaba_4
AAGCCTCCAGTAGGTG	11.9047	4.88777	0.526474	C35_Glut_1
AAGCCTCCAGTTGCGT	11.9367	2.91814	0.526474	C35_Glut_1
AAGCCTGTCCCTGGAA_1	10.1837	12.1364	0.519308	C35_Gaba_1
AAGCCTGTCGGTCAAT	13.1863	-4.54521	0.521293	C35_Glut_2
AAGCCTTAGCACGATT	15.5447	7.36229	0.610601	C35_Glut_7
AAGCGGGTCACGCGGT	11.7891	7.57375	0.519308	C35_Gaba_1
AAGCGGGTCAGAAACG	7.23816	-2.36573	0.580839	C35_Glut_3
AAGCGTTTCCTAAGAC	12.7242	4.37154	0.526474	C35_Glut_1
AAGCTATGTTCACCCA	15.3038	6.75431	0.610601	C35_Glut_7
AAGCTCCCATAGCGAG	13.8185	-0.0104554	0.521293	C35_Glut_2
AAGCTCCCATTGCGGT	12.554	-4.02753	0.521293	C35_Glut_2
AAGGATCCAATCGCAC	11.4412	6.95015	0.526474	C35_Glut_1
AAGGATGTCCTAGTTT	10.434	9.10265	0.519308	C35_Gaba_1
AAGGATTAGGTTAGCT	10.3186	10.189	0.519308	C35_Gaba_1
AAGGCCCTCAGCTAAC	9.94795	3.68793	0.526474	C35_Glut_1
AAGGTCAAGCTTAACA	9.02723	-1.27757	0.580839	C35_Glut_3
AAGGTCAAGTTCCTGC	6.88998	8.10359	0.519308	C35_Gaba_1
AAGTAGCCACCTAATG	6.92742	0.304765	0.580839	C35_Glut_3
AAGTAGCCATGTTGTG	10.5271	7.75718	0.519308	C35_Gaba_1
AAGTCTATCATCCACC	14.2509	-2.81374	0.521293	C35_Glut_2
AAGTCTATCGTCCTTA	14.0886	-3.87973	0.521293	C35_Glut_2
AAGTCTATCTCCTCTT	11.179	2.15784	0.526474	C35_Glut_1
AAGTGCAAGATGGACA	14.532	5.88645	0.526474	C35_Glut_1
AAGTGCAAGTTTAACG	14.5212	-0.967388	0.521293	C35_Glut_2
AAGTTACGTTGTAACG	8.99179	4.14397	0.526474	C35_Glut_1
AAGTTAGCAAACTCAT	11.1739	5.09691	0.526474	C35_Glut_1
AAGTTTGTCACAAGCT	13.9632	-2.60503	0.521293	C35_Glut_2
AAGTTTGTCCATAATG_1	10.2583	-1.48227	0.521293	C35_Glut_2
AATAGAGGTTCCGCAC	9.10545	9.29978	0.519308	C35_Gaba_1
AATCAGGAGAAAGCAT	8.55353	9.1617	0.519308	C35_Gaba_1
AATCAGGAGTGACCTG	12.6567	13.1008	0.570442	C35_Gaba_7
AATCATCCAATCCTGA	10.4135	-1.17514	0.521293	C35_Glut_2
AATCATCCATGGCCTG	6.35097	10.0292	0.59695	C35_Gaba_2
AATCATGTCACGCATG	13.0065	1.28546	0.526474	C35_Glut_1
AATCATGTCGGTTTGG	8.8786	-1.07458	0.580839	C35_Glut_3
AATCCATCAGCCAGAA	11.5878	3.18695	0.526474	C35_Glut_1
AATCCCTGTATTTGCC	21.1164	13.1942	0.493583	C35_Glut_8
AATCCGTAGCGATACT	15.4525	6.90128	0.610601	C35_Glut_7
AATCTCAAGGGACGCA	7.38225	-2.76046	0.580839	C35_Glut_3
AATCTTGAGCCTGTTC	10.6888	5.5884	0.526474	C35_Glut_1
AATCTTGAGGTTAGAG	15.3027	6.77533	0.610601	C35_Glut_7
AATGAAGGTGGAAACG	10.2778	0.200004	0.580839	C35_Glut_3
AATGCAACAGTAATAG	10.3785	3.55716	0.526474	C35_Glut_1
AATGCATGTAGGTTAT	5.37881	6.61658	0.510045	C35_Gaba_3
AATGCATGTGTTAAAC	11.4481	-2.57604	0.521293	C35_Glut_2
AATGGCGCAAACTAAG	20.1301	2.29128	0.628356	C35_Gaba_5
AATGGCGCAAAGCGGC	9.96992	2.88888	0.526474	C35_Glut_1
AATTACCCATCCCTCA	8.11245	-0.912543	0.580839	C35_Glut_3
AATTAGCGTCCTAAGA	10.6867	1.97726	0.526474	C35_Glut_1
AATTAGCGTTCCGGGA	9.50856	5.42874	0.526474	C35_Glut_1
AATTCGTCACACTAAT	11.7522	2.54778	0.526474	C35_Glut_1
AATTGCCAGGACCTGC	10.6447	5.39509	0.526474	C35_Glut_1
AATTGCCAGGTCCACA	10.6542	2.80512	0.526474	C35_Glut_1
AATTGCTCAGGACACA	11.543	4.77887	0.526474	C35_Glut_1
AATTGGACAGTTATGT	7.44144	-1.60244	0.580839	C35_Glut_3
AATTGGACATGTTGCA	6.66697	-0.830735	0.580839	C35_Glut_3
AATTGGGAGCCTGATG	10.4983	3.73363	0.526474	C35_Glut_1
AATTGTGTCCCTGGAA	7.75666	0.453721	0.580839	C35_Glut_3
AATTTCCTCAAGCTAC	13.0753	-4.25425	0.521293	C35_Glut_2
AATTTCCTCACCAATA	8.53374	5.30841	0.526474	C35_Glut_1
AATTTCCTCCTACCTA	5.02337	5.39558	0.510045	C35_Gaba_3
AATTTCCTCTAGCGAT	12.1058	0.351257	0.521293	C35_Glut_2
AATTTCCTCTAGCGTG	10.6279	-2.70635	0.521293	C35_Glut_2
AATTTGGTCATAACTG	20.3019	9.11397	0.548061	C35_Glut_6
AATTTGGTCTCCTCTT	9.81506	8.15341	0.519308	C35_Gaba_1
ACAAACTGTTCATTTG	15.8835	4.66289	0.526474	C35_Glut_1
ACAAAGGTCCTGGCTT	9.8764	-8.63635	0.526474	C35_Glut_1
ACAAAGGTCTTGAGGT	14.595	3.40951	0.543288	C35_Glut_10
ACAACACTCATAGCCG	11.5123	2.24439	0.526474	C35_Glut_1
ACAACACTCCTGATGG	10.767	8.26084	0.519308	C35_Gaba_1
ACAACAGAGCCGCAAC	16.8031	6.55381	0.679762	C35_Glut_9
ACAACAGAGGGATGAC	10.9999	8.04323	0.519308	C35_Gaba_1
ACAACATGTTAAATGC	10.0867	5.21636	0.526474	C35_Glut_1
ACACCTTGTACGATTG	15.2039	7.48879	0.610601	C35_Glut_7
ACACCTTGTTGGTTGA	7.94549	-0.32356	0.580839	C35_Glut_3
ACACGGACACGCAACT	9.76263	3.47236	0.526474	C35_Glut_1
ACACGGACATTGCGGT	8.06856	-2.26809	0.580839	C35_Glut_3
ACACTAATCACGCATG	10.4739	-2.59287	0.521293	C35_Glut_2
ACACTAATCGATATTG	4.46125	9.41946	0.59695	C35_Gaba_2
ACACTTGCACGTTACA	12.9382	0.447767	0.521293	C35_Glut_2
ACACTTGCAGGAACTG	9.03172	9.08971	0.519308	C35_Gaba_1
ACACTTGCAGGTTCAC	10.9749	-3.93852	0.521293	C35_Glut_2
ACACTTGCAGTAGCCT	16.9252	1.66454	0.608696	C35_Gaba_8
ACAGCCGGTAGTTGGC	8.45852	-1.79622	0.580839	C35_Glut_3
ACAGCCGGTTCCATTA	11.1026	11.4051	0.519308	C35_Gaba_1
ACAGGATCATGCTTAG	7.90393	6.33336	0.519308	C35_Gaba_1
ACAGGCTGTCAGGAAG	10.3941	5.66192	0.526474	C35_Glut_1
ACATAGCTCTTGCAAA	14.804	3.9495	0.543288	C35_Glut_10
ACATCAATCATGGTTA	12.9771	2.22819	0.526474	C35_Glut_1
ACATCAATCCGCCTAT	10.6138	5.87799	0.526474	C35_Glut_1
ACATCATCAAGGATTA	9.04347	-1.82863	0.580839	C35_Glut_3
ACATCATCACCGGTAT	9.85975	9.87135	0.519308	C35_Gaba_1
ACATCATCACGGTACT	13.3531	-3.64724	0.521293	C35_Glut_2
ACATCATCATTGTCAG	12.8028	12.714	0.570442	C35_Gaba_7
ACATTAGTCCGCCAAA	20.2968	9.05696	0.548061	C35_Glut_6
ACCAATATCTCCTCTT	8.58053	9.39032	0.59695	C35_Gaba_2
ACCACACCAAAGCTAA	13.6663	-3.09973	0.521293	C35_Glut_2
ACCACATAGGATTGAG	1.96712	1.94696	0.669218	C35_Gaba_9
ACCAGCTCAATTGCGC	13.5023	3.01117	0.526474	C35_Glut_1
ACCAGGCTCCTCCTAA	10.4486	5.40604	0.526474	C35_Glut_1
ACCATAATCAATACGC	11.9781	3.32251	0.526474	C35_Glut_1
ACCATTAAGCCAGGTC	4.04056	9.92499	0.59695	C35_Gaba_2
ACCATTAAGGCACAGG	14.3074	-4.62906	0.521293	C35_Glut_2
ACCCAGGGTGACATGC	8.66914	6.49544	0.519308	C35_Gaba_1
ACCCGCTGTGATGATT	6.51557	0.257369	0.580839	C35_Glut_3
ACCCGCTGTTTGTCTA	20.0301	3.05311	0.628356	C35_Gaba_5
ACCCGGTAGTTGCGTG	7.33611	-0.774105	0.580839	C35_Glut_3
ACCCGTAAGACTTACA	10.0063	-8.30666	0.526474	C35_Glut_1
ACCCGTAAGGATCACT	12.0403	5.01043	0.526474	C35_Glut_1
ACCCGTAAGGCGAAAC	18.8676	5.82723	0.548061	C35_Glut_6
ACCCGTAAGTTAGTGC	10.9256	5.21987	0.526474	C35_Glut_1
ACCCTCCCATAAGCAA	7.89648	7.6978	0.519308	C35_Gaba_1
ACCCTCCCATTAAACC	13.1416	3.58963	0.526474	C35_Glut_1
ACCCTGTTCGTTATCT	9.26691	10.2544	0.519308	C35_Gaba_1
ACCGAAGCAGCATTAT	10.4764	7.89611	0.519308	C35_Gaba_1
ACCGAAGCAGGGAGGA	13.395	8.41937	0.538481	C35_5-HT_neurons
ACCGAAGCATGAAGTA	6.27001	4.67025	0.649909	C35_Gaba_10
ACCGGCTAGAAACTGG	9.03038	-3.4129	0.580839	C35_Glut_3
ACCGGCTAGGCATTAC	9.91293	9.38572	0.519308	C35_Gaba_1
ACCTAAATCAACAAGG	17.9203	-0.561348	0.608696	C35_Gaba_8
ACCTAAATCACTCGCT	20.1876	4.60861	0.628356	C35_Gaba_5
ACCTAAATCCGCCTCA	11.194	7.29185	0.519308	C35_Gaba_1
ACCTAAATCCTCAGTC	11.1405	-3.86451	0.521293	C35_Glut_2
ACCTAAATCTGGCATG	13.4808	-2.40864	0.521293	C35_Glut_2
ACCTACCTCACTTTAC	14.104	2.05165	0.526474	C35_Glut_1
ACCTACCTCATCCTAT	2.21829	1.92707	0.669218	C35_Gaba_9
ACCTACCTCGCTAAGT	11.1332	11.3977	0.519308	C35_Gaba_1
ACCTACCTCTGTTGCC	11.3473	3.5807	0.526474	C35_Glut_1
ACCTTCCAGGCCATCA	8.29139	4.87444	0.526474	C35_Glut_1
ACCTTGCTCCTCATGC_1	11.4898	4.64919	0.526474	C35_Glut_1
ACCTTGTGTCACCAAA	14.09	4.93344	0.526474	C35_Glut_1
ACGAACAAGCTGGACC	9.98822	5.3613	0.526474	C35_Glut_1
ACGAAGTCATAAGTTC	8.32933	9.69911	0.59695	C35_Gaba_2
ACGAAGTCATGAGTTT	11.4622	3.55524	0.526474	C35_Glut_1
ACGACAAAGGAGGACT	6.04199	9.88342	0.59695	C35_Gaba_2
ACGAGTAAGTTTCCTG	-3.05421	6.2971	0.59898	C35_Glut_4
ACGATTCAGGCTAGAA	10.3211	6.99203	0.519308	C35_Gaba_1
ACGATTCAGGTGTCCA	19.7272	5.54446	0.628356	C35_Gaba_5
ACGCAAGCAACCGCCA	10.4271	3.78844	0.526474	C35_Glut_1
ACGCAAGCAGTATGTT	13.8735	1.88228	0.526474	C35_Glut_1
ACGCCTAAGGCTTAAC	11.1918	2.54144	0.526474	C35_Glut_1
ACGCCTAAGTCGCAAT	5.77504	-1.49714	0.580839	C35_Glut_3
ACGCCTTTCAATTACG	5.84611	-0.345086	0.580839	C35_Glut_3
ACGCCTTTCATAGCCG	12.6399	4.1836	0.526474	C35_Glut_1
ACGCCTTTCCCGCAAA	14.9935	10.3392	0.531474	C35_Gaba_4
ACGCTTGAGACTTACA	15.5679	-2.78083	0.519308	C35_Gaba_1
ACGGTACGTATGGTGC	8.37761	9.91379	0.59695	C35_Gaba_2
ACGGTACGTGATGAGG	11.3846	0.588805	0.521293	C35_Glut_2
ACGGTACGTTGTTGTC	11.0826	2.69994	0.526474	C35_Glut_1
ACGGTTTAGACTTACA	10.5121	14.7989		C35_Glut_5
ACGGTTTAGCTAATTG	16.5294	7.06394	0.679762	C35_Glut_9
ACGTCAAGTTGTCATC	12.5803	4.08507	0.526474	C35_Glut_1
ACGTCAAGTTTGAGGC	8.32857	5.72153	0.519308	C35_Gaba_1
ACGTCCAAGACCATAC_1	13.1042	3.28297	0.526474	C35_Glut_1
ACGTCCTTCAATCTCT	16.1089	3.49166	0.543288	C35_Glut_10
ACGTCCTTCCCTCAGT	10.5738	-3.40007	0.521293	C35_Glut_2
ACGTTACAGTAACTCA	11.4234	9.39311	0.519308	C35_Gaba_1
ACGTTGTAGCCGCTTT	21.0318	2.17426	0.628356	C35_Gaba_5
ACTAACCAGGAACACA	10.7367	2.76412	0.526474	C35_Glut_1
ACTAACCAGTAGAGGC	9.40809	0.0422138	0.580839	C35_Glut_3
ACTAACGGTCGCGCAA	11.476	8.20136	0.519308	C35_Gaba_1
ACTAACGGTGCATCGG	5.05924	5.30225	0.510045	C35_Gaba_3
ACTAACGGTGTCCAAA	20.8582	14.7437	0.493583	C35_Glut_8
ACTAACGGTTTGTGGA	10.1701	-1.82963	0.521293	C35_Glut_2
ACTAATCCAATACTGT	11.8431	3.60576	0.526474	C35_Glut_1
ACTAGGCGTAATCACG	5.81034	10.1212	0.59695	C35_Gaba_2
ACTATCCGTACCCACC	8.50799	-1.34711	0.580839	C35_Glut_3
ACTATCCGTACCTTAC	7.59736	-2.22868	0.580839	C35_Glut_3
ACTATCCGTGCTTAGA	8.74844	7.64339	0.519308	C35_Gaba_1
ACTATGTCATTTAAGC	13.8604	5.33714	0.526474	C35_Glut_1
ACTCACCTCGTGCCTT	9.7769	8.09967	0.519308	C35_Gaba_1
ACTCACTGTCAAGACC	11.1987	-3.94698	0.521293	C35_Glut_2
ACTCACTGTGAAACAA	17.5727	-0.283758	0.608696	C35_Gaba_8
ACTCACTGTTAAATGC	13.5515	5.71467	0.526474	C35_Glut_1
ACTCACTGTTGTAACG	6.86771	1.01878	0.580839	C35_Glut_3
ACTCACTGTTTGCTGT	13.2769	2.15731	0.526474	C35_Glut_1
ACTCAGTAGCTTTGTT	10.5705	14.7613		C35_Glut_5
ACTCAGTAGGCAAGTA	6.06394	6.33325	0.510045	C35_Gaba_3
ACTCAGTAGTAAACCC	21.5296	13.4569	0.493583	C35_Glut_8
ACTCCTCAGCCTGTTC	15.7967	3.9239	0.543288	C35_Glut_10
ACTCCTCAGTAGCGCC	9.28441	0.0638646	0.580839	C35_Glut_3
ACTCGCGCAAACTGCC	10.7412	8.58274	0.519308	C35_Gaba_1
ACTCGCGCAGCAAGAT	12.3927	2.13137	0.526474	C35_Glut_1
ACTCGCTTCAATCTCT	12.2103	6.02343	0.526474	C35_Glut_1
ACTGAAACAAGTGTTT	12.6051	5.33253	0.526474	C35_Glut_1
ACTGAAACAGCCTTGG	20.7204	14.5419	0.493583	C35_Glut_8
ACTGAATGTTTGAGGC	4.09172	7.43368	0.510045	C35_Gaba_3
ACTTACAAGCCTGTTC	12.6383	3.59927	0.526474	C35_Glut_1
ACTTACAAGGCAAGTA	13.1981	4.12269	0.526474	C35_Glut_1
ACTTACAAGGCATTGT	12.2849	1.43233	0.526474	C35_Glut_1
ACTTACAAGGTTAGCT	15.8531	2.87058	0.543288	C35_Glut_10
ACTTACTTCTGTGCCT	16.0441	10.8108	0.531474	C35_Gaba_4
ACTTAGGGTTACCTGT	10.3739	5.19623	0.526474	C35_Glut_1
ACTTATGAGGAACGGT	11.2756	3.52946	0.526474	C35_Glut_1
ACTTATGAGTTAGTTG	11.9444	5.01051	0.526474	C35_Glut_1
ACTTCGCTCTGTTGCC	8.86182	3.84918	0.526474	C35_Glut_1
ACTTGAATCGTAACGT	8.26792	0.741204	0.580839	C35_Glut_3
ACTTGCACAAGGACCA	12.4491	-3.72538	0.521293	C35_Glut_2
ACTTGCACACTTCACT	8.38266	9.63695	0.59695	C35_Gaba_2
ACTTGTAAGCCGCTTT	7.32245	8.75575	0.59695	C35_Gaba_2
ACTTGTAAGTAAACCC	8.45627	-1.54053	0.580839	C35_Glut_3
ACTTGTCGTCGTAATG	17.8583	-0.46045	0.608696	C35_Gaba_8
ACTTGTCGTTGAGCCG	7.9859	-2.37782	0.580839	C35_Glut_3
ACTTTGTTCGCATCCT	9.87694	-0.262509	0.580839	C35_Glut_3
AGAAACCCAACTCGCG	6.84314	7.53735	0.510045	C35_Gaba_3
AGAAACCCAGCTACGT	12.2602	-2.29679	0.521293	C35_Glut_2
AGAAACCCAGTTAGCC	9.29092	3.95373	0.526474	C35_Glut_1
AGAAACCCATCACTTC	3.28757	6.22266	0.510045	C35_Gaba_3
AGAAACCCATCCTAGA	20.5347	7.09926	0.548061	C35_Glut_6
AGAAACTAGAGGAAGG	9.30561	6.99527	0.519308	C35_Gaba_1
AGAAACTAGCGCATTG	18.4447	7.65354	0.649909	C35_Gaba_10
AGAAACTAGGATCACT	9.56389	8.41575	0.519308	C35_Gaba_1
AGAAAGGCAGTTATGT	12.8036	12.5768	0.570442	C35_Gaba_7
AGAACAAGTCAATAGT	13.909	-5.23635	0.521293	C35_Glut_2
AGAACAAGTTAACGAT	10.4819	-3.31267	0.521293	C35_Glut_2
AGAACCAAGCTTGCTC	20.0497	4.62253	0.628356	C35_Gaba_5
AGAACCGCATTTAAGC	10.8071	3.00975	0.526474	C35_Glut_1
AGAAGGTGTCATCCTG	15.5072	7.66244	0.610601	C35_Glut_7
AGAAGGTGTCCTAATC	12.7301	2.79915	0.526474	C35_Glut_1
AGAATCTGTATTTGCC	11.1864	3.00597	0.526474	C35_Glut_1
AGACAATAGTAGGCGG	9.32107	9.16465	0.519308	C35_Gaba_1
AGACACGCACAATACT	12.4207	2.81255	0.526474	C35_Glut_1
AGACCCGGTAGCCATA	10.8179	2.66606	0.526474	C35_Glut_1
AGACCCGGTATGGTGC	17.4288	-0.0732494	0.608696	C35_Gaba_8
AGACCCGGTTGAGGTC	15.3519	6.29652	0.610601	C35_Glut_7
AGACTATGTAGGATCC	14.2124	-3.44384	0.521293	C35_Glut_2
AGAGAAGCAACAGGAT	4.15048	9.87401	0.59695	C35_Gaba_2
AGAGAGGAGCACAGGG	12.5182	4.97156	0.526474	C35_Glut_1
AGAGAGGAGTAACGGA	6.37963	0.0394513	0.580839	C35_Glut_3
AGAGATTAGGCCAATT	10.8292	5.42917	0.526474	C35_Glut_1
AGAGATTAGGCCCAGT	11.9347	5.71585	0.526474	C35_Glut_1
AGAGATTAGGTTACGT	12.4961	7.00305	0.538481	C35_5-HT_neurons
AGAGATTAGTCAGTAC	6.16895	10.6769	0.59695	C35_Gaba_2
AGAGGATGTCAAACTG	15.098	10.3147	0.531474	C35_Gaba_4
AGAGGATGTCACAGCG	11.7314	7.92235	0.519308	C35_Gaba_1
AGATGAAGTTGAATCG	12.8683	6.89549	0.526474	C35_Glut_1
AGATGCTTCATTCATC	13.004	7.18305	0.519308	C35_Gaba_1
AGCAAATAGCCTGTTC	13.3998	-3.84725	0.521293	C35_Glut_2
AGCAACAAGGCGAATA	13.2436	4.55499	0.526474	C35_Glut_1
AGCAAGGGTAGGTTTG	4.75597	6.4113	0.510045	C35_Gaba_3
AGCAATACAGTTAGCC	11.9541	4.20585	0.526474	C35_Glut_1
AGCAATTGTAAGCACC	10.846	5.16747	0.526474	C35_Glut_1
AGCACTAGTCATTGAG	12.3954	4.09064	0.526474	C35_Glut_1
AGCACTAGTCTCACTG	14.2924	6.00425	0.526474	C35_Glut_1
AGCACTAGTGAGCACT	16.5045	6.9244	0.679762	C35_Glut_9
AGCAGGTAGGACTTAC	4.96809	10.6642	0.59695	C35_Gaba_2
AGCATTTCAATAATGG	10.4072	5.07552	0.526474	C35_Glut_1
AGCATTTCATCACTTC	14.8449	3.89251	0.543288	C35_Glut_10
AGCCAGTGTTAACGGC	16.6063	5.36323	0.679762	C35_Glut_9
AGCCGCTAGTCGCAAT	5.27534	10.3274	0.59695	C35_Gaba_2
AGCCGGTTCGGTTACG	6.84526	0.757387	0.580839	C35_Glut_3
AGCCTAAGTTGCTGGG	12.4926	4.77228	0.526474	C35_Glut_1
AGCCTAAGTTTGCGCC	5.99318	9.13399	0.59695	C35_Gaba_2
AGCCTAGTCCAGCACA	12.4221	5.42761	0.526474	C35_Glut_1
AGCCTAGTCTCCATAT	9.3438	-2.24681	0.580839	C35_Glut_3
AGCCTGGGTGTTTGCT	10.5636	2.88677	0.526474	C35_Glut_1
AGCGATTTCCCGCAAA	3.73215	8.23952	0.510045	C35_Gaba_3
AGCGCTCAGCTAATCA	12.3178	7.71847	0.526474	C35_Glut_1
AGCGCTCAGCTCAAAC	12.3591	4.34115	0.526474	C35_Glut_1
AGCGGACCACCTGCTC	21.3321	13.5102	0.493583	C35_Glut_8
AGCTAAACAAGGCCAA	12.9952	5.28291	0.526474	C35_Glut_1
AGCTAACTCAGCAAAG	21.3179	14.0262	0.493583	C35_Glut_8
AGCTACGTCGCATTAA	5.21962	6.44589	0.510045	C35_Gaba_3
AGCTACTAGGCTTAAC	12.1852	5.35256	0.526474	C35_Glut_1
AGCTAGTTCATTACGA	19.8875	1.81778	0.628356	C35_Gaba_5
AGCTAGTTCTCCATAT	8.64718	7.54645	0.519308	C35_Gaba_1
AGCTATATCCATAAGC	12.2682	0.395518	0.521293	C35_Glut_2
AGCTATATCTGTTGCC	14.6676	11.4448	0.531474	C35_Gaba_4
AGCTCATAGCTAATTG	4.16903	8.15591	0.510045	C35_Gaba_3
AGCTCATAGGAGCACG	12.2883	4.18598	0.526474	C35_Glut_1
AGCTCATAGGGTCTAT	9.88522	-8.6101	0.526474	C35_Glut_1
AGCTTAATCATGGCCA	12.4669	3.0201	0.526474	C35_Glut_1
AGCTTAATCCTCCCTC	13.4752	3.80451	0.526474	C35_Glut_1
AGCTTGGTCTTAGCGG	6.81882	7.3373	0.510045	C35_Gaba_3
AGCTTTAAGAGAGGCT	20.2549	4.62386	0.628356	C35_Gaba_5
AGCTTTAAGGCTAAGA	12.4208	-2.39039	0.521293	C35_Glut_2
AGGAACCAGCAGGTTT	10.3329	2.63885	0.526474	C35_Glut_1
AGGAACCAGGCGCTTA	18.5541	5.68539	0.548061	C35_Glut_6
AGGAACCAGGTCAAAG	8.96263	-0.214827	0.580839	C35_Glut_3
AGGAACCAGTCACTCC	13.2786	5.57465	0.526474	C35_Glut_1
AGGAACGGTAAGGTTT	4.42696	9.41081	0.59695	C35_Gaba_2
AGGAACGGTCACCTAT	5.8502	-0.891349	0.580839	C35_Glut_3
AGGAACGGTTAGGTTG	-1.83087	2.88996	0.59898	C35_Glut_4
AGGACGTAGCGCAATT	13.1625	-3.68395	0.521293	C35_Glut_2
AGGACGTAGCGGATTT	12.7237	-3.24294	0.521293	C35_Glut_2
AGGACGTAGGTTTGCG	13.3821	0.726243	0.521293	C35_Glut_2
AGGACTAAGGTTTACA	7.76042	0.469938	0.580839	C35_Glut_3
AGGATATAGGCGAATA	19.6535	6.68422	0.548061	C35_Glut_6
AGGATCCGTTACATCC	12.3497	5.42682	0.526474	C35_Glut_1
AGGATGCAGCTGGCTA	14.0428	6.64419	0.679762	C35_Glut_9
AGGATTGAGCAAGATG	6.65464	-0.995865	0.580839	C35_Glut_3
AGGCGGATCGGTCAGC	9.93397	6.02952	0.526474	C35_Glut_1
AGGCTAAAGAGCCGCT	9.39922	5.34329	0.526474	C35_Glut_1
AGGCTAAAGCTGTACG	9.66005	9.96973	0.519308	C35_Gaba_1
AGGCTAAAGGGTGAGT	10.313	4.42974	0.526474	C35_Glut_1
AGGCTAGCAAAGCGCA	13.8848	2.18073	0.526474	C35_Glut_1
AGGCTAGCAAGGTCGA	8.77967	7.46957	0.519308	C35_Gaba_1
AGGCTAGCAGCCTGCA	6.20697	10.7823	0.59695	C35_Gaba_2
AGGGCTACAAACTCAT	2.55902	2.84569	0.669218	C35_Gaba_9
AGGGCTACAGGGAGGA	20.9907	2.68145	0.628356	C35_Gaba_5
AGGGTTGCAATAATGG	10.5103	10.0036	0.519308	C35_Gaba_1
AGGGTTGCACCCACAG	11.687	15.0455		C35_Glut_5
AGGTACGCAAACTGTT	8.14059	0.409876	0.580839	C35_Glut_3
AGGTACGCAAAGGTAC	13.5261	3.7018	0.526474	C35_Glut_1
AGGTCAAAGACTATTG	-2.437	4.42304	0.59898	C35_Glut_4
AGGTCAAAGCTGTAAC	10.0581	4.17727	0.526474	C35_Glut_1
AGGTCAAAGGAGTCGG	9.31889	-0.643765	0.580839	C35_Glut_3
AGGTCATTCCTAATAG	11.3515	4.11989	0.526474	C35_Glut_1
AGGTCATTCGAGGAAC	11.6669	1.23711	0.526474	C35_Glut_1
AGGTCCGGTTTCCTCC	12.8771	-1.06426	0.521293	C35_Glut_2
AGGTCTTAGCACTTGG	13.7523	4.48342	0.526474	C35_Glut_1
AGGTCTTAGCAGGTTT	14.8392	4.10376	0.543288	C35_Glut_10
AGGTGAGGTCTTGCTG	10.8822	8.07502	0.519308	C35_Gaba_1
AGGTGAGGTGTGCAAC	11.4514	2.97702	0.526474	C35_Glut_1
AGGTTAACACACTAAT	9.11741	10.025	0.519308	C35_Gaba_1
AGGTTAACAGCAACCT	10.3493	10.548	0.519308	C35_Gaba_1
AGGTTAACATGAGCAG	2.40071	2.2534	0.669218	C35_Gaba_9
AGGTTACTCAACCAAC	10.8385	-1.63962	0.521293	C35_Glut_2
AGGTTACTCCTAAGTA	6.11752	10.0158	0.59695	C35_Gaba_2
AGGTTACTCGGTACGC	6.50224	9.45318	0.59695	C35_Gaba_2
AGGTTACTCGGTTAGT	9.55473	-1.45654	0.580839	C35_Glut_3
AGGTTAGAGAAAGGAA	4.83057	6.41398	0.510045	C35_Gaba_3
AGGTTGCGTGTTTGCT	3.02193	5.79091	0.510045	C35_Gaba_3
AGGTTGCGTTAACAGT	11.2389	3.3691	0.526474	C35_Glut_1
AGGTTTATCCTCGATC	11.1187	8.91115	0.519308	C35_Gaba_1
AGGTTTGGTCACAGCG	5.64169	10.2166	0.59695	C35_Gaba_2
AGGTTTGGTTAGACCA	5.20731	8.37082	0.538481	C35_5-HT_neurons
AGTAAACAGAACAAGT	13.3102	7.23037	0.519308	C35_Gaba_1
AGTAACACACCTCGCT_1	9.35897	7.14424	0.519308	C35_Gaba_1
AGTAACACACTGGCTG	20.2508	2.1221	0.628356	C35_Gaba_5
AGTAACACAGCACCAT	11.1956	7.9067	0.519308	C35_Gaba_1
AGTAACACAGTTAAAG_1	6.34613	-1.37604	0.580839	C35_Glut_3
AGTAACGAGTCCTGAG	16.4281	4.60711	0.610601	C35_Glut_7
AGTAATCGTGACATGC	11.9015	5.06106	0.526474	C35_Glut_1
AGTAATCGTGCAATAT	7.03277	0.945887	0.580839	C35_Glut_3
AGTAATGCACTAAGTT	10.8963	4.24474	0.526474	C35_Glut_1
AGTACGCGTGTGCACG	8.58958	8.58782	0.519308	C35_Gaba_1
AGTACGCGTTGGTTCT	10.0846	7.63425	0.519308	C35_Gaba_1
AGTAGGATCGCTAGAT	2.95598	2.99431	0.669218	C35_Gaba_9
AGTAGGATCGGTACGC	4.6764	7.06876	0.510045	C35_Gaba_3
AGTCAAGAGACAAACG	4.64545	5.20825	0.510045	C35_Gaba_3
AGTCAGGCAAATATCC	10.6149	3.76101	0.526474	C35_Glut_1
AGTCAGGCATGTCAAT	9.42241	6.76852	0.519308	C35_Gaba_1
AGTCCTGAGGTAGCTT	10.1965	8.25973	0.519308	C35_Gaba_1
AGTCCTGAGGTGTCCA	16.6589	3.56426	0.543288	C35_Glut_10
AGTCGCATCAATACGC	11.3114	6.67834	0.526474	C35_Glut_1
AGTCGCATCACCTGCT	-3.48425	4.88567	0.59898	C35_Glut_4
AGTCGCATCGTTAACA	11.2302	3.69335	0.526474	C35_Glut_1
AGTCTTGCAGTTATGT	13.154	2.66217	0.526474	C35_Glut_1
AGTGAACCAAGGTATA	13.9781	5.06017	0.526474	C35_Glut_1
AGTGAACCAGTAGGTG	11.2857	1.60802	0.526474	C35_Glut_1
AGTGAGTCAAATACCT	12.7415	3.98754	0.526474	C35_Glut_1
AGTGATGAGCCTCTCG	12.9755	3.9799	0.526474	C35_Glut_1
AGTGATGAGGCCAATT	13.4744	6.31967	0.526474	C35_Glut_1
AGTGCACGTAAGGTTT	7.27059	-2.51894	0.580839	C35_Glut_3
AGTGCACGTCTCAGCC	21.0804	13.7715	0.493583	C35_Glut_8
AGTGCACGTTGTGATG	10.2975	0.785906	0.580839	C35_Glut_3
AGTGCCGGTAACCAGC	5.77139	-0.460266	0.580839	C35_Glut_3
AGTGCGGAGGAGGCAT	10.6019	3.49427	0.526474	C35_Glut_1
AGTGCGGAGTTACCGG	4.13168	4.99213	0.510045	C35_Gaba_3
AGTGGACAGTGGACAA	7.245	-2.62097	0.580839	C35_Glut_3
AGTGTGGCACGTGCTG	13.0256	2.21668	0.526474	C35_Glut_1
AGTGTGGCAGTTATCG	13.8471	-0.431225	0.521293	C35_Glut_2
AGTGTGGCATGTGGGA	13.9641	-4.33704	0.521293	C35_Glut_2
AGTGTTTCAGCCGCTA	14.9147	5.10875	0.610601	C35_Glut_7
AGTGTTTCAGGAACCA	20.8163	1.7178	0.628356	C35_Gaba_5
AGTTACATCCTGAGTG	5.20075	5.51663	0.510045	C35_Gaba_3
AGTTATGTCATCGTTT	14.1017	-1.93988	0.521293	C35_Glut_2
AGTTATGTCATGCATA	11.8404	5.02271	0.526474	C35_Glut_1
AGTTGCAGTAATCCCT	9.33795	10.4072	0.519308	C35_Gaba_1
AGTTGCAGTAGCTAAT	20.4162	14.2455	0.493583	C35_Glut_8
AGTTGCAGTTTAACCC	5.38837	7.14658	0.510045	C35_Gaba_3
AGTTGCGTCACAGCGC	9.93099	11.2987	0.519308	C35_Gaba_1
AGTTGCGTCGCTTGCT	13.9498	2.3598	0.526474	C35_Glut_1
AGTTGGCGTTGTAACG	9.73183	0.325402	0.580839	C35_Glut_3
ATAACGACAGTACCGT	13.9814	-2.85943	0.521293	C35_Glut_2
ATAACGACATCCAGGT	13.59	5.60003	0.526474	C35_Glut_1
ATAAGCCTCATTACTC	12.5183	6.64695	0.526474	C35_Glut_1
ATAAGCCTCTAAATCG	13.0085	10.6013	0.531474	C35_Gaba_4
ATAAGTCGTGACATAT	20.735	2.98503	0.628356	C35_Gaba_5
ATACCGGTCGATTTAG	12.7104	6.07413	0.526474	C35_Glut_1
ATACCGGTCGCGCTAA	12.1139	-3.71481	0.521293	C35_Glut_2
ATACCGGTCGTTTCTG	23.2088	0.499247	0.548061	C35_Glut_6
ATACCTGCATACTCCT	9.94412	3.09496	0.526474	C35_Glut_1
ATACCTGCATCACTTC	7.82216	-2.45656	0.580839	C35_Glut_3
ATACCTGCATGCTATG	12.6129	4.86581	0.526474	C35_Glut_1
ATAGATGCACCTCAGG	12.7852	-4.59969	0.521293	C35_Glut_2
ATAGCATGTACCAGGT	16.4061	3.02143	0.543288	C35_Glut_10
ATAGCATGTGGTTAGC	11.0817	-2.44446	0.521293	C35_Glut_2
ATAGCATGTGTTTGTC	10.2111	3.32746	0.526474	C35_Glut_1
ATAGGTACAATAGCAA	15.5398	2.88747	0.543288	C35_Glut_10
ATAGGTACAGCTCAAC	11.2796	-0.647409	0.521293	C35_Glut_2
ATAGGTACAGTAATAG	11.7373	-3.20944	0.521293	C35_Glut_2
ATATAGGCAATGAAGC	14.6684	4.69791	0.610601	C35_Glut_7
ATATAGGCAATTAGGA	11.6158	4.6792	0.526474	C35_Glut_1
ATATAGGCACAGGATG	10.9227	-2.57441	0.521293	C35_Glut_2
ATATGCATCTTGTTCG	9.40159	-3.13859	0.580839	C35_Glut_3
ATATGCTCAAGGGTTG	9.452	8.71987	0.519308	C35_Gaba_1
ATATGCTCACAAACTT	11.911	-4.3583	0.521293	C35_Glut_2
ATCAAGACAAATTCGT	20.5403	14.3994	0.493583	C35_Glut_8
ATCAAGACAATAACCT	9.24586	-1.26144	0.580839	C35_Glut_3
ATCAAGACATAAGTTC	11.8497	8.45119	0.519308	C35_Gaba_1
ATCAAGCTCATGAAGG	6.56872	6.26747	0.527732	C35_Gaba_6
ATCAAGCTCGCGACAC	15.05	6.03263	0.610601	C35_Glut_7
ATCAATCCAGCTAATT	7.04837	0.336306	0.580839	C35_Glut_3
ATCACAATCAATGAGG	13.4327	10.7144	0.531474	C35_Gaba_4
ATCACACAGAACCTAC	12.4047	1.24708	0.521293	C35_Glut_2
ATCACCCTCATTTAGG	15.5961	5.09341	0.610601	C35_Glut_7
ATCACCCTCTTACTCG	14.9027	4.02221	0.543288	C35_Glut_10
ATCAGGTTCTAAGGTC	14.2619	4.29936	0.526474	C35_Glut_1
ATCAGGTTCTATCGCC	11.3333	-0.616068	0.521293	C35_Glut_2
ATCATGTCACGGTTTA	7.31682	-0.444848	0.580839	C35_Glut_3
ATCATGTCATGTTGGC	13.9257	2.48762	0.526474	C35_Glut_1
ATCATGTCATTCCTGT	10.665	1.44669	0.526474	C35_Glut_1
ATCCACCTCAAACTCA	9.18574	5.39555	0.526474	C35_Glut_1
ATCCCGCGTTATCGAG	9.28382	8.07349	0.519308	C35_Gaba_1
ATCCCGCGTTTATCGC	12.0387	7.68417	0.519308	C35_Gaba_1
ATCCGTGAGAGAGGCT	14.4768	-2.69704	0.521293	C35_Glut_2
ATCCGTGAGGCAAGTA	6.94846	0.891579	0.580839	C35_Glut_3
ATCCTCATCACAGCGC	12.1366	-1.78355	0.521293	C35_Glut_2
ATCCTCATCTAACCAA	11.0025	5.9998	0.526474	C35_Glut_1
ATCCTGACATAGACTT	11.4041	-3.14863	0.521293	C35_Glut_2
ATCGAGGCAGGCGATA	13.8949	-0.591339	0.521293	C35_Glut_2
ATCGAGGCAGTAAAGC	15.208	6.42563	0.610601	C35_Glut_7
ATCGAGGCATCACAGC	12.8888	7.72386	0.538481	C35_5-HT_neurons
ATCGAGGCATTGTGTG	12.0573	5.39189	0.526474	C35_Glut_1
ATCGCTTGTCCTTCAG	4.05244	8.0601	0.510045	C35_Gaba_3
ATCGGCCAGGCGCATC	11.0897	1.75693	0.526474	C35_Glut_1
ATCTATGAGACTAAGG	4.33231	9.96839	0.59695	C35_Gaba_2
ATCTATGAGGAAGTAT	8.90371	3.94816	0.526474	C35_Glut_1
ATGAAGTAGAGCCGCT	7.2145	10.483	0.59695	C35_Gaba_2
ATGAAGTAGTGAACGA	12.6538	-3.90884	0.521293	C35_Glut_2
ATGAATGCACTGACTA	10.9173	-3.73359	0.521293	C35_Glut_2
ATGACAACAACTCGCG	8.23493	-4.29471	0.580839	C35_Glut_3
ATGACAACACCAGGTT	7.29964	7.00767	0.519308	C35_Gaba_1
ATGACCAGTCGAAGTC	16.1628	1.23544	0.608696	C35_Gaba_8
ATGACCAGTGAGCAAG	8.4744	0.492707	0.580839	C35_Glut_3
ATGACCAGTTGCGCGA	7.89206	-0.459007	0.580839	C35_Glut_3
ATGACGAAGGCCTTAG	14.7584	3.5112	0.610601	C35_Glut_7
ATGACGAAGTTGTCTT	9.77717	7.75154	0.519308	C35_Gaba_1
ATGACTCAGGTGAAAT	10.1599	8.45897	0.519308	C35_Gaba_1
ATGACTCAGTGTTGCG	10.9945	2.7929	0.526474	C35_Glut_1
ATGAGCCGTACTTCAC	10.0642	9.89501	0.519308	C35_Gaba_1
ATGAGCCGTTTGACCT	12.1674	4.34739	0.526474	C35_Glut_1
ATGAGCCGTTTGGGTA	10.2957	-1.32156	0.521293	C35_Glut_2
ATGATGACATCCCGCT	9.66657	11.2115	0.519308	C35_Gaba_1
ATGATGGAGGATGATG	12.1487	3.05322	0.526474	C35_Glut_1
ATGCAAACAAATTCGT	15.9703	10.718	0.531474	C35_Gaba_4
ATGCAAACAGCCTGCA	10.9096	8.95182	0.519308	C35_Gaba_1
ATGCAAACATTAAACC	12.6381	6.05026	0.526474	C35_Glut_1
ATGCAGGCAGGAATCG	9.92072	8.65952	0.519308	C35_Gaba_1
ATGCATTCATTCCTGT	10.4272	2.99134	0.526474	C35_Glut_1
ATGCTTAAGATACTTG	15.118	4.06775	0.543288	C35_Glut_10
ATGCTTAAGCTAGAAG_1	9.91804	10.5351	0.519308	C35_Gaba_1
ATGGACAAGAATCGCT	12.5038	-4.37106	0.521293	C35_Glut_2
ATGGACAAGTTATGTG	11.8304	3.01584	0.526474	C35_Glut_1
ATGGCCCAGTCAATTG	10.7344	5.61451	0.526474	C35_Glut_1
ATGGCCCAGTCCTTTG	13.9339	6.26378	0.526474	C35_Glut_1
ATGGCTGTCAATCATG	8.0465	-4.56031	0.580839	C35_Glut_3
ATGGCTGTCACCTGTC	12.2775	6.80705	0.526474	C35_Glut_1
ATGGCTGTCCTCCATA	15.2436	10.033	0.531474	C35_Gaba_4
ATGGTCTAGGAGCACG	9.73793	11.205	0.519308	C35_Gaba_1
ATGGTCTAGGATTGCT	7.92978	-0.982254	0.580839	C35_Glut_3
ATGGTGCGTCATAAGT	13.736	5.42012	0.526474	C35_Glut_1
ATGGTGCGTTTGGCTT	6.92969	7.78246	0.510045	C35_Gaba_3
ATGGTGCGTTTGGGTA	11.9158	-3.66748	0.521293	C35_Glut_2
ATGTAACGTGCATTTC	6.73618	1.12222	0.580839	C35_Glut_3
ATGTAAGCACCATATG	12.5527	0.349198	0.521293	C35_Glut_2
ATGTAAGCATAGCGAG	14.1078	2.28594	0.526474	C35_Glut_1
ATGTAAGCATTAGGCC	5.44953	11.3309	0.59695	C35_Gaba_2
ATGTCATCATGAATAG	7.26161	7.09332	0.519308	C35_Gaba_1
ATGTCCACAAGGTGGC	7.52025	-1.2427	0.580839	C35_Glut_3
ATGTCCACAATTGAGA	7.79715	9.87685	0.59695	C35_Gaba_2
ATGTCCACAGTTGCGT	9.85712	4.31813	0.526474	C35_Glut_1
ATGTCCACATGGTTAT	21.4004	14.088	0.493583	C35_Glut_8
ATGTGAGAGAGCCGCT	14.3272	-3.72886	0.521293	C35_Glut_2
ATGTGAGAGGCATTAC	12.1668	9.02853	0.519308	C35_Gaba_1
ATGTGAGAGTTAGAGG	8.2441	-4.76932	0.580839	C35_Glut_3
ATGTTGTCAAGCGATG	11.7551	7.49563	0.519308	C35_Gaba_1
ATTAACCCATAGCTTG	10.3385	11.4495	0.519308	C35_Gaba_1
ATTAACCCATTGCGAC	6.93379	7.47585	0.510045	C35_Gaba_3
ATTACCCGTAACCACA	14.6382	11.5572	0.531474	C35_Gaba_4
ATTACCCGTGTTGTAG	13.6637	-2.54461	0.521293	C35_Glut_2
ATTACTGAGATAAAGC	11.6987	7.77355	0.519308	C35_Gaba_1
ATTACTGAGCATTATG	18.9507	5.97945	0.548061	C35_Glut_6
ATTACTGAGCGATACT	18.5356	7.77788	0.649909	C35_Gaba_10
ATTACTGAGGCCTAAT	12.3739	5.46809	0.526474	C35_Glut_1
ATTACTGAGTCTGGGC	12.3441	3.56493	0.526474	C35_Glut_1
ATTACTGAGTGCACGC	12.9845	-1.49056	0.521293	C35_Glut_2
ATTAGCTCACAATACT	15.739	0.0515893	0.649909	C35_Gaba_10
ATTAGCTCACCCTCAC	12.617	4.56563	0.526474	C35_Glut_1
ATTAGCTCAGTACCGT	12.8061	4.47276	0.526474	C35_Glut_1
ATTATCCTCCTCGATC	6.93628	7.79622	0.510045	C35_Gaba_3
ATTATGGTCAGGATGA	6.7284	-0.302542	0.580839	C35_Glut_3
ATTATGGTCTTGACCC	20.4264	8.58291	0.548061	C35_Glut_6
ATTCAACCAACCCTCC	10.6556	-1.81151	0.521293	C35_Glut_2
ATTCAACCAATATGGA	10.9596	0.849977	0.580839	C35_Glut_3
ATTCAACCAGCTCAAC	7.98307	7.8811	0.519308	C35_Gaba_1
ATTCAACCAGGCTTCG	14.2949	5.67719	0.526474	C35_Glut_1
ATTCAACCAGTTTGGC	4.21487	5.16593	0.510045	C35_Gaba_3
ATTCACTTCAAAGGCA	17.7969	-0.570242	0.608696	C35_Gaba_8
ATTCACTTCACCATTT	13.78	-4.87626	0.521293	C35_Glut_2
ATTCACTTCACTAATG	15.8627	10.7311	0.531474	C35_Gaba_4
ATTCACTTCAGCCAAT	10.5378	3.64032	0.526474	C35_Glut_1
ATTCATGAGTGAACAG	13.0295	-4.47974	0.521293	C35_Glut_2
ATTCCTAGTACCGAAC	14.9631	-4.19301	0.521293	C35_Glut_2
ATTCCTAGTAGTTAAC	9.7335	-0.270983	0.580839	C35_Glut_3
ATTCCTAGTTACTTCA	11.0089	3.02187	0.526474	C35_Glut_1
ATTCCTAGTTAGGTTG	20.2483	6.50823	0.548061	C35_Glut_6
ATTCCTAGTTTGGGCG	7.76616	5.70553	0.519308	C35_Gaba_1
ATTCGTTTCGCATCCT	12.1642	-2.94655	0.521293	C35_Glut_2
ATTGAAGCAACACCTA	12.5244	5.40464	0.526474	C35_Glut_1
ATTGAAGCACTCAACA	12.0254	2.22874	0.526474	C35_Glut_1
ATTGAAGCATAGACTT	12.6458	3.1703	0.526474	C35_Glut_1
ATTGACTCATGAATAG	11.8006	3.28951	0.526474	C35_Glut_1
ATTGCACAGGGCTTAT	8.40752	-2.23856	0.580839	C35_Glut_3
ATTGCAGGTTAGGTTG_1	10.1376	6.29431	0.526474	C35_Glut_1
ATTGCTCGTAACCACA	5.92561	-0.0181682	0.580839	C35_Glut_3
ATTGGCTAGTGTTGTA	8.21357	-4.6642	0.580839	C35_Glut_3
ATTGGTTCAATATAGG	10.3841	0.845852	0.580839	C35_Glut_3
ATTGTCCGTAAGCTCA	9.13162	6.59221	0.519308	C35_Gaba_1
ATTGTCCGTCATGCAA	10.9961	-0.813972	0.521293	C35_Glut_2
ATTGTCCGTTAAATGC	14.1494	-2.73299	0.521293	C35_Glut_2
ATTGTGATCTCAATAG	2.20516	1.9195	0.669218	C35_Gaba_9
ATTTAGCCACAGGGAC	15.5272	10.086	0.531474	C35_Gaba_4
ATTTAGCCAGCTAATT	9.31877	10.4369	0.519308	C35_Gaba_1
ATTTAGCCAGCTTAAT	10.8927	4.40308	0.526474	C35_Glut_1
ATTTAGCCATTGTGCA	18.9136	7.4416	0.649909	C35_Gaba_10
ATTTGCAAGGCTACAT	6.93409	11.1347	0.59695	C35_Gaba_2
ATTTGCAAGTAAGTGG	2.55049	2.90312	0.669218	C35_Gaba_9
ATTTGTGAGCTAAAGG	13.0018	9.26208	0.531474	C35_Gaba_4
ATTTGTGAGTTACCGG	10.874	11.1	0.519308	C35_Gaba_1
CAAACAACAAGGAATC	5.30428	5.41517	0.510045	C35_Gaba_3
CAAACCGTCACAAGCT	10.7801	6.18067	0.526474	C35_Glut_1
CAAACGCGTATTGAGT	8.4779	0.14587	0.580839	C35_Glut_3
CAAACGCGTCATAGAT	16.5751	3.6502	0.543288	C35_Glut_10
CAAACTGGTGGATTGC	2.46915	2.34478	0.669218	C35_Gaba_9
CAAACTGGTTAGCTGA	10.0296	0.547687	0.580839	C35_Glut_3
CAAAGCGCAAAGCGCA	10.6515	4.45334	0.526474	C35_Glut_1
CAAAGCGCAACAGCCT	12.4158	6.37554	0.538481	C35_5-HT_neurons
CAAAGCGCATGACTAT	11.1977	3.9237	0.526474	C35_Glut_1
CAAAGGATCGCTATGG	9.87653	-1.96767	0.521293	C35_Glut_2
CAAAGGATCTAATTGG	11.3839	-2.99314	0.521293	C35_Glut_2
CAAAGTGAGCCTTAAA	9.52661	8.13645	0.519308	C35_Gaba_1
CAAAGTGAGGACCTGC	6.46445	8.35997	0.519308	C35_Gaba_1
CAAATCATCAGCTAAC	8.22832	9.97088	0.59695	C35_Gaba_2
CAAATCATCCCGAAGC	5.09994	11.1095	0.59695	C35_Gaba_2
CAAATCATCTATTGTC	11.134	-2.9902	0.521293	C35_Glut_2
CAACAATGTGGATTAT	11.5673	5.60769	0.526474	C35_Glut_1
CAACAATGTTAACACG	13.9512	-4.44805	0.521293	C35_Glut_2
CAACAGGCAGAAATTG	10.8705	8.82748	0.519308	C35_Gaba_1
CAACCCGCAGCTCAAC	9.39204	0.164373	0.580839	C35_Glut_3
CAACCCTTCACAGGAA	12.7259	4.06811	0.526474	C35_Glut_1
CAACCGGGTGCATTAG	11.236	3.31731	0.526474	C35_Glut_1
CAACTAGGTCGAAGTC	20.0031	6.80775	0.548061	C35_Glut_6
CAACTAGGTTCAAGCA	20.1044	2.79218	0.628356	C35_Gaba_5
CAACTAGGTTTAACCC	11.0441	4.56157	0.526474	C35_Glut_1
CAAGAACCACTTAACG	9.43235	-3.07045	0.580839	C35_Glut_3
CAAGAACCATGGTTAT	16.2105	3.04434	0.543288	C35_Glut_10
CAAGACAAGAAAGCAT	12.931	9.31237	0.531474	C35_Gaba_4
CAAGACAAGCCTCTCG	9.6086	2.94713	0.526474	C35_Glut_1
CAAGGCTGTCACGGAT	7.23172	-0.493647	0.580839	C35_Glut_3
CAAGGCTGTTGTAAAC	12.9061	7.09699	0.526474	C35_Glut_1
CAAGGCTGTTTGGTTC	16.8331	3.72001	0.543288	C35_Glut_10
CAAGTAACAGGCGATA	18.9094	7.69578	0.649909	C35_Gaba_10
CAAGTAACATTGCAGC	14.5874	11.5166	0.531474	C35_Gaba_4
CAAGTGAAGTAAGTGG	8.75563	7.14879	0.519308	C35_Gaba_1
CAATAAGCACCTGCTC	6.91024	8.35389	0.519308	C35_Gaba_1
CAATAAGCATTAGCCA	11.1363	11.5947	0.519308	C35_Gaba_1
CAATAAGCATTGTGTG	8.5498	9.67507	0.59695	C35_Gaba_2
CAATATGTCACGCGGT	10.2227	11.3265	0.519308	C35_Gaba_1
CAATATGTCGGTACGC	15.2379	4.04573	0.543288	C35_Glut_10
CAATATGTCGTACCGA	11.11	8.89984	0.519308	C35_Gaba_1
CAATCCTGTAACCACA	10.7344	-2.15197	0.521293	C35_Glut_2
CAATCCTGTTGTTGGA	6.60932	7.60628	0.510045	C35_Gaba_3
CAATCCTGTTTACGTC	5.00891	5.39352	0.510045	C35_Gaba_3
CAATCGCCATGTGGGA	9.86379	10.7888	0.519308	C35_Gaba_1
CAATGTGGTGCTTAGA	11.8889	7.90222	0.519308	C35_Gaba_1
CACAAGCGTGATCATG	21.1302	3.40584	0.628356	C35_Gaba_5
CACAAGCGTTAGCCAA	16.1836	3.46264	0.543288	C35_Glut_10
CACAAGCGTTAGGCGT	9.22656	0.218188	0.580839	C35_Glut_3
CACAATATCATAGCCG	12.4532	-2.18801	0.521293	C35_Glut_2
CACAGGCTCATTGACA	17.5016	1.55856	0.608696	C35_Gaba_8
CACAGGGAGCTGGAAA	12.0485	10.1344	0.531474	C35_Gaba_4
CACATACAGCACCACA	1.98435	1.92735	0.669218	C35_Gaba_9
CACATACAGGAGTCTT	11.3287	-1.48742	0.521293	C35_Glut_2
CACCAACCAACTAGAA	8.80977	7.28738	0.519308	C35_Gaba_1
CACCGGTAGCCGCTTT	10.0213	8.49141	0.519308	C35_Gaba_1
CACCGGTAGTCGCTAG	12.2557	5.17496	0.526474	C35_Glut_1
CACCGGTAGTCTATGA	7.46191	-0.049487	0.580839	C35_Glut_3
CACCTCAGTGGCTTCC	14.9152	3.89906	0.543288	C35_Glut_10
CACGCAATCACAGCGC	17.0942	6.49431	0.679762	C35_Glut_9
CACGCAATCACCTGCT	12.2248	6.85982	0.526474	C35_Glut_1
CACGCTAAGGAGTCGG	8.60407	-3.4858	0.580839	C35_Glut_3
CACGCTAAGGTCAAAG	11.4637	1.53366	0.521293	C35_Glut_2
CACTGACCATAGTCAT	6.77499	-2.81084	0.580839	C35_Glut_3
CACTGACCATATTGAC	11.423	1.85656	0.526474	C35_Glut_1
CACTTAAAGCCTGTTC	20.2718	9.193	0.548061	C35_Glut_6
CACTTAAAGGTAAGCA	8.27905	7.30648	0.519308	C35_Gaba_1
CAGAACCGTACTTAGG	8.86272	-1.37197	0.580839	C35_Glut_3
CAGAACCGTTCCATTA	11.1641	15.6592		C35_Glut_5
CAGAATCTCGATAACC	9.6121	9.57123	0.519308	C35_Gaba_1
CAGCATGTCTCCTCTT	14.8611	4.89347	0.610601	C35_Glut_7
CAGCATTAGACTATTG	7.25763	9.66037	0.59695	C35_Gaba_2
CAGCATTAGGGTGAAC	10.7256	7.94011	0.519308	C35_Gaba_1
CAGCCAATCCAATTAG	11.9286	5.93108	0.526474	C35_Glut_1
CAGCCAATCCCGTTGT	11.3977	4.38562	0.526474	C35_Glut_1
CAGCCTAAGAGAGCCG	8.45005	-1.68717	0.580839	C35_Glut_3
CAGCCTAAGGACTTAC	11.3988	2.981	0.526474	C35_Glut_1
CAGCCTTTCACAGCCA	20.6811	3.33625	0.628356	C35_Gaba_5
CAGCCTTTCGGTTAGT	12.168	1.71907	0.521293	C35_Glut_2
CAGCTAAGTTAGCAGC	6.39883	-1.08906	0.580839	C35_Glut_3
CAGCTATAGGTGTCCA	13.4395	4.09021	0.526474	C35_Glut_1
CAGCTCAAGACTATTG	12.4113	-4.09549	0.521293	C35_Glut_2
CAGCTCAAGGCCAATT	7.25502	9.31977	0.59695	C35_Gaba_2
CAGCTCAAGTATGTGC	16.617	0.748619	0.608696	C35_Gaba_8
CAGGACACAACTGGCT	7.84841	-4.53717	0.580839	C35_Glut_3
CAGGACACAGCACGAA	8.58776	8.38922	0.519308	C35_Gaba_1
CAGGACACAGGCATCT	3.97437	8.10094	0.510045	C35_Gaba_3
CAGGACACATTGTCAG	16.2738	3.20907	0.543288	C35_Glut_10
CAGGCTATCATAATCG	10.5944	4.05314	0.526474	C35_Glut_1
CAGGCTATCTAACCAA	8.30004	8.52183	0.519308	C35_Gaba_1
CAGGCTGGTTTGTGGA	15.0252	7.20892	0.610601	C35_Glut_7
CAGGGTGAGGTAAGGC	13.8702	6.67056	0.679762	C35_Glut_9
CAGGGTGAGTGAGCGG	7.41455	-0.705838	0.580839	C35_Glut_3
CAGGTCCAGAGAGGAG	12.415	2.69136	0.526474	C35_Glut_1
CAGGTGGAGGATCCGC	11.635	4.89081	0.526474	C35_Glut_1
CAGGTGGAGGTAAGGC	11.3585	8.30375	0.519308	C35_Gaba_1
CAGGTGGAGTAAACCC	9.96779	1.00999	0.580839	C35_Glut_3
CAGGTTTAGCATGCAT	9.48713	2.99118	0.526474	C35_Glut_1
CAGGTTTAGGGTTAGA	6.10779	5.33463	0.570442	C35_Gaba_7
CAGTACCCACTGACCG	7.21731	-0.211933	0.580839	C35_Glut_3
CAGTACCCAGCCAGTT	5.34526	6.65505	0.510045	C35_Gaba_3
CATAACGGTCAATACG	11.6463	-0.785755	0.521293	C35_Glut_2
CATAACGGTTCGGTAA	9.59146	4.29061	0.526474	C35_Glut_1
CATAAGCTCACTTCAT	15.5622	7.20846	0.610601	C35_Glut_7
CATAATGTCGGCCATA_1	8.4405	5.68825	0.519308	C35_Gaba_1
CATAGACTCGTTACAA	7.1251	-2.50909	0.580839	C35_Glut_3
CATAGCTAGCCGCAAC	8.62321	-1.91453	0.580839	C35_Glut_3
CATAGGCGTAAGCTCA	5.81245	10.0221	0.59695	C35_Gaba_2
CATAGGTTCTCACTCA	11.0344	8.16391	0.519308	C35_Gaba_1
CATAGTCAGCTGTACG	10.0852	9.09603	0.519308	C35_Gaba_1
CATAGTCAGGAGTAAT	8.5889	7.27981	0.519308	C35_Gaba_1
CATATCGCAAAGCCTC	14.3127	1.66928	0.526474	C35_Glut_1
CATATCGCAGCCAGTT	7.40928	-2.42631	0.580839	C35_Glut_3
CATCAATCATAATCCG	10.8953	-1.64266	0.521293	C35_Glut_2
CATCATAAGGCGCTTA	13.4629	10.8592	0.531474	C35_Gaba_4
CATCATAAGGCGGATG	5.48258	10.1344	0.59695	C35_Gaba_2
CATCATGCATGGAGGC	7.89434	-0.881565	0.580839	C35_Glut_3
CATCCCAGTTTGGCGG	10.5931	2.15066	0.526474	C35_Glut_1
CATCCTCAGGCTCATG	4.8795	11.6597	0.59695	C35_Gaba_2
CATCCTTCAATACTGT	8.74219	0.585792	0.580839	C35_Glut_3
CATCCTTCACAACCTA	12.4878	-4.15799	0.521293	C35_Glut_2
CATCCTTCAGTTTACG	9.4661	8.35069	0.519308	C35_Gaba_1
CATGAGGCATTGACAT	8.51633	7.72652	0.519308	C35_Gaba_1
CATGCAAGTCCGTAGG	15.6476	-2.79954	0.519308	C35_Gaba_1
CATGCGCAGCATGAAG	11.08	5.23026	0.526474	C35_Glut_1
CATGCGGGTATTGAGT	10.7619	-1.24877	0.521293	C35_Glut_2
CATGCGGGTTGGCGTG	8.47446	-0.344035	0.580839	C35_Glut_3
CATGGATTCCTACCTA	19.0473	5.85944	0.548061	C35_Glut_6
CATGGATTCGAGCTAT	21.5324	3.6085	0.628356	C35_Gaba_5
CATGGATTCGGGCCAT	10.9156	0.572516	0.521293	C35_Glut_2
CATGGCGGTAGTTAAC	3.12661	3.08287	0.669218	C35_Gaba_9
CATTATCTCTAGCGTG	14.8371	4.56742	0.610601	C35_Glut_7
CATTATCTCTTAGCGG	5.08748	11.1832	0.59695	C35_Gaba_2
CATTCATTCGATATTG	21.102	13.918	0.493583	C35_Glut_8
CATTGCGAGCATGTTA_1	9.32144	2.94923	0.526474	C35_Glut_1
CATTGTAAGACTTATG	9.21237	8.97868	0.59695	C35_Gaba_2
CATTGTAAGGTCATTA	7.85636	7.84773	0.519308	C35_Gaba_1
CATTGTGCACAATTAC	14.3355	3.74172	0.610601	C35_Glut_7
CATTGTGCATGCAACC	13.9529	-2.91832	0.521293	C35_Glut_2
CATTGTGCATTATCCC	13.6566	-2.80299	0.521293	C35_Glut_2
CATTTGTTCTCGCCTG	8.85451	9.69109	0.59695	C35_Gaba_2
CATTTGTTCTTGCTAT	14.7595	3.22674	0.610601	C35_Glut_7
CCAAACCCAACACTTG	11.0269	3.38267	0.526474	C35_Glut_1
CCAAACTAGGTTAGAG	8.21702	10.1357	0.649909	C35_Gaba_10
CCAAATCAGAATCGCT	10.6678	7.67357	0.519308	C35_Gaba_1
CCAAATCAGAGGAGGA	18.1944	2.13114	0.510045	C35_Gaba_3
CCAAATCAGCTGTCAG	12.8345	4.98739	0.526474	C35_Glut_1
CCAAATCAGGACCGCT	8.67247	11.1133	0.519308	C35_Gaba_1
CCAAATCAGGTCCTGA	7.66472	4.31762	0.526474	C35_Glut_1
CCAACATAGAATCTCA	8.29195	4.93718	0.526474	C35_Glut_1
CCAACATAGGAAGCAC	15.3203	6.26242	0.610601	C35_Glut_7
CCAACATAGTCAATTG	11.2488	8.5876	0.519308	C35_Gaba_1
CCAACCCGTCAAACTG	10.1375	-1.17527	0.521293	C35_Glut_2
CCAACCCGTGACCTGG	9.72647	11.0593	0.519308	C35_Gaba_1
CCAACCCGTGTTAGCA	9.73034	-8.74857	0.526474	C35_Glut_1
CCAAGGCTCAGCCAAT	15.3981	10.3279	0.531474	C35_Gaba_4
CCAAGTTAGGGATTAG	7.59678	8.63362	0.519308	C35_Gaba_1
CCAATATCAAATATCC	10.0132	3.54628	0.526474	C35_Glut_1
CCAATATCAGGAACTG	11.691	3.81043	0.526474	C35_Glut_1
CCACACAAGCTAGAAG	14.4094	-1.23303	0.521293	C35_Glut_2
CCACACAAGGCGAATA	14.1352	-3.45964	0.521293	C35_Glut_2
CCACAGGGTTTAGCGA	3.25598	6.06553	0.510045	C35_Gaba_3
CCACATTGTGTTTGTC	4.91644	5.4672	0.510045	C35_Gaba_3
CCACTTGGTTGCGCGA	13.3207	5.02727	0.526474	C35_Glut_1
CCAGCTAAGGTACCGC_1	20.3378	9.42086	0.548061	C35_Glut_6
CCAGCTGCACCCACAG	11.1935	6.28402	0.526474	C35_Glut_1
CCAGGAACATGTCAAT	4.10819	8.21078	0.510045	C35_Gaba_3
CCAGGATGTCAAAGGG	12.8858	-2.48558	0.521293	C35_Glut_2
CCAGGATGTCACCAAA	12.8188	3.93976	0.526474	C35_Glut_1
CCAGGATGTCCTTAGT	11.5992	-2.21187	0.521293	C35_Glut_2
CCAGGATGTTGTTGCT	11.9685	3.59829	0.526474	C35_Glut_1
CCAGTTTGTACGGTAC	20.8762	3.33151	0.628356	C35_Gaba_5
CCAGTTTGTCATGAGC	14.379	-2.90819	0.521293	C35_Glut_2
CCATAAATCACACAGT	8.95358	7.77755	0.519308	C35_Gaba_1
CCATAAATCTTAAGTG	11.5472	1.81273	0.526474	C35_Glut_1
CCATAGCCAGCAAGTG	20.8109	3.14988	0.628356	C35_Gaba_5
CCATATTTCGAGGAGT	9.69136	-0.441642	0.580839	C35_Glut_3
CCATCACTCATTACGA	6.78008	9.25955	0.59695	C35_Gaba_2
CCATCACTCCAATAGC	7.42875	0.629676	0.580839	C35_Glut_3
CCATCACTCCTCATCA	10.2965	3.90142	0.526474	C35_Glut_1
CCATCATGTGTTGTGA	13.9068	2.33713	0.526474	C35_Glut_1
CCATCATGTTGCCTCA	11.1194	0.373528	0.521293	C35_Glut_2
CCATTGTGTGTTCCCA	7.39825	-0.492505	0.580839	C35_Glut_3
CCATTGTGTTGGTGAC	12.6535	2.97094	0.526474	C35_Glut_1
CCCAAACCACAAACTT	14.3183	-2.02818	0.521293	C35_Glut_2
CCCAACCGTTCTTTAG	16.285	7.11965	0.679762	C35_Glut_9
CCCAATTGTCGTAAAT	13.0259	4.60687	0.526474	C35_Glut_1
CCCAGTTTCCACCTGT	15.1621	9.98423	0.531474	C35_Gaba_4
CCCGCTTCAGGCTGTT	4.67998	11.32	0.59695	C35_Gaba_2
CCCGTAAAGCACAGCC	21.0158	2.56039	0.628356	C35_Gaba_5
CCCGTAAAGTGTTGCG	10.8168	4.23816	0.526474	C35_Glut_1
CCCGTTGTCAAGCGCC	10.0988	7.49138	0.519308	C35_Gaba_1
CCCGTTGTCCGCCTAT	20.8277	3.34912	0.628356	C35_Gaba_5
CCCGTTGTCGAGGTGG	10.5107	4.49214	0.526474	C35_Glut_1
CCCTAATGTCAAAGGG	11.2291	2.26268	0.526474	C35_Glut_1
CCCTCAGTCGTTACTT	6.81843	10.2791	0.59695	C35_Gaba_2
CCCTCAGTCGTTTCGC	13.8782	4.23212	0.526474	C35_Glut_1
CCCTCATAGCTTAGTA	11.8308	2.47248	0.526474	C35_Glut_1
CCCTCATAGGAGTCGG	13.1743	6.1528	0.526474	C35_Glut_1
CCCTGGACACCTATAG	9.23298	8.89646	0.519308	C35_Gaba_1
CCCTGGACATGGAGGC	20.1601	2.42528	0.628356	C35_Gaba_5
CCCTGTTAGCATGACT	9.92863	8.79313	0.519308	C35_Gaba_1
CCCTGTTAGCGAGCGA	9.4836	-2.04755	0.521293	C35_Glut_2
CCCTTAATCGTTATCT	8.36047	8.39385	0.519308	C35_Gaba_1
CCGATGCAGACAACGA	16.5006	3.58256	0.543288	C35_Glut_10
CCGATGCAGCCTGAGC	10.5007	6.1412	0.526474	C35_Glut_1
CCGCAAATCATAATCG	14.1411	4.12516	0.526474	C35_Glut_1
CCGCAAATCGTTAGCG	22.7235	0.122959	0.548061	C35_Glut_6
CCGCAAATCGTTAGTA	13.0278	-1.974	0.521293	C35_Glut_2
CCGCAAGGTTAGCCAA	9.07769	8.82577	0.519308	C35_Gaba_1
CCGCACACAAAGCTAA	6.51338	-0.507911	0.580839	C35_Glut_3
CCGCACACACGAATTT	22.8537	0.146845	0.548061	C35_Glut_6
CCGCACACAGCCAGTT	10.2764	7.38111	0.519308	C35_Gaba_1
CCGCACACAGTTAAAG	10.5231	1.97472	0.526474	C35_Glut_1
CCGCCAACAGCTTACA	14.6373	6.05373	0.526474	C35_Glut_1
CCGCCAACATGTCAGC	13.6103	-3.57245	0.521293	C35_Glut_2
CCGCTAAAGCTTAACA	14.6076	10.1166	0.531474	C35_Gaba_4
CCGCTAGCACTGACCG	10.1807	4.39355	0.526474	C35_Glut_1
CCGGTAGGTAATGGCC	8.6111	7.49242	0.519308	C35_Gaba_1
CCGGTAGGTAGGATCC	9.16733	7.41657	0.519308	C35_Gaba_1
CCGGTAGGTTTGAGGC	19.0046	7.59917	0.649909	C35_Gaba_10
CCGGTTAAGGTAGCTT	9.34232	7.34518	0.519308	C35_Gaba_1
CCGTTAACAATTTGGT	9.37756	4.80518	0.526474	C35_Glut_1
CCGTTAACATTCCTCG	15.3399	2.88923	0.543288	C35_Glut_10
CCGTTATGTAATCGTG	14.0283	2.56458	0.526474	C35_Glut_1
CCGTTTGGTACAAAGA	16.9477	1.83351	0.608696	C35_Gaba_8
CCGTTTGGTTAAGTGT	9.6943	-1.923	0.521293	C35_Glut_2
CCTAAAGGTAAAGCGG	5.72382	10.3668	0.59695	C35_Gaba_2
CCTAAGCCATAAGTTC	9.98532	8.43017	0.519308	C35_Gaba_1
CCTAAGGTCACTCGCT	11.7187	-1.82104	0.521293	C35_Glut_2
CCTAATAAGTTGTCAA	6.82739	7.62204	0.510045	C35_Gaba_3
CCTACTGGTCCAAATG	13.0324	10.707	0.531474	C35_Gaba_4
CCTACTGGTTGCCTCA	15.7747	3.63864	0.543288	C35_Glut_10
CCTACTTCACGTTACA	11.4778	-2.49021	0.521293	C35_Glut_2
CCTAGTTGTGCTGTAA	10.7339	9.18953	0.519308	C35_Gaba_1
CCTATAGCAATGAGGT	12.1534	6.38992	0.526474	C35_Glut_1
CCTATAGCACGTAATT	20.7811	2.99679	0.628356	C35_Gaba_5
CCTATATTCCTAAATG	13.7492	3.39741	0.526474	C35_Glut_1
CCTATATTCCTGCGAA	12.5017	9.03679	0.531474	C35_Gaba_4
CCTATTTAGCAGCTCA	13.6435	4.54595	0.526474	C35_Glut_1
CCTATTTAGGAACCGG	20.702	13.0903	0.493583	C35_Glut_8
CCTATTTAGTTGTCTT	2.1429	8.02034	0.570442	C35_Gaba_7
CCTCAAACAAATACCT	7.5374	5.42962	0.519308	C35_Gaba_1
CCTCAAACAGTCTATG	14.2379	6.18262	0.526474	C35_Glut_1
CCTCAATGTATTCGCT	11.4437	2.09379	0.526474	C35_Glut_1
CCTCAATGTTGAGGTC	14.5276	5.81231	0.526474	C35_Glut_1
CCTCAATGTTTACGTC	18.9854	7.5983	0.649909	C35_Gaba_10
CCTCCTCTCCCTCAAC	6.81386	11.0968	0.59695	C35_Gaba_2
CCTCCTCTCCTCACTA	15.3001	2.833	0.543288	C35_Glut_10
CCTCCTCTCGCAAACT	14.0813	-1.79034	0.521293	C35_Glut_2
CCTCCTCTCGCAATCG	2.04464	1.79698	0.669218	C35_Gaba_9
CCTCCTGAGGCCTAAT	1.98651	1.94336	0.669218	C35_Gaba_9
CCTCCTGAGTCAATCA	13.7199	4.25088	0.526474	C35_Glut_1
CCTGAATAGGCTGGCT	12.9116	6.94788	0.538481	C35_5-HT_neurons
CCTGACTTCGCACAAT	13.9783	1.93123	0.526474	C35_Glut_1
CCTGAGTCAAGTCGCT	20.2848	7.0189	0.548061	C35_Glut_6
CCTGAGTCAGGAAGCC	13.6459	-2.2718	0.521293	C35_Glut_2
CCTGATGAGACAAACG	12.0095	4.1088	0.526474	C35_Glut_1
CCTGATGAGGAGCATA	16.1148	10.7017	0.531474	C35_Gaba_4
CCTGCTCCAACGTGCT	5.16944	10.8329	0.59695	C35_Gaba_2
CCTGCTCCACGGTACT	10.9731	10.7799	0.519308	C35_Gaba_1
CCTGGATCACTGACTA	9.95002	4.79355	0.526474	C35_Glut_1
CCTGGATCATAAGCAA	12.0978	3.00462	0.526474	C35_Glut_1
CCTGTAACAAATACCT	11.1813	3.7365	0.526474	C35_Glut_1
CCTGTAACACCCACCT	12.7016	6.21817	0.526474	C35_Glut_1
CCTGTAACATGTGGGA	12.8796	4.20522	0.526474	C35_Glut_1
CCTGTTGGTATACTGG	12.305	4.01367	0.526474	C35_Glut_1
CCTGTTGGTGGTGAGA	15.607	2.93399	0.543288	C35_Glut_10
CCTGTTGGTGTCCTGC	22.9154	0.88736	0.548061	C35_Glut_6
CCTTAACGTACGTTTC	11.6576	7.51147	0.519308	C35_Gaba_1
CCTTACTCACAATGTT	7.13007	10.3644	0.59695	C35_Gaba_2
CCTTACTCACCAACCG	14.3226	11.1365	0.531474	C35_Gaba_4
CCTTACTCACTGACCG	8.90744	-1.6669	0.580839	C35_Glut_3
CCTTAGTGTGTCCTGC	15.0294	10.2479	0.531474	C35_Gaba_4
CCTTATGTCCTTAATC	11.1084	-2.9658	0.521293	C35_Glut_2
CCTTCAGGTGTCCTGC	13.0279	2.69956	0.526474	C35_Glut_1
CCTTCGGTCATTTAGG	15.6676	0.0668429	0.649909	C35_Gaba_10
CCTTCGGTCTCGCCTG	8.97066	-0.896533	0.580839	C35_Glut_3
CCTTCGTAGATAACCC	9.95964	11.1619	0.519308	C35_Gaba_1
CCTTCGTAGCTCCTTA	10.53	4.71143	0.526474	C35_Glut_1
CCTTCGTAGGCATGAA	8.46882	7.17086	0.519308	C35_Gaba_1
CCTTCGTAGGCATTGT	10.631	-2.01042	0.521293	C35_Glut_2
CCTTGCGTCCTGTTCA	13.8134	4.39977	0.543288	C35_Glut_10
CCTTGTTCACCGTTCC	6.41052	3.36827	0.538481	C35_5-HT_neurons
CCTTTAGTCTTAGCCC	6.29158	3.25683	0.538481	C35_5-HT_neurons
CGAACAAAGAGCCGGA	10.0557	5.0975	0.526474	C35_Glut_1
CGAACAAAGGTCATTA	10.5335	9.98536	0.519308	C35_Gaba_1
CGAACCGGTCGTAATG	15.4409	2.89682	0.543288	C35_Glut_10
CGAACCGGTGAAACAA	16.5501	4.68925	0.610601	C35_Glut_7
CGAACCGGTTAAGCCA	9.28516	10.3963	0.519308	C35_Gaba_1
CGAAGAATCAAGCTAC	9.20626	3.8462	0.526474	C35_Glut_1
CGAAGAATCACACAGT	17.1474	1.78925	0.608696	C35_Gaba_8
CGAAGCCTCTAACCTT	12.4006	0.190044	0.521293	C35_Glut_2
CGAAGCGAGTTTGGGT	14.3296	-2.62363	0.521293	C35_Glut_2
CGAAGGCCATAAACCT	9.60136	4.29679	0.526474	C35_Glut_1
CGAAGTAAGGGCTTAT	14.9617	5.89724	0.610601	C35_Glut_7
CGAATATGTGACCTGG	11.0186	4.76619	0.526474	C35_Glut_1
CGAATCTAGCGCAATT	10.6734	5.77257	0.526474	C35_Glut_1
CGACAAGCAAAGGTAC	14.3811	10.3654	0.531474	C35_Gaba_4
CGACCTGCATCAGTAT	12.5369	4.07019	0.526474	C35_Glut_1
CGACTAAGTACAAAGA	9.20095	9.40712	0.59695	C35_Gaba_2
CGAGCGAAGCCACATG	16.4708	7.06225	0.679762	C35_Glut_9
CGAGCGAAGCCGCTAA	9.24887	9.28346	0.519308	C35_Gaba_1
CGAGCTGGTCCTAGTT	5.76672	10.0313	0.59695	C35_Gaba_2
CGAGCTGGTGATGATT	15.0521	10.124	0.531474	C35_Gaba_4
CGAGCTGGTTATGTGG	9.38926	9.85764	0.519308	C35_Gaba_1
CGAGCTGGTTGTAAAC	11.9322	-3.18539	0.521293	C35_Glut_2
CGAGGAAGTCCTTCTC	6.85874	7.56769	0.510045	C35_Gaba_3
CGAGGAAGTGTTGCAA	3.81735	7.44491	0.510045	C35_Gaba_3
CGAGGAAGTTAGGTGC	12.3122	10.0756	0.531474	C35_Gaba_4
CGAGGTGAGTAAGTCC	13.3303	3.71546	0.526474	C35_Glut_1
CGAGTCGGTGTCCTGC	10.7485	10.0293	0.519308	C35_Gaba_1
CGAGTCGGTTATAGCG	10.6274	11.7667	0.519308	C35_Gaba_1
CGAGTCGGTTTCGCCA	14.6036	2.06211	0.526474	C35_Glut_1
CGATATTCAGTTGCGT	7.15329	4.17917	0.526474	C35_Glut_1
CGATATTCATCCAGGT_1	12.8479	3.05157	0.526474	C35_Glut_1
CGATGTCCAAGGAATC	12.7606	-3.56969	0.521293	C35_Glut_2
CGATGTCCACATTGCA	10.6198	5.84419	0.526474	C35_Glut_1
CGATTCCTCGGTTACG	7.29055	-0.0896908	0.580839	C35_Glut_3
CGATTGAGTTGGGTTA	7.34497	-1.29772	0.580839	C35_Glut_3
CGATTGAGTTTAGCGA	21.0074	2.12309	0.628356	C35_Gaba_5
CGATTGAGTTTAGCTC_1	23.137	0.763785	0.548061	C35_Glut_6
CGATTTGCACACCAAC	13.2129	1.97421	0.526474	C35_Glut_1
CGATTTGCAGCTAACC	10.094	3.14892	0.526474	C35_Glut_1
CGCAATAGTATACTGG	13.799	5.03307	0.526474	C35_Glut_1
CGCAATCCAAGTCGCT	17.1457	-0.199036	0.608696	C35_Gaba_8
CGCAATGTCTGTTCAT	8.79644	10.899	0.519308	C35_Gaba_1
CGCACACAGCATTTCT	12.877	6.08647	0.526474	C35_Glut_1
CGCACCACACCTAATG	2.06909	1.92709	0.669218	C35_Gaba_9
CGCACCACATTGCGAC	10.3265	7.75031	0.519308	C35_Gaba_1
CGCATATAGCAAGATG	11.5004	0.298378	0.521293	C35_Glut_2
CGCATATAGTCACTAA	7.5922	-2.20246	0.580839	C35_Glut_3
CGCATTACAGTCTAGC	6.37197	-0.860717	0.580839	C35_Glut_3
CGCATTTGTAATCACG	10.1622	7.08243	0.519308	C35_Gaba_1
CGCATTTGTTAGCATG	5.95801	10.1746	0.59695	C35_Gaba_2
CGCCAAATCGTTAACA	14.9618	7.26779	0.610601	C35_Glut_7
CGCCACACATGGAGGC	7.53141	9.53256	0.59695	C35_Gaba_2
CGCCTCATCATTCATC	14.8375	-3.91756	0.521293	C35_Glut_2
CGCCTCATCCAAGTGT	17.1785	5.98978	0.679762	C35_Glut_9
CGCCTCATCCGCAAAT	13.0435	-0.744556	0.521293	C35_Glut_2
CGCCTCATCGTTTCCA	18.2191	5.30331	0.548061	C35_Glut_6
CGCCTGTGTTCACCCA	5.30966	11.8814	0.59695	C35_Gaba_2
CGCCTGTGTTGTTCAC	20.8542	14.76	0.493583	C35_Glut_8
CGCGATTCAGCTTACA	13.0565	2.5091	0.526474	C35_Glut_1
CGCGATTCATGCATAT	12.2693	5.83919	0.526474	C35_Glut_1
CGCGGATTCACCATTT	10.7065	2.8049	0.526474	C35_Glut_1
CGCTAACCAAACCTAT	7.39562	0.642286	0.580839	C35_Glut_3
CGCTAACCAAAGCTCC	16.1696	3.38827	0.543288	C35_Glut_10
CGCTAACCATTCAGCA	13.0099	-0.0650324	0.521293	C35_Glut_2
CGCTAATAGACACCGC	11.3259	1.70217	0.526474	C35_Glut_1
CGCTAATAGGATTTGC	16.456	7.15169	0.679762	C35_Glut_9
CGCTACTTCATTTAGG	2.1714	1.91487	0.669218	C35_Gaba_9
CGCTACTTCTGTTGCC	5.36617	9.24087	0.59695	C35_Gaba_2
CGCTATGAGGCGCATC	12.7447	12.6239	0.570442	C35_Gaba_7
CGCTCAGCAGCATTAT	9.55744	11.4329	0.519308	C35_Gaba_1
CGCTCCATCATTTGCT	12.0606	-4.46656	0.521293	C35_Glut_2
CGCTCCATCCCGCATT	11.8697	3.55895	0.526474	C35_Glut_1
CGCTTAACAAAGGCCA	10.3098	5.12004	0.526474	C35_Glut_1
CGCTTAACAGCAAGTG	18.3231	5.3956	0.548061	C35_Glut_6
CGCTTCTAGAACCTGT	10.7996	5.21575	0.526474	C35_Glut_1
CGCTTCTAGTGCTGTG	10.619	1.42779	0.580839	C35_Glut_3
CGGAATCGTGGGTGAA	18.6494	7.77882	0.649909	C35_Gaba_10
CGGACAACAGTAGGAT	13.2297	2.2734	0.526474	C35_Glut_1
CGGACAACATGTTGCA	11.0685	11.1348	0.519308	C35_Gaba_1
CGGACCTAGGAAACTG	9.87643	8.31537	0.519308	C35_Gaba_1
CGGAGTCTCACCAATA	13.1122	10.5496	0.531474	C35_Gaba_4
CGGAGTCTCATTACAG_1	7.14304	-2.04307	0.580839	C35_Glut_3
CGGAGTCTCATTGTTC	11.7483	7.54217	0.519308	C35_Gaba_1
CGGATAAAGCATTTCT	4.83527	11.4692	0.59695	C35_Gaba_2
CGGATTAGTCATCAAG_1	11.9726	1.5278	0.526474	C35_Glut_1
CGGCAATGTCTTGCAT	4.84799	6.46597	0.510045	C35_Gaba_3
CGGCTAATCACGCCAA	6.56577	-2.55865	0.580839	C35_Glut_3
CGGCTAATCTAATCCT	11.1808	5.84081	0.526474	C35_Glut_1
CGGCTCACAAACAACA	15.155	7.56928	0.610601	C35_Glut_7
CGGCTCACACTTAACG	9.33133	5.25448	0.526474	C35_Glut_1
CGGCTCACATAATGAG	8.24303	0.0720398	0.580839	C35_Glut_3
CGGGACAAGTAGGCGG	10.7027	4.45062	0.526474	C35_Glut_1
CGGGCTTAGGCATGAA	7.17514	5.83316	0.570442	C35_Gaba_7
CGGGCTTAGGCCTGGT	12.4941	3.90795	0.526474	C35_Glut_1
CGGGTATGTAGCTAAT	7.96058	-0.0262792	0.580839	C35_Glut_3
CGGGTCTAGATAAAGC	7.12155	-0.767037	0.580839	C35_Glut_3
CGGGTCTAGGATGATG	7.11688	5.91658	0.570442	C35_Gaba_7
CGGGTCTAGGTTAGCT	5.43289	10.2977	0.59695	C35_Gaba_2
CGGTAACGTTTACCGT	10.1715	4.76225	0.526474	C35_Glut_1
CGGTGAGAGCCTAATA	20.8804	14.8611	0.493583	C35_Glut_8
CGGTGAGAGCGAGCGA	9.58679	5.57452	0.526474	C35_Glut_1
CGGTGAGAGCTTTGGG	3.29581	5.60473	0.510045	C35_Gaba_3
CGGTTATAGAGGAGGA	16.6285	3.37548	0.543288	C35_Glut_10
CGGTTATAGGGCTTAT	13.1057	7.22654	0.519308	C35_Gaba_1
CGGTTCCGTGCATTTC	12.1869	6.9868	0.526474	C35_Glut_1
CGGTTCCGTTATCCTA	14.5756	6.00035	0.526474	C35_Glut_1
CGGTTTCTCAAGTGTC	0.539847	8.036	0.527732	C35_Gaba_6
CGTAACTAGTTTGAGC	20.6698	13.3992	0.493583	C35_Glut_8
CGTAATGGTGTGAGAG	11.6615	3.28632	0.526474	C35_Glut_1
CGTACGGGTTTATGGG	11.5643	2.67125	0.526474	C35_Glut_1
CGTAGCGGTCATTGTC	17.2411	1.71492	0.608696	C35_Gaba_8
CGTAGCGGTTACAACG	7.10804	7.60118	0.510045	C35_Gaba_3
CGTAGCGGTTCATTTG	11.0516	4.15656	0.526474	C35_Glut_1
CGTAGTTAGACAAAGT	13.6285	3.78829	0.526474	C35_Glut_1
CGTAGTTAGATGCCTG	10.5864	3.71701	0.526474	C35_Glut_1
CGTAGTTAGGCGGATG	8.43831	-3.66708	0.580839	C35_Glut_3
CGTCAATAGGCAGGTG	14.4613	4.17265	0.610601	C35_Glut_7
CGTCATTGTAGGTTAT	9.60009	4.34006	0.526474	C35_Glut_1
CGTCATTGTGCACGCA	12.69	9.11063	0.531474	C35_Gaba_4
CGTGCACAGCTTAGCG	12.8197	12.5388	0.570442	C35_Gaba_7
CGTGCTGCAGGACCTT	5.84951	11.2985	0.59695	C35_Gaba_2
CGTGCTTTCGTCCTTA	13.9636	2.47332	0.526474	C35_Glut_1
CGTGGTTCAAACCCTA	13.2942	0.226459	0.521293	C35_Glut_2
CGTGGTTCAAAGCGGC	7.42832	5.39876	0.519308	C35_Gaba_1
CGTGGTTCAAGCGATG	7.432	9.44752	0.59695	C35_Gaba_2
CGTGGTTCACAGCCTG	9.85234	5.31814	0.526474	C35_Glut_1
CGTGTGTCAAGGTATA	9.59408	8.11918	0.519308	C35_Gaba_1
CGTGTTACAGTTTACG	10.2606	11.6754	0.519308	C35_Gaba_1
CGTTAACAGCTAAGTC	7.28858	9.81946	0.59695	C35_Gaba_2
CGTTAACAGGAGGGTT	8.6327	9.49281	0.59695	C35_Gaba_2
CGTTAACAGTAACGAG	16.1655	3.8565	0.543288	C35_Glut_10
CGTTAGGTCAAGCTTA	12.0845	-4.31555	0.521293	C35_Glut_2
CGTTAGGTCACTAGGT	8.03465	10.5275	0.59695	C35_Gaba_2
CGTTATTTCGTTATAG	11.1186	9.35676	0.519308	C35_Gaba_1
CGTTTGGAGACACCGC	8.28786	-1.16722	0.580839	C35_Glut_3
CGTTTGGAGGATCACT	2.21908	2.01136	0.669218	C35_Gaba_9
CGTTTGGAGGTGCTGC	6.04466	9.15052	0.59695	C35_Gaba_2
CTAAAGCTCATGAGCT	13.5857	5.27583	0.526474	C35_Glut_1
CTAAAGCTCCTCACTA	10.0538	7.06926	0.519308	C35_Gaba_1
CTAAAGCTCCTCATCA	20.084	2.47626	0.628356	C35_Gaba_5
CTAAAGCTCGTCCTTA	8.56226	4.06958	0.526474	C35_Glut_1
CTAAATGTCAAATCGC	14.5653	5.76519	0.526474	C35_Glut_1
CTAAATGTCAAGCGCC	7.41009	5.80161	0.570442	C35_Gaba_7
CTAAATGTCACTTTAC	11.8345	2.78863	0.526474	C35_Glut_1
CTAAATGTCCAGCACA	12.731	0.510554	0.521293	C35_Glut_2
CTAACCACAAGCTTAT	12.3656	5.32727	0.526474	C35_Glut_1
CTAACCACAGAGGGAG	14.6589	11.3954	0.531474	C35_Gaba_4
CTAACCCTCACAGACT	17.0151	6.46168	0.679762	C35_Glut_9
CTAACCCTCATCGTTT	21.2429	14.6244	0.493583	C35_Glut_8
CTAACCTGTACCGGAT	18.0979	5.58564	0.548061	C35_Glut_6
CTAACCTGTAGGATTT	11.7776	5.67497	0.526474	C35_Glut_1
CTAACCTGTTAACAGT	10.0004	8.49437	0.519308	C35_Gaba_1
CTAACCTGTTGTTGTC	8.79593	9.19869	0.519308	C35_Gaba_1
CTAAGGTTCATCCTAT	16.0751	2.89884	0.543288	C35_Glut_10
CTAAGTCAGGAGGGTT	17.4096	1.56539	0.608696	C35_Gaba_8
CTAAGTCAGGTAACGA	10.6237	10.9206	0.519308	C35_Gaba_1
CTAATAGTCGAGGTGG	5.72203	8.30163	0.538481	C35_5-HT_neurons
CTAATAGTCTCACAAA	10.5028	14.9079		C35_Glut_5
CTAATAGTCTGTAAGC	13.149	-4.53057	0.521293	C35_Glut_2
CTAATCCGTTAAGCTG	20.9473	3.28214	0.628356	C35_Gaba_5
CTAATTGAGGATTGAG	10.9745	7.09344	0.519308	C35_Gaba_1
CTACCGGCACTGACTA	10.7981	10.2058	0.519308	C35_Gaba_1
CTACCGGCATTGCAGC	10.3661	5.66721	0.526474	C35_Glut_1
CTACGAAGTCACCTAT	20.4032	3.21588	0.628356	C35_Gaba_5
CTACTTAGTGTTGCAA	11.6983	2.94877	0.526474	C35_Glut_1
CTAGATTCACAGGGAC	14.6208	-2.36557	0.521293	C35_Glut_2
CTAGATTCACATTGCA	9.35221	7.24932	0.519308	C35_Gaba_1
CTAGCGGGTTAGGCTA	4.96339	9.99278	0.59695	C35_Gaba_2
CTAGCGGGTTAGTACG	-3.89974	4.73077	0.59898	C35_Glut_4
CTAGCTGAGAGAAGGG	6.27325	0.336288	0.580839	C35_Glut_3
CTAGCTGAGGACACTT	18.24	2.11738	0.510045	C35_Gaba_3
CTAGCTTGTGGCTTCC	11.3086	0.940012	0.521293	C35_Glut_2
CTAGGACGTCTAGCTT	12.2417	2.58992	0.526474	C35_Glut_1
CTAGGACGTCTTGCTG	10.4439	9.87448	0.519308	C35_Gaba_1
CTAGGACGTGCAATAT	13.6117	-4.95461	0.521293	C35_Glut_2
CTAGGCGGTTTCCACG	9.62466	-9.03047	0.526474	C35_Glut_1
CTAGTAATCCCGCATT	7.03385	7.70345	0.510045	C35_Gaba_3
CTAGTCGAGCGAGTAA	21.2847	14.4333	0.493583	C35_Glut_8
CTAGTCGAGCGATAAG	11.1481	2.92726	0.526474	C35_Glut_1
CTAGTCGAGGTTACGT	9.18314	7.3758	0.519308	C35_Gaba_1
CTAGTTGCACTCAACA	5.68965	10.4819	0.59695	C35_Gaba_2
CTATGACAGAGAGGCT	6.34891	-1.57131	0.580839	C35_Glut_3
CTATGACAGCGGATAA	10.8238	6.05178	0.526474	C35_Glut_1
CTATGACAGTTCCTCA	13.2732	5.56009	0.526474	C35_Glut_1
CTATGGCCAAACAACA	13.9486	4.55634	0.526474	C35_Glut_1
CTATGGCCAGCTCAAC	6.27582	7.34637	0.510045	C35_Gaba_3
CTATGTTTCTGGCTTC	4.69995	6.27127	0.510045	C35_Gaba_3
CTATTACTCTCATCAT	5.22957	5.23758	0.510045	C35_Gaba_3
CTATTCAGTACCAGGT	3.89705	8.21115	0.510045	C35_Gaba_3
CTATTCAGTGTTAGCA	9.47894	9.84503	0.519308	C35_Gaba_1
CTCAATAAGGTGTTAC	11.2306	9.01441	0.519308	C35_Gaba_1
CTCAATAAGTAAAGGT	12.3355	3.47263	0.526474	C35_Glut_1
CTCACAACAATAATCC	3.8925	5.63572	0.510045	C35_Gaba_3
CTCACAACAGCCAGAA	12.1595	3.58625	0.526474	C35_Glut_1
CTCACACTCGCTAAGT	7.57286	10.0902	0.59695	C35_Gaba_2
CTCACACTCTTGTCTG	9.23314	-2.82928	0.580839	C35_Glut_3
CTCACTCAGTAACAGG	11.7021	-3.10653	0.521293	C35_Glut_2
CTCAGGATCATGCTCC	10.4317	4.12739	0.526474	C35_Glut_1
CTCAGGATCCGCTAGA	0.461722	8.02007	0.527732	C35_Gaba_6
CTCAGGATCTCCATAT	13.5452	10.857	0.531474	C35_Gaba_4
CTCATCATCACATTGA	4.87789	7.9293	0.510045	C35_Gaba_3
CTCATCATCATTACAG	13.9935	-3.23797	0.521293	C35_Glut_2
CTCATCATCATTTGCT	13.7182	4.87173	0.526474	C35_Glut_1
CTCATCATCGCTTCTA	15.5818	0.184302	0.649909	C35_Gaba_10
CTCATGCTCACGCATG	10.3794	0.232159	0.580839	C35_Glut_3
CTCATGCTCGGTTAGT	10.1253	-1.50844	0.521293	C35_Glut_2
CTCATTAGTGTGTCCC	10.5009	3.37028	0.526474	C35_Glut_1
CTCATTGTCGATCAGT	12.2811	2.82651	0.526474	C35_Glut_1
CTCCAACTCAGCTAAC	19.8371	1.86284	0.628356	C35_Gaba_5
CTCCATCAGAGGATAT	10.546	5.05933	0.526474	C35_Glut_1
CTCCCTGAGACAAAGT	10.0439	4.73262	0.526474	C35_Glut_1
CTCCCTGAGCTATTAG	12.4595	3.92528	0.526474	C35_Glut_1
CTCCCTGAGCTGAGGG	6.67952	7.59678	0.510045	C35_Gaba_3
CTCCCTGAGGGTGAAC	10.8076	1.60968	0.526474	C35_Glut_1
CTCCCTGAGGTCGATT	5.93697	-0.362802	0.580839	C35_Glut_3
CTCCGGACAAATATCC	4.13326	9.78881	0.59695	C35_Gaba_2
CTCCGGACACCAACCG	14.6952	3.84511	0.543288	C35_Glut_10
CTCCGGACACTAAGAA	13.1475	-3.6313	0.521293	C35_Glut_2
CTCCGGACACTAAGTT	6.65964	11.2414	0.59695	C35_Gaba_2
CTCCGTCCAAGGTCGA	19.9371	5.08757	0.628356	C35_Gaba_5
CTCCTGAGTAAGCTTG	11.1337	11.612	0.519308	C35_Gaba_1
CTCCTGAGTAATGACT	14.2488	2.08299	0.526474	C35_Glut_1
CTCCTGAGTGATGAAA	13.4944	10.5517	0.531474	C35_Gaba_4
CTCGACAAGCGCAATT	11.7613	2.51026	0.526474	C35_Glut_1
CTCGCTCCAATCCCTT	13.3722	4.71581	0.526474	C35_Glut_1
CTCGCTCCAGTAAAGC	13.8695	-5.08897	0.521293	C35_Glut_2
CTCGTTATCCCGTTTA	13.2532	3.77237	0.526474	C35_Glut_1
CTCGTTATCTAACCAA	4.95013	5.33019	0.510045	C35_Gaba_3
CTCTCACAGTAGCCAT	10.07	8.2681	0.519308	C35_Gaba_1
CTCTGTTCAACCGCCA	9.3056	7.29977	0.519308	C35_Gaba_1
CTCTGTTCACGAATCC	20.542	6.80358	0.548061	C35_Glut_6
CTGAATATCATTAGCA	6.48106	-2.22701	0.580839	C35_Glut_3
CTGACATAGGGACTAA	20.8832	3.14802	0.628356	C35_Gaba_5
CTGACATAGTCCTGAG	10.1482	4.60869	0.526474	C35_Glut_1
CTGACCAAGCCAGGTC	15.7269	2.8721	0.543288	C35_Glut_10
CTGCTACTCAATGTCA	21.612	3.51149	0.628356	C35_Gaba_5
CTGCTACTCATGTGGT	10.3865	-2.88505	0.521293	C35_Glut_2
CTGCTACTCATTGCAA	9.76195	0.260085	0.580839	C35_Glut_3
CTGCTACTCCGGGACT	8.39484	-0.47884	0.580839	C35_Glut_3
CTGCTATGTCAAAGAA	10.5192	14.8206		C35_Glut_5
CTGCTATGTCCTAATC	12.723	4.40759	0.526474	C35_Glut_1
CTGCTATGTGCACGCA	12.9492	2.70617	0.526474	C35_Glut_1
CTGCTATGTTACTAGG	13.8603	-2.28353	0.521293	C35_Glut_2
CTGGACCAGCGGCTGT	9.34745	7.1563	0.519308	C35_Gaba_1
CTGGACCAGTAGCTTA	11.1865	6.51346	0.526474	C35_Glut_1
CTGGATGTCCCTGATC	9.93306	7.15569	0.519308	C35_Gaba_1
CTGGTCAAGAATCTCA	23.1483	0.237709	0.548061	C35_Glut_6
CTGGTTACAGCTCAAC	9.76844	9.08963	0.519308	C35_Gaba_1
CTGGTTACATCAATCG	10.4009	-1.76996	0.521293	C35_Glut_2
CTGGTTTGTCATGAGC	6.45554	0.433405	0.580839	C35_Glut_3
CTGTACCTCATGCGTG	14.4439	-2.98652	0.521293	C35_Glut_2
CTGTACCTCCAAGTGT	4.09068	9.77275	0.59695	C35_Gaba_2
CTGTGTGAGCATGTCG	8.64214	-1.30124	0.580839	C35_Glut_3
CTGTGTGAGCATTTCT	14.0187	2.62558	0.526474	C35_Glut_1
CTGTGTGAGCTATATG	4.14617	9.75063	0.59695	C35_Gaba_2
CTGTGTGAGGCTGGCT	16.7462	3.60674	0.543288	C35_Glut_10
CTGTGTGAGGGTGAGT	11.4012	3.44301	0.526474	C35_Glut_1
CTGTTAAAGCCTGTTC	14.1633	3.64322	0.526474	C35_Glut_1
CTGTTAAAGGTTTGAC	12.465	-2.85503	0.521293	C35_Glut_2
CTGTTGGAGCTTATGA	21.2484	14.5044	0.493583	C35_Glut_8
CTGTTGGAGTAGCTTA	11.3048	3.0379	0.526474	C35_Glut_1
CTGTTGGAGTCTATGA	9.98078	2.66174	0.526474	C35_Glut_1
CTGTTTAGTGCTCCAC	2.98799	5.64096	0.510045	C35_Gaba_3
CTGTTTAGTGTAATAC	8.02473	-1.026	0.580839	C35_Glut_3
CTTAACAAGCAGGTGG	3.32992	6.11494	0.510045	C35_Gaba_3
CTTAACAAGCCTGTTC	10.5981	2.40352	0.526474	C35_Glut_1
CTTAACAAGTTGTCAA	5.68384	-1.69601	0.580839	C35_Glut_3
CTTAAGATCACGCCAA	10.1196	6.23218	0.526474	C35_Glut_1
CTTAAGATCATTAGGC	8.32294	-1.50401	0.580839	C35_Glut_3
CTTAAGGGTCATGCCC	21.076	1.82342	0.628356	C35_Gaba_5
CTTACCGGTAGGTTGC	7.62059	-2.03147	0.580839	C35_Glut_3
CTTACCTCACAAACTT	4.32207	6.96307	0.510045	C35_Gaba_3
CTTACCTCACAGAAAC	9.62085	3.65911	0.526474	C35_Glut_1
CTTAGGAGTTGTTGCT	5.69741	9.14096	0.59695	C35_Gaba_2
CTTATTGGTTAGCCAA	7.17272	-0.959892	0.580839	C35_Glut_3
CTTCAAGCAAAGCTCC	10.0737	2.62166	0.526474	C35_Glut_1
CTTCAATTCGCTAGAT	11.9545	5.52459	0.526474	C35_Glut_1
CTTCACTCAACCCTAA	16.4151	3.6194	0.543288	C35_Glut_10
CTTCACTCACCCACCT	11.1114	5.37706	0.526474	C35_Glut_1
CTTCAGGAGCCTGTGA	14.4765	-4.18772	0.521293	C35_Glut_2
CTTCATCCACGAATTT	9.82597	11.2687	0.519308	C35_Gaba_1
CTTCTAAGTCACAAAT	9.93243	5.34209	0.526474	C35_Glut_1
CTTCTAAGTGTCCAAA	20.308	9.12801	0.548061	C35_Glut_6
CTTCTCAAGTCAATTG	5.96972	-1.17358	0.580839	C35_Glut_3
CTTGAACAGCACTAAC	15.8678	4.63272	0.610601	C35_Glut_7
CTTGAACAGGAACGGT	13.4115	-2.72852	0.521293	C35_Glut_2
CTTGAACAGGGCTTAT	16.6406	3.50606	0.543288	C35_Glut_10
CTTGAATCAATAATGG	18.9534	7.6259	0.649909	C35_Gaba_10
CTTGACGAGCGGTTAT_1	7.40504	-0.495952	0.580839	C35_Glut_3
CTTGCTCAGGCATGAA	18.2483	5.55147	0.548061	C35_Glut_6
CTTGGACCAAGGTCGA	15.6619	-2.50828	0.519308	C35_Gaba_1
CTTGGACCATGATTGT	12.5422	5.29185	0.526474	C35_Glut_1
CTTGTAAAGTTGGGCC	7.08271	10.7958	0.59695	C35_Gaba_2
CTTGTCCAGGAGTCGG	13.4852	-1.74664	0.521293	C35_Glut_2
CTTGTCCAGTCATTGA	20.7037	13.8236	0.493583	C35_Glut_8
CTTGTTTAGACAAGTG	12.4723	6.99213	0.538481	C35_5-HT_neurons
CTTGTTTAGCAAGGTA	8.67886	0.777539	0.580839	C35_Glut_3
CTTTAGTTCAGAAACG	12.6436	4.4775	0.526474	C35_Glut_1
CTTTATGGTTGGTTAG	13.0149	9.26458	0.531474	C35_Gaba_4
CTTTGAGCACAAACTT	17.0681	1.80794	0.608696	C35_Gaba_8
CTTTGGGAGTTAGGCT	9.54878	4.37058	0.526474	C35_Glut_1
CTTTGGTGTGATGATT	19.8336	6.35571	0.548061	C35_Glut_6
CTTTGTCCATCTTGAG	12.0306	5.10114	0.526474	C35_Glut_1
GAAACCCGTGTGCAAC	11.3416	6.65852	0.526474	C35_Glut_1
GAAACCCGTTTCCGGC	10.1578	4.56392	0.526474	C35_Glut_1
GAAACTGAGAGGAGTC	11.7516	5.54786	0.526474	C35_Glut_1
GAAACTGAGTATTGCA	11.3778	4.23754	0.526474	C35_Glut_1
GAAACTGAGTCTTGAA	13.0518	3.62664	0.526474	C35_Glut_1
GAAAGCCAGGATTGAG	14.4982	-1.38059	0.521293	C35_Glut_2
GAAAGGCTCGAGCAAA	14.5108	1.89424	0.526474	C35_Glut_1
GAAAGGCTCGGGATTT	9.08293	7.32458	0.510045	C35_Gaba_3
GAAAGGCTCTGGCTTC	8.15479	7.98436	0.519308	C35_Gaba_1
GAACACAAGGACGTAA	9.8774	10.0661	0.519308	C35_Gaba_1
GAACCAAAGTTCCTCA	6.84962	-1.75614	0.580839	C35_Glut_3
GAACCAGCACAGCCAT	9.83303	3.81547	0.526474	C35_Glut_1
GAACCGCTCCAGGAAA	11.741	4.48619	0.526474	C35_Glut_1
GAACCTGTCTCGCCTG	13.3198	2.19111	0.526474	C35_Glut_1
GAACCTTAGGACTAAG	21.1436	13.0427	0.493583	C35_Glut_8
GAACCTTAGGCGTAAA	20.9611	2.40704	0.628356	C35_Gaba_5
GAACCTTAGTGTTGCG	10.7361	2.06536	0.526474	C35_Glut_1
GAACGAATCGTAATCA	13.9123	3.541	0.526474	C35_Glut_1
GAACTTATCACAGCGC	5.0526	5.14913	0.510045	C35_Gaba_3
GAAGCCTGTGATGAGG	9.14564	6.16423	0.526474	C35_Glut_1
GAAGCCTGTGCTCACC	7.32998	9.08658	0.59695	C35_Gaba_2
GAAGCCTGTTGTTGGA	8.95943	-1.40302	0.580839	C35_Glut_3
GAAGCCTGTTTCGCGC	8.51376	9.40408	0.59695	C35_Gaba_2
GAAGCTAAGCTAAGTC	5.60558	11.905	0.59695	C35_Gaba_2
GAAGGAACAATAGTCT	7.46858	-1.83897	0.580839	C35_Glut_3
GAAGGATGTTTACCGT	11.5068	-1.00693	0.521293	C35_Glut_2
GAAGGCCCAATTGAGA	18.0543	-0.819777	0.608696	C35_Gaba_8
GAAGGCTAGGGTTAGA	6.00525	11.1845	0.59695	C35_Gaba_2
GAAGGCTAGGTCCTAG	-3.69843	4.277	0.59898	C35_Glut_4
GAAGTCAAGTTAGGCT	11.5329	-3.88235	0.521293	C35_Glut_2
GAAGTGATCCTCAGCT	8.48404	7.92332	0.519308	C35_Gaba_1
GAATTTGTCAATCATG	12.8085	5.71241	0.526474	C35_Glut_1
GAATTTGTCAGCTAAC	13.5881	7.10905	0.679762	C35_Glut_9
GAATTTGTCATTACTC	7.55128	8.48696	0.519308	C35_Gaba_1
GAATTTGTCTTAAGTG	15.5251	10.5283	0.531474	C35_Gaba_4
GACAATACATAGCAGG	4.0268	9.57298	0.59695	C35_Gaba_2
GACAATACATGGTTAT	9.10495	4.9873	0.526474	C35_Glut_1
GACACCGGTACCGAAC	23.2369	0.148909	0.548061	C35_Glut_6
GACACCGGTCAATACG	11.5059	3.5298	0.526474	C35_Glut_1
GACACTAGTCATGAGC	9.23577	-0.599348	0.580839	C35_Glut_3
GACACTAGTCTTACTA	21.2302	12.9719	0.493583	C35_Glut_8
GACACTAGTGATGAAA	11.6251	3.79037	0.526474	C35_Glut_1
GACACTAGTGCAATAT	8.24977	9.78129	0.59695	C35_Gaba_2
GACATAGAGGGATGCG	10.7483	10.6182	0.519308	C35_Gaba_1
GACATAGAGTTGCGTG	9.71233	4.27424	0.526474	C35_Glut_1
GACATTATCATTAGGC	9.56812	-9.10674	0.526474	C35_Glut_1
GACATTATCGTTCACC	9.2052	5.08611	0.526474	C35_Glut_1
GACCGAACATTGTGGC	15.8774	3.10042	0.543288	C35_Glut_10
GACCGTTCACTAGGTC	8.54518	-0.449574	0.580839	C35_Glut_3
GACCTAAGTACCGAAC	10.6316	11.2605	0.519308	C35_Gaba_1
GACCTCAAGCCTTAAA	11.6557	3.3791	0.526474	C35_Glut_1
GACCTCAAGCGCTAAT	8.55003	-1.96799	0.580839	C35_Glut_3
GACCTGATCTCCATGC	8.60492	9.7752	0.59695	C35_Gaba_2
GACCTTTGTGTTTGCT	9.66447	2.98495	0.526474	C35_Glut_1
GACCTTTGTTATTGCC	14.8528	-4.14307	0.521293	C35_Glut_2
GACCTTTGTTCCAGGG	20.0344	2.62235	0.628356	C35_Gaba_5
GACCTTTGTTGGTTAG	15.6899	-2.76109	0.519308	C35_Gaba_1
GACGCAACACTTCACT	11.4059	2.93851	0.526474	C35_Glut_1
GACGCAACAGGCTTCG	5.4291	11.927	0.59695	C35_Gaba_2
GACGCCTAGGCACAGG	6.07834	-1.98371	0.580839	C35_Glut_3
GACGTAAAGCCTGACA	8.0464	-1.66637	0.580839	C35_Glut_3
GACGTAAAGCTGAGGG	15.6458	7.42955	0.610601	C35_Glut_7
GACGTAAAGTGAGCAA	6.58224	-1.67746	0.580839	C35_Glut_3
GACTCACCAGGCATCT	12.5511	3.18629	0.526474	C35_Glut_1
GACTTACAGTAACGGA	12.6242	-4.18811	0.521293	C35_Glut_2
GACTTAGGTGTTGCAA	15.9013	1.49692	0.608696	C35_Gaba_8
GACTTAGGTTACCGGG	14.1831	4.25362	0.526474	C35_Glut_1
GACTTGGTCGCTATAA	6.2734	8.1904	0.510045	C35_Gaba_3
GAGAAACGTAATGACT	15.8455	-0.80444	0.526474	C35_Glut_1
GAGAACCAGACTAAGG	11.5621	-3.35404	0.521293	C35_Glut_2
GAGAGGCGTCAAAGGG	9.42767	9.66714	0.519308	C35_Gaba_1
GAGAGGCGTCCGTGAG	7.58112	-1.86242	0.580839	C35_Glut_3
GAGAGGCGTCGTTACT	14.439	-2.32925	0.521293	C35_Glut_2
GAGATAAGTGATTTGG	10.6151	4.39617	0.526474	C35_Glut_1
GAGATAAGTTTACGTC	18.1913	7.89037	0.649909	C35_Gaba_10
GAGCAAATCCACCCTG	15.0262	-4.01012	0.521293	C35_Glut_2
GAGCATGCAAAGGCCA	16.6432	3.39683	0.543288	C35_Glut_10
GAGCATGCAAGGGTTG	10.7411	2.3373	0.526474	C35_Glut_1
GAGCATGCACGTAATT	15.4603	6.38477	0.679762	C35_Glut_9
GAGCATGCAGTTAGCC	20.2092	9.46497	0.548061	C35_Glut_6
GAGCATGCAGTTATCG	10.6333	7.83975	0.519308	C35_Gaba_1
GAGCATGCATTAGGTT	11.0584	4.06458	0.526474	C35_Glut_1
GAGCCACTCAAGCGCC	11.5566	5.60792	0.526474	C35_Glut_1
GAGCCACTCATGCCTC	16.0928	10.8089	0.531474	C35_Gaba_4
GAGCCACTCCTCCATA	7.48782	5.99637	0.570442	C35_Gaba_7
GAGCCTTCAAGGACCA	13.1665	2.08264	0.526474	C35_Glut_1
GAGCCTTCAAGTAAGC	14.7937	7.16703	0.610601	C35_Glut_7
GAGCGAAGTCGCAATA	15.0056	-3.87626	0.521293	C35_Glut_2
GAGCGAAGTTTGAGCA	15.5123	7.55354	0.610601	C35_Glut_7
GAGCGGTCAGGTCCTG	4.93702	11.3567	0.59695	C35_Gaba_2
GAGCTGCTCGCTTGCT	9.90621	3.65703	0.526474	C35_Glut_1
GAGCTTAGTCATAAGT	9.89313	2.60391	0.526474	C35_Glut_1
GAGCTTGTCGTTAAGC	4.4221	10.1995	0.59695	C35_Gaba_2
GAGGACTAGCATGAAG	6.38935	9.62335	0.59695	C35_Gaba_2
GAGGACTAGTTTGTCT	9.61333	6.73857	0.519308	C35_Gaba_1
GAGGAGGCATTAGCCA	7.59123	-0.656472	0.580839	C35_Glut_3
GAGGCAAGTAGTAAGA	7.73221	-0.877062	0.580839	C35_Glut_3
GAGGCTTGTACCGAAC	11.4069	3.73034	0.526474	C35_Glut_1
GAGGCTTGTCCTAGTT	9.33741	9.77425	0.519308	C35_Gaba_1
GAGGCTTGTCGACTAA	11.0874	2.18917	0.526474	C35_Glut_1
GAGGCTTGTGATGAAA	12.5372	6.13833	0.526474	C35_Glut_1
GAGGGAGCAAGGTATA	11.3813	4.62203	0.526474	C35_Glut_1
GAGGGAGCAATAACCT	19.7295	2.80568	0.628356	C35_Gaba_5
GAGGTACAGAGGATAT	11.5336	2.09717	0.526474	C35_Glut_1
GAGTAACCACTTAACG	10.8756	3.79513	0.526474	C35_Glut_1
GAGTAACCAGCTTAAT	7.36037	8.58553	0.519308	C35_Gaba_1
GAGTAACCAGGGAGGA	13.0549	7.87878	0.538481	C35_5-HT_neurons
GAGTATCTCAGCCAAT	7.85328	5.59709	0.519308	C35_Gaba_1
GAGTATCTCGATTATG	6.68547	4.93919	0.649909	C35_Gaba_10
GAGTCATTCCTTCTAG	10.384	4.21656	0.526474	C35_Glut_1
GAGTGAGGTTACCTGT	13.0488	9.33554	0.531474	C35_Gaba_4
GAGTGAGGTTTAAAGC	5.03893	6.31077	0.510045	C35_Gaba_3
GAGTGTTTCATTGTTC	10.4203	9.86245	0.519308	C35_Gaba_1
GAGTGTTTCTTAGGGT	8.18281	9.26943	0.59695	C35_Gaba_2
GAGTTGCGTATGGTGC	-1.5397	9.35433	0.527732	C35_Gaba_6
GAGTTGCGTCAAGACC	13.5473	2.33889	0.526474	C35_Glut_1
GAGTTGCGTTAAATGC	11.8622	4.46798	0.526474	C35_Glut_1
GAGTTGCGTTTGTGGA	8.11983	9.12645	0.59695	C35_Gaba_2
GAGTTTGGTCACCTAT	9.64237	-0.576173	0.580839	C35_Glut_3
GAGTTTGGTTCGGGAT	18.243	5.6413	0.548061	C35_Glut_6
GATAACGAGAGGAAGG	8.71261	3.55827	0.526474	C35_Glut_1
GATAACGAGCATGACT	8.27144	7.19209	0.519308	C35_Gaba_1
GATAACGAGCCTTAAA	8.45074	-3.01441	0.580839	C35_Glut_3
GATAACGAGGTTACGT	10.6385	8.39475	0.519308	C35_Gaba_1
GATAAGCCAGGCCTTG	12.1258	2.37455	0.526474	C35_Glut_1
GATAAGCCATTGTGAT	12.98	5.19873	0.526474	C35_Glut_1
GATAGACCACATAGCC	20.3713	1.89177	0.628356	C35_Gaba_5
GATCAAGAGATTCCTT	8.16026	3.64173	0.526474	C35_Glut_1
GATCAAGAGCATGGTT	11.354	1.07105	0.526474	C35_Glut_1
GATCAGGCAAACTAAG	9.19353	6.95545	0.519308	C35_Gaba_1
GATCAGGCACAAAGAC	10.5032	8.29684	0.519308	C35_Gaba_1
GATCAGGCACTTCATC	10.058	3.07319	0.526474	C35_Glut_1
GATCAGTTCGATTTAG	13.2136	2.23265	0.526474	C35_Glut_1
GATCGAGCAAACCTAT	6.11216	9.22166	0.59695	C35_Gaba_2
GATCGAGCACAGGAAT	11.0618	8.32159	0.519308	C35_Gaba_1
GATCGATTCCGCCTAT	11.4935	8.11829	0.519308	C35_Gaba_1
GATCGCTCAAGTGTTT	8.45875	-3.44611	0.580839	C35_Glut_3
GATGAGGGTAATCACG	14.3214	-2.09859	0.521293	C35_Glut_2
GATGCAGCATAATGTC	13.0719	6.32003	0.526474	C35_Glut_1
GATGCATTCTGTAATG	14.6471	11.5388	0.531474	C35_Gaba_4
GATGCGACACACAATT	11.1147	6.23463	0.526474	C35_Glut_1
GATGCTTAGCACAGCC	9.97347	6.97511	0.519308	C35_Gaba_1
GATGGCTGTAACCACA	4.6037	6.47427	0.510045	C35_Gaba_3
GATGGCTGTGCTAGAC	3.2665	3.42244	0.669218	C35_Gaba_9
GATTACGGTAAAGCAA	12.1499	6.86212	0.526474	C35_Glut_1
GATTACGGTACGATTG	19.2722	5.93317	0.548061	C35_Glut_6
GATTACTCAAACAACA	9.61297	2.96808	0.526474	C35_Glut_1
GATTAGCTCTTAGGAC	-2.69615	5.58618	0.59898	C35_Glut_4
GATTATGTCGCTAGTG	11.7612	5.06368	0.526474	C35_Glut_1
GATTCAATCCGCAACA	7.16556	5.94096	0.527732	C35_Gaba_6
GATTCAGGTACCGTAA	13.2185	5.50299	0.526474	C35_Glut_1
GATTCAGGTCCTTCAG	8.238	-4.24565	0.580839	C35_Glut_3
GATTCGCCAATTTGGT	19.6534	5.38901	0.628356	C35_Gaba_5
GATTGATGTCAACAAT	4.33188	5.09833	0.510045	C35_Gaba_3
GATTGATGTTTACCGT	13.3933	2.44674	0.526474	C35_Glut_1
GATTGCAGTCATCATC	20.1526	13.572	0.493583	C35_Glut_8
GATTGCAGTTACCGGG	15.6142	5.06826	0.610601	C35_Glut_7
GATTGCGTCCGGCTAA	11.0775	9.04893	0.519308	C35_Gaba_1
GATTGCGTCGTTACTT	11.0405	5.99577	0.526474	C35_Glut_1
GATTGGCGTACTTCAC	12.6541	2.87756	0.526474	C35_Glut_1
GATTGGCGTTCATCTA	17.0986	1.70609	0.608696	C35_Gaba_8
GATTGGCGTTGGTTCT	10.6965	11.6969	0.519308	C35_Gaba_1
GATTGGCGTTGTCATC	14.2523	-0.832018	0.521293	C35_Glut_2
GATTGGTTCTCGACCT	14.3071	6.05701	0.526474	C35_Glut_1
GATTGTTCAACATAAG	11.9212	7.19022	0.519308	C35_Gaba_1
GATTTGCAGGCATTGT	5.08613	7.84117	0.510045	C35_Gaba_3
GATTTGCAGTTTCCTG	16.9369	6.39611	0.679762	C35_Glut_9
GCAAACAAGACAAAGT	11.2388	3.76277	0.526474	C35_Glut_1
GCAAACAAGTCGCTAG	14.1215	-2.05384	0.521293	C35_Glut_2
GCAAACTTCATGTTTC	9.72187	11.0466	0.519308	C35_Gaba_1
GCAAACTTCGACAAAG	7.91073	-1.60073	0.580839	C35_Glut_3
GCAAACTTCGTTTCGC	9.9174	-8.54551	0.526474	C35_Glut_1
GCAACAGCATACTCCT	11.7868	-2.13574	0.521293	C35_Glut_2
GCAACAGCATCCCGCT	16.4005	1.13925	0.608696	C35_Gaba_8
GCAAGCCTCAGGAAGC	13.2952	-0.226004	0.521293	C35_Glut_2
GCAAGCCTCATGCTAA	6.80554	7.7556	0.510045	C35_Gaba_3
GCAAGCCTCCAACTGG	8.53762	-0.484721	0.580839	C35_Glut_3
GCAAGCCTCCCGTTTA	3.62501	3.66434	0.669218	C35_Gaba_9
GCAAGCCTCGTTTCGC	20.3501	6.57318	0.548061	C35_Glut_6
GCAAGTCGTTATCCGT_1	8.19697	-2.14426	0.580839	C35_Glut_3
GCAAGTGCACCTGTAA_1	13.1553	-3.47057	0.521293	C35_Glut_2
GCAATCTAGTCAATCA	21.3535	13.3441	0.493583	C35_Glut_8
GCAATGTTCGCTTCTA	11.9723	7.51782	0.519308	C35_Gaba_1
GCACATTAGGGTGAGT	6.89752	7.91724	0.510045	C35_Gaba_3
GCACCTAAGTCAGGCC	11.4238	1.61076	0.526474	C35_Glut_1
GCACCTAAGTTATGGC	14.6693	-1.14687	0.521293	C35_Glut_2
GCACCTAAGTTCCCAC	11.5728	3.05405	0.526474	C35_Glut_1
GCACGCTAGACTTACA	8.28503	-0.777263	0.580839	C35_Glut_3
GCACTAAGTCCGTAGG	11.6545	5.48886	0.526474	C35_Glut_1
GCAGCCAGTTAGCATG	20.0504	2.49276	0.628356	C35_Gaba_5
GCAGCCAGTTTGGTTC	7.15063	0.975415	0.580839	C35_Glut_3
GCAGCTATCCCTCATA	15.3343	5.96909	0.610601	C35_Glut_7
GCAGCTATCGCTTGCT	16.4205	1.45645	0.608696	C35_Gaba_8
GCAGGAAGTCCTTTAA	6.80159	-0.312258	0.580839	C35_Glut_3
GCAGGAAGTCGAAGTC	5.08343	11.0329	0.59695	C35_Gaba_2
GCAGGACCAACAACAA	12.7763	2.34841	0.526474	C35_Glut_1
GCAGGACCATCATGTG	9.53293	7.35791	0.519308	C35_Gaba_1
GCAGGATAGCTAGAAG	6.07668	-0.983528	0.580839	C35_Glut_3
GCAGGATAGTAACGAG	20.9486	13.7808	0.493583	C35_Glut_8
GCAGGCAAGCATTAGC	11.8035	-2.78646	0.521293	C35_Glut_2
GCAGGTGAGCATGCAT	5.33366	6.44731	0.510045	C35_Gaba_3
GCAGGTGAGCTGAGGG	10.5665	11.6389	0.519308	C35_Gaba_1
GCAGGTTGTTCAAGAT	14.7727	4.54776	0.610601	C35_Glut_7
GCATCCTTCGTTACAA	11.7092	3.13998	0.526474	C35_Glut_1
GCATCCTTCTAACTGA	4.41225	9.70023	0.59695	C35_Gaba_2
GCATCCTTCTAGCGTG	4.10564	7.2941	0.510045	C35_Gaba_3
GCATGAGCAAGTCGCT	14.5338	4.37713	0.526474	C35_Glut_1
GCATGAGCAGGATAAC	12.542	1.29879	0.521293	C35_Glut_2
GCATTAGGTCTAACAG	11.3958	6.10711	0.526474	C35_Glut_1
GCATTAGGTGCTAGAC	7.16287	10.3778	0.59695	C35_Gaba_2
GCATTAGGTTTAAAGC	2.7037	3.06364	0.669218	C35_Gaba_9
GCATTAGGTTTAGCTC	10.4017	5.33843	0.526474	C35_Glut_1
GCATTGCCAACTAGCC	11.9323	4.31776	0.526474	C35_Glut_1
GCCAACATCATGCTTT	10.1299	10.0337	0.519308	C35_Gaba_1
GCCAACATCTAGCGTG	10.3627	4.77815	0.526474	C35_Glut_1
GCCAACATCTTGCAAA	14.1647	5.86075	0.526474	C35_Glut_1
GCCACACAGCATTAGC	10.4022	8.79175	0.519308	C35_Gaba_1
GCCACACAGGACAACA	11.0169	3.83967	0.526474	C35_Glut_1
GCCACTAAGCAAACCT	11.7822	-4.27491	0.521293	C35_Glut_2
GCCACTAAGCACTAGT	9.51649	0.11851	0.580839	C35_Glut_3
GCCACTAAGGCGGATG	9.15927	6.43931	0.519308	C35_Gaba_1
GCCAGGAAGGTCATTA	11.6723	3.42406	0.526474	C35_Glut_1
GCCAGGTTCACGCGGT	10.9861	3.53638	0.526474	C35_Glut_1
GCCAGGTTCCTAGTAA	5.83034	6.19951	0.510045	C35_Gaba_3
GCCATTACAGGCGAGT	9.92817	1.17455	0.580839	C35_Glut_3
GCCCGTTGTAACGAGG	11.5466	3.36197	0.526474	C35_Glut_1
GCCCTCATCACTAATG	11.5612	-1.96805	0.521293	C35_Glut_2
GCCCTCATCCTGAGTG	10.5133	-1.75473	0.521293	C35_Glut_2
GCCTAATAGAGGGACT	3.13497	3.38118	0.669218	C35_Gaba_9
GCCTAATAGCTTAACA	11.38	5.48048	0.526474	C35_Glut_1
GCCTAATAGGACACTT	9.80217	7.65125	0.519308	C35_Gaba_1
GCCTAATAGTGTGATC	10.7925	9.41592	0.519308	C35_Gaba_1
GCCTACTTCGTGCTAG	12.2902	3.7474	0.526474	C35_Glut_1
GCCTATTGTCACGGAT	7.29933	-0.57465	0.580839	C35_Glut_3
GCCTCGACAAGGATTA	11.1495	8.52271	0.519308	C35_Gaba_1
GCCTCGACAATGCCCG	-0.154314	6.25698	0.527732	C35_Gaba_6
GCCTGTGCAATATACC	12.8451	3.10908	0.526474	C35_Glut_1
GCCTTAACAGGCATCT	12.4158	-2.21889	0.521293	C35_Glut_2
GCCTTAACAGGCCTTG	12.6246	0.239942	0.521293	C35_Glut_2
GCCTTAGAGCCAGGTC	7.58072	0.272519	0.580839	C35_Glut_3
GCCTTTATCGGCTAGC	10.6856	7.87181	0.519308	C35_Gaba_1
GCCTTTGGTGAGCGAA	12.2131	3.03645	0.526474	C35_Glut_1
GCGAAGCCAGTCTATG	9.31781	7.60063	0.519308	C35_Gaba_1
GCGAGTGAGCACGATT	12.936	1.66246	0.526474	C35_Glut_1
GCGATATTCCTCAGCT	10.9254	-2.89275	0.521293	C35_Glut_2
GCGATATTCGCGCTAA	20.9568	13.4844	0.493583	C35_Glut_8
GCGATTAGTAATCGTG	12.5641	1.18655	0.521293	C35_Glut_2
GCGATTAGTTTATCTG	12.4609	0.472851	0.521293	C35_Glut_2
GCGATTTAGAATGACG	8.06628	0.48455	0.580839	C35_Glut_3
[truncated: 7,967 more rows]

## Sheet: Fig 7E
GIPR antag.				acyl-GLP-1
[truncated: 9,974 more rows]

[truncated: 2 more sheets: Fig 7F, Fig 7G]
