# Supplementary material for: GIPR agonism and antagonism decrease body weight and food intake via different mechanisms in male mice
Source: Nat Metab. 2025 Apr 29;7(6):1282–98. doi: 10.1038/s42255-025-01294-x (PMC12198009; doi:10.1038/s42255-025-01294-x)
Supplement: Supplementary file 11 — Statistical source data for Fig. 8. [file 42255_2025_1294_MOESM11_ESM.xlsx]

## Sheet: Fig8a
	Fig 7a
		cell_id	UMAP_1	UMAP_2	Glp1r
		AAACAGCCAATGCCTA	4.25698	-5.09227	0
		AAACAGCCACAGGGAC_1	6.23097	0.850118	0
		AAACAGCCACCGGCTA_1	7.75696	0.0938017	0
		AAACAGCCATCCCGCT	5.67803	-2.59012	0
		AAACATGCAACCGCCA	12.9345	5.73284	1.17919
		AAACATGCAAGGTCCT	5.8808	0.986127	0
		AAACATGCACAAACTT_1	8.9163	-4.12043	0
		AAACATGCAGCCTAAC	13.5984	-11.7345	0
		AAACATGCAGGAACAT	17.1083	-2.37031	0
		AAACATGCAGGCATGA	13.2386	-11.2395	0
		AAACATGCATGTTGGC	5.99266	1.31764	0
		AAACCAACAAACCTTG	8.70134	-1.51382	0
		AAACCAACAACGTGCT	10.4586	1.22496	0
		AAACCAACAACTAGCC_1	11.1529	-1.96599	0
		AAACCAACAAGCTTTG	8.70768	2.87261	0
		AAACCAACACCTAATG	6.78043	0.747784	0
		AAACCAACAGGGAGGA	9.63647	0.656922	0
		AAACCAACATCCAGGT	9.34528	0.065533	0
		AAACCAACATGTCAGC	16.4749	-5.71829	0
		AAACCGAAGAGGAAGG	5.57761	1.3415	0
		AAACCGAAGAGGCTAA	11.0671	4.44202	0
		AAACCGAAGCTCAAAC	6.83404	0.455222	0
		AAACCGAAGGCGGATG	18.0384	-3.33189	0
		AAACCGAAGGTAGCTT	5.42686	1.34782	0
		AAACCGAAGGTTTACA	6.72623	-4.84164	0
		AAACCGAAGTAAGTGG	4.77177	1.84357	0
		AAACCGAAGTGTTGCG	9.26182	-6.09715	0
		AAACCGAAGTTTGTCT	8.47544	2.65475	0
		AAACCGCGTAGTTGGC	7.53144	1.18834	0
		AAACCGCGTCAATACG	8.53587	-1.031	0
		AAACCGCGTGCATTTC	6.04164	1.22628	0
		AAACCGCGTTCAAGCA	8.35834	1.07003	0
		AAACCGCGTTGAGGTC	5.2758	1.52707	0
		AAACCGGCAGCCTTGG	13.0012	-10.195	0
		AAACCGGCATGATTGT	5.49194	1.10161	0
		AAACCGGCATTAAGTC	8.78179	2.50419	0
		AAACCGGCATTAGCGC	11.6647	-7.23074	0
		AAACGCGCAAACCTAT	14.48	0.500993	0
		AAACGCGCAATAGCCC	7.87442	-4.10365	0
		AAACGCGCAATCCCTT	8.35483	-10.3017	0
		AAACGCGCAATGAATG	7.81438	2.5403	0
		AAACGCGCAATTGAGA	5.60225	0.835486	0
		AAACGCGCACAGAACG	5.59943	3.45083	0
		AAACGCGCAGCCTAAC	14.2301	1.67776	0
		AAACGCGCAGCTCAAC	18.1228	5.95989	0
		AAACGCGCAGCTCATA	7.95705	-0.1573	0
		AAACGGATCAAATCGC	6.1757	1.08915	0
		AAACGGATCACTAGGT	5.49753	1.32263	0
		AAACGGATCATTTAGG	8.05132	-0.711028	0
		AAACGGATCCCTCGCA	5.32186	1.36962	0
		AAACGGATCGGGACCT	13.3734	4.15834	0
		AAACGGATCTTAATGG	6.89956	-1.85618	0
		AAACGGATCTTCAATC	14.2684	0.982752	0
		AAACGGATCTTGTTCG	4.82378	-0.241376	0
		AAACGTACAATAATGG	12.1596	-3.3607	0
		AAACGTACAATTGAAG	9.2185	-12.5723	0
		AAACGTACACATAGCC	16.1032	-5.45594	0
		AAACGTACACCTACTT_1	10.6389	-2.72882	0
		AAACGTACAGGAAGCC	9.87908	-1.92502	0
		AAACGTACAGGCATCT	6.46778	0.142954	0
		AAACGTACATCACAGC	11.3142	-3.41969	0
		AAACGTACATGACTAT	18.3551	6.33646	0.890424
		AAAGCAAGTACGCGCA	13.9315	1.63857	0
		AAAGCAAGTCGTTACT	17.9699	0.839345	0
		AAAGCAAGTGACATAT	5.68185	1.13258	0
		AAAGCAAGTTCGCTCA	7.41645	-0.937018	0
		AAAGCACCAACCCTCC	7.70254	0.766634	0
		AAAGCACCACAGGATG	5.08542	1.37024	0
		AAAGCACCATAGCTGC	17.8292	-2.87479	0
		AAAGCACCATCAGTAT	10.3429	2.61259	0
		AAAGCCCGTAAGCTTG_1	8.61862	-3.30531	0
		AAAGCCCGTGCAACTA	5.5562	-2.48659	0
		AAAGCCCGTTAAATGC	15.0278	-5.24949	0
		AAAGCCCGTTAGGTGC	6.2949	-3.05881	0
		AAAGCCCGTTCCTGAT	14.1182	1.86183	0
		AAAGCCCGTTTAGCGA	4.51517	2.29284	0
		AAAGCCGCAAACCCTA	11.5699	-6.36145	0
		AAAGCCGCAAAGCTAA	9.8613	-5.6725	0
		AAAGCCGCACATTGCA	15.0978	-5.48466	0
		AAAGCCGCAGCAAATA	6.11744	0.693297	0
		AAAGCCGCATTGCGAC	4.01725	-0.445165	0
		AAAGCGGGTAACGGGA	4.95696	1.54852	0
		AAAGCGGGTACGCGCA	5.71302	1.31108	0
		AAAGCGGGTACTTCAC	11.3436	-7.38834	0
		AAAGCGGGTCACGGAT	10.0762	3.11457	0
		AAAGCTTGTAACGAGG	8.32809	-10.3306	0
		AAAGCTTGTAGTAAGA	17.7286	-0.664106	0
		AAAGCTTGTCAACAAT	16.3053	-5.21739	0
		AAAGCTTGTCATAGAT	12.6885	4.23515	0
		AAAGCTTGTCCAAATG	8.06605	1.05839	0
		AAAGCTTGTCGAAGTC	7.82064	0.177514	0
		AAAGCTTGTGAAGCCT	9.11326	-2.42928	0
		AAAGCTTGTGGTTCTT	5.27733	1.1657	0
		AAAGCTTGTTAATCGG	11.8567	5.72613	0
		AAAGCTTGTTACCTGT	13.7006	-1.87359	0
		AAAGCTTGTTACTTGC	15.8554	-1.33942	0
		AAAGCTTGTTGTAACG	9.68338	-2.95846	0
		AAAGCTTGTTGTCATC	8.3472	-1.1905	0
		AAAGGACGTCATCAAG	5.53419	1.31193	0
		AAAGGACGTGACATGC	9.21595	-2.91723	0
		AAAGGACGTGTGTGGT	5.38155	2.12643	0
		AAAGGACGTGTTTGCT	7.36024	-0.544091	0
		AAAGGACGTTACATCC	5.50995	1.23051	0
		AAAGGACGTTATTGCC	15.8762	-1.18726	0
		AAAGGACGTTCAAGCA	6.28811	0.971591	0
		AAAGGACGTTCCTGTG	6.57293	0.997037	0
		AAAGGAGCAATATACC	6.08549	1.12013	0
		AAAGGAGCACAAGCCT_1	16.0462	-6.15534	0
		AAAGGAGCACCAGGTT	5.74127	1.19039	0
		AAAGGAGCACCTCACC	5.86064	1.13868	0
		AAAGGAGCACGCAACT_1	16.193	-4.42202	0
		AAAGGAGCAGCCTAAC	5.04274	2.3725	0
		AAAGGAGCAGGACCTT	6.31283	-3.12641	0
		AAAGGAGCAGTAGCCT	5.97623	1.10619	0
		AAAGGAGCAGTTATGT	5.77523	1.1095	0
		AAAGGAGCATCTTGAG	15.535	1.28448	0
		AAAGGCTCAAGTAAGC	6.10073	-0.045183	0
		AAAGGCTCAATCCCTT	6.85978	-0.00480165	0
		AAAGGCTCACGGTACT	6.3602	-0.467447	0
		AAAGGCTCAGCAAATA	12.3368	-1.72316	0
		AAAGGCTCAGCAAGAT	6.17428	1.15314	0
		AAAGGCTCAGCATGGA	4.9955	1.50944	0
		AAAGGCTCATGACTAT	16.4271	-6.24456	0
		AAAGGCTCATGTTGGC	8.96733	-6.24663	0
		AAAGGTTAGAGCCGGA	9.98933	-8.85442	0
		AAAGGTTAGCAAGGGT_1	7.75132	0.38647	0
		AAAGGTTAGCACAGCC	9.74221	2.91735	0
		AAAGGTTAGCATTATG	14.1963	-0.453738	0
		AAAGGTTAGCCGGTAC	8.6144	1.24011	0
		AAAGGTTAGCTCCTAC	12.3651	-3.75845	0
		AAAGGTTAGGAACCAA	6.05602	1.38906	0
		AAAGGTTAGGTAAGCA	9.31384	-3.63142	0
		AAAGGTTAGTAAGTGG	5.2872	1.55891	0
		AAAGGTTAGTCAGTAC	8.29688	-0.119612	0
		AAAGGTTAGTCATCCC	9.94914	2.79432	0
		AAAGGTTAGTCTATGA	6.95832	2.85356	0
		AAATCCGGTCGCGCAA_1	15.1677	0.687017	0
		AAATCCGGTCTCAGCC	15.2736	0.674966	0
		AAATCCGGTGTGAGAG	5.88802	2.17008	0
		AAATCCGGTTCCGGGA	5.01593	1.56138	0
		AAATGCCTCACAGACT	3.53218	1.0501	0
		AAATGCCTCACCAATA	9.85327	-1.79919	0
		AAATGCCTCAGGCTAT	4.9906	4.3486	0
		AAATGCCTCAGGGCCT	15.3946	-3.07759	0
		AAATGCCTCATAACCA	6.88352	0.904646	0
		AAATGCCTCATTGCAA	6.17837	1.1398	0
		AAATGCCTCCACAATA	17.0927	-1.7283	0
		AAATGCCTCCTAAGAC	6.94799	0.764617	0
		AAATGCCTCCTCCTAA	4.79692	-5.82816	0
		AAATGCCTCCTCGATC	6.88097	-1.16754	0
		AAATGCCTCCTTAGGG_1	5.47479	1.51038	0
		AAATGCCTCGAGGTGG	5.83937	1.29277	0
		AAATGCCTCGCTCACT	8.64432	0.00128977	0
		AAATGCCTCTCCTCTT	12.4107	-6.2591	0
		AAATGCCTCTGTGAGT	6.27349	1.11819	0
		AAATGCCTCTTGCAGG	15.5174	1.24445	0
		AAATGGCCAAGCGAGC	14.3775	0.363447	0
		AAATGGCCACATTGCA	13.3333	-1.53559	0
		AAATGGCCACCCACCT_1	12.5096	7.39374	0
		AAATGGCCATTATGAC	8.36277	-0.14469	0
		AACAAAGGTAATGACT	6.2983	1.20319	0
		AACAAAGGTCATTGAG	6.05417	0.276363	0
		AACAAAGGTCCGTGAG	5.7244	1.31667	0
		AACAAAGGTCTTGCAT	11.0326	0.0766698	0
		AACAAAGGTTCGCGCT	11.2218	-2.41992	0
		AACAAAGGTTTATTCG	6.36894	-0.398523	0
		AACAAGCCAAAGGCCA	5.49183	1.39335	0
		AACAAGCCAAAGGTAC	6.96279	0.850963	0
		AACAAGCCAACCTAAT	5.58199	1.23173	0
		AACAAGCCACAAAGGT	16.4968	-5.24947	0
		AACAAGCCACCTGTAA	5.61615	-5.36992	0
		AACAAGCCACGAACAG	6.63145	0.986478	0
		AACAAGCCAGCTAACC_1	6.97512	-1.16748	0
		AACAAGCCAGGCAAGC	7.37735	0.401559	0
		AACAAGCCAGGTATTT	11.3157	5.81773	0
		AACAAGCCATAAGTCT	6.10442	1.06373	0
		AACAAGCCATCAGTAT_1	5.82583	1.25347	0
		AACAAGCCATTAAACC	10.5755	-0.881978	0
		AACAGATAGAGGATAT	14.2961	1.62609	0
		AACAGATAGGCCAATT	6.35535	1.08316	0
		AACAGATAGGCGTAAA	5.51042	1.44178	0
		AACAGATAGGTCCTAG	16.5127	-5.56733	0
		AACAGATAGTAGCTTA	15.4547	-3.74858	0
		AACAGCAAGCGATACT	9.46085	0.258435	0
		AACAGCAAGGCCAATT	7.78836	1.21532	0
		AACAGCAAGTAACAGG	5.75754	1.33285	0
		AACAGCAAGTAGCGCC	6.13565	0.842852	0
		AACAGCAAGTTCCTCA	10.5933	-1.77924	0
		AACAGCAAGTTTCCGC	5.90269	0.84987	0
		AACAGGATCAGGATGA	18.1949	0.613905	0
		AACAGGATCCCTGATC	6.26304	1.1297	0
		AACAGGATCGTTTCTG	9.76682	-1.5483	0
		AACAGGATCTTGGATA	5.50414	1.52356	0
		AACATAGCAAGGTACG	5.56074	1.50038	0
		AACATAGCAATTGAGA	10.0075	-0.510551	0
		AACATAGCACATAGCC	6.35869	0.976588	0
		AACATAGCACCTGGTG_1	5.74414	1.31826	0
		AACATAGCACGAATCC	8.18277	0.786355	0
		AACATAGCAGAAATGC	12.8025	-5.47953	0
		AACATAGCAGCAAATA	15.4817	-1.65909	0
		AACATAGCAGCATGGA	10.3444	-7.79381	0
		AACATAGCAGGCAAGC	14.8988	-6.29326	0
		AACATAGCAGGCGAGT	16.4084	-4.8499	0
		AACATAGCAGGGAGGA	5.17084	1.6922	0
		AACATAGCATGAGTTT	11.3782	5.82821	0
		AACATAGCATGTTGCA	8.34446	-0.236101	0
		AACATAGCATTATGCG	6.42413	0.835371	0
		AACATAGCATTGGGAG	9.87452	-3.53504	0
		AACATCATCATTGCAA	14.866	-1.44982	0
		AACATCATCCCGCCTA	5.53868	1.21153	0
		AACATCATCCCTGATC	6.51373	1.62357	0
		AACATCATCGGTACGC	5.55717	1.44621	0
		AACATCATCTGGTCCT	12.293	4.40674	0
		AACATCATCTGTGCAG	19.5134	0.29495	0
		AACATTGTCACAGGAA	14.3937	-3.97463	0
		AACATTGTCATAGACC	12.5267	-5.89505	0
		AACATTGTCCCTCACG	11.0972	0.408501	0
		AACATTGTCCTGAATA	7.99992	0.799878	0
		AACATTGTCGTTAGCG	9.19806	-12.349	0
		AACATTGTCTTGCTAT	14.5242	-1.2355	0
		AACCCGCAGCCTGTTC	6.53333	1.06817	0
		AACCCGCAGCTATATG	3.55217	1.13346	0
		AACCCGCAGCTTAGTA	11.7415	1.09489	0
		AACCCGCAGGCTAAGA	14.7279	2.28575	0
		AACCCGCAGGCTACAT	9.28297	-0.724356	0
		AACCCGCAGGGACGCA	15.348	-4.49614	0
		AACCCGCAGGTAAGGC	6.76426	-0.695619	0
		AACCGCTCAATAGCAA	12.4997	-6.20137	0
		AACCGCTCAATCTCTC	10.8626	1.5979	0
		AACCGCTCAATGCCCG	6.48926	-2.36904	0
		AACCGCTCAGAGGCTA	17.2898	-4.15731	0
		AACCGCTCAGCAAGTG_1	17.5875	-1.54471	0
		AACCGCTCAGCAGGTA_1	5.41254	-2.7489	0
		AACCGCTCAGGTTCAC	9.20321	-12.3458	0
		AACCGGCTCCAACTGG	6.13012	0.901259	0
		AACCGGCTCCAGGTCA	15.2896	-4.78234	0
		AACCGGCTCCCTCTAA	6.74387	-0.000185133	0
		AACCGGCTCCTAGTCC	6.70008	0.963211	0
		AACCGGCTCCTTTACG	5.56798	-2.82905	0
		AACCGGCTCGACAAAG	12.1819	-2.54437	0
		AACCGGCTCGGTTAGT	15.3286	-1.27735	0
		AACCGGCTCGTGCTAG	14.1432	-3.47491	0
		AACCTAATCAGCCAAT	5.88254	2.35592	0
		AACCTAATCCCGTTGT	8.14535	-0.00272529	0
		AACCTAATCCGCTAGA_1	16.3347	-3.37298	0
		AACCTAATCCTCACAC	6.88876	0.892493	0
		AACCTAATCGAAGTGA	10.5155	-7.93222	0
		AACCTAATCGGGCCAT	6.74167	-0.557983	0
		AACCTAATCTAACTGA	6.18573	-0.898162	0
		AACCTAATCTTGCAAA	13.8944	-5.34864	0
		AACCTAATCTTGGATA	5.82227	-4.32336	0
		AACCTCACAAACTGCC	11.3227	-4.14965	0
		AACCTCACAACTGGCT	6.05178	-1.30109	0
		AACCTCACAGTTTCTC	9.42833	0.108387	0
		AACCTCACATAAGTTC	6.19514	1.00114	0
		AACCTCACATAATGTC	9.20136	-2.93186	0
		AACCTCACATTGACAT	5.0778	-5.89578	0
		AACCTCCTCCAAACAC	7.76217	0.572975	0
		AACCTCCTCCACAATA	5.04055	-3.64549	0
		AACCTCCTCCCGTTAC	7.48598	0.682994	0
		AACCTCCTCCTGTTCA	10.5286	-0.384597	0
		AACCTCCTCGAGGAAC	13.5937	-5.95105	0
		AACCTCCTCGTTTCCA	6.8428	0.417439	0
		AACCTCCTCTAAGTCA	12.2912	-1.90089	0
		AACCTTAAGGATGATG	16.2932	-5.7254	0
		AACCTTAAGGGCCATC	7.43061	0.175293	0
		AACCTTAAGTAGGCGG	15.4326	1.35775	0
		AACCTTAAGTCAATTG	18.2877	-1.09835	0
		AACCTTAAGTGAAGTG	5.1735	1.48071	0
		AACCTTAAGTTTAACG	17.4176	-0.787157	0
		AACCTTGCAACACTTG	17.9646	-3.37603	0
		AACCTTGCAAGCCACT	16.8108	6.60325	0
		AACCTTGCAAGGATTA	7.96213	-3.48587	0
		AACCTTGCAATGCCTA	6.63859	0.400188	0
		AACCTTGCACAGCCTG	9.39669	-2.50845	0
		AACCTTGCACCTAATG	16.1008	-4.51911	0
		AACCTTGCACGTTACA	6.89383	0.876224	0
		AACCTTGCAGGTTAAA	5.70561	1.28766	0
		AACCTTGCAGTGAACG	7.73051	-0.221068	0
		AACCTTGCATAAGCAA	16.839	-5.53971	0
		AACCTTGCATCAGCAC	9.14111	-7.25495	0
		AACCTTGCATGTGGGA	18.0757	-3.11427	0
		AACCTTGCATTCCTCG	9.83686	-12.0524	0
		AACCTTGCATTGTCCT	16.3402	-1.04513	0
		AACGACAAGCACTTGG	7.12444	1.56963	0
		AACGACAAGCCTCTGT	10.7288	-1.06413	0
		AACGACAAGCTGGACC	5.85938	1.2646	0
		AACGACAAGGAAGTAT	6.37332	1.12915	0
		AACGACAAGGACAACA	4.90079	2.28509	0
		AACGACAAGGATAAAC	10.9533	-11.2329	0
		AACGACAAGTACTGGT	6.43975	1.74166	0
		AACGACAAGTCACCTC	11.8027	-6.96496	0
		AACGCCCAGAAAGGAA	12.2484	-3.43199	0
		AACGCCCAGCACTAGT	9.12447	1.30641	0
		AACGCCCAGCTGGCTA	5.68197	1.32646	0
		AACGCCCAGGCCATCA	7.37068	1.05054	0
		AACGCCCAGGGCTAAA	8.36542	1.09038	0
		AACGCCCAGGTGTCCA	6.49362	-0.926401	0
		AACGCCCAGTTATTCC	7.0788	0.845099	0
		AACGCTAGTAACGGGA	6.18065	0.801133	0
		AACGCTAGTCCTAATC	6.73841	0.92058	0
		AACGCTAGTCTAACAG	12.5658	-3.62122	0
		AACGCTAGTGTGTGGT	6.2604	0.697456	0
		AACGCTAGTTCCGCAC	14.5983	2.4632	0
		AACGCTAGTTTGACCT	8.86212	-4.4206	0
		AACGGTAAGCCGCTTT	15.2078	1.10297	0
		AACGGTAAGCCTGTGA	5.02311	1.31174	0
		AACGGTAAGCGCATTG	14.6336	-6.31294	0
		AACGGTAAGGTCCTAG	11.1156	-7.46826	0
		AACGGTAAGTGAGCGG	14.4925	4.18168	0
		AACTACTCAAACTAAG	6.12617	0.797137	0
		AACTACTCAAGCTAAA	5.17516	2.58098	0
		AACTACTCAGAAATGC	5.77163	1.37291	0
		AACTACTCAGTCTAAT	4.77321	2.53606	0
		AACTACTCAGTCTAGC	17.9939	2.74168	0
		AACTACTCATAGACTT	11.865	7.99045	0
		AACTACTCATTGTGCA	20.3448	0.504462	0
		AACTAGCTCACGCGGT	5.97336	0.146607	0
		AACTAGCTCAGAAACG	15.1065	1.01935	0
		AACTAGCTCATGTTTC	7.79322	-2.24705	0
		AACTAGCTCATTGTTC_1	7.00606	-3.47439	0
		AACTAGCTCCCGTTTA	13.6527	2.42965	0
		AACTAGCTCCGGCTAA	15.3905	1.42098	0
		AACTAGCTCCGTGACA_1	5.07765	1.56404	0
		AACTAGCTCGAGGTGG	15.0141	-5.43768	0
		AACTAGCTCTCCATAT	7.90003	2.10622	0
		AACTAGCTCTTACTCG	5.20814	-1.59368	0
		AACTAGTGTACTTAGG	10.5231	-1.22272	0
		AACTAGTGTAGGTGTC	10.967	-7.17427	0
		AACTAGTGTCGTTACT_1	15.1919	1.52308	0
		AACTAGTGTCTCACTG	19.0332	5.90899	0
		AACTAGTGTGATCAGC	8.07434	-2.41017	0
		AACTAGTGTGTTGTGA	5.32922	1.3632	0
		AACTAGTGTTAGCTGA	14.2346	-0.0492934	0
		AACTAGTGTTCCTGAT	17.7115	6.00634	0
		AACTAGTGTTGGCCGA	16.4082	-2.77114	0
		AACTAGTGTTTCGCGC_1	8.20457	-2.91507	0
		AACTCACAGCGCTCAA	8.09443	2.76219	0
		AACTCACAGGAGTCTT	6.39511	1.5443	0
		AACTCACAGGTCCAAT	6.87134	0.757832	0
		AACTCACAGGTTACAC_1	6.62162	0.691183	0
		AACTCACAGGTTACGT	6.23433	1.21164	0
		AACTCACAGTCACTCC	9.8539	-4.89114	0
		AACTCACAGTCATGCG	6.14565	2.07505	0
		AACTCACAGTTAGAGG	15.1477	-4.08609	0
		AACTCACAGTTTGCGG	5.34949	1.3213	0
		AACTGTTCACCTGCCT	13.6357	-3.08471	0
		AACTGTTCACTGGCCA	14.734	-5.50586	0
		AACTGTTCATAGGCGA_1	4.39987	0.0919746	0
		AACTGTTCATCACAGC	13.5563	0.0557346	0
		AACTGTTCATTGCAGC	6.22661	0.652552	0
		AACTTAGTCAAAGGCA	6.41648	1.12312	0
		AACTTAGTCACAGACT	6.02798	1.48281	0
		AACTTAGTCAGGCTAT	8.64354	-10.4767	0
		AACTTAGTCAGTTCCC	2.905	-0.167407	0
		AACTTAGTCATGGCTG	4.13616	-1.05352	0
		AACTTAGTCCGGAACC	5.82724	1.55009	0
		AACTTAGTCGTTTCGC	12.6469	-6.72484	0
		AACTTAGTCTAGCTAA	5.97055	-5.32294	0
		AACTTAGTCTTGATGA	10.3687	0.769084	0
		AACTTAGTCTTGCTAT	5.8024	-0.573033	0
		AAGAACAGTACAAAGA	5.28677	2.9361	0
		AAGAACAGTAGCCTAA	11.9389	6.14461	0
		AAGAACAGTCAAAGAA	15.2376	-4.57898	0
		AAGAACAGTCGCGCAA	6.65307	0.818834	0
		AAGAACAGTTACGCGG	6.28493	1.17124	0
		AAGAACAGTTGCAATG	6.66938	0.925455	0
		AAGAACAGTTGTTGGA	9.8917	2.65392	0
		AAGAATCAGACAAGTG	8.07247	-0.132163	0
		AAGAATCAGCTTTGGG	11.7175	4.61178	0
		AAGAATCAGGATTGAG	14.9743	2.94693	0
		AAGAATCAGGCCAATT	6.41376	0.847849	0
		AAGAATCAGGCCTGGT	11.7136	2.15501	0
		AAGAATCAGGCTACAT	5.63497	1.31888	0
		AAGAATCAGGGATGCG	5.72177	0.697148	0
		AAGAATCAGTAGGATG	12.3873	-11.6214	0
		AAGAATCAGTTTGAGC	5.51593	0.420511	0
		AAGAATCAGTTTGTCT	5.75606	1.12394	0
		AAGACAAGTCATCCTG	9.11669	-0.267881	0
		AAGACAAGTGAGCAAG	13.8515	-0.700118	0
		AAGACAAGTGATCATG	18.9038	6.35017	0
		AAGACATAGAGGAAGG	5.0378	0.111015	0
		AAGACATAGATGGAGC	9.16788	-6.71121	0
		AAGACATAGCAAGACA	18.0239	-3.20932	0
		AAGACATAGCTATATG	5.85823	1.03527	0
		AAGACATAGGAACCGG	6.95924	0.853218	0
		AAGACATAGGCTACTG	11.5429	-6.79512	0
		AAGACATAGTCAGTAC	5.98941	1.29094	0
		AAGACCAAGCAGGTTT	6.00437	0.256462	0
		AAGACCAAGCATCCAG	13.2503	-3.9691	0
		AAGACCAAGCTAAGTC	6.88599	0.80708	0
		AAGACCAAGCTGGCTA	12.0515	2.67804	0
		AAGACCAAGGAAGTAT	6.21947	1.42898	0
		AAGACCAAGGCTGGCT	8.69878	-5.17123	0
		AAGACCAAGGGCTTAT	7.9908	0.0661063	0
		AAGACCAAGTAATCCA	8.34768	3.32645	0
		AAGACCAAGTATTGGC_1	5.37138	1.12632	0
		AAGCAAGTCATGACCG	15.1576	-4.5045	0
		AAGCAAGTCGAGGAAC	5.28546	1.52469	0
		AAGCAAGTCGATTATG	4.89119	1.51739	0
		AAGCAAGTCGGTTACG	8.68049	-5.22838	0
		AAGCAAGTCGGTTTCC	5.67707	3.22686	0
		AAGCATGAGCACAGGG	12.532	-6.16605	0
		AAGCATGAGCACGTTG	11.8156	4.15581	0
		AAGCATGAGCATGGTT	5.59858	1.33534	0
		AAGCATGAGCGCATTG	12.0963	6.96714	0
		AAGCATGAGGACCTGC_1	17.1736	-2.47228	0
		AAGCATGAGGATTGCT	9.1687	0.747587	0
		AAGCATGAGGTGAAAT	14.9451	-0.182492	0
		AAGCATGAGTAGGCGG	4.90314	2.30674	0
		AAGCATGAGTTAGTGC	7.52996	0.101247	0
		AAGCCACGTAACCACA	7.33018	1.46757	0
		AAGCCACGTACCGTTT	5.27012	-5.0595	0
		AAGCCACGTATTGTCC	8.7054	0.750311	0
		AAGCCACGTCAGGCAT	6.27804	0.544218	0
		AAGCCACGTCAGTAAT	10.1681	-4.62789	0
		AAGCCACGTGTTTGCT	5.44827	1.44958	0
		AAGCCACGTTCCTGAT	14.0491	-4.4428	0
		AAGCCACGTTGAGCCG	5.91878	1.66001	0
		AAGCCACGTTTACTTG	7.1138	0.868369	0
		AAGCCACGTTTGAGCA	16.71	-6.16515	0
		AAGCCACGTTTGCTGT	8.71914	-4.92759	0
		AAGCCTCCAAGCTAAA_1	5.88643	1.3353	0
		AAGCCTCCAATAACGA	6.89003	-0.636813	0
		AAGCCTCCAATTTAGC	6.63925	0.707674	0
		AAGCCTCCACCTAAGC	8.77834	2.31219	0
		AAGCCTCCACCTCAGG	9.71288	4.05419	0
		AAGCCTCCATATAACC	11.0362	-1.3492	0
		AAGCCTCCATGCTCCC	3.33173	-1.69329	0
		AAGCCTCCATTGACAT	6.69555	1.20331	0
		AAGCCTGTCAACCAAC	7.76935	0.874919	0
		AAGCCTGTCAGGCTAT	5.58184	0.910026	0
		AAGCCTGTCCAAACAC	16.5451	-1.3927	0
		AAGCCTGTCCTAAGTA	14.3969	2.94238	0
		AAGCCTGTCGATATTG	11.4125	1.491	0
		AAGCCTGTCGCCTAAG	11.4357	4.72849	0.985331
		AAGCCTGTCGGTAACT	13.6159	-6.7764	0
		AAGCCTGTCTACCTCA	14.8176	-6.18916	0
		AAGCCTGTCTGTGCCT	7.42848	0.690611	0
		AAGCCTGTCTTGCAAA	15.2486	-2.60279	0
		AAGCCTTAGAACCTAC	5.7805	1.67245	0
		AAGCCTTAGAGGAGGA	5.37942	1.62301	0
		AAGCCTTAGCAAGACA	7.89725	0.183161	0
		AAGCCTTAGCTAAAGG	6.00711	1.30258	0
		AAGCCTTAGCTGTAAC	12.4997	6.27778	0
		AAGCCTTAGGAGCATA	6.79258	0.433017	0
		AAGCCTTAGGCTGTGC	13.8697	2.24239	0
		AAGCCTTAGTTGGATC	5.52662	-5.93802	0
		AAGCGAATCAATAGCC	16.1628	-4.15915	0
		AAGCGAATCAATGACC	11.5803	7.23808	0
		AAGCGAATCATAAGCC	6.32543	1.20278	0
		AAGCGAATCATTGCGG	13.1366	0.194149	0
		AAGCGAATCCTAGTTT	16.8802	-4.14348	0
		AAGCGAATCGCTTGCT	5.213	1.39956	0
		AAGCGAATCTAACCTT	6.98627	0.867443	0
		AAGCGAATCTCCATGC	7.40809	0.684104	0
		AAGCGAATCTTGTCTG	15.148	-1.20776	0
		AAGCGAGGTAACGTGC_1	10.6078	-2.52559	0
		AAGCGAGGTAGCCTAA	7.25591	1.78447	1.60149
		AAGCGAGGTCATCAAG	14.7957	-5.21533	0
		AAGCGAGGTCCAAGAC	8.94088	-4.22388	0
		AAGCGAGGTCGTAAAT	18.9354	6.30434	0
		AAGCGAGGTGAGGTGA	14.474	1.93334	0
		AAGCGAGGTGCTTTAC	16.1636	-5.40344	0
		AAGCGAGGTGTTGCAA	6.93833	-0.634482	0
		AAGCGAGGTTAGCATG	16.4632	-5.70711	0
		AAGCGAGGTTTATCGC	5.92406	-0.188894	0
		AAGCGAGGTTTGGGCG	7.48581	-3.19597	0
		AAGCGCTGTAACAGGG	5.48852	1.53027	0
		AAGCGCTGTCCTAATC	9.38916	-11.3305	0
		AAGCGCTGTGATGGCT_1	6.33014	-3.11465	0
		AAGCGCTGTGCTCCAC	5.0626	1.46387	0
		AAGCGCTGTGGAGCAA	5.34246	-5.15767	0
		AAGCGCTGTTAATGCG	5.08059	-2.22308	0
		AAGCGCTGTTCCGCAC	5.69909	1.38543	0
		AAGCGGGTCACTTTAC	12.1161	-2.43223	0
		AAGCGGGTCATGGTTA	5.35555	1.50355	0
		AAGCGGGTCATTGACA	5.45997	2.30471	0
		AAGCGGGTCCCTGGAA	15.2748	-3.89861	0
		AAGCGGGTCCTGCGAA	12.1053	-7.06403	0
		AAGCGGGTCTGGCATG	6.00158	0.438182	0
		AAGCGTTTCACAAGCT_1	7.08119	0.0832023	0
		AAGCGTTTCACCAATA	6.05668	0.907594	0
		AAGCGTTTCCACCTTA	5.60602	0.535527	0
		AAGCGTTTCCCATAGG	10.4095	-3.62859	0
		AAGCGTTTCCGTCCAT	13.5766	-0.553335	0
		AAGCGTTTCCTTCTAG	6.33903	1.01692	0
		AAGCGTTTCGATAACC_1	5.66541	0.726408	0
		AAGCGTTTCGGTTTGG	5.24893	1.52619	0
		AAGCGTTTCTTAGGGT	5.57703	1.26797	0
		AAGCGTTTCTTGGACG	6.13904	1.20163	0
		AAGCTAGAGCAGGCCT	18.1714	2.00667	0
		AAGCTAGAGCATCCAG	4.99823	1.74182	0
		AAGCTAGAGCGAGGTG	5.09138	1.64018	0
		AAGCTAGAGCTGGACC	6.02767	1.30446	0
		AAGCTAGAGCTGTCAG	13.1094	0.933816	0
		AAGCTAGAGGAACCAA	11.9754	-0.595302	0
		AAGCTAGAGGAAGCTA	7.81209	0.753624	0
		AAGCTAGAGGCATTGT	5.57341	1.14802	0
		AAGCTAGAGGCTGTCA	5.20398	1.59333	0
		AAGCTAGAGGTCCTGA	5.6193	1.24544	0
		AAGCTAGAGGTTACGT	4.70634	1.81412	0
		AAGCTAGAGTGAGCGG	14.6013	-5.98778	0
		AAGCTATGTCCTTTAA	4.99241	-3.60913	0
		AAGCTATGTGCTAGCG	6.49826	1.40428	0
		AAGCTATGTGGTTCTT	6.07374	1.04204	0
		AAGCTATGTTAAGCCA	7.76092	0.522671	0
		AAGCTATGTTCCATTA	12.5682	-3.36106	0
		AAGCTATGTTGCAATG	10.2089	-5.57801	0
		AAGCTCCCAACACCTA	12.9285	5.44668	0
		AAGCTCCCAATAGCAA	16.5541	-2.61015	0
		AAGCTCCCACCTATAG	7.72194	0.777023	0
		AAGCTCCCAGCTTAAT	15.1944	1.39368	0
		AAGCTCCCATTAGGCC	9.51851	-0.946819	0
		AAGCTTGGTCAATACG	10.0335	-2.48705	0
		AAGCTTGGTCATCATC	10.8399	0.863302	0
		AAGCTTGGTCATTAGG	5.86233	-5.6366	0
		AAGCTTGGTCCCGAAG	6.76801	0.206771	0
		AAGCTTGGTGACATGC_1	15.5475	-5.03014	0
		AAGCTTGGTGCAATGC	20.422	0.489921	0
		AAGCTTGGTTACGCGG	15.268	0.569667	0
		AAGCTTGGTTAGCGTA	17.6382	6.75294	0
		AAGGAAGCACCTGCCT	9.56035	-12.2513	1.30552
		AAGGAAGCACGGTTTA	9.74116	2.64713	0
		AAGGAAGCAGATTCAT	8.10242	-10.2881	0
		AAGGAAGCAGCAAATA	8.3972	0.998033	0
		AAGGAAGCAGGACCAA	14.5465	-3.49304	0
		AAGGATCCAATAATGG	6.7997	0.68316	0
		AAGGATCCAATATACC	11.2022	2.16855	0
		AAGGATCCACACTAAT	12.0043	2.06502	0
		AAGGATCCACCTGGTG	6.70473	-3.67824	0
		AAGGATCCACGAATTT	14.4299	-0.631133	0
		AAGGATCCAGAGAGCC	16.8285	-1.36999	0
		AAGGATCCAGCTAACC	6.78541	-3.35991	0
		AAGGATCCAGGAACTG	4.79709	1.00107	0
		AAGGATCCAGTATGTT	7.13828	0.58162	0
		AAGGATCCATGCATAT	4.79048	2.49884	0
		AAGGATCCATGTGGGA	9.84697	4.40784	0
		AAGGATCCATTAGCCA	12.4633	-3.46148	0
		AAGGATGTCACCAATA_1	7.97097	-2.98483	0
		AAGGATGTCAGAAACG	14.8735	-6.55077	0
		AAGGATGTCATGGTGT	16.6359	-4.17157	0
		AAGGATGTCATGTTTC	10.0929	-0.331119	0
		AAGGATGTCCCTGATC	7.38107	0.863736	0
		AAGGATGTCCTTGCGT_1	5.71077	1.31588	0
		AAGGATGTCGCTAGCA	18.0775	2.99279	0
		AAGGATGTCTCATCAT	6.88926	0.958001	0
		AAGGATTAGCAAGGTA_1	18.4863	-4.16509	0
		AAGGATTAGCATGTCG	9.16995	-2.38636	0
		AAGGATTAGCCACAAT	5.46593	1.13588	0
		AAGGATTAGCCGCAGT_1	5.01509	-0.0308027	0
		AAGGATTAGGCTGTCA	12.4354	-4.56975	0
		AAGGATTAGGTCGAGG	15.1983	-5.03464	0
		AAGGATTAGTAACTCA	16.0256	-4.94575	0
		AAGGATTAGTTAGTTG	5.45968	1.34522	0
		AAGGATTAGTTATCTC_1	12.3767	4.70628	0
		AAGGCCCTCACTAATG	14.9617	-1.49953	0
		AAGGCCCTCATGCGTG	16.3489	-2.35806	0
		AAGGCCCTCATTACAG	4.40978	0.342945	0
		AAGGCCCTCATTAGTG_1	5.65235	1.38784	0
		AAGGCCCTCCAGGTTG	6.72351	0.761413	0
		AAGGCCCTCCGCATGA	14.9717	-1.58567	0
		AAGGCCCTCCGCTAGA_1	6.4673	1.00171	0
		AAGGCCCTCCTAAATG	11.9658	0.314872	0
		AAGGCCCTCCTGAATA	11.5964	0.512617	0
		AAGGCCCTCCTTAAGA	8.51393	-10.1709	0
		AAGGCCCTCTATTGTC	12.5776	-6.71206	0
		AAGGCCCTCTCATCAT	7.55043	0.838864	0
		AAGGTATAGAATCGCT	8.9356	-2.38357	0
		AAGGTATAGCGAGGTG	17.6739	-1.1394	0
		AAGGTATAGCGCTAAT	9.87999	3.29151	0
		AAGGTATAGCTGAGGG	5.60204	1.634	0
		AAGGTATAGCTGTAAC	5.82203	1.21604	0
		AAGGTATAGCTGTACG	5.75051	1.29591	0
		AAGGTATAGGGATGCG_1	5.54221	1.38694	0
		AAGGTATAGGTTAGAG	5.29983	1.50123	0
		AAGGTATAGTCATGCG	6.04979	0.655	0
		AAGGTATAGTGAAGTG	4.88621	1.61798	0
		AAGGTATAGTGAGCGG	8.90723	1.0538	0
		AAGGTCAAGACAGGTA	5.881	0.838199	0
		AAGGTCAAGCTAGAAG	7.44788	1.99478	0
		AAGGTCAAGCTTCTCA	5.4979	-0.490358	0
		AAGGTCAAGTCACTCC	16.4201	-6.19479	0
		AAGGTCAAGTCATTAG	19.3889	-1.30949	0
		AAGGTGCAGATGGACA	6.64505	1.09438	0
		AAGGTGCAGGGCTTTG	8.05595	0.717716	0
		AAGGTGCAGTAACAGG_2	5.3257	-2.76836	0
		AAGGTGCAGTGTGATC	15.6756	-4.33686	0
		AAGTAGCCAATGAATG	13.9191	3.70828	0
		AAGTAGCCACAACAGG	9.54547	-1.40055	0
		AAGTAGCCACATGCTA	5.86213	0.633074	0
		AAGTAGCCACCAAAGG	5.7332	1.2114	0
		AAGTAGCCACCTAATG_1	11.8048	4.21748	0
		AAGTAGCCACGAATCC	6.20642	1.32928	0
		AAGTAGCCACTTACAG_1	5.14107	1.44994	0
		AAGTAGCCAGAAACGT	5.7374	1.34788	0
		AAGTAGCCAGCTCAAC	13.2489	3.28068	0
		AAGTAGCCAGGTTAAA	5.10732	-2.09072	0
		AAGTAGCCATAGACTT	11.9385	-11.5735	0
		AAGTAGCCATCCATCT	7.53415	0.498705	0
		AAGTAGCCATCGCTCC	11.7438	-6.6643	0
		AAGTCTATCAACCAAC	6.0593	1.42762	0
		AAGTCTATCAATGTCA	6.0185	0.713205	0
		AAGTCTATCACCTGTC	4.99048	-4.47836	0
		AAGTCTATCATAACTG	10.1162	2.30688	0
		AAGTCTATCATAGACC	12.6006	-6.63331	0
		AAGTCTATCATGCCTC	15.2023	-5.70597	0
		AAGTCTATCCTAGTAA	11.1058	-10.6387	0
		AAGTCTATCCTCCTAA	17.6121	-1.66944	0
		AAGTCTATCGTTTCGC	5.51176	1.42073	0
		AAGTCTATCTCTAGCC	10.0952	0.568237	0
		AAGTGAAGTAATGACT	5.99436	1.26314	0
		AAGTGAAGTATTACCC	5.99994	1.46727	0
		AAGTGAAGTTGGCGTG	13.0162	-2.63131	0
		AAGTGCAAGCCTGAGC	5.47515	-2.94172	0
		AAGTGCAAGCTCATAA	8.94965	-1.8837	0
		AAGTGCAAGCTGAGGG	16.8048	-4.47049	0
		AAGTGCAAGGAACGGT_1	12.3444	-4.11387	0
		AAGTGCAAGGTTACAC	5.92935	1.47265	0
		AAGTGCAAGTCATGCG	5.63918	0.439858	0
		AAGTGCAAGTTGTCAA	15.7751	-0.767915	0
		AAGTGTTGTAGCTGGT	12.8599	-1.70801	0
		AAGTGTTGTAGGATCC	12.0082	-11.018	0
		AAGTGTTGTCAATACG_1	12.315	-7.46351	0
		AAGTGTTGTTAACGAT	10.9063	2.52693	0
		AAGTGTTGTTACGCGG	5.87648	1.43588	0
		AAGTGTTGTTCAAGAT	18.8407	6.02231	0
		AAGTGTTGTTTACCGT	18.1952	-4.4787	0
		AAGTTACGTCCTAGTT	3.5092	0.991283	0
		AAGTTACGTGCAACTA	12.8189	-7.0122	0
		AAGTTACGTTAAATGC	8.56298	-10.3252	0
		AAGTTACGTTAAGTGT	14.513	-1.68353	0
		AAGTTACGTTCAAGAT	7.12665	-0.612473	0
		AAGTTACGTTCGCGCT	10.244	3.09812	0
		AAGTTACGTTGAGGTC	14.7485	0.498194	0
		AAGTTAGCAACAACAA	6.49746	0.738317	0
		AAGTTAGCAACTGGCT	9.20846	-6.97165	0
		AAGTTAGCAAGCGAGC_1	14.3062	-2.70909	0
		AAGTTAGCAAGGATTA	5.43625	1.36972	0
		AAGTTAGCACGGTACT	18.2818	-4.49106	0
		AAGTTAGCAGCAAGGC_1	15.9099	-3.36791	0
		AAGTTAGCAGCACGAA	6.58794	1.09301	0
		AAGTTAGCAGGCGAGT	4.94112	1.66938	0
		AAGTTAGCATAAGTCT	11.7142	0.167658	0
		AAGTTAGCATCATGGC	12.0619	3.08753	0
		AAGTTAGCATCCGTAA	14.7436	-1.69774	0
		AAGTTTGTCAAGTGTC	16.7605	-4.27923	0
		AAGTTTGTCACCAATA	6.62733	0.927393	0
		AAGTTTGTCAGTGAAG	5.44619	-5.113	0
		AAGTTTGTCATAACCA_1	16.6343	-5.53718	0
		AAGTTTGTCATAATCG	14.6922	-6.43736	0
		AAGTTTGTCGTTACAA	11.3822	-11.0903	0
		AAGTTTGTCTCACAAA	9.64017	-4.12622	0
		AAGTTTGTCTTGGATA	6.44063	0.443295	0
		AATAACCGTACCTTAC	16.856	-4.04965	0
		AATAACCGTATTCGTC	3.58109	-0.144556	0
		AATAACCGTCGCAATA	5.42335	-2.5042	0
		AATAACCGTGCTTACT	17.1525	-2.59533	0
		AATAACCGTTTGCGCC	14.1507	2.47489	0
		AATAACCGTTTGGCTT	5.99391	-1.13276	0
		AATACCGGTCACAAAT	16.701	-0.0452909	0
		AATACCGGTCGACTAA	13.842	-2.86066	0
		AATACCGGTGTTTGTC	12.9337	-1.63962	0
		AATACCGGTTGAAGCC_1	7.31711	-4.74549	0
		AATACCGGTTTCCTCC	16.4407	-5.83565	0
		AATAGAGGTAATCGGC	17.2106	7.03321	0
		AATAGAGGTACCTTAC	6.0232	1.32573	0
		AATAGAGGTAGCAGCT	14.4834	-5.88991	0
		AATAGAGGTCCTAAGA	5.37273	1.16905	0
		AATAGAGGTCGTTACT	14.8285	-4.71507	0
		AATAGAGGTTCATCTA_1	8.56578	-6.7204	0
		AATAGAGGTTCGCTCA	7.01318	-1.42615	0
		AATAGAGGTTGGATCA	18.2939	2.0988	0
		AATAGAGGTTGTGATG	8.45436	0.0375795	0
		AATAGCTGTATGTGGC	16.6505	-6.1471	0.922059
		AATAGCTGTCCCGGAA	6.00056	1.13622	0
		AATAGCTGTGAGGTAG	5.91092	0.720496	0
		AATAGCTGTGAGGTGA	6.22397	0.894323	0
		AATAGCTGTGATTTGG	6.00231	1.30676	0
		AATAGCTGTGCATTAG	17.8333	-3.23477	0
		AATAGCTGTGGTTCCC	9.57958	-0.759938	0
		AATAGCTGTGTAACCA	7.43994	-0.0510175	0
		AATAGCTGTTATCGAG	13.4329	-12.0579	0
		AATAGCTGTTGTAAAC	4.48727	0.859979	0
		AATAGCTGTTTCAGGA	12.8126	-3.62573	0
		AATAGCTGTTTGAGGC	9.62063	-0.340062	0
		AATATCCCAACTAACT	5.67293	1.51518	0
		AATATCCCAATCATGT	6.60225	1.03802	0
		AATATCCCAATCGCAC	13.6661	-11.2925	0
		AATATCCCACAACAAA	11.6073	5.34847	0
		AATATCCCACAGAACG	9.19854	-4.03358	0
		AATATCCCACTTACAG	10.8807	-2.40114	0
		AATATCCCAGGACACA	6.48314	0.775308	0
		AATATCCCAGGCTGTT	7.55482	0.3569	0
		AATATCCCATAATCCG	11.8083	0.849432	0
		AATATCCCATGAAATG	5.67873	-1.29794	0
		AATCAGGAGACTTACA	11.3762	-7.67297	0
		AATCAGGAGAGAAGGG	4.50033	1.90258	0
		AATCAGGAGAGGAAGG	5.196	1.56678	0
		AATCAGGAGCATGTTA	5.47093	1.30972	0
		AATCAGGAGGTCGATT	5.06679	0.936917	0
		AATCATCCAAACGGGC	8.53071	-7.07618	0
		AATCATCCAATAAGCA	4.70842	-5.71542	0
		AATCATCCAGTAGCCT	13.4255	-0.352658	0
		AATCATCCATACCCGG	16.5708	-6.54941	0
		AATCATCCATAGCGAG	6.19846	1.11449	0
		AATCATCCATCCATCT	15.2063	1.54425	0
		AATCATCCATGTTTGG	4.92769	-5.9444	0
		AATCATGTCACACAGT	6.08271	1.37823	0
		AATCATGTCACTAATG	11.3707	5.78214	0
		AATCATGTCATAACCA	6.82255	-0.191699	0
		AATCATGTCCTGGTGA	10.2014	-7.17419	0
		AATCATGTCGCTAGAT	11.2701	5.79656	0
		AATCATGTCGGGATTT	5.33989	1.35122	0
		AATCATGTCTCGCCTG	6.26856	1.05614	0
		AATCCATCAAACATAG	14.7853	0.222428	0
		AATCCATCAAGCCACT	12.494	-3.82577	0
		AATCCATCAATAACCT	9.59962	-0.49328	0
		AATCCATCAATGAATG	9.497	-12.0506	0
		AATCCATCACAAAGCG	11.4958	-10.7012	0
		AATCCATCACAACCTA	10.8037	-2.20423	0
		AATCCATCACCTGCCT	8.78346	-4.08674	0
		AATCCATCAGGCCTTG	8.67675	1.29715	0
		AATCCATCAGTAAAGC	5.33977	1.20042	0
		AATCCATCAGTAAGTA	6.2516	1.16192	0
		AATCCATCATCCCTCA	6.72985	0.831198	0
		AATCCATCATTGTCCT	7.44248	0.741415	0
		AATCCCTGTAATGACT_1	15.5023	-1.65582	0
		AATCCCTGTATTGCAG	16.1548	-1.69855	0
		AATCCCTGTATTTGGG	8.32999	-1.40966	0
		AATCCCTGTCACCTAT	9.16385	-10.4729	0
		AATCCCTGTCCTTTAA	16.8355	-5.1921	0
		AATCCCTGTGCTCACC	5.86252	1.47791	0
		AATCCCTGTTAAGCTG	16.1599	-5.51063	0
		AATCCCTGTTAGCCAA	8.4799	-0.121217	0
		AATCCCTGTTGTTGGA	7.49558	-2.04406	0
		AATCCGTAGACAGGTA	5.5902	0.208021	0
		AATCCGTAGCCTCTGT	11.7153	1.00953	0
		AATCCGTAGCCTGACA_1	7.01433	0.870449	0
		AATCCGTAGCGCCTTT	11.8263	-4.57091	0
		AATCCGTAGGCCCAGT	7.45566	2.46652	0
		AATCCGTAGGCGCATC	12.0544	-10.7334	0
		AATCCGTAGTCATTTC	6.85876	0.760921	0
		AATCCTAAGACAAACG	7.51728	-3.02728	0
		AATCCTAAGCACTAGT	12.4551	5.4046	1.78327
		AATCCTAAGCCGGTAC	8.78171	-1.76404	0
		AATCCTAAGCTGGCTA	8.57363	1.47619	0
		AATCCTAAGGACCTCA	3.35349	-1.70253	0
		AATCCTAAGGTCGATT	14.2472	2.083	0
		AATCGCCCAACTAGGG	5.99557	0.294669	0
		AATCGCCCAATCCTGA	9.56489	-0.845583	0
		AATCGCCCACAAAGGT	12.5263	-2.06214	0
		AATCGCCCAGCTCAAC	12.0365	-1.16699	0
		AATCGCCCAGGTTTGC	4.87108	0.310983	0
		AATCGCCCAGTGAACG_1	6.53978	0.959764	0
		AATCGCCCATTATGCG	10.5103	1.77491	0
		AATCTCAAGCAATAGG_1	17.0323	-0.850446	0
		AATCTCAAGCGCAATT	3.71513	2.73673	0
		AATCTCAAGCTCCTAC	11.094	-7.8974	1.0113
		AATCTCAAGGAAGCAC	5.21498	1.28527	0
		AATCTCAAGGCAGGTG	12.7982	1.55926	0
		AATCTCAAGGCTAATC	6.72663	0.892224	0
		AATCTCAAGTTACCGG	11.9894	-4.73752	0
		AATCTTGAGAAAGCAT	5.48827	1.50082	0
		AATCTTGAGAGGAGTC	12.0792	-7.06686	0
		AATCTTGAGATGGACA_1	5.473	1.40487	0
		AATCTTGAGCTGCACA	7.05269	0.931643	0
		AATCTTGAGCTGGCTA	5.63606	1.09636	0
		AATCTTGAGGCTGTGC	8.80425	0.424328	0
		AATCTTGAGGGTGAAC	5.52323	1.46697	0
		AATCTTGAGTCATGCG	5.34873	-2.73704	0
		AATCTTGAGTTAGAGG	12.466	-3.57615	0
		AATGAAGGTAGTTAAC	11.6941	-5.46879	0
		AATGAAGGTCGCAAAC	7.69787	0.261364	0
		AATGAAGGTGACATGC_1	5.9672	0.530975	0
		AATGAAGGTGATCAGC	9.46523	1.193	0
		AATGAAGGTGCACGCA	11.3104	-7.7254	0
		AATGAAGGTGCCTCAC	11.4487	-1.08519	0
		AATGAAGGTGGTGAGA	3.31169	3.36015	0
		AATGAAGGTTAGGACC	5.97601	1.16137	0
		AATGCAACAAAGCTAA_1	11.1274	-7.85471	1.30552
		AATGCAACAACAGGTG	11.8417	-2.27433	0
		AATGCAACAAGCTTTG	9.58884	-8.84005	0
		AATGCAACAAGGTAAC	7.52881	1.11294	0
		AATGCAACAATGCGCT	8.82067	-0.384353	0
		AATGCAACAATTGAGA	11.2776	-11.1968	0
		AATGCAACACCTCAGG	17.0647	-3.38516	0
		AATGCAACAGAGGCTA	15.0745	-4.49584	0
		AATGCAACAGCCAGAA	6.36911	-2.43879	0
		AATGCAACAGGATAAC	12.2904	-6.06264	0
		AATGCAACAGGCCTTG	6.58523	-0.286691	0
		AATGCAACAGTCTATG	10.6505	-7.86799	0
		AATGCAACATCGCTTT	16.1921	0.503388	0
		AATGCATGTAATCGCA	10.6319	4.48584	0
		AATGCATGTATTGGTG	3.93655	-1.22525	0
		AATGCATGTCAGGCAT	6.15133	1.0574	0
		AATGCATGTCATGAGC	16.92	-2.26001	0
		AATGCATGTCTTGCTG	11.8941	-0.108179	0
		AATGCGCGTACGGTAC	13.8997	-0.19231	0
		AATGCGCGTTACATCC	5.95503	-0.710667	0
		AATGCGCGTTGAAGCC	2.88452	3.40799	0
		AATGCGCGTTGCGCGA	13.745	3.57058	0
		AATGGCGCAACAACAA	17.1883	-3.87468	0
		AATGGCGCAATCCTAG	8.27041	0.218738	0
		AATGGCGCAATGCGCT	8.77733	-2.05837	0
		AATGGCGCACAGGGAC	12.8698	-1.33881	0
		AATGGCGCACTTAACG	11.2971	5.762	0
		AATGGCGCAGCAAATA	11.6964	4.91452	0
		AATGGCGCAGGCGATA	17.9778	3.14805	0
		AATGTCATCCGCCAAA	7.09927	-1.20497	0
		AATGTCATCCTGGCTT	7.95996	-3.31167	0
		AATGTCATCTTGCAGG	15.84	-5.90888	0
		AATGTCCAGAAAGCAT	5.64085	1.3566	0
		AATGTCCAGAGCCGCT	6.44612	1.2383	0
		AATGTCCAGCACGTTG	6.9207	0.931866	0
		AATGTCCAGCATTATG	3.65678	0.97586	0
		AATGTCCAGCCTGATG	16.6553	-2.541	0
		AATGTCCAGCTGGACC_1	6.34531	1.30075	0
		AATGTCCAGGAACACA	17.974	3.2119	0
		AATGTCCAGGCCGGAA	8.36844	-0.413357	0
		AATGTCCAGGTCCTAG	7.94818	0.117673	0
		AATGTCCAGGTCGATT	5.1248	1.85247	0
		AATGTCCAGGTTACAC	12.6246	2.48935	0
		AATGTCCAGTCAGGCC	16.0779	4.4865	0
		AATTACCCAACAGCCT	9.11107	-6.51098	0
		AATTACCCAATTGAGA	13.823	0.571791	0
		AATTACCCAATTTAGC	10.5112	-3.01319	0
		AATTACCCACTAGCGT	11.1345	-4.10873	0
		AATTACCCAGGCTACT	16.1456	-5.60287	0
		AATTACCCAGGTTATT	8.19495	-2.89731	0
		AATTACCCATGCTATG	11.5613	-1.09266	0
		AATTAGCGTAAGGTCC	13.9621	0.0572847	0
		AATTAGCGTACGCGCA	5.78734	1.2743	0
		AATTAGCGTCTTACTA	6.16189	-2.41942	0
		AATTAGCGTTATCGAG	16.8513	-4.06247	0
		AATTAGCGTTCCAGGG_1	4.53647	-5.33765	0
		AATTAGCGTTTACCGT	15.5689	2.02347	0
		AATTAGGCACATGCTA	11.6686	-6.20022	0
		AATTAGGCACCGGTAT	6.94648	-6.38596	0
		AATTCGTCAAACAACA	4.94238	-0.0918124	0
		AATTCGTCAAGGTAAC	5.28665	-2.5367	0
		AATTCGTCACCTAAGC	7.44152	0.693112	0
		AATTCGTCACTATGGC	15.1689	0.517367	0
		AATTCGTCAGGCTGTT	9.67066	3.05775	0
		AATTCGTCAGTCTAGC	6.81552	-0.843348	0
		AATTGACGTAAACAAG	20.3654	-1.7489	0
		AATTGACGTAAGTCGC	5.42931	-1.98153	0
		AATTGACGTAGGATCC	17.908	-4.19103	0
		AATTGACGTAGGTTGC	15.6991	-3.85475	0
		AATTGACGTATACTGG	13.4562	3.4296	0
		AATTGACGTATCTGGA	6.35816	0.918105	0
		AATTGACGTCATGAGC	9.05511	-3.0118	0
		AATTGACGTCCGTAGG_1	6.44976	1.03081	0
		AATTGACGTGAGCAAG	16.1011	-3.92928	0
		AATTGACGTGATCAGC	7.39175	-2.94668	0
		AATTGCCAGAGCAAGC	16.4043	-3.02309	0
		AATTGCCAGCTCCCTG	6.81889	-1.53073	0
		AATTGCCAGCTTAACA	11.6654	2.44995	0
		AATTGCCAGGCGAATA	7.17774	0.678546	0
		AATTGCCAGGCTTAAC	7.7443	-2.09264	0
		AATTGCCAGGTCGATT	6.67547	0.577433	0
		AATTGCCAGTAGGATG_1	6.60937	0.952177	0
		AATTGCCAGTGACCTG	6.72432	1.07332	0
		AATTGCCAGTTAGTTG	10.4297	3.66203	0
		AATTGCTCAAACGCGA	12.1429	-4.04593	0
		AATTGCTCAACAGGTG	9.18024	0.411411	0.821419
		AATTGCTCAACCTGGT_1	9.89922	-6.19211	0
		AATTGCTCAACTGGCT	10.3622	-2.60231	0
		AATTGCTCACCAAAGG	6.36865	0.934294	0
		AATTGCTCACCTAAGC	15.8946	-2.42557	0
		AATTGCTCACGAATTT	15.25	-5.88577	0
		AATTGCTCAGCATGGA	6.21766	1.25476	0
		AATTGCTCAGCTCAAC	9.23617	-4.6696	0
		AATTGCTCATGAATAG	10.5013	-4.57229	0
		AATTGCTCATTCCTCG	5.2608	-3.42951	0
		AATTGGACAAACCCTA	4.94563	1.57967	0
		AATTGGACAACAGGAT	6.63868	0.158596	0
		AATTGGACAATGCCTA	6.63326	0.799421	0
		AATTGGACAATTAACC	9.30374	-11.2581	0
		AATTGGACACAGCCTG	8.30145	-10.2341	0
		AATTGGACACCTACGG	6.63387	-0.12223	0
		AATTGGACACTTGTTC	9.73615	-0.0339697	0
		AATTGGACAGCTTAGC	5.89042	1.45521	0
		AATTGGACAGGCTAGA	4.78468	1.73935	0
		AATTGGACAGTTTGGC	5.52206	-0.395317	0
		AATTGGACATCCAGGT	10.5941	4.30193	0
		AATTGGACATGTTGGC	14.2078	-6.3554	0
		AATTGGACATTAAACC	9.80476	0.283861	0
		AATTGGACATTGTCAG_1	9.50349	-3.47083	0
		AATTGGGAGCACTAGT	6.09661	1.94687	0
		AATTGGGAGCATTATG	12.4481	5.08162	0
		AATTGGGAGCGATAGA	15.2642	1.17537	0
		AATTGGGAGCTATGAC	5.99477	0.780615	0
		AATTGGGAGCTGGCTA	10.5627	-3.43873	0
		AATTGGGAGGCTACAT	5.83505	1.19042	0
		AATTGGGAGGTAACGA	13.8925	-3.58105	0
		AATTGGGAGTTGGGCC	11.7038	1.14315	0
		AATTGTGTCAATGTGC	10.7409	4.22243	0
		AATTGTGTCACCAATA	9.75342	0.377944	0
		AATTGTGTCCCTCGCA	10.6659	-6.5836	0
		AATTGTGTCCCTGTTA	5.8786	1.17544	0
		AATTGTGTCCGCACAA_1	9.13547	-6.10865	0
		AATTGTGTCCGCTAGA	3.65339	-1.68304	0
		AATTGTGTCGCACACA	14.5818	-3.08334	0
		AATTGTGTCGTCATTT	8.8737	-3.23526	0
		AATTTCCTCGCATTAA	4.13858	0.847704	0
		AATTTCCTCTCGCCCA	12.6592	-3.9427	0
		AATTTCCTCTTAGCGG	5.6574	1.49063	0
		AATTTGCCAAATTCGT	6.34855	0.827585	0
		AATTTGCCAACGTGCT	6.15441	0.988811	0
		AATTTGCCAAGGTAAC_1	3.56524	-0.4536	0
		AATTTGCCAATTGAAG	8.75147	-0.22658	0
		AATTTGCCACAAGCCT_1	15.8895	-4.00749	0
		AATTTGCCACACCAAC	8.80814	-1.33389	0
		AATTTGCCACCTGCTC	6.2838	0.702215	0
		AATTTGCCACCTGGTG	6.40808	1.16928	0
		AATTTGCCACTGACTA	10.6425	-5.36955	0
		AATTTGCCAGTGAACG	13.2323	-3.38067	0
		AATTTGCCAGTTTACG	6.07078	-1.68217	0
		AATTTGCCATAACGGG	9.23279	-6.66374	0
		AATTTGCCATAATGTC	16.7101	-0.137418	0
		AATTTGCCATCCTAGA	6.46083	-0.499882	0
		AATTTGCCATTCAGCA	5.83813	-1.75183	0
		AATTTGCCATTGGGAG	4.68161	-0.0373438	0
		AATTTGCCATTGTCCT	9.52196	-12.761	0
		AATTTGGTCACGCATG	12.1769	-0.994097	0
		AATTTGGTCCGTTAAA	10.1102	-5.76276	0
		AATTTGGTCCTAGTCC	17.2431	-3.37424	0
		AATTTGGTCCTGTTCA	14.9916	2.84341	0
		AATTTGGTCCTTTACG	8.7463	-1.47587	0
		AATTTGGTCGAGGAAC	5.32434	1.46999	0
		AATTTGGTCGATTTAG	9.30169	-5.99131	0
		AATTTGGTCTGTAAGC	6.02237	1.1422	0
		ACAAACTGTACGATTG	9.24128	-3.80282	0
		ACAAACTGTAGCTGGT	7.40233	-0.139469	0
		ACAAACTGTCACACCC	16.2276	-0.175818	0
		ACAAACTGTCCTAATC	13.1716	-12.1812	0
		ACAAACTGTGTCCAAA_1	10.9904	4.77264	0
		ACAAACTGTTAGTACG	7.73724	-3.08562	0
		ACAAACTGTTATGTGG	17.2878	5.8364	0
		ACAAACTGTTGCCTCA	7.67596	0.222193	0
		ACAAACTGTTGGATCA	12.8325	-1.10704	0
		ACAAACTGTTGTTGGA	9.57759	-2.78322	0
		ACAAACTGTTTCGCGC	6.71316	-5.2518	0
		ACAAAGGTCATCCTGC_1	3.39696	0.710819	0
		ACAAAGGTCATGCTTT	12.3581	-6.21083	0
		ACAAAGGTCCAAGTTA	5.31449	1.2345	0
		ACAAAGGTCCTAGTTT	7.33928	0.797582	0
		ACAAAGGTCCTTAATC	15.0091	0.546045	0
		ACAAAGGTCGATATTG	6.13414	0.967669	0
		ACAAAGGTCGCTAAGT	5.7008	1.55493	0
		ACAAAGGTCGTGCTAG	10.8324	-3.20844	0
		ACAAAGGTCTCACAAA	7.53354	0.247459	0
		ACAACAACAACAACAA	6.15741	-0.605197	0
		ACAACAACAATATGGA	13.0793	0.736336	0
		ACAACAACATTGTGCA	12.1559	-3.31168	0
		ACAACACTCATCCTAT	9.84878	2.09677	0
		ACAACACTCCCTCAAC	10.7757	-2.61214	0
		ACAACACTCCCTGGTT	8.0083	0.817	0
		ACAACACTCCTTTACG	12.0822	-5.53041	0
		ACAACACTCGGTAACT	7.57036	0.338571	0
		ACAACACTCGTTTCGC	6.98675	2.21282	1.0212
		ACAACACTCTATGACA	6.60856	1.05803	0
		ACAACACTCTATTGTC	13.0083	5.58928	0
		ACAACACTCTTAGGGT	5.56725	1.35008	0
		ACAACAGAGAACCTAC	6.15668	0.730199	0
		ACAACAGAGAGGCTAA	19.3932	0.433963	0
		ACAACAGAGCCTAACG	15.3678	-0.282827	0
		ACAACAGAGCGAGGTG	9.24189	-2.94065	0
		ACAACAGAGCGCCTAA	15.7648	-5.86061	0
		ACAACAGAGCGGATAA_1	4.80753	1.81372	0
		ACAACAGAGGTAGCTT	5.96539	1.25305	0
		ACAACAGAGGTGTTAC	15.6687	-4.01142	0
		ACAACAGAGTGACCTG	5.76997	1.42169	0
		ACAACAGAGTGCTGTG	19.8737	-2.07064	0
		ACAACATGTGCATCGG	14.8484	0.0123002	0
		ACACAATGTAACGTGC	5.84962	-1.27822	0
		ACACAATGTAGGTTGC	12.6802	-5.94058	0
		ACACAATGTGGATGTC	6.48035	1.24551	0
		ACACAATGTTAGGCGT	13.2299	-1.99547	0
		ACACAATGTTGCGTAA	7.51009	2.37815	1.91403
		ACACAATGTTTACGTC	20.4612	-1.54122	0
		ACACAATGTTTCAGGA	4.92276	0.343752	0
		ACACAATGTTTGGCTT	9.38665	-0.988824	0
		ACACCTTGTACCGTAA	11.9532	-2.19082	0
		ACACCTTGTCAACAAT	10.5584	-5.58299	0
		ACACCTTGTCCTTAGT	9.73354	-9.06163	0
		ACACCTTGTCGCATAA	7.77569	-1.48615	0
		ACACCTTGTCTTACTA_1	6.28283	-0.750606	0
		ACACCTTGTGCAATGC_1	7.35231	-0.691816	0
		ACACCTTGTGCATTAG	10.9981	-0.862325	0
		ACACCTTGTGTGCAAC	12.5942	-5.72469	0
		ACACCTTGTGTTTGTC	10.9027	-7.90833	0
		ACACCTTGTTAAATGC	16.0418	-4.78519	0
		ACACCTTGTTAGCATG	7.7515	0.734549	0
		ACACCTTGTTCAAGAT_1	7.9234	0.659717	0
		ACACGGACAACGTGCT	9.16256	-11.9545	0
		ACACGGACAAGCTTAT	14.0941	-4.83857	0
		ACACGGACACCTATAG	15.2316	-0.242259	0
		ACACGGACAGGAATCG_1	6.94176	-0.876546	0
		ACACGGACATAAACCT	12.9007	-1.83411	0
		ACACGGACATAATGAG	16.6565	-6.10226	0
		ACACGGACATCCCTCA	7.62484	-1.96466	0
		ACACTAATCACGCCAA	6.24191	1.22877	0
		ACACTAATCATGCATA	8.67849	0.174083	0
		ACACTAATCCGCACAA	11.4708	-4.10648	0
		ACACTAATCGGTTCCT	16.3371	-3.36359	0
		ACACTAATCTAAGTCA	7.1349	-0.425765	0
		ACACTAATCTAAGTGC_1	5.39951	1.44107	0
		ACACTAATCTCAATTC	13.2481	-11.042	1.10519
		ACACTAATCTGCAAAC	8.25739	0.449765	0
		ACACTAATCTTGTTCG	6.29512	0.979749	0
		ACACTAGGTATTACCC	12.9121	-3.69072	0
		ACACTAGGTATTTGGG	12.8324	2.74868	0
		ACACTAGGTCAGGCAT	17.7307	-2.38017	0
		ACACTAGGTCCAAGAC	17.3542	-2.87319	0
		ACACTAGGTCCTCCAA	7.98508	-1.89696	0
		ACACTAGGTGGACCTG	11.0363	-10.5236	0
		ACACTAGGTGGATTCA	17.089	-4.74573	0
		ACACTAGGTTGAGGTC	11.3423	1.83346	0
		ACACTAGGTTTACCGT	6.08442	1.13619	0
		ACACTAGGTTTAGTCC	14.382	2.12446	0
		ACACTTAAGACTTATG	6.7327	0.794498	0
		ACACTTAAGATACTTG	13.8541	2.54755	0
		ACACTTAAGCACAGCC	8.10241	0.420175	0
		ACACTTAAGCATGCAT	5.83655	1.25558	0
		ACACTTAAGGAGCACG	5.5664	1.56052	0
		ACACTTAAGTAATCCA	12.4341	-4.24608	0
		ACACTTAAGTAGCGGG	5.20129	1.5211	0
		ACACTTGCAACTAACT	12.8894	-0.322201	0
		ACACTTGCAATAATCC	10.9373	4.46136	0
		ACACTTGCACGTTACA_1	6.45535	-3.36061	0
		ACACTTGCAGGCCTTG	10.8907	-0.578793	0
		ACACTTGCATAGGCGA_1	5.83261	1.09014	0
		ACACTTGCATCATGTG	3.7554	-0.0370518	0
		ACAGCCGGTCAAGACC	13.4467	-12.0043	0
		ACAGCCGGTCGACTCC	12.3064	0.855719	0
		ACAGCCGGTTGAATCG	9.89034	2.46772	0
		ACAGCGCTCAACAAGG	10.4352	-5.57902	0
		ACAGCGCTCAATACGC	12.2124	6.21664	0
		ACAGCGCTCACAGCGC_1	5.36138	-1.53808	0
		ACAGCGCTCACCATTT_1	9.49121	-11.8172	0
		ACAGCGCTCAGGTCCA_1	5.78554	1.22602	0
		ACAGCGCTCCACCTTA	7.86268	1.22583	0
		ACAGCGCTCCAGGTTG	9.10882	2.81502	0
		ACAGCGCTCCCTCAGT	7.05363	0.527506	0
		ACAGCGCTCCTCATCA	5.8915	1.18354	0
		ACAGCGCTCCTCGATC	11.4166	-1.58717	0
		ACAGCGCTCTCGACCT	8.57042	-7.04025	0
		ACAGCGCTCTTAGTCT	4.92951	-1.83352	0
		ACAGGAATCATTGTTC	5.88362	0.963053	0
		ACAGGAATCATTTGCT_1	17.1913	-3.86255	0
		ACAGGAATCCGTAAAC	6.17639	-3.19924	0
		ACAGGAATCGCTAAAC	5.42991	1.41443	0
		ACAGGAATCGTTTCGC	10.3237	1.09142	0
		ACAGGATCACCTACGG	6.23499	1.13728	0
		ACAGGATCACTCGCTC	7.70851	-3.91395	0
		ACAGGATCACTTCACT	6.26551	1.31606	0
		ACAGGATCAGAAACGT	5.94198	0.608221	0
		ACAGGATCAGGCAAGC	5.41998	1.46631	0
		ACAGGATCAGGTCCTG_1	5.99435	1.13293	0
		ACAGGATCATAAACCT	6.47979	0.883388	0
		ACAGGATCATAAAGCA	8.05961	-0.597277	0
		ACAGGATCATCCCGCT	13.3775	-4.49409	0
		ACAGGATCATGAATAG_1	4.8503	-5.5357	0
		ACAGGATCATTGTTGG	8.79898	2.37429	0
		ACAGGCTGTAAATTGC	8.77713	-4.48092	0
		ACAGGCTGTCACACCC	6.33046	1.18291	0
		ACAGGCTGTCACGGAT	12.0356	-1.00724	0
		ACAGGCTGTCATCAAG	6.57589	0.868734	0
		ACAGGCTGTCATGCCC	5.31989	1.50577	0
		ACAGGCTGTCCGGTTC	5.40166	1.1597	0
		ACAGGCTGTGAGCAAG	10.5102	1.02066	0
		ACAGGCTGTGCTTTAC_1	7.68809	-0.130563	0
		ACAGGCTGTGTGTCCC	4.89276	1.68544	0
		ACAGGCTGTTAGAGGG	10.566	-2.82412	0
		ACAGGCTGTTAGCGTA	5.74822	1.44458	0
		ACAGGCTGTTTACGTC	5.9724	0.613224	0
		ACAGGTAAGAACCTAC	16.3596	2.94462	0
		ACAGGTAAGACAACGA	5.42261	-4.87534	0
		ACAGGTAAGCACAGCC	10.5947	-5.4159	0
		ACAGGTAAGCATGGTT_1	13.4313	4.03149	0
		ACAGGTAAGCTATGAC	5.89606	1.10309	0
		ACAGGTAAGCTTAGTA	10.8791	-0.19557	0
		ACAGGTAAGGCCATCA	7.35309	-2.07512	0
		ACAGGTAAGGGTGGAT	10.0701	-8.61142	0
		ACAGGTAAGGTGTCCA	13.4735	0.328854	0
		ACAGGTAAGTTTGTCT	13.0119	-10.3132	0
		ACAGTATGTCGACTAA	4.73064	-4.19574	0
		ACAGTATGTGATGAAA	9.64913	-0.644244	0
		ACAGTATGTGCAATGC	5.40079	-1.57366	0
		ACAGTATGTGGATTCA	8.05268	3.28347	0
		ACAGTATGTGGTTAGC	17.739	-4.62815	0
		ACAGTATGTTCGGTAA	5.80269	1.36842	0
		ACATAGCTCATGGTGT	8.68998	-0.913183	0
		ACATAGCTCATTAGGC_1	5.96634	1.01901	0
		ACATAGCTCCAAGTGT	10.1485	-0.46506	0
		ACATAGCTCCCGCCTA_1	8.00102	-0.692076	0
		ACATAGCTCCCGTTTA	5.29461	2.64297	0
		ACATAGCTCCTAGTTT	13.6075	-0.523514	0
		ACATAGCTCTTTGAGA	5.98792	1.12519	0
		ACATCAATCCAGCACA	7.23482	0.944424	0
		ACATCAATCCAGGTCA	12.892	2.38464	0
		ACATCAATCCCTGACT	7.66371	1.37598	0
		ACATCAATCCGCCAAA	6.38867	1.12195	0
		ACATCAATCCTAGTTT	8.86721	0.890223	0
		ACATCAATCCTGTTCA_1	20.383	0.493718	0
		ACATCAATCCTTCGTA	14.9727	-2.41591	0
		ACATCAATCCTTCTAG	6.19607	1.25816	0
		ACATCAATCTAAGTCA	9.20902	-10.0691	0
		ACATCAATCTAATCAG	13.4685	-4.57	0
		ACATCATCACCTCAGG	15.1042	2.23112	0
		ACATCATCAGATTCAT_1	7.8677	0.297075	0
		ACATCATCATAGACCC	12.6728	-1.22271	0
		ACATCATCATTCCTCG	9.40114	-0.00170199	0
		ACATCATCATTGTCCT	13.385	-2.44305	0
		ACATCATCATTTAAGC	6.3144	1.36977	0
		ACATTAGTCAAACTCA	14.1417	-1.80059	0
		ACATTAGTCACGCATG	4.84871	-0.100601	0
		ACATTAGTCATCAGTA_1	6.2056	1.05068	0
		ACATTAGTCATTAGGC	7.84244	0.819194	0
		ACATTAGTCCAGGTCA	16.836	-5.46879	0
		ACATTAGTCCCTGACT	14.1263	-4.53891	0
		ACATTAGTCCGCCAAA_1	14.3384	-0.747153	0
		ACATTAGTCCGTTAAA	6.98451	1.07148	0
		ACATTAGTCCTTCTAG	8.25324	2.70373	0
		ACATTAGTCGCTAGAT	16.8385	-2.5747	0
		ACATTAGTCGGGCCAT	5.96012	0.975639	0
		ACATTAGTCGTTCACC_1	11.844	-5.52701	0
		ACATTAGTCTAAGGTC	9.31905	-3.61664	0
		ACATTAGTCTCACTAT	5.4044	-5.41336	0
		ACATTAGTCTTTGTAC	10.658	1.33231	0
		ACATTGCAGACAGGTA	6.98701	0.843965	0
		ACATTGCAGACTTATG	13.3597	-1.22162	0
		ACATTGCAGCACAGCC	9.8504	-8.90582	0
		ACATTGCAGCGCATTG	6.27733	1.21397	0
		ACATTGCAGCGCTCAA	6.27392	0.962637	0
		ACATTGCAGCTATATG	7.92669	-0.747948	0
		ACATTGCAGCTGGAAA	6.76268	0.625293	0
		ACATTGCAGGAAGTAT	10.5401	-7.82447	0
		ACATTGCAGGTCCTAG	14.009	1.65339	0
		ACATTGCAGGTTAGAG	5.31669	1.42761	0
		ACATTGCAGGTTTACA	6.36214	1.20094	0
		ACCAAACTCCAATAGC	11.8692	1.97985	0
		ACCAAACTCCACAATA	6.39061	0.933008	0
		ACCAAACTCCCTGGAA	6.50643	1.01324	0
		ACCAAACTCCTTAAGA	6.27306	0.944839	0
		ACCAAACTCCTTTACG_1	7.33434	0.925684	0
		ACCAAACTCGTTACAA	19.5103	0.0609995	0
		ACCAAACTCTCGCCCA	18.2013	3.05858	0
		ACCAAGCGTAACGAGG	16.189	-6.02961	0
		ACCAAGCGTAGCTGCG	12.5562	-11.3831	0
		ACCAAGCGTGCTTAGA	8.37328	-0.921706	0
		ACCAAGCGTTAGGCGT	11.4597	-1.64033	0
		ACCAAGCGTTGTGATG	10.8194	-3.64716	0
		ACCAAGCGTTTCGCGC	10.2941	-2.48091	0
		ACCAAGTTCAATTACG	7.82439	-1.43595	0
		ACCAAGTTCACGCATG	7.13475	0.797545	0
		ACCAAGTTCCTAAATG	6.36752	0.779343	0
		ACCAAGTTCGCTATAA	6.44711	0.825835	0
		ACCAAGTTCGTACCGA_1	5.60003	-5.08448	0
		ACCAAGTTCTAGCGAT	6.51038	-3.20473	0
		ACCAAGTTCTCACTCA	7.39453	0.74625	0
		ACCAAGTTCTCCTCTT	8.2358	0.442776	0
		ACCAAGTTCTTAGCCC	4.98751	-0.473002	0
		ACCAATATCACAAGCT	4.93814	1.50668	0
		ACCAATATCACCAATA	14.6113	0.632989	0
		ACCAATATCCCATAGG	5.27181	1.2254	0
		ACCAATATCCCTCTAA	15.1012	-2.66318	0
		ACCAATATCCTAAATG	7.25589	0.0240476	0
		ACCAATATCGTGCTAG_1	10.4151	-3.72288	0
		ACCAATATCTCACATT	5.94046	1.32023	0
		ACCAATATCTGTGCAG	7.97911	-2.07679	0
		ACCAATATCTTCAATC	9.75887	0.0266571	0
		ACCAATATCTTGATGA	4.40739	-0.994801	0
		ACCACACCAATTGACT	6.57777	0.49063	0
		ACCACACCAGCAACAG	16.6556	-5.24697	0
		ACCACACCAGTACCGT	8.95327	1.29984	0
		ACCACACCATCCATCT	14.2947	-3.58584	0
		ACCACACCATGAAATG	9.57259	-0.433045	0
		ACCACACCATGCTTAG	8.75991	-0.0590372	0
		ACCACACCATGTCAAT	15.1922	-4.38993	0
		ACCACACCATTAAACC	15.424	-3.46882	0
		ACCACATAGATGGACA	10.9047	-4.45663	0
		ACCACATAGCCGCTAA	9.79514	-1.17539	0
		ACCACATAGCGCCTTT	14.4934	-5.64721	0
		ACCACATAGCTTTGGG	15.6894	-1.5061	0
		ACCACATAGGCCTAAT	5.90409	-0.160898	0
		ACCACATAGTTATGTG	15.5977	-1.77295	0
		ACCAGCTCAAGTGTTT	7.31219	-1.5882	0
		ACCAGCTCACCTCGCT	8.12829	0.978796	0
		ACCAGCTCAGGGAGGA	15.8677	-0.108056	0
		ACCAGCTCATCATGGC	11.5604	-3.26491	0
		ACCAGGACACCAAAGG	13.5172	1.10586	0
		ACCAGGACACCATATG	8.88676	-1.04647	0
		ACCAGGACACCCTCAC	7.2587	-0.436727	0
		ACCAGGACAGCAAATA	14.9119	2.98449	0
		ACCAGGACAGCACCAT	10.3006	-2.49731	0
		ACCAGGACAGCTACGT	10.2461	-0.177813	0
		ACCAGGACAGGCAAGC	9.22677	-2.65259	0
		ACCAGGACAGGCCAAA	6.0423	-2.13795	0
		ACCAGGACAGGCTAGA	6.58263	0.838892	0
		ACCAGGACATAAGGAC	8.15968	3.35636	0
		ACCAGGACATAAGTTC	9.69253	-4.46836	0
		ACCAGGACATTAAAGG	15.9759	-5.2027	0
		ACCAGGCTCAAAGGCA	6.56349	0.556174	0
		ACCAGGCTCACTAGGT	5.8518	1.3981	0
		ACCAGGCTCATAGACC	17.9514	6.90177	0
		ACCAGGCTCGGCCAGT	5.12306	1.24321	0
		ACCAGGCTCTCCTCAA	7.91317	1.38519	0
		ACCAGGCTCTGTTCAT	5.68752	-0.47816	0
		ACCAGGGAGAATGACG	8.085	-0.852605	0
		ACCAGGGAGACAAGTG	9.35632	0.369468	0
		ACCAGGGAGCTTAGCG	13.903	0.23129	0
		ACCAGGGAGCTTGCTC	6.88708	-1.26568	0
		ACCAGGGAGGCATGAA	8.02365	3.13101	0
		ACCAGGGAGGCATTAC	10.3908	-7.11202	0
		ACCAGGGAGGTCCGTA	11.032	-2.62557	0
		ACCAGGGAGGTCTTGG	14.9971	-1.19216	0
		ACCAGGGAGTAGGCGG	13.1581	0.63822	0
		ACCAGGGAGTGACCTG	9.98106	-3.13694	0
		ACCAGGGAGTTCCTCA	12.5119	-11.2374	0
		ACCAGGGAGTTGCCTC	16.064	-5.09105	0
		ACCATAATCATCCTCA	6.87317	0.983237	0
		ACCATAATCATGTGGT	9.18905	-12.53	0
		ACCATAATCCCGTTAC_1	6.76174	0.548524	0
		ACCATAATCCCTGGTT	8.85074	-10.5099	0
		ACCATAATCCTAGTTT	4.24194	-0.452276	0
		ACCATAATCTCACTCA	8.38892	-3.14363	0
		ACCATAATCTTGAGGT	15.8353	-4.80071	0
		ACCATAATCTTGTTCG	6.26773	1.15358	0
		ACCATTAAGAACAAGT	11.8558	2.64244	0
		ACCATTAAGAGGGACT	16.3325	-5.3207	0
		ACCATTAAGCAAGATG	11.3314	-13.046	0
		ACCATTAAGCGCTAAT	7.74742	-2.90068	0
		ACCATTAAGCTATATG	7.24707	-0.955357	0
		ACCATTAAGCTATGAC	6.04996	1.01557	0
		ACCATTAAGTAACCCG	18.1876	2.37108	0
		ACCATTAAGTATCGCG	16.5482	-5.64993	0
		ACCATTAAGTCCTTCA	11.2867	5.66464	0
		ACCCAACCAACTGGCT	12.1457	3.04277	0
		ACCCAACCAAGGTGCA	10.3791	3.33196	0
		ACCCAACCAATTAAGG_1	5.37603	1.48493	0
		ACCCAACCACCGGCTA	15.0421	-6.46863	0
		ACCCAACCAGCATGAG	8.38424	2.09215	0
		ACCCAACCATAGTCAT	3.67329	-0.366175	0
		ACCCAACCATCGTTCT	7.74139	3.29645	0
		ACCCAACCATGAGTTT	16.7479	-5.04781	0
		ACCCAACCATTGTCCT	6.34566	1.72828	0
		ACCCAGGGTACCGGAT	9.93746	-0.24464	0
		ACCCAGGGTCATGCAA	7.89598	-1.77253	0
		ACCCAGGGTGAATCGC	7.80833	0.768568	0
		ACCCAGGGTGCATTAG	13.8641	3.7441	0
		ACCCAGGGTTAAGGTT	3.57438	1.12528	0
		ACCCAGGGTTGTTGCT	14.7605	0.913371	0
		ACCCAGGGTTTCGCGC	6.48896	0.804997	0
		ACCCGCTGTACAAAGA	5.19187	2.85848	0
		ACCCGCTGTGACATAT	10.5937	-0.525114	0
		ACCCGCTGTGATTACG	11.6471	-6.26995	0
		ACCCGCTGTTGCCTCA	12.5398	1.21875	0
		ACCCGCTGTTGTCATC	8.81416	0.355676	0
		ACCCGGTAGCTCCTTA	7.799	0.466225	0
		ACCCGGTAGCTCGCTT	15.3395	-0.0353996	0
		ACCCGGTAGGTAGCTT	8.43502	-2.03322	0
		ACCCGGTAGTGGCGGA	12.9863	-8.21768	0
		ACCCGTAAGGAACCGG	14.7393	-6.522	0
		ACCCGTAAGGAACGGT	7.43725	-1.01512	0
		ACCCGTAAGGCCGGAA	16.973	-1.42797	0
		ACCCGTAAGTGCTGTG	9.19552	-2.36551	0
		ACCCTCCCAAATGCCC_1	6.80741	0.905359	0
		ACCCTCCCAATGCCTA	9.85257	-8.70006	0
		ACCCTCCCACCTGGTG	6.86098	0.93038	0
		ACCCTCCCACGTAATT	13.2758	0.880977	0
		ACCCTCCCACGTGCTG	10.1787	-1.97551	0
		ACCCTCCCATGAATAG	18.1871	2.34367	0
		ACCCTCCCATGAGTTT	15.5812	-5.84081	0
		ACCCTGTTCAGGTCCA	6.62936	0.88636	0
		ACCCTGTTCATCCTAT	7.42344	0.980923	0
		ACCCTGTTCATTGCAA	12.6571	2.46697	0
		ACCCTGTTCCAAACAC	16.0366	-5.17278	0
		ACCCTGTTCCACCCTG	9.10165	-0.225791	0
		ACCCTGTTCCCTGTTA	6.71448	0.68293	0
		ACCCTGTTCGCATCCT	9.4237	-2.31351	0
		ACCCTGTTCGGTCAAT_1	11.7722	-3.46086	0
		ACCCTGTTCGGTTCCT	12.5893	2.75943	0
		ACCCTGTTCTCAATTC	10.4114	-0.377988	0
		ACCCTGTTCTCGACCT	13.1996	-3.70324	0
		ACCCTGTTCTGGCATG	6.22072	1.28725	0
		ACCGAAGCAAGGCCAA	8.93791	1.69673	0
		ACCGAAGCAAGGTAAC	6.26419	0.932767	0
		ACCGAAGCACTCAACA	12.5169	2.74146	0
		ACCGAAGCAGAATGAC	5.9341	1.19135	0
		ACCGAAGCAGCACCAT	6.45306	-2.48855	0
		ACCGAAGCAGGAACTG	15.4926	-1.77086	0
		ACCGAAGCAGGCAAGC	5.94158	1.24671	0
		ACCGAAGCAGGTCCTG	20.0274	-2.08783	0
		ACCGAAGCATCTAGCA	8.26155	0.218206	0
		ACCGAAGCATGTTGCA	15.9913	-5.99103	0
		ACCGCAATCAAACTCA	7.66786	3.06342	0
		ACCGCAATCATGCTCC	12.0154	-2.52295	0
		ACCGCAATCATGGCCA	16.4911	-5.5261	0
		ACCGCAATCCAATTAG	5.50531	1.29038	0
		ACCGCAATCGAGGAGT	15.4712	-2.77482	0
		ACCGCAATCTTGCAGG	5.48282	1.37311	0
		ACCGGCTAGGGCTAAA	17.1106	-3.1125	0
		ACCGGCTAGGTTTGAC	13.2979	1.29161	0
		ACCGGCTAGTGAGGTA_1	8.38181	-7.0097	0
		ACCGGCTAGTTACTTC	15.9016	-2.58731	0
		ACCGGCTAGTTATGGC	13.3123	-2.14706	0
		ACCGGCTAGTTCCCAC	13.5588	-1.47633	0
		ACCGGTTCAAACGGGC	18.1722	3.11835	0
		ACCGGTTCAAGGTCGA	12.3734	-1.87439	0
		ACCGGTTCAGGACACA	12.6924	4.31279	0
		ACCGGTTCAGGCTAAG	10.4434	1.00386	0
		ACCGGTTCATAGCTGC	6.95224	-0.202741	0
		ACCGGTTCATAGTCAT	16.346	-5.64731	0
		ACCGGTTCATTATCCC	12.4558	-1.05646	0
		ACCTAAATCAATGACC	5.04091	-1.94879	0
		ACCTAAATCAATGTGC	11.9909	1.00709	0
		ACCTAAATCACTAGGT	6.39912	0.667829	0
		ACCTAAATCAGTGAAG	7.59441	2.80067	0
		ACCTAAATCCAGGTCA	20.0656	0.472791	0
		ACCTAAATCCCGCAAA	9.90794	-8.81906	0
		ACCTAAATCCCTCTAA	6.06728	1.28727	0
		ACCTAAATCTAAGTCA_1	16.4985	-5.98275	0
		ACCTAAATCTACCTCA	9.40185	-0.332566	0
		ACCTAAATCTCGACCT	8.58186	-1.25607	0
		ACCTAAGGTAACTACG	6.96388	1.07258	0
		ACCTAAGGTAATCGGC_1	6.36195	-1.91837	0
		ACCTAAGGTAATGGCC_1	9.85235	2.88753	0
		ACCTAAGGTACAAAGA	5.65444	1.23366	0
		ACCTAAGGTAGACAAA	6.16417	1.26638	0
		ACCTAAGGTCATTACC	8.28993	0.16016	0
		ACCTAAGGTCATTGTC	13.8336	-3.47035	0
		ACCTAAGGTCTAGCTT	11.9435	1.98948	0
		ACCTAAGGTGCTAGCG	16.6171	-5.7082	0
		ACCTAAGGTGGGAACA	5.43649	1.39205	0
		ACCTAAGGTTTATCGC_1	18.8382	5.95218	0
		ACCTAAGGTTTGTTGC	11.6245	-5.49444	0
		ACCTACCTCAATCTCT_1	11.179	4.03465	0
		ACCTACCTCACCAATA	14.1254	0.643161	0
		ACCTACCTCACGTTAA	6.85739	0.887616	0
		ACCTACCTCAGCTAAC	11.1643	-5.12243	0
		ACCTACCTCATGGTTA	15.5735	-3.86903	0
		ACCTACCTCATTAGGC	7.25627	0.849166	0
		ACCTACCTCCAGGGAG	8.515	-1.00637	0
		ACCTACCTCCCTCAAC	9.15184	-2.28468	0
		ACCTACCTCCGCAAGC	11.1162	-1.56968	0
		ACCTACCTCCTTAAGA	9.30835	1.26062	0
		ACCTACCTCCTTCAAT	16.9076	-4.86112	0
		ACCTACCTCGAAGCGG	10.8079	-6.748	0
		ACCTACCTCGATTTGA	5.43398	1.01745	0
		ACCTACCTCGCTATGG	11.5626	5.16379	0
		ACCTACCTCGGGACCT	10.7525	-1.36422	0
		ACCTACCTCTATGACA	7.30033	-1.30857	0
		ACCTACCTCTTGTTCG	5.99285	1.22637	0
		ACCTCACTCACCAATA	5.91879	1.03563	0
		ACCTCACTCACTTCAT_1	12.0522	-11.7882	0
		ACCTCACTCATAACCA	8.48937	-7.25211	0
		ACCTCACTCATCCACC	10.4674	-1.80033	0
		ACCTCACTCGAGGTGG	12.9423	4.20924	0
		ACCTCACTCGATTTAG	10.6649	-3.36619	0
		ACCTCACTCGGCTAGC	6.85612	0.572492	0
		ACCTCACTCGTTAAGC	7.70153	-1.47916	0
		ACCTCACTCTTAGCGG	19.7936	-1.63976	0
		ACCTCACTCTTTAGGA	10.727	1.13963	0
		ACCTGGATCCAGGTTG	5.66209	1.57678	0
		ACCTGGATCCGCCAAA	7.18187	0.352227	0
		ACCTGGATCCTGTTCA	17.1253	-0.844709	0
		ACCTGGATCCTTCGTA	5.75225	1.58396	0
		ACCTGGATCGAGCTAT	11.3068	-10.5583	0
		ACCTGGATCGGGCCAT	5.87014	1.23307	0
		ACCTGGTCAAACCTAT	8.64079	-4.64921	0
		ACCTGGTCAAATTGCT	4.70019	0.768416	0
		ACCTGGTCAACAGGAT	5.90119	0.775779	0
		ACCTGGTCAATATAGG	5.2372	2.63774	0
		ACCTGGTCACTAAGTT	10.3419	-0.138915	0
		ACCTGGTCACTTCACT	12.3521	5.36747	0
		ACCTGGTCACTTCATC_1	11.6435	-3.28219	0
		ACCTGGTCAGCAGGTA	11.0812	-4.42872	0
		ACCTGGTCAGCGCTTG	14.2781	0.243085	0
		ACCTGGTCAGGCGATA	17.6056	-4.40187	0
		ACCTGGTCATATAACC	6.92535	0.615605	0
		ACCTGGTCATCACAGC	5.82829	-3.59416	0
		ACCTGGTCATTAAGTC	6.60212	0.636997	0
		ACCTGTTGTATTGTCC	9.14025	-0.0277669	0
		ACCTGTTGTCGACTCC	9.53619	-4.68429	0
		ACCTGTTGTCTTACTA	6.95251	1.06475	0
		ACCTGTTGTGTCACGG	5.82034	1.45488	0
		ACCTGTTGTTACAAAC	5.39735	0.467131	0
		ACCTGTTGTTGCACGG_1	20.6737	-1.72951	0
		ACCTGTTGTTGGATAT	6.85511	-0.278768	0
		ACCTTCATCACACAGT	6.84792	-5.09128	0
		ACCTTCATCCAACTGG	9.32859	3.07964	0
		ACCTTCATCCACCCTG_1	7.12518	0.76296	0
		ACCTTCATCCCAGTAG	11.39	4.21468	0.676665
		ACCTTCATCCCGCCTA	18.2858	2.65273	0
		ACCTTCATCCCGTTTA	6.89846	0.774756	0
		ACCTTCATCCTCAGTC	9.45182	-6.83974	0
		ACCTTCATCGAGGAGT	6.32995	1.11199	0
		ACCTTCATCGCCTGTT	13.0435	-4.52904	0
		ACCTTCATCGCTATGG	12.8445	2.72885	0
		ACCTTCATCGGCTAGC	7.13718	0.77715	0
		ACCTTCATCTCACATT	6.72857	0.751016	0
		ACCTTCATCTTGCAGG	6.85539	0.690365	0
		ACCTTCCAGGGACGCA	11.2749	4.4005	0
		ACCTTCCAGTTAGAGG	11.3273	5.85275	0
		ACCTTGCTCAATTGGC	9.66303	-4.94845	0
		ACCTTGCTCCTCAGCT	6.50113	0.683635	0
		ACCTTGCTCGCAATCG_1	8.04848	1.42632	0
		ACCTTGCTCGGTAACT_1	14.6801	2.54808	0
		ACCTTGCTCTAGCTTT	6.47523	-3.5466	0
		ACCTTGCTCTCACTAT	15.0483	1.19662	0
		ACCTTGTGTAATCCCT	4.39504	-0.435006	0
		ACCTTGTGTACAAAGA	5.83644	-0.121085	0
		ACCTTGTGTACGGGTT	7.56561	1.57551	0
		ACCTTGTGTGCTCCGT	8.74212	1.95861	0
		ACCTTGTGTGGATTAT	13.8186	-5.39619	0
		ACCTTGTGTTCACCCA	6.50491	-3.47308	0
		ACCTTGTGTTGAAGCC	12.5875	2.5328	0
		ACCTTGTGTTGGCGTG	7.04673	0.0224194	0
		ACCTTGTGTTGTCATC	7.16178	0.791686	0
		ACGAACAAGACAGGTA	6.50547	0.988057	0
		ACGAACAAGCAGGTTT	7.24697	0.658758	0
		ACGAACAAGCGCCTTT	5.77191	1.21308	0
		ACGAACAAGCGTGCGT	13.0604	1.52	0
		ACGAACAAGGATTTGC	5.72554	-6.03656	0
		ACGAACAAGGCGCTTA	7.88856	-1.10025	0
		ACGAACAAGTGAACGA	5.49546	-1.07475	0
		ACGAACAAGTTATGGC	3.58382	-1.62733	0
		ACGAACAAGTTCCTGC	10.3856	-0.382833	0
		ACGAAGTCAAATATCC	11.4485	5.79747	0
		ACGAAGTCAAGTCGCT	4.13986	-4.73444	0
		ACGAAGTCAATGCGCT	5.68076	0.298184	0
		ACGAAGTCACCTGGTG	5.72207	1.43607	0
		ACGAAGTCAGCAAGGC	17.2938	0.675763	0
		ACGAAGTCAGTACCGT	17.2577	-0.794791	0
		ACGAAGTCATAAACCT	6.25582	1.19989	0
		ACGAAGTCATAGCTTG	5.95213	-2.31033	0
		ACGAAGTCATTGTCCT	6.55866	-0.141901	0
		ACGAAGTCATTGTGTG	5.52994	1.48991	0
		ACGAATCTCACAGGAA	5.18464	-1.81889	0
		ACGAATCTCACTAAGC	11.7513	5.13324	0
		ACGAATCTCACTTTAC	4.97579	-2.06613	0
		ACGAATCTCCTTCAAT	16.459	-3.20754	0
		ACGAATCTCGAGGTGG	8.81739	-0.547805	0
		ACGAATCTCGGCTAGC	7.41925	1.40642	0
		ACGAATCTCTTGGATA	16.9074	-4.75564	0
		ACGACAAAGAAGGTGC	5.6909	1.33805	0
		ACGACAAAGCTCCTAC	6.12699	1.70295	0
		ACGACAAAGGCTGTCA	4.79819	-0.154998	0
		ACGACAAAGGTTTGCG	5.44386	1.74352	0
		ACGACAAAGTCACTCC	6.41725	0.952655	0
		ACGACAAAGTCTCACC	18.0184	0.918941	0
		ACGACAAAGTTATTCC	6.26304	0.841406	0
		ACGACTTAGCAATAGG	16.2399	2.78045	0
		ACGACTTAGCATGCAT	9.36969	-10.9978	0
		ACGACTTAGCGCAATT	12.4661	-7.02188	0
		ACGACTTAGGGACTAA	6.12758	1.04197	0
		ACGACTTAGGTTACGT	6.50562	0.809681	0
		ACGACTTAGTAACCCG	4.93803	-1.94777	0
		ACGACTTAGTATTGTG	16.8192	-3.66739	0
		ACGACTTAGTCATTAG	6.05489	1.36698	0
		ACGACTTAGTGAACAG	16.8142	-4.75497	0
		ACGACTTAGTTGGGCC	15.7006	0.59643	0
		ACGAGTAAGCACTAGT	11.9565	-3.93844	0
		ACGAGTAAGCATGACT	18.2127	-2.93687	0
		ACGAGTAAGCTGTCAG	6.46071	1.22429	0
		ACGAGTAAGGACCGCT	4.47318	-1.19664	0
		ACGAGTAAGGTGAAAT	4.74983	2.45404	0
		ACGATTCAGATAACCC	6.66624	0.0856193	0
		ACGATTCAGATGGAGC_1	10.7247	-0.818717	0
		ACGATTCAGCATTATG	3.50478	1.05215	0
		ACGATTCAGCTAATCA	18.1976	2.90788	0
		ACGATTCAGGAACCAA_1	5.37872	1.65931	0
		ACGATTCAGGCAAGTA	6.21869	0.555472	0
		ACGATTCAGGCCCAGT	3.04076	-0.160467	0
		ACGATTCAGTAGCTTA	6.08134	-1.2334	0
		ACGATTCAGTGAGCGG	11.5125	-2.62906	0
		ACGATTCAGTGTTGCG	10.0181	-2.44368	0
		ACGATTCAGTTTGGGT	10.2443	1.16644	0
		ACGCAAGCAAATGCCC_1	14.1805	0.305394	0
		ACGCAAGCAAGACTCC	6.1639	-1.04263	0
		ACGCAAGCACAATGTT	17.0475	-2.67266	0
		ACGCAAGCACCATATG	13.6249	-3.49311	0
		ACGCAAGCACGAATTT	18.1303	0.738426	0
		ACGCAAGCAGAACCGA_1	14.0397	-0.00835159	0
		ACGCAAGCAGCCTGCA	4.62538	-5.22269	0
		ACGCAAGCATGAAGTA_1	11.5354	4.17178	0
		ACGCAAGCATGGTTAT	16.7904	-4.66944	0
		ACGCACGGTAGCCATA	10.8294	-3.23931	0
		ACGCACGGTAGTTAAC	15.9842	-4.60816	0
		ACGCACGGTGGTTCTT	9.02131	0.111948	0
		ACGCACGGTTGCACGG	5.39087	1.35422	0
		ACGCCACAGAACAAGT	5.49994	1.07669	0
		ACGCCACAGACAGGCG	13.7355	-0.753417	0
		ACGCCACAGACTTATG	6.99713	-0.279249	0
		ACGCCACAGATAGACG	9.7342	-5.80358	0
		ACGCCACAGCGTGCAC	12.6729	4.42489	0
		ACGCCACAGGCGGATG	5.39295	1.27619	0
		ACGCCACAGGGACCTC	12.2118	-2.81196	0
		ACGCCACAGGGCTTTG	14.9502	-2.23412	0
		ACGCCACAGTCCTGAG	15.9539	-3.95515	0
		ACGCCACAGTGCACGC	13.3873	-4.12976	0
		ACGCCACAGTTAGACC	12.3906	-6.1569	0
		ACGCCTAAGAATCGCT	9.33906	-10.7339	0
		ACGCCTAAGCACAGCC	8.24994	0.65025	0
		ACGCCTAAGCAGCTCA	6.26393	0.997315	0
		ACGCCTAAGCGAGTAA	11.3814	5.8359	0
		ACGCCTAAGCTAATTG	5.58053	-1.17682	0
		ACGCCTAAGGCAGGTG	12.2215	0.345471	0
		ACGCCTAAGGCCTAAT	6.19734	0.619536	0
		ACGCCTAAGGGTCTAT	14.992	-5.24915	0
		ACGCCTAAGTTGGCCA	14.4882	2.54114	0
		ACGCCTTTCCACCCTG	17.1399	-5.04802	0
		ACGCCTTTCCCTCAGT	9.27024	-11.8454	0
		ACGCCTTTCCGGTATG	7.29429	0.846383	0
		ACGCCTTTCCTGTTCA	10.4807	-5.13512	0
		ACGCCTTTCCTTCGTA	10.2161	3.17551	0
		ACGCCTTTCGACAAAG	8.87412	-0.41729	0
		ACGCCTTTCGCACACA	9.80635	-3.21844	0
		ACGCCTTTCGTTCACC	7.43024	0.918001	0
		ACGCCTTTCTCACATT	16.992	-5.22264	0
		ACGCCTTTCTGGTCCT	6.43054	-3.41463	0
		ACGCTTGAGCATTTCT	5.68847	1.40088	0
		ACGCTTGAGCGAGGTG	10.4051	-2.61663	0
		ACGCTTGAGCTGTACG	8.77397	-6.59364	0
		ACGCTTGAGGAGCAAC	6.20753	1.01083	0
		ACGCTTGAGGGACTAA	16.508	-4.00695	0
		ACGCTTGAGGTCGAGG	9.20492	-11.0907	0
		ACGCTTGAGTCAATCA	9.35395	-10.6634	0
		ACGCTTGAGTTAGCCG	10.5637	-5.13588	0
		ACGGGAAGTCATGAGC	6.32568	-0.839546	0
		ACGGGAAGTGAGCAAG_1	5.17327	1.34735	0
		ACGGGAAGTGCTTTAC	5.55907	1.6519	0
		ACGGGAAGTTAAGCCA	8.98659	-0.926007	0
		ACGGGAAGTTGCACGG	14.4202	0.29715	0
		ACGGGAAGTTTATCGC	12.1921	-3.369	0
		ACGGGAAGTTTGTTGC	15.9458	-4.26866	0
		ACGGTACGTAGGTTGC	7.49396	0.310353	0
		ACGGTACGTCACTCGC	9.87194	-6.36931	0
		ACGGTACGTCATTACC	14.0124	-4.33164	0
		ACGGTACGTCCTAACT	6.62387	0.957352	0
		ACGGTACGTCCTAATC	8.57844	1.68114	0
		ACGGTACGTCCTTAGT	5.58738	1.43728	0
		ACGGTACGTCTTGCTG	12.3778	0.36726	0
		ACGGTACGTTGGTTCT_1	7.42008	-1.81212	0
		ACGGTACGTTTAACGG	8.74726	-2.02505	0
		ACGGTTAGTAATCGTG	7.53476	2.43681	0
		ACGGTTAGTACGGTAC	10.3733	-0.182607	0
		ACGGTTAGTCCTTCAG	11.3483	1.66935	0
		ACGGTTAGTTGCACGG	6.49456	1.07606	0
		ACGGTTAGTTGTCATC	7.24287	-0.163451	0
		ACGGTTTAGCAAGGGT	7.63657	1.09406	0
		ACGGTTTAGCGAGCGA	6.09047	-2.057	0
		ACGGTTTAGCTAGAAG	6.41573	2.09133	1.39933
		ACGGTTTAGCTGGACC	13.7479	-6.61374	0
		ACGGTTTAGGCCCAGT	5.23535	-2.26264	0
		ACGGTTTAGGCTAAGA	8.49626	-1.21927	0
		ACGGTTTAGGGCTAAA	8.61743	-10.4358	0
		ACGGTTTAGTCATTGA	8.95524	2.45871	0
		ACGGTTTAGTTCCCGT	3.92167	-0.395207	0
		ACGTACCCAAACAACA	10.9637	-2.71435	0
		ACGTACCCAAATATCC	9.27601	3.01978	0
		ACGTACCCAACAGCCT	10.0488	-4.1012	0
		ACGTACCCAAGGAATC	6.01536	1.25817	0
		ACGTACCCACAACAAA	7.72251	0.787166	0
		ACGTACCCACATGCTA	7.85751	-1.15288	0
		ACGTACCCAGCAAGAT	14.919	-5.66484	0
		ACGTACCCAGGCAAGC	10.0915	-8.38811	0
		ACGTCAAGTAGGTTAT	6.93772	-0.867728	0
		ACGTCAAGTAGGTTTG	7.07013	-0.79109	0
		ACGTCAAGTCCTAAGA	16.4973	-5.57733	0
		ACGTCAAGTGATCAGC	15.0262	-4.62405	0
		ACGTCAAGTGCTCACC	14.8039	-4.00124	0.922059
		ACGTCAAGTGGATTGC	6.08629	-1.40562	0
		ACGTCAAGTGTTTGTC_3	7.53146	-1.44128	0
		ACGTCAAGTTACATCC	8.62909	1.83155	0
		ACGTCAAGTTAGTGAT	12.4708	2.42757	0
		ACGTCAAGTTGAAGCC	5.34708	1.43158	0
		ACGTCAAGTTTAACCC	8.82584	-0.576944	0
		ACGTCAAGTTTCCTCC	11.9305	5.39829	0
		ACGTCAAGTTTGCGAA	13.9228	-2.3555	0
		ACGTCAAGTTTGGTTC	15.8902	-3.86194	0
		ACGTCCAAGACTAAGG	5.43443	1.12081	0
		ACGTCCAAGAGAAGGG	16.5561	-5.36367	0
		ACGTCCAAGCGAGGTG	5.15201	1.54515	0
		ACGTCCAAGCTGGAAA	3.45409	-1.59731	0
		ACGTCCAAGCTGTCAG	13.3858	-2.72315	0
		ACGTCCAAGCTTCCCG	12.9936	-2.48861	0
		ACGTCCAAGGAACCAA	5.93598	1.26788	0
		ACGTCCAAGGACCAGG	12.0367	3.2957	0
		ACGTCCAAGGCACAGG	6.04307	-0.925343	0
		ACGTCCAAGGCATTAC	17.8248	-2.95242	0
		ACGTCCAAGGGCTAAA	5.81159	-0.495295	0
		ACGTCCAAGGGTGAAC	5.44968	1.31175	0
		ACGTCCAAGTCACCTC	4.71186	-1.41471	0
		ACGTCCAAGTCTGGGC	9.94966	-3.67253	0
		ACGTCCTTCATAGCCG	6.74967	1.08205	0
		ACGTCCTTCCCGCCTA	7.25129	1.62167	0
		ACGTCCTTCCGCAAGC	6.95744	0.718348	0
		ACGTCCTTCCTGGTCT_1	7.63764	1.00297	0
		ACGTCCTTCGCTAGCA	3.60073	-1.49899	0
		ACGTCCTTCGCTCCAT	6.50429	-1.33774	0
		ACGTCCTTCTATTGTC	5.99988	1.19236	0
		ACGTCCTTCTGTGCCT	18.1258	2.22773	0
		ACGTTACAGAATCGCT	6.16181	1.13469	0
		ACGTTACAGACCATAC	7.50378	-0.920223	0
		ACGTTACAGATGGACA	6.60712	-1.54936	0
		ACGTTACAGCACTAAC	10.7568	-6.67553	0
		ACGTTACAGCCACATG	12.5149	-2.96648	0
		ACGTTACAGCTTAGTA	5.74822	1.18771	0
		ACGTTACAGGTGAAAT	7.93579	2.18379	0
		ACGTTACAGGTTTGAC	8.17887	-0.651881	0
		ACGTTACAGTCACTAA	5.77059	1.29824	0
		ACGTTACAGTCAGGCC	15.4694	-4.68717	0
		ACGTTACAGTGAGGTA	12.214	3.30714	0
		ACGTTGTAGCACAGGG	5.52622	1.43945	0
		ACGTTGTAGCCTGAGC	8.74918	-4.32947	0
		ACGTTGTAGCCTGTGA	6.02364	1.19589	0
		ACGTTGTAGGACTTAC	9.21066	-12.1662	0
		ACGTTGTAGGATTGAG	9.92367	-0.599826	0
		ACGTTGTAGGGTCTAT	7.4502	-0.295326	0
		ACGTTGTAGTTATGTG	5.7205	1.38576	0
		ACGTTGTAGTTGGATC	8.73805	-2.6659	0
		ACTAAAGCACCACAAC	14.5793	-0.0233914	0
		ACTAAAGCAGCTTAGC	9.50041	-4.51255	0
		ACTAACCAGCAAGGAC	12.4105	-0.210845	0
		ACTAACCAGCTGTAAC	5.55785	0.296038	0
		ACTAACCAGTAGCTTA	11.13	-7.84702	0
		ACTAACCAGTATTGCA	6.44264	0.95669	0
		ACTAACGGTAACGAGG	13.5978	3.75059	0
		ACTAACGGTAATTAGC	8.66493	0.309665	0
		ACTAACGGTACTGAAT	6.78865	2.2979	0
		ACTAACGGTCAACAAT	6.15429	0.53905	0
		ACTAACGGTGCTTTAC	10.3042	-2.21471	0
		ACTAACGGTTACCGGG	7.45662	0.54775	0
		ACTAACGGTTAGAGGG_1	11.5377	-5.29213	0
		ACTAACGGTTTACCGT	15.2004	2.31476	0
		ACTAACTCAACTAACT	6.02433	1.32413	0
		ACTAACTCAAGCGAGC	14.5463	-5.64765	0
		ACTAACTCAATAAGCA	15.8866	-1.51779	0
		ACTAACTCAATAATCC	13.8458	0.364992	0
		ACTAACTCACAACAAA	5.9669	0.941599	0
		ACTAACTCAGCAGGTA	7.53674	1.35503	0
		ACTAACTCAGCTCAAC	20.2636	0.378017	0
		ACTAACTCAGTCTAGC_1	6.91448	0.912704	0
		ACTAACTCATCCAGGT_1	6.94161	0.921184	0
		ACTAACTCATGAATAG	15.0852	-2.59032	0
		ACTAACTCATTATGCG	11.8362	-2.55391	0
		ACTAACTCATTGTCAG	18.0618	-3.36483	0
		ACTAATCCAAGGTACG	16.6291	-3.88893	0
		ACTAATCCACGAACAG	5.49253	-4.89794	0
		ACTAATCCAGCAATAA	12.9607	1.98776	0
		ACTAATCCAGGGAGCT	15.4499	-4.12144	0
		ACTAATCCAGGTTCAC	9.95711	-8.84967	0
		ACTAATCCAGTCTATG_1	12.4193	-0.775179	0
		ACTAATCCATTAAGTC	9.43137	-2.89451	0
		ACTAGGCGTAACGGGA_1	5.86923	0.254147	0
		ACTAGGCGTGCCTCAC	15.4319	1.14808	0
		ACTAGGCGTTCCTGAT	16.4298	-4.48044	0
		ACTAGGCGTTGCTGGG	12.2128	-2.87453	0
		ACTATCCGTAAGCTCA	7.81507	0.464232	0
		ACTATCCGTACTTCAC	10.2092	0.595071	0
		ACTATCCGTATTGGAT_1	16.9217	-4.40491	0
		ACTATCCGTCGTTATC	10.7694	-11.0243	0
		ACTATCCGTCTCACTG	12.4445	-11.8391	0
		ACTATCCGTGCTCCGT	5.83687	1.02421	0
		ACTATCCGTGTCACGG	5.57203	1.41636	0
		ACTATCCGTTCAAGAT	11.4777	0.714725	0
		ACTATGTCACAGGATG	17.7728	0.944719	0
		ACTATGTCACCGGTAT	4.09882	-4.90821	0
		ACTATGTCACCTAATG	16.7927	-5.30432	0
		ACTATGTCAGAGGGAG	12.3846	4.45558	0
		ACTATGTCAGCTTACA	5.72989	1.26143	0
		ACTATGTCATATAACC	6.63117	0.974157	0
		ACTCACCTCAATTGGC	7.03874	1.95302	0
		ACTCACCTCCACCTTA	19.8383	0.575007	0
		ACTCACCTCCCGAAGC	13.0222	-5.36989	0
		ACTCACCTCCCTGACT	11.1325	-0.331497	0
		ACTCACCTCCGCCTCA	6.74948	1.01763	0
		ACTCACCTCGGTCAGC	9.61638	-7.64196	0
		ACTCACCTCGTTCACC	4.19267	-5.13873	0
		ACTCACCTCTTGTCCA	11.4385	-0.102276	0
		ACTCACTGTAACTACG	15.8555	-2.5472	0
		ACTCACTGTATGGTGC	10.0366	1.05473	0
		ACTCACTGTATTTGGG	7.71663	0.801809	0
		ACTCACTGTCATGAGC	4.83455	-6.15863	0
		ACTCACTGTCATGCCC_1	16.764	-3.97211	0
		ACTCACTGTCCCGGAA	9.23975	-12.5549	0
		ACTCACTGTGCTCCAC	6.0048	-1.5014	0
		ACTCACTGTGGTTAGC	7.15795	0.70743	0
		ACTCACTGTTAGCGTA_1	5.66024	4.25658	0
		ACTCACTGTTCCATTA	8.80417	-5.23281	0
		ACTCACTGTTGCGCGA	6.70323	0.857853	0
		ACTCAGTAGACAACAG_1	6.2351	1.11094	0
		ACTCAGTAGACCATAC_1	6.1576	-0.923853	0
		ACTCAGTAGCAAACCT_1	6.23777	-5.2427	0
		ACTCAGTAGCAACAAG_1	6.26391	-4.44652	0
		ACTCAGTAGCTATGAC	6.3218	1.05473	0
		ACTCAGTAGGAACCGG_1	6.50827	0.707834	0
		ACTCAGTAGGAACGGT	10.9812	-2.41205	0
		ACTCAGTAGGAGCAAC	6.33385	0.389037	0
		ACTCAGTAGTAACCAC	5.82661	0.855376	0
		ACTCAGTAGTTATCCT	7.27337	0.819942	0
		ACTCAGTAGTTATTCC	13.641	-11.263	0
		ACTCCTCAGAATCTCA	7.49856	0.802972	0
		ACTCCTCAGCACCACA	9.72868	-1.70187	0
		ACTCCTCAGCACGATT	12.4295	-5.66045	0
		ACTCCTCAGCATTTCT	9.49638	-11.9161	0
		ACTCCTCAGCGCTAAT	18.2821	6.4999	0
		ACTCCTCAGCTTGCTC	8.51207	0.114174	0
		ACTCCTCAGGGACCTC	7.3616	0.691298	0
		ACTCCTCAGGTTAGAG	9.15788	1.86082	0
		ACTCCTCAGTACTGGT	11.9383	-0.761077	0
		ACTCCTCAGTGGCGGA	5.77757	1.42517	0
		ACTCCTCAGTGTTGTA	8.67742	-4.17425	0
		ACTCCTCAGTTCCTCA	8.89605	-0.713019	0
		ACTCGCGCAACCTAAT	11.8596	-6.07859	0
		ACTCGCGCAAGCCAGA	16.7319	-3.03518	0
		ACTCGCGCAAGCGATG	8.58651	2.83436	0
		ACTCGCGCACCTCGCT	16.4083	-2.68941	0
		ACTCGCGCAGCAACAG	12.3437	-5.72737	0
		ACTCGCGCATCCATCT	7.13458	-3.85228	0
		ACTCGCGCATGTTGTG	15.6803	-1.7379	0
		ACTCGCGCATTCCTCG	3.97204	-0.463031	1.23208
		ACTCGCTTCACTTCAT	9.9284	0.695991	1.99295
		ACTCGCTTCAGAAACG	9.03793	3.37476	0
		ACTCGCTTCATTACAG	15.3596	1.53219	0
		ACTCGCTTCATTCATC	18.0336	3.06046	0
		ACTCGCTTCCCTCTAA	3.86453	0.986523	0
		ACTCGCTTCCGCCTCA	7.72605	0.725369	0
		ACTCGCTTCCTGGTGA	14.5669	-0.0602985	0
		ACTCGCTTCCTTGCAC	5.30517	-5.81899	0
		ACTCGCTTCGAAGTGA	4.91817	1.64595	0
		ACTCGCTTCTCGACCT	4.4107	-1.02153	0
		ACTCGCTTCTGCAACG	14.2952	1.8757	0
		ACTCGCTTCTGTAAGC	5.88303	1.4417	0
		ACTGAAACAACATAAG	8.05435	-10.3229	0
		ACTGAAACAAGGATTA	16.3084	-5.36104	0
		ACTGAAACACATGCTA	5.89416	0.726113	0
		ACTGAAACAGCTTAGC	8.98108	1.6846	0
		ACTGAATGTAATCGCA	5.76718	1.29331	0
		ACTGAATGTACCGTTT	15.2281	-4.59654	0
		ACTGAATGTATTGGAT	16.3401	-5.08479	0
		ACTGAATGTGCTTTAC	6.19183	0.782635	0
		ACTGAATGTGGATTCA	16.8656	0.043366	0
		ACTGAATGTTGCCTCA	9.9027	-1.23747	0
		ACTGAATGTTGTAAAC	11.5943	-3.98855	0
		ACTGAATGTTTCGCGC	14.4013	2.51854	0
		ACTTACAAGATACTTG	5.03686	-2.26476	0
		ACTTACAAGCAACATC	15.5098	1.64696	0
		ACTTACAAGCAAGACA	5.34459	1.18901	0
		ACTTACAAGCAGCTCA	8.99829	-2.05008	0
		ACTTACAAGCCAGGTC	4.73297	-0.314601	0
		ACTTACAAGCTGTAAC	9.36665	3.0368	0
		ACTTACAAGGCATGAA	5.39779	1.52515	0
		ACTTACTTCACTCAAA	6.50723	0.895699	0
		ACTTACTTCATAGACC	5.43193	-0.773257	0
		ACTTACTTCCAGGGAG	5.60006	1.09888	0
		ACTTACTTCCGGTTGA	14.0844	-5.11828	0
		ACTTACTTCGGGACTC	17.7999	1.0204	0
		ACTTACTTCGGTTTGG	11.0631	-7.11247	0
		ACTTACTTCGTTAGTA	6.04389	1.39715	0
		ACTTACTTCTTAAGTG	11.3083	6.72957	0
		ACTTACTTCTTGTCCA	14.6894	-6.52312	0
		ACTTAGGGTAAGCTTG	7.21815	0.205868	0
		ACTTAGGGTCCTTCAG	20.0618	0.306533	0
		ACTTAGGGTCCTTCTC	7.47891	0.617616	0
		ACTTAGGGTCGAAGTC_1	7.17888	-3.62209	0
		ACTTAGGGTGGGTGAA	12.363	4.8275	0
		ACTTAGGGTGTTAAAC	17.2883	5.86394	0
		ACTTAGGGTTGAGCCG	5.46968	1.32315	0
		ACTTAGTCAATGCCTA	11.3615	-7.70595	0
		ACTTAGTCATGTGGGA	9.76568	-8.56119	0
		ACTTATCTCAAATCGC_1	5.88589	1.25006	0
		ACTTATCTCATAAGCC	6.59904	0.267623	0
		ACTTATCTCCACCCTG_1	14.9024	1.01893	0
		ACTTATCTCCGTTAAA	6.07777	0.922048	0
		ACTTATCTCGGTTTGG	17.704	-1.2254	0
		ACTTATCTCGTACCGA	11.8953	3.97842	0
		ACTTATCTCGTGCTAG	10.0312	-3.34989	0
		ACTTATCTCTTTAGGA	5.90354	1.15829	0
		ACTTATCTCTTTGACT	12.1947	2.38942	0
		ACTTATGAGAAAGCAT	6.28661	1.14889	0
		ACTTATGAGCCATCAG	5.06941	-5.32028	0
		ACTTATGAGGAGCAAC	7.75721	2.08458	0
		ACTTATGAGGCCTAAT	5.93129	1.26115	0
		ACTTATGAGGCTAGAA	13.0617	-11.0486	0
		ACTTATGAGGGACCTC_1	10.0786	-0.323469	0
		ACTTATGAGGTAGCTT	10.5707	-2.83933	0
		ACTTATGAGGTTACGT	5.53499	1.38031	0
		ACTTATGAGTAACCAC	16.7099	-5.0778	0
		ACTTATGAGTCGCTAG	7.26935	0.595991	0
		ACTTCGCTCCAAGTGT	12.0417	-11.1591	0
		ACTTCGCTCCAGGGAG	7.42882	1.67475	0
		ACTTCGCTCCTCAGCT	6.55553	0.903624	0
		ACTTCGCTCGCAGGCT	13.3939	4.38346	0
		ACTTCGCTCTAAGTGC	9.15314	-1.99715	0
		ACTTCGCTCTCCTCAA	6.17654	-4.52224	0
		ACTTCGCTCTTGGACG	15.1816	-5.17835	0
		ACTTGAATCCCGTTTA	12.5994	-10.5906	0
		ACTTGAATCCCTTGCG	4.54928	-1.62267	0
		ACTTGAATCCGCACAA	6.25588	1.04073	0
		ACTTGAATCCTAAGTA	6.37079	1.19434	0
		ACTTGAATCCTTAAGA	17.9464	6.90076	0
		ACTTGAATCGATTATG	11.7016	-4.47205	0
		ACTTGAATCGGGACCT	6.56577	0.925359	0
		ACTTGAATCGTTATAG	6.1336	1.21081	0
		ACTTGAATCGTTTCCA	7.36483	-0.307493	0
		ACTTGAATCTATCGCC	12.0742	2.10586	0
		ACTTGAATCTTCAATC	14.6744	-6.59106	0
		ACTTGCACAACACCTA	9.24244	-6.19787	0
		ACTTGCACAACTAGAA_1	9.3626	-3.08138	0
		ACTTGCACAAGCTAAA	4.79386	1.11095	0
		ACTTGCACAATTATGC	14.9771	-4.25165	0
		ACTTGCACACCAGGTT	16.7018	-6.53806	0
		ACTTGCACACCGGTAT	6.50949	1.28224	0
		ACTTGCACAGACAAAC	7.28	0.64552	0
		ACTTGCACAGCTTACA	7.51865	0.889108	0
		ACTTGCACAGGTTTGC	9.45829	-6.5729	0
		ACTTGCACATCAATCG	7.85746	-0.879591	0
		ACTTGTAAGACAACAG	11.9867	-2.27445	0
		ACTTGTAAGAGGAAGG	7.53107	-0.223119	0
		ACTTGTAAGCACCACA	14.8284	0.564423	0
		ACTTGTAAGCATTATG	6.58453	0.822073	0
		ACTTGTAAGCCTAATA	10.4774	-4.25904	0
		ACTTGTAAGGCACAGG	6.27906	-1.34838	0
		ACTTGTAAGGCCTGGT	10.9784	-0.673701	0
		ACTTGTAAGGTTTGCG	12.5437	5.04855	2.2284
		ACTTGTAAGTTAGGCT	12.5809	-1.75333	0
		ACTTGTCGTAAAGCGG	13.8702	1.56289	0
		ACTTGTCGTAATGGCC	6.4155	0.975662	0
		ACTTGTCGTAATTAGC	6.33148	-1.28447	0
		ACTTGTCGTACGGTAC	12.4857	-6.60696	0
		ACTTGTCGTATTGTGG	16.4837	-3.80965	0
		ACTTGTCGTCTTACTA	5.44158	-1.87615	0
		ACTTGTCGTGAGGTAG	17.6068	2.89493	0
		ACTTGTCGTGGATTAT	5.41938	1.29571	0
		ACTTGTCGTTCCTGTG	15.883	-1.66439	0
		ACTTGTCGTTGAGGTC	6.06984	0.875229	0
		ACTTGTCGTTTCCACG	13.4535	-3.22286	0
		ACTTGTCGTTTGTCTA	11.6886	3.67092	0.644728
		ACTTTGTTCACAGCGC	16.2304	-2.57199	0
		ACTTTGTTCACCTGCT	15.3716	-3.91203	0
		ACTTTGTTCACTCAAA_1	9.4665	0.00904821	0
		ACTTTGTTCATTAGCA	15.5898	-4.71029	0
		ACTTTGTTCCATTACT	10.8019	-1.12491	0
		ACTTTGTTCCCGTTGT	5.78268	3.24227	0
		ACTTTGTTCCGGTTAG	16.7701	-4.82723	0
		ACTTTGTTCCTTCGTA	7.23699	0.536289	0
		ACTTTGTTCGTTAACA	6.21331	-0.22553	0
		ACTTTGTTCTAACTGA	12.1077	-2.06996	0
		ACTTTGTTCTTGACCC	12.8487	2.9399	0
		AGAAACCCAACCCTCC	3.62356	-1.68913	0
		AGAAACCCAAGGTATA	5.13619	-4.14785	0
		AGAAACCCAAGTGTTT	5.76054	0.966507	0
		AGAAACCCACAATGTT	6.33552	0.61576	0
		AGAAACCCACCTGGTG_1	6.33821	1.22359	0
		AGAAACCCACTGACTA	7.01273	-0.425987	0
		AGAAACCCAGTACCGT_1	8.82811	-2.48077	0
		AGAAACCCATCTTGAG	5.82544	1.34918	0
		AGAAACCCATGTGGGA	5.23314	1.43949	0
		AGAAACTAGACAGGCG	4.92575	1.67981	0
		AGAAACTAGCAAGATG	13.0796	0.480779	0
		AGAAACTAGCAAGGGT	5.6378	1.15892	0
		AGAAACTAGCTTAGCG	4.55565	2.14779	0
		AGAAACTAGCTTTGGG	6.82127	-0.0791521	0
		AGAAACTAGGTGAGAC	16.5885	-5.15152	0
		AGAAACTAGTCAGTAC	17.985	6.90402	0
		AGAAACTAGTCCTTCA	5.70307	1.14178	0
		AGAAAGGCAAAGCTCC	10.1097	-0.178719	0
		AGAAAGGCAATAACCT	15.588	1.83524	0
		AGAAAGGCACAGAACG	5.9222	0.483187	0
		AGAAAGGCATTGTGAT	14.1145	-0.276095	0
		AGAAAGGCATTGTGGC	12.1412	2.96247	0
		AGAACAAGTCCGGTTC	7.52219	2.32425	0
		AGAACAAGTCTTACTA_1	8.9231	-10.4819	0
		AGAACAAGTGGATTCA	6.5866	1.1649	0
		AGAACAAGTGTTAAAC	16.5176	-6.48635	0
		AGAACAAGTTGTTGCT	11.061	-0.429724	0
		AGAACCAAGACTATTG	5.18317	-1.67642	0
		AGAACCAAGCACAGCC	12.0549	-11.3859	0
		AGAACCAAGCGCCTAA	8.9165	-7.21636	0
		AGAACCAAGGCCTGGT	10.7741	-7.91794	0
		AGAACCAAGGTTTGAC	6.70451	1.17238	0
		AGAACCAAGTAACCCG	15.2038	1.50912	0
		AGAACCAAGTAAGAAC	14.4779	0.187091	0
		AGAACCAAGTAGCCAT	6.30551	1.09313	0
		AGAACCAAGTGAACAG	5.45091	1.45837	0
		AGAACCGCAAACCTTG	6.63795	-5.29999	0
		AGAACCGCAACACCTA	9.34392	-1.39585	0
		AGAACCGCAAGACTCC	17.6123	5.88305	0
		AGAACCGCAAGGTAAC	10.6426	-1.95383	0
		AGAACCGCACAGCCTG	15.6441	2.53652	0
		AGAACCGCACAGGGAC	6.25749	0.329826	0
		AGAACCGCACCAAAGG_1	10.5461	-4.176	0
		AGAACCGCAGAAATTG	11.6712	-4.32561	0
		AGAACCGCAGGCTAGA	15.3963	-3.97193	0
		AGAACCGCATTGTTGG	8.93731	-6.25091	0
		AGAAGGTGTACCGGAT	8.73115	0.517817	0
		AGAAGGTGTACCGTTT	7.52362	2.10105	0
		AGAAGGTGTAGGTGTC_1	12.0622	-4.89546	0
		AGAAGGTGTATCTGGA	5.3	1.4117	0
		AGAAGGTGTCATCCTG_1	12.22	3.6052	0
		AGAAGGTGTCGCAAAC	5.32713	0.84186	0
		AGAAGGTGTCGTTATC	8.73115	-0.348306	0
		AGAAGGTGTCTTACTA_1	10.9045	-3.59768	0
		AGAAGGTGTGCAACTA	8.2129	0.707173	0
		AGAAGGTGTGTGAGGA	8.99394	-3.85576	0
		AGAAGGTGTGTTGCTT	4.65562	1.56688	0
		AGAAGGTGTTAGTGAT	13.9816	-5.19996	0
		AGAAGGTGTTTATTCG	6.49355	-0.560566	0
		AGAATCGAGAGAGCCG	5.12604	1.52939	0
		AGAATCGAGCACAGAA	13.8612	-5.07275	0
		AGAATCGAGCACGTTG	5.75918	0.636734	0
		AGAATCGAGCCAAATC	14.7864	0.379693	0
		AGAATCGAGCGGATTT	2.88314	-0.127694	0
		AGAATCGAGGACCAGG	12.3085	-11.4857	0
		AGAATCGAGGGTCTAT_1	11.1857	6.80374	0
		AGAATCGAGGTGAAAT	8.72282	-0.295898	0
		AGAATCGAGTGAAGTG	11.7845	1.79591	0
		AGAATCGAGTTTCCGC	8.46985	-4.58523	0
		AGAATCTGTAATCCCT	5.38959	1.45517	0
		AGAATCTGTACGATTG	3.14911	-1.59507	0
		AGAATCTGTCGTAATG	8.75928	-1.07285	0
		AGAATCTGTGAGCAAG	6.51456	0.794037	0
		AGAATCTGTGCGCATG	10.9829	-0.172903	0
		AGAATCTGTTAGCGTA	6.54772	0.796862	0
		AGAATCTGTTGAGGTC	12.2582	2.65498	0
		AGAATCTGTTTATGGG	15.9598	-4.25678	0
		AGACAATAGAGGCTAA	9.63092	-10.3097	0
		AGACAATAGATAACCC_1	6.91455	0.298021	0
		AGACAATAGCACCACA	5.74695	1.22981	0
		AGACAATAGGCTAATC	20.2778	-1.87048	0
		AGACAATAGGCTAGAA	5.1415	1.49951	0
		AGACACGCAACTAACT	5.06479	4.34991	0
		AGACACGCACTGACTA	5.50251	1.33743	0
		AGACACGCAGTAGGAT	6.16608	1.35666	0
		AGACACGCATAATTGC	11.8559	3.22535	0
		AGACACGCATATTGAC	6.8731	-1.71716	0
		AGACACGCATCTTGAG	8.90919	-0.964661	1.0891
		AGACACGCATGTCAAT	13.2974	-3.78807	0
		AGACCCGGTCCTCCAA_1	8.47434	-0.440838	0
		AGACCCGGTGCTCCAC	13.8806	-3.34917	0
		AGACCCGGTGTCCAGG	15.6581	-2.5346	0
		AGACCCGGTGTTGCAA	9.76137	-3.45034	0
		AGACCCGGTTAAGGTT	5.61005	-1.51853	0
		AGACCCGGTTACGCGG	8.67435	-0.999669	0
		AGACTATGTAACTACG	12.0751	-7.04906	0
		AGACTATGTGCTTTAC	8.9613	-0.752243	0
		AGACTATGTTAGCCAA	11.7093	-0.664962	0
		AGACTATGTTAGGCTA	15.2187	-2.74568	0
		AGACTATGTTTGCTGT	11.8632	8.17418	0
		AGAGAAGCAATTAACC	6.2946	0.352062	0
		AGAGAAGCACTAGGTC	8.94727	-0.217451	0
		AGAGAAGCAGGCTGTT	7.66163	-2.10578	0
		AGAGAAGCATAATCGT	6.06198	2.41094	0
		AGAGAAGCATTAAAGG	8.87911	-0.0462029	0
		AGAGAGGAGAACAAGT	14.8624	0.585652	0
		AGAGAGGAGCATTTCT	8.13555	-2.22241	0
		AGAGAGGAGCCTAATA	12.8526	4.30942	0
		AGAGATTAGAACAAGT	4.77444	-4.08864	0
		AGAGATTAGAGAGCCG	10.1237	2.83798	0
		AGAGATTAGCATGAAG	16.3038	3.0475	0
		AGAGATTAGCGCATTG	12.3487	-0.0631031	0
		AGAGATTAGGCCTAAT	6.15511	1.24144	0
		AGAGATTAGGCGTAAA	4.77312	-4.09551	0
		AGAGATTAGGGCTTAT	5.38628	-1.35416	0
		AGAGATTAGGTCCTGA	4.96328	4.29398	0
		AGAGATTAGTAACTCA_1	12.5359	6.13629	0
		AGAGATTAGTTATCTC	5.44681	1.85713	0
		AGAGGAACAAACTCAT	4.1718	-5.02526	0
		AGAGGAACACCGGTAT	11.3798	5.84421	0
		AGAGGAACACTAGGTC	18.266	-4.66945	0
		AGAGGATGTCCTAAGA	8.91231	-0.453088	0
		AGAGGATGTGGATTGC	5.48151	-1.80754	0
		AGAGGATGTGTTTCAC	6.70707	-2.72154	0
		AGATGAAGTATTGGTG	15.7174	1.70797	0
		AGATGAAGTCAATACG_1	13.3169	4.30705	0
		AGATGAAGTCGTAAAT	7.03058	0.271687	0
		AGATGAAGTGATCAGC	15.4486	-4.58562	0
		AGATGAAGTGCAATGC	6.52379	0.871171	0
		AGATGAAGTGGGTACT	9.43169	-0.994873	0
		AGATGAAGTTAGCGTA	14.0074	2.77999	0
		AGATGAAGTTCTTTAG	13.5652	-4.13164	0
		AGATGAAGTTGCATCT	5.86251	-0.98318	0
		AGATGCTTCAAGACTC	12.7935	2.64612	0
		AGATGCTTCATCCTGC	17.8359	-2.78759	0
		AGATGCTTCATGCTCC	11.3714	-7.69216	0
		AGATGCTTCCAGGGAG	10.5777	-2.59635	0
		AGATGCTTCCCGTTGT	18.1661	2.76522	0
		AGATGCTTCTGTTGCC	11.6335	-0.960229	0
		AGCAAATAGAACCTAC	14.1769	1.26262	0
		AGCAAATAGCGATAAG	9.94745	2.70441	0
		AGCAAATAGCTAGAAG	12.3484	5.78713	2.27611
		AGCAAATAGGTGAAAT	11.2732	5.9685	0
		AGCAACAAGAGGAGTC	9.11914	-7.40572	0
[truncated: 146,072 more rows]

## Sheet: Fig8b
	Fig 8b
		cell_id	UMAP_1	UMAP_2	Gipr
		AAACAGCCAATGCCTA	4.25698	-5.09227	0
		AAACAGCCACAGGGAC_1	6.23097	0.850118	0
		AAACAGCCACCGGCTA_1	7.75696	0.0938017	0
		AAACAGCCATCCCGCT	5.67803	-2.59012	0
		AAACATGCAACCGCCA	12.9345	5.73284	0
		AAACATGCAAGGTCCT	5.8808	0.986127	0
		AAACATGCACAAACTT_1	8.9163	-4.12043	0
		AAACATGCAGCCTAAC	13.5984	-11.7345	0
		AAACATGCAGGAACAT	17.1083	-2.37031	0
		AAACATGCAGGCATGA	13.2386	-11.2395	0
		AAACATGCATGTTGGC	5.99266	1.31764	0
		AAACCAACAAACCTTG	8.70134	-1.51382	0
		AAACCAACAACGTGCT	10.4586	1.22496	0
		AAACCAACAACTAGCC_1	11.1529	-1.96599	0
		AAACCAACAAGCTTTG	8.70768	2.87261	0
		AAACCAACACCTAATG	6.78043	0.747784	0
		AAACCAACAGGGAGGA	9.63647	0.656922	0
		AAACCAACATCCAGGT	9.34528	0.065533	0
		AAACCAACATGTCAGC	16.4749	-5.71829	0
		AAACCGAAGAGGAAGG	5.57761	1.3415	0
		AAACCGAAGAGGCTAA	11.0671	4.44202	0
		AAACCGAAGCTCAAAC	6.83404	0.455222	0
		AAACCGAAGGCGGATG	18.0384	-3.33189	0
		AAACCGAAGGTAGCTT	5.42686	1.34782	0
		AAACCGAAGGTTTACA	6.72623	-4.84164	0
		AAACCGAAGTAAGTGG	4.77177	1.84357	0
		AAACCGAAGTGTTGCG	9.26182	-6.09715	0
		AAACCGAAGTTTGTCT	8.47544	2.65475	0
		AAACCGCGTAGTTGGC	7.53144	1.18834	0
		AAACCGCGTCAATACG	8.53587	-1.031	0
		AAACCGCGTGCATTTC	6.04164	1.22628	0
		AAACCGCGTTCAAGCA	8.35834	1.07003	0
		AAACCGCGTTGAGGTC	5.2758	1.52707	0
		AAACCGGCAGCCTTGG	13.0012	-10.195	0
		AAACCGGCATGATTGT	5.49194	1.10161	0
		AAACCGGCATTAAGTC	8.78179	2.50419	0
		AAACCGGCATTAGCGC	11.6647	-7.23074	0
		AAACGCGCAAACCTAT	14.48	0.500993	0
		AAACGCGCAATAGCCC	7.87442	-4.10365	0
		AAACGCGCAATCCCTT	8.35483	-10.3017	0
		AAACGCGCAATGAATG	7.81438	2.5403	0
		AAACGCGCAATTGAGA	5.60225	0.835486	0
		AAACGCGCACAGAACG	5.59943	3.45083	0
		AAACGCGCAGCCTAAC	14.2301	1.67776	0
		AAACGCGCAGCTCAAC	18.1228	5.95989	0
		AAACGCGCAGCTCATA	7.95705	-0.1573	0
		AAACGGATCAAATCGC	6.1757	1.08915	0
		AAACGGATCACTAGGT	5.49753	1.32263	0
		AAACGGATCATTTAGG	8.05132	-0.711028	0
		AAACGGATCCCTCGCA	5.32186	1.36962	0
		AAACGGATCGGGACCT	13.3734	4.15834	0
		AAACGGATCTTAATGG	6.89956	-1.85618	0
		AAACGGATCTTCAATC	14.2684	0.982752	0
		AAACGGATCTTGTTCG	4.82378	-0.241376	0
		AAACGTACAATAATGG	12.1596	-3.3607	0
		AAACGTACAATTGAAG	9.2185	-12.5723	0
		AAACGTACACATAGCC	16.1032	-5.45594	0
		AAACGTACACCTACTT_1	10.6389	-2.72882	0
		AAACGTACAGGAAGCC	9.87908	-1.92502	0
		AAACGTACAGGCATCT	6.46778	0.142954	0
		AAACGTACATCACAGC	11.3142	-3.41969	0
		AAACGTACATGACTAT	18.3551	6.33646	0
		AAAGCAAGTACGCGCA	13.9315	1.63857	0
		AAAGCAAGTCGTTACT	17.9699	0.839345	0
		AAAGCAAGTGACATAT	5.68185	1.13258	0
		AAAGCAAGTTCGCTCA	7.41645	-0.937018	0
		AAAGCACCAACCCTCC	7.70254	0.766634	0
		AAAGCACCACAGGATG	5.08542	1.37024	0
		AAAGCACCATAGCTGC	17.8292	-2.87479	0
		AAAGCACCATCAGTAT	10.3429	2.61259	0
		AAAGCCCGTAAGCTTG_1	8.61862	-3.30531	0
		AAAGCCCGTGCAACTA	5.5562	-2.48659	0
		AAAGCCCGTTAAATGC	15.0278	-5.24949	0
		AAAGCCCGTTAGGTGC	6.2949	-3.05881	0
		AAAGCCCGTTCCTGAT	14.1182	1.86183	0
		AAAGCCCGTTTAGCGA	4.51517	2.29284	0
		AAAGCCGCAAACCCTA	11.5699	-6.36145	0
		AAAGCCGCAAAGCTAA	9.8613	-5.6725	0
		AAAGCCGCACATTGCA	15.0978	-5.48466	0
		AAAGCCGCAGCAAATA	6.11744	0.693297	0
		AAAGCCGCATTGCGAC	4.01725	-0.445165	0
		AAAGCGGGTAACGGGA	4.95696	1.54852	0
		AAAGCGGGTACGCGCA	5.71302	1.31108	0
		AAAGCGGGTACTTCAC	11.3436	-7.38834	0
		AAAGCGGGTCACGGAT	10.0762	3.11457	0
		AAAGCTTGTAACGAGG	8.32809	-10.3306	0
		AAAGCTTGTAGTAAGA	17.7286	-0.664106	0
		AAAGCTTGTCAACAAT	16.3053	-5.21739	0
		AAAGCTTGTCATAGAT	12.6885	4.23515	0
		AAAGCTTGTCCAAATG	8.06605	1.05839	0
		AAAGCTTGTCGAAGTC	7.82064	0.177514	0
		AAAGCTTGTGAAGCCT	9.11326	-2.42928	0
		AAAGCTTGTGGTTCTT	5.27733	1.1657	0
		AAAGCTTGTTAATCGG	11.8567	5.72613	0
		AAAGCTTGTTACCTGT	13.7006	-1.87359	0
		AAAGCTTGTTACTTGC	15.8554	-1.33942	0
		AAAGCTTGTTGTAACG	9.68338	-2.95846	0
		AAAGCTTGTTGTCATC	8.3472	-1.1905	0
		AAAGGACGTCATCAAG	5.53419	1.31193	0
		AAAGGACGTGACATGC	9.21595	-2.91723	0
		AAAGGACGTGTGTGGT	5.38155	2.12643	0
		AAAGGACGTGTTTGCT	7.36024	-0.544091	0
		AAAGGACGTTACATCC	5.50995	1.23051	0
		AAAGGACGTTATTGCC	15.8762	-1.18726	0
		AAAGGACGTTCAAGCA	6.28811	0.971591	0
		AAAGGACGTTCCTGTG	6.57293	0.997037	0
		AAAGGAGCAATATACC	6.08549	1.12013	0
		AAAGGAGCACAAGCCT_1	16.0462	-6.15534	0
		AAAGGAGCACCAGGTT	5.74127	1.19039	0
		AAAGGAGCACCTCACC	5.86064	1.13868	0
		AAAGGAGCACGCAACT_1	16.193	-4.42202	0
		AAAGGAGCAGCCTAAC	5.04274	2.3725	0
		AAAGGAGCAGGACCTT	6.31283	-3.12641	0
		AAAGGAGCAGTAGCCT	5.97623	1.10619	0
		AAAGGAGCAGTTATGT	5.77523	1.1095	0
		AAAGGAGCATCTTGAG	15.535	1.28448	0
		AAAGGCTCAAGTAAGC	6.10073	-0.045183	0
		AAAGGCTCAATCCCTT	6.85978	-0.00480165	0
		AAAGGCTCACGGTACT	6.3602	-0.467447	0
		AAAGGCTCAGCAAATA	12.3368	-1.72316	0
		AAAGGCTCAGCAAGAT	6.17428	1.15314	0
		AAAGGCTCAGCATGGA	4.9955	1.50944	0
		AAAGGCTCATGACTAT	16.4271	-6.24456	0
		AAAGGCTCATGTTGGC	8.96733	-6.24663	0
		AAAGGTTAGAGCCGGA	9.98933	-8.85442	0
		AAAGGTTAGCAAGGGT_1	7.75132	0.38647	0
		AAAGGTTAGCACAGCC	9.74221	2.91735	0
		AAAGGTTAGCATTATG	14.1963	-0.453738	0
		AAAGGTTAGCCGGTAC	8.6144	1.24011	0
		AAAGGTTAGCTCCTAC	12.3651	-3.75845	0
		AAAGGTTAGGAACCAA	6.05602	1.38906	0
		AAAGGTTAGGTAAGCA	9.31384	-3.63142	0
		AAAGGTTAGTAAGTGG	5.2872	1.55891	0
		AAAGGTTAGTCAGTAC	8.29688	-0.119612	0
		AAAGGTTAGTCATCCC	9.94914	2.79432	0
		AAAGGTTAGTCTATGA	6.95832	2.85356	0
		AAATCCGGTCGCGCAA_1	15.1677	0.687017	0
		AAATCCGGTCTCAGCC	15.2736	0.674966	0
		AAATCCGGTGTGAGAG	5.88802	2.17008	0
		AAATCCGGTTCCGGGA	5.01593	1.56138	0
		AAATGCCTCACAGACT	3.53218	1.0501	0
		AAATGCCTCACCAATA	9.85327	-1.79919	0
		AAATGCCTCAGGCTAT	4.9906	4.3486	0
		AAATGCCTCAGGGCCT	15.3946	-3.07759	0
		AAATGCCTCATAACCA	6.88352	0.904646	0
		AAATGCCTCATTGCAA	6.17837	1.1398	0
		AAATGCCTCCACAATA	17.0927	-1.7283	0
		AAATGCCTCCTAAGAC	6.94799	0.764617	0
		AAATGCCTCCTCCTAA	4.79692	-5.82816	0
		AAATGCCTCCTCGATC	6.88097	-1.16754	0
		AAATGCCTCCTTAGGG_1	5.47479	1.51038	0
		AAATGCCTCGAGGTGG	5.83937	1.29277	0
		AAATGCCTCGCTCACT	8.64432	0.00128977	0
		AAATGCCTCTCCTCTT	12.4107	-6.2591	0
		AAATGCCTCTGTGAGT	6.27349	1.11819	0
		AAATGCCTCTTGCAGG	15.5174	1.24445	0
		AAATGGCCAAGCGAGC	14.3775	0.363447	0
		AAATGGCCACATTGCA	13.3333	-1.53559	0
		AAATGGCCACCCACCT_1	12.5096	7.39374	0
		AAATGGCCATTATGAC	8.36277	-0.14469	0
		AACAAAGGTAATGACT	6.2983	1.20319	0
		AACAAAGGTCATTGAG	6.05417	0.276363	0
		AACAAAGGTCCGTGAG	5.7244	1.31667	0
		AACAAAGGTCTTGCAT	11.0326	0.0766698	0
		AACAAAGGTTCGCGCT	11.2218	-2.41992	0
		AACAAAGGTTTATTCG	6.36894	-0.398523	0
		AACAAGCCAAAGGCCA	5.49183	1.39335	0
		AACAAGCCAAAGGTAC	6.96279	0.850963	0
		AACAAGCCAACCTAAT	5.58199	1.23173	0
		AACAAGCCACAAAGGT	16.4968	-5.24947	0
		AACAAGCCACCTGTAA	5.61615	-5.36992	0
		AACAAGCCACGAACAG	6.63145	0.986478	0
		AACAAGCCAGCTAACC_1	6.97512	-1.16748	0
		AACAAGCCAGGCAAGC	7.37735	0.401559	0
		AACAAGCCAGGTATTT	11.3157	5.81773	0
		AACAAGCCATAAGTCT	6.10442	1.06373	0
		AACAAGCCATCAGTAT_1	5.82583	1.25347	0
		AACAAGCCATTAAACC	10.5755	-0.881978	0
		AACAGATAGAGGATAT	14.2961	1.62609	0
		AACAGATAGGCCAATT	6.35535	1.08316	0
		AACAGATAGGCGTAAA	5.51042	1.44178	0
		AACAGATAGGTCCTAG	16.5127	-5.56733	0
		AACAGATAGTAGCTTA	15.4547	-3.74858	0
		AACAGCAAGCGATACT	9.46085	0.258435	0
		AACAGCAAGGCCAATT	7.78836	1.21532	0
		AACAGCAAGTAACAGG	5.75754	1.33285	0
		AACAGCAAGTAGCGCC	6.13565	0.842852	0
		AACAGCAAGTTCCTCA	10.5933	-1.77924	0
		AACAGCAAGTTTCCGC	5.90269	0.84987	0
		AACAGGATCAGGATGA	18.1949	0.613905	0
		AACAGGATCCCTGATC	6.26304	1.1297	0
		AACAGGATCGTTTCTG	9.76682	-1.5483	0
		AACAGGATCTTGGATA	5.50414	1.52356	0
		AACATAGCAAGGTACG	5.56074	1.50038	0
		AACATAGCAATTGAGA	10.0075	-0.510551	0
		AACATAGCACATAGCC	6.35869	0.976588	0
		AACATAGCACCTGGTG_1	5.74414	1.31826	0
		AACATAGCACGAATCC	8.18277	0.786355	0
		AACATAGCAGAAATGC	12.8025	-5.47953	0
		AACATAGCAGCAAATA	15.4817	-1.65909	0
		AACATAGCAGCATGGA	10.3444	-7.79381	0
		AACATAGCAGGCAAGC	14.8988	-6.29326	0
		AACATAGCAGGCGAGT	16.4084	-4.8499	0
		AACATAGCAGGGAGGA	5.17084	1.6922	0
		AACATAGCATGAGTTT	11.3782	5.82821	0
		AACATAGCATGTTGCA	8.34446	-0.236101	0
		AACATAGCATTATGCG	6.42413	0.835371	0
		AACATAGCATTGGGAG	9.87452	-3.53504	0
		AACATCATCATTGCAA	14.866	-1.44982	0
		AACATCATCCCGCCTA	5.53868	1.21153	0
		AACATCATCCCTGATC	6.51373	1.62357	0
		AACATCATCGGTACGC	5.55717	1.44621	0
		AACATCATCTGGTCCT	12.293	4.40674	0
		AACATCATCTGTGCAG	19.5134	0.29495	0
		AACATTGTCACAGGAA	14.3937	-3.97463	0
		AACATTGTCATAGACC	12.5267	-5.89505	0
		AACATTGTCCCTCACG	11.0972	0.408501	0
		AACATTGTCCTGAATA	7.99992	0.799878	0
		AACATTGTCGTTAGCG	9.19806	-12.349	0
		AACATTGTCTTGCTAT	14.5242	-1.2355	0
		AACCCGCAGCCTGTTC	6.53333	1.06817	0
		AACCCGCAGCTATATG	3.55217	1.13346	0
		AACCCGCAGCTTAGTA	11.7415	1.09489	0
		AACCCGCAGGCTAAGA	14.7279	2.28575	0
		AACCCGCAGGCTACAT	9.28297	-0.724356	0
		AACCCGCAGGGACGCA	15.348	-4.49614	0
		AACCCGCAGGTAAGGC	6.76426	-0.695619	0
		AACCGCTCAATAGCAA	12.4997	-6.20137	0
		AACCGCTCAATCTCTC	10.8626	1.5979	0
		AACCGCTCAATGCCCG	6.48926	-2.36904	0
		AACCGCTCAGAGGCTA	17.2898	-4.15731	0
		AACCGCTCAGCAAGTG_1	17.5875	-1.54471	0
		AACCGCTCAGCAGGTA_1	5.41254	-2.7489	0
		AACCGCTCAGGTTCAC	9.20321	-12.3458	0
		AACCGGCTCCAACTGG	6.13012	0.901259	0
		AACCGGCTCCAGGTCA	15.2896	-4.78234	0
		AACCGGCTCCCTCTAA	6.74387	-0.000185133	0
		AACCGGCTCCTAGTCC	6.70008	0.963211	0
		AACCGGCTCCTTTACG	5.56798	-2.82905	0
		AACCGGCTCGACAAAG	12.1819	-2.54437	0
		AACCGGCTCGGTTAGT	15.3286	-1.27735	0
		AACCGGCTCGTGCTAG	14.1432	-3.47491	0
		AACCTAATCAGCCAAT	5.88254	2.35592	0
		AACCTAATCCCGTTGT	8.14535	-0.00272529	0
		AACCTAATCCGCTAGA_1	16.3347	-3.37298	0
		AACCTAATCCTCACAC	6.88876	0.892493	0
		AACCTAATCGAAGTGA	10.5155	-7.93222	0
		AACCTAATCGGGCCAT	6.74167	-0.557983	0
		AACCTAATCTAACTGA	6.18573	-0.898162	0
		AACCTAATCTTGCAAA	13.8944	-5.34864	0
		AACCTAATCTTGGATA	5.82227	-4.32336	0
		AACCTCACAAACTGCC	11.3227	-4.14965	0
		AACCTCACAACTGGCT	6.05178	-1.30109	0
		AACCTCACAGTTTCTC	9.42833	0.108387	0
		AACCTCACATAAGTTC	6.19514	1.00114	0
		AACCTCACATAATGTC	9.20136	-2.93186	0
		AACCTCACATTGACAT	5.0778	-5.89578	0
		AACCTCCTCCAAACAC	7.76217	0.572975	0
		AACCTCCTCCACAATA	5.04055	-3.64549	0
		AACCTCCTCCCGTTAC	7.48598	0.682994	0
		AACCTCCTCCTGTTCA	10.5286	-0.384597	0
		AACCTCCTCGAGGAAC	13.5937	-5.95105	0
		AACCTCCTCGTTTCCA	6.8428	0.417439	0
		AACCTCCTCTAAGTCA	12.2912	-1.90089	0
		AACCTTAAGGATGATG	16.2932	-5.7254	0
		AACCTTAAGGGCCATC	7.43061	0.175293	0
		AACCTTAAGTAGGCGG	15.4326	1.35775	0
		AACCTTAAGTCAATTG	18.2877	-1.09835	0
		AACCTTAAGTGAAGTG	5.1735	1.48071	0
		AACCTTAAGTTTAACG	17.4176	-0.787157	0
		AACCTTGCAACACTTG	17.9646	-3.37603	0
		AACCTTGCAAGCCACT	16.8108	6.60325	0
		AACCTTGCAAGGATTA	7.96213	-3.48587	0
		AACCTTGCAATGCCTA	6.63859	0.400188	0
		AACCTTGCACAGCCTG	9.39669	-2.50845	0
		AACCTTGCACCTAATG	16.1008	-4.51911	0
		AACCTTGCACGTTACA	6.89383	0.876224	0
		AACCTTGCAGGTTAAA	5.70561	1.28766	0
		AACCTTGCAGTGAACG	7.73051	-0.221068	0
		AACCTTGCATAAGCAA	16.839	-5.53971	0
		AACCTTGCATCAGCAC	9.14111	-7.25495	0
		AACCTTGCATGTGGGA	18.0757	-3.11427	0
		AACCTTGCATTCCTCG	9.83686	-12.0524	0
		AACCTTGCATTGTCCT	16.3402	-1.04513	0
		AACGACAAGCACTTGG	7.12444	1.56963	0
		AACGACAAGCCTCTGT	10.7288	-1.06413	0
		AACGACAAGCTGGACC	5.85938	1.2646	0
		AACGACAAGGAAGTAT	6.37332	1.12915	0
		AACGACAAGGACAACA	4.90079	2.28509	0
		AACGACAAGGATAAAC	10.9533	-11.2329	0
		AACGACAAGTACTGGT	6.43975	1.74166	0
		AACGACAAGTCACCTC	11.8027	-6.96496	0
		AACGCCCAGAAAGGAA	12.2484	-3.43199	0
		AACGCCCAGCACTAGT	9.12447	1.30641	0
		AACGCCCAGCTGGCTA	5.68197	1.32646	0
		AACGCCCAGGCCATCA	7.37068	1.05054	0
		AACGCCCAGGGCTAAA	8.36542	1.09038	0
		AACGCCCAGGTGTCCA	6.49362	-0.926401	0
		AACGCCCAGTTATTCC	7.0788	0.845099	0
		AACGCTAGTAACGGGA	6.18065	0.801133	0
		AACGCTAGTCCTAATC	6.73841	0.92058	0
		AACGCTAGTCTAACAG	12.5658	-3.62122	0
		AACGCTAGTGTGTGGT	6.2604	0.697456	0
		AACGCTAGTTCCGCAC	14.5983	2.4632	0
		AACGCTAGTTTGACCT	8.86212	-4.4206	0
		AACGGTAAGCCGCTTT	15.2078	1.10297	0
		AACGGTAAGCCTGTGA	5.02311	1.31174	0
		AACGGTAAGCGCATTG	14.6336	-6.31294	0
		AACGGTAAGGTCCTAG	11.1156	-7.46826	0
		AACGGTAAGTGAGCGG	14.4925	4.18168	0
		AACTACTCAAACTAAG	6.12617	0.797137	0
		AACTACTCAAGCTAAA	5.17516	2.58098	0
		AACTACTCAGAAATGC	5.77163	1.37291	0
		AACTACTCAGTCTAAT	4.77321	2.53606	0
		AACTACTCAGTCTAGC	17.9939	2.74168	0
		AACTACTCATAGACTT	11.865	7.99045	0
		AACTACTCATTGTGCA	20.3448	0.504462	0
		AACTAGCTCACGCGGT	5.97336	0.146607	0
		AACTAGCTCAGAAACG	15.1065	1.01935	0
		AACTAGCTCATGTTTC	7.79322	-2.24705	0
		AACTAGCTCATTGTTC_1	7.00606	-3.47439	0
		AACTAGCTCCCGTTTA	13.6527	2.42965	0
		AACTAGCTCCGGCTAA	15.3905	1.42098	0
		AACTAGCTCCGTGACA_1	5.07765	1.56404	0
		AACTAGCTCGAGGTGG	15.0141	-5.43768	0
		AACTAGCTCTCCATAT	7.90003	2.10622	0
		AACTAGCTCTTACTCG	5.20814	-1.59368	0
		AACTAGTGTACTTAGG	10.5231	-1.22272	0
		AACTAGTGTAGGTGTC	10.967	-7.17427	0
		AACTAGTGTCGTTACT_1	15.1919	1.52308	0
		AACTAGTGTCTCACTG	19.0332	5.90899	0
		AACTAGTGTGATCAGC	8.07434	-2.41017	0
		AACTAGTGTGTTGTGA	5.32922	1.3632	0
		AACTAGTGTTAGCTGA	14.2346	-0.0492934	0
		AACTAGTGTTCCTGAT	17.7115	6.00634	0
		AACTAGTGTTGGCCGA	16.4082	-2.77114	0
		AACTAGTGTTTCGCGC_1	8.20457	-2.91507	0
		AACTCACAGCGCTCAA	8.09443	2.76219	0
		AACTCACAGGAGTCTT	6.39511	1.5443	0
		AACTCACAGGTCCAAT	6.87134	0.757832	0
		AACTCACAGGTTACAC_1	6.62162	0.691183	0
		AACTCACAGGTTACGT	6.23433	1.21164	0
		AACTCACAGTCACTCC	9.8539	-4.89114	0
		AACTCACAGTCATGCG	6.14565	2.07505	0
		AACTCACAGTTAGAGG	15.1477	-4.08609	0
		AACTCACAGTTTGCGG	5.34949	1.3213	0
		AACTGTTCACCTGCCT	13.6357	-3.08471	0
		AACTGTTCACTGGCCA	14.734	-5.50586	0
		AACTGTTCATAGGCGA_1	4.39987	0.0919746	0
		AACTGTTCATCACAGC	13.5563	0.0557346	0
		AACTGTTCATTGCAGC	6.22661	0.652552	0
		AACTTAGTCAAAGGCA	6.41648	1.12312	0
		AACTTAGTCACAGACT	6.02798	1.48281	0
		AACTTAGTCAGGCTAT	8.64354	-10.4767	0
		AACTTAGTCAGTTCCC	2.905	-0.167407	0
		AACTTAGTCATGGCTG	4.13616	-1.05352	0
		AACTTAGTCCGGAACC	5.82724	1.55009	0
		AACTTAGTCGTTTCGC	12.6469	-6.72484	0
		AACTTAGTCTAGCTAA	5.97055	-5.32294	0
		AACTTAGTCTTGATGA	10.3687	0.769084	0
		AACTTAGTCTTGCTAT	5.8024	-0.573033	0
		AAGAACAGTACAAAGA	5.28677	2.9361	0
		AAGAACAGTAGCCTAA	11.9389	6.14461	0
		AAGAACAGTCAAAGAA	15.2376	-4.57898	0
		AAGAACAGTCGCGCAA	6.65307	0.818834	0
		AAGAACAGTTACGCGG	6.28493	1.17124	0
		AAGAACAGTTGCAATG	6.66938	0.925455	0
		AAGAACAGTTGTTGGA	9.8917	2.65392	0
		AAGAATCAGACAAGTG	8.07247	-0.132163	0
		AAGAATCAGCTTTGGG	11.7175	4.61178	0
		AAGAATCAGGATTGAG	14.9743	2.94693	0
		AAGAATCAGGCCAATT	6.41376	0.847849	0
		AAGAATCAGGCCTGGT	11.7136	2.15501	0
		AAGAATCAGGCTACAT	5.63497	1.31888	0
		AAGAATCAGGGATGCG	5.72177	0.697148	0
		AAGAATCAGTAGGATG	12.3873	-11.6214	0
		AAGAATCAGTTTGAGC	5.51593	0.420511	0
		AAGAATCAGTTTGTCT	5.75606	1.12394	0
		AAGACAAGTCATCCTG	9.11669	-0.267881	1.01802
		AAGACAAGTGAGCAAG	13.8515	-0.700118	0
		AAGACAAGTGATCATG	18.9038	6.35017	0
		AAGACATAGAGGAAGG	5.0378	0.111015	0
		AAGACATAGATGGAGC	9.16788	-6.71121	0
		AAGACATAGCAAGACA	18.0239	-3.20932	0
		AAGACATAGCTATATG	5.85823	1.03527	0
		AAGACATAGGAACCGG	6.95924	0.853218	0
		AAGACATAGGCTACTG	11.5429	-6.79512	0
		AAGACATAGTCAGTAC	5.98941	1.29094	0
		AAGACCAAGCAGGTTT	6.00437	0.256462	0
		AAGACCAAGCATCCAG	13.2503	-3.9691	0
		AAGACCAAGCTAAGTC	6.88599	0.80708	0
		AAGACCAAGCTGGCTA	12.0515	2.67804	0
		AAGACCAAGGAAGTAT	6.21947	1.42898	0
		AAGACCAAGGCTGGCT	8.69878	-5.17123	0
		AAGACCAAGGGCTTAT	7.9908	0.0661063	0
		AAGACCAAGTAATCCA	8.34768	3.32645	0
		AAGACCAAGTATTGGC_1	5.37138	1.12632	0
		AAGCAAGTCATGACCG	15.1576	-4.5045	0.834183
		AAGCAAGTCGAGGAAC	5.28546	1.52469	0
		AAGCAAGTCGATTATG	4.89119	1.51739	0
		AAGCAAGTCGGTTACG	8.68049	-5.22838	0
		AAGCAAGTCGGTTTCC	5.67707	3.22686	0
		AAGCATGAGCACAGGG	12.532	-6.16605	0
		AAGCATGAGCACGTTG	11.8156	4.15581	1.4086
		AAGCATGAGCATGGTT	5.59858	1.33534	0
		AAGCATGAGCGCATTG	12.0963	6.96714	0
		AAGCATGAGGACCTGC_1	17.1736	-2.47228	0
		AAGCATGAGGATTGCT	9.1687	0.747587	0
		AAGCATGAGGTGAAAT	14.9451	-0.182492	0
		AAGCATGAGTAGGCGG	4.90314	2.30674	0
		AAGCATGAGTTAGTGC	7.52996	0.101247	0
		AAGCCACGTAACCACA	7.33018	1.46757	0
		AAGCCACGTACCGTTT	5.27012	-5.0595	0
		AAGCCACGTATTGTCC	8.7054	0.750311	0
		AAGCCACGTCAGGCAT	6.27804	0.544218	0
		AAGCCACGTCAGTAAT	10.1681	-4.62789	0
		AAGCCACGTGTTTGCT	5.44827	1.44958	0
		AAGCCACGTTCCTGAT	14.0491	-4.4428	0
		AAGCCACGTTGAGCCG	5.91878	1.66001	0
		AAGCCACGTTTACTTG	7.1138	0.868369	0
		AAGCCACGTTTGAGCA	16.71	-6.16515	0
		AAGCCACGTTTGCTGT	8.71914	-4.92759	0
		AAGCCTCCAAGCTAAA_1	5.88643	1.3353	0
		AAGCCTCCAATAACGA	6.89003	-0.636813	0
		AAGCCTCCAATTTAGC	6.63925	0.707674	0
		AAGCCTCCACCTAAGC	8.77834	2.31219	0
		AAGCCTCCACCTCAGG	9.71288	4.05419	0
		AAGCCTCCATATAACC	11.0362	-1.3492	0
		AAGCCTCCATGCTCCC	3.33173	-1.69329	0
		AAGCCTCCATTGACAT	6.69555	1.20331	0
		AAGCCTGTCAACCAAC	7.76935	0.874919	0
		AAGCCTGTCAGGCTAT	5.58184	0.910026	0
		AAGCCTGTCCAAACAC	16.5451	-1.3927	0
		AAGCCTGTCCTAAGTA	14.3969	2.94238	0
		AAGCCTGTCGATATTG	11.4125	1.491	0
		AAGCCTGTCGCCTAAG	11.4357	4.72849	0
		AAGCCTGTCGGTAACT	13.6159	-6.7764	0
		AAGCCTGTCTACCTCA	14.8176	-6.18916	0
		AAGCCTGTCTGTGCCT	7.42848	0.690611	0
		AAGCCTGTCTTGCAAA	15.2486	-2.60279	0
		AAGCCTTAGAACCTAC	5.7805	1.67245	0
		AAGCCTTAGAGGAGGA	5.37942	1.62301	0
		AAGCCTTAGCAAGACA	7.89725	0.183161	0
		AAGCCTTAGCTAAAGG	6.00711	1.30258	0
		AAGCCTTAGCTGTAAC	12.4997	6.27778	0
		AAGCCTTAGGAGCATA	6.79258	0.433017	0
		AAGCCTTAGGCTGTGC	13.8697	2.24239	0
		AAGCCTTAGTTGGATC	5.52662	-5.93802	0
		AAGCGAATCAATAGCC	16.1628	-4.15915	0
		AAGCGAATCAATGACC	11.5803	7.23808	0
		AAGCGAATCATAAGCC	6.32543	1.20278	0
		AAGCGAATCATTGCGG	13.1366	0.194149	0
		AAGCGAATCCTAGTTT	16.8802	-4.14348	0
		AAGCGAATCGCTTGCT	5.213	1.39956	0
		AAGCGAATCTAACCTT	6.98627	0.867443	0
		AAGCGAATCTCCATGC	7.40809	0.684104	0
		AAGCGAATCTTGTCTG	15.148	-1.20776	0
		AAGCGAGGTAACGTGC_1	10.6078	-2.52559	0
		AAGCGAGGTAGCCTAA	7.25591	1.78447	0
		AAGCGAGGTCATCAAG	14.7957	-5.21533	0
		AAGCGAGGTCCAAGAC	8.94088	-4.22388	0
		AAGCGAGGTCGTAAAT	18.9354	6.30434	0
		AAGCGAGGTGAGGTGA	14.474	1.93334	0
		AAGCGAGGTGCTTTAC	16.1636	-5.40344	0
		AAGCGAGGTGTTGCAA	6.93833	-0.634482	0
		AAGCGAGGTTAGCATG	16.4632	-5.70711	0
		AAGCGAGGTTTATCGC	5.92406	-0.188894	0
		AAGCGAGGTTTGGGCG	7.48581	-3.19597	0
		AAGCGCTGTAACAGGG	5.48852	1.53027	0
		AAGCGCTGTCCTAATC	9.38916	-11.3305	0
		AAGCGCTGTGATGGCT_1	6.33014	-3.11465	0
		AAGCGCTGTGCTCCAC	5.0626	1.46387	0
		AAGCGCTGTGGAGCAA	5.34246	-5.15767	0
		AAGCGCTGTTAATGCG	5.08059	-2.22308	0
		AAGCGCTGTTCCGCAC	5.69909	1.38543	0
		AAGCGGGTCACTTTAC	12.1161	-2.43223	0
		AAGCGGGTCATGGTTA	5.35555	1.50355	0
		AAGCGGGTCATTGACA	5.45997	2.30471	0
		AAGCGGGTCCCTGGAA	15.2748	-3.89861	0
		AAGCGGGTCCTGCGAA	12.1053	-7.06403	0
		AAGCGGGTCTGGCATG	6.00158	0.438182	0
		AAGCGTTTCACAAGCT_1	7.08119	0.0832023	0
		AAGCGTTTCACCAATA	6.05668	0.907594	0
		AAGCGTTTCCACCTTA	5.60602	0.535527	0
		AAGCGTTTCCCATAGG	10.4095	-3.62859	0
		AAGCGTTTCCGTCCAT	13.5766	-0.553335	0
		AAGCGTTTCCTTCTAG	6.33903	1.01692	0
		AAGCGTTTCGATAACC_1	5.66541	0.726408	0
		AAGCGTTTCGGTTTGG	5.24893	1.52619	0
		AAGCGTTTCTTAGGGT	5.57703	1.26797	0
		AAGCGTTTCTTGGACG	6.13904	1.20163	0
		AAGCTAGAGCAGGCCT	18.1714	2.00667	0
		AAGCTAGAGCATCCAG	4.99823	1.74182	0
		AAGCTAGAGCGAGGTG	5.09138	1.64018	0
		AAGCTAGAGCTGGACC	6.02767	1.30446	0
		AAGCTAGAGCTGTCAG	13.1094	0.933816	0
		AAGCTAGAGGAACCAA	11.9754	-0.595302	0
		AAGCTAGAGGAAGCTA	7.81209	0.753624	0
		AAGCTAGAGGCATTGT	5.57341	1.14802	0
		AAGCTAGAGGCTGTCA	5.20398	1.59333	0
		AAGCTAGAGGTCCTGA	5.6193	1.24544	0
		AAGCTAGAGGTTACGT	4.70634	1.81412	0
		AAGCTAGAGTGAGCGG	14.6013	-5.98778	0
		AAGCTATGTCCTTTAA	4.99241	-3.60913	0
		AAGCTATGTGCTAGCG	6.49826	1.40428	0
		AAGCTATGTGGTTCTT	6.07374	1.04204	0
		AAGCTATGTTAAGCCA	7.76092	0.522671	0
		AAGCTATGTTCCATTA	12.5682	-3.36106	0
		AAGCTATGTTGCAATG	10.2089	-5.57801	0
		AAGCTCCCAACACCTA	12.9285	5.44668	0
		AAGCTCCCAATAGCAA	16.5541	-2.61015	0
		AAGCTCCCACCTATAG	7.72194	0.777023	0
		AAGCTCCCAGCTTAAT	15.1944	1.39368	0
		AAGCTCCCATTAGGCC	9.51851	-0.946819	0
		AAGCTTGGTCAATACG	10.0335	-2.48705	0
		AAGCTTGGTCATCATC	10.8399	0.863302	0
		AAGCTTGGTCATTAGG	5.86233	-5.6366	0
		AAGCTTGGTCCCGAAG	6.76801	0.206771	0
		AAGCTTGGTGACATGC_1	15.5475	-5.03014	0
		AAGCTTGGTGCAATGC	20.422	0.489921	0
		AAGCTTGGTTACGCGG	15.268	0.569667	0
		AAGCTTGGTTAGCGTA	17.6382	6.75294	0
		AAGGAAGCACCTGCCT	9.56035	-12.2513	0
		AAGGAAGCACGGTTTA	9.74116	2.64713	0
		AAGGAAGCAGATTCAT	8.10242	-10.2881	0
		AAGGAAGCAGCAAATA	8.3972	0.998033	0
		AAGGAAGCAGGACCAA	14.5465	-3.49304	0
		AAGGATCCAATAATGG	6.7997	0.68316	0
		AAGGATCCAATATACC	11.2022	2.16855	0
		AAGGATCCACACTAAT	12.0043	2.06502	0
		AAGGATCCACCTGGTG	6.70473	-3.67824	0
		AAGGATCCACGAATTT	14.4299	-0.631133	0
		AAGGATCCAGAGAGCC	16.8285	-1.36999	0
		AAGGATCCAGCTAACC	6.78541	-3.35991	0
		AAGGATCCAGGAACTG	4.79709	1.00107	0
		AAGGATCCAGTATGTT	7.13828	0.58162	0
		AAGGATCCATGCATAT	4.79048	2.49884	0
		AAGGATCCATGTGGGA	9.84697	4.40784	0
		AAGGATCCATTAGCCA	12.4633	-3.46148	0
		AAGGATGTCACCAATA_1	7.97097	-2.98483	0
		AAGGATGTCAGAAACG	14.8735	-6.55077	0
		AAGGATGTCATGGTGT	16.6359	-4.17157	0
		AAGGATGTCATGTTTC	10.0929	-0.331119	0
		AAGGATGTCCCTGATC	7.38107	0.863736	0
		AAGGATGTCCTTGCGT_1	5.71077	1.31588	0
		AAGGATGTCGCTAGCA	18.0775	2.99279	0
		AAGGATGTCTCATCAT	6.88926	0.958001	0
		AAGGATTAGCAAGGTA_1	18.4863	-4.16509	0
		AAGGATTAGCATGTCG	9.16995	-2.38636	0
		AAGGATTAGCCACAAT	5.46593	1.13588	0
		AAGGATTAGCCGCAGT_1	5.01509	-0.0308027	0
		AAGGATTAGGCTGTCA	12.4354	-4.56975	0
		AAGGATTAGGTCGAGG	15.1983	-5.03464	0
		AAGGATTAGTAACTCA	16.0256	-4.94575	0
		AAGGATTAGTTAGTTG	5.45968	1.34522	0
		AAGGATTAGTTATCTC_1	12.3767	4.70628	0
		AAGGCCCTCACTAATG	14.9617	-1.49953	0
		AAGGCCCTCATGCGTG	16.3489	-2.35806	0
		AAGGCCCTCATTACAG	4.40978	0.342945	0
		AAGGCCCTCATTAGTG_1	5.65235	1.38784	0
		AAGGCCCTCCAGGTTG	6.72351	0.761413	0
		AAGGCCCTCCGCATGA	14.9717	-1.58567	0
		AAGGCCCTCCGCTAGA_1	6.4673	1.00171	0
		AAGGCCCTCCTAAATG	11.9658	0.314872	0
		AAGGCCCTCCTGAATA	11.5964	0.512617	0
		AAGGCCCTCCTTAAGA	8.51393	-10.1709	0
		AAGGCCCTCTATTGTC	12.5776	-6.71206	0
		AAGGCCCTCTCATCAT	7.55043	0.838864	0
		AAGGTATAGAATCGCT	8.9356	-2.38357	0
		AAGGTATAGCGAGGTG	17.6739	-1.1394	0
		AAGGTATAGCGCTAAT	9.87999	3.29151	0
		AAGGTATAGCTGAGGG	5.60204	1.634	0
		AAGGTATAGCTGTAAC	5.82203	1.21604	0
		AAGGTATAGCTGTACG	5.75051	1.29591	0
		AAGGTATAGGGATGCG_1	5.54221	1.38694	0
		AAGGTATAGGTTAGAG	5.29983	1.50123	0
		AAGGTATAGTCATGCG	6.04979	0.655	0
		AAGGTATAGTGAAGTG	4.88621	1.61798	0
		AAGGTATAGTGAGCGG	8.90723	1.0538	0
		AAGGTCAAGACAGGTA	5.881	0.838199	0
		AAGGTCAAGCTAGAAG	7.44788	1.99478	0
		AAGGTCAAGCTTCTCA	5.4979	-0.490358	0
		AAGGTCAAGTCACTCC	16.4201	-6.19479	0
		AAGGTCAAGTCATTAG	19.3889	-1.30949	0
		AAGGTGCAGATGGACA	6.64505	1.09438	0
		AAGGTGCAGGGCTTTG	8.05595	0.717716	0
		AAGGTGCAGTAACAGG_2	5.3257	-2.76836	0
		AAGGTGCAGTGTGATC	15.6756	-4.33686	0
		AAGTAGCCAATGAATG	13.9191	3.70828	0
		AAGTAGCCACAACAGG	9.54547	-1.40055	0
		AAGTAGCCACATGCTA	5.86213	0.633074	0
		AAGTAGCCACCAAAGG	5.7332	1.2114	0
		AAGTAGCCACCTAATG_1	11.8048	4.21748	0
		AAGTAGCCACGAATCC	6.20642	1.32928	0
		AAGTAGCCACTTACAG_1	5.14107	1.44994	0
		AAGTAGCCAGAAACGT	5.7374	1.34788	0
		AAGTAGCCAGCTCAAC	13.2489	3.28068	0
		AAGTAGCCAGGTTAAA	5.10732	-2.09072	0
		AAGTAGCCATAGACTT	11.9385	-11.5735	0
		AAGTAGCCATCCATCT	7.53415	0.498705	0
		AAGTAGCCATCGCTCC	11.7438	-6.6643	0
		AAGTCTATCAACCAAC	6.0593	1.42762	0
		AAGTCTATCAATGTCA	6.0185	0.713205	0
		AAGTCTATCACCTGTC	4.99048	-4.47836	0
		AAGTCTATCATAACTG	10.1162	2.30688	0
		AAGTCTATCATAGACC	12.6006	-6.63331	0
		AAGTCTATCATGCCTC	15.2023	-5.70597	0
		AAGTCTATCCTAGTAA	11.1058	-10.6387	0
		AAGTCTATCCTCCTAA	17.6121	-1.66944	0
		AAGTCTATCGTTTCGC	5.51176	1.42073	0
		AAGTCTATCTCTAGCC	10.0952	0.568237	0
		AAGTGAAGTAATGACT	5.99436	1.26314	0
		AAGTGAAGTATTACCC	5.99994	1.46727	0
		AAGTGAAGTTGGCGTG	13.0162	-2.63131	0
		AAGTGCAAGCCTGAGC	5.47515	-2.94172	0
		AAGTGCAAGCTCATAA	8.94965	-1.8837	0
		AAGTGCAAGCTGAGGG	16.8048	-4.47049	0
		AAGTGCAAGGAACGGT_1	12.3444	-4.11387	0
		AAGTGCAAGGTTACAC	5.92935	1.47265	0
		AAGTGCAAGTCATGCG	5.63918	0.439858	0
		AAGTGCAAGTTGTCAA	15.7751	-0.767915	0
		AAGTGTTGTAGCTGGT	12.8599	-1.70801	0
		AAGTGTTGTAGGATCC	12.0082	-11.018	0
		AAGTGTTGTCAATACG_1	12.315	-7.46351	0
		AAGTGTTGTTAACGAT	10.9063	2.52693	0
		AAGTGTTGTTACGCGG	5.87648	1.43588	0
		AAGTGTTGTTCAAGAT	18.8407	6.02231	0
		AAGTGTTGTTTACCGT	18.1952	-4.4787	0
		AAGTTACGTCCTAGTT	3.5092	0.991283	0
		AAGTTACGTGCAACTA	12.8189	-7.0122	0
		AAGTTACGTTAAATGC	8.56298	-10.3252	0
		AAGTTACGTTAAGTGT	14.513	-1.68353	0
		AAGTTACGTTCAAGAT	7.12665	-0.612473	0
		AAGTTACGTTCGCGCT	10.244	3.09812	0
		AAGTTACGTTGAGGTC	14.7485	0.498194	0
		AAGTTAGCAACAACAA	6.49746	0.738317	0
		AAGTTAGCAACTGGCT	9.20846	-6.97165	0
		AAGTTAGCAAGCGAGC_1	14.3062	-2.70909	0
		AAGTTAGCAAGGATTA	5.43625	1.36972	0
		AAGTTAGCACGGTACT	18.2818	-4.49106	0
		AAGTTAGCAGCAAGGC_1	15.9099	-3.36791	0
		AAGTTAGCAGCACGAA	6.58794	1.09301	0
		AAGTTAGCAGGCGAGT	4.94112	1.66938	0
		AAGTTAGCATAAGTCT	11.7142	0.167658	0
		AAGTTAGCATCATGGC	12.0619	3.08753	0
		AAGTTAGCATCCGTAA	14.7436	-1.69774	0
		AAGTTTGTCAAGTGTC	16.7605	-4.27923	0
		AAGTTTGTCACCAATA	6.62733	0.927393	0
		AAGTTTGTCAGTGAAG	5.44619	-5.113	0
		AAGTTTGTCATAACCA_1	16.6343	-5.53718	0
		AAGTTTGTCATAATCG	14.6922	-6.43736	0
		AAGTTTGTCGTTACAA	11.3822	-11.0903	0
		AAGTTTGTCTCACAAA	9.64017	-4.12622	0
		AAGTTTGTCTTGGATA	6.44063	0.443295	0
		AATAACCGTACCTTAC	16.856	-4.04965	0
		AATAACCGTATTCGTC	3.58109	-0.144556	0
		AATAACCGTCGCAATA	5.42335	-2.5042	0
		AATAACCGTGCTTACT	17.1525	-2.59533	0
		AATAACCGTTTGCGCC	14.1507	2.47489	0
		AATAACCGTTTGGCTT	5.99391	-1.13276	0
		AATACCGGTCACAAAT	16.701	-0.0452909	0
		AATACCGGTCGACTAA	13.842	-2.86066	0
		AATACCGGTGTTTGTC	12.9337	-1.63962	0
		AATACCGGTTGAAGCC_1	7.31711	-4.74549	0
		AATACCGGTTTCCTCC	16.4407	-5.83565	0
		AATAGAGGTAATCGGC	17.2106	7.03321	0
		AATAGAGGTACCTTAC	6.0232	1.32573	0
		AATAGAGGTAGCAGCT	14.4834	-5.88991	0
		AATAGAGGTCCTAAGA	5.37273	1.16905	0
		AATAGAGGTCGTTACT	14.8285	-4.71507	0
		AATAGAGGTTCATCTA_1	8.56578	-6.7204	0
		AATAGAGGTTCGCTCA	7.01318	-1.42615	0
		AATAGAGGTTGGATCA	18.2939	2.0988	0
		AATAGAGGTTGTGATG	8.45436	0.0375795	0
		AATAGCTGTATGTGGC	16.6505	-6.1471	0
		AATAGCTGTCCCGGAA	6.00056	1.13622	0
		AATAGCTGTGAGGTAG	5.91092	0.720496	0
		AATAGCTGTGAGGTGA	6.22397	0.894323	0
		AATAGCTGTGATTTGG	6.00231	1.30676	0
		AATAGCTGTGCATTAG	17.8333	-3.23477	0
		AATAGCTGTGGTTCCC	9.57958	-0.759938	0
		AATAGCTGTGTAACCA	7.43994	-0.0510175	0
		AATAGCTGTTATCGAG	13.4329	-12.0579	0
		AATAGCTGTTGTAAAC	4.48727	0.859979	0
		AATAGCTGTTTCAGGA	12.8126	-3.62573	0
		AATAGCTGTTTGAGGC	9.62063	-0.340062	0
		AATATCCCAACTAACT	5.67293	1.51518	0
		AATATCCCAATCATGT	6.60225	1.03802	0
		AATATCCCAATCGCAC	13.6661	-11.2925	0
		AATATCCCACAACAAA	11.6073	5.34847	0
		AATATCCCACAGAACG	9.19854	-4.03358	0
		AATATCCCACTTACAG	10.8807	-2.40114	0
		AATATCCCAGGACACA	6.48314	0.775308	0
		AATATCCCAGGCTGTT	7.55482	0.3569	0
		AATATCCCATAATCCG	11.8083	0.849432	0
		AATATCCCATGAAATG	5.67873	-1.29794	0
		AATCAGGAGACTTACA	11.3762	-7.67297	0
		AATCAGGAGAGAAGGG	4.50033	1.90258	0
		AATCAGGAGAGGAAGG	5.196	1.56678	0
		AATCAGGAGCATGTTA	5.47093	1.30972	0
		AATCAGGAGGTCGATT	5.06679	0.936917	0
		AATCATCCAAACGGGC	8.53071	-7.07618	0
		AATCATCCAATAAGCA	4.70842	-5.71542	0
		AATCATCCAGTAGCCT	13.4255	-0.352658	0
		AATCATCCATACCCGG	16.5708	-6.54941	0
		AATCATCCATAGCGAG	6.19846	1.11449	0
		AATCATCCATCCATCT	15.2063	1.54425	0
		AATCATCCATGTTTGG	4.92769	-5.9444	0
		AATCATGTCACACAGT	6.08271	1.37823	0
		AATCATGTCACTAATG	11.3707	5.78214	0
		AATCATGTCATAACCA	6.82255	-0.191699	0
		AATCATGTCCTGGTGA	10.2014	-7.17419	0
		AATCATGTCGCTAGAT	11.2701	5.79656	0
		AATCATGTCGGGATTT	5.33989	1.35122	0
		AATCATGTCTCGCCTG	6.26856	1.05614	0
		AATCCATCAAACATAG	14.7853	0.222428	0
		AATCCATCAAGCCACT	12.494	-3.82577	0
		AATCCATCAATAACCT	9.59962	-0.49328	0
		AATCCATCAATGAATG	9.497	-12.0506	0
		AATCCATCACAAAGCG	11.4958	-10.7012	0
		AATCCATCACAACCTA	10.8037	-2.20423	0
		AATCCATCACCTGCCT	8.78346	-4.08674	0
		AATCCATCAGGCCTTG	8.67675	1.29715	0
		AATCCATCAGTAAAGC	5.33977	1.20042	0
		AATCCATCAGTAAGTA	6.2516	1.16192	0
		AATCCATCATCCCTCA	6.72985	0.831198	0
		AATCCATCATTGTCCT	7.44248	0.741415	0
		AATCCCTGTAATGACT_1	15.5023	-1.65582	0
		AATCCCTGTATTGCAG	16.1548	-1.69855	0
		AATCCCTGTATTTGGG	8.32999	-1.40966	0
		AATCCCTGTCACCTAT	9.16385	-10.4729	0
		AATCCCTGTCCTTTAA	16.8355	-5.1921	0
		AATCCCTGTGCTCACC	5.86252	1.47791	0
		AATCCCTGTTAAGCTG	16.1599	-5.51063	0
		AATCCCTGTTAGCCAA	8.4799	-0.121217	0
		AATCCCTGTTGTTGGA	7.49558	-2.04406	0
		AATCCGTAGACAGGTA	5.5902	0.208021	0
		AATCCGTAGCCTCTGT	11.7153	1.00953	0
		AATCCGTAGCCTGACA_1	7.01433	0.870449	0
		AATCCGTAGCGCCTTT	11.8263	-4.57091	0
		AATCCGTAGGCCCAGT	7.45566	2.46652	0
		AATCCGTAGGCGCATC	12.0544	-10.7334	0
		AATCCGTAGTCATTTC	6.85876	0.760921	0
		AATCCTAAGACAAACG	7.51728	-3.02728	0
		AATCCTAAGCACTAGT	12.4551	5.4046	0
		AATCCTAAGCCGGTAC	8.78171	-1.76404	0
		AATCCTAAGCTGGCTA	8.57363	1.47619	0
		AATCCTAAGGACCTCA	3.35349	-1.70253	0
		AATCCTAAGGTCGATT	14.2472	2.083	0
		AATCGCCCAACTAGGG	5.99557	0.294669	0
		AATCGCCCAATCCTGA	9.56489	-0.845583	0
		AATCGCCCACAAAGGT	12.5263	-2.06214	0
		AATCGCCCAGCTCAAC	12.0365	-1.16699	0
		AATCGCCCAGGTTTGC	4.87108	0.310983	0
		AATCGCCCAGTGAACG_1	6.53978	0.959764	0
		AATCGCCCATTATGCG	10.5103	1.77491	0
		AATCTCAAGCAATAGG_1	17.0323	-0.850446	0
		AATCTCAAGCGCAATT	3.71513	2.73673	0
		AATCTCAAGCTCCTAC	11.094	-7.8974	0
		AATCTCAAGGAAGCAC	5.21498	1.28527	0
		AATCTCAAGGCAGGTG	12.7982	1.55926	0
		AATCTCAAGGCTAATC	6.72663	0.892224	0
		AATCTCAAGTTACCGG	11.9894	-4.73752	0
		AATCTTGAGAAAGCAT	5.48827	1.50082	0
		AATCTTGAGAGGAGTC	12.0792	-7.06686	0
		AATCTTGAGATGGACA_1	5.473	1.40487	0
		AATCTTGAGCTGCACA	7.05269	0.931643	0
		AATCTTGAGCTGGCTA	5.63606	1.09636	0
		AATCTTGAGGCTGTGC	8.80425	0.424328	0
		AATCTTGAGGGTGAAC	5.52323	1.46697	0
		AATCTTGAGTCATGCG	5.34873	-2.73704	0
		AATCTTGAGTTAGAGG	12.466	-3.57615	0
		AATGAAGGTAGTTAAC	11.6941	-5.46879	0
		AATGAAGGTCGCAAAC	7.69787	0.261364	0
		AATGAAGGTGACATGC_1	5.9672	0.530975	0
		AATGAAGGTGATCAGC	9.46523	1.193	0
		AATGAAGGTGCACGCA	11.3104	-7.7254	0
		AATGAAGGTGCCTCAC	11.4487	-1.08519	0
		AATGAAGGTGGTGAGA	3.31169	3.36015	0
		AATGAAGGTTAGGACC	5.97601	1.16137	0
		AATGCAACAAAGCTAA_1	11.1274	-7.85471	0
		AATGCAACAACAGGTG	11.8417	-2.27433	0
		AATGCAACAAGCTTTG	9.58884	-8.84005	0
		AATGCAACAAGGTAAC	7.52881	1.11294	0
		AATGCAACAATGCGCT	8.82067	-0.384353	0
		AATGCAACAATTGAGA	11.2776	-11.1968	0
		AATGCAACACCTCAGG	17.0647	-3.38516	0
		AATGCAACAGAGGCTA	15.0745	-4.49584	0
		AATGCAACAGCCAGAA	6.36911	-2.43879	0
		AATGCAACAGGATAAC	12.2904	-6.06264	0
		AATGCAACAGGCCTTG	6.58523	-0.286691	0
		AATGCAACAGTCTATG	10.6505	-7.86799	0
		AATGCAACATCGCTTT	16.1921	0.503388	0
		AATGCATGTAATCGCA	10.6319	4.48584	0
		AATGCATGTATTGGTG	3.93655	-1.22525	0
		AATGCATGTCAGGCAT	6.15133	1.0574	0
		AATGCATGTCATGAGC	16.92	-2.26001	0
		AATGCATGTCTTGCTG	11.8941	-0.108179	0
		AATGCGCGTACGGTAC	13.8997	-0.19231	0
		AATGCGCGTTACATCC	5.95503	-0.710667	0
		AATGCGCGTTGAAGCC	2.88452	3.40799	0
		AATGCGCGTTGCGCGA	13.745	3.57058	0
		AATGGCGCAACAACAA	17.1883	-3.87468	0
		AATGGCGCAATCCTAG	8.27041	0.218738	0
		AATGGCGCAATGCGCT	8.77733	-2.05837	0
		AATGGCGCACAGGGAC	12.8698	-1.33881	0
		AATGGCGCACTTAACG	11.2971	5.762	0
		AATGGCGCAGCAAATA	11.6964	4.91452	0
		AATGGCGCAGGCGATA	17.9778	3.14805	0
		AATGTCATCCGCCAAA	7.09927	-1.20497	0
		AATGTCATCCTGGCTT	7.95996	-3.31167	0
		AATGTCATCTTGCAGG	15.84	-5.90888	0
		AATGTCCAGAAAGCAT	5.64085	1.3566	0
		AATGTCCAGAGCCGCT	6.44612	1.2383	0
		AATGTCCAGCACGTTG	6.9207	0.931866	0
		AATGTCCAGCATTATG	3.65678	0.97586	0
		AATGTCCAGCCTGATG	16.6553	-2.541	0
		AATGTCCAGCTGGACC_1	6.34531	1.30075	0
		AATGTCCAGGAACACA	17.974	3.2119	0
		AATGTCCAGGCCGGAA	8.36844	-0.413357	0
		AATGTCCAGGTCCTAG	7.94818	0.117673	0
		AATGTCCAGGTCGATT	5.1248	1.85247	0
		AATGTCCAGGTTACAC	12.6246	2.48935	0
		AATGTCCAGTCAGGCC	16.0779	4.4865	0
		AATTACCCAACAGCCT	9.11107	-6.51098	0
		AATTACCCAATTGAGA	13.823	0.571791	0
		AATTACCCAATTTAGC	10.5112	-3.01319	0
		AATTACCCACTAGCGT	11.1345	-4.10873	0
		AATTACCCAGGCTACT	16.1456	-5.60287	0
		AATTACCCAGGTTATT	8.19495	-2.89731	0
		AATTACCCATGCTATG	11.5613	-1.09266	0
		AATTAGCGTAAGGTCC	13.9621	0.0572847	0
		AATTAGCGTACGCGCA	5.78734	1.2743	0
		AATTAGCGTCTTACTA	6.16189	-2.41942	0
		AATTAGCGTTATCGAG	16.8513	-4.06247	0
		AATTAGCGTTCCAGGG_1	4.53647	-5.33765	0
		AATTAGCGTTTACCGT	15.5689	2.02347	0
		AATTAGGCACATGCTA	11.6686	-6.20022	0
		AATTAGGCACCGGTAT	6.94648	-6.38596	0
		AATTCGTCAAACAACA	4.94238	-0.0918124	0
		AATTCGTCAAGGTAAC	5.28665	-2.5367	0
		AATTCGTCACCTAAGC	7.44152	0.693112	0
		AATTCGTCACTATGGC	15.1689	0.517367	0
		AATTCGTCAGGCTGTT	9.67066	3.05775	0
		AATTCGTCAGTCTAGC	6.81552	-0.843348	0
		AATTGACGTAAACAAG	20.3654	-1.7489	0
		AATTGACGTAAGTCGC	5.42931	-1.98153	0
		AATTGACGTAGGATCC	17.908	-4.19103	0
		AATTGACGTAGGTTGC	15.6991	-3.85475	0
		AATTGACGTATACTGG	13.4562	3.4296	0
		AATTGACGTATCTGGA	6.35816	0.918105	0
		AATTGACGTCATGAGC	9.05511	-3.0118	0
		AATTGACGTCCGTAGG_1	6.44976	1.03081	0
		AATTGACGTGAGCAAG	16.1011	-3.92928	0
		AATTGACGTGATCAGC	7.39175	-2.94668	0
		AATTGCCAGAGCAAGC	16.4043	-3.02309	0
		AATTGCCAGCTCCCTG	6.81889	-1.53073	0
		AATTGCCAGCTTAACA	11.6654	2.44995	0
		AATTGCCAGGCGAATA	7.17774	0.678546	0
		AATTGCCAGGCTTAAC	7.7443	-2.09264	0
		AATTGCCAGGTCGATT	6.67547	0.577433	0
		AATTGCCAGTAGGATG_1	6.60937	0.952177	0
		AATTGCCAGTGACCTG	6.72432	1.07332	0
		AATTGCCAGTTAGTTG	10.4297	3.66203	0
		AATTGCTCAAACGCGA	12.1429	-4.04593	0
		AATTGCTCAACAGGTG	9.18024	0.411411	0
		AATTGCTCAACCTGGT_1	9.89922	-6.19211	0
		AATTGCTCAACTGGCT	10.3622	-2.60231	0
		AATTGCTCACCAAAGG	6.36865	0.934294	0
		AATTGCTCACCTAAGC	15.8946	-2.42557	0
		AATTGCTCACGAATTT	15.25	-5.88577	0
		AATTGCTCAGCATGGA	6.21766	1.25476	0
		AATTGCTCAGCTCAAC	9.23617	-4.6696	0
		AATTGCTCATGAATAG	10.5013	-4.57229	0
		AATTGCTCATTCCTCG	5.2608	-3.42951	0
		AATTGGACAAACCCTA	4.94563	1.57967	0
		AATTGGACAACAGGAT	6.63868	0.158596	0
		AATTGGACAATGCCTA	6.63326	0.799421	0
		AATTGGACAATTAACC	9.30374	-11.2581	0
		AATTGGACACAGCCTG	8.30145	-10.2341	0
		AATTGGACACCTACGG	6.63387	-0.12223	0
		AATTGGACACTTGTTC	9.73615	-0.0339697	0
		AATTGGACAGCTTAGC	5.89042	1.45521	0
		AATTGGACAGGCTAGA	4.78468	1.73935	0
		AATTGGACAGTTTGGC	5.52206	-0.395317	0
		AATTGGACATCCAGGT	10.5941	4.30193	0
		AATTGGACATGTTGGC	14.2078	-6.3554	0
		AATTGGACATTAAACC	9.80476	0.283861	0
		AATTGGACATTGTCAG_1	9.50349	-3.47083	0
		AATTGGGAGCACTAGT	6.09661	1.94687	0
		AATTGGGAGCATTATG	12.4481	5.08162	0
		AATTGGGAGCGATAGA	15.2642	1.17537	0
		AATTGGGAGCTATGAC	5.99477	0.780615	0
		AATTGGGAGCTGGCTA	10.5627	-3.43873	0
		AATTGGGAGGCTACAT	5.83505	1.19042	0
		AATTGGGAGGTAACGA	13.8925	-3.58105	0
		AATTGGGAGTTGGGCC	11.7038	1.14315	0
		AATTGTGTCAATGTGC	10.7409	4.22243	0
		AATTGTGTCACCAATA	9.75342	0.377944	0
		AATTGTGTCCCTCGCA	10.6659	-6.5836	0
		AATTGTGTCCCTGTTA	5.8786	1.17544	0
		AATTGTGTCCGCACAA_1	9.13547	-6.10865	0
		AATTGTGTCCGCTAGA	3.65339	-1.68304	0
		AATTGTGTCGCACACA	14.5818	-3.08334	0
		AATTGTGTCGTCATTT	8.8737	-3.23526	0
		AATTTCCTCGCATTAA	4.13858	0.847704	0
		AATTTCCTCTCGCCCA	12.6592	-3.9427	0
		AATTTCCTCTTAGCGG	5.6574	1.49063	0
		AATTTGCCAAATTCGT	6.34855	0.827585	0
		AATTTGCCAACGTGCT	6.15441	0.988811	0
		AATTTGCCAAGGTAAC_1	3.56524	-0.4536	0
		AATTTGCCAATTGAAG	8.75147	-0.22658	0
		AATTTGCCACAAGCCT_1	15.8895	-4.00749	0
		AATTTGCCACACCAAC	8.80814	-1.33389	0
		AATTTGCCACCTGCTC	6.2838	0.702215	0
		AATTTGCCACCTGGTG	6.40808	1.16928	0
		AATTTGCCACTGACTA	10.6425	-5.36955	0
		AATTTGCCAGTGAACG	13.2323	-3.38067	0
		AATTTGCCAGTTTACG	6.07078	-1.68217	0
		AATTTGCCATAACGGG	9.23279	-6.66374	0
		AATTTGCCATAATGTC	16.7101	-0.137418	0
		AATTTGCCATCCTAGA	6.46083	-0.499882	0
		AATTTGCCATTCAGCA	5.83813	-1.75183	0
		AATTTGCCATTGGGAG	4.68161	-0.0373438	0
		AATTTGCCATTGTCCT	9.52196	-12.761	0
		AATTTGGTCACGCATG	12.1769	-0.994097	0
		AATTTGGTCCGTTAAA	10.1102	-5.76276	0
		AATTTGGTCCTAGTCC	17.2431	-3.37424	0
		AATTTGGTCCTGTTCA	14.9916	2.84341	0
		AATTTGGTCCTTTACG	8.7463	-1.47587	0
		AATTTGGTCGAGGAAC	5.32434	1.46999	0
		AATTTGGTCGATTTAG	9.30169	-5.99131	0
		AATTTGGTCTGTAAGC	6.02237	1.1422	0
		ACAAACTGTACGATTG	9.24128	-3.80282	0
		ACAAACTGTAGCTGGT	7.40233	-0.139469	0
		ACAAACTGTCACACCC	16.2276	-0.175818	0
		ACAAACTGTCCTAATC	13.1716	-12.1812	0
		ACAAACTGTGTCCAAA_1	10.9904	4.77264	0
		ACAAACTGTTAGTACG	7.73724	-3.08562	0
		ACAAACTGTTATGTGG	17.2878	5.8364	0
		ACAAACTGTTGCCTCA	7.67596	0.222193	0
		ACAAACTGTTGGATCA	12.8325	-1.10704	0
		ACAAACTGTTGTTGGA	9.57759	-2.78322	0
		ACAAACTGTTTCGCGC	6.71316	-5.2518	0
		ACAAAGGTCATCCTGC_1	3.39696	0.710819	0
		ACAAAGGTCATGCTTT	12.3581	-6.21083	0
		ACAAAGGTCCAAGTTA	5.31449	1.2345	0
		ACAAAGGTCCTAGTTT	7.33928	0.797582	0
		ACAAAGGTCCTTAATC	15.0091	0.546045	0
		ACAAAGGTCGATATTG	6.13414	0.967669	0
		ACAAAGGTCGCTAAGT	5.7008	1.55493	0
		ACAAAGGTCGTGCTAG	10.8324	-3.20844	0
		ACAAAGGTCTCACAAA	7.53354	0.247459	0
		ACAACAACAACAACAA	6.15741	-0.605197	0
		ACAACAACAATATGGA	13.0793	0.736336	0
		ACAACAACATTGTGCA	12.1559	-3.31168	0
		ACAACACTCATCCTAT	9.84878	2.09677	0
		ACAACACTCCCTCAAC	10.7757	-2.61214	0
		ACAACACTCCCTGGTT	8.0083	0.817	0
		ACAACACTCCTTTACG	12.0822	-5.53041	0
		ACAACACTCGGTAACT	7.57036	0.338571	0
		ACAACACTCGTTTCGC	6.98675	2.21282	0
		ACAACACTCTATGACA	6.60856	1.05803	0
		ACAACACTCTATTGTC	13.0083	5.58928	0
		ACAACACTCTTAGGGT	5.56725	1.35008	0
		ACAACAGAGAACCTAC	6.15668	0.730199	0
		ACAACAGAGAGGCTAA	19.3932	0.433963	0
		ACAACAGAGCCTAACG	15.3678	-0.282827	0
		ACAACAGAGCGAGGTG	9.24189	-2.94065	0
		ACAACAGAGCGCCTAA	15.7648	-5.86061	0
		ACAACAGAGCGGATAA_1	4.80753	1.81372	0
		ACAACAGAGGTAGCTT	5.96539	1.25305	0
		ACAACAGAGGTGTTAC	15.6687	-4.01142	0
		ACAACAGAGTGACCTG	5.76997	1.42169	0
		ACAACAGAGTGCTGTG	19.8737	-2.07064	0
		ACAACATGTGCATCGG	14.8484	0.0123002	0
		ACACAATGTAACGTGC	5.84962	-1.27822	0
		ACACAATGTAGGTTGC	12.6802	-5.94058	0
		ACACAATGTGGATGTC	6.48035	1.24551	0
		ACACAATGTTAGGCGT	13.2299	-1.99547	0
		ACACAATGTTGCGTAA	7.51009	2.37815	0
		ACACAATGTTTACGTC	20.4612	-1.54122	0
		ACACAATGTTTCAGGA	4.92276	0.343752	0
		ACACAATGTTTGGCTT	9.38665	-0.988824	0
		ACACCTTGTACCGTAA	11.9532	-2.19082	0
		ACACCTTGTCAACAAT	10.5584	-5.58299	0
		ACACCTTGTCCTTAGT	9.73354	-9.06163	0
		ACACCTTGTCGCATAA	7.77569	-1.48615	0
		ACACCTTGTCTTACTA_1	6.28283	-0.750606	0
		ACACCTTGTGCAATGC_1	7.35231	-0.691816	0
		ACACCTTGTGCATTAG	10.9981	-0.862325	0
		ACACCTTGTGTGCAAC	12.5942	-5.72469	0
		ACACCTTGTGTTTGTC	10.9027	-7.90833	0
		ACACCTTGTTAAATGC	16.0418	-4.78519	0
		ACACCTTGTTAGCATG	7.7515	0.734549	0
		ACACCTTGTTCAAGAT_1	7.9234	0.659717	0
		ACACGGACAACGTGCT	9.16256	-11.9545	0
		ACACGGACAAGCTTAT	14.0941	-4.83857	0
		ACACGGACACCTATAG	15.2316	-0.242259	0
		ACACGGACAGGAATCG_1	6.94176	-0.876546	0
		ACACGGACATAAACCT	12.9007	-1.83411	0
		ACACGGACATAATGAG	16.6565	-6.10226	0
		ACACGGACATCCCTCA	7.62484	-1.96466	0
		ACACTAATCACGCCAA	6.24191	1.22877	0
		ACACTAATCATGCATA	8.67849	0.174083	0
		ACACTAATCCGCACAA	11.4708	-4.10648	0
		ACACTAATCGGTTCCT	16.3371	-3.36359	0
		ACACTAATCTAAGTCA	7.1349	-0.425765	0
		ACACTAATCTAAGTGC_1	5.39951	1.44107	0
		ACACTAATCTCAATTC	13.2481	-11.042	0
		ACACTAATCTGCAAAC	8.25739	0.449765	0
		ACACTAATCTTGTTCG	6.29512	0.979749	0
		ACACTAGGTATTACCC	12.9121	-3.69072	0
		ACACTAGGTATTTGGG	12.8324	2.74868	0
		ACACTAGGTCAGGCAT	17.7307	-2.38017	0
		ACACTAGGTCCAAGAC	17.3542	-2.87319	0
		ACACTAGGTCCTCCAA	7.98508	-1.89696	0
		ACACTAGGTGGACCTG	11.0363	-10.5236	0
		ACACTAGGTGGATTCA	17.089	-4.74573	0
		ACACTAGGTTGAGGTC	11.3423	1.83346	0
		ACACTAGGTTTACCGT	6.08442	1.13619	0
		ACACTAGGTTTAGTCC	14.382	2.12446	0
		ACACTTAAGACTTATG	6.7327	0.794498	0
		ACACTTAAGATACTTG	13.8541	2.54755	0
		ACACTTAAGCACAGCC	8.10241	0.420175	0
		ACACTTAAGCATGCAT	5.83655	1.25558	0
		ACACTTAAGGAGCACG	5.5664	1.56052	0
		ACACTTAAGTAATCCA	12.4341	-4.24608	0
		ACACTTAAGTAGCGGG	5.20129	1.5211	0
		ACACTTGCAACTAACT	12.8894	-0.322201	0
		ACACTTGCAATAATCC	10.9373	4.46136	0
		ACACTTGCACGTTACA_1	6.45535	-3.36061	0
		ACACTTGCAGGCCTTG	10.8907	-0.578793	0
		ACACTTGCATAGGCGA_1	5.83261	1.09014	0
		ACACTTGCATCATGTG	3.7554	-0.0370518	0
		ACAGCCGGTCAAGACC	13.4467	-12.0043	0
		ACAGCCGGTCGACTCC	12.3064	0.855719	0
		ACAGCCGGTTGAATCG	9.89034	2.46772	0
		ACAGCGCTCAACAAGG	10.4352	-5.57902	0
		ACAGCGCTCAATACGC	12.2124	6.21664	0
		ACAGCGCTCACAGCGC_1	5.36138	-1.53808	0
		ACAGCGCTCACCATTT_1	9.49121	-11.8172	0
		ACAGCGCTCAGGTCCA_1	5.78554	1.22602	0
		ACAGCGCTCCACCTTA	7.86268	1.22583	0
		ACAGCGCTCCAGGTTG	9.10882	2.81502	0
		ACAGCGCTCCCTCAGT	7.05363	0.527506	0
		ACAGCGCTCCTCATCA	5.8915	1.18354	0
		ACAGCGCTCCTCGATC	11.4166	-1.58717	0
		ACAGCGCTCTCGACCT	8.57042	-7.04025	0
		ACAGCGCTCTTAGTCT	4.92951	-1.83352	0
		ACAGGAATCATTGTTC	5.88362	0.963053	0
		ACAGGAATCATTTGCT_1	17.1913	-3.86255	0
		ACAGGAATCCGTAAAC	6.17639	-3.19924	0
		ACAGGAATCGCTAAAC	5.42991	1.41443	0
		ACAGGAATCGTTTCGC	10.3237	1.09142	0
		ACAGGATCACCTACGG	6.23499	1.13728	0
		ACAGGATCACTCGCTC	7.70851	-3.91395	0
		ACAGGATCACTTCACT	6.26551	1.31606	0
		ACAGGATCAGAAACGT	5.94198	0.608221	0
		ACAGGATCAGGCAAGC	5.41998	1.46631	0
		ACAGGATCAGGTCCTG_1	5.99435	1.13293	0
		ACAGGATCATAAACCT	6.47979	0.883388	0
		ACAGGATCATAAAGCA	8.05961	-0.597277	0
		ACAGGATCATCCCGCT	13.3775	-4.49409	0
		ACAGGATCATGAATAG_1	4.8503	-5.5357	0
		ACAGGATCATTGTTGG	8.79898	2.37429	0
		ACAGGCTGTAAATTGC	8.77713	-4.48092	0
		ACAGGCTGTCACACCC	6.33046	1.18291	0
		ACAGGCTGTCACGGAT	12.0356	-1.00724	0
		ACAGGCTGTCATCAAG	6.57589	0.868734	0
		ACAGGCTGTCATGCCC	5.31989	1.50577	0
		ACAGGCTGTCCGGTTC	5.40166	1.1597	0
		ACAGGCTGTGAGCAAG	10.5102	1.02066	0
		ACAGGCTGTGCTTTAC_1	7.68809	-0.130563	0
		ACAGGCTGTGTGTCCC	4.89276	1.68544	0
		ACAGGCTGTTAGAGGG	10.566	-2.82412	0
		ACAGGCTGTTAGCGTA	5.74822	1.44458	0
		ACAGGCTGTTTACGTC	5.9724	0.613224	0
		ACAGGTAAGAACCTAC	16.3596	2.94462	0
		ACAGGTAAGACAACGA	5.42261	-4.87534	0
		ACAGGTAAGCACAGCC	10.5947	-5.4159	0
		ACAGGTAAGCATGGTT_1	13.4313	4.03149	0
		ACAGGTAAGCTATGAC	5.89606	1.10309	0
		ACAGGTAAGCTTAGTA	10.8791	-0.19557	0
		ACAGGTAAGGCCATCA	7.35309	-2.07512	0
		ACAGGTAAGGGTGGAT	10.0701	-8.61142	0
		ACAGGTAAGGTGTCCA	13.4735	0.328854	0
		ACAGGTAAGTTTGTCT	13.0119	-10.3132	0
		ACAGTATGTCGACTAA	4.73064	-4.19574	0
		ACAGTATGTGATGAAA	9.64913	-0.644244	0
		ACAGTATGTGCAATGC	5.40079	-1.57366	0
		ACAGTATGTGGATTCA	8.05268	3.28347	0
		ACAGTATGTGGTTAGC	17.739	-4.62815	0
		ACAGTATGTTCGGTAA	5.80269	1.36842	3.04262
		ACATAGCTCATGGTGT	8.68998	-0.913183	0
		ACATAGCTCATTAGGC_1	5.96634	1.01901	0
		ACATAGCTCCAAGTGT	10.1485	-0.46506	0
		ACATAGCTCCCGCCTA_1	8.00102	-0.692076	0
		ACATAGCTCCCGTTTA	5.29461	2.64297	0
		ACATAGCTCCTAGTTT	13.6075	-0.523514	0
		ACATAGCTCTTTGAGA	5.98792	1.12519	0
		ACATCAATCCAGCACA	7.23482	0.944424	0
		ACATCAATCCAGGTCA	12.892	2.38464	0
		ACATCAATCCCTGACT	7.66371	1.37598	0
		ACATCAATCCGCCAAA	6.38867	1.12195	0
		ACATCAATCCTAGTTT	8.86721	0.890223	0
		ACATCAATCCTGTTCA_1	20.383	0.493718	0
		ACATCAATCCTTCGTA	14.9727	-2.41591	0
		ACATCAATCCTTCTAG	6.19607	1.25816	0
		ACATCAATCTAAGTCA	9.20902	-10.0691	0
		ACATCAATCTAATCAG	13.4685	-4.57	0
		ACATCATCACCTCAGG	15.1042	2.23112	0
		ACATCATCAGATTCAT_1	7.8677	0.297075	0
		ACATCATCATAGACCC	12.6728	-1.22271	0
		ACATCATCATTCCTCG	9.40114	-0.00170199	0
		ACATCATCATTGTCCT	13.385	-2.44305	0
		ACATCATCATTTAAGC	6.3144	1.36977	0
		ACATTAGTCAAACTCA	14.1417	-1.80059	0
		ACATTAGTCACGCATG	4.84871	-0.100601	0
		ACATTAGTCATCAGTA_1	6.2056	1.05068	0
		ACATTAGTCATTAGGC	7.84244	0.819194	0
		ACATTAGTCCAGGTCA	16.836	-5.46879	0
		ACATTAGTCCCTGACT	14.1263	-4.53891	0
		ACATTAGTCCGCCAAA_1	14.3384	-0.747153	0
		ACATTAGTCCGTTAAA	6.98451	1.07148	0
		ACATTAGTCCTTCTAG	8.25324	2.70373	0
		ACATTAGTCGCTAGAT	16.8385	-2.5747	0
		ACATTAGTCGGGCCAT	5.96012	0.975639	0
		ACATTAGTCGTTCACC_1	11.844	-5.52701	0
		ACATTAGTCTAAGGTC	9.31905	-3.61664	0
		ACATTAGTCTCACTAT	5.4044	-5.41336	0
		ACATTAGTCTTTGTAC	10.658	1.33231	0
		ACATTGCAGACAGGTA	6.98701	0.843965	0
		ACATTGCAGACTTATG	13.3597	-1.22162	0
		ACATTGCAGCACAGCC	9.8504	-8.90582	0
		ACATTGCAGCGCATTG	6.27733	1.21397	0
		ACATTGCAGCGCTCAA	6.27392	0.962637	0
		ACATTGCAGCTATATG	7.92669	-0.747948	0
		ACATTGCAGCTGGAAA	6.76268	0.625293	0
		ACATTGCAGGAAGTAT	10.5401	-7.82447	0
		ACATTGCAGGTCCTAG	14.009	1.65339	0
		ACATTGCAGGTTAGAG	5.31669	1.42761	0
		ACATTGCAGGTTTACA	6.36214	1.20094	0
		ACCAAACTCCAATAGC	11.8692	1.97985	0
		ACCAAACTCCACAATA	6.39061	0.933008	0
		ACCAAACTCCCTGGAA	6.50643	1.01324	0
		ACCAAACTCCTTAAGA	6.27306	0.944839	0
		ACCAAACTCCTTTACG_1	7.33434	0.925684	0
		ACCAAACTCGTTACAA	19.5103	0.0609995	0
		ACCAAACTCTCGCCCA	18.2013	3.05858	0
		ACCAAGCGTAACGAGG	16.189	-6.02961	0
		ACCAAGCGTAGCTGCG	12.5562	-11.3831	0
		ACCAAGCGTGCTTAGA	8.37328	-0.921706	0
		ACCAAGCGTTAGGCGT	11.4597	-1.64033	0
		ACCAAGCGTTGTGATG	10.8194	-3.64716	0
		ACCAAGCGTTTCGCGC	10.2941	-2.48091	0
		ACCAAGTTCAATTACG	7.82439	-1.43595	0
		ACCAAGTTCACGCATG	7.13475	0.797545	0
		ACCAAGTTCCTAAATG	6.36752	0.779343	0
		ACCAAGTTCGCTATAA	6.44711	0.825835	0
		ACCAAGTTCGTACCGA_1	5.60003	-5.08448	0
		ACCAAGTTCTAGCGAT	6.51038	-3.20473	0
		ACCAAGTTCTCACTCA	7.39453	0.74625	0
		ACCAAGTTCTCCTCTT	8.2358	0.442776	0
		ACCAAGTTCTTAGCCC	4.98751	-0.473002	0
		ACCAATATCACAAGCT	4.93814	1.50668	0
		ACCAATATCACCAATA	14.6113	0.632989	0
		ACCAATATCCCATAGG	5.27181	1.2254	0
		ACCAATATCCCTCTAA	15.1012	-2.66318	0
		ACCAATATCCTAAATG	7.25589	0.0240476	0
		ACCAATATCGTGCTAG_1	10.4151	-3.72288	0
		ACCAATATCTCACATT	5.94046	1.32023	0
		ACCAATATCTGTGCAG	7.97911	-2.07679	0
		ACCAATATCTTCAATC	9.75887	0.0266571	0
		ACCAATATCTTGATGA	4.40739	-0.994801	0
		ACCACACCAATTGACT	6.57777	0.49063	2.68013
		ACCACACCAGCAACAG	16.6556	-5.24697	0
		ACCACACCAGTACCGT	8.95327	1.29984	0
		ACCACACCATCCATCT	14.2947	-3.58584	0
		ACCACACCATGAAATG	9.57259	-0.433045	0
		ACCACACCATGCTTAG	8.75991	-0.0590372	0
		ACCACACCATGTCAAT	15.1922	-4.38993	0
		ACCACACCATTAAACC	15.424	-3.46882	0
		ACCACATAGATGGACA	10.9047	-4.45663	0
		ACCACATAGCCGCTAA	9.79514	-1.17539	0
		ACCACATAGCGCCTTT	14.4934	-5.64721	0
		ACCACATAGCTTTGGG	15.6894	-1.5061	0
		ACCACATAGGCCTAAT	5.90409	-0.160898	0
		ACCACATAGTTATGTG	15.5977	-1.77295	0
		ACCAGCTCAAGTGTTT	7.31219	-1.5882	0
		ACCAGCTCACCTCGCT	8.12829	0.978796	0
		ACCAGCTCAGGGAGGA	15.8677	-0.108056	0
		ACCAGCTCATCATGGC	11.5604	-3.26491	0
		ACCAGGACACCAAAGG	13.5172	1.10586	0
		ACCAGGACACCATATG	8.88676	-1.04647	0
		ACCAGGACACCCTCAC	7.2587	-0.436727	0
		ACCAGGACAGCAAATA	14.9119	2.98449	0
		ACCAGGACAGCACCAT	10.3006	-2.49731	0
		ACCAGGACAGCTACGT	10.2461	-0.177813	0
		ACCAGGACAGGCAAGC	9.22677	-2.65259	0
		ACCAGGACAGGCCAAA	6.0423	-2.13795	0
		ACCAGGACAGGCTAGA	6.58263	0.838892	0
		ACCAGGACATAAGGAC	8.15968	3.35636	0
		ACCAGGACATAAGTTC	9.69253	-4.46836	0
		ACCAGGACATTAAAGG	15.9759	-5.2027	0
		ACCAGGCTCAAAGGCA	6.56349	0.556174	0
		ACCAGGCTCACTAGGT	5.8518	1.3981	0
		ACCAGGCTCATAGACC	17.9514	6.90177	0
		ACCAGGCTCGGCCAGT	5.12306	1.24321	0
		ACCAGGCTCTCCTCAA	7.91317	1.38519	0
		ACCAGGCTCTGTTCAT	5.68752	-0.47816	0
		ACCAGGGAGAATGACG	8.085	-0.852605	0
		ACCAGGGAGACAAGTG	9.35632	0.369468	0
		ACCAGGGAGCTTAGCG	13.903	0.23129	0
		ACCAGGGAGCTTGCTC	6.88708	-1.26568	0
		ACCAGGGAGGCATGAA	8.02365	3.13101	0
		ACCAGGGAGGCATTAC	10.3908	-7.11202	0
		ACCAGGGAGGTCCGTA	11.032	-2.62557	0
		ACCAGGGAGGTCTTGG	14.9971	-1.19216	0
		ACCAGGGAGTAGGCGG	13.1581	0.63822	0
		ACCAGGGAGTGACCTG	9.98106	-3.13694	0
		ACCAGGGAGTTCCTCA	12.5119	-11.2374	0
		ACCAGGGAGTTGCCTC	16.064	-5.09105	0
		ACCATAATCATCCTCA	6.87317	0.983237	0
		ACCATAATCATGTGGT	9.18905	-12.53	0
		ACCATAATCCCGTTAC_1	6.76174	0.548524	0
		ACCATAATCCCTGGTT	8.85074	-10.5099	0
		ACCATAATCCTAGTTT	4.24194	-0.452276	0
		ACCATAATCTCACTCA	8.38892	-3.14363	0
		ACCATAATCTTGAGGT	15.8353	-4.80071	0
		ACCATAATCTTGTTCG	6.26773	1.15358	0
		ACCATTAAGAACAAGT	11.8558	2.64244	0
		ACCATTAAGAGGGACT	16.3325	-5.3207	0
		ACCATTAAGCAAGATG	11.3314	-13.046	0
		ACCATTAAGCGCTAAT	7.74742	-2.90068	0
		ACCATTAAGCTATATG	7.24707	-0.955357	0
		ACCATTAAGCTATGAC	6.04996	1.01557	0
		ACCATTAAGTAACCCG	18.1876	2.37108	0
		ACCATTAAGTATCGCG	16.5482	-5.64993	0
		ACCATTAAGTCCTTCA	11.2867	5.66464	0
		ACCCAACCAACTGGCT	12.1457	3.04277	0
		ACCCAACCAAGGTGCA	10.3791	3.33196	0
		ACCCAACCAATTAAGG_1	5.37603	1.48493	0
		ACCCAACCACCGGCTA	15.0421	-6.46863	0
		ACCCAACCAGCATGAG	8.38424	2.09215	0
		ACCCAACCATAGTCAT	3.67329	-0.366175	0
		ACCCAACCATCGTTCT	7.74139	3.29645	0
		ACCCAACCATGAGTTT	16.7479	-5.04781	0
		ACCCAACCATTGTCCT	6.34566	1.72828	0
		ACCCAGGGTACCGGAT	9.93746	-0.24464	0
		ACCCAGGGTCATGCAA	7.89598	-1.77253	0
		ACCCAGGGTGAATCGC	7.80833	0.768568	0
		ACCCAGGGTGCATTAG	13.8641	3.7441	0
		ACCCAGGGTTAAGGTT	3.57438	1.12528	0
		ACCCAGGGTTGTTGCT	14.7605	0.913371	0
		ACCCAGGGTTTCGCGC	6.48896	0.804997	0
		ACCCGCTGTACAAAGA	5.19187	2.85848	0
		ACCCGCTGTGACATAT	10.5937	-0.525114	0
		ACCCGCTGTGATTACG	11.6471	-6.26995	0
		ACCCGCTGTTGCCTCA	12.5398	1.21875	0
		ACCCGCTGTTGTCATC	8.81416	0.355676	0
		ACCCGGTAGCTCCTTA	7.799	0.466225	0
		ACCCGGTAGCTCGCTT	15.3395	-0.0353996	0
		ACCCGGTAGGTAGCTT	8.43502	-2.03322	0
		ACCCGGTAGTGGCGGA	12.9863	-8.21768	0
		ACCCGTAAGGAACCGG	14.7393	-6.522	0
		ACCCGTAAGGAACGGT	7.43725	-1.01512	0
		ACCCGTAAGGCCGGAA	16.973	-1.42797	0
		ACCCGTAAGTGCTGTG	9.19552	-2.36551	0
		ACCCTCCCAAATGCCC_1	6.80741	0.905359	0
		ACCCTCCCAATGCCTA	9.85257	-8.70006	0
		ACCCTCCCACCTGGTG	6.86098	0.93038	0
		ACCCTCCCACGTAATT	13.2758	0.880977	0
		ACCCTCCCACGTGCTG	10.1787	-1.97551	0
		ACCCTCCCATGAATAG	18.1871	2.34367	0
		ACCCTCCCATGAGTTT	15.5812	-5.84081	0
		ACCCTGTTCAGGTCCA	6.62936	0.88636	0
		ACCCTGTTCATCCTAT	7.42344	0.980923	0
		ACCCTGTTCATTGCAA	12.6571	2.46697	0
		ACCCTGTTCCAAACAC	16.0366	-5.17278	0
		ACCCTGTTCCACCCTG	9.10165	-0.225791	0
		ACCCTGTTCCCTGTTA	6.71448	0.68293	0
		ACCCTGTTCGCATCCT	9.4237	-2.31351	0
		ACCCTGTTCGGTCAAT_1	11.7722	-3.46086	0
		ACCCTGTTCGGTTCCT	12.5893	2.75943	0
		ACCCTGTTCTCAATTC	10.4114	-0.377988	0
		ACCCTGTTCTCGACCT	13.1996	-3.70324	0
		ACCCTGTTCTGGCATG	6.22072	1.28725	0
		ACCGAAGCAAGGCCAA	8.93791	1.69673	0
		ACCGAAGCAAGGTAAC	6.26419	0.932767	0
		ACCGAAGCACTCAACA	12.5169	2.74146	0
		ACCGAAGCAGAATGAC	5.9341	1.19135	0
		ACCGAAGCAGCACCAT	6.45306	-2.48855	0
		ACCGAAGCAGGAACTG	15.4926	-1.77086	0
		ACCGAAGCAGGCAAGC	5.94158	1.24671	0
		ACCGAAGCAGGTCCTG	20.0274	-2.08783	0
		ACCGAAGCATCTAGCA	8.26155	0.218206	0
		ACCGAAGCATGTTGCA	15.9913	-5.99103	0
		ACCGCAATCAAACTCA	7.66786	3.06342	0
		ACCGCAATCATGCTCC	12.0154	-2.52295	0
		ACCGCAATCATGGCCA	16.4911	-5.5261	0
		ACCGCAATCCAATTAG	5.50531	1.29038	0
		ACCGCAATCGAGGAGT	15.4712	-2.77482	0
		ACCGCAATCTTGCAGG	5.48282	1.37311	0
		ACCGGCTAGGGCTAAA	17.1106	-3.1125	0
		ACCGGCTAGGTTTGAC	13.2979	1.29161	0.779809
		ACCGGCTAGTGAGGTA_1	8.38181	-7.0097	0
		ACCGGCTAGTTACTTC	15.9016	-2.58731	0
		ACCGGCTAGTTATGGC	13.3123	-2.14706	0
		ACCGGCTAGTTCCCAC	13.5588	-1.47633	0
		ACCGGTTCAAACGGGC	18.1722	3.11835	0
		ACCGGTTCAAGGTCGA	12.3734	-1.87439	0
		ACCGGTTCAGGACACA	12.6924	4.31279	0
		ACCGGTTCAGGCTAAG	10.4434	1.00386	0
		ACCGGTTCATAGCTGC	6.95224	-0.202741	0
		ACCGGTTCATAGTCAT	16.346	-5.64731	0
		ACCGGTTCATTATCCC	12.4558	-1.05646	0
		ACCTAAATCAATGACC	5.04091	-1.94879	0
		ACCTAAATCAATGTGC	11.9909	1.00709	0
		ACCTAAATCACTAGGT	6.39912	0.667829	0
		ACCTAAATCAGTGAAG	7.59441	2.80067	0
		ACCTAAATCCAGGTCA	20.0656	0.472791	0
		ACCTAAATCCCGCAAA	9.90794	-8.81906	0
		ACCTAAATCCCTCTAA	6.06728	1.28727	0
		ACCTAAATCTAAGTCA_1	16.4985	-5.98275	0
		ACCTAAATCTACCTCA	9.40185	-0.332566	0
		ACCTAAATCTCGACCT	8.58186	-1.25607	0
		ACCTAAGGTAACTACG	6.96388	1.07258	0
		ACCTAAGGTAATCGGC_1	6.36195	-1.91837	0
		ACCTAAGGTAATGGCC_1	9.85235	2.88753	0
		ACCTAAGGTACAAAGA	5.65444	1.23366	0
		ACCTAAGGTAGACAAA	6.16417	1.26638	0
		ACCTAAGGTCATTACC	8.28993	0.16016	0
		ACCTAAGGTCATTGTC	13.8336	-3.47035	0
		ACCTAAGGTCTAGCTT	11.9435	1.98948	0
		ACCTAAGGTGCTAGCG	16.6171	-5.7082	0
		ACCTAAGGTGGGAACA	5.43649	1.39205	0
		ACCTAAGGTTTATCGC_1	18.8382	5.95218	0
		ACCTAAGGTTTGTTGC	11.6245	-5.49444	0
		ACCTACCTCAATCTCT_1	11.179	4.03465	0
		ACCTACCTCACCAATA	14.1254	0.643161	0
		ACCTACCTCACGTTAA	6.85739	0.887616	0
		ACCTACCTCAGCTAAC	11.1643	-5.12243	0
		ACCTACCTCATGGTTA	15.5735	-3.86903	0
		ACCTACCTCATTAGGC	7.25627	0.849166	0
		ACCTACCTCCAGGGAG	8.515	-1.00637	0
		ACCTACCTCCCTCAAC	9.15184	-2.28468	0
		ACCTACCTCCGCAAGC	11.1162	-1.56968	0
		ACCTACCTCCTTAAGA	9.30835	1.26062	0
		ACCTACCTCCTTCAAT	16.9076	-4.86112	0
		ACCTACCTCGAAGCGG	10.8079	-6.748	0
		ACCTACCTCGATTTGA	5.43398	1.01745	0
		ACCTACCTCGCTATGG	11.5626	5.16379	0
		ACCTACCTCGGGACCT	10.7525	-1.36422	0
		ACCTACCTCTATGACA	7.30033	-1.30857	0
		ACCTACCTCTTGTTCG	5.99285	1.22637	0
		ACCTCACTCACCAATA	5.91879	1.03563	0
		ACCTCACTCACTTCAT_1	12.0522	-11.7882	0
		ACCTCACTCATAACCA	8.48937	-7.25211	0
		ACCTCACTCATCCACC	10.4674	-1.80033	0
		ACCTCACTCGAGGTGG	12.9423	4.20924	0
		ACCTCACTCGATTTAG	10.6649	-3.36619	0
		ACCTCACTCGGCTAGC	6.85612	0.572492	0
		ACCTCACTCGTTAAGC	7.70153	-1.47916	0
		ACCTCACTCTTAGCGG	19.7936	-1.63976	0
		ACCTCACTCTTTAGGA	10.727	1.13963	0
		ACCTGGATCCAGGTTG	5.66209	1.57678	0
		ACCTGGATCCGCCAAA	7.18187	0.352227	0
		ACCTGGATCCTGTTCA	17.1253	-0.844709	0
		ACCTGGATCCTTCGTA	5.75225	1.58396	0
		ACCTGGATCGAGCTAT	11.3068	-10.5583	0
		ACCTGGATCGGGCCAT	5.87014	1.23307	0
		ACCTGGTCAAACCTAT	8.64079	-4.64921	0
		ACCTGGTCAAATTGCT	4.70019	0.768416	0
		ACCTGGTCAACAGGAT	5.90119	0.775779	0
		ACCTGGTCAATATAGG	5.2372	2.63774	0
		ACCTGGTCACTAAGTT	10.3419	-0.138915	0
		ACCTGGTCACTTCACT	12.3521	5.36747	0
		ACCTGGTCACTTCATC_1	11.6435	-3.28219	0
		ACCTGGTCAGCAGGTA	11.0812	-4.42872	0
		ACCTGGTCAGCGCTTG	14.2781	0.243085	0
		ACCTGGTCAGGCGATA	17.6056	-4.40187	0
		ACCTGGTCATATAACC	6.92535	0.615605	0
		ACCTGGTCATCACAGC	5.82829	-3.59416	0
		ACCTGGTCATTAAGTC	6.60212	0.636997	0
		ACCTGTTGTATTGTCC	9.14025	-0.0277669	0
		ACCTGTTGTCGACTCC	9.53619	-4.68429	0
		ACCTGTTGTCTTACTA	6.95251	1.06475	0
		ACCTGTTGTGTCACGG	5.82034	1.45488	0
		ACCTGTTGTTACAAAC	5.39735	0.467131	0
		ACCTGTTGTTGCACGG_1	20.6737	-1.72951	0
		ACCTGTTGTTGGATAT	6.85511	-0.278768	0
		ACCTTCATCACACAGT	6.84792	-5.09128	0
		ACCTTCATCCAACTGG	9.32859	3.07964	0
		ACCTTCATCCACCCTG_1	7.12518	0.76296	0
		ACCTTCATCCCAGTAG	11.39	4.21468	0
		ACCTTCATCCCGCCTA	18.2858	2.65273	0
		ACCTTCATCCCGTTTA	6.89846	0.774756	0
		ACCTTCATCCTCAGTC	9.45182	-6.83974	0
		ACCTTCATCGAGGAGT	6.32995	1.11199	0
		ACCTTCATCGCCTGTT	13.0435	-4.52904	0
		ACCTTCATCGCTATGG	12.8445	2.72885	0
		ACCTTCATCGGCTAGC	7.13718	0.77715	0
		ACCTTCATCTCACATT	6.72857	0.751016	0
		ACCTTCATCTTGCAGG	6.85539	0.690365	0
		ACCTTCCAGGGACGCA	11.2749	4.4005	0
		ACCTTCCAGTTAGAGG	11.3273	5.85275	0
		ACCTTGCTCAATTGGC	9.66303	-4.94845	0
		ACCTTGCTCCTCAGCT	6.50113	0.683635	0
		ACCTTGCTCGCAATCG_1	8.04848	1.42632	0
		ACCTTGCTCGGTAACT_1	14.6801	2.54808	0
		ACCTTGCTCTAGCTTT	6.47523	-3.5466	0
		ACCTTGCTCTCACTAT	15.0483	1.19662	0
		ACCTTGTGTAATCCCT	4.39504	-0.435006	0
		ACCTTGTGTACAAAGA	5.83644	-0.121085	0
		ACCTTGTGTACGGGTT	7.56561	1.57551	0
		ACCTTGTGTGCTCCGT	8.74212	1.95861	0
		ACCTTGTGTGGATTAT	13.8186	-5.39619	0
		ACCTTGTGTTCACCCA	6.50491	-3.47308	0
		ACCTTGTGTTGAAGCC	12.5875	2.5328	0
		ACCTTGTGTTGGCGTG	7.04673	0.0224194	0
		ACCTTGTGTTGTCATC	7.16178	0.791686	0
		ACGAACAAGACAGGTA	6.50547	0.988057	0
		ACGAACAAGCAGGTTT	7.24697	0.658758	0
		ACGAACAAGCGCCTTT	5.77191	1.21308	0
		ACGAACAAGCGTGCGT	13.0604	1.52	0
		ACGAACAAGGATTTGC	5.72554	-6.03656	0
		ACGAACAAGGCGCTTA	7.88856	-1.10025	0
		ACGAACAAGTGAACGA	5.49546	-1.07475	0
		ACGAACAAGTTATGGC	3.58382	-1.62733	0
		ACGAACAAGTTCCTGC	10.3856	-0.382833	0
		ACGAAGTCAAATATCC	11.4485	5.79747	0
		ACGAAGTCAAGTCGCT	4.13986	-4.73444	0
		ACGAAGTCAATGCGCT	5.68076	0.298184	0
		ACGAAGTCACCTGGTG	5.72207	1.43607	0
		ACGAAGTCAGCAAGGC	17.2938	0.675763	0
		ACGAAGTCAGTACCGT	17.2577	-0.794791	0
		ACGAAGTCATAAACCT	6.25582	1.19989	0
		ACGAAGTCATAGCTTG	5.95213	-2.31033	0
		ACGAAGTCATTGTCCT	6.55866	-0.141901	0
		ACGAAGTCATTGTGTG	5.52994	1.48991	0
		ACGAATCTCACAGGAA	5.18464	-1.81889	0
		ACGAATCTCACTAAGC	11.7513	5.13324	0
		ACGAATCTCACTTTAC	4.97579	-2.06613	0
		ACGAATCTCCTTCAAT	16.459	-3.20754	0
		ACGAATCTCGAGGTGG	8.81739	-0.547805	0
		ACGAATCTCGGCTAGC	7.41925	1.40642	0
		ACGAATCTCTTGGATA	16.9074	-4.75564	0
		ACGACAAAGAAGGTGC	5.6909	1.33805	0
		ACGACAAAGCTCCTAC	6.12699	1.70295	0
		ACGACAAAGGCTGTCA	4.79819	-0.154998	0
		ACGACAAAGGTTTGCG	5.44386	1.74352	0
		ACGACAAAGTCACTCC	6.41725	0.952655	0
		ACGACAAAGTCTCACC	18.0184	0.918941	0
		ACGACAAAGTTATTCC	6.26304	0.841406	0
		ACGACTTAGCAATAGG	16.2399	2.78045	0
		ACGACTTAGCATGCAT	9.36969	-10.9978	0
		ACGACTTAGCGCAATT	12.4661	-7.02188	0
		ACGACTTAGGGACTAA	6.12758	1.04197	0
		ACGACTTAGGTTACGT	6.50562	0.809681	0
		ACGACTTAGTAACCCG	4.93803	-1.94777	0
		ACGACTTAGTATTGTG	16.8192	-3.66739	0
		ACGACTTAGTCATTAG	6.05489	1.36698	0
		ACGACTTAGTGAACAG	16.8142	-4.75497	0
		ACGACTTAGTTGGGCC	15.7006	0.59643	0
		ACGAGTAAGCACTAGT	11.9565	-3.93844	0
		ACGAGTAAGCATGACT	18.2127	-2.93687	0
		ACGAGTAAGCTGTCAG	6.46071	1.22429	0
		ACGAGTAAGGACCGCT	4.47318	-1.19664	0
		ACGAGTAAGGTGAAAT	4.74983	2.45404	0
		ACGATTCAGATAACCC	6.66624	0.0856193	0
		ACGATTCAGATGGAGC_1	10.7247	-0.818717	0
		ACGATTCAGCATTATG	3.50478	1.05215	0
		ACGATTCAGCTAATCA	18.1976	2.90788	0
		ACGATTCAGGAACCAA_1	5.37872	1.65931	0
		ACGATTCAGGCAAGTA	6.21869	0.555472	0
		ACGATTCAGGCCCAGT	3.04076	-0.160467	0
		ACGATTCAGTAGCTTA	6.08134	-1.2334	0
		ACGATTCAGTGAGCGG	11.5125	-2.62906	0
		ACGATTCAGTGTTGCG	10.0181	-2.44368	0
		ACGATTCAGTTTGGGT	10.2443	1.16644	0
		ACGCAAGCAAATGCCC_1	14.1805	0.305394	0
		ACGCAAGCAAGACTCC	6.1639	-1.04263	0
		ACGCAAGCACAATGTT	17.0475	-2.67266	0
		ACGCAAGCACCATATG	13.6249	-3.49311	0
		ACGCAAGCACGAATTT	18.1303	0.738426	0
		ACGCAAGCAGAACCGA_1	14.0397	-0.00835159	0
		ACGCAAGCAGCCTGCA	4.62538	-5.22269	0
		ACGCAAGCATGAAGTA_1	11.5354	4.17178	0
		ACGCAAGCATGGTTAT	16.7904	-4.66944	0.92033
		ACGCACGGTAGCCATA	10.8294	-3.23931	0
		ACGCACGGTAGTTAAC	15.9842	-4.60816	0
		ACGCACGGTGGTTCTT	9.02131	0.111948	0
		ACGCACGGTTGCACGG	5.39087	1.35422	0
		ACGCCACAGAACAAGT	5.49994	1.07669	0
		ACGCCACAGACAGGCG	13.7355	-0.753417	0
		ACGCCACAGACTTATG	6.99713	-0.279249	0
		ACGCCACAGATAGACG	9.7342	-5.80358	0
		ACGCCACAGCGTGCAC	12.6729	4.42489	0
		ACGCCACAGGCGGATG	5.39295	1.27619	0
		ACGCCACAGGGACCTC	12.2118	-2.81196	0
		ACGCCACAGGGCTTTG	14.9502	-2.23412	0
		ACGCCACAGTCCTGAG	15.9539	-3.95515	0
		ACGCCACAGTGCACGC	13.3873	-4.12976	0
		ACGCCACAGTTAGACC	12.3906	-6.1569	0
		ACGCCTAAGAATCGCT	9.33906	-10.7339	0
		ACGCCTAAGCACAGCC	8.24994	0.65025	0
		ACGCCTAAGCAGCTCA	6.26393	0.997315	0
		ACGCCTAAGCGAGTAA	11.3814	5.8359	0
		ACGCCTAAGCTAATTG	5.58053	-1.17682	0
		ACGCCTAAGGCAGGTG	12.2215	0.345471	0
		ACGCCTAAGGCCTAAT	6.19734	0.619536	0
		ACGCCTAAGGGTCTAT	14.992	-5.24915	0
		ACGCCTAAGTTGGCCA	14.4882	2.54114	0
		ACGCCTTTCCACCCTG	17.1399	-5.04802	0
		ACGCCTTTCCCTCAGT	9.27024	-11.8454	0
		ACGCCTTTCCGGTATG	7.29429	0.846383	0
		ACGCCTTTCCTGTTCA	10.4807	-5.13512	0
		ACGCCTTTCCTTCGTA	10.2161	3.17551	0
		ACGCCTTTCGACAAAG	8.87412	-0.41729	0
		ACGCCTTTCGCACACA	9.80635	-3.21844	0
		ACGCCTTTCGTTCACC	7.43024	0.918001	0
		ACGCCTTTCTCACATT	16.992	-5.22264	0
		ACGCCTTTCTGGTCCT	6.43054	-3.41463	0
		ACGCTTGAGCATTTCT	5.68847	1.40088	0
		ACGCTTGAGCGAGGTG	10.4051	-2.61663	0
		ACGCTTGAGCTGTACG	8.77397	-6.59364	0
		ACGCTTGAGGAGCAAC	6.20753	1.01083	0
		ACGCTTGAGGGACTAA	16.508	-4.00695	0
		ACGCTTGAGGTCGAGG	9.20492	-11.0907	0
		ACGCTTGAGTCAATCA	9.35395	-10.6634	0
		ACGCTTGAGTTAGCCG	10.5637	-5.13588	0
		ACGGGAAGTCATGAGC	6.32568	-0.839546	0
		ACGGGAAGTGAGCAAG_1	5.17327	1.34735	0
		ACGGGAAGTGCTTTAC	5.55907	1.6519	0
		ACGGGAAGTTAAGCCA	8.98659	-0.926007	0
		ACGGGAAGTTGCACGG	14.4202	0.29715	0
		ACGGGAAGTTTATCGC	12.1921	-3.369	0
		ACGGGAAGTTTGTTGC	15.9458	-4.26866	0
		ACGGTACGTAGGTTGC	7.49396	0.310353	0
		ACGGTACGTCACTCGC	9.87194	-6.36931	0
		ACGGTACGTCATTACC	14.0124	-4.33164	0
		ACGGTACGTCCTAACT	6.62387	0.957352	0
		ACGGTACGTCCTAATC	8.57844	1.68114	0
		ACGGTACGTCCTTAGT	5.58738	1.43728	0
		ACGGTACGTCTTGCTG	12.3778	0.36726	0
		ACGGTACGTTGGTTCT_1	7.42008	-1.81212	0
		ACGGTACGTTTAACGG	8.74726	-2.02505	0
		ACGGTTAGTAATCGTG	7.53476	2.43681	0
		ACGGTTAGTACGGTAC	10.3733	-0.182607	0
		ACGGTTAGTCCTTCAG	11.3483	1.66935	0
		ACGGTTAGTTGCACGG	6.49456	1.07606	0
		ACGGTTAGTTGTCATC	7.24287	-0.163451	0
		ACGGTTTAGCAAGGGT	7.63657	1.09406	0
		ACGGTTTAGCGAGCGA	6.09047	-2.057	0
		ACGGTTTAGCTAGAAG	6.41573	2.09133	0
		ACGGTTTAGCTGGACC	13.7479	-6.61374	0
		ACGGTTTAGGCCCAGT	5.23535	-2.26264	0
		ACGGTTTAGGCTAAGA	8.49626	-1.21927	0
		ACGGTTTAGGGCTAAA	8.61743	-10.4358	0
		ACGGTTTAGTCATTGA	8.95524	2.45871	0
		ACGGTTTAGTTCCCGT	3.92167	-0.395207	0
		ACGTACCCAAACAACA	10.9637	-2.71435	0
		ACGTACCCAAATATCC	9.27601	3.01978	0
		ACGTACCCAACAGCCT	10.0488	-4.1012	0
		ACGTACCCAAGGAATC	6.01536	1.25817	0
		ACGTACCCACAACAAA	7.72251	0.787166	0
		ACGTACCCACATGCTA	7.85751	-1.15288	0
		ACGTACCCAGCAAGAT	14.919	-5.66484	1.43508
		ACGTACCCAGGCAAGC	10.0915	-8.38811	0
		ACGTCAAGTAGGTTAT	6.93772	-0.867728	0
		ACGTCAAGTAGGTTTG	7.07013	-0.79109	0
		ACGTCAAGTCCTAAGA	16.4973	-5.57733	0
		ACGTCAAGTGATCAGC	15.0262	-4.62405	0
		ACGTCAAGTGCTCACC	14.8039	-4.00124	0
		ACGTCAAGTGGATTGC	6.08629	-1.40562	0
		ACGTCAAGTGTTTGTC_3	7.53146	-1.44128	0
		ACGTCAAGTTACATCC	8.62909	1.83155	0
		ACGTCAAGTTAGTGAT	12.4708	2.42757	0
		ACGTCAAGTTGAAGCC	5.34708	1.43158	0
		ACGTCAAGTTTAACCC	8.82584	-0.576944	0
		ACGTCAAGTTTCCTCC	11.9305	5.39829	0
		ACGTCAAGTTTGCGAA	13.9228	-2.3555	0
		ACGTCAAGTTTGGTTC	15.8902	-3.86194	0
		ACGTCCAAGACTAAGG	5.43443	1.12081	0
		ACGTCCAAGAGAAGGG	16.5561	-5.36367	0
		ACGTCCAAGCGAGGTG	5.15201	1.54515	0
		ACGTCCAAGCTGGAAA	3.45409	-1.59731	0
		ACGTCCAAGCTGTCAG	13.3858	-2.72315	0
		ACGTCCAAGCTTCCCG	12.9936	-2.48861	0
		ACGTCCAAGGAACCAA	5.93598	1.26788	0
		ACGTCCAAGGACCAGG	12.0367	3.2957	0
		ACGTCCAAGGCACAGG	6.04307	-0.925343	0
		ACGTCCAAGGCATTAC	17.8248	-2.95242	0
		ACGTCCAAGGGCTAAA	5.81159	-0.495295	0
		ACGTCCAAGGGTGAAC	5.44968	1.31175	0
		ACGTCCAAGTCACCTC	4.71186	-1.41471	0
		ACGTCCAAGTCTGGGC	9.94966	-3.67253	0
		ACGTCCTTCATAGCCG	6.74967	1.08205	0
		ACGTCCTTCCCGCCTA	7.25129	1.62167	0
		ACGTCCTTCCGCAAGC	6.95744	0.718348	0
		ACGTCCTTCCTGGTCT_1	7.63764	1.00297	0
		ACGTCCTTCGCTAGCA	3.60073	-1.49899	0
		ACGTCCTTCGCTCCAT	6.50429	-1.33774	0
		ACGTCCTTCTATTGTC	5.99988	1.19236	0
		ACGTCCTTCTGTGCCT	18.1258	2.22773	0
		ACGTTACAGAATCGCT	6.16181	1.13469	0
		ACGTTACAGACCATAC	7.50378	-0.920223	0
		ACGTTACAGATGGACA	6.60712	-1.54936	0
		ACGTTACAGCACTAAC	10.7568	-6.67553	0
		ACGTTACAGCCACATG	12.5149	-2.96648	0
		ACGTTACAGCTTAGTA	5.74822	1.18771	0
		ACGTTACAGGTGAAAT	7.93579	2.18379	0
		ACGTTACAGGTTTGAC	8.17887	-0.651881	0
		ACGTTACAGTCACTAA	5.77059	1.29824	0
		ACGTTACAGTCAGGCC	15.4694	-4.68717	0
		ACGTTACAGTGAGGTA	12.214	3.30714	0
		ACGTTGTAGCACAGGG	5.52622	1.43945	0
		ACGTTGTAGCCTGAGC	8.74918	-4.32947	0
		ACGTTGTAGCCTGTGA	6.02364	1.19589	0
		ACGTTGTAGGACTTAC	9.21066	-12.1662	0
		ACGTTGTAGGATTGAG	9.92367	-0.599826	0
		ACGTTGTAGGGTCTAT	7.4502	-0.295326	0
		ACGTTGTAGTTATGTG	5.7205	1.38576	0
		ACGTTGTAGTTGGATC	8.73805	-2.6659	0
		ACTAAAGCACCACAAC	14.5793	-0.0233914	0
		ACTAAAGCAGCTTAGC	9.50041	-4.51255	0
		ACTAACCAGCAAGGAC	12.4105	-0.210845	0
		ACTAACCAGCTGTAAC	5.55785	0.296038	0
		ACTAACCAGTAGCTTA	11.13	-7.84702	0
		ACTAACCAGTATTGCA	6.44264	0.95669	0
		ACTAACGGTAACGAGG	13.5978	3.75059	0
		ACTAACGGTAATTAGC	8.66493	0.309665	0
		ACTAACGGTACTGAAT	6.78865	2.2979	0
		ACTAACGGTCAACAAT	6.15429	0.53905	0
		ACTAACGGTGCTTTAC	10.3042	-2.21471	0
		ACTAACGGTTACCGGG	7.45662	0.54775	0
		ACTAACGGTTAGAGGG_1	11.5377	-5.29213	0
		ACTAACGGTTTACCGT	15.2004	2.31476	0
		ACTAACTCAACTAACT	6.02433	1.32413	0
		ACTAACTCAAGCGAGC	14.5463	-5.64765	0
		ACTAACTCAATAAGCA	15.8866	-1.51779	0
		ACTAACTCAATAATCC	13.8458	0.364992	0
		ACTAACTCACAACAAA	5.9669	0.941599	0
		ACTAACTCAGCAGGTA	7.53674	1.35503	0
		ACTAACTCAGCTCAAC	20.2636	0.378017	0
		ACTAACTCAGTCTAGC_1	6.91448	0.912704	0
		ACTAACTCATCCAGGT_1	6.94161	0.921184	0
		ACTAACTCATGAATAG	15.0852	-2.59032	0
		ACTAACTCATTATGCG	11.8362	-2.55391	0
		ACTAACTCATTGTCAG	18.0618	-3.36483	0.870506
		ACTAATCCAAGGTACG	16.6291	-3.88893	0
		ACTAATCCACGAACAG	5.49253	-4.89794	0
		ACTAATCCAGCAATAA	12.9607	1.98776	0
		ACTAATCCAGGGAGCT	15.4499	-4.12144	0
		ACTAATCCAGGTTCAC	9.95711	-8.84967	0
		ACTAATCCAGTCTATG_1	12.4193	-0.775179	0
		ACTAATCCATTAAGTC	9.43137	-2.89451	0
		ACTAGGCGTAACGGGA_1	5.86923	0.254147	0
		ACTAGGCGTGCCTCAC	15.4319	1.14808	0
		ACTAGGCGTTCCTGAT	16.4298	-4.48044	0
		ACTAGGCGTTGCTGGG	12.2128	-2.87453	0
		ACTATCCGTAAGCTCA	7.81507	0.464232	0
		ACTATCCGTACTTCAC	10.2092	0.595071	0
		ACTATCCGTATTGGAT_1	16.9217	-4.40491	0
		ACTATCCGTCGTTATC	10.7694	-11.0243	0
		ACTATCCGTCTCACTG	12.4445	-11.8391	0
		ACTATCCGTGCTCCGT	5.83687	1.02421	0
		ACTATCCGTGTCACGG	5.57203	1.41636	0
		ACTATCCGTTCAAGAT	11.4777	0.714725	0
		ACTATGTCACAGGATG	17.7728	0.944719	0
		ACTATGTCACCGGTAT	4.09882	-4.90821	0
		ACTATGTCACCTAATG	16.7927	-5.30432	0
		ACTATGTCAGAGGGAG	12.3846	4.45558	0
		ACTATGTCAGCTTACA	5.72989	1.26143	0
		ACTATGTCATATAACC	6.63117	0.974157	0
		ACTCACCTCAATTGGC	7.03874	1.95302	0
		ACTCACCTCCACCTTA	19.8383	0.575007	0
		ACTCACCTCCCGAAGC	13.0222	-5.36989	0
		ACTCACCTCCCTGACT	11.1325	-0.331497	0
		ACTCACCTCCGCCTCA	6.74948	1.01763	0
		ACTCACCTCGGTCAGC	9.61638	-7.64196	0
		ACTCACCTCGTTCACC	4.19267	-5.13873	0
		ACTCACCTCTTGTCCA	11.4385	-0.102276	0
		ACTCACTGTAACTACG	15.8555	-2.5472	0
		ACTCACTGTATGGTGC	10.0366	1.05473	0
		ACTCACTGTATTTGGG	7.71663	0.801809	0
		ACTCACTGTCATGAGC	4.83455	-6.15863	0
		ACTCACTGTCATGCCC_1	16.764	-3.97211	0
		ACTCACTGTCCCGGAA	9.23975	-12.5549	0
		ACTCACTGTGCTCCAC	6.0048	-1.5014	0
		ACTCACTGTGGTTAGC	7.15795	0.70743	0
		ACTCACTGTTAGCGTA_1	5.66024	4.25658	0
		ACTCACTGTTCCATTA	8.80417	-5.23281	0
		ACTCACTGTTGCGCGA	6.70323	0.857853	0
		ACTCAGTAGACAACAG_1	6.2351	1.11094	0
		ACTCAGTAGACCATAC_1	6.1576	-0.923853	0
		ACTCAGTAGCAAACCT_1	6.23777	-5.2427	0
		ACTCAGTAGCAACAAG_1	6.26391	-4.44652	0
		ACTCAGTAGCTATGAC	6.3218	1.05473	0
		ACTCAGTAGGAACCGG_1	6.50827	0.707834	0
		ACTCAGTAGGAACGGT	10.9812	-2.41205	0
		ACTCAGTAGGAGCAAC	6.33385	0.389037	0
		ACTCAGTAGTAACCAC	5.82661	0.855376	0
		ACTCAGTAGTTATCCT	7.27337	0.819942	0
		ACTCAGTAGTTATTCC	13.641	-11.263	0
		ACTCCTCAGAATCTCA	7.49856	0.802972	0
		ACTCCTCAGCACCACA	9.72868	-1.70187	0
		ACTCCTCAGCACGATT	12.4295	-5.66045	0
		ACTCCTCAGCATTTCT	9.49638	-11.9161	0
		ACTCCTCAGCGCTAAT	18.2821	6.4999	0
		ACTCCTCAGCTTGCTC	8.51207	0.114174	0
		ACTCCTCAGGGACCTC	7.3616	0.691298	0
		ACTCCTCAGGTTAGAG	9.15788	1.86082	0
		ACTCCTCAGTACTGGT	11.9383	-0.761077	0
		ACTCCTCAGTGGCGGA	5.77757	1.42517	0
		ACTCCTCAGTGTTGTA	8.67742	-4.17425	0
		ACTCCTCAGTTCCTCA	8.89605	-0.713019	0
		ACTCGCGCAACCTAAT	11.8596	-6.07859	0
		ACTCGCGCAAGCCAGA	16.7319	-3.03518	0
		ACTCGCGCAAGCGATG	8.58651	2.83436	0
		ACTCGCGCACCTCGCT	16.4083	-2.68941	0
		ACTCGCGCAGCAACAG	12.3437	-5.72737	0
		ACTCGCGCATCCATCT	7.13458	-3.85228	0
		ACTCGCGCATGTTGTG	15.6803	-1.7379	0
		ACTCGCGCATTCCTCG	3.97204	-0.463031	0
		ACTCGCTTCACTTCAT	9.9284	0.695991	0
		ACTCGCTTCAGAAACG	9.03793	3.37476	0
		ACTCGCTTCATTACAG	15.3596	1.53219	0
		ACTCGCTTCATTCATC	18.0336	3.06046	0
		ACTCGCTTCCCTCTAA	3.86453	0.986523	0
		ACTCGCTTCCGCCTCA	7.72605	0.725369	0
		ACTCGCTTCCTGGTGA	14.5669	-0.0602985	0
		ACTCGCTTCCTTGCAC	5.30517	-5.81899	0
		ACTCGCTTCGAAGTGA	4.91817	1.64595	0
		ACTCGCTTCTCGACCT	4.4107	-1.02153	0
		ACTCGCTTCTGCAACG	14.2952	1.8757	0
		ACTCGCTTCTGTAAGC	5.88303	1.4417	0
		ACTGAAACAACATAAG	8.05435	-10.3229	0
		ACTGAAACAAGGATTA	16.3084	-5.36104	0
		ACTGAAACACATGCTA	5.89416	0.726113	0
		ACTGAAACAGCTTAGC	8.98108	1.6846	0
		ACTGAATGTAATCGCA	5.76718	1.29331	0
		ACTGAATGTACCGTTT	15.2281	-4.59654	0
		ACTGAATGTATTGGAT	16.3401	-5.08479	0
		ACTGAATGTGCTTTAC	6.19183	0.782635	0
		ACTGAATGTGGATTCA	16.8656	0.043366	0
		ACTGAATGTTGCCTCA	9.9027	-1.23747	0
		ACTGAATGTTGTAAAC	11.5943	-3.98855	0
		ACTGAATGTTTCGCGC	14.4013	2.51854	0
		ACTTACAAGATACTTG	5.03686	-2.26476	0
		ACTTACAAGCAACATC	15.5098	1.64696	0
		ACTTACAAGCAAGACA	5.34459	1.18901	0
		ACTTACAAGCAGCTCA	8.99829	-2.05008	0
		ACTTACAAGCCAGGTC	4.73297	-0.314601	0
		ACTTACAAGCTGTAAC	9.36665	3.0368	0
		ACTTACAAGGCATGAA	5.39779	1.52515	0
		ACTTACTTCACTCAAA	6.50723	0.895699	0
		ACTTACTTCATAGACC	5.43193	-0.773257	0
		ACTTACTTCCAGGGAG	5.60006	1.09888	0
		ACTTACTTCCGGTTGA	14.0844	-5.11828	0
		ACTTACTTCGGGACTC	17.7999	1.0204	0
		ACTTACTTCGGTTTGG	11.0631	-7.11247	0
		ACTTACTTCGTTAGTA	6.04389	1.39715	0
		ACTTACTTCTTAAGTG	11.3083	6.72957	0
		ACTTACTTCTTGTCCA	14.6894	-6.52312	0
		ACTTAGGGTAAGCTTG	7.21815	0.205868	0
		ACTTAGGGTCCTTCAG	20.0618	0.306533	0
		ACTTAGGGTCCTTCTC	7.47891	0.617616	0
		ACTTAGGGTCGAAGTC_1	7.17888	-3.62209	0
		ACTTAGGGTGGGTGAA	12.363	4.8275	0
		ACTTAGGGTGTTAAAC	17.2883	5.86394	0
		ACTTAGGGTTGAGCCG	5.46968	1.32315	0
		ACTTAGTCAATGCCTA	11.3615	-7.70595	0
		ACTTAGTCATGTGGGA	9.76568	-8.56119	0
		ACTTATCTCAAATCGC_1	5.88589	1.25006	0
		ACTTATCTCATAAGCC	6.59904	0.267623	0
		ACTTATCTCCACCCTG_1	14.9024	1.01893	0
		ACTTATCTCCGTTAAA	6.07777	0.922048	0
		ACTTATCTCGGTTTGG	17.704	-1.2254	0
		ACTTATCTCGTACCGA	11.8953	3.97842	0
		ACTTATCTCGTGCTAG	10.0312	-3.34989	0
		ACTTATCTCTTTAGGA	5.90354	1.15829	0
		ACTTATCTCTTTGACT	12.1947	2.38942	0
		ACTTATGAGAAAGCAT	6.28661	1.14889	0
		ACTTATGAGCCATCAG	5.06941	-5.32028	0
		ACTTATGAGGAGCAAC	7.75721	2.08458	0
		ACTTATGAGGCCTAAT	5.93129	1.26115	0
		ACTTATGAGGCTAGAA	13.0617	-11.0486	0
		ACTTATGAGGGACCTC_1	10.0786	-0.323469	0
		ACTTATGAGGTAGCTT	10.5707	-2.83933	0
		ACTTATGAGGTTACGT	5.53499	1.38031	0
		ACTTATGAGTAACCAC	16.7099	-5.0778	0
		ACTTATGAGTCGCTAG	7.26935	0.595991	0
		ACTTCGCTCCAAGTGT	12.0417	-11.1591	0
		ACTTCGCTCCAGGGAG	7.42882	1.67475	0
		ACTTCGCTCCTCAGCT	6.55553	0.903624	0
		ACTTCGCTCGCAGGCT	13.3939	4.38346	0
		ACTTCGCTCTAAGTGC	9.15314	-1.99715	0
		ACTTCGCTCTCCTCAA	6.17654	-4.52224	0
		ACTTCGCTCTTGGACG	15.1816	-5.17835	0
		ACTTGAATCCCGTTTA	12.5994	-10.5906	0
		ACTTGAATCCCTTGCG	4.54928	-1.62267	0
		ACTTGAATCCGCACAA	6.25588	1.04073	0
		ACTTGAATCCTAAGTA	6.37079	1.19434	0
		ACTTGAATCCTTAAGA	17.9464	6.90076	0
		ACTTGAATCGATTATG	11.7016	-4.47205	0
		ACTTGAATCGGGACCT	6.56577	0.925359	0
		ACTTGAATCGTTATAG	6.1336	1.21081	0
		ACTTGAATCGTTTCCA	7.36483	-0.307493	0
		ACTTGAATCTATCGCC	12.0742	2.10586	0
		ACTTGAATCTTCAATC	14.6744	-6.59106	0
		ACTTGCACAACACCTA	9.24244	-6.19787	0
		ACTTGCACAACTAGAA_1	9.3626	-3.08138	0
		ACTTGCACAAGCTAAA	4.79386	1.11095	0
		ACTTGCACAATTATGC	14.9771	-4.25165	0
		ACTTGCACACCAGGTT	16.7018	-6.53806	0
		ACTTGCACACCGGTAT	6.50949	1.28224	0
		ACTTGCACAGACAAAC	7.28	0.64552	0
		ACTTGCACAGCTTACA	7.51865	0.889108	0
		ACTTGCACAGGTTTGC	9.45829	-6.5729	0
		ACTTGCACATCAATCG	7.85746	-0.879591	0
		ACTTGTAAGACAACAG	11.9867	-2.27445	0
		ACTTGTAAGAGGAAGG	7.53107	-0.223119	0
		ACTTGTAAGCACCACA	14.8284	0.564423	0
		ACTTGTAAGCATTATG	6.58453	0.822073	0
		ACTTGTAAGCCTAATA	10.4774	-4.25904	0
		ACTTGTAAGGCACAGG	6.27906	-1.34838	0
		ACTTGTAAGGCCTGGT	10.9784	-0.673701	0
		ACTTGTAAGGTTTGCG	12.5437	5.04855	0
		ACTTGTAAGTTAGGCT	12.5809	-1.75333	0
		ACTTGTCGTAAAGCGG	13.8702	1.56289	0
		ACTTGTCGTAATGGCC	6.4155	0.975662	0
		ACTTGTCGTAATTAGC	6.33148	-1.28447	0
		ACTTGTCGTACGGTAC	12.4857	-6.60696	0
		ACTTGTCGTATTGTGG	16.4837	-3.80965	0
		ACTTGTCGTCTTACTA	5.44158	-1.87615	0
		ACTTGTCGTGAGGTAG	17.6068	2.89493	0
		ACTTGTCGTGGATTAT	5.41938	1.29571	0
		ACTTGTCGTTCCTGTG	15.883	-1.66439	0
		ACTTGTCGTTGAGGTC	6.06984	0.875229	0
		ACTTGTCGTTTCCACG	13.4535	-3.22286	0
		ACTTGTCGTTTGTCTA	11.6886	3.67092	0
		ACTTTGTTCACAGCGC	16.2304	-2.57199	0
		ACTTTGTTCACCTGCT	15.3716	-3.91203	0
		ACTTTGTTCACTCAAA_1	9.4665	0.00904821	0
		ACTTTGTTCATTAGCA	15.5898	-4.71029	0
		ACTTTGTTCCATTACT	10.8019	-1.12491	0
		ACTTTGTTCCCGTTGT	5.78268	3.24227	0
		ACTTTGTTCCGGTTAG	16.7701	-4.82723	0
		ACTTTGTTCCTTCGTA	7.23699	0.536289	0
		ACTTTGTTCGTTAACA	6.21331	-0.22553	0
		ACTTTGTTCTAACTGA	12.1077	-2.06996	0
		ACTTTGTTCTTGACCC	12.8487	2.9399	0
		AGAAACCCAACCCTCC	3.62356	-1.68913	0
		AGAAACCCAAGGTATA	5.13619	-4.14785	0
		AGAAACCCAAGTGTTT	5.76054	0.966507	0
		AGAAACCCACAATGTT	6.33552	0.61576	0
		AGAAACCCACCTGGTG_1	6.33821	1.22359	0
		AGAAACCCACTGACTA	7.01273	-0.425987	0
		AGAAACCCAGTACCGT_1	8.82811	-2.48077	0
		AGAAACCCATCTTGAG	5.82544	1.34918	0
		AGAAACCCATGTGGGA	5.23314	1.43949	0
		AGAAACTAGACAGGCG	4.92575	1.67981	0
		AGAAACTAGCAAGATG	13.0796	0.480779	0
		AGAAACTAGCAAGGGT	5.6378	1.15892	0
		AGAAACTAGCTTAGCG	4.55565	2.14779	0
		AGAAACTAGCTTTGGG	6.82127	-0.0791521	0
		AGAAACTAGGTGAGAC	16.5885	-5.15152	0
		AGAAACTAGTCAGTAC	17.985	6.90402	0
		AGAAACTAGTCCTTCA	5.70307	1.14178	0
		AGAAAGGCAAAGCTCC	10.1097	-0.178719	0
		AGAAAGGCAATAACCT	15.588	1.83524	0
		AGAAAGGCACAGAACG	5.9222	0.483187	0
		AGAAAGGCATTGTGAT	14.1145	-0.276095	0
		AGAAAGGCATTGTGGC	12.1412	2.96247	0
		AGAACAAGTCCGGTTC	7.52219	2.32425	0
		AGAACAAGTCTTACTA_1	8.9231	-10.4819	0
		AGAACAAGTGGATTCA	6.5866	1.1649	0
		AGAACAAGTGTTAAAC	16.5176	-6.48635	0
		AGAACAAGTTGTTGCT	11.061	-0.429724	0
		AGAACCAAGACTATTG	5.18317	-1.67642	0
		AGAACCAAGCACAGCC	12.0549	-11.3859	0
		AGAACCAAGCGCCTAA	8.9165	-7.21636	0
		AGAACCAAGGCCTGGT	10.7741	-7.91794	0
		AGAACCAAGGTTTGAC	6.70451	1.17238	0
		AGAACCAAGTAACCCG	15.2038	1.50912	0
		AGAACCAAGTAAGAAC	14.4779	0.187091	0
		AGAACCAAGTAGCCAT	6.30551	1.09313	0
		AGAACCAAGTGAACAG	5.45091	1.45837	0
		AGAACCGCAAACCTTG	6.63795	-5.29999	0
		AGAACCGCAACACCTA	9.34392	-1.39585	0
		AGAACCGCAAGACTCC	17.6123	5.88305	0
		AGAACCGCAAGGTAAC	10.6426	-1.95383	0
		AGAACCGCACAGCCTG	15.6441	2.53652	0
		AGAACCGCACAGGGAC	6.25749	0.329826	0
		AGAACCGCACCAAAGG_1	10.5461	-4.176	0
		AGAACCGCAGAAATTG	11.6712	-4.32561	0
		AGAACCGCAGGCTAGA	15.3963	-3.97193	0
		AGAACCGCATTGTTGG	8.93731	-6.25091	0
		AGAAGGTGTACCGGAT	8.73115	0.517817	0
		AGAAGGTGTACCGTTT	7.52362	2.10105	0
		AGAAGGTGTAGGTGTC_1	12.0622	-4.89546	0
		AGAAGGTGTATCTGGA	5.3	1.4117	0
		AGAAGGTGTCATCCTG_1	12.22	3.6052	0
		AGAAGGTGTCGCAAAC	5.32713	0.84186	0
		AGAAGGTGTCGTTATC	8.73115	-0.348306	0
		AGAAGGTGTCTTACTA_1	10.9045	-3.59768	0
		AGAAGGTGTGCAACTA	8.2129	0.707173	0
		AGAAGGTGTGTGAGGA	8.99394	-3.85576	0
		AGAAGGTGTGTTGCTT	4.65562	1.56688	0
		AGAAGGTGTTAGTGAT	13.9816	-5.19996	0
		AGAAGGTGTTTATTCG	6.49355	-0.560566	0
		AGAATCGAGAGAGCCG	5.12604	1.52939	0
		AGAATCGAGCACAGAA	13.8612	-5.07275	0
		AGAATCGAGCACGTTG	5.75918	0.636734	0
		AGAATCGAGCCAAATC	14.7864	0.379693	0
		AGAATCGAGCGGATTT	2.88314	-0.127694	0
		AGAATCGAGGACCAGG	12.3085	-11.4857	0
		AGAATCGAGGGTCTAT_1	11.1857	6.80374	0
		AGAATCGAGGTGAAAT	8.72282	-0.295898	0
		AGAATCGAGTGAAGTG	11.7845	1.79591	0
		AGAATCGAGTTTCCGC	8.46985	-4.58523	0
		AGAATCTGTAATCCCT	5.38959	1.45517	0
		AGAATCTGTACGATTG	3.14911	-1.59507	0
		AGAATCTGTCGTAATG	8.75928	-1.07285	0
		AGAATCTGTGAGCAAG	6.51456	0.794037	0
		AGAATCTGTGCGCATG	10.9829	-0.172903	0
		AGAATCTGTTAGCGTA	6.54772	0.796862	0
		AGAATCTGTTGAGGTC	12.2582	2.65498	0
		AGAATCTGTTTATGGG	15.9598	-4.25678	0
		AGACAATAGAGGCTAA	9.63092	-10.3097	0
		AGACAATAGATAACCC_1	6.91455	0.298021	0
		AGACAATAGCACCACA	5.74695	1.22981	0
		AGACAATAGGCTAATC	20.2778	-1.87048	0
		AGACAATAGGCTAGAA	5.1415	1.49951	0
		AGACACGCAACTAACT	5.06479	4.34991	0
		AGACACGCACTGACTA	5.50251	1.33743	0
		AGACACGCAGTAGGAT	6.16608	1.35666	0
		AGACACGCATAATTGC	11.8559	3.22535	0
		AGACACGCATATTGAC	6.8731	-1.71716	0
		AGACACGCATCTTGAG	8.90919	-0.964661	0
		AGACACGCATGTCAAT	13.2974	-3.78807	0
		AGACCCGGTCCTCCAA_1	8.47434	-0.440838	0
		AGACCCGGTGCTCCAC	13.8806	-3.34917	0
		AGACCCGGTGTCCAGG	15.6581	-2.5346	0
		AGACCCGGTGTTGCAA	9.76137	-3.45034	0
		AGACCCGGTTAAGGTT	5.61005	-1.51853	0
		AGACCCGGTTACGCGG	8.67435	-0.999669	0
		AGACTATGTAACTACG	12.0751	-7.04906	0
		AGACTATGTGCTTTAC	8.9613	-0.752243	0
		AGACTATGTTAGCCAA	11.7093	-0.664962	0
		AGACTATGTTAGGCTA	15.2187	-2.74568	0
		AGACTATGTTTGCTGT	11.8632	8.17418	0
		AGAGAAGCAATTAACC	6.2946	0.352062	0
		AGAGAAGCACTAGGTC	8.94727	-0.217451	0
		AGAGAAGCAGGCTGTT	7.66163	-2.10578	0
		AGAGAAGCATAATCGT	6.06198	2.41094	0
		AGAGAAGCATTAAAGG	8.87911	-0.0462029	0
		AGAGAGGAGAACAAGT	14.8624	0.585652	0
		AGAGAGGAGCATTTCT	8.13555	-2.22241	0
		AGAGAGGAGCCTAATA	12.8526	4.30942	0
		AGAGATTAGAACAAGT	4.77444	-4.08864	0
		AGAGATTAGAGAGCCG	10.1237	2.83798	0
		AGAGATTAGCATGAAG	16.3038	3.0475	0
		AGAGATTAGCGCATTG	12.3487	-0.0631031	0
		AGAGATTAGGCCTAAT	6.15511	1.24144	0
		AGAGATTAGGCGTAAA	4.77312	-4.09551	0
		AGAGATTAGGGCTTAT	5.38628	-1.35416	0
		AGAGATTAGGTCCTGA	4.96328	4.29398	0
		AGAGATTAGTAACTCA_1	12.5359	6.13629	0
		AGAGATTAGTTATCTC	5.44681	1.85713	0
		AGAGGAACAAACTCAT	4.1718	-5.02526	0
		AGAGGAACACCGGTAT	11.3798	5.84421	0
		AGAGGAACACTAGGTC	18.266	-4.66945	0
		AGAGGATGTCCTAAGA	8.91231	-0.453088	0
		AGAGGATGTGGATTGC	5.48151	-1.80754	0
		AGAGGATGTGTTTCAC	6.70707	-2.72154	0
		AGATGAAGTATTGGTG	15.7174	1.70797	0
		AGATGAAGTCAATACG_1	13.3169	4.30705	0
		AGATGAAGTCGTAAAT	7.03058	0.271687	0
		AGATGAAGTGATCAGC	15.4486	-4.58562	0
		AGATGAAGTGCAATGC	6.52379	0.871171	0
		AGATGAAGTGGGTACT	9.43169	-0.994873	0
		AGATGAAGTTAGCGTA	14.0074	2.77999	0
		AGATGAAGTTCTTTAG	13.5652	-4.13164	0
		AGATGAAGTTGCATCT	5.86251	-0.98318	0
		AGATGCTTCAAGACTC	12.7935	2.64612	0
		AGATGCTTCATCCTGC	17.8359	-2.78759	0
		AGATGCTTCATGCTCC	11.3714	-7.69216	0
		AGATGCTTCCAGGGAG	10.5777	-2.59635	0
		AGATGCTTCCCGTTGT	18.1661	2.76522	0
		AGATGCTTCTGTTGCC	11.6335	-0.960229	0
		AGCAAATAGAACCTAC	14.1769	1.26262	0
		AGCAAATAGCGATAAG	9.94745	2.70441	0
		AGCAAATAGCTAGAAG	12.3484	5.78713	0
		AGCAAATAGGTGAAAT	11.2732	5.9685	0
		AGCAACAAGAGGAGTC	9.11914	-7.40572	0
[truncated: 146,072 more rows]

## Sheet: Fig8c
	Fig 8c
		cell_id	UMAP_1	UMAP_2	group
		AAACAGCCAATGCCTA	4.25698	-5.09227	Chow_Cntrl.
		AAACAGCCACAGGGAC_1	6.23097	0.850118	Chow_Cntrl.
		AAACAGCCACCGGCTA_1	7.75696	0.0938017	Chow_Cntrl.
		AAACAGCCATCCCGCT	5.67803	-2.59012	Chow_Cntrl.
		AAACATGCAACCGCCA	12.9345	5.73284	Chow_Cntrl.
		AAACATGCAAGGTCCT	5.8808	0.986127	Chow_Cntrl.
		AAACATGCACAAACTT_1	8.9163	-4.12043	Chow_Cntrl.
		AAACATGCAGCCTAAC	13.5984	-11.7345	Chow_Cntrl.
		AAACATGCAGGAACAT	17.1083	-2.37031	Chow_Cntrl.
		AAACATGCAGGCATGA	13.2386	-11.2395	Chow_Cntrl.
		AAACATGCATGTTGGC	5.99266	1.31764	Chow_Cntrl.
		AAACCAACAAACCTTG	8.70134	-1.51382	Chow_Cntrl.
		AAACCAACAACGTGCT	10.4586	1.22496	Chow_Cntrl.
		AAACCAACAACTAGCC_1	11.1529	-1.96599	Chow_Cntrl.
		AAACCAACAAGCTTTG	8.70768	2.87261	Chow_Cntrl.
		AAACCAACACCTAATG	6.78043	0.747784	Chow_Cntrl.
		AAACCAACAGGGAGGA	9.63647	0.656922	Chow_Cntrl.
		AAACCAACATCCAGGT	9.34528	0.065533	Chow_Cntrl.
		AAACCAACATGTCAGC	16.4749	-5.71829	Chow_Cntrl.
		AAACCGAAGAGGAAGG	5.57761	1.3415	Chow_Cntrl.
		AAACCGAAGAGGCTAA	11.0671	4.44202	Chow_Cntrl.
		AAACCGAAGCTCAAAC	6.83404	0.455222	Chow_Cntrl.
		AAACCGAAGGCGGATG	18.0384	-3.33189	Chow_Cntrl.
		AAACCGAAGGTAGCTT	5.42686	1.34782	Chow_Cntrl.
		AAACCGAAGGTTTACA	6.72623	-4.84164	Chow_Cntrl.
		AAACCGAAGTAAGTGG	4.77177	1.84357	Chow_Cntrl.
		AAACCGAAGTGTTGCG	9.26182	-6.09715	Chow_Cntrl.
		AAACCGAAGTTTGTCT	8.47544	2.65475	Chow_Cntrl.
		AAACCGCGTAGTTGGC	7.53144	1.18834	Chow_Cntrl.
		AAACCGCGTCAATACG	8.53587	-1.031	Chow_Cntrl.
		AAACCGCGTGCATTTC	6.04164	1.22628	Chow_Cntrl.
		AAACCGCGTTCAAGCA	8.35834	1.07003	Chow_Cntrl.
		AAACCGCGTTGAGGTC	5.2758	1.52707	Chow_Cntrl.
		AAACCGGCAGCCTTGG	13.0012	-10.195	Chow_Cntrl.
		AAACCGGCATGATTGT	5.49194	1.10161	Chow_Cntrl.
		AAACCGGCATTAAGTC	8.78179	2.50419	Chow_Cntrl.
		AAACCGGCATTAGCGC	11.6647	-7.23074	Chow_Cntrl.
		AAACGCGCAAACCTAT	14.48	0.500993	Chow_Cntrl.
		AAACGCGCAATAGCCC	7.87442	-4.10365	Chow_Cntrl.
		AAACGCGCAATCCCTT	8.35483	-10.3017	Chow_Cntrl.
		AAACGCGCAATGAATG	7.81438	2.5403	Chow_Cntrl.
		AAACGCGCAATTGAGA	5.60225	0.835486	Chow_Cntrl.
		AAACGCGCACAGAACG	5.59943	3.45083	Chow_Cntrl.
		AAACGCGCAGCCTAAC	14.2301	1.67776	Chow_Cntrl.
		AAACGCGCAGCTCAAC	18.1228	5.95989	Chow_Cntrl.
		AAACGCGCAGCTCATA	7.95705	-0.1573	Chow_Cntrl.
		AAACGGATCAAATCGC	6.1757	1.08915	Chow_Cntrl.
		AAACGGATCACTAGGT	5.49753	1.32263	Chow_Cntrl.
		AAACGGATCATTTAGG	8.05132	-0.711028	Chow_Cntrl.
		AAACGGATCCCTCGCA	5.32186	1.36962	Chow_Cntrl.
		AAACGGATCGGGACCT	13.3734	4.15834	Chow_Cntrl.
		AAACGGATCTTAATGG	6.89956	-1.85618	Chow_Cntrl.
		AAACGGATCTTCAATC	14.2684	0.982752	Chow_Cntrl.
		AAACGGATCTTGTTCG	4.82378	-0.241376	Chow_Cntrl.
		AAACGTACAATAATGG	12.1596	-3.3607	Chow_Cntrl.
		AAACGTACAATTGAAG	9.2185	-12.5723	Chow_Cntrl.
		AAACGTACACATAGCC	16.1032	-5.45594	Chow_Cntrl.
		AAACGTACACCTACTT_1	10.6389	-2.72882	Chow_Cntrl.
		AAACGTACAGGAAGCC	9.87908	-1.92502	Chow_Cntrl.
		AAACGTACAGGCATCT	6.46778	0.142954	Chow_Cntrl.
		AAACGTACATCACAGC	11.3142	-3.41969	Chow_Cntrl.
		AAACGTACATGACTAT	18.3551	6.33646	Chow_Cntrl.
		AAAGCAAGTACGCGCA	13.9315	1.63857	Chow_Cntrl.
		AAAGCAAGTCGTTACT	17.9699	0.839345	Chow_Cntrl.
		AAAGCAAGTGACATAT	5.68185	1.13258	Chow_Cntrl.
		AAAGCAAGTTCGCTCA	7.41645	-0.937018	Chow_Cntrl.
		AAAGCACCAACCCTCC	7.70254	0.766634	Chow_Cntrl.
		AAAGCACCACAGGATG	5.08542	1.37024	Chow_Cntrl.
		AAAGCACCATAGCTGC	17.8292	-2.87479	Chow_Cntrl.
		AAAGCACCATCAGTAT	10.3429	2.61259	Chow_Cntrl.
		AAAGCCCGTAAGCTTG_1	8.61862	-3.30531	Chow_Cntrl.
		AAAGCCCGTGCAACTA	5.5562	-2.48659	Chow_Cntrl.
		AAAGCCCGTTAAATGC	15.0278	-5.24949	Chow_Cntrl.
		AAAGCCCGTTAGGTGC	6.2949	-3.05881	Chow_Cntrl.
		AAAGCCCGTTCCTGAT	14.1182	1.86183	Chow_Cntrl.
		AAAGCCCGTTTAGCGA	4.51517	2.29284	Chow_Cntrl.
		AAAGCCGCAAACCCTA	11.5699	-6.36145	Chow_Cntrl.
		AAAGCCGCAAAGCTAA	9.8613	-5.6725	Chow_Cntrl.
		AAAGCCGCACATTGCA	15.0978	-5.48466	Chow_Cntrl.
		AAAGCCGCAGCAAATA	6.11744	0.693297	Chow_Cntrl.
		AAAGCCGCATTGCGAC	4.01725	-0.445165	Chow_Cntrl.
		AAAGCGGGTAACGGGA	4.95696	1.54852	Chow_Cntrl.
		AAAGCGGGTACGCGCA	5.71302	1.31108	Chow_Cntrl.
		AAAGCGGGTACTTCAC	11.3436	-7.38834	Chow_Cntrl.
		AAAGCGGGTCACGGAT	10.0762	3.11457	Chow_Cntrl.
		AAAGCTTGTAACGAGG	8.32809	-10.3306	Chow_Cntrl.
		AAAGCTTGTAGTAAGA	17.7286	-0.664106	Chow_Cntrl.
		AAAGCTTGTCAACAAT	16.3053	-5.21739	Chow_Cntrl.
		AAAGCTTGTCATAGAT	12.6885	4.23515	Chow_Cntrl.
		AAAGCTTGTCCAAATG	8.06605	1.05839	Chow_Cntrl.
		AAAGCTTGTCGAAGTC	7.82064	0.177514	Chow_Cntrl.
		AAAGCTTGTGAAGCCT	9.11326	-2.42928	Chow_Cntrl.
		AAAGCTTGTGGTTCTT	5.27733	1.1657	Chow_Cntrl.
		AAAGCTTGTTAATCGG	11.8567	5.72613	Chow_Cntrl.
		AAAGCTTGTTACCTGT	13.7006	-1.87359	Chow_Cntrl.
		AAAGCTTGTTACTTGC	15.8554	-1.33942	Chow_Cntrl.
		AAAGCTTGTTGTAACG	9.68338	-2.95846	Chow_Cntrl.
		AAAGCTTGTTGTCATC	8.3472	-1.1905	Chow_Cntrl.
		AAAGGACGTCATCAAG	5.53419	1.31193	Chow_Cntrl.
		AAAGGACGTGACATGC	9.21595	-2.91723	Chow_Cntrl.
		AAAGGACGTGTGTGGT	5.38155	2.12643	Chow_Cntrl.
		AAAGGACGTGTTTGCT	7.36024	-0.544091	Chow_Cntrl.
		AAAGGACGTTACATCC	5.50995	1.23051	Chow_Cntrl.
		AAAGGACGTTATTGCC	15.8762	-1.18726	Chow_Cntrl.
		AAAGGACGTTCAAGCA	6.28811	0.971591	Chow_Cntrl.
		AAAGGACGTTCCTGTG	6.57293	0.997037	Chow_Cntrl.
		AAAGGAGCAATATACC	6.08549	1.12013	Chow_Cntrl.
		AAAGGAGCACAAGCCT_1	16.0462	-6.15534	Chow_Cntrl.
		AAAGGAGCACCAGGTT	5.74127	1.19039	Chow_Cntrl.
		AAAGGAGCACCTCACC	5.86064	1.13868	Chow_Cntrl.
		AAAGGAGCACGCAACT_1	16.193	-4.42202	Chow_Cntrl.
		AAAGGAGCAGCCTAAC	5.04274	2.3725	Chow_Cntrl.
		AAAGGAGCAGGACCTT	6.31283	-3.12641	Chow_Cntrl.
		AAAGGAGCAGTAGCCT	5.97623	1.10619	Chow_Cntrl.
		AAAGGAGCAGTTATGT	5.77523	1.1095	Chow_Cntrl.
		AAAGGAGCATCTTGAG	15.535	1.28448	Chow_Cntrl.
		AAAGGCTCAAGTAAGC	6.10073	-0.045183	Chow_Cntrl.
		AAAGGCTCAATCCCTT	6.85978	-0.00480165	Chow_Cntrl.
		AAAGGCTCACGGTACT	6.3602	-0.467447	Chow_Cntrl.
		AAAGGCTCAGCAAATA	12.3368	-1.72316	Chow_Cntrl.
		AAAGGCTCAGCAAGAT	6.17428	1.15314	Chow_Cntrl.
		AAAGGCTCAGCATGGA	4.9955	1.50944	Chow_Cntrl.
		AAAGGCTCATGACTAT	16.4271	-6.24456	Chow_Cntrl.
		AAAGGCTCATGTTGGC	8.96733	-6.24663	Chow_Cntrl.
		AAAGGTTAGAGCCGGA	9.98933	-8.85442	Chow_Cntrl.
		AAAGGTTAGCAAGGGT_1	7.75132	0.38647	Chow_Cntrl.
		AAAGGTTAGCACAGCC	9.74221	2.91735	Chow_Cntrl.
		AAAGGTTAGCATTATG	14.1963	-0.453738	Chow_Cntrl.
		AAAGGTTAGCCGGTAC	8.6144	1.24011	Chow_Cntrl.
		AAAGGTTAGCTCCTAC	12.3651	-3.75845	Chow_Cntrl.
		AAAGGTTAGGAACCAA	6.05602	1.38906	Chow_Cntrl.
		AAAGGTTAGGTAAGCA	9.31384	-3.63142	Chow_Cntrl.
		AAAGGTTAGTAAGTGG	5.2872	1.55891	Chow_Cntrl.
		AAAGGTTAGTCAGTAC	8.29688	-0.119612	Chow_Cntrl.
		AAAGGTTAGTCATCCC	9.94914	2.79432	Chow_Cntrl.
		AAAGGTTAGTCTATGA	6.95832	2.85356	Chow_Cntrl.
		AAATCCGGTCGCGCAA_1	15.1677	0.687017	Chow_Cntrl.
		AAATCCGGTCTCAGCC	15.2736	0.674966	Chow_Cntrl.
		AAATCCGGTGTGAGAG	5.88802	2.17008	Chow_Cntrl.
		AAATCCGGTTCCGGGA	5.01593	1.56138	Chow_Cntrl.
		AAATGCCTCACAGACT	3.53218	1.0501	Chow_Cntrl.
		AAATGCCTCACCAATA	9.85327	-1.79919	Chow_Cntrl.
		AAATGCCTCAGGCTAT	4.9906	4.3486	Chow_Cntrl.
		AAATGCCTCAGGGCCT	15.3946	-3.07759	Chow_Cntrl.
		AAATGCCTCATAACCA	6.88352	0.904646	Chow_Cntrl.
		AAATGCCTCATTGCAA	6.17837	1.1398	Chow_Cntrl.
		AAATGCCTCCACAATA	17.0927	-1.7283	Chow_Cntrl.
		AAATGCCTCCTAAGAC	6.94799	0.764617	Chow_Cntrl.
		AAATGCCTCCTCCTAA	4.79692	-5.82816	Chow_Cntrl.
		AAATGCCTCCTCGATC	6.88097	-1.16754	Chow_Cntrl.
		AAATGCCTCCTTAGGG_1	5.47479	1.51038	Chow_Cntrl.
		AAATGCCTCGAGGTGG	5.83937	1.29277	Chow_Cntrl.
		AAATGCCTCGCTCACT	8.64432	0.00128977	Chow_Cntrl.
		AAATGCCTCTCCTCTT	12.4107	-6.2591	Chow_Cntrl.
		AAATGCCTCTGTGAGT	6.27349	1.11819	Chow_Cntrl.
		AAATGCCTCTTGCAGG	15.5174	1.24445	Chow_Cntrl.
		AAATGGCCAAGCGAGC	14.3775	0.363447	Chow_Cntrl.
		AAATGGCCACATTGCA	13.3333	-1.53559	Chow_Cntrl.
		AAATGGCCACCCACCT_1	12.5096	7.39374	Chow_Cntrl.
		AAATGGCCATTATGAC	8.36277	-0.14469	Chow_Cntrl.
		AACAAAGGTAATGACT	6.2983	1.20319	Chow_Cntrl.
		AACAAAGGTCATTGAG	6.05417	0.276363	Chow_Cntrl.
		AACAAAGGTCCGTGAG	5.7244	1.31667	Chow_Cntrl.
		AACAAAGGTCTTGCAT	11.0326	0.0766698	Chow_Cntrl.
		AACAAAGGTTCGCGCT	11.2218	-2.41992	Chow_Cntrl.
		AACAAAGGTTTATTCG	6.36894	-0.398523	Chow_Cntrl.
		AACAAGCCAAAGGCCA	5.49183	1.39335	Chow_Cntrl.
		AACAAGCCAAAGGTAC	6.96279	0.850963	Chow_Cntrl.
		AACAAGCCAACCTAAT	5.58199	1.23173	Chow_Cntrl.
		AACAAGCCACAAAGGT	16.4968	-5.24947	Chow_Cntrl.
		AACAAGCCACCTGTAA	5.61615	-5.36992	Chow_Cntrl.
		AACAAGCCACGAACAG	6.63145	0.986478	Chow_Cntrl.
		AACAAGCCAGCTAACC_1	6.97512	-1.16748	Chow_Cntrl.
		AACAAGCCAGGCAAGC	7.37735	0.401559	Chow_Cntrl.
		AACAAGCCAGGTATTT	11.3157	5.81773	Chow_Cntrl.
		AACAAGCCATAAGTCT	6.10442	1.06373	Chow_Cntrl.
		AACAAGCCATCAGTAT_1	5.82583	1.25347	Chow_Cntrl.
		AACAAGCCATTAAACC	10.5755	-0.881978	Chow_Cntrl.
		AACAGATAGAGGATAT	14.2961	1.62609	Chow_Cntrl.
		AACAGATAGGCCAATT	6.35535	1.08316	Chow_Cntrl.
		AACAGATAGGCGTAAA	5.51042	1.44178	Chow_Cntrl.
		AACAGATAGGTCCTAG	16.5127	-5.56733	Chow_Cntrl.
		AACAGATAGTAGCTTA	15.4547	-3.74858	Chow_Cntrl.
		AACAGCAAGCGATACT	9.46085	0.258435	Chow_Cntrl.
		AACAGCAAGGCCAATT	7.78836	1.21532	Chow_Cntrl.
		AACAGCAAGTAACAGG	5.75754	1.33285	Chow_Cntrl.
		AACAGCAAGTAGCGCC	6.13565	0.842852	Chow_Cntrl.
		AACAGCAAGTTCCTCA	10.5933	-1.77924	Chow_Cntrl.
		AACAGCAAGTTTCCGC	5.90269	0.84987	Chow_Cntrl.
		AACAGGATCAGGATGA	18.1949	0.613905	Chow_Cntrl.
		AACAGGATCCCTGATC	6.26304	1.1297	Chow_Cntrl.
		AACAGGATCGTTTCTG	9.76682	-1.5483	Chow_Cntrl.
		AACAGGATCTTGGATA	5.50414	1.52356	Chow_Cntrl.
		AACATAGCAAGGTACG	5.56074	1.50038	Chow_Cntrl.
		AACATAGCAATTGAGA	10.0075	-0.510551	Chow_Cntrl.
		AACATAGCACATAGCC	6.35869	0.976588	Chow_Cntrl.
		AACATAGCACCTGGTG_1	5.74414	1.31826	Chow_Cntrl.
		AACATAGCACGAATCC	8.18277	0.786355	Chow_Cntrl.
		AACATAGCAGAAATGC	12.8025	-5.47953	Chow_Cntrl.
		AACATAGCAGCAAATA	15.4817	-1.65909	Chow_Cntrl.
		AACATAGCAGCATGGA	10.3444	-7.79381	Chow_Cntrl.
		AACATAGCAGGCAAGC	14.8988	-6.29326	Chow_Cntrl.
		AACATAGCAGGCGAGT	16.4084	-4.8499	Chow_Cntrl.
		AACATAGCAGGGAGGA	5.17084	1.6922	Chow_Cntrl.
		AACATAGCATGAGTTT	11.3782	5.82821	Chow_Cntrl.
		AACATAGCATGTTGCA	8.34446	-0.236101	Chow_Cntrl.
		AACATAGCATTATGCG	6.42413	0.835371	Chow_Cntrl.
		AACATAGCATTGGGAG	9.87452	-3.53504	Chow_Cntrl.
		AACATCATCATTGCAA	14.866	-1.44982	Chow_Cntrl.
		AACATCATCCCGCCTA	5.53868	1.21153	Chow_Cntrl.
		AACATCATCCCTGATC	6.51373	1.62357	Chow_Cntrl.
		AACATCATCGGTACGC	5.55717	1.44621	Chow_Cntrl.
		AACATCATCTGGTCCT	12.293	4.40674	Chow_Cntrl.
		AACATCATCTGTGCAG	19.5134	0.29495	Chow_Cntrl.
		AACATTGTCACAGGAA	14.3937	-3.97463	Chow_Cntrl.
		AACATTGTCATAGACC	12.5267	-5.89505	Chow_Cntrl.
		AACATTGTCCCTCACG	11.0972	0.408501	Chow_Cntrl.
		AACATTGTCCTGAATA	7.99992	0.799878	Chow_Cntrl.
		AACATTGTCGTTAGCG	9.19806	-12.349	Chow_Cntrl.
		AACATTGTCTTGCTAT	14.5242	-1.2355	Chow_Cntrl.
		AACCCGCAGCCTGTTC	6.53333	1.06817	Chow_Cntrl.
		AACCCGCAGCTATATG	3.55217	1.13346	Chow_Cntrl.
		AACCCGCAGCTTAGTA	11.7415	1.09489	Chow_Cntrl.
		AACCCGCAGGCTAAGA	14.7279	2.28575	Chow_Cntrl.
		AACCCGCAGGCTACAT	9.28297	-0.724356	Chow_Cntrl.
		AACCCGCAGGGACGCA	15.348	-4.49614	Chow_Cntrl.
		AACCCGCAGGTAAGGC	6.76426	-0.695619	Chow_Cntrl.
		AACCGCTCAATAGCAA	12.4997	-6.20137	Chow_Cntrl.
		AACCGCTCAATCTCTC	10.8626	1.5979	Chow_Cntrl.
		AACCGCTCAATGCCCG	6.48926	-2.36904	Chow_Cntrl.
		AACCGCTCAGAGGCTA	17.2898	-4.15731	Chow_Cntrl.
		AACCGCTCAGCAAGTG_1	17.5875	-1.54471	Chow_Cntrl.
		AACCGCTCAGCAGGTA_1	5.41254	-2.7489	Chow_Cntrl.
		AACCGCTCAGGTTCAC	9.20321	-12.3458	Chow_Cntrl.
		AACCGGCTCCAACTGG	6.13012	0.901259	Chow_Cntrl.
		AACCGGCTCCAGGTCA	15.2896	-4.78234	Chow_Cntrl.
		AACCGGCTCCCTCTAA	6.74387	-0.000185133	Chow_Cntrl.
		AACCGGCTCCTAGTCC	6.70008	0.963211	Chow_Cntrl.
		AACCGGCTCCTTTACG	5.56798	-2.82905	Chow_Cntrl.
		AACCGGCTCGACAAAG	12.1819	-2.54437	Chow_Cntrl.
		AACCGGCTCGGTTAGT	15.3286	-1.27735	Chow_Cntrl.
		AACCGGCTCGTGCTAG	14.1432	-3.47491	Chow_Cntrl.
		AACCTAATCAGCCAAT	5.88254	2.35592	Chow_Cntrl.
		AACCTAATCCCGTTGT	8.14535	-0.00272529	Chow_Cntrl.
		AACCTAATCCGCTAGA_1	16.3347	-3.37298	Chow_Cntrl.
		AACCTAATCCTCACAC	6.88876	0.892493	Chow_Cntrl.
		AACCTAATCGAAGTGA	10.5155	-7.93222	Chow_Cntrl.
		AACCTAATCGGGCCAT	6.74167	-0.557983	Chow_Cntrl.
		AACCTAATCTAACTGA	6.18573	-0.898162	Chow_Cntrl.
		AACCTAATCTTGCAAA	13.8944	-5.34864	Chow_Cntrl.
		AACCTAATCTTGGATA	5.82227	-4.32336	Chow_Cntrl.
		AACCTCACAAACTGCC	11.3227	-4.14965	Chow_Cntrl.
		AACCTCACAACTGGCT	6.05178	-1.30109	Chow_Cntrl.
		AACCTCACAGTTTCTC	9.42833	0.108387	Chow_Cntrl.
		AACCTCACATAAGTTC	6.19514	1.00114	Chow_Cntrl.
		AACCTCACATAATGTC	9.20136	-2.93186	Chow_Cntrl.
		AACCTCACATTGACAT	5.0778	-5.89578	Chow_Cntrl.
		AACCTCCTCCAAACAC	7.76217	0.572975	Chow_Cntrl.
		AACCTCCTCCACAATA	5.04055	-3.64549	Chow_Cntrl.
		AACCTCCTCCCGTTAC	7.48598	0.682994	Chow_Cntrl.
		AACCTCCTCCTGTTCA	10.5286	-0.384597	Chow_Cntrl.
		AACCTCCTCGAGGAAC	13.5937	-5.95105	Chow_Cntrl.
		AACCTCCTCGTTTCCA	6.8428	0.417439	Chow_Cntrl.
		AACCTCCTCTAAGTCA	12.2912	-1.90089	Chow_Cntrl.
		AACCTTAAGGATGATG	16.2932	-5.7254	Chow_Cntrl.
		AACCTTAAGGGCCATC	7.43061	0.175293	Chow_Cntrl.
		AACCTTAAGTAGGCGG	15.4326	1.35775	Chow_Cntrl.
		AACCTTAAGTCAATTG	18.2877	-1.09835	Chow_Cntrl.
		AACCTTAAGTGAAGTG	5.1735	1.48071	Chow_Cntrl.
		AACCTTAAGTTTAACG	17.4176	-0.787157	Chow_Cntrl.
		AACCTTGCAACACTTG	17.9646	-3.37603	Chow_Cntrl.
		AACCTTGCAAGCCACT	16.8108	6.60325	Chow_Cntrl.
		AACCTTGCAAGGATTA	7.96213	-3.48587	Chow_Cntrl.
		AACCTTGCAATGCCTA	6.63859	0.400188	Chow_Cntrl.
		AACCTTGCACAGCCTG	9.39669	-2.50845	Chow_Cntrl.
		AACCTTGCACCTAATG	16.1008	-4.51911	Chow_Cntrl.
		AACCTTGCACGTTACA	6.89383	0.876224	Chow_Cntrl.
		AACCTTGCAGGTTAAA	5.70561	1.28766	Chow_Cntrl.
		AACCTTGCAGTGAACG	7.73051	-0.221068	Chow_Cntrl.
		AACCTTGCATAAGCAA	16.839	-5.53971	Chow_Cntrl.
		AACCTTGCATCAGCAC	9.14111	-7.25495	Chow_Cntrl.
		AACCTTGCATGTGGGA	18.0757	-3.11427	Chow_Cntrl.
		AACCTTGCATTCCTCG	9.83686	-12.0524	Chow_Cntrl.
		AACCTTGCATTGTCCT	16.3402	-1.04513	Chow_Cntrl.
		AACGACAAGCACTTGG	7.12444	1.56963	Chow_Cntrl.
		AACGACAAGCCTCTGT	10.7288	-1.06413	Chow_Cntrl.
		AACGACAAGCTGGACC	5.85938	1.2646	Chow_Cntrl.
		AACGACAAGGAAGTAT	6.37332	1.12915	Chow_Cntrl.
		AACGACAAGGACAACA	4.90079	2.28509	Chow_Cntrl.
		AACGACAAGGATAAAC	10.9533	-11.2329	Chow_Cntrl.
		AACGACAAGTACTGGT	6.43975	1.74166	Chow_Cntrl.
		AACGACAAGTCACCTC	11.8027	-6.96496	Chow_Cntrl.
		AACGCCCAGAAAGGAA	12.2484	-3.43199	Chow_Cntrl.
		AACGCCCAGCACTAGT	9.12447	1.30641	Chow_Cntrl.
		AACGCCCAGCTGGCTA	5.68197	1.32646	Chow_Cntrl.
		AACGCCCAGGCCATCA	7.37068	1.05054	Chow_Cntrl.
		AACGCCCAGGGCTAAA	8.36542	1.09038	Chow_Cntrl.
		AACGCCCAGGTGTCCA	6.49362	-0.926401	Chow_Cntrl.
		AACGCCCAGTTATTCC	7.0788	0.845099	Chow_Cntrl.
		AACGCTAGTAACGGGA	6.18065	0.801133	Chow_Cntrl.
		AACGCTAGTCCTAATC	6.73841	0.92058	Chow_Cntrl.
		AACGCTAGTCTAACAG	12.5658	-3.62122	Chow_Cntrl.
		AACGCTAGTGTGTGGT	6.2604	0.697456	Chow_Cntrl.
		AACGCTAGTTCCGCAC	14.5983	2.4632	Chow_Cntrl.
		AACGCTAGTTTGACCT	8.86212	-4.4206	Chow_Cntrl.
		AACGGTAAGCCGCTTT	15.2078	1.10297	Chow_Cntrl.
		AACGGTAAGCCTGTGA	5.02311	1.31174	Chow_Cntrl.
		AACGGTAAGCGCATTG	14.6336	-6.31294	Chow_Cntrl.
		AACGGTAAGGTCCTAG	11.1156	-7.46826	Chow_Cntrl.
		AACGGTAAGTGAGCGG	14.4925	4.18168	Chow_Cntrl.
		AACTACTCAAACTAAG	6.12617	0.797137	Chow_Cntrl.
		AACTACTCAAGCTAAA	5.17516	2.58098	Chow_Cntrl.
		AACTACTCAGAAATGC	5.77163	1.37291	Chow_Cntrl.
		AACTACTCAGTCTAAT	4.77321	2.53606	Chow_Cntrl.
		AACTACTCAGTCTAGC	17.9939	2.74168	Chow_Cntrl.
		AACTACTCATAGACTT	11.865	7.99045	Chow_Cntrl.
		AACTACTCATTGTGCA	20.3448	0.504462	Chow_Cntrl.
		AACTAGCTCACGCGGT	5.97336	0.146607	Chow_Cntrl.
		AACTAGCTCAGAAACG	15.1065	1.01935	Chow_Cntrl.
		AACTAGCTCATGTTTC	7.79322	-2.24705	Chow_Cntrl.
		AACTAGCTCATTGTTC_1	7.00606	-3.47439	Chow_Cntrl.
		AACTAGCTCCCGTTTA	13.6527	2.42965	Chow_Cntrl.
		AACTAGCTCCGGCTAA	15.3905	1.42098	Chow_Cntrl.
		AACTAGCTCCGTGACA_1	5.07765	1.56404	Chow_Cntrl.
		AACTAGCTCGAGGTGG	15.0141	-5.43768	Chow_Cntrl.
		AACTAGCTCTCCATAT	7.90003	2.10622	Chow_Cntrl.
		AACTAGCTCTTACTCG	5.20814	-1.59368	Chow_Cntrl.
		AACTAGTGTACTTAGG	10.5231	-1.22272	Chow_Cntrl.
		AACTAGTGTAGGTGTC	10.967	-7.17427	Chow_Cntrl.
		AACTAGTGTCGTTACT_1	15.1919	1.52308	Chow_Cntrl.
		AACTAGTGTCTCACTG	19.0332	5.90899	Chow_Cntrl.
		AACTAGTGTGATCAGC	8.07434	-2.41017	Chow_Cntrl.
		AACTAGTGTGTTGTGA	5.32922	1.3632	Chow_Cntrl.
		AACTAGTGTTAGCTGA	14.2346	-0.0492934	Chow_Cntrl.
		AACTAGTGTTCCTGAT	17.7115	6.00634	Chow_Cntrl.
		AACTAGTGTTGGCCGA	16.4082	-2.77114	Chow_Cntrl.
		AACTAGTGTTTCGCGC_1	8.20457	-2.91507	Chow_Cntrl.
		AACTCACAGCGCTCAA	8.09443	2.76219	Chow_Cntrl.
		AACTCACAGGAGTCTT	6.39511	1.5443	Chow_Cntrl.
		AACTCACAGGTCCAAT	6.87134	0.757832	Chow_Cntrl.
		AACTCACAGGTTACAC_1	6.62162	0.691183	Chow_Cntrl.
		AACTCACAGGTTACGT	6.23433	1.21164	Chow_Cntrl.
		AACTCACAGTCACTCC	9.8539	-4.89114	Chow_Cntrl.
		AACTCACAGTCATGCG	6.14565	2.07505	Chow_Cntrl.
		AACTCACAGTTAGAGG	15.1477	-4.08609	Chow_Cntrl.
		AACTCACAGTTTGCGG	5.34949	1.3213	Chow_Cntrl.
		AACTGTTCACCTGCCT	13.6357	-3.08471	Chow_Cntrl.
		AACTGTTCACTGGCCA	14.734	-5.50586	Chow_Cntrl.
		AACTGTTCATAGGCGA_1	4.39987	0.0919746	Chow_Cntrl.
		AACTGTTCATCACAGC	13.5563	0.0557346	Chow_Cntrl.
		AACTGTTCATTGCAGC	6.22661	0.652552	Chow_Cntrl.
		AACTTAGTCAAAGGCA	6.41648	1.12312	Chow_Cntrl.
		AACTTAGTCACAGACT	6.02798	1.48281	Chow_Cntrl.
		AACTTAGTCAGGCTAT	8.64354	-10.4767	Chow_Cntrl.
		AACTTAGTCAGTTCCC	2.905	-0.167407	Chow_Cntrl.
		AACTTAGTCATGGCTG	4.13616	-1.05352	Chow_Cntrl.
		AACTTAGTCCGGAACC	5.82724	1.55009	Chow_Cntrl.
		AACTTAGTCGTTTCGC	12.6469	-6.72484	Chow_Cntrl.
		AACTTAGTCTAGCTAA	5.97055	-5.32294	Chow_Cntrl.
		AACTTAGTCTTGATGA	10.3687	0.769084	Chow_Cntrl.
		AACTTAGTCTTGCTAT	5.8024	-0.573033	Chow_Cntrl.
		AAGAACAGTACAAAGA	5.28677	2.9361	Chow_Cntrl.
		AAGAACAGTAGCCTAA	11.9389	6.14461	Chow_Cntrl.
		AAGAACAGTCAAAGAA	15.2376	-4.57898	Chow_Cntrl.
		AAGAACAGTCGCGCAA	6.65307	0.818834	Chow_Cntrl.
		AAGAACAGTTACGCGG	6.28493	1.17124	Chow_Cntrl.
		AAGAACAGTTGCAATG	6.66938	0.925455	Chow_Cntrl.
		AAGAACAGTTGTTGGA	9.8917	2.65392	Chow_Cntrl.
		AAGAATCAGACAAGTG	8.07247	-0.132163	Chow_Cntrl.
		AAGAATCAGCTTTGGG	11.7175	4.61178	Chow_Cntrl.
		AAGAATCAGGATTGAG	14.9743	2.94693	Chow_Cntrl.
		AAGAATCAGGCCAATT	6.41376	0.847849	Chow_Cntrl.
		AAGAATCAGGCCTGGT	11.7136	2.15501	Chow_Cntrl.
		AAGAATCAGGCTACAT	5.63497	1.31888	Chow_Cntrl.
		AAGAATCAGGGATGCG	5.72177	0.697148	Chow_Cntrl.
		AAGAATCAGTAGGATG	12.3873	-11.6214	Chow_Cntrl.
		AAGAATCAGTTTGAGC	5.51593	0.420511	Chow_Cntrl.
		AAGAATCAGTTTGTCT	5.75606	1.12394	Chow_Cntrl.
		AAGACAAGTCATCCTG	9.11669	-0.267881	Chow_Cntrl.
		AAGACAAGTGAGCAAG	13.8515	-0.700118	Chow_Cntrl.
		AAGACAAGTGATCATG	18.9038	6.35017	Chow_Cntrl.
		AAGACATAGAGGAAGG	5.0378	0.111015	Chow_Cntrl.
		AAGACATAGATGGAGC	9.16788	-6.71121	Chow_Cntrl.
		AAGACATAGCAAGACA	18.0239	-3.20932	Chow_Cntrl.
		AAGACATAGCTATATG	5.85823	1.03527	Chow_Cntrl.
		AAGACATAGGAACCGG	6.95924	0.853218	Chow_Cntrl.
		AAGACATAGGCTACTG	11.5429	-6.79512	Chow_Cntrl.
		AAGACATAGTCAGTAC	5.98941	1.29094	Chow_Cntrl.
		AAGACCAAGCAGGTTT	6.00437	0.256462	Chow_Cntrl.
		AAGACCAAGCATCCAG	13.2503	-3.9691	Chow_Cntrl.
		AAGACCAAGCTAAGTC	6.88599	0.80708	Chow_Cntrl.
		AAGACCAAGCTGGCTA	12.0515	2.67804	Chow_Cntrl.
		AAGACCAAGGAAGTAT	6.21947	1.42898	Chow_Cntrl.
		AAGACCAAGGCTGGCT	8.69878	-5.17123	Chow_Cntrl.
		AAGACCAAGGGCTTAT	7.9908	0.0661063	Chow_Cntrl.
		AAGACCAAGTAATCCA	8.34768	3.32645	Chow_Cntrl.
		AAGACCAAGTATTGGC_1	5.37138	1.12632	Chow_Cntrl.
		AAGCAAGTCATGACCG	15.1576	-4.5045	Chow_Cntrl.
		AAGCAAGTCGAGGAAC	5.28546	1.52469	Chow_Cntrl.
		AAGCAAGTCGATTATG	4.89119	1.51739	Chow_Cntrl.
		AAGCAAGTCGGTTACG	8.68049	-5.22838	Chow_Cntrl.
		AAGCAAGTCGGTTTCC	5.67707	3.22686	Chow_Cntrl.
		AAGCATGAGCACAGGG	12.532	-6.16605	Chow_Cntrl.
		AAGCATGAGCACGTTG	11.8156	4.15581	Chow_Cntrl.
		AAGCATGAGCATGGTT	5.59858	1.33534	Chow_Cntrl.
		AAGCATGAGCGCATTG	12.0963	6.96714	Chow_Cntrl.
		AAGCATGAGGACCTGC_1	17.1736	-2.47228	Chow_Cntrl.
		AAGCATGAGGATTGCT	9.1687	0.747587	Chow_Cntrl.
		AAGCATGAGGTGAAAT	14.9451	-0.182492	Chow_Cntrl.
		AAGCATGAGTAGGCGG	4.90314	2.30674	Chow_Cntrl.
		AAGCATGAGTTAGTGC	7.52996	0.101247	Chow_Cntrl.
		AAGCCACGTAACCACA	7.33018	1.46757	Chow_Cntrl.
		AAGCCACGTACCGTTT	5.27012	-5.0595	Chow_Cntrl.
		AAGCCACGTATTGTCC	8.7054	0.750311	Chow_Cntrl.
		AAGCCACGTCAGGCAT	6.27804	0.544218	Chow_Cntrl.
		AAGCCACGTCAGTAAT	10.1681	-4.62789	Chow_Cntrl.
		AAGCCACGTGTTTGCT	5.44827	1.44958	Chow_Cntrl.
		AAGCCACGTTCCTGAT	14.0491	-4.4428	Chow_Cntrl.
		AAGCCACGTTGAGCCG	5.91878	1.66001	Chow_Cntrl.
		AAGCCACGTTTACTTG	7.1138	0.868369	Chow_Cntrl.
		AAGCCACGTTTGAGCA	16.71	-6.16515	Chow_Cntrl.
		AAGCCACGTTTGCTGT	8.71914	-4.92759	Chow_Cntrl.
		AAGCCTCCAAGCTAAA_1	5.88643	1.3353	Chow_Cntrl.
		AAGCCTCCAATAACGA	6.89003	-0.636813	Chow_Cntrl.
		AAGCCTCCAATTTAGC	6.63925	0.707674	Chow_Cntrl.
		AAGCCTCCACCTAAGC	8.77834	2.31219	Chow_Cntrl.
		AAGCCTCCACCTCAGG	9.71288	4.05419	Chow_Cntrl.
		AAGCCTCCATATAACC	11.0362	-1.3492	Chow_Cntrl.
		AAGCCTCCATGCTCCC	3.33173	-1.69329	Chow_Cntrl.
		AAGCCTCCATTGACAT	6.69555	1.20331	Chow_Cntrl.
		AAGCCTGTCAACCAAC	7.76935	0.874919	Chow_Cntrl.
		AAGCCTGTCAGGCTAT	5.58184	0.910026	Chow_Cntrl.
		AAGCCTGTCCAAACAC	16.5451	-1.3927	Chow_Cntrl.
		AAGCCTGTCCTAAGTA	14.3969	2.94238	Chow_Cntrl.
		AAGCCTGTCGATATTG	11.4125	1.491	Chow_Cntrl.
		AAGCCTGTCGCCTAAG	11.4357	4.72849	Chow_Cntrl.
		AAGCCTGTCGGTAACT	13.6159	-6.7764	Chow_Cntrl.
		AAGCCTGTCTACCTCA	14.8176	-6.18916	Chow_Cntrl.
		AAGCCTGTCTGTGCCT	7.42848	0.690611	Chow_Cntrl.
		AAGCCTGTCTTGCAAA	15.2486	-2.60279	Chow_Cntrl.
		AAGCCTTAGAACCTAC	5.7805	1.67245	Chow_Cntrl.
		AAGCCTTAGAGGAGGA	5.37942	1.62301	Chow_Cntrl.
		AAGCCTTAGCAAGACA	7.89725	0.183161	Chow_Cntrl.
		AAGCCTTAGCTAAAGG	6.00711	1.30258	Chow_Cntrl.
		AAGCCTTAGCTGTAAC	12.4997	6.27778	Chow_Cntrl.
		AAGCCTTAGGAGCATA	6.79258	0.433017	Chow_Cntrl.
		AAGCCTTAGGCTGTGC	13.8697	2.24239	Chow_Cntrl.
		AAGCCTTAGTTGGATC	5.52662	-5.93802	Chow_Cntrl.
		AAGCGAATCAATAGCC	16.1628	-4.15915	Chow_Cntrl.
		AAGCGAATCAATGACC	11.5803	7.23808	Chow_Cntrl.
		AAGCGAATCATAAGCC	6.32543	1.20278	Chow_Cntrl.
		AAGCGAATCATTGCGG	13.1366	0.194149	Chow_Cntrl.
		AAGCGAATCCTAGTTT	16.8802	-4.14348	Chow_Cntrl.
		AAGCGAATCGCTTGCT	5.213	1.39956	Chow_Cntrl.
		AAGCGAATCTAACCTT	6.98627	0.867443	Chow_Cntrl.
		AAGCGAATCTCCATGC	7.40809	0.684104	Chow_Cntrl.
		AAGCGAATCTTGTCTG	15.148	-1.20776	Chow_Cntrl.
		AAGCGAGGTAACGTGC_1	10.6078	-2.52559	Chow_Cntrl.
		AAGCGAGGTAGCCTAA	7.25591	1.78447	Chow_Cntrl.
		AAGCGAGGTCATCAAG	14.7957	-5.21533	Chow_Cntrl.
		AAGCGAGGTCCAAGAC	8.94088	-4.22388	Chow_Cntrl.
		AAGCGAGGTCGTAAAT	18.9354	6.30434	Chow_Cntrl.
		AAGCGAGGTGAGGTGA	14.474	1.93334	Chow_Cntrl.
		AAGCGAGGTGCTTTAC	16.1636	-5.40344	Chow_Cntrl.
		AAGCGAGGTGTTGCAA	6.93833	-0.634482	Chow_Cntrl.
		AAGCGAGGTTAGCATG	16.4632	-5.70711	Chow_Cntrl.
		AAGCGAGGTTTATCGC	5.92406	-0.188894	Chow_Cntrl.
		AAGCGAGGTTTGGGCG	7.48581	-3.19597	Chow_Cntrl.
		AAGCGCTGTAACAGGG	5.48852	1.53027	Chow_Cntrl.
		AAGCGCTGTCCTAATC	9.38916	-11.3305	Chow_Cntrl.
		AAGCGCTGTGATGGCT_1	6.33014	-3.11465	Chow_Cntrl.
		AAGCGCTGTGCTCCAC	5.0626	1.46387	Chow_Cntrl.
		AAGCGCTGTGGAGCAA	5.34246	-5.15767	Chow_Cntrl.
		AAGCGCTGTTAATGCG	5.08059	-2.22308	Chow_Cntrl.
		AAGCGCTGTTCCGCAC	5.69909	1.38543	Chow_Cntrl.
		AAGCGGGTCACTTTAC	12.1161	-2.43223	Chow_Cntrl.
		AAGCGGGTCATGGTTA	5.35555	1.50355	Chow_Cntrl.
		AAGCGGGTCATTGACA	5.45997	2.30471	Chow_Cntrl.
		AAGCGGGTCCCTGGAA	15.2748	-3.89861	Chow_Cntrl.
		AAGCGGGTCCTGCGAA	12.1053	-7.06403	Chow_Cntrl.
		AAGCGGGTCTGGCATG	6.00158	0.438182	Chow_Cntrl.
		AAGCGTTTCACAAGCT_1	7.08119	0.0832023	Chow_Cntrl.
		AAGCGTTTCACCAATA	6.05668	0.907594	Chow_Cntrl.
		AAGCGTTTCCACCTTA	5.60602	0.535527	Chow_Cntrl.
		AAGCGTTTCCCATAGG	10.4095	-3.62859	Chow_Cntrl.
		AAGCGTTTCCGTCCAT	13.5766	-0.553335	Chow_Cntrl.
		AAGCGTTTCCTTCTAG	6.33903	1.01692	Chow_Cntrl.
		AAGCGTTTCGATAACC_1	5.66541	0.726408	Chow_Cntrl.
		AAGCGTTTCGGTTTGG	5.24893	1.52619	Chow_Cntrl.
		AAGCGTTTCTTAGGGT	5.57703	1.26797	Chow_Cntrl.
		AAGCGTTTCTTGGACG	6.13904	1.20163	Chow_Cntrl.
		AAGCTAGAGCAGGCCT	18.1714	2.00667	Chow_Cntrl.
		AAGCTAGAGCATCCAG	4.99823	1.74182	Chow_Cntrl.
		AAGCTAGAGCGAGGTG	5.09138	1.64018	Chow_Cntrl.
		AAGCTAGAGCTGGACC	6.02767	1.30446	Chow_Cntrl.
		AAGCTAGAGCTGTCAG	13.1094	0.933816	Chow_Cntrl.
		AAGCTAGAGGAACCAA	11.9754	-0.595302	Chow_Cntrl.
		AAGCTAGAGGAAGCTA	7.81209	0.753624	Chow_Cntrl.
		AAGCTAGAGGCATTGT	5.57341	1.14802	Chow_Cntrl.
		AAGCTAGAGGCTGTCA	5.20398	1.59333	Chow_Cntrl.
		AAGCTAGAGGTCCTGA	5.6193	1.24544	Chow_Cntrl.
		AAGCTAGAGGTTACGT	4.70634	1.81412	Chow_Cntrl.
		AAGCTAGAGTGAGCGG	14.6013	-5.98778	Chow_Cntrl.
		AAGCTATGTCCTTTAA	4.99241	-3.60913	Chow_Cntrl.
		AAGCTATGTGCTAGCG	6.49826	1.40428	Chow_Cntrl.
		AAGCTATGTGGTTCTT	6.07374	1.04204	Chow_Cntrl.
		AAGCTATGTTAAGCCA	7.76092	0.522671	Chow_Cntrl.
		AAGCTATGTTCCATTA	12.5682	-3.36106	Chow_Cntrl.
		AAGCTATGTTGCAATG	10.2089	-5.57801	Chow_Cntrl.
		AAGCTCCCAACACCTA	12.9285	5.44668	Chow_Cntrl.
		AAGCTCCCAATAGCAA	16.5541	-2.61015	Chow_Cntrl.
		AAGCTCCCACCTATAG	7.72194	0.777023	Chow_Cntrl.
		AAGCTCCCAGCTTAAT	15.1944	1.39368	Chow_Cntrl.
		AAGCTCCCATTAGGCC	9.51851	-0.946819	Chow_Cntrl.
		AAGCTTGGTCAATACG	10.0335	-2.48705	Chow_Cntrl.
		AAGCTTGGTCATCATC	10.8399	0.863302	Chow_Cntrl.
		AAGCTTGGTCATTAGG	5.86233	-5.6366	Chow_Cntrl.
		AAGCTTGGTCCCGAAG	6.76801	0.206771	Chow_Cntrl.
		AAGCTTGGTGACATGC_1	15.5475	-5.03014	Chow_Cntrl.
		AAGCTTGGTGCAATGC	20.422	0.489921	Chow_Cntrl.
		AAGCTTGGTTACGCGG	15.268	0.569667	Chow_Cntrl.
		AAGCTTGGTTAGCGTA	17.6382	6.75294	Chow_Cntrl.
		AAGGAAGCACCTGCCT	9.56035	-12.2513	Chow_Cntrl.
		AAGGAAGCACGGTTTA	9.74116	2.64713	Chow_Cntrl.
		AAGGAAGCAGATTCAT	8.10242	-10.2881	Chow_Cntrl.
		AAGGAAGCAGCAAATA	8.3972	0.998033	Chow_Cntrl.
		AAGGAAGCAGGACCAA	14.5465	-3.49304	Chow_Cntrl.
		AAGGATCCAATAATGG	6.7997	0.68316	Chow_Cntrl.
		AAGGATCCAATATACC	11.2022	2.16855	Chow_Cntrl.
		AAGGATCCACACTAAT	12.0043	2.06502	Chow_Cntrl.
		AAGGATCCACCTGGTG	6.70473	-3.67824	Chow_Cntrl.
		AAGGATCCACGAATTT	14.4299	-0.631133	Chow_Cntrl.
		AAGGATCCAGAGAGCC	16.8285	-1.36999	Chow_Cntrl.
		AAGGATCCAGCTAACC	6.78541	-3.35991	Chow_Cntrl.
		AAGGATCCAGGAACTG	4.79709	1.00107	Chow_Cntrl.
		AAGGATCCAGTATGTT	7.13828	0.58162	Chow_Cntrl.
		AAGGATCCATGCATAT	4.79048	2.49884	Chow_Cntrl.
		AAGGATCCATGTGGGA	9.84697	4.40784	Chow_Cntrl.
		AAGGATCCATTAGCCA	12.4633	-3.46148	Chow_Cntrl.
		AAGGATGTCACCAATA_1	7.97097	-2.98483	Chow_Cntrl.
		AAGGATGTCAGAAACG	14.8735	-6.55077	Chow_Cntrl.
		AAGGATGTCATGGTGT	16.6359	-4.17157	Chow_Cntrl.
		AAGGATGTCATGTTTC	10.0929	-0.331119	Chow_Cntrl.
		AAGGATGTCCCTGATC	7.38107	0.863736	Chow_Cntrl.
		AAGGATGTCCTTGCGT_1	5.71077	1.31588	Chow_Cntrl.
		AAGGATGTCGCTAGCA	18.0775	2.99279	Chow_Cntrl.
		AAGGATGTCTCATCAT	6.88926	0.958001	Chow_Cntrl.
		AAGGATTAGCAAGGTA_1	18.4863	-4.16509	Chow_Cntrl.
		AAGGATTAGCATGTCG	9.16995	-2.38636	Chow_Cntrl.
		AAGGATTAGCCACAAT	5.46593	1.13588	Chow_Cntrl.
		AAGGATTAGCCGCAGT_1	5.01509	-0.0308027	Chow_Cntrl.
		AAGGATTAGGCTGTCA	12.4354	-4.56975	Chow_Cntrl.
		AAGGATTAGGTCGAGG	15.1983	-5.03464	Chow_Cntrl.
		AAGGATTAGTAACTCA	16.0256	-4.94575	Chow_Cntrl.
		AAGGATTAGTTAGTTG	5.45968	1.34522	Chow_Cntrl.
		AAGGATTAGTTATCTC_1	12.3767	4.70628	Chow_Cntrl.
		AAGGCCCTCACTAATG	14.9617	-1.49953	Chow_Cntrl.
		AAGGCCCTCATGCGTG	16.3489	-2.35806	Chow_Cntrl.
		AAGGCCCTCATTACAG	4.40978	0.342945	Chow_Cntrl.
		AAGGCCCTCATTAGTG_1	5.65235	1.38784	Chow_Cntrl.
		AAGGCCCTCCAGGTTG	6.72351	0.761413	Chow_Cntrl.
		AAGGCCCTCCGCATGA	14.9717	-1.58567	Chow_Cntrl.
		AAGGCCCTCCGCTAGA_1	6.4673	1.00171	Chow_Cntrl.
		AAGGCCCTCCTAAATG	11.9658	0.314872	Chow_Cntrl.
		AAGGCCCTCCTGAATA	11.5964	0.512617	Chow_Cntrl.
		AAGGCCCTCCTTAAGA	8.51393	-10.1709	Chow_Cntrl.
		AAGGCCCTCTATTGTC	12.5776	-6.71206	Chow_Cntrl.
		AAGGCCCTCTCATCAT	7.55043	0.838864	Chow_Cntrl.
		AAGGTATAGAATCGCT	8.9356	-2.38357	Chow_Cntrl.
		AAGGTATAGCGAGGTG	17.6739	-1.1394	Chow_Cntrl.
		AAGGTATAGCGCTAAT	9.87999	3.29151	Chow_Cntrl.
		AAGGTATAGCTGAGGG	5.60204	1.634	Chow_Cntrl.
		AAGGTATAGCTGTAAC	5.82203	1.21604	Chow_Cntrl.
		AAGGTATAGCTGTACG	5.75051	1.29591	Chow_Cntrl.
		AAGGTATAGGGATGCG_1	5.54221	1.38694	Chow_Cntrl.
		AAGGTATAGGTTAGAG	5.29983	1.50123	Chow_Cntrl.
		AAGGTATAGTCATGCG	6.04979	0.655	Chow_Cntrl.
		AAGGTATAGTGAAGTG	4.88621	1.61798	Chow_Cntrl.
		AAGGTATAGTGAGCGG	8.90723	1.0538	Chow_Cntrl.
		AAGGTCAAGACAGGTA	5.881	0.838199	Chow_Cntrl.
		AAGGTCAAGCTAGAAG	7.44788	1.99478	Chow_Cntrl.
		AAGGTCAAGCTTCTCA	5.4979	-0.490358	Chow_Cntrl.
		AAGGTCAAGTCACTCC	16.4201	-6.19479	Chow_Cntrl.
		AAGGTCAAGTCATTAG	19.3889	-1.30949	Chow_Cntrl.
		AAGGTGCAGATGGACA	6.64505	1.09438	Chow_Cntrl.
		AAGGTGCAGGGCTTTG	8.05595	0.717716	Chow_Cntrl.
		AAGGTGCAGTAACAGG_2	5.3257	-2.76836	Chow_Cntrl.
		AAGGTGCAGTGTGATC	15.6756	-4.33686	Chow_Cntrl.
		AAGTAGCCAATGAATG	13.9191	3.70828	Chow_Cntrl.
		AAGTAGCCACAACAGG	9.54547	-1.40055	Chow_Cntrl.
		AAGTAGCCACATGCTA	5.86213	0.633074	Chow_Cntrl.
		AAGTAGCCACCAAAGG	5.7332	1.2114	Chow_Cntrl.
		AAGTAGCCACCTAATG_1	11.8048	4.21748	Chow_Cntrl.
		AAGTAGCCACGAATCC	6.20642	1.32928	Chow_Cntrl.
		AAGTAGCCACTTACAG_1	5.14107	1.44994	Chow_Cntrl.
		AAGTAGCCAGAAACGT	5.7374	1.34788	Chow_Cntrl.
		AAGTAGCCAGCTCAAC	13.2489	3.28068	Chow_Cntrl.
		AAGTAGCCAGGTTAAA	5.10732	-2.09072	Chow_Cntrl.
		AAGTAGCCATAGACTT	11.9385	-11.5735	Chow_Cntrl.
		AAGTAGCCATCCATCT	7.53415	0.498705	Chow_Cntrl.
		AAGTAGCCATCGCTCC	11.7438	-6.6643	Chow_Cntrl.
		AAGTCTATCAACCAAC	6.0593	1.42762	Chow_Cntrl.
		AAGTCTATCAATGTCA	6.0185	0.713205	Chow_Cntrl.
		AAGTCTATCACCTGTC	4.99048	-4.47836	Chow_Cntrl.
		AAGTCTATCATAACTG	10.1162	2.30688	Chow_Cntrl.
		AAGTCTATCATAGACC	12.6006	-6.63331	Chow_Cntrl.
		AAGTCTATCATGCCTC	15.2023	-5.70597	Chow_Cntrl.
		AAGTCTATCCTAGTAA	11.1058	-10.6387	Chow_Cntrl.
		AAGTCTATCCTCCTAA	17.6121	-1.66944	Chow_Cntrl.
		AAGTCTATCGTTTCGC	5.51176	1.42073	Chow_Cntrl.
		AAGTCTATCTCTAGCC	10.0952	0.568237	Chow_Cntrl.
		AAGTGAAGTAATGACT	5.99436	1.26314	Chow_Cntrl.
		AAGTGAAGTATTACCC	5.99994	1.46727	Chow_Cntrl.
		AAGTGAAGTTGGCGTG	13.0162	-2.63131	Chow_Cntrl.
		AAGTGCAAGCCTGAGC	5.47515	-2.94172	Chow_Cntrl.
		AAGTGCAAGCTCATAA	8.94965	-1.8837	Chow_Cntrl.
		AAGTGCAAGCTGAGGG	16.8048	-4.47049	Chow_Cntrl.
		AAGTGCAAGGAACGGT_1	12.3444	-4.11387	Chow_Cntrl.
		AAGTGCAAGGTTACAC	5.92935	1.47265	Chow_Cntrl.
		AAGTGCAAGTCATGCG	5.63918	0.439858	Chow_Cntrl.
		AAGTGCAAGTTGTCAA	15.7751	-0.767915	Chow_Cntrl.
		AAGTGTTGTAGCTGGT	12.8599	-1.70801	Chow_Cntrl.
		AAGTGTTGTAGGATCC	12.0082	-11.018	Chow_Cntrl.
		AAGTGTTGTCAATACG_1	12.315	-7.46351	Chow_Cntrl.
		AAGTGTTGTTAACGAT	10.9063	2.52693	Chow_Cntrl.
		AAGTGTTGTTACGCGG	5.87648	1.43588	Chow_Cntrl.
		AAGTGTTGTTCAAGAT	18.8407	6.02231	Chow_Cntrl.
		AAGTGTTGTTTACCGT	18.1952	-4.4787	Chow_Cntrl.
		AAGTTACGTCCTAGTT	3.5092	0.991283	Chow_Cntrl.
		AAGTTACGTGCAACTA	12.8189	-7.0122	Chow_Cntrl.
		AAGTTACGTTAAATGC	8.56298	-10.3252	Chow_Cntrl.
		AAGTTACGTTAAGTGT	14.513	-1.68353	Chow_Cntrl.
		AAGTTACGTTCAAGAT	7.12665	-0.612473	Chow_Cntrl.
		AAGTTACGTTCGCGCT	10.244	3.09812	Chow_Cntrl.
		AAGTTACGTTGAGGTC	14.7485	0.498194	Chow_Cntrl.
		AAGTTAGCAACAACAA	6.49746	0.738317	Chow_Cntrl.
		AAGTTAGCAACTGGCT	9.20846	-6.97165	Chow_Cntrl.
		AAGTTAGCAAGCGAGC_1	14.3062	-2.70909	Chow_Cntrl.
		AAGTTAGCAAGGATTA	5.43625	1.36972	Chow_Cntrl.
		AAGTTAGCACGGTACT	18.2818	-4.49106	Chow_Cntrl.
		AAGTTAGCAGCAAGGC_1	15.9099	-3.36791	Chow_Cntrl.
		AAGTTAGCAGCACGAA	6.58794	1.09301	Chow_Cntrl.
		AAGTTAGCAGGCGAGT	4.94112	1.66938	Chow_Cntrl.
		AAGTTAGCATAAGTCT	11.7142	0.167658	Chow_Cntrl.
		AAGTTAGCATCATGGC	12.0619	3.08753	Chow_Cntrl.
		AAGTTAGCATCCGTAA	14.7436	-1.69774	Chow_Cntrl.
		AAGTTTGTCAAGTGTC	16.7605	-4.27923	Chow_Cntrl.
		AAGTTTGTCACCAATA	6.62733	0.927393	Chow_Cntrl.
		AAGTTTGTCAGTGAAG	5.44619	-5.113	Chow_Cntrl.
		AAGTTTGTCATAACCA_1	16.6343	-5.53718	Chow_Cntrl.
		AAGTTTGTCATAATCG	14.6922	-6.43736	Chow_Cntrl.
		AAGTTTGTCGTTACAA	11.3822	-11.0903	Chow_Cntrl.
		AAGTTTGTCTCACAAA	9.64017	-4.12622	Chow_Cntrl.
		AAGTTTGTCTTGGATA	6.44063	0.443295	Chow_Cntrl.
		AATAACCGTACCTTAC	16.856	-4.04965	Chow_Cntrl.
		AATAACCGTATTCGTC	3.58109	-0.144556	Chow_Cntrl.
		AATAACCGTCGCAATA	5.42335	-2.5042	Chow_Cntrl.
		AATAACCGTGCTTACT	17.1525	-2.59533	Chow_Cntrl.
		AATAACCGTTTGCGCC	14.1507	2.47489	Chow_Cntrl.
		AATAACCGTTTGGCTT	5.99391	-1.13276	Chow_Cntrl.
		AATACCGGTCACAAAT	16.701	-0.0452909	Chow_Cntrl.
		AATACCGGTCGACTAA	13.842	-2.86066	Chow_Cntrl.
		AATACCGGTGTTTGTC	12.9337	-1.63962	Chow_Cntrl.
		AATACCGGTTGAAGCC_1	7.31711	-4.74549	Chow_Cntrl.
		AATACCGGTTTCCTCC	16.4407	-5.83565	Chow_Cntrl.
		AATAGAGGTAATCGGC	17.2106	7.03321	Chow_Cntrl.
		AATAGAGGTACCTTAC	6.0232	1.32573	Chow_Cntrl.
		AATAGAGGTAGCAGCT	14.4834	-5.88991	Chow_Cntrl.
		AATAGAGGTCCTAAGA	5.37273	1.16905	Chow_Cntrl.
		AATAGAGGTCGTTACT	14.8285	-4.71507	Chow_Cntrl.
		AATAGAGGTTCATCTA_1	8.56578	-6.7204	Chow_Cntrl.
		AATAGAGGTTCGCTCA	7.01318	-1.42615	Chow_Cntrl.
		AATAGAGGTTGGATCA	18.2939	2.0988	Chow_Cntrl.
		AATAGAGGTTGTGATG	8.45436	0.0375795	Chow_Cntrl.
		AATAGCTGTATGTGGC	16.6505	-6.1471	Chow_Cntrl.
		AATAGCTGTCCCGGAA	6.00056	1.13622	Chow_Cntrl.
		AATAGCTGTGAGGTAG	5.91092	0.720496	Chow_Cntrl.
		AATAGCTGTGAGGTGA	6.22397	0.894323	Chow_Cntrl.
		AATAGCTGTGATTTGG	6.00231	1.30676	Chow_Cntrl.
		AATAGCTGTGCATTAG	17.8333	-3.23477	Chow_Cntrl.
		AATAGCTGTGGTTCCC	9.57958	-0.759938	Chow_Cntrl.
		AATAGCTGTGTAACCA	7.43994	-0.0510175	Chow_Cntrl.
		AATAGCTGTTATCGAG	13.4329	-12.0579	Chow_Cntrl.
		AATAGCTGTTGTAAAC	4.48727	0.859979	Chow_Cntrl.
		AATAGCTGTTTCAGGA	12.8126	-3.62573	Chow_Cntrl.
		AATAGCTGTTTGAGGC	9.62063	-0.340062	Chow_Cntrl.
		AATATCCCAACTAACT	5.67293	1.51518	Chow_Cntrl.
		AATATCCCAATCATGT	6.60225	1.03802	Chow_Cntrl.
		AATATCCCAATCGCAC	13.6661	-11.2925	Chow_Cntrl.
		AATATCCCACAACAAA	11.6073	5.34847	Chow_Cntrl.
		AATATCCCACAGAACG	9.19854	-4.03358	Chow_Cntrl.
		AATATCCCACTTACAG	10.8807	-2.40114	Chow_Cntrl.
		AATATCCCAGGACACA	6.48314	0.775308	Chow_Cntrl.
		AATATCCCAGGCTGTT	7.55482	0.3569	Chow_Cntrl.
		AATATCCCATAATCCG	11.8083	0.849432	Chow_Cntrl.
		AATATCCCATGAAATG	5.67873	-1.29794	Chow_Cntrl.
		AATCAGGAGACTTACA	11.3762	-7.67297	Chow_Cntrl.
		AATCAGGAGAGAAGGG	4.50033	1.90258	Chow_Cntrl.
		AATCAGGAGAGGAAGG	5.196	1.56678	Chow_Cntrl.
		AATCAGGAGCATGTTA	5.47093	1.30972	Chow_Cntrl.
		AATCAGGAGGTCGATT	5.06679	0.936917	Chow_Cntrl.
		AATCATCCAAACGGGC	8.53071	-7.07618	Chow_Cntrl.
		AATCATCCAATAAGCA	4.70842	-5.71542	Chow_Cntrl.
		AATCATCCAGTAGCCT	13.4255	-0.352658	Chow_Cntrl.
		AATCATCCATACCCGG	16.5708	-6.54941	Chow_Cntrl.
		AATCATCCATAGCGAG	6.19846	1.11449	Chow_Cntrl.
		AATCATCCATCCATCT	15.2063	1.54425	Chow_Cntrl.
		AATCATCCATGTTTGG	4.92769	-5.9444	Chow_Cntrl.
		AATCATGTCACACAGT	6.08271	1.37823	Chow_Cntrl.
		AATCATGTCACTAATG	11.3707	5.78214	Chow_Cntrl.
		AATCATGTCATAACCA	6.82255	-0.191699	Chow_Cntrl.
		AATCATGTCCTGGTGA	10.2014	-7.17419	Chow_Cntrl.
		AATCATGTCGCTAGAT	11.2701	5.79656	Chow_Cntrl.
		AATCATGTCGGGATTT	5.33989	1.35122	Chow_Cntrl.
		AATCATGTCTCGCCTG	6.26856	1.05614	Chow_Cntrl.
		AATCCATCAAACATAG	14.7853	0.222428	Chow_Cntrl.
		AATCCATCAAGCCACT	12.494	-3.82577	Chow_Cntrl.
		AATCCATCAATAACCT	9.59962	-0.49328	Chow_Cntrl.
		AATCCATCAATGAATG	9.497	-12.0506	Chow_Cntrl.
		AATCCATCACAAAGCG	11.4958	-10.7012	Chow_Cntrl.
		AATCCATCACAACCTA	10.8037	-2.20423	Chow_Cntrl.
		AATCCATCACCTGCCT	8.78346	-4.08674	Chow_Cntrl.
		AATCCATCAGGCCTTG	8.67675	1.29715	Chow_Cntrl.
		AATCCATCAGTAAAGC	5.33977	1.20042	Chow_Cntrl.
		AATCCATCAGTAAGTA	6.2516	1.16192	Chow_Cntrl.
		AATCCATCATCCCTCA	6.72985	0.831198	Chow_Cntrl.
		AATCCATCATTGTCCT	7.44248	0.741415	Chow_Cntrl.
		AATCCCTGTAATGACT_1	15.5023	-1.65582	Chow_Cntrl.
		AATCCCTGTATTGCAG	16.1548	-1.69855	Chow_Cntrl.
		AATCCCTGTATTTGGG	8.32999	-1.40966	Chow_Cntrl.
		AATCCCTGTCACCTAT	9.16385	-10.4729	Chow_Cntrl.
		AATCCCTGTCCTTTAA	16.8355	-5.1921	Chow_Cntrl.
		AATCCCTGTGCTCACC	5.86252	1.47791	Chow_Cntrl.
		AATCCCTGTTAAGCTG	16.1599	-5.51063	Chow_Cntrl.
		AATCCCTGTTAGCCAA	8.4799	-0.121217	Chow_Cntrl.
		AATCCCTGTTGTTGGA	7.49558	-2.04406	Chow_Cntrl.
		AATCCGTAGACAGGTA	5.5902	0.208021	Chow_Cntrl.
		AATCCGTAGCCTCTGT	11.7153	1.00953	Chow_Cntrl.
		AATCCGTAGCCTGACA_1	7.01433	0.870449	Chow_Cntrl.
		AATCCGTAGCGCCTTT	11.8263	-4.57091	Chow_Cntrl.
		AATCCGTAGGCCCAGT	7.45566	2.46652	Chow_Cntrl.
		AATCCGTAGGCGCATC	12.0544	-10.7334	Chow_Cntrl.
		AATCCGTAGTCATTTC	6.85876	0.760921	Chow_Cntrl.
		AATCCTAAGACAAACG	7.51728	-3.02728	Chow_Cntrl.
		AATCCTAAGCACTAGT	12.4551	5.4046	Chow_Cntrl.
		AATCCTAAGCCGGTAC	8.78171	-1.76404	Chow_Cntrl.
		AATCCTAAGCTGGCTA	8.57363	1.47619	Chow_Cntrl.
		AATCCTAAGGACCTCA	3.35349	-1.70253	Chow_Cntrl.
		AATCCTAAGGTCGATT	14.2472	2.083	Chow_Cntrl.
		AATCGCCCAACTAGGG	5.99557	0.294669	Chow_Cntrl.
		AATCGCCCAATCCTGA	9.56489	-0.845583	Chow_Cntrl.
		AATCGCCCACAAAGGT	12.5263	-2.06214	Chow_Cntrl.
		AATCGCCCAGCTCAAC	12.0365	-1.16699	Chow_Cntrl.
		AATCGCCCAGGTTTGC	4.87108	0.310983	Chow_Cntrl.
		AATCGCCCAGTGAACG_1	6.53978	0.959764	Chow_Cntrl.
		AATCGCCCATTATGCG	10.5103	1.77491	Chow_Cntrl.
		AATCTCAAGCAATAGG_1	17.0323	-0.850446	Chow_Cntrl.
		AATCTCAAGCGCAATT	3.71513	2.73673	Chow_Cntrl.
		AATCTCAAGCTCCTAC	11.094	-7.8974	Chow_Cntrl.
		AATCTCAAGGAAGCAC	5.21498	1.28527	Chow_Cntrl.
		AATCTCAAGGCAGGTG	12.7982	1.55926	Chow_Cntrl.
		AATCTCAAGGCTAATC	6.72663	0.892224	Chow_Cntrl.
		AATCTCAAGTTACCGG	11.9894	-4.73752	Chow_Cntrl.
		AATCTTGAGAAAGCAT	5.48827	1.50082	Chow_Cntrl.
		AATCTTGAGAGGAGTC	12.0792	-7.06686	Chow_Cntrl.
		AATCTTGAGATGGACA_1	5.473	1.40487	Chow_Cntrl.
		AATCTTGAGCTGCACA	7.05269	0.931643	Chow_Cntrl.
		AATCTTGAGCTGGCTA	5.63606	1.09636	Chow_Cntrl.
		AATCTTGAGGCTGTGC	8.80425	0.424328	Chow_Cntrl.
		AATCTTGAGGGTGAAC	5.52323	1.46697	Chow_Cntrl.
		AATCTTGAGTCATGCG	5.34873	-2.73704	Chow_Cntrl.
		AATCTTGAGTTAGAGG	12.466	-3.57615	Chow_Cntrl.
		AATGAAGGTAGTTAAC	11.6941	-5.46879	Chow_Cntrl.
		AATGAAGGTCGCAAAC	7.69787	0.261364	Chow_Cntrl.
		AATGAAGGTGACATGC_1	5.9672	0.530975	Chow_Cntrl.
		AATGAAGGTGATCAGC	9.46523	1.193	Chow_Cntrl.
		AATGAAGGTGCACGCA	11.3104	-7.7254	Chow_Cntrl.
		AATGAAGGTGCCTCAC	11.4487	-1.08519	Chow_Cntrl.
		AATGAAGGTGGTGAGA	3.31169	3.36015	Chow_Cntrl.
		AATGAAGGTTAGGACC	5.97601	1.16137	Chow_Cntrl.
		AATGCAACAAAGCTAA_1	11.1274	-7.85471	Chow_Cntrl.
		AATGCAACAACAGGTG	11.8417	-2.27433	Chow_Cntrl.
		AATGCAACAAGCTTTG	9.58884	-8.84005	Chow_Cntrl.
		AATGCAACAAGGTAAC	7.52881	1.11294	Chow_Cntrl.
		AATGCAACAATGCGCT	8.82067	-0.384353	Chow_Cntrl.
		AATGCAACAATTGAGA	11.2776	-11.1968	Chow_Cntrl.
		AATGCAACACCTCAGG	17.0647	-3.38516	Chow_Cntrl.
		AATGCAACAGAGGCTA	15.0745	-4.49584	Chow_Cntrl.
		AATGCAACAGCCAGAA	6.36911	-2.43879	Chow_Cntrl.
		AATGCAACAGGATAAC	12.2904	-6.06264	Chow_Cntrl.
		AATGCAACAGGCCTTG	6.58523	-0.286691	Chow_Cntrl.
		AATGCAACAGTCTATG	10.6505	-7.86799	Chow_Cntrl.
		AATGCAACATCGCTTT	16.1921	0.503388	Chow_Cntrl.
		AATGCATGTAATCGCA	10.6319	4.48584	Chow_Cntrl.
		AATGCATGTATTGGTG	3.93655	-1.22525	Chow_Cntrl.
		AATGCATGTCAGGCAT	6.15133	1.0574	Chow_Cntrl.
		AATGCATGTCATGAGC	16.92	-2.26001	Chow_Cntrl.
		AATGCATGTCTTGCTG	11.8941	-0.108179	Chow_Cntrl.
		AATGCGCGTACGGTAC	13.8997	-0.19231	Chow_Cntrl.
		AATGCGCGTTACATCC	5.95503	-0.710667	Chow_Cntrl.
		AATGCGCGTTGAAGCC	2.88452	3.40799	Chow_Cntrl.
		AATGCGCGTTGCGCGA	13.745	3.57058	Chow_Cntrl.
		AATGGCGCAACAACAA	17.1883	-3.87468	Chow_Cntrl.
		AATGGCGCAATCCTAG	8.27041	0.218738	Chow_Cntrl.
		AATGGCGCAATGCGCT	8.77733	-2.05837	Chow_Cntrl.
		AATGGCGCACAGGGAC	12.8698	-1.33881	Chow_Cntrl.
		AATGGCGCACTTAACG	11.2971	5.762	Chow_Cntrl.
		AATGGCGCAGCAAATA	11.6964	4.91452	Chow_Cntrl.
		AATGGCGCAGGCGATA	17.9778	3.14805	Chow_Cntrl.
		AATGTCATCCGCCAAA	7.09927	-1.20497	Chow_Cntrl.
		AATGTCATCCTGGCTT	7.95996	-3.31167	Chow_Cntrl.
		AATGTCATCTTGCAGG	15.84	-5.90888	Chow_Cntrl.
		AATGTCCAGAAAGCAT	5.64085	1.3566	Chow_Cntrl.
		AATGTCCAGAGCCGCT	6.44612	1.2383	Chow_Cntrl.
		AATGTCCAGCACGTTG	6.9207	0.931866	Chow_Cntrl.
		AATGTCCAGCATTATG	3.65678	0.97586	Chow_Cntrl.
		AATGTCCAGCCTGATG	16.6553	-2.541	Chow_Cntrl.
		AATGTCCAGCTGGACC_1	6.34531	1.30075	Chow_Cntrl.
		AATGTCCAGGAACACA	17.974	3.2119	Chow_Cntrl.
		AATGTCCAGGCCGGAA	8.36844	-0.413357	Chow_Cntrl.
		AATGTCCAGGTCCTAG	7.94818	0.117673	Chow_Cntrl.
		AATGTCCAGGTCGATT	5.1248	1.85247	Chow_Cntrl.
		AATGTCCAGGTTACAC	12.6246	2.48935	Chow_Cntrl.
		AATGTCCAGTCAGGCC	16.0779	4.4865	Chow_Cntrl.
		AATTACCCAACAGCCT	9.11107	-6.51098	Chow_Cntrl.
		AATTACCCAATTGAGA	13.823	0.571791	Chow_Cntrl.
		AATTACCCAATTTAGC	10.5112	-3.01319	Chow_Cntrl.
		AATTACCCACTAGCGT	11.1345	-4.10873	Chow_Cntrl.
		AATTACCCAGGCTACT	16.1456	-5.60287	Chow_Cntrl.
		AATTACCCAGGTTATT	8.19495	-2.89731	Chow_Cntrl.
		AATTACCCATGCTATG	11.5613	-1.09266	Chow_Cntrl.
		AATTAGCGTAAGGTCC	13.9621	0.0572847	Chow_Cntrl.
		AATTAGCGTACGCGCA	5.78734	1.2743	Chow_Cntrl.
		AATTAGCGTCTTACTA	6.16189	-2.41942	Chow_Cntrl.
		AATTAGCGTTATCGAG	16.8513	-4.06247	Chow_Cntrl.
		AATTAGCGTTCCAGGG_1	4.53647	-5.33765	Chow_Cntrl.
		AATTAGCGTTTACCGT	15.5689	2.02347	Chow_Cntrl.
		AATTAGGCACATGCTA	11.6686	-6.20022	Chow_Cntrl.
		AATTAGGCACCGGTAT	6.94648	-6.38596	Chow_Cntrl.
		AATTCGTCAAACAACA	4.94238	-0.0918124	Chow_Cntrl.
		AATTCGTCAAGGTAAC	5.28665	-2.5367	Chow_Cntrl.
		AATTCGTCACCTAAGC	7.44152	0.693112	Chow_Cntrl.
		AATTCGTCACTATGGC	15.1689	0.517367	Chow_Cntrl.
		AATTCGTCAGGCTGTT	9.67066	3.05775	Chow_Cntrl.
		AATTCGTCAGTCTAGC	6.81552	-0.843348	Chow_Cntrl.
		AATTGACGTAAACAAG	20.3654	-1.7489	Chow_Cntrl.
		AATTGACGTAAGTCGC	5.42931	-1.98153	Chow_Cntrl.
		AATTGACGTAGGATCC	17.908	-4.19103	Chow_Cntrl.
		AATTGACGTAGGTTGC	15.6991	-3.85475	Chow_Cntrl.
		AATTGACGTATACTGG	13.4562	3.4296	Chow_Cntrl.
		AATTGACGTATCTGGA	6.35816	0.918105	Chow_Cntrl.
		AATTGACGTCATGAGC	9.05511	-3.0118	Chow_Cntrl.
		AATTGACGTCCGTAGG_1	6.44976	1.03081	Chow_Cntrl.
		AATTGACGTGAGCAAG	16.1011	-3.92928	Chow_Cntrl.
		AATTGACGTGATCAGC	7.39175	-2.94668	Chow_Cntrl.
		AATTGCCAGAGCAAGC	16.4043	-3.02309	Chow_Cntrl.
		AATTGCCAGCTCCCTG	6.81889	-1.53073	Chow_Cntrl.
		AATTGCCAGCTTAACA	11.6654	2.44995	Chow_Cntrl.
		AATTGCCAGGCGAATA	7.17774	0.678546	Chow_Cntrl.
		AATTGCCAGGCTTAAC	7.7443	-2.09264	Chow_Cntrl.
		AATTGCCAGGTCGATT	6.67547	0.577433	Chow_Cntrl.
		AATTGCCAGTAGGATG_1	6.60937	0.952177	Chow_Cntrl.
		AATTGCCAGTGACCTG	6.72432	1.07332	Chow_Cntrl.
		AATTGCCAGTTAGTTG	10.4297	3.66203	Chow_Cntrl.
		AATTGCTCAAACGCGA	12.1429	-4.04593	Chow_Cntrl.
		AATTGCTCAACAGGTG	9.18024	0.411411	Chow_Cntrl.
		AATTGCTCAACCTGGT_1	9.89922	-6.19211	Chow_Cntrl.
		AATTGCTCAACTGGCT	10.3622	-2.60231	Chow_Cntrl.
		AATTGCTCACCAAAGG	6.36865	0.934294	Chow_Cntrl.
		AATTGCTCACCTAAGC	15.8946	-2.42557	Chow_Cntrl.
		AATTGCTCACGAATTT	15.25	-5.88577	Chow_Cntrl.
		AATTGCTCAGCATGGA	6.21766	1.25476	Chow_Cntrl.
		AATTGCTCAGCTCAAC	9.23617	-4.6696	Chow_Cntrl.
		AATTGCTCATGAATAG	10.5013	-4.57229	Chow_Cntrl.
		AATTGCTCATTCCTCG	5.2608	-3.42951	Chow_Cntrl.
		AATTGGACAAACCCTA	4.94563	1.57967	Chow_Cntrl.
		AATTGGACAACAGGAT	6.63868	0.158596	Chow_Cntrl.
		AATTGGACAATGCCTA	6.63326	0.799421	Chow_Cntrl.
		AATTGGACAATTAACC	9.30374	-11.2581	Chow_Cntrl.
		AATTGGACACAGCCTG	8.30145	-10.2341	Chow_Cntrl.
		AATTGGACACCTACGG	6.63387	-0.12223	Chow_Cntrl.
		AATTGGACACTTGTTC	9.73615	-0.0339697	Chow_Cntrl.
		AATTGGACAGCTTAGC	5.89042	1.45521	Chow_Cntrl.
		AATTGGACAGGCTAGA	4.78468	1.73935	Chow_Cntrl.
		AATTGGACAGTTTGGC	5.52206	-0.395317	Chow_Cntrl.
		AATTGGACATCCAGGT	10.5941	4.30193	Chow_Cntrl.
		AATTGGACATGTTGGC	14.2078	-6.3554	Chow_Cntrl.
		AATTGGACATTAAACC	9.80476	0.283861	Chow_Cntrl.
		AATTGGACATTGTCAG_1	9.50349	-3.47083	Chow_Cntrl.
		AATTGGGAGCACTAGT	6.09661	1.94687	Chow_Cntrl.
		AATTGGGAGCATTATG	12.4481	5.08162	Chow_Cntrl.
		AATTGGGAGCGATAGA	15.2642	1.17537	Chow_Cntrl.
		AATTGGGAGCTATGAC	5.99477	0.780615	Chow_Cntrl.
		AATTGGGAGCTGGCTA	10.5627	-3.43873	Chow_Cntrl.
		AATTGGGAGGCTACAT	5.83505	1.19042	Chow_Cntrl.
		AATTGGGAGGTAACGA	13.8925	-3.58105	Chow_Cntrl.
		AATTGGGAGTTGGGCC	11.7038	1.14315	Chow_Cntrl.
		AATTGTGTCAATGTGC	10.7409	4.22243	Chow_Cntrl.
		AATTGTGTCACCAATA	9.75342	0.377944	Chow_Cntrl.
		AATTGTGTCCCTCGCA	10.6659	-6.5836	Chow_Cntrl.
		AATTGTGTCCCTGTTA	5.8786	1.17544	Chow_Cntrl.
		AATTGTGTCCGCACAA_1	9.13547	-6.10865	Chow_Cntrl.
		AATTGTGTCCGCTAGA	3.65339	-1.68304	Chow_Cntrl.
		AATTGTGTCGCACACA	14.5818	-3.08334	Chow_Cntrl.
		AATTGTGTCGTCATTT	8.8737	-3.23526	Chow_Cntrl.
		AATTTCCTCGCATTAA	4.13858	0.847704	Chow_Cntrl.
		AATTTCCTCTCGCCCA	12.6592	-3.9427	Chow_Cntrl.
		AATTTCCTCTTAGCGG	5.6574	1.49063	Chow_Cntrl.
		AATTTGCCAAATTCGT	6.34855	0.827585	Chow_Cntrl.
		AATTTGCCAACGTGCT	6.15441	0.988811	Chow_Cntrl.
		AATTTGCCAAGGTAAC_1	3.56524	-0.4536	Chow_Cntrl.
		AATTTGCCAATTGAAG	8.75147	-0.22658	Chow_Cntrl.
		AATTTGCCACAAGCCT_1	15.8895	-4.00749	Chow_Cntrl.
		AATTTGCCACACCAAC	8.80814	-1.33389	Chow_Cntrl.
		AATTTGCCACCTGCTC	6.2838	0.702215	Chow_Cntrl.
		AATTTGCCACCTGGTG	6.40808	1.16928	Chow_Cntrl.
		AATTTGCCACTGACTA	10.6425	-5.36955	Chow_Cntrl.
		AATTTGCCAGTGAACG	13.2323	-3.38067	Chow_Cntrl.
		AATTTGCCAGTTTACG	6.07078	-1.68217	Chow_Cntrl.
		AATTTGCCATAACGGG	9.23279	-6.66374	Chow_Cntrl.
		AATTTGCCATAATGTC	16.7101	-0.137418	Chow_Cntrl.
		AATTTGCCATCCTAGA	6.46083	-0.499882	Chow_Cntrl.
		AATTTGCCATTCAGCA	5.83813	-1.75183	Chow_Cntrl.
		AATTTGCCATTGGGAG	4.68161	-0.0373438	Chow_Cntrl.
		AATTTGCCATTGTCCT	9.52196	-12.761	Chow_Cntrl.
		AATTTGGTCACGCATG	12.1769	-0.994097	Chow_Cntrl.
		AATTTGGTCCGTTAAA	10.1102	-5.76276	Chow_Cntrl.
		AATTTGGTCCTAGTCC	17.2431	-3.37424	Chow_Cntrl.
		AATTTGGTCCTGTTCA	14.9916	2.84341	Chow_Cntrl.
		AATTTGGTCCTTTACG	8.7463	-1.47587	Chow_Cntrl.
		AATTTGGTCGAGGAAC	5.32434	1.46999	Chow_Cntrl.
		AATTTGGTCGATTTAG	9.30169	-5.99131	Chow_Cntrl.
		AATTTGGTCTGTAAGC	6.02237	1.1422	Chow_Cntrl.
		ACAAACTGTACGATTG	9.24128	-3.80282	Chow_Cntrl.
		ACAAACTGTAGCTGGT	7.40233	-0.139469	Chow_Cntrl.
		ACAAACTGTCACACCC	16.2276	-0.175818	Chow_Cntrl.
		ACAAACTGTCCTAATC	13.1716	-12.1812	Chow_Cntrl.
		ACAAACTGTGTCCAAA_1	10.9904	4.77264	Chow_Cntrl.
		ACAAACTGTTAGTACG	7.73724	-3.08562	Chow_Cntrl.
		ACAAACTGTTATGTGG	17.2878	5.8364	Chow_Cntrl.
		ACAAACTGTTGCCTCA	7.67596	0.222193	Chow_Cntrl.
		ACAAACTGTTGGATCA	12.8325	-1.10704	Chow_Cntrl.
		ACAAACTGTTGTTGGA	9.57759	-2.78322	Chow_Cntrl.
		ACAAACTGTTTCGCGC	6.71316	-5.2518	Chow_Cntrl.
		ACAAAGGTCATCCTGC_1	3.39696	0.710819	Chow_Cntrl.
		ACAAAGGTCATGCTTT	12.3581	-6.21083	Chow_Cntrl.
		ACAAAGGTCCAAGTTA	5.31449	1.2345	Chow_Cntrl.
		ACAAAGGTCCTAGTTT	7.33928	0.797582	Chow_Cntrl.
		ACAAAGGTCCTTAATC	15.0091	0.546045	Chow_Cntrl.
		ACAAAGGTCGATATTG	6.13414	0.967669	Chow_Cntrl.
		ACAAAGGTCGCTAAGT	5.7008	1.55493	Chow_Cntrl.
		ACAAAGGTCGTGCTAG	10.8324	-3.20844	Chow_Cntrl.
		ACAAAGGTCTCACAAA	7.53354	0.247459	Chow_Cntrl.
		ACAACAACAACAACAA	6.15741	-0.605197	Chow_Cntrl.
		ACAACAACAATATGGA	13.0793	0.736336	Chow_Cntrl.
		ACAACAACATTGTGCA	12.1559	-3.31168	Chow_Cntrl.
		ACAACACTCATCCTAT	9.84878	2.09677	Chow_Cntrl.
		ACAACACTCCCTCAAC	10.7757	-2.61214	Chow_Cntrl.
		ACAACACTCCCTGGTT	8.0083	0.817	Chow_Cntrl.
		ACAACACTCCTTTACG	12.0822	-5.53041	Chow_Cntrl.
		ACAACACTCGGTAACT	7.57036	0.338571	Chow_Cntrl.
		ACAACACTCGTTTCGC	6.98675	2.21282	Chow_Cntrl.
		ACAACACTCTATGACA	6.60856	1.05803	Chow_Cntrl.
		ACAACACTCTATTGTC	13.0083	5.58928	Chow_Cntrl.
		ACAACACTCTTAGGGT	5.56725	1.35008	Chow_Cntrl.
		ACAACAGAGAACCTAC	6.15668	0.730199	Chow_Cntrl.
		ACAACAGAGAGGCTAA	19.3932	0.433963	Chow_Cntrl.
		ACAACAGAGCCTAACG	15.3678	-0.282827	Chow_Cntrl.
		ACAACAGAGCGAGGTG	9.24189	-2.94065	Chow_Cntrl.
		ACAACAGAGCGCCTAA	15.7648	-5.86061	Chow_Cntrl.
		ACAACAGAGCGGATAA_1	4.80753	1.81372	Chow_Cntrl.
		ACAACAGAGGTAGCTT	5.96539	1.25305	Chow_Cntrl.
		ACAACAGAGGTGTTAC	15.6687	-4.01142	Chow_Cntrl.
		ACAACAGAGTGACCTG	5.76997	1.42169	Chow_Cntrl.
		ACAACAGAGTGCTGTG	19.8737	-2.07064	Chow_Cntrl.
		ACAACATGTGCATCGG	14.8484	0.0123002	Chow_Cntrl.
		ACACAATGTAACGTGC	5.84962	-1.27822	Chow_Cntrl.
		ACACAATGTAGGTTGC	12.6802	-5.94058	Chow_Cntrl.
		ACACAATGTGGATGTC	6.48035	1.24551	Chow_Cntrl.
		ACACAATGTTAGGCGT	13.2299	-1.99547	Chow_Cntrl.
		ACACAATGTTGCGTAA	7.51009	2.37815	Chow_Cntrl.
		ACACAATGTTTACGTC	20.4612	-1.54122	Chow_Cntrl.
		ACACAATGTTTCAGGA	4.92276	0.343752	Chow_Cntrl.
		ACACAATGTTTGGCTT	9.38665	-0.988824	Chow_Cntrl.
		ACACCTTGTACCGTAA	11.9532	-2.19082	Chow_Cntrl.
		ACACCTTGTCAACAAT	10.5584	-5.58299	Chow_Cntrl.
		ACACCTTGTCCTTAGT	9.73354	-9.06163	Chow_Cntrl.
		ACACCTTGTCGCATAA	7.77569	-1.48615	Chow_Cntrl.
		ACACCTTGTCTTACTA_1	6.28283	-0.750606	Chow_Cntrl.
		ACACCTTGTGCAATGC_1	7.35231	-0.691816	Chow_Cntrl.
		ACACCTTGTGCATTAG	10.9981	-0.862325	Chow_Cntrl.
		ACACCTTGTGTGCAAC	12.5942	-5.72469	Chow_Cntrl.
		ACACCTTGTGTTTGTC	10.9027	-7.90833	Chow_Cntrl.
		ACACCTTGTTAAATGC	16.0418	-4.78519	Chow_Cntrl.
		ACACCTTGTTAGCATG	7.7515	0.734549	Chow_Cntrl.
		ACACCTTGTTCAAGAT_1	7.9234	0.659717	Chow_Cntrl.
		ACACGGACAACGTGCT	9.16256	-11.9545	Chow_Cntrl.
		ACACGGACAAGCTTAT	14.0941	-4.83857	Chow_Cntrl.
		ACACGGACACCTATAG	15.2316	-0.242259	Chow_Cntrl.
		ACACGGACAGGAATCG_1	6.94176	-0.876546	Chow_Cntrl.
		ACACGGACATAAACCT	12.9007	-1.83411	Chow_Cntrl.
		ACACGGACATAATGAG	16.6565	-6.10226	Chow_Cntrl.
		ACACGGACATCCCTCA	7.62484	-1.96466	Chow_Cntrl.
		ACACTAATCACGCCAA	6.24191	1.22877	Chow_Cntrl.
		ACACTAATCATGCATA	8.67849	0.174083	Chow_Cntrl.
		ACACTAATCCGCACAA	11.4708	-4.10648	Chow_Cntrl.
		ACACTAATCGGTTCCT	16.3371	-3.36359	Chow_Cntrl.
		ACACTAATCTAAGTCA	7.1349	-0.425765	Chow_Cntrl.
		ACACTAATCTAAGTGC_1	5.39951	1.44107	Chow_Cntrl.
		ACACTAATCTCAATTC	13.2481	-11.042	Chow_Cntrl.
		ACACTAATCTGCAAAC	8.25739	0.449765	Chow_Cntrl.
		ACACTAATCTTGTTCG	6.29512	0.979749	Chow_Cntrl.
		ACACTAGGTATTACCC	12.9121	-3.69072	Chow_Cntrl.
		ACACTAGGTATTTGGG	12.8324	2.74868	Chow_Cntrl.
		ACACTAGGTCAGGCAT	17.7307	-2.38017	Chow_Cntrl.
		ACACTAGGTCCAAGAC	17.3542	-2.87319	Chow_Cntrl.
		ACACTAGGTCCTCCAA	7.98508	-1.89696	Chow_Cntrl.
		ACACTAGGTGGACCTG	11.0363	-10.5236	Chow_Cntrl.
		ACACTAGGTGGATTCA	17.089	-4.74573	Chow_Cntrl.
		ACACTAGGTTGAGGTC	11.3423	1.83346	Chow_Cntrl.
		ACACTAGGTTTACCGT	6.08442	1.13619	Chow_Cntrl.
		ACACTAGGTTTAGTCC	14.382	2.12446	Chow_Cntrl.
		ACACTTAAGACTTATG	6.7327	0.794498	Chow_Cntrl.
		ACACTTAAGATACTTG	13.8541	2.54755	Chow_Cntrl.
		ACACTTAAGCACAGCC	8.10241	0.420175	Chow_Cntrl.
		ACACTTAAGCATGCAT	5.83655	1.25558	Chow_Cntrl.
		ACACTTAAGGAGCACG	5.5664	1.56052	Chow_Cntrl.
		ACACTTAAGTAATCCA	12.4341	-4.24608	Chow_Cntrl.
		ACACTTAAGTAGCGGG	5.20129	1.5211	Chow_Cntrl.
		ACACTTGCAACTAACT	12.8894	-0.322201	Chow_Cntrl.
		ACACTTGCAATAATCC	10.9373	4.46136	Chow_Cntrl.
		ACACTTGCACGTTACA_1	6.45535	-3.36061	Chow_Cntrl.
		ACACTTGCAGGCCTTG	10.8907	-0.578793	Chow_Cntrl.
		ACACTTGCATAGGCGA_1	5.83261	1.09014	Chow_Cntrl.
		ACACTTGCATCATGTG	3.7554	-0.0370518	Chow_Cntrl.
		ACAGCCGGTCAAGACC	13.4467	-12.0043	Chow_Cntrl.
		ACAGCCGGTCGACTCC	12.3064	0.855719	Chow_Cntrl.
		ACAGCCGGTTGAATCG	9.89034	2.46772	Chow_Cntrl.
		ACAGCGCTCAACAAGG	10.4352	-5.57902	Chow_Cntrl.
		ACAGCGCTCAATACGC	12.2124	6.21664	Chow_Cntrl.
		ACAGCGCTCACAGCGC_1	5.36138	-1.53808	Chow_Cntrl.
		ACAGCGCTCACCATTT_1	9.49121	-11.8172	Chow_Cntrl.
		ACAGCGCTCAGGTCCA_1	5.78554	1.22602	Chow_Cntrl.
		ACAGCGCTCCACCTTA	7.86268	1.22583	Chow_Cntrl.
		ACAGCGCTCCAGGTTG	9.10882	2.81502	Chow_Cntrl.
		ACAGCGCTCCCTCAGT	7.05363	0.527506	Chow_Cntrl.
		ACAGCGCTCCTCATCA	5.8915	1.18354	Chow_Cntrl.
		ACAGCGCTCCTCGATC	11.4166	-1.58717	Chow_Cntrl.
		ACAGCGCTCTCGACCT	8.57042	-7.04025	Chow_Cntrl.
		ACAGCGCTCTTAGTCT	4.92951	-1.83352	Chow_Cntrl.
		ACAGGAATCATTGTTC	5.88362	0.963053	Chow_Cntrl.
		ACAGGAATCATTTGCT_1	17.1913	-3.86255	Chow_Cntrl.
		ACAGGAATCCGTAAAC	6.17639	-3.19924	Chow_Cntrl.
		ACAGGAATCGCTAAAC	5.42991	1.41443	Chow_Cntrl.
		ACAGGAATCGTTTCGC	10.3237	1.09142	Chow_Cntrl.
		ACAGGATCACCTACGG	6.23499	1.13728	Chow_Cntrl.
		ACAGGATCACTCGCTC	7.70851	-3.91395	Chow_Cntrl.
		ACAGGATCACTTCACT	6.26551	1.31606	Chow_Cntrl.
		ACAGGATCAGAAACGT	5.94198	0.608221	Chow_Cntrl.
		ACAGGATCAGGCAAGC	5.41998	1.46631	Chow_Cntrl.
		ACAGGATCAGGTCCTG_1	5.99435	1.13293	Chow_Cntrl.
		ACAGGATCATAAACCT	6.47979	0.883388	Chow_Cntrl.
		ACAGGATCATAAAGCA	8.05961	-0.597277	Chow_Cntrl.
		ACAGGATCATCCCGCT	13.3775	-4.49409	Chow_Cntrl.
		ACAGGATCATGAATAG_1	4.8503	-5.5357	Chow_Cntrl.
		ACAGGATCATTGTTGG	8.79898	2.37429	Chow_Cntrl.
		ACAGGCTGTAAATTGC	8.77713	-4.48092	Chow_Cntrl.
		ACAGGCTGTCACACCC	6.33046	1.18291	Chow_Cntrl.
		ACAGGCTGTCACGGAT	12.0356	-1.00724	Chow_Cntrl.
		ACAGGCTGTCATCAAG	6.57589	0.868734	Chow_Cntrl.
		ACAGGCTGTCATGCCC	5.31989	1.50577	Chow_Cntrl.
		ACAGGCTGTCCGGTTC	5.40166	1.1597	Chow_Cntrl.
		ACAGGCTGTGAGCAAG	10.5102	1.02066	Chow_Cntrl.
		ACAGGCTGTGCTTTAC_1	7.68809	-0.130563	Chow_Cntrl.
		ACAGGCTGTGTGTCCC	4.89276	1.68544	Chow_Cntrl.
		ACAGGCTGTTAGAGGG	10.566	-2.82412	Chow_Cntrl.
		ACAGGCTGTTAGCGTA	5.74822	1.44458	Chow_Cntrl.
		ACAGGCTGTTTACGTC	5.9724	0.613224	Chow_Cntrl.
		ACAGGTAAGAACCTAC	16.3596	2.94462	Chow_Cntrl.
		ACAGGTAAGACAACGA	5.42261	-4.87534	Chow_Cntrl.
		ACAGGTAAGCACAGCC	10.5947	-5.4159	Chow_Cntrl.
		ACAGGTAAGCATGGTT_1	13.4313	4.03149	Chow_Cntrl.
		ACAGGTAAGCTATGAC	5.89606	1.10309	Chow_Cntrl.
		ACAGGTAAGCTTAGTA	10.8791	-0.19557	Chow_Cntrl.
		ACAGGTAAGGCCATCA	7.35309	-2.07512	Chow_Cntrl.
		ACAGGTAAGGGTGGAT	10.0701	-8.61142	Chow_Cntrl.
		ACAGGTAAGGTGTCCA	13.4735	0.328854	Chow_Cntrl.
		ACAGGTAAGTTTGTCT	13.0119	-10.3132	Chow_Cntrl.
		ACAGTATGTCGACTAA	4.73064	-4.19574	Chow_Cntrl.
		ACAGTATGTGATGAAA	9.64913	-0.644244	Chow_Cntrl.
		ACAGTATGTGCAATGC	5.40079	-1.57366	Chow_Cntrl.
		ACAGTATGTGGATTCA	8.05268	3.28347	Chow_Cntrl.
		ACAGTATGTGGTTAGC	17.739	-4.62815	Chow_Cntrl.
		ACAGTATGTTCGGTAA	5.80269	1.36842	Chow_Cntrl.
		ACATAGCTCATGGTGT	8.68998	-0.913183	Chow_Cntrl.
		ACATAGCTCATTAGGC_1	5.96634	1.01901	Chow_Cntrl.
		ACATAGCTCCAAGTGT	10.1485	-0.46506	Chow_Cntrl.
		ACATAGCTCCCGCCTA_1	8.00102	-0.692076	Chow_Cntrl.
		ACATAGCTCCCGTTTA	5.29461	2.64297	Chow_Cntrl.
		ACATAGCTCCTAGTTT	13.6075	-0.523514	Chow_Cntrl.
		ACATAGCTCTTTGAGA	5.98792	1.12519	Chow_Cntrl.
		ACATCAATCCAGCACA	7.23482	0.944424	Chow_Cntrl.
		ACATCAATCCAGGTCA	12.892	2.38464	Chow_Cntrl.
		ACATCAATCCCTGACT	7.66371	1.37598	Chow_Cntrl.
		ACATCAATCCGCCAAA	6.38867	1.12195	Chow_Cntrl.
		ACATCAATCCTAGTTT	8.86721	0.890223	Chow_Cntrl.
		ACATCAATCCTGTTCA_1	20.383	0.493718	Chow_Cntrl.
		ACATCAATCCTTCGTA	14.9727	-2.41591	Chow_Cntrl.
		ACATCAATCCTTCTAG	6.19607	1.25816	Chow_Cntrl.
		ACATCAATCTAAGTCA	9.20902	-10.0691	Chow_Cntrl.
		ACATCAATCTAATCAG	13.4685	-4.57	Chow_Cntrl.
		ACATCATCACCTCAGG	15.1042	2.23112	Chow_Cntrl.
		ACATCATCAGATTCAT_1	7.8677	0.297075	Chow_Cntrl.
		ACATCATCATAGACCC	12.6728	-1.22271	Chow_Cntrl.
		ACATCATCATTCCTCG	9.40114	-0.00170199	Chow_Cntrl.
		ACATCATCATTGTCCT	13.385	-2.44305	Chow_Cntrl.
		ACATCATCATTTAAGC	6.3144	1.36977	Chow_Cntrl.
		ACATTAGTCAAACTCA	14.1417	-1.80059	Chow_Cntrl.
		ACATTAGTCACGCATG	4.84871	-0.100601	Chow_Cntrl.
		ACATTAGTCATCAGTA_1	6.2056	1.05068	Chow_Cntrl.
		ACATTAGTCATTAGGC	7.84244	0.819194	Chow_Cntrl.
		ACATTAGTCCAGGTCA	16.836	-5.46879	Chow_Cntrl.
		ACATTAGTCCCTGACT	14.1263	-4.53891	Chow_Cntrl.
		ACATTAGTCCGCCAAA_1	14.3384	-0.747153	Chow_Cntrl.
		ACATTAGTCCGTTAAA	6.98451	1.07148	Chow_Cntrl.
		ACATTAGTCCTTCTAG	8.25324	2.70373	Chow_Cntrl.
		ACATTAGTCGCTAGAT	16.8385	-2.5747	Chow_Cntrl.
		ACATTAGTCGGGCCAT	5.96012	0.975639	Chow_Cntrl.
		ACATTAGTCGTTCACC_1	11.844	-5.52701	Chow_Cntrl.
		ACATTAGTCTAAGGTC	9.31905	-3.61664	Chow_Cntrl.
		ACATTAGTCTCACTAT	5.4044	-5.41336	Chow_Cntrl.
		ACATTAGTCTTTGTAC	10.658	1.33231	Chow_Cntrl.
		ACATTGCAGACAGGTA	6.98701	0.843965	Chow_Cntrl.
		ACATTGCAGACTTATG	13.3597	-1.22162	Chow_Cntrl.
		ACATTGCAGCACAGCC	9.8504	-8.90582	Chow_Cntrl.
		ACATTGCAGCGCATTG	6.27733	1.21397	Chow_Cntrl.
		ACATTGCAGCGCTCAA	6.27392	0.962637	Chow_Cntrl.
		ACATTGCAGCTATATG	7.92669	-0.747948	Chow_Cntrl.
		ACATTGCAGCTGGAAA	6.76268	0.625293	Chow_Cntrl.
		ACATTGCAGGAAGTAT	10.5401	-7.82447	Chow_Cntrl.
		ACATTGCAGGTCCTAG	14.009	1.65339	Chow_Cntrl.
		ACATTGCAGGTTAGAG	5.31669	1.42761	Chow_Cntrl.
		ACATTGCAGGTTTACA	6.36214	1.20094	Chow_Cntrl.
		ACCAAACTCCAATAGC	11.8692	1.97985	Chow_Cntrl.
		ACCAAACTCCACAATA	6.39061	0.933008	Chow_Cntrl.
		ACCAAACTCCCTGGAA	6.50643	1.01324	Chow_Cntrl.
		ACCAAACTCCTTAAGA	6.27306	0.944839	Chow_Cntrl.
		ACCAAACTCCTTTACG_1	7.33434	0.925684	Chow_Cntrl.
		ACCAAACTCGTTACAA	19.5103	0.0609995	Chow_Cntrl.
		ACCAAACTCTCGCCCA	18.2013	3.05858	Chow_Cntrl.
		ACCAAGCGTAACGAGG	16.189	-6.02961	Chow_Cntrl.
		ACCAAGCGTAGCTGCG	12.5562	-11.3831	Chow_Cntrl.
		ACCAAGCGTGCTTAGA	8.37328	-0.921706	Chow_Cntrl.
		ACCAAGCGTTAGGCGT	11.4597	-1.64033	Chow_Cntrl.
		ACCAAGCGTTGTGATG	10.8194	-3.64716	Chow_Cntrl.
		ACCAAGCGTTTCGCGC	10.2941	-2.48091	Chow_Cntrl.
		ACCAAGTTCAATTACG	7.82439	-1.43595	Chow_Cntrl.
		ACCAAGTTCACGCATG	7.13475	0.797545	Chow_Cntrl.
		ACCAAGTTCCTAAATG	6.36752	0.779343	Chow_Cntrl.
		ACCAAGTTCGCTATAA	6.44711	0.825835	Chow_Cntrl.
		ACCAAGTTCGTACCGA_1	5.60003	-5.08448	Chow_Cntrl.
		ACCAAGTTCTAGCGAT	6.51038	-3.20473	Chow_Cntrl.
		ACCAAGTTCTCACTCA	7.39453	0.74625	Chow_Cntrl.
		ACCAAGTTCTCCTCTT	8.2358	0.442776	Chow_Cntrl.
		ACCAAGTTCTTAGCCC	4.98751	-0.473002	Chow_Cntrl.
		ACCAATATCACAAGCT	4.93814	1.50668	Chow_Cntrl.
		ACCAATATCACCAATA	14.6113	0.632989	Chow_Cntrl.
		ACCAATATCCCATAGG	5.27181	1.2254	Chow_Cntrl.
		ACCAATATCCCTCTAA	15.1012	-2.66318	Chow_Cntrl.
		ACCAATATCCTAAATG	7.25589	0.0240476	Chow_Cntrl.
		ACCAATATCGTGCTAG_1	10.4151	-3.72288	Chow_Cntrl.
		ACCAATATCTCACATT	5.94046	1.32023	Chow_Cntrl.
		ACCAATATCTGTGCAG	7.97911	-2.07679	Chow_Cntrl.
		ACCAATATCTTCAATC	9.75887	0.0266571	Chow_Cntrl.
		ACCAATATCTTGATGA	4.40739	-0.994801	Chow_Cntrl.
		ACCACACCAATTGACT	6.57777	0.49063	Chow_Cntrl.
		ACCACACCAGCAACAG	16.6556	-5.24697	Chow_Cntrl.
		ACCACACCAGTACCGT	8.95327	1.29984	Chow_Cntrl.
		ACCACACCATCCATCT	14.2947	-3.58584	Chow_Cntrl.
		ACCACACCATGAAATG	9.57259	-0.433045	Chow_Cntrl.
		ACCACACCATGCTTAG	8.75991	-0.0590372	Chow_Cntrl.
		ACCACACCATGTCAAT	15.1922	-4.38993	Chow_Cntrl.
		ACCACACCATTAAACC	15.424	-3.46882	Chow_Cntrl.
		ACCACATAGATGGACA	10.9047	-4.45663	Chow_Cntrl.
		ACCACATAGCCGCTAA	9.79514	-1.17539	Chow_Cntrl.
		ACCACATAGCGCCTTT	14.4934	-5.64721	Chow_Cntrl.
		ACCACATAGCTTTGGG	15.6894	-1.5061	Chow_Cntrl.
		ACCACATAGGCCTAAT	5.90409	-0.160898	Chow_Cntrl.
		ACCACATAGTTATGTG	15.5977	-1.77295	Chow_Cntrl.
		ACCAGCTCAAGTGTTT	7.31219	-1.5882	Chow_Cntrl.
		ACCAGCTCACCTCGCT	8.12829	0.978796	Chow_Cntrl.
		ACCAGCTCAGGGAGGA	15.8677	-0.108056	Chow_Cntrl.
		ACCAGCTCATCATGGC	11.5604	-3.26491	Chow_Cntrl.
		ACCAGGACACCAAAGG	13.5172	1.10586	Chow_Cntrl.
		ACCAGGACACCATATG	8.88676	-1.04647	Chow_Cntrl.
		ACCAGGACACCCTCAC	7.2587	-0.436727	Chow_Cntrl.
		ACCAGGACAGCAAATA	14.9119	2.98449	Chow_Cntrl.
		ACCAGGACAGCACCAT	10.3006	-2.49731	Chow_Cntrl.
		ACCAGGACAGCTACGT	10.2461	-0.177813	Chow_Cntrl.
		ACCAGGACAGGCAAGC	9.22677	-2.65259	Chow_Cntrl.
		ACCAGGACAGGCCAAA	6.0423	-2.13795	Chow_Cntrl.
		ACCAGGACAGGCTAGA	6.58263	0.838892	Chow_Cntrl.
		ACCAGGACATAAGGAC	8.15968	3.35636	Chow_Cntrl.
		ACCAGGACATAAGTTC	9.69253	-4.46836	Chow_Cntrl.
		ACCAGGACATTAAAGG	15.9759	-5.2027	Chow_Cntrl.
		ACCAGGCTCAAAGGCA	6.56349	0.556174	Chow_Cntrl.
		ACCAGGCTCACTAGGT	5.8518	1.3981	Chow_Cntrl.
		ACCAGGCTCATAGACC	17.9514	6.90177	Chow_Cntrl.
		ACCAGGCTCGGCCAGT	5.12306	1.24321	Chow_Cntrl.
		ACCAGGCTCTCCTCAA	7.91317	1.38519	Chow_Cntrl.
		ACCAGGCTCTGTTCAT	5.68752	-0.47816	Chow_Cntrl.
		ACCAGGGAGAATGACG	8.085	-0.852605	Chow_Cntrl.
		ACCAGGGAGACAAGTG	9.35632	0.369468	Chow_Cntrl.
		ACCAGGGAGCTTAGCG	13.903	0.23129	Chow_Cntrl.
		ACCAGGGAGCTTGCTC	6.88708	-1.26568	Chow_Cntrl.
		ACCAGGGAGGCATGAA	8.02365	3.13101	Chow_Cntrl.
		ACCAGGGAGGCATTAC	10.3908	-7.11202	Chow_Cntrl.
		ACCAGGGAGGTCCGTA	11.032	-2.62557	Chow_Cntrl.
		ACCAGGGAGGTCTTGG	14.9971	-1.19216	Chow_Cntrl.
		ACCAGGGAGTAGGCGG	13.1581	0.63822	Chow_Cntrl.
		ACCAGGGAGTGACCTG	9.98106	-3.13694	Chow_Cntrl.
		ACCAGGGAGTTCCTCA	12.5119	-11.2374	Chow_Cntrl.
		ACCAGGGAGTTGCCTC	16.064	-5.09105	Chow_Cntrl.
		ACCATAATCATCCTCA	6.87317	0.983237	Chow_Cntrl.
		ACCATAATCATGTGGT	9.18905	-12.53	Chow_Cntrl.
		ACCATAATCCCGTTAC_1	6.76174	0.548524	Chow_Cntrl.
		ACCATAATCCCTGGTT	8.85074	-10.5099	Chow_Cntrl.
		ACCATAATCCTAGTTT	4.24194	-0.452276	Chow_Cntrl.
		ACCATAATCTCACTCA	8.38892	-3.14363	Chow_Cntrl.
		ACCATAATCTTGAGGT	15.8353	-4.80071	Chow_Cntrl.
		ACCATAATCTTGTTCG	6.26773	1.15358	Chow_Cntrl.
		ACCATTAAGAACAAGT	11.8558	2.64244	Chow_Cntrl.
		ACCATTAAGAGGGACT	16.3325	-5.3207	Chow_Cntrl.
		ACCATTAAGCAAGATG	11.3314	-13.046	Chow_Cntrl.
		ACCATTAAGCGCTAAT	7.74742	-2.90068	Chow_Cntrl.
		ACCATTAAGCTATATG	7.24707	-0.955357	Chow_Cntrl.
		ACCATTAAGCTATGAC	6.04996	1.01557	Chow_Cntrl.
		ACCATTAAGTAACCCG	18.1876	2.37108	Chow_Cntrl.
		ACCATTAAGTATCGCG	16.5482	-5.64993	Chow_Cntrl.
		ACCATTAAGTCCTTCA	11.2867	5.66464	Chow_Cntrl.
		ACCCAACCAACTGGCT	12.1457	3.04277	Chow_Cntrl.
		ACCCAACCAAGGTGCA	10.3791	3.33196	Chow_Cntrl.
		ACCCAACCAATTAAGG_1	5.37603	1.48493	Chow_Cntrl.
		ACCCAACCACCGGCTA	15.0421	-6.46863	Chow_Cntrl.
		ACCCAACCAGCATGAG	8.38424	2.09215	Chow_Cntrl.
		ACCCAACCATAGTCAT	3.67329	-0.366175	Chow_Cntrl.
		ACCCAACCATCGTTCT	7.74139	3.29645	Chow_Cntrl.
		ACCCAACCATGAGTTT	16.7479	-5.04781	Chow_Cntrl.
		ACCCAACCATTGTCCT	6.34566	1.72828	Chow_Cntrl.
		ACCCAGGGTACCGGAT	9.93746	-0.24464	Chow_Cntrl.
		ACCCAGGGTCATGCAA	7.89598	-1.77253	Chow_Cntrl.
		ACCCAGGGTGAATCGC	7.80833	0.768568	Chow_Cntrl.
		ACCCAGGGTGCATTAG	13.8641	3.7441	Chow_Cntrl.
		ACCCAGGGTTAAGGTT	3.57438	1.12528	Chow_Cntrl.
		ACCCAGGGTTGTTGCT	14.7605	0.913371	Chow_Cntrl.
		ACCCAGGGTTTCGCGC	6.48896	0.804997	Chow_Cntrl.
		ACCCGCTGTACAAAGA	5.19187	2.85848	Chow_Cntrl.
		ACCCGCTGTGACATAT	10.5937	-0.525114	Chow_Cntrl.
		ACCCGCTGTGATTACG	11.6471	-6.26995	Chow_Cntrl.
		ACCCGCTGTTGCCTCA	12.5398	1.21875	Chow_Cntrl.
		ACCCGCTGTTGTCATC	8.81416	0.355676	Chow_Cntrl.
		ACCCGGTAGCTCCTTA	7.799	0.466225	Chow_Cntrl.
		ACCCGGTAGCTCGCTT	15.3395	-0.0353996	Chow_Cntrl.
		ACCCGGTAGGTAGCTT	8.43502	-2.03322	Chow_Cntrl.
		ACCCGGTAGTGGCGGA	12.9863	-8.21768	Chow_Cntrl.
		ACCCGTAAGGAACCGG	14.7393	-6.522	Chow_Cntrl.
		ACCCGTAAGGAACGGT	7.43725	-1.01512	Chow_Cntrl.
		ACCCGTAAGGCCGGAA	16.973	-1.42797	Chow_Cntrl.
		ACCCGTAAGTGCTGTG	9.19552	-2.36551	Chow_Cntrl.
		ACCCTCCCAAATGCCC_1	6.80741	0.905359	Chow_Cntrl.
		ACCCTCCCAATGCCTA	9.85257	-8.70006	Chow_Cntrl.
		ACCCTCCCACCTGGTG	6.86098	0.93038	Chow_Cntrl.
		ACCCTCCCACGTAATT	13.2758	0.880977	Chow_Cntrl.
		ACCCTCCCACGTGCTG	10.1787	-1.97551	Chow_Cntrl.
		ACCCTCCCATGAATAG	18.1871	2.34367	Chow_Cntrl.
		ACCCTCCCATGAGTTT	15.5812	-5.84081	Chow_Cntrl.
		ACCCTGTTCAGGTCCA	6.62936	0.88636	Chow_Cntrl.
		ACCCTGTTCATCCTAT	7.42344	0.980923	Chow_Cntrl.
		ACCCTGTTCATTGCAA	12.6571	2.46697	Chow_Cntrl.
		ACCCTGTTCCAAACAC	16.0366	-5.17278	Chow_Cntrl.
		ACCCTGTTCCACCCTG	9.10165	-0.225791	Chow_Cntrl.
		ACCCTGTTCCCTGTTA	6.71448	0.68293	Chow_Cntrl.
		ACCCTGTTCGCATCCT	9.4237	-2.31351	Chow_Cntrl.
		ACCCTGTTCGGTCAAT_1	11.7722	-3.46086	Chow_Cntrl.
		ACCCTGTTCGGTTCCT	12.5893	2.75943	Chow_Cntrl.
		ACCCTGTTCTCAATTC	10.4114	-0.377988	Chow_Cntrl.
		ACCCTGTTCTCGACCT	13.1996	-3.70324	Chow_Cntrl.
		ACCCTGTTCTGGCATG	6.22072	1.28725	Chow_Cntrl.
		ACCGAAGCAAGGCCAA	8.93791	1.69673	Chow_Cntrl.
		ACCGAAGCAAGGTAAC	6.26419	0.932767	Chow_Cntrl.
		ACCGAAGCACTCAACA	12.5169	2.74146	Chow_Cntrl.
		ACCGAAGCAGAATGAC	5.9341	1.19135	Chow_Cntrl.
		ACCGAAGCAGCACCAT	6.45306	-2.48855	Chow_Cntrl.
		ACCGAAGCAGGAACTG	15.4926	-1.77086	Chow_Cntrl.
		ACCGAAGCAGGCAAGC	5.94158	1.24671	Chow_Cntrl.
		ACCGAAGCAGGTCCTG	20.0274	-2.08783	Chow_Cntrl.
		ACCGAAGCATCTAGCA	8.26155	0.218206	Chow_Cntrl.
		ACCGAAGCATGTTGCA	15.9913	-5.99103	Chow_Cntrl.
		ACCGCAATCAAACTCA	7.66786	3.06342	Chow_Cntrl.
		ACCGCAATCATGCTCC	12.0154	-2.52295	Chow_Cntrl.
		ACCGCAATCATGGCCA	16.4911	-5.5261	Chow_Cntrl.
		ACCGCAATCCAATTAG	5.50531	1.29038	Chow_Cntrl.
		ACCGCAATCGAGGAGT	15.4712	-2.77482	Chow_Cntrl.
		ACCGCAATCTTGCAGG	5.48282	1.37311	Chow_Cntrl.
		ACCGGCTAGGGCTAAA	17.1106	-3.1125	Chow_Cntrl.
		ACCGGCTAGGTTTGAC	13.2979	1.29161	Chow_Cntrl.
		ACCGGCTAGTGAGGTA_1	8.38181	-7.0097	Chow_Cntrl.
		ACCGGCTAGTTACTTC	15.9016	-2.58731	Chow_Cntrl.
		ACCGGCTAGTTATGGC	13.3123	-2.14706	Chow_Cntrl.
		ACCGGCTAGTTCCCAC	13.5588	-1.47633	Chow_Cntrl.
		ACCGGTTCAAACGGGC	18.1722	3.11835	Chow_Cntrl.
		ACCGGTTCAAGGTCGA	12.3734	-1.87439	Chow_Cntrl.
		ACCGGTTCAGGACACA	12.6924	4.31279	Chow_Cntrl.
		ACCGGTTCAGGCTAAG	10.4434	1.00386	Chow_Cntrl.
		ACCGGTTCATAGCTGC	6.95224	-0.202741	Chow_Cntrl.
		ACCGGTTCATAGTCAT	16.346	-5.64731	Chow_Cntrl.
		ACCGGTTCATTATCCC	12.4558	-1.05646	Chow_Cntrl.
		ACCTAAATCAATGACC	5.04091	-1.94879	Chow_Cntrl.
		ACCTAAATCAATGTGC	11.9909	1.00709	Chow_Cntrl.
		ACCTAAATCACTAGGT	6.39912	0.667829	Chow_Cntrl.
		ACCTAAATCAGTGAAG	7.59441	2.80067	Chow_Cntrl.
		ACCTAAATCCAGGTCA	20.0656	0.472791	Chow_Cntrl.
		ACCTAAATCCCGCAAA	9.90794	-8.81906	Chow_Cntrl.
		ACCTAAATCCCTCTAA	6.06728	1.28727	Chow_Cntrl.
		ACCTAAATCTAAGTCA_1	16.4985	-5.98275	Chow_Cntrl.
		ACCTAAATCTACCTCA	9.40185	-0.332566	Chow_Cntrl.
		ACCTAAATCTCGACCT	8.58186	-1.25607	Chow_Cntrl.
		ACCTAAGGTAACTACG	6.96388	1.07258	Chow_Cntrl.
		ACCTAAGGTAATCGGC_1	6.36195	-1.91837	Chow_Cntrl.
		ACCTAAGGTAATGGCC_1	9.85235	2.88753	Chow_Cntrl.
		ACCTAAGGTACAAAGA	5.65444	1.23366	Chow_Cntrl.
		ACCTAAGGTAGACAAA	6.16417	1.26638	Chow_Cntrl.
		ACCTAAGGTCATTACC	8.28993	0.16016	Chow_Cntrl.
		ACCTAAGGTCATTGTC	13.8336	-3.47035	Chow_Cntrl.
		ACCTAAGGTCTAGCTT	11.9435	1.98948	Chow_Cntrl.
		ACCTAAGGTGCTAGCG	16.6171	-5.7082	Chow_Cntrl.
		ACCTAAGGTGGGAACA	5.43649	1.39205	Chow_Cntrl.
		ACCTAAGGTTTATCGC_1	18.8382	5.95218	Chow_Cntrl.
		ACCTAAGGTTTGTTGC	11.6245	-5.49444	Chow_Cntrl.
		ACCTACCTCAATCTCT_1	11.179	4.03465	Chow_Cntrl.
		ACCTACCTCACCAATA	14.1254	0.643161	Chow_Cntrl.
		ACCTACCTCACGTTAA	6.85739	0.887616	Chow_Cntrl.
		ACCTACCTCAGCTAAC	11.1643	-5.12243	Chow_Cntrl.
		ACCTACCTCATGGTTA	15.5735	-3.86903	Chow_Cntrl.
		ACCTACCTCATTAGGC	7.25627	0.849166	Chow_Cntrl.
		ACCTACCTCCAGGGAG	8.515	-1.00637	Chow_Cntrl.
		ACCTACCTCCCTCAAC	9.15184	-2.28468	Chow_Cntrl.
		ACCTACCTCCGCAAGC	11.1162	-1.56968	Chow_Cntrl.
		ACCTACCTCCTTAAGA	9.30835	1.26062	Chow_Cntrl.
		ACCTACCTCCTTCAAT	16.9076	-4.86112	Chow_Cntrl.
		ACCTACCTCGAAGCGG	10.8079	-6.748	Chow_Cntrl.
		ACCTACCTCGATTTGA	5.43398	1.01745	Chow_Cntrl.
		ACCTACCTCGCTATGG	11.5626	5.16379	Chow_Cntrl.
		ACCTACCTCGGGACCT	10.7525	-1.36422	Chow_Cntrl.
		ACCTACCTCTATGACA	7.30033	-1.30857	Chow_Cntrl.
		ACCTACCTCTTGTTCG	5.99285	1.22637	Chow_Cntrl.
		ACCTCACTCACCAATA	5.91879	1.03563	Chow_Cntrl.
		ACCTCACTCACTTCAT_1	12.0522	-11.7882	Chow_Cntrl.
		ACCTCACTCATAACCA	8.48937	-7.25211	Chow_Cntrl.
		ACCTCACTCATCCACC	10.4674	-1.80033	Chow_Cntrl.
		ACCTCACTCGAGGTGG	12.9423	4.20924	Chow_Cntrl.
		ACCTCACTCGATTTAG	10.6649	-3.36619	Chow_Cntrl.
		ACCTCACTCGGCTAGC	6.85612	0.572492	Chow_Cntrl.
		ACCTCACTCGTTAAGC	7.70153	-1.47916	Chow_Cntrl.
		ACCTCACTCTTAGCGG	19.7936	-1.63976	Chow_Cntrl.
		ACCTCACTCTTTAGGA	10.727	1.13963	Chow_Cntrl.
		ACCTGGATCCAGGTTG	5.66209	1.57678	Chow_Cntrl.
		ACCTGGATCCGCCAAA	7.18187	0.352227	Chow_Cntrl.
		ACCTGGATCCTGTTCA	17.1253	-0.844709	Chow_Cntrl.
		ACCTGGATCCTTCGTA	5.75225	1.58396	Chow_Cntrl.
		ACCTGGATCGAGCTAT	11.3068	-10.5583	Chow_Cntrl.
		ACCTGGATCGGGCCAT	5.87014	1.23307	Chow_Cntrl.
		ACCTGGTCAAACCTAT	8.64079	-4.64921	Chow_Cntrl.
		ACCTGGTCAAATTGCT	4.70019	0.768416	Chow_Cntrl.
		ACCTGGTCAACAGGAT	5.90119	0.775779	Chow_Cntrl.
		ACCTGGTCAATATAGG	5.2372	2.63774	Chow_Cntrl.
		ACCTGGTCACTAAGTT	10.3419	-0.138915	Chow_Cntrl.
		ACCTGGTCACTTCACT	12.3521	5.36747	Chow_Cntrl.
		ACCTGGTCACTTCATC_1	11.6435	-3.28219	Chow_Cntrl.
		ACCTGGTCAGCAGGTA	11.0812	-4.42872	Chow_Cntrl.
		ACCTGGTCAGCGCTTG	14.2781	0.243085	Chow_Cntrl.
		ACCTGGTCAGGCGATA	17.6056	-4.40187	Chow_Cntrl.
		ACCTGGTCATATAACC	6.92535	0.615605	Chow_Cntrl.
		ACCTGGTCATCACAGC	5.82829	-3.59416	Chow_Cntrl.
		ACCTGGTCATTAAGTC	6.60212	0.636997	Chow_Cntrl.
		ACCTGTTGTATTGTCC	9.14025	-0.0277669	Chow_Cntrl.
		ACCTGTTGTCGACTCC	9.53619	-4.68429	Chow_Cntrl.
		ACCTGTTGTCTTACTA	6.95251	1.06475	Chow_Cntrl.
		ACCTGTTGTGTCACGG	5.82034	1.45488	Chow_Cntrl.
		ACCTGTTGTTACAAAC	5.39735	0.467131	Chow_Cntrl.
		ACCTGTTGTTGCACGG_1	20.6737	-1.72951	Chow_Cntrl.
		ACCTGTTGTTGGATAT	6.85511	-0.278768	Chow_Cntrl.
		ACCTTCATCACACAGT	6.84792	-5.09128	Chow_Cntrl.
		ACCTTCATCCAACTGG	9.32859	3.07964	Chow_Cntrl.
		ACCTTCATCCACCCTG_1	7.12518	0.76296	Chow_Cntrl.
		ACCTTCATCCCAGTAG	11.39	4.21468	Chow_Cntrl.
		ACCTTCATCCCGCCTA	18.2858	2.65273	Chow_Cntrl.
		ACCTTCATCCCGTTTA	6.89846	0.774756	Chow_Cntrl.
		ACCTTCATCCTCAGTC	9.45182	-6.83974	Chow_Cntrl.
		ACCTTCATCGAGGAGT	6.32995	1.11199	Chow_Cntrl.
		ACCTTCATCGCCTGTT	13.0435	-4.52904	Chow_Cntrl.
		ACCTTCATCGCTATGG	12.8445	2.72885	Chow_Cntrl.
		ACCTTCATCGGCTAGC	7.13718	0.77715	Chow_Cntrl.
		ACCTTCATCTCACATT	6.72857	0.751016	Chow_Cntrl.
		ACCTTCATCTTGCAGG	6.85539	0.690365	Chow_Cntrl.
		ACCTTCCAGGGACGCA	11.2749	4.4005	Chow_Cntrl.
		ACCTTCCAGTTAGAGG	11.3273	5.85275	Chow_Cntrl.
		ACCTTGCTCAATTGGC	9.66303	-4.94845	Chow_Cntrl.
		ACCTTGCTCCTCAGCT	6.50113	0.683635	Chow_Cntrl.
		ACCTTGCTCGCAATCG_1	8.04848	1.42632	Chow_Cntrl.
		ACCTTGCTCGGTAACT_1	14.6801	2.54808	Chow_Cntrl.
		ACCTTGCTCTAGCTTT	6.47523	-3.5466	Chow_Cntrl.
		ACCTTGCTCTCACTAT	15.0483	1.19662	Chow_Cntrl.
		ACCTTGTGTAATCCCT	4.39504	-0.435006	Chow_Cntrl.
		ACCTTGTGTACAAAGA	5.83644	-0.121085	Chow_Cntrl.
		ACCTTGTGTACGGGTT	7.56561	1.57551	Chow_Cntrl.
		ACCTTGTGTGCTCCGT	8.74212	1.95861	Chow_Cntrl.
		ACCTTGTGTGGATTAT	13.8186	-5.39619	Chow_Cntrl.
		ACCTTGTGTTCACCCA	6.50491	-3.47308	Chow_Cntrl.
		ACCTTGTGTTGAAGCC	12.5875	2.5328	Chow_Cntrl.
		ACCTTGTGTTGGCGTG	7.04673	0.0224194	Chow_Cntrl.
		ACCTTGTGTTGTCATC	7.16178	0.791686	Chow_Cntrl.
		ACGAACAAGACAGGTA	6.50547	0.988057	Chow_Cntrl.
		ACGAACAAGCAGGTTT	7.24697	0.658758	Chow_Cntrl.
		ACGAACAAGCGCCTTT	5.77191	1.21308	Chow_Cntrl.
		ACGAACAAGCGTGCGT	13.0604	1.52	Chow_Cntrl.
		ACGAACAAGGATTTGC	5.72554	-6.03656	Chow_Cntrl.
		ACGAACAAGGCGCTTA	7.88856	-1.10025	Chow_Cntrl.
		ACGAACAAGTGAACGA	5.49546	-1.07475	Chow_Cntrl.
		ACGAACAAGTTATGGC	3.58382	-1.62733	Chow_Cntrl.
		ACGAACAAGTTCCTGC	10.3856	-0.382833	Chow_Cntrl.
		ACGAAGTCAAATATCC	11.4485	5.79747	Chow_Cntrl.
		ACGAAGTCAAGTCGCT	4.13986	-4.73444	Chow_Cntrl.
		ACGAAGTCAATGCGCT	5.68076	0.298184	Chow_Cntrl.
		ACGAAGTCACCTGGTG	5.72207	1.43607	Chow_Cntrl.
		ACGAAGTCAGCAAGGC	17.2938	0.675763	Chow_Cntrl.
		ACGAAGTCAGTACCGT	17.2577	-0.794791	Chow_Cntrl.
		ACGAAGTCATAAACCT	6.25582	1.19989	Chow_Cntrl.
		ACGAAGTCATAGCTTG	5.95213	-2.31033	Chow_Cntrl.
		ACGAAGTCATTGTCCT	6.55866	-0.141901	Chow_Cntrl.
		ACGAAGTCATTGTGTG	5.52994	1.48991	Chow_Cntrl.
		ACGAATCTCACAGGAA	5.18464	-1.81889	Chow_Cntrl.
		ACGAATCTCACTAAGC	11.7513	5.13324	Chow_Cntrl.
		ACGAATCTCACTTTAC	4.97579	-2.06613	Chow_Cntrl.
		ACGAATCTCCTTCAAT	16.459	-3.20754	Chow_Cntrl.
		ACGAATCTCGAGGTGG	8.81739	-0.547805	Chow_Cntrl.
		ACGAATCTCGGCTAGC	7.41925	1.40642	Chow_Cntrl.
		ACGAATCTCTTGGATA	16.9074	-4.75564	Chow_Cntrl.
		ACGACAAAGAAGGTGC	5.6909	1.33805	Chow_Cntrl.
		ACGACAAAGCTCCTAC	6.12699	1.70295	Chow_Cntrl.
		ACGACAAAGGCTGTCA	4.79819	-0.154998	Chow_Cntrl.
		ACGACAAAGGTTTGCG	5.44386	1.74352	Chow_Cntrl.
		ACGACAAAGTCACTCC	6.41725	0.952655	Chow_Cntrl.
		ACGACAAAGTCTCACC	18.0184	0.918941	Chow_Cntrl.
		ACGACAAAGTTATTCC	6.26304	0.841406	Chow_Cntrl.
		ACGACTTAGCAATAGG	16.2399	2.78045	Chow_Cntrl.
		ACGACTTAGCATGCAT	9.36969	-10.9978	Chow_Cntrl.
		ACGACTTAGCGCAATT	12.4661	-7.02188	Chow_Cntrl.
		ACGACTTAGGGACTAA	6.12758	1.04197	Chow_Cntrl.
		ACGACTTAGGTTACGT	6.50562	0.809681	Chow_Cntrl.
		ACGACTTAGTAACCCG	4.93803	-1.94777	Chow_Cntrl.
		ACGACTTAGTATTGTG	16.8192	-3.66739	Chow_Cntrl.
		ACGACTTAGTCATTAG	6.05489	1.36698	Chow_Cntrl.
		ACGACTTAGTGAACAG	16.8142	-4.75497	Chow_Cntrl.
		ACGACTTAGTTGGGCC	15.7006	0.59643	Chow_Cntrl.
		ACGAGTAAGCACTAGT	11.9565	-3.93844	Chow_Cntrl.
		ACGAGTAAGCATGACT	18.2127	-2.93687	Chow_Cntrl.
		ACGAGTAAGCTGTCAG	6.46071	1.22429	Chow_Cntrl.
		ACGAGTAAGGACCGCT	4.47318	-1.19664	Chow_Cntrl.
		ACGAGTAAGGTGAAAT	4.74983	2.45404	Chow_Cntrl.
		ACGATTCAGATAACCC	6.66624	0.0856193	Chow_Cntrl.
		ACGATTCAGATGGAGC_1	10.7247	-0.818717	Chow_Cntrl.
		ACGATTCAGCATTATG	3.50478	1.05215	Chow_Cntrl.
		ACGATTCAGCTAATCA	18.1976	2.90788	Chow_Cntrl.
		ACGATTCAGGAACCAA_1	5.37872	1.65931	Chow_Cntrl.
		ACGATTCAGGCAAGTA	6.21869	0.555472	Chow_Cntrl.
		ACGATTCAGGCCCAGT	3.04076	-0.160467	Chow_Cntrl.
		ACGATTCAGTAGCTTA	6.08134	-1.2334	Chow_Cntrl.
		ACGATTCAGTGAGCGG	11.5125	-2.62906	Chow_Cntrl.
		ACGATTCAGTGTTGCG	10.0181	-2.44368	Chow_Cntrl.
		ACGATTCAGTTTGGGT	10.2443	1.16644	Chow_Cntrl.
		ACGCAAGCAAATGCCC_1	14.1805	0.305394	Chow_Cntrl.
		ACGCAAGCAAGACTCC	6.1639	-1.04263	Chow_Cntrl.
		ACGCAAGCACAATGTT	17.0475	-2.67266	Chow_Cntrl.
		ACGCAAGCACCATATG	13.6249	-3.49311	Chow_Cntrl.
		ACGCAAGCACGAATTT	18.1303	0.738426	Chow_Cntrl.
		ACGCAAGCAGAACCGA_1	14.0397	-0.00835159	Chow_Cntrl.
		ACGCAAGCAGCCTGCA	4.62538	-5.22269	Chow_Cntrl.
		ACGCAAGCATGAAGTA_1	11.5354	4.17178	Chow_Cntrl.
		ACGCAAGCATGGTTAT	16.7904	-4.66944	Chow_Cntrl.
		ACGCACGGTAGCCATA	10.8294	-3.23931	Chow_Cntrl.
		ACGCACGGTAGTTAAC	15.9842	-4.60816	Chow_Cntrl.
		ACGCACGGTGGTTCTT	9.02131	0.111948	Chow_Cntrl.
		ACGCACGGTTGCACGG	5.39087	1.35422	Chow_Cntrl.
		ACGCCACAGAACAAGT	5.49994	1.07669	Chow_Cntrl.
		ACGCCACAGACAGGCG	13.7355	-0.753417	Chow_Cntrl.
		ACGCCACAGACTTATG	6.99713	-0.279249	Chow_Cntrl.
		ACGCCACAGATAGACG	9.7342	-5.80358	Chow_Cntrl.
		ACGCCACAGCGTGCAC	12.6729	4.42489	Chow_Cntrl.
		ACGCCACAGGCGGATG	5.39295	1.27619	Chow_Cntrl.
		ACGCCACAGGGACCTC	12.2118	-2.81196	Chow_Cntrl.
		ACGCCACAGGGCTTTG	14.9502	-2.23412	Chow_Cntrl.
		ACGCCACAGTCCTGAG	15.9539	-3.95515	Chow_Cntrl.
		ACGCCACAGTGCACGC	13.3873	-4.12976	Chow_Cntrl.
		ACGCCACAGTTAGACC	12.3906	-6.1569	Chow_Cntrl.
		ACGCCTAAGAATCGCT	9.33906	-10.7339	Chow_Cntrl.
		ACGCCTAAGCACAGCC	8.24994	0.65025	Chow_Cntrl.
		ACGCCTAAGCAGCTCA	6.26393	0.997315	Chow_Cntrl.
		ACGCCTAAGCGAGTAA	11.3814	5.8359	Chow_Cntrl.
		ACGCCTAAGCTAATTG	5.58053	-1.17682	Chow_Cntrl.
		ACGCCTAAGGCAGGTG	12.2215	0.345471	Chow_Cntrl.
		ACGCCTAAGGCCTAAT	6.19734	0.619536	Chow_Cntrl.
		ACGCCTAAGGGTCTAT	14.992	-5.24915	Chow_Cntrl.
		ACGCCTAAGTTGGCCA	14.4882	2.54114	Chow_Cntrl.
		ACGCCTTTCCACCCTG	17.1399	-5.04802	Chow_Cntrl.
		ACGCCTTTCCCTCAGT	9.27024	-11.8454	Chow_Cntrl.
		ACGCCTTTCCGGTATG	7.29429	0.846383	Chow_Cntrl.
		ACGCCTTTCCTGTTCA	10.4807	-5.13512	Chow_Cntrl.
		ACGCCTTTCCTTCGTA	10.2161	3.17551	Chow_Cntrl.
		ACGCCTTTCGACAAAG	8.87412	-0.41729	Chow_Cntrl.
		ACGCCTTTCGCACACA	9.80635	-3.21844	Chow_Cntrl.
		ACGCCTTTCGTTCACC	7.43024	0.918001	Chow_Cntrl.
		ACGCCTTTCTCACATT	16.992	-5.22264	Chow_Cntrl.
		ACGCCTTTCTGGTCCT	6.43054	-3.41463	Chow_Cntrl.
		ACGCTTGAGCATTTCT	5.68847	1.40088	Chow_Cntrl.
		ACGCTTGAGCGAGGTG	10.4051	-2.61663	Chow_Cntrl.
		ACGCTTGAGCTGTACG	8.77397	-6.59364	Chow_Cntrl.
		ACGCTTGAGGAGCAAC	6.20753	1.01083	Chow_Cntrl.
		ACGCTTGAGGGACTAA	16.508	-4.00695	Chow_Cntrl.
		ACGCTTGAGGTCGAGG	9.20492	-11.0907	Chow_Cntrl.
		ACGCTTGAGTCAATCA	9.35395	-10.6634	Chow_Cntrl.
		ACGCTTGAGTTAGCCG	10.5637	-5.13588	Chow_Cntrl.
		ACGGGAAGTCATGAGC	6.32568	-0.839546	Chow_Cntrl.
		ACGGGAAGTGAGCAAG_1	5.17327	1.34735	Chow_Cntrl.
		ACGGGAAGTGCTTTAC	5.55907	1.6519	Chow_Cntrl.
		ACGGGAAGTTAAGCCA	8.98659	-0.926007	Chow_Cntrl.
		ACGGGAAGTTGCACGG	14.4202	0.29715	Chow_Cntrl.
		ACGGGAAGTTTATCGC	12.1921	-3.369	Chow_Cntrl.
		ACGGGAAGTTTGTTGC	15.9458	-4.26866	Chow_Cntrl.
		ACGGTACGTAGGTTGC	7.49396	0.310353	Chow_Cntrl.
		ACGGTACGTCACTCGC	9.87194	-6.36931	Chow_Cntrl.
		ACGGTACGTCATTACC	14.0124	-4.33164	Chow_Cntrl.
		ACGGTACGTCCTAACT	6.62387	0.957352	Chow_Cntrl.
		ACGGTACGTCCTAATC	8.57844	1.68114	Chow_Cntrl.
		ACGGTACGTCCTTAGT	5.58738	1.43728	Chow_Cntrl.
		ACGGTACGTCTTGCTG	12.3778	0.36726	Chow_Cntrl.
		ACGGTACGTTGGTTCT_1	7.42008	-1.81212	Chow_Cntrl.
		ACGGTACGTTTAACGG	8.74726	-2.02505	Chow_Cntrl.
		ACGGTTAGTAATCGTG	7.53476	2.43681	Chow_Cntrl.
		ACGGTTAGTACGGTAC	10.3733	-0.182607	Chow_Cntrl.
		ACGGTTAGTCCTTCAG	11.3483	1.66935	Chow_Cntrl.
		ACGGTTAGTTGCACGG	6.49456	1.07606	Chow_Cntrl.
		ACGGTTAGTTGTCATC	7.24287	-0.163451	Chow_Cntrl.
		ACGGTTTAGCAAGGGT	7.63657	1.09406	Chow_Cntrl.
		ACGGTTTAGCGAGCGA	6.09047	-2.057	Chow_Cntrl.
		ACGGTTTAGCTAGAAG	6.41573	2.09133	Chow_Cntrl.
		ACGGTTTAGCTGGACC	13.7479	-6.61374	Chow_Cntrl.
		ACGGTTTAGGCCCAGT	5.23535	-2.26264	Chow_Cntrl.
		ACGGTTTAGGCTAAGA	8.49626	-1.21927	Chow_Cntrl.
		ACGGTTTAGGGCTAAA	8.61743	-10.4358	Chow_Cntrl.
		ACGGTTTAGTCATTGA	8.95524	2.45871	Chow_Cntrl.
		ACGGTTTAGTTCCCGT	3.92167	-0.395207	Chow_Cntrl.
		ACGTACCCAAACAACA	10.9637	-2.71435	Chow_Cntrl.
		ACGTACCCAAATATCC	9.27601	3.01978	Chow_Cntrl.
		ACGTACCCAACAGCCT	10.0488	-4.1012	Chow_Cntrl.
		ACGTACCCAAGGAATC	6.01536	1.25817	Chow_Cntrl.
		ACGTACCCACAACAAA	7.72251	0.787166	Chow_Cntrl.
		ACGTACCCACATGCTA	7.85751	-1.15288	Chow_Cntrl.
		ACGTACCCAGCAAGAT	14.919	-5.66484	Chow_Cntrl.
		ACGTACCCAGGCAAGC	10.0915	-8.38811	Chow_Cntrl.
		ACGTCAAGTAGGTTAT	6.93772	-0.867728	Chow_Cntrl.
		ACGTCAAGTAGGTTTG	7.07013	-0.79109	Chow_Cntrl.
		ACGTCAAGTCCTAAGA	16.4973	-5.57733	Chow_Cntrl.
		ACGTCAAGTGATCAGC	15.0262	-4.62405	Chow_Cntrl.
		ACGTCAAGTGCTCACC	14.8039	-4.00124	Chow_Cntrl.
		ACGTCAAGTGGATTGC	6.08629	-1.40562	Chow_Cntrl.
		ACGTCAAGTGTTTGTC_3	7.53146	-1.44128	Chow_Cntrl.
		ACGTCAAGTTACATCC	8.62909	1.83155	Chow_Cntrl.
		ACGTCAAGTTAGTGAT	12.4708	2.42757	Chow_Cntrl.
		ACGTCAAGTTGAAGCC	5.34708	1.43158	Chow_Cntrl.
		ACGTCAAGTTTAACCC	8.82584	-0.576944	Chow_Cntrl.
		ACGTCAAGTTTCCTCC	11.9305	5.39829	Chow_Cntrl.
		ACGTCAAGTTTGCGAA	13.9228	-2.3555	Chow_Cntrl.
		ACGTCAAGTTTGGTTC	15.8902	-3.86194	Chow_Cntrl.
		ACGTCCAAGACTAAGG	5.43443	1.12081	Chow_Cntrl.
		ACGTCCAAGAGAAGGG	16.5561	-5.36367	Chow_Cntrl.
		ACGTCCAAGCGAGGTG	5.15201	1.54515	Chow_Cntrl.
		ACGTCCAAGCTGGAAA	3.45409	-1.59731	Chow_Cntrl.
		ACGTCCAAGCTGTCAG	13.3858	-2.72315	Chow_Cntrl.
		ACGTCCAAGCTTCCCG	12.9936	-2.48861	Chow_Cntrl.
		ACGTCCAAGGAACCAA	5.93598	1.26788	Chow_Cntrl.
		ACGTCCAAGGACCAGG	12.0367	3.2957	Chow_Cntrl.
		ACGTCCAAGGCACAGG	6.04307	-0.925343	Chow_Cntrl.
		ACGTCCAAGGCATTAC	17.8248	-2.95242	Chow_Cntrl.
		ACGTCCAAGGGCTAAA	5.81159	-0.495295	Chow_Cntrl.
		ACGTCCAAGGGTGAAC	5.44968	1.31175	Chow_Cntrl.
		ACGTCCAAGTCACCTC	4.71186	-1.41471	Chow_Cntrl.
		ACGTCCAAGTCTGGGC	9.94966	-3.67253	Chow_Cntrl.
		ACGTCCTTCATAGCCG	6.74967	1.08205	Chow_Cntrl.
		ACGTCCTTCCCGCCTA	7.25129	1.62167	Chow_Cntrl.
		ACGTCCTTCCGCAAGC	6.95744	0.718348	Chow_Cntrl.
		ACGTCCTTCCTGGTCT_1	7.63764	1.00297	Chow_Cntrl.
		ACGTCCTTCGCTAGCA	3.60073	-1.49899	Chow_Cntrl.
		ACGTCCTTCGCTCCAT	6.50429	-1.33774	Chow_Cntrl.
		ACGTCCTTCTATTGTC	5.99988	1.19236	Chow_Cntrl.
		ACGTCCTTCTGTGCCT	18.1258	2.22773	Chow_Cntrl.
		ACGTTACAGAATCGCT	6.16181	1.13469	Chow_Cntrl.
		ACGTTACAGACCATAC	7.50378	-0.920223	Chow_Cntrl.
		ACGTTACAGATGGACA	6.60712	-1.54936	Chow_Cntrl.
		ACGTTACAGCACTAAC	10.7568	-6.67553	Chow_Cntrl.
		ACGTTACAGCCACATG	12.5149	-2.96648	Chow_Cntrl.
		ACGTTACAGCTTAGTA	5.74822	1.18771	Chow_Cntrl.
		ACGTTACAGGTGAAAT	7.93579	2.18379	Chow_Cntrl.
		ACGTTACAGGTTTGAC	8.17887	-0.651881	Chow_Cntrl.
		ACGTTACAGTCACTAA	5.77059	1.29824	Chow_Cntrl.
		ACGTTACAGTCAGGCC	15.4694	-4.68717	Chow_Cntrl.
		ACGTTACAGTGAGGTA	12.214	3.30714	Chow_Cntrl.
		ACGTTGTAGCACAGGG	5.52622	1.43945	Chow_Cntrl.
		ACGTTGTAGCCTGAGC	8.74918	-4.32947	Chow_Cntrl.
		ACGTTGTAGCCTGTGA	6.02364	1.19589	Chow_Cntrl.
		ACGTTGTAGGACTTAC	9.21066	-12.1662	Chow_Cntrl.
		ACGTTGTAGGATTGAG	9.92367	-0.599826	Chow_Cntrl.
		ACGTTGTAGGGTCTAT	7.4502	-0.295326	Chow_Cntrl.
		ACGTTGTAGTTATGTG	5.7205	1.38576	Chow_Cntrl.
		ACGTTGTAGTTGGATC	8.73805	-2.6659	Chow_Cntrl.
		ACTAAAGCACCACAAC	14.5793	-0.0233914	Chow_Cntrl.
		ACTAAAGCAGCTTAGC	9.50041	-4.51255	Chow_Cntrl.
		ACTAACCAGCAAGGAC	12.4105	-0.210845	Chow_Cntrl.
		ACTAACCAGCTGTAAC	5.55785	0.296038	Chow_Cntrl.
		ACTAACCAGTAGCTTA	11.13	-7.84702	Chow_Cntrl.
		ACTAACCAGTATTGCA	6.44264	0.95669	Chow_Cntrl.
		ACTAACGGTAACGAGG	13.5978	3.75059	Chow_Cntrl.
		ACTAACGGTAATTAGC	8.66493	0.309665	Chow_Cntrl.
		ACTAACGGTACTGAAT	6.78865	2.2979	Chow_Cntrl.
		ACTAACGGTCAACAAT	6.15429	0.53905	Chow_Cntrl.
		ACTAACGGTGCTTTAC	10.3042	-2.21471	Chow_Cntrl.
		ACTAACGGTTACCGGG	7.45662	0.54775	Chow_Cntrl.
		ACTAACGGTTAGAGGG_1	11.5377	-5.29213	Chow_Cntrl.
		ACTAACGGTTTACCGT	15.2004	2.31476	Chow_Cntrl.
		ACTAACTCAACTAACT	6.02433	1.32413	Chow_Cntrl.
		ACTAACTCAAGCGAGC	14.5463	-5.64765	Chow_Cntrl.
		ACTAACTCAATAAGCA	15.8866	-1.51779	Chow_Cntrl.
		ACTAACTCAATAATCC	13.8458	0.364992	Chow_Cntrl.
		ACTAACTCACAACAAA	5.9669	0.941599	Chow_Cntrl.
		ACTAACTCAGCAGGTA	7.53674	1.35503	Chow_Cntrl.
		ACTAACTCAGCTCAAC	20.2636	0.378017	Chow_Cntrl.
		ACTAACTCAGTCTAGC_1	6.91448	0.912704	Chow_Cntrl.
		ACTAACTCATCCAGGT_1	6.94161	0.921184	Chow_Cntrl.
		ACTAACTCATGAATAG	15.0852	-2.59032	Chow_Cntrl.
		ACTAACTCATTATGCG	11.8362	-2.55391	Chow_Cntrl.
		ACTAACTCATTGTCAG	18.0618	-3.36483	Chow_Cntrl.
		ACTAATCCAAGGTACG	16.6291	-3.88893	Chow_Cntrl.
		ACTAATCCACGAACAG	5.49253	-4.89794	Chow_Cntrl.
		ACTAATCCAGCAATAA	12.9607	1.98776	Chow_Cntrl.
		ACTAATCCAGGGAGCT	15.4499	-4.12144	Chow_Cntrl.
		ACTAATCCAGGTTCAC	9.95711	-8.84967	Chow_Cntrl.
		ACTAATCCAGTCTATG_1	12.4193	-0.775179	Chow_Cntrl.
		ACTAATCCATTAAGTC	9.43137	-2.89451	Chow_Cntrl.
		ACTAGGCGTAACGGGA_1	5.86923	0.254147	Chow_Cntrl.
		ACTAGGCGTGCCTCAC	15.4319	1.14808	Chow_Cntrl.
		ACTAGGCGTTCCTGAT	16.4298	-4.48044	Chow_Cntrl.
		ACTAGGCGTTGCTGGG	12.2128	-2.87453	Chow_Cntrl.
		ACTATCCGTAAGCTCA	7.81507	0.464232	Chow_Cntrl.
		ACTATCCGTACTTCAC	10.2092	0.595071	Chow_Cntrl.
		ACTATCCGTATTGGAT_1	16.9217	-4.40491	Chow_Cntrl.
		ACTATCCGTCGTTATC	10.7694	-11.0243	Chow_Cntrl.
		ACTATCCGTCTCACTG	12.4445	-11.8391	Chow_Cntrl.
		ACTATCCGTGCTCCGT	5.83687	1.02421	Chow_Cntrl.
		ACTATCCGTGTCACGG	5.57203	1.41636	Chow_Cntrl.
		ACTATCCGTTCAAGAT	11.4777	0.714725	Chow_Cntrl.
		ACTATGTCACAGGATG	17.7728	0.944719	Chow_Cntrl.
		ACTATGTCACCGGTAT	4.09882	-4.90821	Chow_Cntrl.
		ACTATGTCACCTAATG	16.7927	-5.30432	Chow_Cntrl.
		ACTATGTCAGAGGGAG	12.3846	4.45558	Chow_Cntrl.
		ACTATGTCAGCTTACA	5.72989	1.26143	Chow_Cntrl.
		ACTATGTCATATAACC	6.63117	0.974157	Chow_Cntrl.
		ACTCACCTCAATTGGC	7.03874	1.95302	Chow_Cntrl.
		ACTCACCTCCACCTTA	19.8383	0.575007	Chow_Cntrl.
		ACTCACCTCCCGAAGC	13.0222	-5.36989	Chow_Cntrl.
		ACTCACCTCCCTGACT	11.1325	-0.331497	Chow_Cntrl.
		ACTCACCTCCGCCTCA	6.74948	1.01763	Chow_Cntrl.
		ACTCACCTCGGTCAGC	9.61638	-7.64196	Chow_Cntrl.
		ACTCACCTCGTTCACC	4.19267	-5.13873	Chow_Cntrl.
		ACTCACCTCTTGTCCA	11.4385	-0.102276	Chow_Cntrl.
		ACTCACTGTAACTACG	15.8555	-2.5472	Chow_Cntrl.
		ACTCACTGTATGGTGC	10.0366	1.05473	Chow_Cntrl.
		ACTCACTGTATTTGGG	7.71663	0.801809	Chow_Cntrl.
		ACTCACTGTCATGAGC	4.83455	-6.15863	Chow_Cntrl.
		ACTCACTGTCATGCCC_1	16.764	-3.97211	Chow_Cntrl.
		ACTCACTGTCCCGGAA	9.23975	-12.5549	Chow_Cntrl.
		ACTCACTGTGCTCCAC	6.0048	-1.5014	Chow_Cntrl.
		ACTCACTGTGGTTAGC	7.15795	0.70743	Chow_Cntrl.
		ACTCACTGTTAGCGTA_1	5.66024	4.25658	Chow_Cntrl.
		ACTCACTGTTCCATTA	8.80417	-5.23281	Chow_Cntrl.
		ACTCACTGTTGCGCGA	6.70323	0.857853	Chow_Cntrl.
		ACTCAGTAGACAACAG_1	6.2351	1.11094	Chow_Cntrl.
		ACTCAGTAGACCATAC_1	6.1576	-0.923853	Chow_Cntrl.
		ACTCAGTAGCAAACCT_1	6.23777	-5.2427	Chow_Cntrl.
		ACTCAGTAGCAACAAG_1	6.26391	-4.44652	Chow_Cntrl.
		ACTCAGTAGCTATGAC	6.3218	1.05473	Chow_Cntrl.
		ACTCAGTAGGAACCGG_1	6.50827	0.707834	Chow_Cntrl.
		ACTCAGTAGGAACGGT	10.9812	-2.41205	Chow_Cntrl.
		ACTCAGTAGGAGCAAC	6.33385	0.389037	Chow_Cntrl.
		ACTCAGTAGTAACCAC	5.82661	0.855376	Chow_Cntrl.
		ACTCAGTAGTTATCCT	7.27337	0.819942	Chow_Cntrl.
		ACTCAGTAGTTATTCC	13.641	-11.263	Chow_Cntrl.
		ACTCCTCAGAATCTCA	7.49856	0.802972	Chow_Cntrl.
		ACTCCTCAGCACCACA	9.72868	-1.70187	Chow_Cntrl.
		ACTCCTCAGCACGATT	12.4295	-5.66045	Chow_Cntrl.
		ACTCCTCAGCATTTCT	9.49638	-11.9161	Chow_Cntrl.
		ACTCCTCAGCGCTAAT	18.2821	6.4999	Chow_Cntrl.
		ACTCCTCAGCTTGCTC	8.51207	0.114174	Chow_Cntrl.
		ACTCCTCAGGGACCTC	7.3616	0.691298	Chow_Cntrl.
		ACTCCTCAGGTTAGAG	9.15788	1.86082	Chow_Cntrl.
		ACTCCTCAGTACTGGT	11.9383	-0.761077	Chow_Cntrl.
		ACTCCTCAGTGGCGGA	5.77757	1.42517	Chow_Cntrl.
		ACTCCTCAGTGTTGTA	8.67742	-4.17425	Chow_Cntrl.
		ACTCCTCAGTTCCTCA	8.89605	-0.713019	Chow_Cntrl.
		ACTCGCGCAACCTAAT	11.8596	-6.07859	Chow_Cntrl.
		ACTCGCGCAAGCCAGA	16.7319	-3.03518	Chow_Cntrl.
		ACTCGCGCAAGCGATG	8.58651	2.83436	Chow_Cntrl.
		ACTCGCGCACCTCGCT	16.4083	-2.68941	Chow_Cntrl.
		ACTCGCGCAGCAACAG	12.3437	-5.72737	Chow_Cntrl.
		ACTCGCGCATCCATCT	7.13458	-3.85228	Chow_Cntrl.
		ACTCGCGCATGTTGTG	15.6803	-1.7379	Chow_Cntrl.
		ACTCGCGCATTCCTCG	3.97204	-0.463031	Chow_Cntrl.
		ACTCGCTTCACTTCAT	9.9284	0.695991	Chow_Cntrl.
		ACTCGCTTCAGAAACG	9.03793	3.37476	Chow_Cntrl.
		ACTCGCTTCATTACAG	15.3596	1.53219	Chow_Cntrl.
		ACTCGCTTCATTCATC	18.0336	3.06046	Chow_Cntrl.
		ACTCGCTTCCCTCTAA	3.86453	0.986523	Chow_Cntrl.
		ACTCGCTTCCGCCTCA	7.72605	0.725369	Chow_Cntrl.
		ACTCGCTTCCTGGTGA	14.5669	-0.0602985	Chow_Cntrl.
		ACTCGCTTCCTTGCAC	5.30517	-5.81899	Chow_Cntrl.
		ACTCGCTTCGAAGTGA	4.91817	1.64595	Chow_Cntrl.
		ACTCGCTTCTCGACCT	4.4107	-1.02153	Chow_Cntrl.
		ACTCGCTTCTGCAACG	14.2952	1.8757	Chow_Cntrl.
		ACTCGCTTCTGTAAGC	5.88303	1.4417	Chow_Cntrl.
		ACTGAAACAACATAAG	8.05435	-10.3229	Chow_Cntrl.
		ACTGAAACAAGGATTA	16.3084	-5.36104	Chow_Cntrl.
		ACTGAAACACATGCTA	5.89416	0.726113	Chow_Cntrl.
		ACTGAAACAGCTTAGC	8.98108	1.6846	Chow_Cntrl.
		ACTGAATGTAATCGCA	5.76718	1.29331	Chow_Cntrl.
		ACTGAATGTACCGTTT	15.2281	-4.59654	Chow_Cntrl.
		ACTGAATGTATTGGAT	16.3401	-5.08479	Chow_Cntrl.
		ACTGAATGTGCTTTAC	6.19183	0.782635	Chow_Cntrl.
		ACTGAATGTGGATTCA	16.8656	0.043366	Chow_Cntrl.
		ACTGAATGTTGCCTCA	9.9027	-1.23747	Chow_Cntrl.
		ACTGAATGTTGTAAAC	11.5943	-3.98855	Chow_Cntrl.
		ACTGAATGTTTCGCGC	14.4013	2.51854	Chow_Cntrl.
		ACTTACAAGATACTTG	5.03686	-2.26476	Chow_Cntrl.
		ACTTACAAGCAACATC	15.5098	1.64696	Chow_Cntrl.
		ACTTACAAGCAAGACA	5.34459	1.18901	Chow_Cntrl.
		ACTTACAAGCAGCTCA	8.99829	-2.05008	Chow_Cntrl.
		ACTTACAAGCCAGGTC	4.73297	-0.314601	Chow_Cntrl.
		ACTTACAAGCTGTAAC	9.36665	3.0368	Chow_Cntrl.
		ACTTACAAGGCATGAA	5.39779	1.52515	Chow_Cntrl.
		ACTTACTTCACTCAAA	6.50723	0.895699	Chow_Cntrl.
		ACTTACTTCATAGACC	5.43193	-0.773257	Chow_Cntrl.
		ACTTACTTCCAGGGAG	5.60006	1.09888	Chow_Cntrl.
		ACTTACTTCCGGTTGA	14.0844	-5.11828	Chow_Cntrl.
		ACTTACTTCGGGACTC	17.7999	1.0204	Chow_Cntrl.
		ACTTACTTCGGTTTGG	11.0631	-7.11247	Chow_Cntrl.
		ACTTACTTCGTTAGTA	6.04389	1.39715	Chow_Cntrl.
		ACTTACTTCTTAAGTG	11.3083	6.72957	Chow_Cntrl.
		ACTTACTTCTTGTCCA	14.6894	-6.52312	Chow_Cntrl.
		ACTTAGGGTAAGCTTG	7.21815	0.205868	Chow_Cntrl.
		ACTTAGGGTCCTTCAG	20.0618	0.306533	Chow_Cntrl.
		ACTTAGGGTCCTTCTC	7.47891	0.617616	Chow_Cntrl.
		ACTTAGGGTCGAAGTC_1	7.17888	-3.62209	Chow_Cntrl.
		ACTTAGGGTGGGTGAA	12.363	4.8275	Chow_Cntrl.
		ACTTAGGGTGTTAAAC	17.2883	5.86394	Chow_Cntrl.
		ACTTAGGGTTGAGCCG	5.46968	1.32315	Chow_Cntrl.
		ACTTAGTCAATGCCTA	11.3615	-7.70595	Chow_Cntrl.
		ACTTAGTCATGTGGGA	9.76568	-8.56119	Chow_Cntrl.
		ACTTATCTCAAATCGC_1	5.88589	1.25006	Chow_Cntrl.
		ACTTATCTCATAAGCC	6.59904	0.267623	Chow_Cntrl.
		ACTTATCTCCACCCTG_1	14.9024	1.01893	Chow_Cntrl.
		ACTTATCTCCGTTAAA	6.07777	0.922048	Chow_Cntrl.
		ACTTATCTCGGTTTGG	17.704	-1.2254	Chow_Cntrl.
		ACTTATCTCGTACCGA	11.8953	3.97842	Chow_Cntrl.
		ACTTATCTCGTGCTAG	10.0312	-3.34989	Chow_Cntrl.
		ACTTATCTCTTTAGGA	5.90354	1.15829	Chow_Cntrl.
		ACTTATCTCTTTGACT	12.1947	2.38942	Chow_Cntrl.
		ACTTATGAGAAAGCAT	6.28661	1.14889	Chow_Cntrl.
		ACTTATGAGCCATCAG	5.06941	-5.32028	Chow_Cntrl.
		ACTTATGAGGAGCAAC	7.75721	2.08458	Chow_Cntrl.
		ACTTATGAGGCCTAAT	5.93129	1.26115	Chow_Cntrl.
		ACTTATGAGGCTAGAA	13.0617	-11.0486	Chow_Cntrl.
		ACTTATGAGGGACCTC_1	10.0786	-0.323469	Chow_Cntrl.
		ACTTATGAGGTAGCTT	10.5707	-2.83933	Chow_Cntrl.
		ACTTATGAGGTTACGT	5.53499	1.38031	Chow_Cntrl.
		ACTTATGAGTAACCAC	16.7099	-5.0778	Chow_Cntrl.
		ACTTATGAGTCGCTAG	7.26935	0.595991	Chow_Cntrl.
		ACTTCGCTCCAAGTGT	12.0417	-11.1591	Chow_Cntrl.
		ACTTCGCTCCAGGGAG	7.42882	1.67475	Chow_Cntrl.
		ACTTCGCTCCTCAGCT	6.55553	0.903624	Chow_Cntrl.
		ACTTCGCTCGCAGGCT	13.3939	4.38346	Chow_Cntrl.
		ACTTCGCTCTAAGTGC	9.15314	-1.99715	Chow_Cntrl.
		ACTTCGCTCTCCTCAA	6.17654	-4.52224	Chow_Cntrl.
		ACTTCGCTCTTGGACG	15.1816	-5.17835	Chow_Cntrl.
		ACTTGAATCCCGTTTA	12.5994	-10.5906	Chow_Cntrl.
		ACTTGAATCCCTTGCG	4.54928	-1.62267	Chow_Cntrl.
		ACTTGAATCCGCACAA	6.25588	1.04073	Chow_Cntrl.
		ACTTGAATCCTAAGTA	6.37079	1.19434	Chow_Cntrl.
		ACTTGAATCCTTAAGA	17.9464	6.90076	Chow_Cntrl.
		ACTTGAATCGATTATG	11.7016	-4.47205	Chow_Cntrl.
		ACTTGAATCGGGACCT	6.56577	0.925359	Chow_Cntrl.
		ACTTGAATCGTTATAG	6.1336	1.21081	Chow_Cntrl.
		ACTTGAATCGTTTCCA	7.36483	-0.307493	Chow_Cntrl.
		ACTTGAATCTATCGCC	12.0742	2.10586	Chow_Cntrl.
		ACTTGAATCTTCAATC	14.6744	-6.59106	Chow_Cntrl.
		ACTTGCACAACACCTA	9.24244	-6.19787	Chow_Cntrl.
		ACTTGCACAACTAGAA_1	9.3626	-3.08138	Chow_Cntrl.
		ACTTGCACAAGCTAAA	4.79386	1.11095	Chow_Cntrl.
		ACTTGCACAATTATGC	14.9771	-4.25165	Chow_Cntrl.
		ACTTGCACACCAGGTT	16.7018	-6.53806	Chow_Cntrl.
		ACTTGCACACCGGTAT	6.50949	1.28224	Chow_Cntrl.
		ACTTGCACAGACAAAC	7.28	0.64552	Chow_Cntrl.
		ACTTGCACAGCTTACA	7.51865	0.889108	Chow_Cntrl.
		ACTTGCACAGGTTTGC	9.45829	-6.5729	Chow_Cntrl.
		ACTTGCACATCAATCG	7.85746	-0.879591	Chow_Cntrl.
		ACTTGTAAGACAACAG	11.9867	-2.27445	Chow_Cntrl.
		ACTTGTAAGAGGAAGG	7.53107	-0.223119	Chow_Cntrl.
		ACTTGTAAGCACCACA	14.8284	0.564423	Chow_Cntrl.
		ACTTGTAAGCATTATG	6.58453	0.822073	Chow_Cntrl.
		ACTTGTAAGCCTAATA	10.4774	-4.25904	Chow_Cntrl.
		ACTTGTAAGGCACAGG	6.27906	-1.34838	Chow_Cntrl.
		ACTTGTAAGGCCTGGT	10.9784	-0.673701	Chow_Cntrl.
		ACTTGTAAGGTTTGCG	12.5437	5.04855	Chow_Cntrl.
		ACTTGTAAGTTAGGCT	12.5809	-1.75333	Chow_Cntrl.
		ACTTGTCGTAAAGCGG	13.8702	1.56289	Chow_Cntrl.
		ACTTGTCGTAATGGCC	6.4155	0.975662	Chow_Cntrl.
		ACTTGTCGTAATTAGC	6.33148	-1.28447	Chow_Cntrl.
		ACTTGTCGTACGGTAC	12.4857	-6.60696	Chow_Cntrl.
		ACTTGTCGTATTGTGG	16.4837	-3.80965	Chow_Cntrl.
		ACTTGTCGTCTTACTA	5.44158	-1.87615	Chow_Cntrl.
		ACTTGTCGTGAGGTAG	17.6068	2.89493	Chow_Cntrl.
		ACTTGTCGTGGATTAT	5.41938	1.29571	Chow_Cntrl.
		ACTTGTCGTTCCTGTG	15.883	-1.66439	Chow_Cntrl.
		ACTTGTCGTTGAGGTC	6.06984	0.875229	Chow_Cntrl.
		ACTTGTCGTTTCCACG	13.4535	-3.22286	Chow_Cntrl.
		ACTTGTCGTTTGTCTA	11.6886	3.67092	Chow_Cntrl.
		ACTTTGTTCACAGCGC	16.2304	-2.57199	Chow_Cntrl.
		ACTTTGTTCACCTGCT	15.3716	-3.91203	Chow_Cntrl.
		ACTTTGTTCACTCAAA_1	9.4665	0.00904821	Chow_Cntrl.
		ACTTTGTTCATTAGCA	15.5898	-4.71029	Chow_Cntrl.
		ACTTTGTTCCATTACT	10.8019	-1.12491	Chow_Cntrl.
		ACTTTGTTCCCGTTGT	5.78268	3.24227	Chow_Cntrl.
		ACTTTGTTCCGGTTAG	16.7701	-4.82723	Chow_Cntrl.
		ACTTTGTTCCTTCGTA	7.23699	0.536289	Chow_Cntrl.
		ACTTTGTTCGTTAACA	6.21331	-0.22553	Chow_Cntrl.
		ACTTTGTTCTAACTGA	12.1077	-2.06996	Chow_Cntrl.
		ACTTTGTTCTTGACCC	12.8487	2.9399	Chow_Cntrl.
		AGAAACCCAACCCTCC	3.62356	-1.68913	Chow_Cntrl.
		AGAAACCCAAGGTATA	5.13619	-4.14785	Chow_Cntrl.
		AGAAACCCAAGTGTTT	5.76054	0.966507	Chow_Cntrl.
		AGAAACCCACAATGTT	6.33552	0.61576	Chow_Cntrl.
		AGAAACCCACCTGGTG_1	6.33821	1.22359	Chow_Cntrl.
		AGAAACCCACTGACTA	7.01273	-0.425987	Chow_Cntrl.
		AGAAACCCAGTACCGT_1	8.82811	-2.48077	Chow_Cntrl.
		AGAAACCCATCTTGAG	5.82544	1.34918	Chow_Cntrl.
		AGAAACCCATGTGGGA	5.23314	1.43949	Chow_Cntrl.
		AGAAACTAGACAGGCG	4.92575	1.67981	Chow_Cntrl.
		AGAAACTAGCAAGATG	13.0796	0.480779	Chow_Cntrl.
		AGAAACTAGCAAGGGT	5.6378	1.15892	Chow_Cntrl.
		AGAAACTAGCTTAGCG	4.55565	2.14779	Chow_Cntrl.
		AGAAACTAGCTTTGGG	6.82127	-0.0791521	Chow_Cntrl.
		AGAAACTAGGTGAGAC	16.5885	-5.15152	Chow_Cntrl.
		AGAAACTAGTCAGTAC	17.985	6.90402	Chow_Cntrl.
		AGAAACTAGTCCTTCA	5.70307	1.14178	Chow_Cntrl.
		AGAAAGGCAAAGCTCC	10.1097	-0.178719	Chow_Cntrl.
		AGAAAGGCAATAACCT	15.588	1.83524	Chow_Cntrl.
		AGAAAGGCACAGAACG	5.9222	0.483187	Chow_Cntrl.
		AGAAAGGCATTGTGAT	14.1145	-0.276095	Chow_Cntrl.
		AGAAAGGCATTGTGGC	12.1412	2.96247	Chow_Cntrl.
		AGAACAAGTCCGGTTC	7.52219	2.32425	Chow_Cntrl.
		AGAACAAGTCTTACTA_1	8.9231	-10.4819	Chow_Cntrl.
		AGAACAAGTGGATTCA	6.5866	1.1649	Chow_Cntrl.
		AGAACAAGTGTTAAAC	16.5176	-6.48635	Chow_Cntrl.
		AGAACAAGTTGTTGCT	11.061	-0.429724	Chow_Cntrl.
		AGAACCAAGACTATTG	5.18317	-1.67642	Chow_Cntrl.
		AGAACCAAGCACAGCC	12.0549	-11.3859	Chow_Cntrl.
		AGAACCAAGCGCCTAA	8.9165	-7.21636	Chow_Cntrl.
		AGAACCAAGGCCTGGT	10.7741	-7.91794	Chow_Cntrl.
		AGAACCAAGGTTTGAC	6.70451	1.17238	Chow_Cntrl.
		AGAACCAAGTAACCCG	15.2038	1.50912	Chow_Cntrl.
		AGAACCAAGTAAGAAC	14.4779	0.187091	Chow_Cntrl.
		AGAACCAAGTAGCCAT	6.30551	1.09313	Chow_Cntrl.
		AGAACCAAGTGAACAG	5.45091	1.45837	Chow_Cntrl.
		AGAACCGCAAACCTTG	6.63795	-5.29999	Chow_Cntrl.
		AGAACCGCAACACCTA	9.34392	-1.39585	Chow_Cntrl.
		AGAACCGCAAGACTCC	17.6123	5.88305	Chow_Cntrl.
		AGAACCGCAAGGTAAC	10.6426	-1.95383	Chow_Cntrl.
		AGAACCGCACAGCCTG	15.6441	2.53652	Chow_Cntrl.
		AGAACCGCACAGGGAC	6.25749	0.329826	Chow_Cntrl.
		AGAACCGCACCAAAGG_1	10.5461	-4.176	Chow_Cntrl.
		AGAACCGCAGAAATTG	11.6712	-4.32561	Chow_Cntrl.
		AGAACCGCAGGCTAGA	15.3963	-3.97193	Chow_Cntrl.
		AGAACCGCATTGTTGG	8.93731	-6.25091	Chow_Cntrl.
		AGAAGGTGTACCGGAT	8.73115	0.517817	Chow_Cntrl.
		AGAAGGTGTACCGTTT	7.52362	2.10105	Chow_Cntrl.
		AGAAGGTGTAGGTGTC_1	12.0622	-4.89546	Chow_Cntrl.
		AGAAGGTGTATCTGGA	5.3	1.4117	Chow_Cntrl.
		AGAAGGTGTCATCCTG_1	12.22	3.6052	Chow_Cntrl.
		AGAAGGTGTCGCAAAC	5.32713	0.84186	Chow_Cntrl.
		AGAAGGTGTCGTTATC	8.73115	-0.348306	Chow_Cntrl.
		AGAAGGTGTCTTACTA_1	10.9045	-3.59768	Chow_Cntrl.
		AGAAGGTGTGCAACTA	8.2129	0.707173	Chow_Cntrl.
		AGAAGGTGTGTGAGGA	8.99394	-3.85576	Chow_Cntrl.
		AGAAGGTGTGTTGCTT	4.65562	1.56688	Chow_Cntrl.
		AGAAGGTGTTAGTGAT	13.9816	-5.19996	Chow_Cntrl.
		AGAAGGTGTTTATTCG	6.49355	-0.560566	Chow_Cntrl.
		AGAATCGAGAGAGCCG	5.12604	1.52939	Chow_Cntrl.
		AGAATCGAGCACAGAA	13.8612	-5.07275	Chow_Cntrl.
		AGAATCGAGCACGTTG	5.75918	0.636734	Chow_Cntrl.
		AGAATCGAGCCAAATC	14.7864	0.379693	Chow_Cntrl.
		AGAATCGAGCGGATTT	2.88314	-0.127694	Chow_Cntrl.
		AGAATCGAGGACCAGG	12.3085	-11.4857	Chow_Cntrl.
		AGAATCGAGGGTCTAT_1	11.1857	6.80374	Chow_Cntrl.
		AGAATCGAGGTGAAAT	8.72282	-0.295898	Chow_Cntrl.
		AGAATCGAGTGAAGTG	11.7845	1.79591	Chow_Cntrl.
		AGAATCGAGTTTCCGC	8.46985	-4.58523	Chow_Cntrl.
		AGAATCTGTAATCCCT	5.38959	1.45517	Chow_Cntrl.
		AGAATCTGTACGATTG	3.14911	-1.59507	Chow_Cntrl.
		AGAATCTGTCGTAATG	8.75928	-1.07285	Chow_Cntrl.
		AGAATCTGTGAGCAAG	6.51456	0.794037	Chow_Cntrl.
		AGAATCTGTGCGCATG	10.9829	-0.172903	Chow_Cntrl.
		AGAATCTGTTAGCGTA	6.54772	0.796862	Chow_Cntrl.
		AGAATCTGTTGAGGTC	12.2582	2.65498	Chow_Cntrl.
		AGAATCTGTTTATGGG	15.9598	-4.25678	Chow_Cntrl.
		AGACAATAGAGGCTAA	9.63092	-10.3097	Chow_Cntrl.
		AGACAATAGATAACCC_1	6.91455	0.298021	Chow_Cntrl.
		AGACAATAGCACCACA	5.74695	1.22981	Chow_Cntrl.
		AGACAATAGGCTAATC	20.2778	-1.87048	Chow_Cntrl.
		AGACAATAGGCTAGAA	5.1415	1.49951	Chow_Cntrl.
		AGACACGCAACTAACT	5.06479	4.34991	Chow_Cntrl.
		AGACACGCACTGACTA	5.50251	1.33743	Chow_Cntrl.
		AGACACGCAGTAGGAT	6.16608	1.35666	Chow_Cntrl.
		AGACACGCATAATTGC	11.8559	3.22535	Chow_Cntrl.
		AGACACGCATATTGAC	6.8731	-1.71716	Chow_Cntrl.
		AGACACGCATCTTGAG	8.90919	-0.964661	Chow_Cntrl.
		AGACACGCATGTCAAT	13.2974	-3.78807	Chow_Cntrl.
		AGACCCGGTCCTCCAA_1	8.47434	-0.440838	Chow_Cntrl.
		AGACCCGGTGCTCCAC	13.8806	-3.34917	Chow_Cntrl.
		AGACCCGGTGTCCAGG	15.6581	-2.5346	Chow_Cntrl.
		AGACCCGGTGTTGCAA	9.76137	-3.45034	Chow_Cntrl.
		AGACCCGGTTAAGGTT	5.61005	-1.51853	Chow_Cntrl.
		AGACCCGGTTACGCGG	8.67435	-0.999669	Chow_Cntrl.
		AGACTATGTAACTACG	12.0751	-7.04906	Chow_Cntrl.
		AGACTATGTGCTTTAC	8.9613	-0.752243	Chow_Cntrl.
		AGACTATGTTAGCCAA	11.7093	-0.664962	Chow_Cntrl.
		AGACTATGTTAGGCTA	15.2187	-2.74568	Chow_Cntrl.
		AGACTATGTTTGCTGT	11.8632	8.17418	Chow_Cntrl.
		AGAGAAGCAATTAACC	6.2946	0.352062	Chow_Cntrl.
		AGAGAAGCACTAGGTC	8.94727	-0.217451	Chow_Cntrl.
		AGAGAAGCAGGCTGTT	7.66163	-2.10578	Chow_Cntrl.
		AGAGAAGCATAATCGT	6.06198	2.41094	Chow_Cntrl.
		AGAGAAGCATTAAAGG	8.87911	-0.0462029	Chow_Cntrl.
		AGAGAGGAGAACAAGT	14.8624	0.585652	Chow_Cntrl.
		AGAGAGGAGCATTTCT	8.13555	-2.22241	Chow_Cntrl.
		AGAGAGGAGCCTAATA	12.8526	4.30942	Chow_Cntrl.
		AGAGATTAGAACAAGT	4.77444	-4.08864	Chow_Cntrl.
		AGAGATTAGAGAGCCG	10.1237	2.83798	Chow_Cntrl.
		AGAGATTAGCATGAAG	16.3038	3.0475	Chow_Cntrl.
		AGAGATTAGCGCATTG	12.3487	-0.0631031	Chow_Cntrl.
		AGAGATTAGGCCTAAT	6.15511	1.24144	Chow_Cntrl.
		AGAGATTAGGCGTAAA	4.77312	-4.09551	Chow_Cntrl.
		AGAGATTAGGGCTTAT	5.38628	-1.35416	Chow_Cntrl.
		AGAGATTAGGTCCTGA	4.96328	4.29398	Chow_Cntrl.
		AGAGATTAGTAACTCA_1	12.5359	6.13629	Chow_Cntrl.
		AGAGATTAGTTATCTC	5.44681	1.85713	Chow_Cntrl.
		AGAGGAACAAACTCAT	4.1718	-5.02526	Chow_Cntrl.
		AGAGGAACACCGGTAT	11.3798	5.84421	Chow_Cntrl.
		AGAGGAACACTAGGTC	18.266	-4.66945	Chow_Cntrl.
		AGAGGATGTCCTAAGA	8.91231	-0.453088	Chow_Cntrl.
		AGAGGATGTGGATTGC	5.48151	-1.80754	Chow_Cntrl.
		AGAGGATGTGTTTCAC	6.70707	-2.72154	Chow_Cntrl.
		AGATGAAGTATTGGTG	15.7174	1.70797	Chow_Cntrl.
		AGATGAAGTCAATACG_1	13.3169	4.30705	Chow_Cntrl.
		AGATGAAGTCGTAAAT	7.03058	0.271687	Chow_Cntrl.
		AGATGAAGTGATCAGC	15.4486	-4.58562	Chow_Cntrl.
		AGATGAAGTGCAATGC	6.52379	0.871171	Chow_Cntrl.
		AGATGAAGTGGGTACT	9.43169	-0.994873	Chow_Cntrl.
		AGATGAAGTTAGCGTA	14.0074	2.77999	Chow_Cntrl.
		AGATGAAGTTCTTTAG	13.5652	-4.13164	Chow_Cntrl.
		AGATGAAGTTGCATCT	5.86251	-0.98318	Chow_Cntrl.
		AGATGCTTCAAGACTC	12.7935	2.64612	Chow_Cntrl.
		AGATGCTTCATCCTGC	17.8359	-2.78759	Chow_Cntrl.
		AGATGCTTCATGCTCC	11.3714	-7.69216	Chow_Cntrl.
		AGATGCTTCCAGGGAG	10.5777	-2.59635	Chow_Cntrl.
		AGATGCTTCCCGTTGT	18.1661	2.76522	Chow_Cntrl.
		AGATGCTTCTGTTGCC	11.6335	-0.960229	Chow_Cntrl.
		AGCAAATAGAACCTAC	14.1769	1.26262	Chow_Cntrl.
		AGCAAATAGCGATAAG	9.94745	2.70441	Chow_Cntrl.
		AGCAAATAGCTAGAAG	12.3484	5.78713	Chow_Cntrl.
		AGCAAATAGGTGAAAT	11.2732	5.9685	Chow_Cntrl.
		AGCAACAAGAGGAGTC	9.11914	-7.40572	Chow_Cntrl.
[truncated: 146,072 more rows]

## Sheet: Fig8d
	Fig 8d
		cell_id	C66_cell_type	Gipr	Glp1r
		AAACAGCCAATGCCTA	C66-29: Vipr2.GABA-2	0	0
		AAACAGCCACAGGGAC_1	C66-28: Mixed.GABA-2.chow	0	0
		AAACAGCCACCGGCTA_1	C66-28: Mixed.GABA-2.chow	0	0
		AAACAGCCATCCCGCT	C66-30: Onecut2.GABA-2	0	0
		AAACATGCAACCGCCA	C66-44: Nkx2-4.GABA-3	0	1.17919
		AAACATGCAAGGTCCT	C66-28: Mixed.GABA-2.chow	0	0
		AAACATGCACAAACTT_1	C66-43: Nts.GABA-1	0	0
		AAACATGCAGCCTAAC	C66-25: Foxb1.GLU-8	0	0
		AAACATGCAGGAACAT	C66-12: Gpr149.GLU-3	0	0
		AAACATGCAGGCATGA	C66-25: Foxb1.GLU-8	0	0
		AAACATGCATGTTGGC	C66-28: Mixed.GABA-2.chow	0	0
		AAACCAACAAACCTTG	C66-39: Lhx6.GABA-1	0	0
		AAACCAACAACGTGCT	C66-19: Pomc.GLU-5	0	0
		AAACCAACAACTAGCC_1	C66-34: Il1rapl2.GABA-1	0	0
		AAACCAACAAGCTTTG	C66-34: Il1rapl2.GABA-1	0	0
		AAACCAACACCTAATG	C66-28: Mixed.GABA-2.chow	0	0
		AAACCAACAGGGAGGA	C66-28: Mixed.GABA-2	0	0
		AAACCAACATCCAGGT	C66-28: Mixed.GABA-2	0	0
		AAACCAACATGTCAGC	C66-12: Gpr149.GLU-3	0	0
		AAACCGAAGAGGAAGG	C66-28: Mixed.GABA-2.chow	0	0
		AAACCGAAGAGGCTAA	C66-44: Nkx2-4.GABA-3	0	0
		AAACCGAAGCTCAAAC	C66-28: Mixed.GABA-2.chow	0	0
		AAACCGAAGGCGGATG	C66-12: Gpr149.GLU-3	0	0
		AAACCGAAGGTAGCTT	C66-28: Mixed.GABA-2.chow	0	0
		AAACCGAAGGTTTACA	C66-29: Vipr2.GABA-2	0	0
		AAACCGAAGTAAGTGG	C66-28: Mixed.GABA-2.chow	0	0
		AAACCGAAGTGTTGCG	C66-7: Foxb1.GLU-2	0	0
		AAACCGAAGTTTGTCT	C66-37: Crh.GABA-1	0	0
		AAACCGCGTAGTTGGC	C66-34: Il1rapl2.GABA-1	0	0
		AAACCGCGTCAATACG	C66-28: Mixed.GABA-2.chow	0	0
		AAACCGCGTGCATTTC	C66-28: Mixed.GABA-2.chow	0	0
		AAACCGCGTTCAAGCA	C66-48: Meis2.GABA-5	0	0
		AAACCGCGTTGAGGTC	C66-28: Mixed.GABA-2.chow	0	0
		AAACCGGCAGCCTTGG	C66-25: Foxb1.GLU-8	0	0
		AAACCGGCATGATTGT	C66-28: Mixed.GABA-2.chow	0	0
		AAACCGGCATTAAGTC	C66-34: Il1rapl2.GABA-1	0	0
		AAACCGGCATTAGCGC	C66-46: Agrp.GABA-4	0	0
		AAACGCGCAAACCTAT	C66-4: Trh.GLU-2	0	0
		AAACGCGCAATAGCCC	C66-39: Lhx6.GABA-1	0	0
		AAACGCGCAATCCCTT	C66-25: Foxb1.GLU-8	0	0
		AAACGCGCAATGAATG	C66-34: Il1rapl2.GABA-1	0	0
		AAACGCGCAATTGAGA	C66-28: Mixed.GABA-2.chow	0	0
		AAACGCGCACAGAACG	C66-45: Ghrh.GABA-3	0	0
		AAACGCGCAGCCTAAC	C66-4: Trh.GLU-2	0	0
		AAACGCGCAGCTCAAC	C66-22: Caprin2.GLU-6	0	0
		AAACGCGCAGCTCATA	C66-28: Mixed.GABA-2.chow	0	0
		AAACGGATCAAATCGC	C66-28: Mixed.GABA-2.chow	0	0
		AAACGGATCACTAGGT	C66-28: Mixed.GABA-2.chow	0	0
		AAACGGATCATTTAGG	C66-28: Mixed.GABA-2.chow	0	0
		AAACGGATCCCTCGCA	C66-28: Mixed.GABA-2.chow	0	0
		AAACGGATCGGGACCT	C66-34: Il1rapl2.GABA-1	0	0
		AAACGGATCTTAATGG	C66-36: Hmcn1.GABA-1	0	0
		AAACGGATCTTCAATC	C66-28: Mixed.GABA-2.chow	0	0
		AAACGGATCTTGTTCG	C66-19: Pomc.GLU-5	0	0
		AAACGTACAATAATGG	C66-3: Nxph4.GLU-2	0	0
		AAACGTACAATTGAAG	C66-25: Foxb1.GLU-8	0	0
		AAACGTACACATAGCC	C66-12: Gpr149.GLU-3	0	0
		AAACGTACACCTACTT_1	C66-28: Mixed.GABA-2	0	0
		AAACGTACAGGAAGCC	C66-43: Nts.GABA-1	0	0
		AAACGTACAGGCATCT	C66-38: Ppp1r17.GABA-1	0	0
		AAACGTACATCACAGC	C66-16: Mixed.GLU-4	0	0
		AAACGTACATGACTAT	C66-22: Caprin2.GLU-6	0	0.890424
		AAAGCAAGTACGCGCA	C66-4: Trh.GLU-2	0	0
		AAAGCAAGTCGTTACT	C66-26: Prkch.GLU-8	0	0
		AAAGCAAGTGACATAT	C66-28: Mixed.GABA-2.chow	0	0
		AAAGCAAGTTCGCTCA	C66-30: Onecut2.GABA-2	0	0
		AAAGCACCAACCCTCC	C66-28: Mixed.GABA-2.chow	0	0
		AAAGCACCACAGGATG	C66-28: Mixed.GABA-2.chow	0	0
		AAAGCACCATAGCTGC	C66-12: Gpr149.GLU-3	0	0
		AAAGCACCATCAGTAT	C66-37: Crh.GABA-1	0	0
		AAAGCCCGTAAGCTTG_1	C66-43: Nts.GABA-1	0	0
		AAAGCCCGTGCAACTA	C66-30: Onecut2.GABA-2	0	0
		AAAGCCCGTTAAATGC	C66-12: Gpr149.GLU-3	0	0
		AAAGCCCGTTAGGTGC	C66-43: Nts.GABA-1	0	0
		AAAGCCCGTTCCTGAT	C66-43: Nts.GABA-1	0	0
		AAAGCCCGTTTAGCGA	C66-41: Tbx3.GABA-1	0	0
		AAAGCCGCAAACCCTA	C66-3: Nxph4.GLU-2	0	0
		AAAGCCGCAAAGCTAA	C66-7: Foxb1.GLU-2	0	0
		AAAGCCGCACATTGCA	C66-12: Gpr149.GLU-3	0	0
		AAAGCCGCAGCAAATA	C66-28: Mixed.GABA-2.chow	0	0
		AAAGCCGCATTGCGAC	C66-19: Pomc.GLU-5	0	0
		AAAGCGGGTAACGGGA	C66-28: Mixed.GABA-2.chow	0	0
		AAAGCGGGTACGCGCA	C66-28: Mixed.GABA-2.chow	0	0
		AAAGCGGGTACTTCAC	C66-46: Agrp.GABA-4	0	0
		AAAGCGGGTCACGGAT	C66-37: Crh.GABA-1	0	0
		AAAGCTTGTAACGAGG	C66-25: Foxb1.GLU-8	0	0
		AAAGCTTGTAGTAAGA	C66-2: Irx5.GLU-2	0	0
		AAAGCTTGTCAACAAT	C66-12: Gpr149.GLU-3	0	0
		AAAGCTTGTCATAGAT	C66-34: Il1rapl2.GABA-1	0	0
		AAAGCTTGTCCAAATG	C66-34: Il1rapl2.GABA-1	0	0
		AAAGCTTGTCGAAGTC	C66-28: Mixed.GABA-2.chow	0	0
		AAAGCTTGTGAAGCCT	C66-20: Tac2.GLU-5	0	0
		AAAGCTTGTGGTTCTT	C66-28: Mixed.GABA-2.chow	0	0
		AAAGCTTGTTAATCGG	C66-44: Nkx2-4.GABA-3	0	0
		AAAGCTTGTTACCTGT	C66-2: Irx5.GLU-2	0	0
		AAAGCTTGTTACTTGC	C66-2: Irx5.GLU-2	0	0
		AAAGCTTGTTGTAACG	C66-21: Bace2.GLU-5	0	0
		AAAGCTTGTTGTCATC	C66-30: Onecut2.GABA-2	0	0
		AAAGGACGTCATCAAG	C66-28: Mixed.GABA-2.chow	0	0
		AAAGGACGTGACATGC	C66-21: Bace2.GLU-5	0	0
		AAAGGACGTGTGTGGT	C66-41: Tbx3.GABA-1	0	0
		AAAGGACGTGTTTGCT	C66-36: Hmcn1.GABA-1	0	0
		AAAGGACGTTACATCC	C66-28: Mixed.GABA-2.chow	0	0
		AAAGGACGTTATTGCC	C66-2: Irx5.GLU-2	0	0
		AAAGGACGTTCAAGCA	C66-28: Mixed.GABA-2.chow	0	0
		AAAGGACGTTCCTGTG	C66-28: Mixed.GABA-2.chow	0	0
		AAAGGAGCAATATACC	C66-28: Mixed.GABA-2.chow	0	0
		AAAGGAGCACAAGCCT_1	C66-12: Gpr149.GLU-3	0	0
		AAAGGAGCACCAGGTT	C66-28: Mixed.GABA-2.chow	0	0
		AAAGGAGCACCTCACC	C66-28: Mixed.GABA-2.chow	0	0
		AAAGGAGCACGCAACT_1	C66-12: Gpr149.GLU-3	0	0
		AAAGGAGCAGCCTAAC	C66-41: Tbx3.GABA-1	0	0
		AAAGGAGCAGGACCTT	C66-36: Hmcn1.GABA-1	0	0
		AAAGGAGCAGTAGCCT	C66-28: Mixed.GABA-2.chow	0	0
		AAAGGAGCAGTTATGT	C66-28: Mixed.GABA-2.chow	0	0
		AAAGGAGCATCTTGAG	C66-4: Trh.GLU-2	0	0
		AAAGGCTCAAGTAAGC	C66-49: Satb2.GABA-6	0	0
		AAAGGCTCAATCCCTT	C66-34: Il1rapl2.GABA-1	0	0
		AAAGGCTCACGGTACT	C66-28: Mixed.GABA-2.chow	0	0
		AAAGGCTCAGCAAATA	C66-28: Mixed.GABA-2	0	0
		AAAGGCTCAGCAAGAT	C66-28: Mixed.GABA-2.chow	0	0
		AAAGGCTCAGCATGGA	C66-28: Mixed.GABA-2.chow	0	0
		AAAGGCTCATGACTAT	C66-12: Gpr149.GLU-3	0	0
		AAAGGCTCATGTTGGC	C66-7: Foxb1.GLU-2	0	0
		AAAGGTTAGAGCCGGA	C66-34: Il1rapl2.GABA-1	0	0
		AAAGGTTAGCAAGGGT_1	C66-28: Mixed.GABA-2.chow	0	0
		AAAGGTTAGCACAGCC	C66-37: Crh.GABA-1	0	0
		AAAGGTTAGCATTATG	C66-4: Trh.GLU-2	0	0
		AAAGGTTAGCCGGTAC	C66-48: Meis2.GABA-5	0	0
		AAAGGTTAGCTCCTAC	C66-25: Foxb1.GLU-8	0	0
		AAAGGTTAGGAACCAA	C66-28: Mixed.GABA-2.chow	0	0
		AAAGGTTAGGTAAGCA	C66-43: Nts.GABA-1	0	0
		AAAGGTTAGTAAGTGG	C66-28: Mixed.GABA-2.chow	0	0
		AAAGGTTAGTCAGTAC	C66-39: Lhx6.GABA-1	0	0
		AAAGGTTAGTCATCCC	C66-19: Pomc.GLU-5	0	0
		AAAGGTTAGTCTATGA	C66-40: Hdc.GABA-1	0	0
		AAATCCGGTCGCGCAA_1	C66-4: Trh.GLU-2	0	0
		AAATCCGGTCTCAGCC	C66-4: Trh.GLU-2	0	0
		AAATCCGGTGTGAGAG	C66-49: Satb2.GABA-6	0	0
		AAATCCGGTTCCGGGA	C66-28: Mixed.GABA-2.chow	0	0
		AAATGCCTCACAGACT	C66-38: Ppp1r17.GABA-1	0	0
		AAATGCCTCACCAATA	C66-28: Mixed.GABA-2.chow	0	0
		AAATGCCTCAGGCTAT	C66-4: Trh.GLU-2	0	0
		AAATGCCTCAGGGCCT	C66-12: Gpr149.GLU-3	0	0
		AAATGCCTCATAACCA	C66-28: Mixed.GABA-2.chow	0	0
		AAATGCCTCATTGCAA	C66-28: Mixed.GABA-2.chow	0	0
		AAATGCCTCCACAATA	C66-2: Irx5.GLU-2	0	0
		AAATGCCTCCTAAGAC	C66-28: Mixed.GABA-2.chow	0	0
		AAATGCCTCCTCCTAA	C66-29: Vipr2.GABA-2	0	0
		AAATGCCTCCTCGATC	C66-28: Mixed.GABA-2.chow	0	0
		AAATGCCTCCTTAGGG_1	C66-28: Mixed.GABA-2.chow	0	0
		AAATGCCTCGAGGTGG	C66-28: Mixed.GABA-2.chow	0	0
		AAATGCCTCGCTCACT	C66-48: Meis2.GABA-5	0	0
		AAATGCCTCTCCTCTT	C66-3: Nxph4.GLU-2	0	0
		AAATGCCTCTGTGAGT	C66-28: Mixed.GABA-2.chow	0	0
		AAATGCCTCTTGCAGG	C66-4: Trh.GLU-2	0	0
		AAATGGCCAAGCGAGC	C66-4: Trh.GLU-2	0	0
		AAATGGCCACATTGCA	C66-28: Mixed.GABA-2	0	0
		AAATGGCCACCCACCT_1	C66-18: Rfx4.GLU-4	0	0
		AAATGGCCATTATGAC	C66-28: Mixed.GABA-2.chow	0	0
		AACAAAGGTAATGACT	C66-28: Mixed.GABA-2.chow	0	0
		AACAAAGGTCATTGAG	C66-28: Mixed.GABA-2.chow	0	0
		AACAAAGGTCCGTGAG	C66-28: Mixed.GABA-2.chow	0	0
		AACAAAGGTCTTGCAT	C66-28: Mixed.GABA-2	0	0
		AACAAAGGTTCGCGCT	C66-28: Mixed.GABA-2	0	0
		AACAAAGGTTTATTCG	C66-36: Hmcn1.GABA-1	0	0
		AACAAGCCAAAGGCCA	C66-28: Mixed.GABA-2.chow	0	0
		AACAAGCCAAAGGTAC	C66-28: Mixed.GABA-2.chow	0	0
		AACAAGCCAACCTAAT	C66-28: Mixed.GABA-2.chow	0	0
		AACAAGCCACAAAGGT	C66-12: Gpr149.GLU-3	0	0
		AACAAGCCACCTGTAA	C66-29: Vipr2.GABA-2	0	0
		AACAAGCCACGAACAG	C66-28: Mixed.GABA-2.chow	0	0
		AACAAGCCAGCTAACC_1	C66-36: Hmcn1.GABA-1	0	0
		AACAAGCCAGGCAAGC	C66-28: Mixed.GABA-2.chow	0	0
		AACAAGCCAGGTATTT	C66-35: Lef1.GABA-1	0	0
		AACAAGCCATAAGTCT	C66-28: Mixed.GABA-2.chow	0	0
		AACAAGCCATCAGTAT_1	C66-28: Mixed.GABA-2.chow	0	0
		AACAAGCCATTAAACC	C66-28: Mixed.GABA-2	0	0
		AACAGATAGAGGATAT	C66-4: Trh.GLU-2	0	0
		AACAGATAGGCCAATT	C66-28: Mixed.GABA-2.chow	0	0
		AACAGATAGGCGTAAA	C66-28: Mixed.GABA-2.chow	0	0
		AACAGATAGGTCCTAG	C66-12: Gpr149.GLU-3	0	0
		AACAGATAGTAGCTTA	C66-12: Gpr149.GLU-3	0	0
		AACAGCAAGCGATACT	C66-28: Mixed.GABA-2	0	0
		AACAGCAAGGCCAATT	C66-34: Il1rapl2.GABA-1	0	0
		AACAGCAAGTAACAGG	C66-28: Mixed.GABA-2.chow	0	0
		AACAGCAAGTAGCGCC	C66-28: Mixed.GABA-2.chow	0	0
		AACAGCAAGTTCCTCA	C66-29: Vipr2.GABA-2	0	0
		AACAGCAAGTTTCCGC	C66-28: Mixed.GABA-2.chow	0	0
		AACAGGATCAGGATGA	C66-26: Prkch.GLU-8	0	0
		AACAGGATCCCTGATC	C66-28: Mixed.GABA-2.chow	0	0
		AACAGGATCGTTTCTG	C66-28: Mixed.GABA-2	0	0
		AACAGGATCTTGGATA	C66-28: Mixed.GABA-2.chow	0	0
		AACATAGCAAGGTACG	C66-28: Mixed.GABA-2.chow	0	0
		AACATAGCAATTGAGA	C66-39: Lhx6.GABA-1	0	0
		AACATAGCACATAGCC	C66-28: Mixed.GABA-2.chow	0	0
		AACATAGCACCTGGTG_1	C66-28: Mixed.GABA-2.chow	0	0
		AACATAGCACGAATCC	C66-28: Mixed.GABA-2.chow	0	0
		AACATAGCAGAAATGC	C66-3: Nxph4.GLU-2	0	0
		AACATAGCAGCAAATA	C66-2: Irx5.GLU-2	0	0
		AACATAGCAGCATGGA	C66-34: Il1rapl2.GABA-1	0	0
		AACATAGCAGGCAAGC	C66-12: Gpr149.GLU-3	0	0
		AACATAGCAGGCGAGT	C66-12: Gpr149.GLU-3	0	0
		AACATAGCAGGGAGGA	C66-28: Mixed.GABA-2.chow	0	0
		AACATAGCATGAGTTT	C66-35: Lef1.GABA-1	0	0
		AACATAGCATGTTGCA	C66-28: Mixed.GABA-2.chow	0	0
		AACATAGCATTATGCG	C66-28: Mixed.GABA-2.chow	0	0
		AACATAGCATTGGGAG	C66-16: Mixed.GLU-4	0	0
		AACATCATCATTGCAA	C66-2: Irx5.GLU-2	0	0
		AACATCATCCCGCCTA	C66-28: Mixed.GABA-2.chow	0	0
		AACATCATCCCTGATC	C66-45: Ghrh.GABA-3	0	0
		AACATCATCGGTACGC	C66-28: Mixed.GABA-2.chow	0	0
		AACATCATCTGGTCCT	C66-34: Il1rapl2.GABA-1	0	0
		AACATCATCTGTGCAG	C66-24: Pmch.GLU-7	0	0
		AACATTGTCACAGGAA	C66-8: Lmx1a.GLU-2	0	0
		AACATTGTCATAGACC	C66-28: Mixed.GABA-2	0	0
		AACATTGTCCCTCACG	C66-37: Crh.GABA-1	0	0
		AACATTGTCCTGAATA	C66-34: Il1rapl2.GABA-1	0	0
		AACATTGTCGTTAGCG	C66-25: Foxb1.GLU-8	0	0
		AACATTGTCTTGCTAT	C66-2: Irx5.GLU-2	0	0
		AACCCGCAGCCTGTTC	C66-28: Mixed.GABA-2.chow	0	0
		AACCCGCAGCTATATG	C66-38: Ppp1r17.GABA-1	0	0
		AACCCGCAGCTTAGTA	C66-28: Mixed.GABA-2	0	0
		AACCCGCAGGCTAAGA	C66-4: Trh.GLU-2	0	0
		AACCCGCAGGCTACAT	C66-30: Onecut2.GABA-2	0	0
		AACCCGCAGGGACGCA	C66-12: Gpr149.GLU-3	0	0
		AACCCGCAGGTAAGGC	C66-30: Onecut2.GABA-2	0	0
		AACCGCTCAATAGCAA	C66-3: Nxph4.GLU-2	0	0
		AACCGCTCAATCTCTC	C66-28: Mixed.GABA-2	0	0
		AACCGCTCAATGCCCG	C66-49: Satb2.GABA-6	0	0
		AACCGCTCAGAGGCTA	C66-12: Gpr149.GLU-3	0	0
		AACCGCTCAGCAAGTG_1	C66-2: Irx5.GLU-2	0	0
		AACCGCTCAGCAGGTA_1	C66-30: Onecut2.GABA-2	0	0
		AACCGCTCAGGTTCAC	C66-25: Foxb1.GLU-8	0	0
		AACCGGCTCCAACTGG	C66-28: Mixed.GABA-2.chow	0	0
		AACCGGCTCCAGGTCA	C66-12: Gpr149.GLU-3	0	0
		AACCGGCTCCCTCTAA	C66-34: Il1rapl2.GABA-1	0	0
		AACCGGCTCCTAGTCC	C66-28: Mixed.GABA-2.chow	0	0
		AACCGGCTCCTTTACG	C66-30: Onecut2.GABA-2	0	0
		AACCGGCTCGACAAAG	C66-7: Foxb1.GLU-2	0	0
		AACCGGCTCGGTTAGT	C66-2: Irx5.GLU-2	0	0
		AACCGGCTCGTGCTAG	C66-16: Mixed.GLU-4	0	0
		AACCTAATCAGCCAAT	C66-49: Satb2.GABA-6	0	0
		AACCTAATCCCGTTGT	C66-49: Satb2.GABA-6	0	0
		AACCTAATCCGCTAGA_1	C66-12: Gpr149.GLU-3	0	0
		AACCTAATCCTCACAC	C66-28: Mixed.GABA-2.chow	0	0
		AACCTAATCGAAGTGA	C66-46: Agrp.GABA-4	0	0
		AACCTAATCGGGCCAT	C66-19: Pomc.GLU-5	0	0
		AACCTAATCTAACTGA	C66-36: Hmcn1.GABA-1	0	0
		AACCTAATCTTGCAAA	C66-8: Lmx1a.GLU-2	0	0
		AACCTAATCTTGGATA	C66-29: Vipr2.GABA-2	0	0
		AACCTCACAAACTGCC	C66-16: Mixed.GLU-4	0	0
		AACCTCACAACTGGCT	C66-30: Onecut2.GABA-2	0	0
		AACCTCACAGTTTCTC	C66-28: Mixed.GABA-2.chow	0	0
		AACCTCACATAAGTTC	C66-28: Mixed.GABA-2.chow	0	0
		AACCTCACATAATGTC	C66-21: Bace2.GLU-5	0	0
		AACCTCACATTGACAT	C66-29: Vipr2.GABA-2	0	0
		AACCTCCTCCAAACAC	C66-28: Mixed.GABA-2.chow	0	0
		AACCTCCTCCACAATA	C66-29: Vipr2.GABA-2	0	0
		AACCTCCTCCCGTTAC	C66-28: Mixed.GABA-2.chow	0	0
		AACCTCCTCCTGTTCA	C66-28: Mixed.GABA-2.chow	0	0
		AACCTCCTCGAGGAAC	C66-8: Lmx1a.GLU-2	0	0
		AACCTCCTCGTTTCCA	C66-28: Mixed.GABA-2.chow	0	0
		AACCTCCTCTAAGTCA	C66-28: Mixed.GABA-2.chow	0	0
		AACCTTAAGGATGATG	C66-12: Gpr149.GLU-3	0	0
		AACCTTAAGGGCCATC	C66-28: Mixed.GABA-2.chow	0	0
		AACCTTAAGTAGGCGG	C66-4: Trh.GLU-2	0	0
		AACCTTAAGTCAATTG	C66-2: Irx5.GLU-2	0	0
		AACCTTAAGTGAAGTG	C66-28: Mixed.GABA-2.chow	0	0
		AACCTTAAGTTTAACG	C66-2: Irx5.GLU-2	0	0
		AACCTTGCAACACTTG	C66-12: Gpr149.GLU-3	0	0
		AACCTTGCAAGCCACT	C66-22: Caprin2.GLU-6	0	0
		AACCTTGCAAGGATTA	C66-39: Lhx6.GABA-1	0	0
		AACCTTGCAATGCCTA	C66-28: Mixed.GABA-2.chow	0	0
		AACCTTGCACAGCCTG	C66-28: Mixed.GABA-2.chow	0	0
		AACCTTGCACCTAATG	C66-12: Gpr149.GLU-3	0	0
		AACCTTGCACGTTACA	C66-28: Mixed.GABA-2.chow	0	0
		AACCTTGCAGGTTAAA	C66-28: Mixed.GABA-2.chow	0	0
		AACCTTGCAGTGAACG	C66-28: Mixed.GABA-2.chow	0	0
		AACCTTGCATAAGCAA	C66-12: Gpr149.GLU-3	0	0
		AACCTTGCATCAGCAC	C66-7: Foxb1.GLU-2	0	0
		AACCTTGCATGTGGGA	C66-12: Gpr149.GLU-3	0	0
		AACCTTGCATTCCTCG	C66-25: Foxb1.GLU-8	0	0
		AACCTTGCATTGTCCT	C66-2: Irx5.GLU-2	0	0
		AACGACAAGCACTTGG	C66-41: Tbx3.GABA-1	0	0
		AACGACAAGCCTCTGT	C66-28: Mixed.GABA-2	0	0
		AACGACAAGCTGGACC	C66-28: Mixed.GABA-2.chow	0	0
		AACGACAAGGAAGTAT	C66-28: Mixed.GABA-2.chow	0	0
		AACGACAAGGACAACA	C66-41: Tbx3.GABA-1	0	0
		AACGACAAGGATAAAC	C66-25: Foxb1.GLU-8	0	0
		AACGACAAGTACTGGT	C66-28: Mixed.GABA-2.chow	0	0
		AACGACAAGTCACCTC	C66-3: Nxph4.GLU-2	0	0
		AACGCCCAGAAAGGAA	C66-25: Foxb1.GLU-8	0	0
		AACGCCCAGCACTAGT	C66-48: Meis2.GABA-5	0	0
		AACGCCCAGCTGGCTA	C66-28: Mixed.GABA-2.chow	0	0
		AACGCCCAGGCCATCA	C66-28: Mixed.GABA-2.chow	0	0
		AACGCCCAGGGCTAAA	C66-48: Meis2.GABA-5	0	0
		AACGCCCAGGTGTCCA	C66-30: Onecut2.GABA-2	0	0
		AACGCCCAGTTATTCC	C66-28: Mixed.GABA-2.chow	0	0
		AACGCTAGTAACGGGA	C66-28: Mixed.GABA-2.chow	0	0
		AACGCTAGTCCTAATC	C66-28: Mixed.GABA-2.chow	0	0
		AACGCTAGTCTAACAG	C66-25: Foxb1.GLU-8	0	0
		AACGCTAGTGTGTGGT	C66-28: Mixed.GABA-2.chow	0	0
		AACGCTAGTTCCGCAC	C66-4: Trh.GLU-2	0	0
		AACGCTAGTTTGACCT	C66-16: Mixed.GLU-4	0	0
		AACGGTAAGCCGCTTT	C66-4: Trh.GLU-2	0	0
		AACGGTAAGCCTGTGA	C66-28: Mixed.GABA-2.chow	0	0
		AACGGTAAGCGCATTG	C66-12: Gpr149.GLU-3	0	0
		AACGGTAAGGTCCTAG	C66-46: Agrp.GABA-4	0	0
		AACGGTAAGTGAGCGG	C66-34: Il1rapl2.GABA-1	0	0
		AACTACTCAAACTAAG	C66-28: Mixed.GABA-2.chow	0	0
		AACTACTCAAGCTAAA	C66-49: Satb2.GABA-6	0	0
		AACTACTCAGAAATGC	C66-28: Mixed.GABA-2.chow	0	0
		AACTACTCAGTCTAAT	C66-41: Tbx3.GABA-1	0	0
		AACTACTCAGTCTAGC	C66-46: Agrp.GABA-4	0	0
		AACTACTCATAGACTT	C66-18: Rfx4.GLU-4	0	0
		AACTACTCATTGTGCA	C66-24: Pmch.GLU-7	0	0
		AACTAGCTCACGCGGT	C66-28: Mixed.GABA-2.chow	0	0
		AACTAGCTCAGAAACG	C66-4: Trh.GLU-2	0	0
		AACTAGCTCATGTTTC	C66-36: Hmcn1.GABA-1	0	0
		AACTAGCTCATTGTTC_1	C66-43: Nts.GABA-1	0	0
		AACTAGCTCCCGTTTA	C66-4: Trh.GLU-2	0	0
		AACTAGCTCCGGCTAA	C66-4: Trh.GLU-2	0	0
		AACTAGCTCCGTGACA_1	C66-28: Mixed.GABA-2.chow	0	0
		AACTAGCTCGAGGTGG	C66-12: Gpr149.GLU-3	0	0
		AACTAGCTCTCCATAT	C66-34: Il1rapl2.GABA-1	0	0
		AACTAGCTCTTACTCG	C66-36: Hmcn1.GABA-1	0	0
		AACTAGTGTACTTAGG	C66-28: Mixed.GABA-2	0	0
		AACTAGTGTAGGTGTC	C66-46: Agrp.GABA-4	0	0
		AACTAGTGTCGTTACT_1	C66-4: Trh.GLU-2	0	0
		AACTAGTGTCTCACTG	C66-22: Caprin2.GLU-6	0	0
		AACTAGTGTGATCAGC	C66-28: Mixed.GABA-2.chow	0	0
		AACTAGTGTGTTGTGA	C66-28: Mixed.GABA-2.chow	0	0
		AACTAGTGTTAGCTGA	C66-4: Trh.GLU-2	0	0
		AACTAGTGTTCCTGAT	C66-22: Caprin2.GLU-6	0	0
		AACTAGTGTTGGCCGA	C66-12: Gpr149.GLU-3	0	0
		AACTAGTGTTTCGCGC_1	C66-43: Nts.GABA-1	0	0
		AACTCACAGCGCTCAA	C66-44: Nkx2-4.GABA-3	0	0
		AACTCACAGGAGTCTT	C66-49: Satb2.GABA-6	0	0
		AACTCACAGGTCCAAT	C66-28: Mixed.GABA-2.chow	0	0
		AACTCACAGGTTACAC_1	C66-28: Mixed.GABA-2.chow	0	0
		AACTCACAGGTTACGT	C66-28: Mixed.GABA-2.chow	0	0
		AACTCACAGTCACTCC	C66-16: Mixed.GLU-4	0	0
		AACTCACAGTCATGCG	C66-49: Satb2.GABA-6	0	0
		AACTCACAGTTAGAGG	C66-12: Gpr149.GLU-3	0	0
		AACTCACAGTTTGCGG	C66-28: Mixed.GABA-2.chow	0	0
		AACTGTTCACCTGCCT	C66-8: Lmx1a.GLU-2	0	0
		AACTGTTCACTGGCCA	C66-12: Gpr149.GLU-3	0	0
		AACTGTTCATAGGCGA_1	C66-16: Mixed.GLU-4	0	0
		AACTGTTCATCACAGC	C66-28: Mixed.GABA-2.chow	0	0
		AACTGTTCATTGCAGC	C66-49: Satb2.GABA-6	0	0
		AACTTAGTCAAAGGCA	C66-28: Mixed.GABA-2.chow	0	0
		AACTTAGTCACAGACT	C66-28: Mixed.GABA-2.chow	0	0
		AACTTAGTCAGGCTAT	C66-25: Foxb1.GLU-8	0	0
		AACTTAGTCAGTTCCC	C66-19: Pomc.GLU-5	0	0
		AACTTAGTCATGGCTG	C66-19: Pomc.GLU-5	0	0
		AACTTAGTCCGGAACC	C66-28: Mixed.GABA-2.chow	0	0
		AACTTAGTCGTTTCGC	C66-3: Nxph4.GLU-2	0	0
		AACTTAGTCTAGCTAA	C66-29: Vipr2.GABA-2	0	0
		AACTTAGTCTTGATGA	C66-28: Mixed.GABA-2	0	0
		AACTTAGTCTTGCTAT	C66-49: Satb2.GABA-6	0	0
		AAGAACAGTACAAAGA	C66-49: Satb2.GABA-6	0	0
		AAGAACAGTAGCCTAA	C66-44: Nkx2-4.GABA-3	0	0
		AAGAACAGTCAAAGAA	C66-12: Gpr149.GLU-3	0	0
		AAGAACAGTCGCGCAA	C66-28: Mixed.GABA-2.chow	0	0
		AAGAACAGTTACGCGG	C66-28: Mixed.GABA-2.chow	0	0
		AAGAACAGTTGCAATG	C66-28: Mixed.GABA-2.chow	0	0
		AAGAACAGTTGTTGGA	C66-19: Pomc.GLU-5	0	0
		AAGAATCAGACAAGTG	C66-30: Onecut2.GABA-2	0	0
		AAGAATCAGCTTTGGG	C66-35: Lef1.GABA-1	0	0
		AAGAATCAGGATTGAG	C66-4: Trh.GLU-2	0	0
		AAGAATCAGGCCAATT	C66-28: Mixed.GABA-2.chow	0	0
		AAGAATCAGGCCTGGT	C66-30: Onecut2.GABA-2	0	0
		AAGAATCAGGCTACAT	C66-28: Mixed.GABA-2.chow	0	0
		AAGAATCAGGGATGCG	C66-28: Mixed.GABA-2.chow	0	0
		AAGAATCAGTAGGATG	C66-25: Foxb1.GLU-8	0	0
		AAGAATCAGTTTGAGC	C66-49: Satb2.GABA-6	0	0
		AAGAATCAGTTTGTCT	C66-28: Mixed.GABA-2.chow	0	0
		AAGACAAGTCATCCTG	C66-30: Onecut2.GABA-2	1.01802	0
		AAGACAAGTGAGCAAG	C66-4: Trh.GLU-2	0	0
		AAGACAAGTGATCATG	C66-22: Caprin2.GLU-6	0	0
		AAGACATAGAGGAAGG	C66-19: Pomc.GLU-5	0	0
		AAGACATAGATGGAGC	C66-7: Foxb1.GLU-2	0	0
		AAGACATAGCAAGACA	C66-12: Gpr149.GLU-3	0	0
		AAGACATAGCTATATG	C66-28: Mixed.GABA-2.chow	0	0
		AAGACATAGGAACCGG	C66-28: Mixed.GABA-2.chow	0	0
		AAGACATAGGCTACTG	C66-3: Nxph4.GLU-2	0	0
		AAGACATAGTCAGTAC	C66-28: Mixed.GABA-2.chow	0	0
		AAGACCAAGCAGGTTT	C66-49: Satb2.GABA-6	0	0
		AAGACCAAGCATCCAG	C66-25: Foxb1.GLU-8	0	0
		AAGACCAAGCTAAGTC	C66-28: Mixed.GABA-2.chow	0	0
		AAGACCAAGCTGGCTA	C66-35: Lef1.GABA-1	0	0
		AAGACCAAGGAAGTAT	C66-28: Mixed.GABA-2.chow	0	0
		AAGACCAAGGCTGGCT	C66-16: Mixed.GLU-4	0	0
		AAGACCAAGGGCTTAT	C66-28: Mixed.GABA-2.chow	0	0
		AAGACCAAGTAATCCA	C66-19: Pomc.GLU-5	0	0
		AAGACCAAGTATTGGC_1	C66-28: Mixed.GABA-2.chow	0	0
		AAGCAAGTCATGACCG	C66-12: Gpr149.GLU-3	0.834183	0
		AAGCAAGTCGAGGAAC	C66-28: Mixed.GABA-2.chow	0	0
		AAGCAAGTCGATTATG	C66-28: Mixed.GABA-2.chow	0	0
		AAGCAAGTCGGTTACG	C66-16: Mixed.GLU-4	0	0
		AAGCAAGTCGGTTTCC	C66-45: Ghrh.GABA-3	0	0
		AAGCATGAGCACAGGG	C66-3: Nxph4.GLU-2	0	0
		AAGCATGAGCACGTTG	C66-35: Lef1.GABA-1	1.4086	0
		AAGCATGAGCATGGTT	C66-28: Mixed.GABA-2.chow	0	0
		AAGCATGAGCGCATTG	C66-18: Rfx4.GLU-4	0	0
		AAGCATGAGGACCTGC_1	C66-12: Gpr149.GLU-3	0	0
		AAGCATGAGGATTGCT	C66-48: Meis2.GABA-5	0	0
		AAGCATGAGGTGAAAT	C66-4: Trh.GLU-2	0	0
		AAGCATGAGTAGGCGG	C66-41: Tbx3.GABA-1	0	0
		AAGCATGAGTTAGTGC	C66-28: Mixed.GABA-2.chow	0	0
		AAGCCACGTAACCACA	C66-34: Il1rapl2.GABA-1	0	0
		AAGCCACGTACCGTTT	C66-29: Vipr2.GABA-2	0	0
		AAGCCACGTATTGTCC	C66-48: Meis2.GABA-5	0	0
		AAGCCACGTCAGGCAT	C66-28: Mixed.GABA-2.chow	0	0
		AAGCCACGTCAGTAAT	C66-7: Foxb1.GLU-2	0	0
		AAGCCACGTGTTTGCT	C66-28: Mixed.GABA-2.chow	0	0
		AAGCCACGTTCCTGAT	C66-8: Lmx1a.GLU-2	0	0
		AAGCCACGTTGAGCCG	C66-28: Mixed.GABA-2.chow	0	0
		AAGCCACGTTTACTTG	C66-28: Mixed.GABA-2.chow	0	0
		AAGCCACGTTTGAGCA	C66-12: Gpr149.GLU-3	0	0
		AAGCCACGTTTGCTGT	C66-16: Mixed.GLU-4	0	0
		AAGCCTCCAAGCTAAA_1	C66-28: Mixed.GABA-2.chow	0	0
		AAGCCTCCAATAACGA	C66-30: Onecut2.GABA-2	0	0
		AAGCCTCCAATTTAGC	C66-28: Mixed.GABA-2.chow	0	0
		AAGCCTCCACCTAAGC	C66-34: Il1rapl2.GABA-1	0	0
		AAGCCTCCACCTCAGG	C66-28: Mixed.GABA-2	0	0
		AAGCCTCCATATAACC	C66-28: Mixed.GABA-2	0	0
		AAGCCTCCATGCTCCC	C66-20: Tac2.GLU-5	0	0
		AAGCCTCCATTGACAT	C66-28: Mixed.GABA-2.chow	0	0
		AAGCCTGTCAACCAAC	C66-28: Mixed.GABA-2.chow	0	0
		AAGCCTGTCAGGCTAT	C66-28: Mixed.GABA-2.chow	0	0
		AAGCCTGTCCAAACAC	C66-2: Irx5.GLU-2	0	0
		AAGCCTGTCCTAAGTA	C66-4: Trh.GLU-2	0	0
		AAGCCTGTCGATATTG	C66-28: Mixed.GABA-2	0	0
		AAGCCTGTCGCCTAAG	C66-44: Nkx2-4.GABA-3	0	0.985331
		AAGCCTGTCGGTAACT	C66-8: Lmx1a.GLU-2	0	0
		AAGCCTGTCTACCTCA	C66-12: Gpr149.GLU-3	0	0
		AAGCCTGTCTGTGCCT	C66-49: Satb2.GABA-6	0	0
		AAGCCTGTCTTGCAAA	C66-12: Gpr149.GLU-3	0	0
		AAGCCTTAGAACCTAC	C66-28: Mixed.GABA-2.chow	0	0
		AAGCCTTAGAGGAGGA	C66-28: Mixed.GABA-2.chow	0	0
		AAGCCTTAGCAAGACA	C66-28: Mixed.GABA-2.chow	0	0
		AAGCCTTAGCTAAAGG	C66-28: Mixed.GABA-2.chow	0	0
		AAGCCTTAGCTGTAAC	C66-44: Nkx2-4.GABA-3	0	0
		AAGCCTTAGGAGCATA	C66-28: Mixed.GABA-2.chow	0	0
		AAGCCTTAGGCTGTGC	C66-4: Trh.GLU-2	0	0
		AAGCCTTAGTTGGATC	C66-29: Vipr2.GABA-2	0	0
		AAGCGAATCAATAGCC	C66-12: Gpr149.GLU-3	0	0
		AAGCGAATCAATGACC	C66-18: Rfx4.GLU-4	0	0
		AAGCGAATCATAAGCC	C66-28: Mixed.GABA-2.chow	0	0
		AAGCGAATCATTGCGG	C66-28: Mixed.GABA-2	0	0
		AAGCGAATCCTAGTTT	C66-12: Gpr149.GLU-3	0	0
		AAGCGAATCGCTTGCT	C66-28: Mixed.GABA-2.chow	0	0
		AAGCGAATCTAACCTT	C66-28: Mixed.GABA-2.chow	0	0
		AAGCGAATCTCCATGC	C66-28: Mixed.GABA-2.chow	0	0
		AAGCGAATCTTGTCTG	C66-28: Mixed.GABA-2.chow	0	0
		AAGCGAGGTAACGTGC_1	C66-28: Mixed.GABA-2.chow	0	0
		AAGCGAGGTAGCCTAA	C66-34: Il1rapl2.GABA-1	0	1.60149
		AAGCGAGGTCATCAAG	C66-12: Gpr149.GLU-3	0	0
		AAGCGAGGTCCAAGAC	C66-43: Nts.GABA-1	0	0
		AAGCGAGGTCGTAAAT	C66-22: Caprin2.GLU-6	0	0
		AAGCGAGGTGAGGTGA	C66-4: Trh.GLU-2	0	0
		AAGCGAGGTGCTTTAC	C66-12: Gpr149.GLU-3	0	0
		AAGCGAGGTGTTGCAA	C66-28: Mixed.GABA-2.chow	0	0
		AAGCGAGGTTAGCATG	C66-12: Gpr149.GLU-3	0	0
		AAGCGAGGTTTATCGC	C66-28: Mixed.GABA-2.chow	0	0
		AAGCGAGGTTTGGGCG	C66-43: Nts.GABA-1	0	0
		AAGCGCTGTAACAGGG	C66-28: Mixed.GABA-2.chow	0	0
		AAGCGCTGTCCTAATC	C66-25: Foxb1.GLU-8	0	0
		AAGCGCTGTGATGGCT_1	C66-36: Hmcn1.GABA-1	0	0
		AAGCGCTGTGCTCCAC	C66-28: Mixed.GABA-2.chow	0	0
		AAGCGCTGTGGAGCAA	C66-29: Vipr2.GABA-2	0	0
		AAGCGCTGTTAATGCG	C66-30: Onecut2.GABA-2	0	0
		AAGCGCTGTTCCGCAC	C66-28: Mixed.GABA-2.chow	0	0
		AAGCGGGTCACTTTAC	C66-7: Foxb1.GLU-2	0	0
		AAGCGGGTCATGGTTA	C66-28: Mixed.GABA-2.chow	0	0
		AAGCGGGTCATTGACA	C66-41: Tbx3.GABA-1	0	0
		AAGCGGGTCCCTGGAA	C66-12: Gpr149.GLU-3	0	0
		AAGCGGGTCCTGCGAA	C66-3: Nxph4.GLU-2	0	0
		AAGCGGGTCTGGCATG	C66-49: Satb2.GABA-6	0	0
		AAGCGTTTCACAAGCT_1	C66-28: Mixed.GABA-2.chow	0	0
		AAGCGTTTCACCAATA	C66-28: Mixed.GABA-2.chow	0	0
		AAGCGTTTCCACCTTA	C66-28: Mixed.GABA-2.chow	0	0
		AAGCGTTTCCCATAGG	C66-28: Mixed.GABA-2	0	0
		AAGCGTTTCCGTCCAT	C66-7: Foxb1.GLU-2	0	0
		AAGCGTTTCCTTCTAG	C66-28: Mixed.GABA-2.chow	0	0
		AAGCGTTTCGATAACC_1	C66-28: Mixed.GABA-2.chow	0	0
		AAGCGTTTCGGTTTGG	C66-28: Mixed.GABA-2.chow	0	0
		AAGCGTTTCTTAGGGT	C66-28: Mixed.GABA-2.chow	0	0
		AAGCGTTTCTTGGACG	C66-28: Mixed.GABA-2.chow	0	0
		AAGCTAGAGCAGGCCT	C66-46: Agrp.GABA-4	0	0
		AAGCTAGAGCATCCAG	C66-28: Mixed.GABA-2.chow	0	0
		AAGCTAGAGCGAGGTG	C66-28: Mixed.GABA-2.chow	0	0
		AAGCTAGAGCTGGACC	C66-28: Mixed.GABA-2.chow	0	0
		AAGCTAGAGCTGTCAG	C66-3: Nxph4.GLU-2	0	0
		AAGCTAGAGGAACCAA	C66-46: Agrp.GABA-4	0	0
		AAGCTAGAGGAAGCTA	C66-28: Mixed.GABA-2.chow	0	0
		AAGCTAGAGGCATTGT	C66-28: Mixed.GABA-2.chow	0	0
		AAGCTAGAGGCTGTCA	C66-28: Mixed.GABA-2.chow	0	0
		AAGCTAGAGGTCCTGA	C66-28: Mixed.GABA-2.chow	0	0
		AAGCTAGAGGTTACGT	C66-28: Mixed.GABA-2.chow	0	0
		AAGCTAGAGTGAGCGG	C66-4: Trh.GLU-2	0	0
		AAGCTATGTCCTTTAA	C66-29: Vipr2.GABA-2	0	0
		AAGCTATGTGCTAGCG	C66-28: Mixed.GABA-2.chow	0	0
		AAGCTATGTGGTTCTT	C66-28: Mixed.GABA-2.chow	0	0
		AAGCTATGTTAAGCCA	C66-34: Il1rapl2.GABA-1	0	0
		AAGCTATGTTCCATTA	C66-25: Foxb1.GLU-8	0	0
		AAGCTATGTTGCAATG	C66-7: Foxb1.GLU-2	0	0
		AAGCTCCCAACACCTA	C66-44: Nkx2-4.GABA-3	0	0
		AAGCTCCCAATAGCAA	C66-12: Gpr149.GLU-3	0	0
		AAGCTCCCACCTATAG	C66-28: Mixed.GABA-2.chow	0	0
		AAGCTCCCAGCTTAAT	C66-4: Trh.GLU-2	0	0
		AAGCTCCCATTAGGCC	C66-49: Satb2.GABA-6	0	0
		AAGCTTGGTCAATACG	C66-28: Mixed.GABA-2.chow	0	0
		AAGCTTGGTCATCATC	C66-28: Mixed.GABA-2	0	0
		AAGCTTGGTCATTAGG	C66-29: Vipr2.GABA-2	0	0
		AAGCTTGGTCCCGAAG	C66-28: Mixed.GABA-2.chow	0	0
		AAGCTTGGTGACATGC_1	C66-12: Gpr149.GLU-3	0	0
		AAGCTTGGTGCAATGC	C66-24: Pmch.GLU-7	0	0
		AAGCTTGGTTACGCGG	C66-4: Trh.GLU-2	0	0
		AAGCTTGGTTAGCGTA	C66-22: Caprin2.GLU-6	0	0
		AAGGAAGCACCTGCCT	C66-25: Foxb1.GLU-8	0	1.30552
		AAGGAAGCACGGTTTA	C66-37: Crh.GABA-1	0	0
		AAGGAAGCAGATTCAT	C66-25: Foxb1.GLU-8	0	0
		AAGGAAGCAGCAAATA	C66-48: Meis2.GABA-5	0	0
		AAGGAAGCAGGACCAA	C66-8: Lmx1a.GLU-2	0	0
		AAGGATCCAATAATGG	C66-28: Mixed.GABA-2.chow	0	0
		AAGGATCCAATATACC	C66-30: Onecut2.GABA-2	0	0
		AAGGATCCACACTAAT	C66-30: Onecut2.GABA-2	0	0
		AAGGATCCACCTGGTG	C66-43: Nts.GABA-1	0	0
		AAGGATCCACGAATTT	C66-4: Trh.GLU-2	0	0
		AAGGATCCAGAGAGCC	C66-2: Irx5.GLU-2	0	0
		AAGGATCCAGCTAACC	C66-43: Nts.GABA-1	0	0
		AAGGATCCAGGAACTG	C66-28: Mixed.GABA-2.chow	0	0
		AAGGATCCAGTATGTT	C66-28: Mixed.GABA-2.chow	0	0
		AAGGATCCATGCATAT	C66-41: Tbx3.GABA-1	0	0
		AAGGATCCATGTGGGA	C66-26: Prkch.GLU-8	0	0
		AAGGATCCATTAGCCA	C66-25: Foxb1.GLU-8	0	0
		AAGGATGTCACCAATA_1	C66-43: Nts.GABA-1	0	0
		AAGGATGTCAGAAACG	C66-12: Gpr149.GLU-3	0	0
		AAGGATGTCATGGTGT	C66-12: Gpr149.GLU-3	0	0
		AAGGATGTCATGTTTC	C66-39: Lhx6.GABA-1	0	0
		AAGGATGTCCCTGATC	C66-34: Il1rapl2.GABA-1	0	0
		AAGGATGTCCTTGCGT_1	C66-28: Mixed.GABA-2.chow	0	0
		AAGGATGTCGCTAGCA	C66-46: Agrp.GABA-4	0	0
		AAGGATGTCTCATCAT	C66-28: Mixed.GABA-2.chow	0	0
		AAGGATTAGCAAGGTA_1	C66-13: Vcan.GLU-3	0	0
		AAGGATTAGCATGTCG	C66-21: Bace2.GLU-5	0	0
		AAGGATTAGCCACAAT	C66-28: Mixed.GABA-2.chow	0	0
		AAGGATTAGCCGCAGT_1	C66-12: Gpr149.GLU-3	0	0
		AAGGATTAGGCTGTCA	C66-7: Foxb1.GLU-2	0	0
		AAGGATTAGGTCGAGG	C66-12: Gpr149.GLU-3	0	0
		AAGGATTAGTAACTCA	C66-12: Gpr149.GLU-3	0	0
		AAGGATTAGTTAGTTG	C66-28: Mixed.GABA-2.chow	0	0
		AAGGATTAGTTATCTC_1	C66-44: Nkx2-4.GABA-3	0	0
		AAGGCCCTCACTAATG	C66-2: Irx5.GLU-2	0	0
		AAGGCCCTCATGCGTG	C66-12: Gpr149.GLU-3	0	0
		AAGGCCCTCATTACAG	C66-38: Ppp1r17.GABA-1	0	0
		AAGGCCCTCATTAGTG_1	C66-28: Mixed.GABA-2.chow	0	0
		AAGGCCCTCCAGGTTG	C66-28: Mixed.GABA-2.chow	0	0
		AAGGCCCTCCGCATGA	C66-2: Irx5.GLU-2	0	0
		AAGGCCCTCCGCTAGA_1	C66-28: Mixed.GABA-2.chow	0	0
		AAGGCCCTCCTAAATG	C66-28: Mixed.GABA-2	0	0
		AAGGCCCTCCTGAATA	C66-35: Lef1.GABA-1	0	0
		AAGGCCCTCCTTAAGA	C66-25: Foxb1.GLU-8	0	0
		AAGGCCCTCTATTGTC	C66-3: Nxph4.GLU-2	0	0
		AAGGCCCTCTCATCAT	C66-28: Mixed.GABA-2.chow	0	0
		AAGGTATAGAATCGCT	C66-21: Bace2.GLU-5	0	0
		AAGGTATAGCGAGGTG	C66-2: Irx5.GLU-2	0	0
		AAGGTATAGCGCTAAT	C66-37: Crh.GABA-1	0	0
		AAGGTATAGCTGAGGG	C66-28: Mixed.GABA-2.chow	0	0
		AAGGTATAGCTGTAAC	C66-28: Mixed.GABA-2.chow	0	0
		AAGGTATAGCTGTACG	C66-28: Mixed.GABA-2.chow	0	0
		AAGGTATAGGGATGCG_1	C66-28: Mixed.GABA-2.chow	0	0
		AAGGTATAGGTTAGAG	C66-28: Mixed.GABA-2.chow	0	0
		AAGGTATAGTCATGCG	C66-36: Hmcn1.GABA-1	0	0
		AAGGTATAGTGAAGTG	C66-28: Mixed.GABA-2.chow	0	0
		AAGGTATAGTGAGCGG	C66-34: Il1rapl2.GABA-1	0	0
		AAGGTCAAGACAGGTA	C66-28: Mixed.GABA-2.chow	0	0
		AAGGTCAAGCTAGAAG	C66-34: Il1rapl2.GABA-1	0	0
		AAGGTCAAGCTTCTCA	C66-49: Satb2.GABA-6	0	0
		AAGGTCAAGTCACTCC	C66-12: Gpr149.GLU-3	0	0
		AAGGTCAAGTCATTAG	C66-40: Hdc.GABA-1	0	0
		AAGGTGCAGATGGACA	C66-28: Mixed.GABA-2.chow	0	0
		AAGGTGCAGGGCTTTG	C66-48: Meis2.GABA-5	0	0
		AAGGTGCAGTAACAGG_2	C66-30: Onecut2.GABA-2	0	0
		AAGGTGCAGTGTGATC	C66-12: Gpr149.GLU-3	0	0
		AAGTAGCCAATGAATG	C66-34: Il1rapl2.GABA-1	0	0
		AAGTAGCCACAACAGG	C66-45: Ghrh.GABA-3	0	0
		AAGTAGCCACATGCTA	C66-28: Mixed.GABA-2.chow	0	0
		AAGTAGCCACCAAAGG	C66-28: Mixed.GABA-2.chow	0	0
		AAGTAGCCACCTAATG_1	C66-35: Lef1.GABA-1	0	0
		AAGTAGCCACGAATCC	C66-28: Mixed.GABA-2.chow	0	0
		AAGTAGCCACTTACAG_1	C66-28: Mixed.GABA-2.chow	0	0
		AAGTAGCCAGAAACGT	C66-28: Mixed.GABA-2.chow	0	0
		AAGTAGCCAGCTCAAC	C66-34: Il1rapl2.GABA-1	0	0
		AAGTAGCCAGGTTAAA	C66-30: Onecut2.GABA-2	0	0
		AAGTAGCCATAGACTT	C66-25: Foxb1.GLU-8	0	0
		AAGTAGCCATCCATCT	C66-28: Mixed.GABA-2.chow	0	0
		AAGTAGCCATCGCTCC	C66-3: Nxph4.GLU-2	0	0
		AAGTCTATCAACCAAC	C66-28: Mixed.GABA-2.chow	0	0
		AAGTCTATCAATGTCA	C66-28: Mixed.GABA-2.chow	0	0
		AAGTCTATCACCTGTC	C66-29: Vipr2.GABA-2	0	0
		AAGTCTATCATAACTG	C66-28: Mixed.GABA-2	0	0
		AAGTCTATCATAGACC	C66-3: Nxph4.GLU-2	0	0
		AAGTCTATCATGCCTC	C66-12: Gpr149.GLU-3	0	0
		AAGTCTATCCTAGTAA	C66-25: Foxb1.GLU-8	0	0
		AAGTCTATCCTCCTAA	C66-2: Irx5.GLU-2	0	0
		AAGTCTATCGTTTCGC	C66-28: Mixed.GABA-2.chow	0	0
		AAGTCTATCTCTAGCC	C66-37: Crh.GABA-1	0	0
		AAGTGAAGTAATGACT	C66-28: Mixed.GABA-2.chow	0	0
		AAGTGAAGTATTACCC	C66-28: Mixed.GABA-2.chow	0	0
		AAGTGAAGTTGGCGTG	C66-16: Mixed.GLU-4	0	0
		AAGTGCAAGCCTGAGC	C66-29: Vipr2.GABA-2	0	0
		AAGTGCAAGCTCATAA	C66-30: Onecut2.GABA-2	0	0
		AAGTGCAAGCTGAGGG	C66-12: Gpr149.GLU-3	0	0
		AAGTGCAAGGAACGGT_1	C66-25: Foxb1.GLU-8	0	0
		AAGTGCAAGGTTACAC	C66-28: Mixed.GABA-2.chow	0	0
		AAGTGCAAGTCATGCG	C66-49: Satb2.GABA-6	0	0
		AAGTGCAAGTTGTCAA	C66-2: Irx5.GLU-2	0	0
		AAGTGTTGTAGCTGGT	C66-4: Trh.GLU-2	0	0
		AAGTGTTGTAGGATCC	C66-25: Foxb1.GLU-8	0	0
		AAGTGTTGTCAATACG_1	C66-3: Nxph4.GLU-2	0	0
		AAGTGTTGTTAACGAT	C66-42: Lhx8.GABA-1	0	0
		AAGTGTTGTTACGCGG	C66-28: Mixed.GABA-2.chow	0	0
		AAGTGTTGTTCAAGAT	C66-22: Caprin2.GLU-6	0	0
		AAGTGTTGTTTACCGT	C66-13: Vcan.GLU-3	0	0
		AAGTTACGTCCTAGTT	C66-38: Ppp1r17.GABA-1	0	0
		AAGTTACGTGCAACTA	C66-42: Lhx8.GABA-1	0	0
		AAGTTACGTTAAATGC	C66-25: Foxb1.GLU-8	0	0
		AAGTTACGTTAAGTGT	C66-2: Irx5.GLU-2	0	0
		AAGTTACGTTCAAGAT	C66-30: Onecut2.GABA-2	0	0
		AAGTTACGTTCGCGCT	C66-37: Crh.GABA-1	0	0
		AAGTTACGTTGAGGTC	C66-4: Trh.GLU-2	0	0
		AAGTTAGCAACAACAA	C66-28: Mixed.GABA-2.chow	0	0
		AAGTTAGCAACTGGCT	C66-7: Foxb1.GLU-2	0	0
		AAGTTAGCAAGCGAGC_1	C66-12: Gpr149.GLU-3	0	0
		AAGTTAGCAAGGATTA	C66-28: Mixed.GABA-2.chow	0	0
		AAGTTAGCACGGTACT	C66-13: Vcan.GLU-3	0	0
		AAGTTAGCAGCAAGGC_1	C66-12: Gpr149.GLU-3	0	0
		AAGTTAGCAGCACGAA	C66-28: Mixed.GABA-2.chow	0	0
		AAGTTAGCAGGCGAGT	C66-28: Mixed.GABA-2.chow	0	0
		AAGTTAGCATAAGTCT	C66-28: Mixed.GABA-2	0	0
		AAGTTAGCATCATGGC	C66-35: Lef1.GABA-1	0	0
		AAGTTAGCATCCGTAA	C66-2: Irx5.GLU-2	0	0
		AAGTTTGTCAAGTGTC	C66-12: Gpr149.GLU-3	0	0
		AAGTTTGTCACCAATA	C66-28: Mixed.GABA-2.chow	0	0
		AAGTTTGTCAGTGAAG	C66-29: Vipr2.GABA-2	0	0
		AAGTTTGTCATAACCA_1	C66-12: Gpr149.GLU-3	0	0
		AAGTTTGTCATAATCG	C66-12: Gpr149.GLU-3	0	0
		AAGTTTGTCGTTACAA	C66-25: Foxb1.GLU-8	0	0
		AAGTTTGTCTCACAAA	C66-16: Mixed.GLU-4	0	0
		AAGTTTGTCTTGGATA	C66-28: Mixed.GABA-2.chow	0	0
		AATAACCGTACCTTAC	C66-12: Gpr149.GLU-3	0	0
		AATAACCGTATTCGTC	C66-19: Pomc.GLU-5	0	0
		AATAACCGTCGCAATA	C66-30: Onecut2.GABA-2	0	0
		AATAACCGTGCTTACT	C66-12: Gpr149.GLU-3	0	0
		AATAACCGTTTGCGCC	C66-3: Nxph4.GLU-2	0	0
		AATAACCGTTTGGCTT	C66-36: Hmcn1.GABA-1	0	0
		AATACCGGTCACAAAT	C66-2: Irx5.GLU-2	0	0
		AATACCGGTCGACTAA	C66-12: Gpr149.GLU-3	0	0
		AATACCGGTGTTTGTC	C66-28: Mixed.GABA-2	0	0
		AATACCGGTTGAAGCC_1	C66-43: Nts.GABA-1	0	0
		AATACCGGTTTCCTCC	C66-12: Gpr149.GLU-3	0	0
		AATAGAGGTAATCGGC	C66-22: Caprin2.GLU-6	0	0
		AATAGAGGTACCTTAC	C66-28: Mixed.GABA-2.chow	0	0
		AATAGAGGTAGCAGCT	C66-12: Gpr149.GLU-3	0	0
		AATAGAGGTCCTAAGA	C66-28: Mixed.GABA-2.chow	0	0
		AATAGAGGTCGTTACT	C66-28: Mixed.GABA-2.chow	0	0
		AATAGAGGTTCATCTA_1	C66-7: Foxb1.GLU-2	0	0
		AATAGAGGTTCGCTCA	C66-49: Satb2.GABA-6	0	0
		AATAGAGGTTGGATCA	C66-46: Agrp.GABA-4	0	0
		AATAGAGGTTGTGATG	C66-30: Onecut2.GABA-2	0	0
		AATAGCTGTATGTGGC	C66-12: Gpr149.GLU-3	0	0.922059
		AATAGCTGTCCCGGAA	C66-28: Mixed.GABA-2.chow	0	0
		AATAGCTGTGAGGTAG	C66-28: Mixed.GABA-2.chow	0	0
		AATAGCTGTGAGGTGA	C66-28: Mixed.GABA-2.chow	0	0
		AATAGCTGTGATTTGG	C66-28: Mixed.GABA-2.chow	0	0
		AATAGCTGTGCATTAG	C66-12: Gpr149.GLU-3	0	0
		AATAGCTGTGGTTCCC	C66-30: Onecut2.GABA-2	0	0
		AATAGCTGTGTAACCA	C66-28: Mixed.GABA-2.chow	0	0
		AATAGCTGTTATCGAG	C66-25: Foxb1.GLU-8	0	0
		AATAGCTGTTGTAAAC	C66-38: Ppp1r17.GABA-1	0	0
		AATAGCTGTTTCAGGA	C66-25: Foxb1.GLU-8	0	0
		AATAGCTGTTTGAGGC	C66-28: Mixed.GABA-2	0	0
		AATATCCCAACTAACT	C66-28: Mixed.GABA-2.chow	0	0
		AATATCCCAATCATGT	C66-28: Mixed.GABA-2.chow	0	0
		AATATCCCAATCGCAC	C66-25: Foxb1.GLU-8	0	0
		AATATCCCACAACAAA	C66-35: Lef1.GABA-1	0	0
		AATATCCCACAGAACG	C66-43: Nts.GABA-1	0	0
		AATATCCCACTTACAG	C66-28: Mixed.GABA-2	0	0
		AATATCCCAGGACACA	C66-28: Mixed.GABA-2.chow	0	0
		AATATCCCAGGCTGTT	C66-28: Mixed.GABA-2.chow	0	0
		AATATCCCATAATCCG	C66-28: Mixed.GABA-2	0	0
		AATATCCCATGAAATG	C66-30: Onecut2.GABA-2	0	0
		AATCAGGAGACTTACA	C66-46: Agrp.GABA-4	0	0
		AATCAGGAGAGAAGGG	C66-28: Mixed.GABA-2.chow	0	0
		AATCAGGAGAGGAAGG	C66-28: Mixed.GABA-2.chow	0	0
		AATCAGGAGCATGTTA	C66-28: Mixed.GABA-2.chow	0	0
		AATCAGGAGGTCGATT	C66-19: Pomc.GLU-5	0	0
		AATCATCCAAACGGGC	C66-7: Foxb1.GLU-2	0	0
		AATCATCCAATAAGCA	C66-29: Vipr2.GABA-2	0	0
		AATCATCCAGTAGCCT	C66-28: Mixed.GABA-2	0	0
		AATCATCCATACCCGG	C66-12: Gpr149.GLU-3	0	0
		AATCATCCATAGCGAG	C66-28: Mixed.GABA-2.chow	0	0
		AATCATCCATCCATCT	C66-4: Trh.GLU-2	0	0
		AATCATCCATGTTTGG	C66-29: Vipr2.GABA-2	0	0
		AATCATGTCACACAGT	C66-28: Mixed.GABA-2.chow	0	0
		AATCATGTCACTAATG	C66-35: Lef1.GABA-1	0	0
		AATCATGTCATAACCA	C66-28: Mixed.GABA-2.chow	0	0
		AATCATGTCCTGGTGA	C66-46: Agrp.GABA-4	0	0
		AATCATGTCGCTAGAT	C66-35: Lef1.GABA-1	0	0
		AATCATGTCGGGATTT	C66-28: Mixed.GABA-2.chow	0	0
		AATCATGTCTCGCCTG	C66-28: Mixed.GABA-2.chow	0	0
		AATCCATCAAACATAG	C66-4: Trh.GLU-2	0	0
		AATCCATCAAGCCACT	C66-25: Foxb1.GLU-8	0	0
		AATCCATCAATAACCT	C66-39: Lhx6.GABA-1	0	0
		AATCCATCAATGAATG	C66-25: Foxb1.GLU-8	0	0
		AATCCATCACAAAGCG	C66-25: Foxb1.GLU-8	0	0
		AATCCATCACAACCTA	C66-28: Mixed.GABA-2.chow	0	0
		AATCCATCACCTGCCT	C66-43: Nts.GABA-1	0	0
		AATCCATCAGGCCTTG	C66-48: Meis2.GABA-5	0	0
		AATCCATCAGTAAAGC	C66-28: Mixed.GABA-2.chow	0	0
		AATCCATCAGTAAGTA	C66-28: Mixed.GABA-2.chow	0	0
		AATCCATCATCCCTCA	C66-28: Mixed.GABA-2.chow	0	0
		AATCCATCATTGTCCT	C66-28: Mixed.GABA-2.chow	0	0
		AATCCCTGTAATGACT_1	C66-2: Irx5.GLU-2	0	0
		AATCCCTGTATTGCAG	C66-2: Irx5.GLU-2	0	0
		AATCCCTGTATTTGGG	C66-30: Onecut2.GABA-2	0	0
		AATCCCTGTCACCTAT	C66-25: Foxb1.GLU-8	0	0
		AATCCCTGTCCTTTAA	C66-12: Gpr149.GLU-3	0	0
		AATCCCTGTGCTCACC	C66-28: Mixed.GABA-2.chow	0	0
		AATCCCTGTTAAGCTG	C66-12: Gpr149.GLU-3	0	0
		AATCCCTGTTAGCCAA	C66-39: Lhx6.GABA-1	0	0
		AATCCCTGTTGTTGGA	C66-36: Hmcn1.GABA-1	0	0
		AATCCGTAGACAGGTA	C66-49: Satb2.GABA-6	0	0
		AATCCGTAGCCTCTGT	C66-35: Lef1.GABA-1	0	0
		AATCCGTAGCCTGACA_1	C66-28: Mixed.GABA-2.chow	0	0
		AATCCGTAGCGCCTTT	C66-3: Nxph4.GLU-2	0	0
		AATCCGTAGGCCCAGT	C66-34: Il1rapl2.GABA-1	0	0
		AATCCGTAGGCGCATC	C66-25: Foxb1.GLU-8	0	0
		AATCCGTAGTCATTTC	C66-28: Mixed.GABA-2.chow	0	0
		AATCCTAAGACAAACG	C66-43: Nts.GABA-1	0	0
		AATCCTAAGCACTAGT	C66-44: Nkx2-4.GABA-3	0	1.78327
		AATCCTAAGCCGGTAC	C66-30: Onecut2.GABA-2	0	0
		AATCCTAAGCTGGCTA	C66-37: Crh.GABA-1	0	0
		AATCCTAAGGACCTCA	C66-20: Tac2.GLU-5	0	0
		AATCCTAAGGTCGATT	C66-4: Trh.GLU-2	0	0
		AATCGCCCAACTAGGG	C66-28: Mixed.GABA-2.chow	0	0
		AATCGCCCAATCCTGA	C66-39: Lhx6.GABA-1	0	0
		AATCGCCCACAAAGGT	C66-3: Nxph4.GLU-2	0	0
		AATCGCCCAGCTCAAC	C66-28: Mixed.GABA-2	0	0
		AATCGCCCAGGTTTGC	C66-49: Satb2.GABA-6	0	0
		AATCGCCCAGTGAACG_1	C66-28: Mixed.GABA-2.chow	0	0
		AATCGCCCATTATGCG	C66-30: Onecut2.GABA-2	0	0
		AATCTCAAGCAATAGG_1	C66-2: Irx5.GLU-2	0	0
		AATCTCAAGCGCAATT	C66-28: Mixed.GABA-2.chow	0	0
		AATCTCAAGCTCCTAC	C66-46: Agrp.GABA-4	0	1.0113
		AATCTCAAGGAAGCAC	C66-28: Mixed.GABA-2.chow	0	0
		AATCTCAAGGCAGGTG	C66-28: Mixed.GABA-2	0	0
		AATCTCAAGGCTAATC	C66-28: Mixed.GABA-2.chow	0	0
		AATCTCAAGTTACCGG	C66-3: Nxph4.GLU-2	0	0
		AATCTTGAGAAAGCAT	C66-28: Mixed.GABA-2.chow	0	0
		AATCTTGAGAGGAGTC	C66-3: Nxph4.GLU-2	0	0
		AATCTTGAGATGGACA_1	C66-28: Mixed.GABA-2.chow	0	0
		AATCTTGAGCTGCACA	C66-28: Mixed.GABA-2.chow	0	0
		AATCTTGAGCTGGCTA	C66-28: Mixed.GABA-2.chow	0	0
		AATCTTGAGGCTGTGC	C66-30: Onecut2.GABA-2	0	0
		AATCTTGAGGGTGAAC	C66-28: Mixed.GABA-2.chow	0	0
		AATCTTGAGTCATGCG	C66-30: Onecut2.GABA-2	0	0
		AATCTTGAGTTAGAGG	C66-25: Foxb1.GLU-8	0	0
		AATGAAGGTAGTTAAC	C66-3: Nxph4.GLU-2	0	0
		AATGAAGGTCGCAAAC	C66-28: Mixed.GABA-2.chow	0	0
		AATGAAGGTGACATGC_1	C66-28: Mixed.GABA-2.chow	0	0
		AATGAAGGTGATCAGC	C66-37: Crh.GABA-1	0	0
		AATGAAGGTGCACGCA	C66-46: Agrp.GABA-4	0	0
		AATGAAGGTGCCTCAC	C66-28: Mixed.GABA-2	0	0
		AATGAAGGTGGTGAGA	C66-25: Foxb1.GLU-8	0	0
		AATGAAGGTTAGGACC	C66-28: Mixed.GABA-2.chow	0	0
		AATGCAACAAAGCTAA_1	C66-46: Agrp.GABA-4	0	1.30552
		AATGCAACAACAGGTG	C66-3: Nxph4.GLU-2	0	0
		AATGCAACAAGCTTTG	C66-34: Il1rapl2.GABA-1	0	0
		AATGCAACAAGGTAAC	C66-34: Il1rapl2.GABA-1	0	0
		AATGCAACAATGCGCT	C66-28: Mixed.GABA-2.chow	0	0
		AATGCAACAATTGAGA	C66-25: Foxb1.GLU-8	0	0
		AATGCAACACCTCAGG	C66-12: Gpr149.GLU-3	0	0
		AATGCAACAGAGGCTA	C66-12: Gpr149.GLU-3	0	0
		AATGCAACAGCCAGAA	C66-49: Satb2.GABA-6	0	0
		AATGCAACAGGATAAC	C66-3: Nxph4.GLU-2	0	0
		AATGCAACAGGCCTTG	C66-19: Pomc.GLU-5	0	0
		AATGCAACAGTCTATG	C66-46: Agrp.GABA-4	0	0
		AATGCAACATCGCTTT	C66-4: Trh.GLU-2	0	0
		AATGCATGTAATCGCA	C66-37: Crh.GABA-1	0	0
		AATGCATGTATTGGTG	C66-19: Pomc.GLU-5	0	0
		AATGCATGTCAGGCAT	C66-28: Mixed.GABA-2.chow	0	0
		AATGCATGTCATGAGC	C66-12: Gpr149.GLU-3	0	0
		AATGCATGTCTTGCTG	C66-28: Mixed.GABA-2	0	0
		AATGCGCGTACGGTAC	C66-4: Trh.GLU-2	0	0
		AATGCGCGTTACATCC	C66-43: Nts.GABA-1	0	0
		AATGCGCGTTGAAGCC	C66-28: Mixed.GABA-2.chow	0	0
		AATGCGCGTTGCGCGA	C66-34: Il1rapl2.GABA-1	0	0
		AATGGCGCAACAACAA	C66-12: Gpr149.GLU-3	0	0
		AATGGCGCAATCCTAG	C66-30: Onecut2.GABA-2	0	0
		AATGGCGCAATGCGCT	C66-49: Satb2.GABA-6	0	0
		AATGGCGCACAGGGAC	C66-28: Mixed.GABA-2	0	0
		AATGGCGCACTTAACG	C66-35: Lef1.GABA-1	0	0
		AATGGCGCAGCAAATA	C66-35: Lef1.GABA-1	0	0
		AATGGCGCAGGCGATA	C66-46: Agrp.GABA-4	0	0
		AATGTCATCCGCCAAA	C66-36: Hmcn1.GABA-1	0	0
		AATGTCATCCTGGCTT	C66-43: Nts.GABA-1	0	0
		AATGTCATCTTGCAGG	C66-12: Gpr149.GLU-3	0	0
		AATGTCCAGAAAGCAT	C66-28: Mixed.GABA-2.chow	0	0
		AATGTCCAGAGCCGCT	C66-28: Mixed.GABA-2.chow	0	0
		AATGTCCAGCACGTTG	C66-28: Mixed.GABA-2.chow	0	0
		AATGTCCAGCATTATG	C66-38: Ppp1r17.GABA-1	0	0
		AATGTCCAGCCTGATG	C66-12: Gpr149.GLU-3	0	0
		AATGTCCAGCTGGACC_1	C66-28: Mixed.GABA-2.chow	0	0
		AATGTCCAGGAACACA	C66-46: Agrp.GABA-4	0	0
		AATGTCCAGGCCGGAA	C66-28: Mixed.GABA-2.chow	0	0
		AATGTCCAGGTCCTAG	C66-28: Mixed.GABA-2.chow	0	0
		AATGTCCAGGTCGATT	C66-28: Mixed.GABA-2.chow	0	0
		AATGTCCAGGTTACAC	C66-30: Onecut2.GABA-2	0	0
		AATGTCCAGTCAGGCC	C66-40: Hdc.GABA-1	0	0
		AATTACCCAACAGCCT	C66-7: Foxb1.GLU-2	0	0
		AATTACCCAATTGAGA	C66-4: Trh.GLU-2	0	0
		AATTACCCAATTTAGC	C66-28: Mixed.GABA-2	0	0
		AATTACCCACTAGCGT	C66-28: Mixed.GABA-2	0	0
		AATTACCCAGGCTACT	C66-12: Gpr149.GLU-3	0	0
		AATTACCCAGGTTATT	C66-39: Lhx6.GABA-1	0	0
		AATTACCCATGCTATG	C66-28: Mixed.GABA-2	0	0
		AATTAGCGTAAGGTCC	C66-4: Trh.GLU-2	0	0
		AATTAGCGTACGCGCA	C66-28: Mixed.GABA-2.chow	0	0
		AATTAGCGTCTTACTA	C66-30: Onecut2.GABA-2	0	0
		AATTAGCGTTATCGAG	C66-12: Gpr149.GLU-3	0	0
		AATTAGCGTTCCAGGG_1	C66-29: Vipr2.GABA-2	0	0
		AATTAGCGTTTACCGT	C66-4: Trh.GLU-2	0	0
		AATTAGGCACATGCTA	C66-3: Nxph4.GLU-2	0	0
		AATTAGGCACCGGTAT	C66-28: Mixed.GABA-2	0	0
		AATTCGTCAAACAACA	C66-19: Pomc.GLU-5	0	0
		AATTCGTCAAGGTAAC	C66-30: Onecut2.GABA-2	0	0
		AATTCGTCACCTAAGC	C66-28: Mixed.GABA-2.chow	0	0
		AATTCGTCACTATGGC	C66-4: Trh.GLU-2	0	0
		AATTCGTCAGGCTGTT	C66-19: Pomc.GLU-5	0	0
		AATTCGTCAGTCTAGC	C66-36: Hmcn1.GABA-1	0	0
		AATTGACGTAAACAAG	C66-40: Hdc.GABA-1	0	0
		AATTGACGTAAGTCGC	C66-30: Onecut2.GABA-2	0	0
		AATTGACGTAGGATCC	C66-13: Vcan.GLU-3	0	0
		AATTGACGTAGGTTGC	C66-12: Gpr149.GLU-3	0	0
		AATTGACGTATACTGG	C66-34: Il1rapl2.GABA-1	0	0
		AATTGACGTATCTGGA	C66-28: Mixed.GABA-2.chow	0	0
		AATTGACGTCATGAGC	C66-21: Bace2.GLU-5	0	0
		AATTGACGTCCGTAGG_1	C66-28: Mixed.GABA-2.chow	0	0
		AATTGACGTGAGCAAG	C66-12: Gpr149.GLU-3	0	0
		AATTGACGTGATCAGC	C66-29: Vipr2.GABA-2	0	0
		AATTGCCAGAGCAAGC	C66-12: Gpr149.GLU-3	0	0
		AATTGCCAGCTCCCTG	C66-49: Satb2.GABA-6	0	0
		AATTGCCAGCTTAACA	C66-35: Lef1.GABA-1	0	0
		AATTGCCAGGCGAATA	C66-28: Mixed.GABA-2.chow	0	0
		AATTGCCAGGCTTAAC	C66-43: Nts.GABA-1	0	0
		AATTGCCAGGTCGATT	C66-28: Mixed.GABA-2.chow	0	0
		AATTGCCAGTAGGATG_1	C66-28: Mixed.GABA-2.chow	0	0
		AATTGCCAGTGACCTG	C66-28: Mixed.GABA-2.chow	0	0
		AATTGCCAGTTAGTTG	C66-37: Crh.GABA-1	0	0
		AATTGCTCAAACGCGA	C66-3: Nxph4.GLU-2	0	0
		AATTGCTCAACAGGTG	C66-48: Meis2.GABA-5	0	0.821419
		AATTGCTCAACCTGGT_1	C66-7: Foxb1.GLU-2	0	0
		AATTGCTCAACTGGCT	C66-28: Mixed.GABA-2.chow	0	0
		AATTGCTCACCAAAGG	C66-28: Mixed.GABA-2.chow	0	0
		AATTGCTCACCTAAGC	C66-12: Gpr149.GLU-3	0	0
		AATTGCTCACGAATTT	C66-12: Gpr149.GLU-3	0	0
		AATTGCTCAGCATGGA	C66-28: Mixed.GABA-2.chow	0	0
		AATTGCTCAGCTCAAC	C66-16: Mixed.GLU-4	0	0
		AATTGCTCATGAATAG	C66-7: Foxb1.GLU-2	0	0
		AATTGCTCATTCCTCG	C66-29: Vipr2.GABA-2	0	0
		AATTGGACAAACCCTA	C66-28: Mixed.GABA-2.chow	0	0
		AATTGGACAACAGGAT	C66-28: Mixed.GABA-2.chow	0	0
		AATTGGACAATGCCTA	C66-28: Mixed.GABA-2.chow	0	0
		AATTGGACAATTAACC	C66-25: Foxb1.GLU-8	0	0
		AATTGGACACAGCCTG	C66-25: Foxb1.GLU-8	0	0
		AATTGGACACCTACGG	C66-36: Hmcn1.GABA-1	0	0
		AATTGGACACTTGTTC	C66-28: Mixed.GABA-2	0	0
		AATTGGACAGCTTAGC	C66-28: Mixed.GABA-2.chow	0	0
		AATTGGACAGGCTAGA	C66-28: Mixed.GABA-2.chow	0	0
		AATTGGACAGTTTGGC	C66-49: Satb2.GABA-6	0	0
		AATTGGACATCCAGGT	C66-37: Crh.GABA-1	0	0
		AATTGGACATGTTGGC	C66-12: Gpr149.GLU-3	0	0
		AATTGGACATTAAACC	C66-39: Lhx6.GABA-1	0	0
		AATTGGACATTGTCAG_1	C66-43: Nts.GABA-1	0	0
		AATTGGGAGCACTAGT	C66-49: Satb2.GABA-6	0	0
		AATTGGGAGCATTATG	C66-44: Nkx2-4.GABA-3	0	0
		AATTGGGAGCGATAGA	C66-4: Trh.GLU-2	0	0
		AATTGGGAGCTATGAC	C66-28: Mixed.GABA-2.chow	0	0
		AATTGGGAGCTGGCTA	C66-28: Mixed.GABA-2	0	0
		AATTGGGAGGCTACAT	C66-28: Mixed.GABA-2.chow	0	0
		AATTGGGAGGTAACGA	C66-16: Mixed.GLU-4	0	0
		AATTGGGAGTTGGGCC	C66-35: Lef1.GABA-1	0	0
		AATTGTGTCAATGTGC	C66-34: Il1rapl2.GABA-1	0	0
		AATTGTGTCACCAATA	C66-48: Meis2.GABA-5	0	0
		AATTGTGTCCCTCGCA	C66-46: Agrp.GABA-4	0	0
		AATTGTGTCCCTGTTA	C66-28: Mixed.GABA-2.chow	0	0
		AATTGTGTCCGCACAA_1	C66-7: Foxb1.GLU-2	0	0
		AATTGTGTCCGCTAGA	C66-20: Tac2.GLU-5	0	0
		AATTGTGTCGCACACA	C66-8: Lmx1a.GLU-2	0	0
		AATTGTGTCGTCATTT	C66-43: Nts.GABA-1	0	0
		AATTTCCTCGCATTAA	C66-38: Ppp1r17.GABA-1	0	0
		AATTTCCTCTCGCCCA	C66-25: Foxb1.GLU-8	0	0
		AATTTCCTCTTAGCGG	C66-28: Mixed.GABA-2.chow	0	0
		AATTTGCCAAATTCGT	C66-28: Mixed.GABA-2.chow	0	0
		AATTTGCCAACGTGCT	C66-28: Mixed.GABA-2.chow	0	0
		AATTTGCCAAGGTAAC_1	C66-19: Pomc.GLU-5	0	0
		AATTTGCCAATTGAAG	C66-28: Mixed.GABA-2.chow	0	0
		AATTTGCCACAAGCCT_1	C66-12: Gpr149.GLU-3	0	0
		AATTTGCCACACCAAC	C66-30: Onecut2.GABA-2	0	0
		AATTTGCCACCTGCTC	C66-38: Ppp1r17.GABA-1	0	0
		AATTTGCCACCTGGTG	C66-28: Mixed.GABA-2.chow	0	0
		AATTTGCCACTGACTA	C66-46: Agrp.GABA-4	0	0
		AATTTGCCAGTGAACG	C66-25: Foxb1.GLU-8	0	0
		AATTTGCCAGTTTACG	C66-36: Hmcn1.GABA-1	0	0
		AATTTGCCATAACGGG	C66-7: Foxb1.GLU-2	0	0
		AATTTGCCATAATGTC	C66-2: Irx5.GLU-2	0	0
		AATTTGCCATCCTAGA	C66-36: Hmcn1.GABA-1	0	0
		AATTTGCCATTCAGCA	C66-30: Onecut2.GABA-2	0	0
		AATTTGCCATTGGGAG	C66-19: Pomc.GLU-5	0	0
		AATTTGCCATTGTCCT	C66-25: Foxb1.GLU-8	0	0
		AATTTGGTCACGCATG	C66-28: Mixed.GABA-2.chow	0	0
		AATTTGGTCCGTTAAA	C66-7: Foxb1.GLU-2	0	0
		AATTTGGTCCTAGTCC	C66-12: Gpr149.GLU-3	0	0
		AATTTGGTCCTGTTCA	C66-4: Trh.GLU-2	0	0
		AATTTGGTCCTTTACG	C66-30: Onecut2.GABA-2	0	0
		AATTTGGTCGAGGAAC	C66-28: Mixed.GABA-2.chow	0	0
		AATTTGGTCGATTTAG	C66-7: Foxb1.GLU-2	0	0
		AATTTGGTCTGTAAGC	C66-28: Mixed.GABA-2.chow	0	0
		ACAAACTGTACGATTG	C66-43: Nts.GABA-1	0	0
		ACAAACTGTAGCTGGT	C66-28: Mixed.GABA-2.chow	0	0
		ACAAACTGTCACACCC	C66-2: Irx5.GLU-2	0	0
		ACAAACTGTCCTAATC	C66-25: Foxb1.GLU-8	0	0
		ACAAACTGTGTCCAAA_1	C66-35: Lef1.GABA-1	0	0
		ACAAACTGTTAGTACG	C66-43: Nts.GABA-1	0	0
		ACAAACTGTTATGTGG	C66-22: Caprin2.GLU-6	0	0
		ACAAACTGTTGCCTCA	C66-34: Il1rapl2.GABA-1	0	0
		ACAAACTGTTGGATCA	C66-28: Mixed.GABA-2	0	0
		ACAAACTGTTGTTGGA	C66-21: Bace2.GLU-5	0	0
		ACAAACTGTTTCGCGC	C66-29: Vipr2.GABA-2	0	0
		ACAAAGGTCATCCTGC_1	C66-38: Ppp1r17.GABA-1	0	0
		ACAAAGGTCATGCTTT	C66-3: Nxph4.GLU-2	0	0
		ACAAAGGTCCAAGTTA	C66-28: Mixed.GABA-2.chow	0	0
		ACAAAGGTCCTAGTTT	C66-28: Mixed.GABA-2.chow	0	0
		ACAAAGGTCCTTAATC	C66-4: Trh.GLU-2	0	0
		ACAAAGGTCGATATTG	C66-28: Mixed.GABA-2.chow	0	0
		ACAAAGGTCGCTAAGT	C66-28: Mixed.GABA-2.chow	0	0
		ACAAAGGTCGTGCTAG	C66-28: Mixed.GABA-2	0	0
		ACAAAGGTCTCACAAA	C66-34: Il1rapl2.GABA-1	0	0
		ACAACAACAACAACAA	C66-36: Hmcn1.GABA-1	0	0
		ACAACAACAATATGGA	C66-3: Nxph4.GLU-2	0	0
		ACAACAACATTGTGCA	C66-3: Nxph4.GLU-2	0	0
		ACAACACTCATCCTAT	C66-28: Mixed.GABA-2	0	0
		ACAACACTCCCTCAAC	C66-28: Mixed.GABA-2	0	0
		ACAACACTCCCTGGTT	C66-28: Mixed.GABA-2.chow	0	0
		ACAACACTCCTTTACG	C66-3: Nxph4.GLU-2	0	0
		ACAACACTCGGTAACT	C66-28: Mixed.GABA-2.chow	0	0
		ACAACACTCGTTTCGC	C66-34: Il1rapl2.GABA-1	0	1.0212
		ACAACACTCTATGACA	C66-28: Mixed.GABA-2.chow	0	0
		ACAACACTCTATTGTC	C66-44: Nkx2-4.GABA-3	0	0
		ACAACACTCTTAGGGT	C66-28: Mixed.GABA-2.chow	0	0
		ACAACAGAGAACCTAC	C66-28: Mixed.GABA-2.chow	0	0
		ACAACAGAGAGGCTAA	C66-24: Pmch.GLU-7	0	0
		ACAACAGAGCCTAACG	C66-4: Trh.GLU-2	0	0
		ACAACAGAGCGAGGTG	C66-21: Bace2.GLU-5	0	0
		ACAACAGAGCGCCTAA	C66-12: Gpr149.GLU-3	0	0
		ACAACAGAGCGGATAA_1	C66-28: Mixed.GABA-2.chow	0	0
		ACAACAGAGGTAGCTT	C66-28: Mixed.GABA-2.chow	0	0
		ACAACAGAGGTGTTAC	C66-12: Gpr149.GLU-3	0	0
		ACAACAGAGTGACCTG	C66-28: Mixed.GABA-2.chow	0	0
		ACAACAGAGTGCTGTG	C66-40: Hdc.GABA-1	0	0
		ACAACATGTGCATCGG	C66-4: Trh.GLU-2	0	0
		ACACAATGTAACGTGC	C66-30: Onecut2.GABA-2	0	0
		ACACAATGTAGGTTGC	C66-3: Nxph4.GLU-2	0	0
		ACACAATGTGGATGTC	C66-28: Mixed.GABA-2.chow	0	0
		ACACAATGTTAGGCGT	C66-8: Lmx1a.GLU-2	0	0
		ACACAATGTTGCGTAA	C66-44: Nkx2-4.GABA-3	0	1.91403
		ACACAATGTTTACGTC	C66-40: Hdc.GABA-1	0	0
		ACACAATGTTTCAGGA	C66-49: Satb2.GABA-6	0	0
		ACACAATGTTTGGCTT	C66-34: Il1rapl2.GABA-1	0	0
		ACACCTTGTACCGTAA	C66-3: Nxph4.GLU-2	0	0
		ACACCTTGTCAACAAT	C66-46: Agrp.GABA-4	0	0
		ACACCTTGTCCTTAGT	C66-34: Il1rapl2.GABA-1	0	0
		ACACCTTGTCGCATAA	C66-30: Onecut2.GABA-2	0	0
		ACACCTTGTCTTACTA_1	C66-36: Hmcn1.GABA-1	0	0
		ACACCTTGTGCAATGC_1	C66-30: Onecut2.GABA-2	0	0
		ACACCTTGTGCATTAG	C66-28: Mixed.GABA-2	0	0
		ACACCTTGTGTGCAAC	C66-3: Nxph4.GLU-2	0	0
		ACACCTTGTGTTTGTC	C66-46: Agrp.GABA-4	0	0
		ACACCTTGTTAAATGC	C66-12: Gpr149.GLU-3	0	0
		ACACCTTGTTAGCATG	C66-34: Il1rapl2.GABA-1	0	0
		ACACCTTGTTCAAGAT_1	C66-28: Mixed.GABA-2.chow	0	0
		ACACGGACAACGTGCT	C66-25: Foxb1.GLU-8	0	0
		ACACGGACAAGCTTAT	C66-8: Lmx1a.GLU-2	0	0
		ACACGGACACCTATAG	C66-4: Trh.GLU-2	0	0
		ACACGGACAGGAATCG_1	C66-36: Hmcn1.GABA-1	0	0
		ACACGGACATAAACCT	C66-28: Mixed.GABA-2	0	0
		ACACGGACATAATGAG	C66-12: Gpr149.GLU-3	0	0
		ACACGGACATCCCTCA	C66-49: Satb2.GABA-6	0	0
		ACACTAATCACGCCAA	C66-28: Mixed.GABA-2.chow	0	0
		ACACTAATCATGCATA	C66-28: Mixed.GABA-2.chow	0	0
		ACACTAATCCGCACAA	C66-16: Mixed.GLU-4	0	0
		ACACTAATCGGTTCCT	C66-12: Gpr149.GLU-3	0	0
		ACACTAATCTAAGTCA	C66-19: Pomc.GLU-5	0	0
		ACACTAATCTAAGTGC_1	C66-28: Mixed.GABA-2.chow	0	0
		ACACTAATCTCAATTC	C66-25: Foxb1.GLU-8	0	1.10519
		ACACTAATCTGCAAAC	C66-39: Lhx6.GABA-1	0	0
		ACACTAATCTTGTTCG	C66-28: Mixed.GABA-2.chow	0	0
		ACACTAGGTATTACCC	C66-25: Foxb1.GLU-8	0	0
		ACACTAGGTATTTGGG	C66-30: Onecut2.GABA-2	0	0
		ACACTAGGTCAGGCAT	C66-12: Gpr149.GLU-3	0	0
		ACACTAGGTCCAAGAC	C66-12: Gpr149.GLU-3	0	0
		ACACTAGGTCCTCCAA	C66-49: Satb2.GABA-6	0	0
		ACACTAGGTGGACCTG	C66-25: Foxb1.GLU-8	0	0
		ACACTAGGTGGATTCA	C66-12: Gpr149.GLU-3	0	0
		ACACTAGGTTGAGGTC	C66-30: Onecut2.GABA-2	0	0
		ACACTAGGTTTACCGT	C66-28: Mixed.GABA-2.chow	0	0
		ACACTAGGTTTAGTCC	C66-4: Trh.GLU-2	0	0
		ACACTTAAGACTTATG	C66-28: Mixed.GABA-2.chow	0	0
		ACACTTAAGATACTTG	C66-4: Trh.GLU-2	0	0
		ACACTTAAGCACAGCC	C66-28: Mixed.GABA-2.chow	0	0
		ACACTTAAGCATGCAT	C66-28: Mixed.GABA-2.chow	0	0
		ACACTTAAGGAGCACG	C66-28: Mixed.GABA-2.chow	0	0
		ACACTTAAGTAATCCA	C66-25: Foxb1.GLU-8	0	0
		ACACTTAAGTAGCGGG	C66-28: Mixed.GABA-2.chow	0	0
		ACACTTGCAACTAACT	C66-28: Mixed.GABA-2	0	0
		ACACTTGCAATAATCC	C66-44: Nkx2-4.GABA-3	0	0
		ACACTTGCACGTTACA_1	C66-43: Nts.GABA-1	0	0
		ACACTTGCAGGCCTTG	C66-28: Mixed.GABA-2	0	0
		ACACTTGCATAGGCGA_1	C66-28: Mixed.GABA-2.chow	0	0
		ACACTTGCATCATGTG	C66-19: Pomc.GLU-5	0	0
		ACAGCCGGTCAAGACC	C66-25: Foxb1.GLU-8	0	0
		ACAGCCGGTCGACTCC	C66-28: Mixed.GABA-2	0	0
		ACAGCCGGTTGAATCG	C66-19: Pomc.GLU-5	0	0
		ACAGCGCTCAACAAGG	C66-46: Agrp.GABA-4	0	0
		ACAGCGCTCAATACGC	C66-44: Nkx2-4.GABA-3	0	0
		ACAGCGCTCACAGCGC_1	C66-36: Hmcn1.GABA-1	0	0
		ACAGCGCTCACCATTT_1	C66-25: Foxb1.GLU-8	0	0
		ACAGCGCTCAGGTCCA_1	C66-28: Mixed.GABA-2.chow	0	0
		ACAGCGCTCCACCTTA	C66-28: Mixed.GABA-2.chow	0	0
		ACAGCGCTCCAGGTTG	C66-37: Crh.GABA-1	0	0
		ACAGCGCTCCCTCAGT	C66-28: Mixed.GABA-2.chow	0	0
		ACAGCGCTCCTCATCA	C66-28: Mixed.GABA-2.chow	0	0
		ACAGCGCTCCTCGATC	C66-28: Mixed.GABA-2	0	0
		ACAGCGCTCTCGACCT	C66-7: Foxb1.GLU-2	0	0
		ACAGCGCTCTTAGTCT	C66-30: Onecut2.GABA-2	0	0
		ACAGGAATCATTGTTC	C66-28: Mixed.GABA-2.chow	0	0
		ACAGGAATCATTTGCT_1	C66-12: Gpr149.GLU-3	0	0
		ACAGGAATCCGTAAAC	C66-36: Hmcn1.GABA-1	0	0
		ACAGGAATCGCTAAAC	C66-28: Mixed.GABA-2.chow	0	0
		ACAGGAATCGTTTCGC	C66-28: Mixed.GABA-2	0	0
		ACAGGATCACCTACGG	C66-28: Mixed.GABA-2.chow	0	0
		ACAGGATCACTCGCTC	C66-39: Lhx6.GABA-1	0	0
		ACAGGATCACTTCACT	C66-28: Mixed.GABA-2.chow	0	0
		ACAGGATCAGAAACGT	C66-28: Mixed.GABA-2.chow	0	0
		ACAGGATCAGGCAAGC	C66-28: Mixed.GABA-2.chow	0	0
		ACAGGATCAGGTCCTG_1	C66-12: Gpr149.GLU-3	0	0
		ACAGGATCATAAACCT	C66-28: Mixed.GABA-2.chow	0	0
		ACAGGATCATAAAGCA	C66-30: Onecut2.GABA-2	0	0
		ACAGGATCATCCCGCT	C66-8: Lmx1a.GLU-2	0	0
		ACAGGATCATGAATAG_1	C66-29: Vipr2.GABA-2	0	0
		ACAGGATCATTGTTGG	C66-37: Crh.GABA-1	0	0
		ACAGGCTGTAAATTGC	C66-16: Mixed.GLU-4	0	0
		ACAGGCTGTCACACCC	C66-28: Mixed.GABA-2.chow	0	0
		ACAGGCTGTCACGGAT	C66-28: Mixed.GABA-2	0	0
		ACAGGCTGTCATCAAG	C66-28: Mixed.GABA-2.chow	0	0
		ACAGGCTGTCATGCCC	C66-28: Mixed.GABA-2.chow	0	0
		ACAGGCTGTCCGGTTC	C66-28: Mixed.GABA-2.chow	0	0
		ACAGGCTGTGAGCAAG	C66-28: Mixed.GABA-2	0	0
		ACAGGCTGTGCTTTAC_1	C66-28: Mixed.GABA-2.chow	0	0
		ACAGGCTGTGTGTCCC	C66-28: Mixed.GABA-2.chow	0	0
		ACAGGCTGTTAGAGGG	C66-28: Mixed.GABA-2	0	0
		ACAGGCTGTTAGCGTA	C66-28: Mixed.GABA-2.chow	0	0
		ACAGGCTGTTTACGTC	C66-28: Mixed.GABA-2.chow	0	0
		ACAGGTAAGAACCTAC	C66-43: Nts.GABA-1	0	0
		ACAGGTAAGACAACGA	C66-29: Vipr2.GABA-2	0	0
		ACAGGTAAGCACAGCC	C66-46: Agrp.GABA-4	0	0
		ACAGGTAAGCATGGTT_1	C66-34: Il1rapl2.GABA-1	0	0
		ACAGGTAAGCTATGAC	C66-28: Mixed.GABA-2.chow	0	0
		ACAGGTAAGCTTAGTA	C66-28: Mixed.GABA-2.chow	0	0
		ACAGGTAAGGCCATCA	C66-43: Nts.GABA-1	0	0
		ACAGGTAAGGGTGGAT	C66-34: Il1rapl2.GABA-1	0	0
		ACAGGTAAGGTGTCCA	C66-6: Samd3.GLU-2	0	0
		ACAGGTAAGTTTGTCT	C66-25: Foxb1.GLU-8	0	0
		ACAGTATGTCGACTAA	C66-29: Vipr2.GABA-2	0	0
		ACAGTATGTGATGAAA	C66-39: Lhx6.GABA-1	0	0
		ACAGTATGTGCAATGC	C66-30: Onecut2.GABA-2	0	0
		ACAGTATGTGGATTCA	C66-19: Pomc.GLU-5	0	0
		ACAGTATGTGGTTAGC	C66-13: Vcan.GLU-3	0	0
		ACAGTATGTTCGGTAA	C66-28: Mixed.GABA-2.chow	3.04262	0
		ACATAGCTCATGGTGT	C66-39: Lhx6.GABA-1	0	0
		ACATAGCTCATTAGGC_1	C66-28: Mixed.GABA-2.chow	0	0
		ACATAGCTCCAAGTGT	C66-28: Mixed.GABA-2	0	0
		ACATAGCTCCCGCCTA_1	C66-30: Onecut2.GABA-2	0	0
		ACATAGCTCCCGTTTA	C66-49: Satb2.GABA-6	0	0
		ACATAGCTCCTAGTTT	C66-7: Foxb1.GLU-2	0	0
		ACATAGCTCTTTGAGA	C66-28: Mixed.GABA-2.chow	0	0
		ACATCAATCCAGCACA	C66-34: Il1rapl2.GABA-1	0	0
		ACATCAATCCAGGTCA	C66-30: Onecut2.GABA-2	0	0
		ACATCAATCCCTGACT	C66-19: Pomc.GLU-5	0	0
		ACATCAATCCGCCAAA	C66-28: Mixed.GABA-2.chow	0	0
		ACATCAATCCTAGTTT	C66-28: Mixed.GABA-2	0	0
		ACATCAATCCTGTTCA_1	C66-24: Pmch.GLU-7	0	0
		ACATCAATCCTTCGTA	C66-8: Lmx1a.GLU-2	0	0
		ACATCAATCCTTCTAG	C66-28: Mixed.GABA-2.chow	0	0
		ACATCAATCTAAGTCA	C66-25: Foxb1.GLU-8	0	0
		ACATCAATCTAATCAG	C66-8: Lmx1a.GLU-2	0	0
		ACATCATCACCTCAGG	C66-4: Trh.GLU-2	0	0
		ACATCATCAGATTCAT_1	C66-28: Mixed.GABA-2.chow	0	0
		ACATCATCATAGACCC	C66-28: Mixed.GABA-2	0	0
		ACATCATCATTCCTCG	C66-28: Mixed.GABA-2.chow	0	0
		ACATCATCATTGTCCT	C66-8: Lmx1a.GLU-2	0	0
		ACATCATCATTTAAGC	C66-28: Mixed.GABA-2.chow	0	0
		ACATTAGTCAAACTCA	C66-2: Irx5.GLU-2	0	0
		ACATTAGTCACGCATG	C66-19: Pomc.GLU-5	0	0
		ACATTAGTCATCAGTA_1	C66-28: Mixed.GABA-2.chow	0	0
		ACATTAGTCATTAGGC	C66-34: Il1rapl2.GABA-1	0	0
		ACATTAGTCCAGGTCA	C66-12: Gpr149.GLU-3	0	0
		ACATTAGTCCCTGACT	C66-8: Lmx1a.GLU-2	0	0
		ACATTAGTCCGCCAAA_1	C66-4: Trh.GLU-2	0	0
		ACATTAGTCCGTTAAA	C66-28: Mixed.GABA-2.chow	0	0
		ACATTAGTCCTTCTAG	C66-34: Il1rapl2.GABA-1	0	0
		ACATTAGTCGCTAGAT	C66-28: Mixed.GABA-2.chow	0	0
		ACATTAGTCGGGCCAT	C66-28: Mixed.GABA-2.chow	0	0
		ACATTAGTCGTTCACC_1	C66-3: Nxph4.GLU-2	0	0
		ACATTAGTCTAAGGTC	C66-43: Nts.GABA-1	0	0
		ACATTAGTCTCACTAT	C66-29: Vipr2.GABA-2	0	0
		ACATTAGTCTTTGTAC	C66-28: Mixed.GABA-2	0	0
		ACATTGCAGACAGGTA	C66-28: Mixed.GABA-2.chow	0	0
		ACATTGCAGACTTATG	C66-28: Mixed.GABA-2	0	0
		ACATTGCAGCACAGCC	C66-34: Il1rapl2.GABA-1	0	0
		ACATTGCAGCGCATTG	C66-28: Mixed.GABA-2.chow	0	0
		ACATTGCAGCGCTCAA	C66-28: Mixed.GABA-2.chow	0	0
		ACATTGCAGCTATATG	C66-36: Hmcn1.GABA-1	0	0
		ACATTGCAGCTGGAAA	C66-28: Mixed.GABA-2.chow	0	0
		ACATTGCAGGAAGTAT	C66-46: Agrp.GABA-4	0	0
		ACATTGCAGGTCCTAG	C66-4: Trh.GLU-2	0	0
		ACATTGCAGGTTAGAG	C66-28: Mixed.GABA-2.chow	0	0
		ACATTGCAGGTTTACA	C66-28: Mixed.GABA-2.chow	0	0
		ACCAAACTCCAATAGC	C66-30: Onecut2.GABA-2	0	0
		ACCAAACTCCACAATA	C66-28: Mixed.GABA-2.chow	0	0
		ACCAAACTCCCTGGAA	C66-28: Mixed.GABA-2.chow	0	0
		ACCAAACTCCTTAAGA	C66-28: Mixed.GABA-2.chow	0	0
		ACCAAACTCCTTTACG_1	C66-28: Mixed.GABA-2.chow	0	0
		ACCAAACTCGTTACAA	C66-24: Pmch.GLU-7	0	0
		ACCAAACTCTCGCCCA	C66-46: Agrp.GABA-4	0	0
		ACCAAGCGTAACGAGG	C66-12: Gpr149.GLU-3	0	0
		ACCAAGCGTAGCTGCG	C66-25: Foxb1.GLU-8	0	0
		ACCAAGCGTGCTTAGA	C66-19: Pomc.GLU-5	0	0
		ACCAAGCGTTAGGCGT	C66-28: Mixed.GABA-2	0	0
		ACCAAGCGTTGTGATG	C66-28: Mixed.GABA-2	0	0
		ACCAAGCGTTTCGCGC	C66-21: Bace2.GLU-5	0	0
		ACCAAGTTCAATTACG	C66-36: Hmcn1.GABA-1	0	0
		ACCAAGTTCACGCATG	C66-28: Mixed.GABA-2.chow	0	0
		ACCAAGTTCCTAAATG	C66-28: Mixed.GABA-2.chow	0	0
		ACCAAGTTCGCTATAA	C66-28: Mixed.GABA-2.chow	0	0
		ACCAAGTTCGTACCGA_1	C66-29: Vipr2.GABA-2	0	0
		ACCAAGTTCTAGCGAT	C66-43: Nts.GABA-1	0	0
		ACCAAGTTCTCACTCA	C66-28: Mixed.GABA-2.chow	0	0
		ACCAAGTTCTCCTCTT	C66-3: Nxph4.GLU-2	0	0
		ACCAAGTTCTTAGCCC	C66-19: Pomc.GLU-5	0	0
		ACCAATATCACAAGCT	C66-28: Mixed.GABA-2.chow	0	0
		ACCAATATCACCAATA	C66-4: Trh.GLU-2	0	0
		ACCAATATCCCATAGG	C66-28: Mixed.GABA-2.chow	0	0
		ACCAATATCCCTCTAA	C66-12: Gpr149.GLU-3	0	0
		ACCAATATCCTAAATG	C66-28: Mixed.GABA-2.chow	0	0
		ACCAATATCGTGCTAG_1	C66-16: Mixed.GLU-4	0	0
		ACCAATATCTCACATT	C66-28: Mixed.GABA-2.chow	0	0
		ACCAATATCTGTGCAG	C66-49: Satb2.GABA-6	0	0
		ACCAATATCTTCAATC	C66-28: Mixed.GABA-2	0	0
		ACCAATATCTTGATGA	C66-19: Pomc.GLU-5	0	0
		ACCACACCAATTGACT	C66-28: Mixed.GABA-2.chow	2.68013	0
		ACCACACCAGCAACAG	C66-12: Gpr149.GLU-3	0	0
		ACCACACCAGTACCGT	C66-48: Meis2.GABA-5	0	0
		ACCACACCATCCATCT	C66-8: Lmx1a.GLU-2	0	0
		ACCACACCATGAAATG	C66-28: Mixed.GABA-2.chow	0	0
		ACCACACCATGCTTAG	C66-28: Mixed.GABA-2	0	0
		ACCACACCATGTCAAT	C66-12: Gpr149.GLU-3	0	0
		ACCACACCATTAAACC	C66-12: Gpr149.GLU-3	0	0
		ACCACATAGATGGACA	C66-28: Mixed.GABA-2	0	0
		ACCACATAGCCGCTAA	C66-30: Onecut2.GABA-2	0	0
		ACCACATAGCGCCTTT	C66-12: Gpr149.GLU-3	0	0
		ACCACATAGCTTTGGG	C66-2: Irx5.GLU-2	0	0
		ACCACATAGGCCTAAT	C66-28: Mixed.GABA-2.chow	0	0
		ACCACATAGTTATGTG	C66-2: Irx5.GLU-2	0	0
		ACCAGCTCAAGTGTTT	C66-36: Hmcn1.GABA-1	0	0
		ACCAGCTCACCTCGCT	C66-34: Il1rapl2.GABA-1	0	0
		ACCAGCTCAGGGAGGA	C66-4: Trh.GLU-2	0	0
		ACCAGCTCATCATGGC	C66-16: Mixed.GLU-4	0	0
		ACCAGGACACCAAAGG	C66-4: Trh.GLU-2	0	0
		ACCAGGACACCATATG	C66-28: Mixed.GABA-2.chow	0	0
		ACCAGGACACCCTCAC	C66-34: Il1rapl2.GABA-1	0	0
		ACCAGGACAGCAAATA	C66-4: Trh.GLU-2	0	0
		ACCAGGACAGCACCAT	C66-28: Mixed.GABA-2.chow	0	0
		ACCAGGACAGCTACGT	C66-28: Mixed.GABA-2	0	0
		ACCAGGACAGGCAAGC	C66-21: Bace2.GLU-5	0	0
		ACCAGGACAGGCCAAA	C66-30: Onecut2.GABA-2	0	0
		ACCAGGACAGGCTAGA	C66-28: Mixed.GABA-2.chow	0	0
		ACCAGGACATAAGGAC	C66-19: Pomc.GLU-5	0	0
		ACCAGGACATAAGTTC	C66-16: Mixed.GLU-4	0	0
		ACCAGGACATTAAAGG	C66-12: Gpr149.GLU-3	0	0
		ACCAGGCTCAAAGGCA	C66-28: Mixed.GABA-2.chow	0	0
		ACCAGGCTCACTAGGT	C66-28: Mixed.GABA-2.chow	0	0
		ACCAGGCTCATAGACC	C66-22: Caprin2.GLU-6	0	0
		ACCAGGCTCGGCCAGT	C66-28: Mixed.GABA-2.chow	0	0
		ACCAGGCTCTCCTCAA	C66-34: Il1rapl2.GABA-1	0	0
		ACCAGGCTCTGTTCAT	C66-49: Satb2.GABA-6	0	0
		ACCAGGGAGAATGACG	C66-28: Mixed.GABA-2.chow	0	0
		ACCAGGGAGACAAGTG	C66-28: Mixed.GABA-2.chow	0	0
		ACCAGGGAGCTTAGCG	C66-6: Samd3.GLU-2	0	0
		ACCAGGGAGCTTGCTC	C66-49: Satb2.GABA-6	0	0
		ACCAGGGAGGCATGAA	C66-19: Pomc.GLU-5	0	0
		ACCAGGGAGGCATTAC	C66-46: Agrp.GABA-4	0	0
		ACCAGGGAGGTCCGTA	C66-28: Mixed.GABA-2	0	0
		ACCAGGGAGGTCTTGG	C66-2: Irx5.GLU-2	0	0
		ACCAGGGAGTAGGCGG	C66-28: Mixed.GABA-2	0	0
		ACCAGGGAGTGACCTG	C66-16: Mixed.GLU-4	0	0
		ACCAGGGAGTTCCTCA	C66-25: Foxb1.GLU-8	0	0
		ACCAGGGAGTTGCCTC	C66-12: Gpr149.GLU-3	0	0
		ACCATAATCATCCTCA	C66-28: Mixed.GABA-2.chow	0	0
		ACCATAATCATGTGGT	C66-25: Foxb1.GLU-8	0	0
		ACCATAATCCCGTTAC_1	C66-28: Mixed.GABA-2.chow	0	0
		ACCATAATCCCTGGTT	C66-25: Foxb1.GLU-8	0	0
		ACCATAATCCTAGTTT	C66-19: Pomc.GLU-5	0	0
		ACCATAATCTCACTCA	C66-43: Nts.GABA-1	0	0
		ACCATAATCTTGAGGT	C66-12: Gpr149.GLU-3	0	0
		ACCATAATCTTGTTCG	C66-28: Mixed.GABA-2.chow	0	0
		ACCATTAAGAACAAGT	C66-35: Lef1.GABA-1	0	0
		ACCATTAAGAGGGACT	C66-12: Gpr149.GLU-3	0	0
		ACCATTAAGCAAGATG	C66-48: Meis2.GABA-5	0	0
		ACCATTAAGCGCTAAT	C66-43: Nts.GABA-1	0	0
		ACCATTAAGCTATATG	C66-49: Satb2.GABA-6	0	0
		ACCATTAAGCTATGAC	C66-28: Mixed.GABA-2.chow	0	0
		ACCATTAAGTAACCCG	C66-46: Agrp.GABA-4	0	0
		ACCATTAAGTATCGCG	C66-12: Gpr149.GLU-3	0	0
		ACCATTAAGTCCTTCA	C66-35: Lef1.GABA-1	0	0
		ACCCAACCAACTGGCT	C66-35: Lef1.GABA-1	0	0
		ACCCAACCAAGGTGCA	C66-37: Crh.GABA-1	0	0
		ACCCAACCAATTAAGG_1	C66-28: Mixed.GABA-2.chow	0	0
		ACCCAACCACCGGCTA	C66-12: Gpr149.GLU-3	0	0
		ACCCAACCAGCATGAG	C66-34: Il1rapl2.GABA-1	0	0
		ACCCAACCATAGTCAT	C66-19: Pomc.GLU-5	0	0
		ACCCAACCATCGTTCT	C66-34: Il1rapl2.GABA-1	0	0
		ACCCAACCATGAGTTT	C66-12: Gpr149.GLU-3	0	0
		ACCCAACCATTGTCCT	C66-49: Satb2.GABA-6	0	0
		ACCCAGGGTACCGGAT	C66-37: Crh.GABA-1	0	0
		ACCCAGGGTCATGCAA	C66-30: Onecut2.GABA-2	0	0
		ACCCAGGGTGAATCGC	C66-34: Il1rapl2.GABA-1	0	0
		ACCCAGGGTGCATTAG	C66-34: Il1rapl2.GABA-1	0	0
		ACCCAGGGTTAAGGTT	C66-38: Ppp1r17.GABA-1	0	0
		ACCCAGGGTTGTTGCT	C66-4: Trh.GLU-2	0	0
		ACCCAGGGTTTCGCGC	C66-28: Mixed.GABA-2.chow	0	0
		ACCCGCTGTACAAAGA	C66-49: Satb2.GABA-6	0	0
		ACCCGCTGTGACATAT	C66-28: Mixed.GABA-2	0	0
		ACCCGCTGTGATTACG	C66-3: Nxph4.GLU-2	0	0
		ACCCGCTGTTGCCTCA	C66-34: Il1rapl2.GABA-1	0	0
		ACCCGCTGTTGTCATC	C66-28: Mixed.GABA-2.chow	0	0
		ACCCGGTAGCTCCTTA	C66-34: Il1rapl2.GABA-1	0	0
		ACCCGGTAGCTCGCTT	C66-4: Trh.GLU-2	0	0
		ACCCGGTAGGTAGCTT	C66-39: Lhx6.GABA-1	0	0
		ACCCGGTAGTGGCGGA	C66-42: Lhx8.GABA-1	0	0
		ACCCGTAAGGAACCGG	C66-12: Gpr149.GLU-3	0	0
		ACCCGTAAGGAACGGT	C66-49: Satb2.GABA-6	0	0
		ACCCGTAAGGCCGGAA	C66-2: Irx5.GLU-2	0	0
		ACCCGTAAGTGCTGTG	C66-29: Vipr2.GABA-2	0	0
		ACCCTCCCAAATGCCC_1	C66-28: Mixed.GABA-2.chow	0	0
		ACCCTCCCAATGCCTA	C66-34: Il1rapl2.GABA-1	0	0
		ACCCTCCCACCTGGTG	C66-28: Mixed.GABA-2.chow	0	0
		ACCCTCCCACGTAATT	C66-4: Trh.GLU-2	0	0
		ACCCTCCCACGTGCTG	C66-43: Nts.GABA-1	0	0
		ACCCTCCCATGAATAG	C66-46: Agrp.GABA-4	0	0
		ACCCTCCCATGAGTTT	C66-12: Gpr149.GLU-3	0	0
		ACCCTGTTCAGGTCCA	C66-28: Mixed.GABA-2.chow	0	0
		ACCCTGTTCATCCTAT	C66-28: Mixed.GABA-2.chow	0	0
		ACCCTGTTCATTGCAA	C66-30: Onecut2.GABA-2	0	0
		ACCCTGTTCCAAACAC	C66-12: Gpr149.GLU-3	0	0
		ACCCTGTTCCACCCTG	C66-28: Mixed.GABA-2.chow	0	0
		ACCCTGTTCCCTGTTA	C66-28: Mixed.GABA-2.chow	0	0
		ACCCTGTTCGCATCCT	C66-29: Vipr2.GABA-2	0	0
		ACCCTGTTCGGTCAAT_1	C66-25: Foxb1.GLU-8	0	0
		ACCCTGTTCGGTTCCT	C66-30: Onecut2.GABA-2	0	0
		ACCCTGTTCTCAATTC	C66-16: Mixed.GLU-4	0	0
		ACCCTGTTCTCGACCT	C66-25: Foxb1.GLU-8	0	0
		ACCCTGTTCTGGCATG	C66-28: Mixed.GABA-2.chow	0	0
		ACCGAAGCAAGGCCAA	C66-28: Mixed.GABA-2	0	0
		ACCGAAGCAAGGTAAC	C66-28: Mixed.GABA-2.chow	0	0
		ACCGAAGCACTCAACA	C66-30: Onecut2.GABA-2	0	0
		ACCGAAGCAGAATGAC	C66-28: Mixed.GABA-2.chow	0	0
		ACCGAAGCAGCACCAT	C66-30: Onecut2.GABA-2	0	0
		ACCGAAGCAGGAACTG	C66-2: Irx5.GLU-2	0	0
		ACCGAAGCAGGCAAGC	C66-28: Mixed.GABA-2.chow	0	0
		ACCGAAGCAGGTCCTG	C66-40: Hdc.GABA-1	0	0
		ACCGAAGCATCTAGCA	C66-28: Mixed.GABA-2.chow	0	0
		ACCGAAGCATGTTGCA	C66-28: Mixed.GABA-2.chow	0	0
		ACCGCAATCAAACTCA	C66-34: Il1rapl2.GABA-1	0	0
		ACCGCAATCATGCTCC	C66-28: Mixed.GABA-2	0	0
		ACCGCAATCATGGCCA	C66-12: Gpr149.GLU-3	0	0
		ACCGCAATCCAATTAG	C66-28: Mixed.GABA-2.chow	0	0
		ACCGCAATCGAGGAGT	C66-12: Gpr149.GLU-3	0	0
		ACCGCAATCTTGCAGG	C66-28: Mixed.GABA-2.chow	0	0
		ACCGGCTAGGGCTAAA	C66-12: Gpr149.GLU-3	0	0
		ACCGGCTAGGTTTGAC	C66-3: Nxph4.GLU-2	0.779809	0
		ACCGGCTAGTGAGGTA_1	C66-7: Foxb1.GLU-2	0	0
		ACCGGCTAGTTACTTC	C66-12: Gpr149.GLU-3	0	0
		ACCGGCTAGTTATGGC	C66-16: Mixed.GLU-4	0	0
		ACCGGCTAGTTCCCAC	C66-2: Irx5.GLU-2	0	0
		ACCGGTTCAAACGGGC	C66-46: Agrp.GABA-4	0	0
		ACCGGTTCAAGGTCGA	C66-12: Gpr149.GLU-3	0	0
		ACCGGTTCAGGACACA	C66-34: Il1rapl2.GABA-1	0	0
		ACCGGTTCAGGCTAAG	C66-28: Mixed.GABA-2	0	0
		ACCGGTTCATAGCTGC	C66-28: Mixed.GABA-2.chow	0	0
		ACCGGTTCATAGTCAT	C66-12: Gpr149.GLU-3	0	0
		ACCGGTTCATTATCCC	C66-28: Mixed.GABA-2	0	0
		ACCTAAATCAATGACC	C66-30: Onecut2.GABA-2	0	0
		ACCTAAATCAATGTGC	C66-28: Mixed.GABA-2	0	0
		ACCTAAATCACTAGGT	C66-28: Mixed.GABA-2.chow	0	0
		ACCTAAATCAGTGAAG	C66-34: Il1rapl2.GABA-1	0	0
		ACCTAAATCCAGGTCA	C66-24: Pmch.GLU-7	0	0
		ACCTAAATCCCGCAAA	C66-34: Il1rapl2.GABA-1	0	0
		ACCTAAATCCCTCTAA	C66-28: Mixed.GABA-2.chow	0	0
		ACCTAAATCTAAGTCA_1	C66-12: Gpr149.GLU-3	0	0
		ACCTAAATCTACCTCA	C66-28: Mixed.GABA-2.chow	0	0
		ACCTAAATCTCGACCT	C66-30: Onecut2.GABA-2	0	0
		ACCTAAGGTAACTACG	C66-28: Mixed.GABA-2.chow	0	0
		ACCTAAGGTAATCGGC_1	C66-30: Onecut2.GABA-2	0	0
		ACCTAAGGTAATGGCC_1	C66-19: Pomc.GLU-5	0	0
		ACCTAAGGTACAAAGA	C66-28: Mixed.GABA-2.chow	0	0
		ACCTAAGGTAGACAAA	C66-28: Mixed.GABA-2.chow	0	0
		ACCTAAGGTCATTACC	C66-49: Satb2.GABA-6	0	0
		ACCTAAGGTCATTGTC	C66-16: Mixed.GLU-4	0	0
		ACCTAAGGTCTAGCTT	C66-30: Onecut2.GABA-2	0	0
		ACCTAAGGTGCTAGCG	C66-12: Gpr149.GLU-3	0	0
		ACCTAAGGTGGGAACA	C66-28: Mixed.GABA-2.chow	0	0
		ACCTAAGGTTTATCGC_1	C66-22: Caprin2.GLU-6	0	0
		ACCTAAGGTTTGTTGC	C66-3: Nxph4.GLU-2	0	0
		ACCTACCTCAATCTCT_1	C66-34: Il1rapl2.GABA-1	0	0
		ACCTACCTCACCAATA	C66-4: Trh.GLU-2	0	0
		ACCTACCTCACGTTAA	C66-28: Mixed.GABA-2.chow	0	0
		ACCTACCTCAGCTAAC	C66-3: Nxph4.GLU-2	0	0
		ACCTACCTCATGGTTA	C66-12: Gpr149.GLU-3	0	0
		ACCTACCTCATTAGGC	C66-28: Mixed.GABA-2.chow	0	0
		ACCTACCTCCAGGGAG	C66-39: Lhx6.GABA-1	0	0
		ACCTACCTCCCTCAAC	C66-21: Bace2.GLU-5	0	0
		ACCTACCTCCGCAAGC	C66-28: Mixed.GABA-2.chow	0	0
		ACCTACCTCCTTAAGA	C66-28: Mixed.GABA-2.chow	0	0
		ACCTACCTCCTTCAAT	C66-12: Gpr149.GLU-3	0	0
		ACCTACCTCGAAGCGG	C66-46: Agrp.GABA-4	0	0
		ACCTACCTCGATTTGA	C66-28: Mixed.GABA-2.chow	0	0
		ACCTACCTCGCTATGG	C66-35: Lef1.GABA-1	0	0
		ACCTACCTCGGGACCT	C66-28: Mixed.GABA-2	0	0
		ACCTACCTCTATGACA	C66-36: Hmcn1.GABA-1	0	0
		ACCTACCTCTTGTTCG	C66-28: Mixed.GABA-2.chow	0	0
		ACCTCACTCACCAATA	C66-28: Mixed.GABA-2.chow	0	0
		ACCTCACTCACTTCAT_1	C66-25: Foxb1.GLU-8	0	0
		ACCTCACTCATAACCA	C66-7: Foxb1.GLU-2	0	0
		ACCTCACTCATCCACC	C66-34: Il1rapl2.GABA-1	0	0
		ACCTCACTCGAGGTGG	C66-34: Il1rapl2.GABA-1	0	0
		ACCTCACTCGATTTAG	C66-28: Mixed.GABA-2	0	0
		ACCTCACTCGGCTAGC	C66-28: Mixed.GABA-2.chow	0	0
		ACCTCACTCGTTAAGC	C66-30: Onecut2.GABA-2	0	0
		ACCTCACTCTTAGCGG	C66-40: Hdc.GABA-1	0	0
		ACCTCACTCTTTAGGA	C66-30: Onecut2.GABA-2	0	0
		ACCTGGATCCAGGTTG	C66-28: Mixed.GABA-2.chow	0	0
		ACCTGGATCCGCCAAA	C66-28: Mixed.GABA-2.chow	0	0
		ACCTGGATCCTGTTCA	C66-2: Irx5.GLU-2	0	0
		ACCTGGATCCTTCGTA	C66-28: Mixed.GABA-2.chow	0	0
		ACCTGGATCGAGCTAT	C66-25: Foxb1.GLU-8	0	0
		ACCTGGATCGGGCCAT	C66-28: Mixed.GABA-2.chow	0	0
		ACCTGGTCAAACCTAT	C66-16: Mixed.GLU-4	0	0
		ACCTGGTCAAATTGCT	C66-38: Ppp1r17.GABA-1	0	0
		ACCTGGTCAACAGGAT	C66-28: Mixed.GABA-2.chow	0	0
		ACCTGGTCAATATAGG	C66-49: Satb2.GABA-6	0	0
		ACCTGGTCACTAAGTT	C66-28: Mixed.GABA-2	0	0
		ACCTGGTCACTTCACT	C66-44: Nkx2-4.GABA-3	0	0
		ACCTGGTCACTTCATC_1	C66-25: Foxb1.GLU-8	0	0
		ACCTGGTCAGCAGGTA	C66-28: Mixed.GABA-2	0	0
		ACCTGGTCAGCGCTTG	C66-4: Trh.GLU-2	0	0
		ACCTGGTCAGGCGATA	C66-13: Vcan.GLU-3	0	0
		ACCTGGTCATATAACC	C66-28: Mixed.GABA-2.chow	0	0
		ACCTGGTCATCACAGC	C66-29: Vipr2.GABA-2	0	0
		ACCTGGTCATTAAGTC	C66-28: Mixed.GABA-2.chow	0	0
		ACCTGTTGTATTGTCC	C66-28: Mixed.GABA-2.chow	0	0
		ACCTGTTGTCGACTCC	C66-16: Mixed.GLU-4	0	0
		ACCTGTTGTCTTACTA	C66-28: Mixed.GABA-2.chow	0	0
		ACCTGTTGTGTCACGG	C66-28: Mixed.GABA-2.chow	0	0
		ACCTGTTGTTACAAAC	C66-28: Mixed.GABA-2.chow	0	0
		ACCTGTTGTTGCACGG_1	C66-40: Hdc.GABA-1	0	0
		ACCTGTTGTTGGATAT	C66-28: Mixed.GABA-2.chow	0	0
		ACCTTCATCACACAGT	C66-29: Vipr2.GABA-2	0	0
		ACCTTCATCCAACTGG	C66-28: Mixed.GABA-2	0	0
		ACCTTCATCCACCCTG_1	C66-28: Mixed.GABA-2.chow	0	0
		ACCTTCATCCCAGTAG	C66-44: Nkx2-4.GABA-3	0	0.676665
		ACCTTCATCCCGCCTA	C66-46: Agrp.GABA-4	0	0
		ACCTTCATCCCGTTTA	C66-28: Mixed.GABA-2.chow	0	0
		ACCTTCATCCTCAGTC	C66-7: Foxb1.GLU-2	0	0
		ACCTTCATCGAGGAGT	C66-28: Mixed.GABA-2.chow	0	0
		ACCTTCATCGCCTGTT	C66-25: Foxb1.GLU-8	0	0
		ACCTTCATCGCTATGG	C66-30: Onecut2.GABA-2	0	0
		ACCTTCATCGGCTAGC	C66-28: Mixed.GABA-2.chow	0	0
		ACCTTCATCTCACATT	C66-28: Mixed.GABA-2.chow	0	0
		ACCTTCATCTTGCAGG	C66-28: Mixed.GABA-2.chow	0	0
		ACCTTCCAGGGACGCA	C66-35: Lef1.GABA-1	0	0
		ACCTTCCAGTTAGAGG	C66-35: Lef1.GABA-1	0	0
		ACCTTGCTCAATTGGC	C66-16: Mixed.GLU-4	0	0
		ACCTTGCTCCTCAGCT	C66-28: Mixed.GABA-2.chow	0	0
		ACCTTGCTCGCAATCG_1	C66-34: Il1rapl2.GABA-1	0	0
		ACCTTGCTCGGTAACT_1	C66-4: Trh.GLU-2	0	0
		ACCTTGCTCTAGCTTT	C66-43: Nts.GABA-1	0	0
		ACCTTGCTCTCACTAT	C66-4: Trh.GLU-2	0	0
		ACCTTGTGTAATCCCT	C66-19: Pomc.GLU-5	0	0
		ACCTTGTGTACAAAGA	C66-28: Mixed.GABA-2.chow	0	0
		ACCTTGTGTACGGGTT	C66-34: Il1rapl2.GABA-1	0	0
		ACCTTGTGTGCTCCGT	C66-48: Meis2.GABA-5	0	0
		ACCTTGTGTGGATTAT	C66-8: Lmx1a.GLU-2	0	0
		ACCTTGTGTTCACCCA	C66-43: Nts.GABA-1	0	0
		ACCTTGTGTTGAAGCC	C66-30: Onecut2.GABA-2	0	0
		ACCTTGTGTTGGCGTG	C66-28: Mixed.GABA-2.chow	0	0
		ACCTTGTGTTGTCATC	C66-28: Mixed.GABA-2.chow	0	0
		ACGAACAAGACAGGTA	C66-28: Mixed.GABA-2.chow	0	0
		ACGAACAAGCAGGTTT	C66-28: Mixed.GABA-2.chow	0	0
		ACGAACAAGCGCCTTT	C66-28: Mixed.GABA-2.chow	0	0
		ACGAACAAGCGTGCGT	C66-28: Mixed.GABA-2	0	0
		ACGAACAAGGATTTGC	C66-29: Vipr2.GABA-2	0	0
		ACGAACAAGGCGCTTA	C66-43: Nts.GABA-1	0	0
		ACGAACAAGTGAACGA	C66-30: Onecut2.GABA-2	0	0
		ACGAACAAGTTATGGC	C66-20: Tac2.GLU-5	0	0
		ACGAACAAGTTCCTGC	C66-28: Mixed.GABA-2	0	0
		ACGAAGTCAAATATCC	C66-35: Lef1.GABA-1	0	0
		ACGAAGTCAAGTCGCT	C66-29: Vipr2.GABA-2	0	0
		ACGAAGTCAATGCGCT	C66-49: Satb2.GABA-6	0	0
		ACGAAGTCACCTGGTG	C66-28: Mixed.GABA-2.chow	0	0
		ACGAAGTCAGCAAGGC	C66-26: Prkch.GLU-8	0	0
		ACGAAGTCAGTACCGT	C66-2: Irx5.GLU-2	0	0
		ACGAAGTCATAAACCT	C66-28: Mixed.GABA-2.chow	0	0
		ACGAAGTCATAGCTTG	C66-30: Onecut2.GABA-2	0	0
		ACGAAGTCATTGTCCT	C66-28: Mixed.GABA-2.chow	0	0
		ACGAAGTCATTGTGTG	C66-28: Mixed.GABA-2.chow	0	0
		ACGAATCTCACAGGAA	C66-30: Onecut2.GABA-2	0	0
		ACGAATCTCACTAAGC	C66-35: Lef1.GABA-1	0	0
		ACGAATCTCACTTTAC	C66-30: Onecut2.GABA-2	0	0
		ACGAATCTCCTTCAAT	C66-12: Gpr149.GLU-3	0	0
		ACGAATCTCGAGGTGG	C66-39: Lhx6.GABA-1	0	0
		ACGAATCTCGGCTAGC	C66-34: Il1rapl2.GABA-1	0	0
		ACGAATCTCTTGGATA	C66-12: Gpr149.GLU-3	0	0
		ACGACAAAGAAGGTGC	C66-28: Mixed.GABA-2.chow	0	0
		ACGACAAAGCTCCTAC	C66-28: Mixed.GABA-2.chow	0	0
		ACGACAAAGGCTGTCA	C66-19: Pomc.GLU-5	0	0
		ACGACAAAGGTTTGCG	C66-28: Mixed.GABA-2.chow	0	0
		ACGACAAAGTCACTCC	C66-28: Mixed.GABA-2.chow	0	0
		ACGACAAAGTCTCACC	C66-26: Prkch.GLU-8	0	0
		ACGACAAAGTTATTCC	C66-28: Mixed.GABA-2.chow	0	0
		ACGACTTAGCAATAGG	C66-43: Nts.GABA-1	0	0
		ACGACTTAGCATGCAT	C66-25: Foxb1.GLU-8	0	0
		ACGACTTAGCGCAATT	C66-3: Nxph4.GLU-2	0	0
		ACGACTTAGGGACTAA	C66-28: Mixed.GABA-2.chow	0	0
		ACGACTTAGGTTACGT	C66-28: Mixed.GABA-2.chow	0	0
		ACGACTTAGTAACCCG	C66-30: Onecut2.GABA-2	0	0
		ACGACTTAGTATTGTG	C66-12: Gpr149.GLU-3	0	0
		ACGACTTAGTCATTAG	C66-28: Mixed.GABA-2.chow	0	0
		ACGACTTAGTGAACAG	C66-12: Gpr149.GLU-3	0	0
		ACGACTTAGTTGGGCC	C66-4: Trh.GLU-2	0	0
		ACGAGTAAGCACTAGT	C66-3: Nxph4.GLU-2	0	0
		ACGAGTAAGCATGACT	C66-12: Gpr149.GLU-3	0	0
		ACGAGTAAGCTGTCAG	C66-28: Mixed.GABA-2.chow	0	0
		ACGAGTAAGGACCGCT	C66-19: Pomc.GLU-5	0	0
		ACGAGTAAGGTGAAAT	C66-41: Tbx3.GABA-1	0	0
		ACGATTCAGATAACCC	C66-7: Foxb1.GLU-2	0	0
		ACGATTCAGATGGAGC_1	C66-28: Mixed.GABA-2	0	0
		ACGATTCAGCATTATG	C66-38: Ppp1r17.GABA-1	0	0
		ACGATTCAGCTAATCA	C66-46: Agrp.GABA-4	0	0
		ACGATTCAGGAACCAA_1	C66-28: Mixed.GABA-2.chow	0	0
		ACGATTCAGGCAAGTA	C66-28: Mixed.GABA-2.chow	0	0
		ACGATTCAGGCCCAGT	C66-19: Pomc.GLU-5	0	0
		ACGATTCAGTAGCTTA	C66-36: Hmcn1.GABA-1	0	0
		ACGATTCAGTGAGCGG	C66-28: Mixed.GABA-2	0	0
		ACGATTCAGTGTTGCG	C66-21: Bace2.GLU-5	0	0
		ACGATTCAGTTTGGGT	C66-19: Pomc.GLU-5	0	0
		ACGCAAGCAAATGCCC_1	C66-4: Trh.GLU-2	0	0
		ACGCAAGCAAGACTCC	C66-36: Hmcn1.GABA-1	0	0
		ACGCAAGCACAATGTT	C66-12: Gpr149.GLU-3	0	0
		ACGCAAGCACCATATG	C66-16: Mixed.GLU-4	0	0
		ACGCAAGCACGAATTT	C66-26: Prkch.GLU-8	0	0
		ACGCAAGCAGAACCGA_1	C66-4: Trh.GLU-2	0	0
		ACGCAAGCAGCCTGCA	C66-29: Vipr2.GABA-2	0	0
		ACGCAAGCATGAAGTA_1	C66-35: Lef1.GABA-1	0	0
		ACGCAAGCATGGTTAT	C66-12: Gpr149.GLU-3	0.92033	0
		ACGCACGGTAGCCATA	C66-28: Mixed.GABA-2	0	0
		ACGCACGGTAGTTAAC	C66-12: Gpr149.GLU-3	0	0
		ACGCACGGTGGTTCTT	C66-28: Mixed.GABA-2.chow	0	0
		ACGCACGGTTGCACGG	C66-28: Mixed.GABA-2.chow	0	0
		ACGCCACAGAACAAGT	C66-28: Mixed.GABA-2.chow	0	0
		ACGCCACAGACAGGCG	C66-6: Samd3.GLU-2	0	0
		ACGCCACAGACTTATG	C66-28: Mixed.GABA-2.chow	0	0
		ACGCCACAGATAGACG	C66-7: Foxb1.GLU-2	0	0
		ACGCCACAGCGTGCAC	C66-34: Il1rapl2.GABA-1	0	0
		ACGCCACAGGCGGATG	C66-28: Mixed.GABA-2.chow	0	0
		ACGCCACAGGGACCTC	C66-7: Foxb1.GLU-2	0	0
		ACGCCACAGGGCTTTG	C66-8: Lmx1a.GLU-2	0	0
		ACGCCACAGTCCTGAG	C66-12: Gpr149.GLU-3	0	0
		ACGCCACAGTGCACGC	C66-8: Lmx1a.GLU-2	0	0
		ACGCCACAGTTAGACC	C66-3: Nxph4.GLU-2	0	0
		ACGCCTAAGAATCGCT	C66-25: Foxb1.GLU-8	0	0
		ACGCCTAAGCACAGCC	C66-48: Meis2.GABA-5	0	0
		ACGCCTAAGCAGCTCA	C66-28: Mixed.GABA-2.chow	0	0
		ACGCCTAAGCGAGTAA	C66-35: Lef1.GABA-1	0	0
		ACGCCTAAGCTAATTG	C66-30: Onecut2.GABA-2	0	0
		ACGCCTAAGGCAGGTG	C66-28: Mixed.GABA-2	0	0
		ACGCCTAAGGCCTAAT	C66-28: Mixed.GABA-2.chow	0	0
		ACGCCTAAGGGTCTAT	C66-12: Gpr149.GLU-3	0	0
		ACGCCTAAGTTGGCCA	C66-4: Trh.GLU-2	0	0
		ACGCCTTTCCACCCTG	C66-12: Gpr149.GLU-3	0	0
		ACGCCTTTCCCTCAGT	C66-25: Foxb1.GLU-8	0	0
		ACGCCTTTCCGGTATG	C66-28: Mixed.GABA-2.chow	0	0
		ACGCCTTTCCTGTTCA	C66-46: Agrp.GABA-4	0	0
		ACGCCTTTCCTTCGTA	C66-37: Crh.GABA-1	0	0
		ACGCCTTTCGACAAAG	C66-30: Onecut2.GABA-2	0	0
		ACGCCTTTCGCACACA	C66-43: Nts.GABA-1	0	0
		ACGCCTTTCGTTCACC	C66-28: Mixed.GABA-2.chow	0	0
		ACGCCTTTCTCACATT	C66-12: Gpr149.GLU-3	0	0
		ACGCCTTTCTGGTCCT	C66-43: Nts.GABA-1	0	0
		ACGCTTGAGCATTTCT	C66-28: Mixed.GABA-2.chow	0	0
		ACGCTTGAGCGAGGTG	C66-28: Mixed.GABA-2.chow	0	0
		ACGCTTGAGCTGTACG	C66-7: Foxb1.GLU-2	0	0
		ACGCTTGAGGAGCAAC	C66-28: Mixed.GABA-2.chow	0	0
		ACGCTTGAGGGACTAA	C66-12: Gpr149.GLU-3	0	0
		ACGCTTGAGGTCGAGG	C66-25: Foxb1.GLU-8	0	0
		ACGCTTGAGTCAATCA	C66-25: Foxb1.GLU-8	0	0
		ACGCTTGAGTTAGCCG	C66-46: Agrp.GABA-4	0	0
		ACGGGAAGTCATGAGC	C66-49: Satb2.GABA-6	0	0
		ACGGGAAGTGAGCAAG_1	C66-28: Mixed.GABA-2.chow	0	0
		ACGGGAAGTGCTTTAC	C66-28: Mixed.GABA-2.chow	0	0
		ACGGGAAGTTAAGCCA	C66-30: Onecut2.GABA-2	0	0
		ACGGGAAGTTGCACGG	C66-4: Trh.GLU-2	0	0
		ACGGGAAGTTTATCGC	C66-3: Nxph4.GLU-2	0	0
		ACGGGAAGTTTGTTGC	C66-12: Gpr149.GLU-3	0	0
		ACGGTACGTAGGTTGC	C66-28: Mixed.GABA-2.chow	0	0
		ACGGTACGTCACTCGC	C66-7: Foxb1.GLU-2	0	0
		ACGGTACGTCATTACC	C66-8: Lmx1a.GLU-2	0	0
		ACGGTACGTCCTAACT	C66-28: Mixed.GABA-2.chow	0	0
		ACGGTACGTCCTAATC	C66-34: Il1rapl2.GABA-1	0	0
		ACGGTACGTCCTTAGT	C66-28: Mixed.GABA-2.chow	0	0
		ACGGTACGTCTTGCTG	C66-4: Trh.GLU-2	0	0
		ACGGTACGTTGGTTCT_1	C66-49: Satb2.GABA-6	0	0
		ACGGTACGTTTAACGG	C66-30: Onecut2.GABA-2	0	0
		ACGGTTAGTAATCGTG	C66-34: Il1rapl2.GABA-1	0	0
		ACGGTTAGTACGGTAC	C66-39: Lhx6.GABA-1	0	0
		ACGGTTAGTCCTTCAG	C66-30: Onecut2.GABA-2	0	0
		ACGGTTAGTTGCACGG	C66-28: Mixed.GABA-2.chow	0	0
		ACGGTTAGTTGTCATC	C66-28: Mixed.GABA-2.chow	0	0
		ACGGTTTAGCAAGGGT	C66-34: Il1rapl2.GABA-1	0	0
		ACGGTTTAGCGAGCGA	C66-30: Onecut2.GABA-2	0	0
		ACGGTTTAGCTAGAAG	C66-34: Il1rapl2.GABA-1	0	1.39933
		ACGGTTTAGCTGGACC	C66-8: Lmx1a.GLU-2	0	0
		ACGGTTTAGGCCCAGT	C66-30: Onecut2.GABA-2	0	0
		ACGGTTTAGGCTAAGA	C66-30: Onecut2.GABA-2	0	0
		ACGGTTTAGGGCTAAA	C66-25: Foxb1.GLU-8	0	0
		ACGGTTTAGTCATTGA	C66-34: Il1rapl2.GABA-1	0	0
		ACGGTTTAGTTCCCGT	C66-19: Pomc.GLU-5	0	0
		ACGTACCCAAACAACA	C66-28: Mixed.GABA-2	0	0
		ACGTACCCAAATATCC	C66-37: Crh.GABA-1	0	0
		ACGTACCCAACAGCCT	C66-16: Mixed.GLU-4	0	0
		ACGTACCCAAGGAATC	C66-28: Mixed.GABA-2.chow	0	0
		ACGTACCCACAACAAA	C66-28: Mixed.GABA-2.chow	0	0
		ACGTACCCACATGCTA	C66-30: Onecut2.GABA-2	0	0
		ACGTACCCAGCAAGAT	C66-12: Gpr149.GLU-3	1.43508	0
		ACGTACCCAGGCAAGC	C66-34: Il1rapl2.GABA-1	0	0
		ACGTCAAGTAGGTTAT	C66-36: Hmcn1.GABA-1	0	0
		ACGTCAAGTAGGTTTG	C66-30: Onecut2.GABA-2	0	0
		ACGTCAAGTCCTAAGA	C66-12: Gpr149.GLU-3	0	0
		ACGTCAAGTGATCAGC	C66-12: Gpr149.GLU-3	0	0
		ACGTCAAGTGCTCACC	C66-12: Gpr149.GLU-3	0	0.922059
		ACGTCAAGTGGATTGC	C66-36: Hmcn1.GABA-1	0	0
		ACGTCAAGTGTTTGTC_3	C66-30: Onecut2.GABA-2	0	0
		ACGTCAAGTTACATCC	C66-48: Meis2.GABA-5	0	0
		ACGTCAAGTTAGTGAT	C66-30: Onecut2.GABA-2	0	0
		ACGTCAAGTTGAAGCC	C66-28: Mixed.GABA-2.chow	0	0
		ACGTCAAGTTTAACCC	C66-30: Onecut2.GABA-2	0	0
		ACGTCAAGTTTCCTCC	C66-44: Nkx2-4.GABA-3	0	0
		ACGTCAAGTTTGCGAA	C66-28: Mixed.GABA-2	0	0
		ACGTCAAGTTTGGTTC	C66-12: Gpr149.GLU-3	0	0
		ACGTCCAAGACTAAGG	C66-28: Mixed.GABA-2.chow	0	0
		ACGTCCAAGAGAAGGG	C66-12: Gpr149.GLU-3	0	0
		ACGTCCAAGCGAGGTG	C66-28: Mixed.GABA-2.chow	0	0
		ACGTCCAAGCTGGAAA	C66-20: Tac2.GLU-5	0	0
		ACGTCCAAGCTGTCAG	C66-28: Mixed.GABA-2.chow	0	0
		ACGTCCAAGCTTCCCG	C66-25: Foxb1.GLU-8	0	0
		ACGTCCAAGGAACCAA	C66-28: Mixed.GABA-2.chow	0	0
		ACGTCCAAGGACCAGG	C66-35: Lef1.GABA-1	0	0
		ACGTCCAAGGCACAGG	C66-36: Hmcn1.GABA-1	0	0
		ACGTCCAAGGCATTAC	C66-12: Gpr149.GLU-3	0	0
		ACGTCCAAGGGCTAAA	C66-49: Satb2.GABA-6	0	0
		ACGTCCAAGGGTGAAC	C66-28: Mixed.GABA-2.chow	0	0
		ACGTCCAAGTCACCTC	C66-20: Tac2.GLU-5	0	0
		ACGTCCAAGTCTGGGC	C66-16: Mixed.GLU-4	0	0
		ACGTCCTTCATAGCCG	C66-28: Mixed.GABA-2.chow	0	0
		ACGTCCTTCCCGCCTA	C66-34: Il1rapl2.GABA-1	0	0
		ACGTCCTTCCGCAAGC	C66-28: Mixed.GABA-2.chow	0	0
		ACGTCCTTCCTGGTCT_1	C66-28: Mixed.GABA-2.chow	0	0
		ACGTCCTTCGCTAGCA	C66-20: Tac2.GLU-5	0	0
		ACGTCCTTCGCTCCAT	C66-36: Hmcn1.GABA-1	0	0
		ACGTCCTTCTATTGTC	C66-28: Mixed.GABA-2.chow	0	0
		ACGTCCTTCTGTGCCT	C66-46: Agrp.GABA-4	0	0
		ACGTTACAGAATCGCT	C66-28: Mixed.GABA-2.chow	0	0
		ACGTTACAGACCATAC	C66-49: Satb2.GABA-6	0	0
		ACGTTACAGATGGACA	C66-49: Satb2.GABA-6	0	0
		ACGTTACAGCACTAAC	C66-46: Agrp.GABA-4	0	0
		ACGTTACAGCCACATG	C66-3: Nxph4.GLU-2	0	0
		ACGTTACAGCTTAGTA	C66-28: Mixed.GABA-2.chow	0	0
		ACGTTACAGGTGAAAT	C66-34: Il1rapl2.GABA-1	0	0
		ACGTTACAGGTTTGAC	C66-39: Lhx6.GABA-1	0	0
		ACGTTACAGTCACTAA	C66-28: Mixed.GABA-2.chow	0	0
		ACGTTACAGTCAGGCC	C66-12: Gpr149.GLU-3	0	0
		ACGTTACAGTGAGGTA	C66-35: Lef1.GABA-1	0	0
		ACGTTGTAGCACAGGG	C66-28: Mixed.GABA-2.chow	0	0
		ACGTTGTAGCCTGAGC	C66-43: Nts.GABA-1	0	0
		ACGTTGTAGCCTGTGA	C66-28: Mixed.GABA-2.chow	0	0
		ACGTTGTAGGACTTAC	C66-25: Foxb1.GLU-8	0	0
		ACGTTGTAGGATTGAG	C66-37: Crh.GABA-1	0	0
		ACGTTGTAGGGTCTAT	C66-28: Mixed.GABA-2.chow	0	0
		ACGTTGTAGTTATGTG	C66-28: Mixed.GABA-2.chow	0	0
		ACGTTGTAGTTGGATC	C66-29: Vipr2.GABA-2	0	0
		ACTAAAGCACCACAAC	C66-4: Trh.GLU-2	0	0
		ACTAAAGCAGCTTAGC	C66-16: Mixed.GLU-4	0	0
		ACTAACCAGCAAGGAC	C66-28: Mixed.GABA-2	0	0
		ACTAACCAGCTGTAAC	C66-49: Satb2.GABA-6	0	0
		ACTAACCAGTAGCTTA	C66-46: Agrp.GABA-4	0	0
		ACTAACCAGTATTGCA	C66-28: Mixed.GABA-2.chow	0	0
		ACTAACGGTAACGAGG	C66-34: Il1rapl2.GABA-1	0	0
		ACTAACGGTAATTAGC	C66-48: Meis2.GABA-5	0	0
		ACTAACGGTACTGAAT	C66-34: Il1rapl2.GABA-1	0	0
		ACTAACGGTCAACAAT	C66-28: Mixed.GABA-2.chow	0	0
		ACTAACGGTGCTTTAC	C66-28: Mixed.GABA-2	0	0
		ACTAACGGTTACCGGG	C66-28: Mixed.GABA-2.chow	0	0
		ACTAACGGTTAGAGGG_1	C66-3: Nxph4.GLU-2	0	0
		ACTAACGGTTTACCGT	C66-4: Trh.GLU-2	0	0
		ACTAACTCAACTAACT	C66-28: Mixed.GABA-2.chow	0	0
		ACTAACTCAAGCGAGC	C66-12: Gpr149.GLU-3	0	0
		ACTAACTCAATAAGCA	C66-2: Irx5.GLU-2	0	0
		ACTAACTCAATAATCC	C66-6: Samd3.GLU-2	0	0
		ACTAACTCACAACAAA	C66-28: Mixed.GABA-2.chow	0	0
		ACTAACTCAGCAGGTA	C66-34: Il1rapl2.GABA-1	0	0
		ACTAACTCAGCTCAAC	C66-24: Pmch.GLU-7	0	0
		ACTAACTCAGTCTAGC_1	C66-28: Mixed.GABA-2.chow	0	0
		ACTAACTCATCCAGGT_1	C66-28: Mixed.GABA-2.chow	0	0
		ACTAACTCATGAATAG	C66-12: Gpr149.GLU-3	0	0
		ACTAACTCATTATGCG	C66-3: Nxph4.GLU-2	0	0
		ACTAACTCATTGTCAG	C66-12: Gpr149.GLU-3	0.870506	0
		ACTAATCCAAGGTACG	C66-12: Gpr149.GLU-3	0	0
		ACTAATCCACGAACAG	C66-29: Vipr2.GABA-2	0	0
		ACTAATCCAGCAATAA	C66-28: Mixed.GABA-2	0	0
		ACTAATCCAGGGAGCT	C66-12: Gpr149.GLU-3	0	0
		ACTAATCCAGGTTCAC	C66-34: Il1rapl2.GABA-1	0	0
		ACTAATCCAGTCTATG_1	C66-28: Mixed.GABA-2	0	0
		ACTAATCCATTAAGTC	C66-21: Bace2.GLU-5	0	0
		ACTAGGCGTAACGGGA_1	C66-49: Satb2.GABA-6	0	0
		ACTAGGCGTGCCTCAC	C66-4: Trh.GLU-2	0	0
		ACTAGGCGTTCCTGAT	C66-12: Gpr149.GLU-3	0	0
		ACTAGGCGTTGCTGGG	C66-3: Nxph4.GLU-2	0	0
		ACTATCCGTAAGCTCA	C66-34: Il1rapl2.GABA-1	0	0
		ACTATCCGTACTTCAC	C66-28: Mixed.GABA-2	0	0
		ACTATCCGTATTGGAT_1	C66-12: Gpr149.GLU-3	0	0
		ACTATCCGTCGTTATC	C66-25: Foxb1.GLU-8	0	0
		ACTATCCGTCTCACTG	C66-25: Foxb1.GLU-8	0	0
		ACTATCCGTGCTCCGT	C66-28: Mixed.GABA-2.chow	0	0
		ACTATCCGTGTCACGG	C66-28: Mixed.GABA-2.chow	0	0
		ACTATCCGTTCAAGAT	C66-28: Mixed.GABA-2	0	0
		ACTATGTCACAGGATG	C66-26: Prkch.GLU-8	0	0
		ACTATGTCACCGGTAT	C66-29: Vipr2.GABA-2	0	0
		ACTATGTCACCTAATG	C66-12: Gpr149.GLU-3	0	0
		ACTATGTCAGAGGGAG	C66-34: Il1rapl2.GABA-1	0	0
		ACTATGTCAGCTTACA	C66-28: Mixed.GABA-2.chow	0	0
		ACTATGTCATATAACC	C66-28: Mixed.GABA-2.chow	0	0
		ACTCACCTCAATTGGC	C66-34: Il1rapl2.GABA-1	0	0
		ACTCACCTCCACCTTA	C66-24: Pmch.GLU-7	0	0
		ACTCACCTCCCGAAGC	C66-8: Lmx1a.GLU-2	0	0
		ACTCACCTCCCTGACT	C66-28: Mixed.GABA-2	0	0
		ACTCACCTCCGCCTCA	C66-28: Mixed.GABA-2.chow	0	0
		ACTCACCTCGGTCAGC	C66-28: Mixed.GABA-2.chow	0	0
		ACTCACCTCGTTCACC	C66-29: Vipr2.GABA-2	0	0
		ACTCACCTCTTGTCCA	C66-28: Mixed.GABA-2	0	0
		ACTCACTGTAACTACG	C66-12: Gpr149.GLU-3	0	0
		ACTCACTGTATGGTGC	C66-28: Mixed.GABA-2	0	0
		ACTCACTGTATTTGGG	C66-34: Il1rapl2.GABA-1	0	0
		ACTCACTGTCATGAGC	C66-29: Vipr2.GABA-2	0	0
		ACTCACTGTCATGCCC_1	C66-12: Gpr149.GLU-3	0	0
		ACTCACTGTCCCGGAA	C66-25: Foxb1.GLU-8	0	0
		ACTCACTGTGCTCCAC	C66-49: Satb2.GABA-6	0	0
		ACTCACTGTGGTTAGC	C66-28: Mixed.GABA-2.chow	0	0
		ACTCACTGTTAGCGTA_1	C66-4: Trh.GLU-2	0	0
		ACTCACTGTTCCATTA	C66-16: Mixed.GLU-4	0	0
		ACTCACTGTTGCGCGA	C66-28: Mixed.GABA-2.chow	0	0
		ACTCAGTAGACAACAG_1	C66-28: Mixed.GABA-2.chow	0	0
		ACTCAGTAGACCATAC_1	C66-36: Hmcn1.GABA-1	0	0
		ACTCAGTAGCAAACCT_1	C66-29: Vipr2.GABA-2	0	0
		ACTCAGTAGCAACAAG_1	C66-29: Vipr2.GABA-2	0	0
		ACTCAGTAGCTATGAC	C66-28: Mixed.GABA-2.chow	0	0
		ACTCAGTAGGAACCGG_1	C66-28: Mixed.GABA-2.chow	0	0
		ACTCAGTAGGAACGGT	C66-28: Mixed.GABA-2	0	0
		ACTCAGTAGGAGCAAC	C66-49: Satb2.GABA-6	0	0
		ACTCAGTAGTAACCAC	C66-28: Mixed.GABA-2.chow	0	0
		ACTCAGTAGTTATCCT	C66-28: Mixed.GABA-2.chow	0	0
		ACTCAGTAGTTATTCC	C66-25: Foxb1.GLU-8	0	0
		ACTCCTCAGAATCTCA	C66-28: Mixed.GABA-2.chow	0	0
		ACTCCTCAGCACCACA	C66-19: Pomc.GLU-5	0	0
		ACTCCTCAGCACGATT	C66-3: Nxph4.GLU-2	0	0
		ACTCCTCAGCATTTCT	C66-25: Foxb1.GLU-8	0	0
		ACTCCTCAGCGCTAAT	C66-22: Caprin2.GLU-6	0	0
		ACTCCTCAGCTTGCTC	C66-28: Mixed.GABA-2.chow	0	0
		ACTCCTCAGGGACCTC	C66-28: Mixed.GABA-2.chow	0	0
		ACTCCTCAGGTTAGAG	C66-34: Il1rapl2.GABA-1	0	0
		ACTCCTCAGTACTGGT	C66-28: Mixed.GABA-2	0	0
		ACTCCTCAGTGGCGGA	C66-28: Mixed.GABA-2.chow	0	0
		ACTCCTCAGTGTTGTA	C66-43: Nts.GABA-1	0	0
		ACTCCTCAGTTCCTCA	C66-48: Meis2.GABA-5	0	0
		ACTCGCGCAACCTAAT	C66-3: Nxph4.GLU-2	0	0
		ACTCGCGCAAGCCAGA	C66-12: Gpr149.GLU-3	0	0
		ACTCGCGCAAGCGATG	C66-34: Il1rapl2.GABA-1	0	0
		ACTCGCGCACCTCGCT	C66-12: Gpr149.GLU-3	0	0
		ACTCGCGCAGCAACAG	C66-3: Nxph4.GLU-2	0	0
		ACTCGCGCATCCATCT	C66-29: Vipr2.GABA-2	0	0
		ACTCGCGCATGTTGTG	C66-2: Irx5.GLU-2	0	0
		ACTCGCGCATTCCTCG	C66-19: Pomc.GLU-5	0	1.23208
		ACTCGCTTCACTTCAT	C66-28: Mixed.GABA-2	0	1.99295
		ACTCGCTTCAGAAACG	C66-19: Pomc.GLU-5	0	0
		ACTCGCTTCATTACAG	C66-4: Trh.GLU-2	0	0
		ACTCGCTTCATTCATC	C66-46: Agrp.GABA-4	0	0
		ACTCGCTTCCCTCTAA	C66-38: Ppp1r17.GABA-1	0	0
		ACTCGCTTCCGCCTCA	C66-28: Mixed.GABA-2.chow	0	0
		ACTCGCTTCCTGGTGA	C66-4: Trh.GLU-2	0	0
		ACTCGCTTCCTTGCAC	C66-29: Vipr2.GABA-2	0	0
		ACTCGCTTCGAAGTGA	C66-28: Mixed.GABA-2.chow	0	0
		ACTCGCTTCTCGACCT	C66-19: Pomc.GLU-5	0	0
		ACTCGCTTCTGCAACG	C66-4: Trh.GLU-2	0	0
		ACTCGCTTCTGTAAGC	C66-28: Mixed.GABA-2.chow	0	0
		ACTGAAACAACATAAG	C66-25: Foxb1.GLU-8	0	0
		ACTGAAACAAGGATTA	C66-12: Gpr149.GLU-3	0	0
		ACTGAAACACATGCTA	C66-28: Mixed.GABA-2.chow	0	0
		ACTGAAACAGCTTAGC	C66-48: Meis2.GABA-5	0	0
		ACTGAATGTAATCGCA	C66-28: Mixed.GABA-2.chow	0	0
		ACTGAATGTACCGTTT	C66-12: Gpr149.GLU-3	0	0
		ACTGAATGTATTGGAT	C66-12: Gpr149.GLU-3	0	0
		ACTGAATGTGCTTTAC	C66-28: Mixed.GABA-2.chow	0	0
		ACTGAATGTGGATTCA	C66-2: Irx5.GLU-2	0	0
		ACTGAATGTTGCCTCA	C66-39: Lhx6.GABA-1	0	0
		ACTGAATGTTGTAAAC	C66-16: Mixed.GLU-4	0	0
		ACTGAATGTTTCGCGC	C66-4: Trh.GLU-2	0	0
		ACTTACAAGATACTTG	C66-30: Onecut2.GABA-2	0	0
		ACTTACAAGCAACATC	C66-4: Trh.GLU-2	0	0
		ACTTACAAGCAAGACA	C66-28: Mixed.GABA-2.chow	0	0
		ACTTACAAGCAGCTCA	C66-30: Onecut2.GABA-2	0	0
		ACTTACAAGCCAGGTC	C66-19: Pomc.GLU-5	0	0
		ACTTACAAGCTGTAAC	C66-37: Crh.GABA-1	0	0
		ACTTACAAGGCATGAA	C66-28: Mixed.GABA-2.chow	0	0
		ACTTACTTCACTCAAA	C66-28: Mixed.GABA-2.chow	0	0
		ACTTACTTCATAGACC	C66-49: Satb2.GABA-6	0	0
		ACTTACTTCCAGGGAG	C66-28: Mixed.GABA-2.chow	0	0
		ACTTACTTCCGGTTGA	C66-12: Gpr149.GLU-3	0	0
		ACTTACTTCGGGACTC	C66-26: Prkch.GLU-8	0	0
		ACTTACTTCGGTTTGG	C66-46: Agrp.GABA-4	0	0
		ACTTACTTCGTTAGTA	C66-28: Mixed.GABA-2.chow	0	0
		ACTTACTTCTTAAGTG	C66-18: Rfx4.GLU-4	0	0
		ACTTACTTCTTGTCCA	C66-12: Gpr149.GLU-3	0	0
		ACTTAGGGTAAGCTTG	C66-28: Mixed.GABA-2.chow	0	0
		ACTTAGGGTCCTTCAG	C66-24: Pmch.GLU-7	0	0
		ACTTAGGGTCCTTCTC	C66-28: Mixed.GABA-2.chow	0	0
		ACTTAGGGTCGAAGTC_1	C66-43: Nts.GABA-1	0	0
		ACTTAGGGTGGGTGAA	C66-44: Nkx2-4.GABA-3	0	0
		ACTTAGGGTGTTAAAC	C66-22: Caprin2.GLU-6	0	0
		ACTTAGGGTTGAGCCG	C66-28: Mixed.GABA-2.chow	0	0
		ACTTAGTCAATGCCTA	C66-46: Agrp.GABA-4	0	0
		ACTTAGTCATGTGGGA	C66-34: Il1rapl2.GABA-1	0	0
		ACTTATCTCAAATCGC_1	C66-28: Mixed.GABA-2.chow	0	0
		ACTTATCTCATAAGCC	C66-28: Mixed.GABA-2.chow	0	0
		ACTTATCTCCACCCTG_1	C66-4: Trh.GLU-2	0	0
		ACTTATCTCCGTTAAA	C66-28: Mixed.GABA-2.chow	0	0
		ACTTATCTCGGTTTGG	C66-2: Irx5.GLU-2	0	0
		ACTTATCTCGTACCGA	C66-35: Lef1.GABA-1	0	0
		ACTTATCTCGTGCTAG	C66-16: Mixed.GLU-4	0	0
		ACTTATCTCTTTAGGA	C66-28: Mixed.GABA-2.chow	0	0
		ACTTATCTCTTTGACT	C66-30: Onecut2.GABA-2	0	0
		ACTTATGAGAAAGCAT	C66-28: Mixed.GABA-2.chow	0	0
		ACTTATGAGCCATCAG	C66-29: Vipr2.GABA-2	0	0
		ACTTATGAGGAGCAAC	C66-34: Il1rapl2.GABA-1	0	0
		ACTTATGAGGCCTAAT	C66-28: Mixed.GABA-2.chow	0	0
		ACTTATGAGGCTAGAA	C66-25: Foxb1.GLU-8	0	0
		ACTTATGAGGGACCTC_1	C66-28: Mixed.GABA-2	0	0
		ACTTATGAGGTAGCTT	C66-28: Mixed.GABA-2	0	0
		ACTTATGAGGTTACGT	C66-28: Mixed.GABA-2.chow	0	0
		ACTTATGAGTAACCAC	C66-12: Gpr149.GLU-3	0	0
		ACTTATGAGTCGCTAG	C66-28: Mixed.GABA-2.chow	0	0
		ACTTCGCTCCAAGTGT	C66-25: Foxb1.GLU-8	0	0
		ACTTCGCTCCAGGGAG	C66-34: Il1rapl2.GABA-1	0	0
		ACTTCGCTCCTCAGCT	C66-28: Mixed.GABA-2.chow	0	0
		ACTTCGCTCGCAGGCT	C66-34: Il1rapl2.GABA-1	0	0
		ACTTCGCTCTAAGTGC	C66-19: Pomc.GLU-5	0	0
		ACTTCGCTCTCCTCAA	C66-29: Vipr2.GABA-2	0	0
		ACTTCGCTCTTGGACG	C66-12: Gpr149.GLU-3	0	0
		ACTTGAATCCCGTTTA	C66-25: Foxb1.GLU-8	0	0
		ACTTGAATCCCTTGCG	C66-20: Tac2.GLU-5	0	0
		ACTTGAATCCGCACAA	C66-28: Mixed.GABA-2.chow	0	0
		ACTTGAATCCTAAGTA	C66-28: Mixed.GABA-2.chow	0	0
		ACTTGAATCCTTAAGA	C66-22: Caprin2.GLU-6	0	0
		ACTTGAATCGATTATG	C66-3: Nxph4.GLU-2	0	0
		ACTTGAATCGGGACCT	C66-28: Mixed.GABA-2.chow	0	0
		ACTTGAATCGTTATAG	C66-28: Mixed.GABA-2.chow	0	0
		ACTTGAATCGTTTCCA	C66-28: Mixed.GABA-2.chow	0	0
		ACTTGAATCTATCGCC	C66-30: Onecut2.GABA-2	0	0
		ACTTGAATCTTCAATC	C66-12: Gpr149.GLU-3	0	0
		ACTTGCACAACACCTA	C66-7: Foxb1.GLU-2	0	0
		ACTTGCACAACTAGAA_1	C66-21: Bace2.GLU-5	0	0
		ACTTGCACAAGCTAAA	C66-16: Mixed.GLU-4	0	0
		ACTTGCACAATTATGC	C66-12: Gpr149.GLU-3	0	0
		ACTTGCACACCAGGTT	C66-12: Gpr149.GLU-3	0	0
		ACTTGCACACCGGTAT	C66-28: Mixed.GABA-2.chow	0	0
		ACTTGCACAGACAAAC	C66-28: Mixed.GABA-2.chow	0	0
		ACTTGCACAGCTTACA	C66-28: Mixed.GABA-2.chow	0	0
		ACTTGCACAGGTTTGC	C66-7: Foxb1.GLU-2	0	0
		ACTTGCACATCAATCG	C66-30: Onecut2.GABA-2	0	0
		ACTTGTAAGACAACAG	C66-28: Mixed.GABA-2	0	0
		ACTTGTAAGAGGAAGG	C66-28: Mixed.GABA-2.chow	0	0
		ACTTGTAAGCACCACA	C66-4: Trh.GLU-2	0	0
		ACTTGTAAGCATTATG	C66-28: Mixed.GABA-2.chow	0	0
		ACTTGTAAGCCTAATA	C66-28: Mixed.GABA-2	0	0
		ACTTGTAAGGCACAGG	C66-28: Mixed.GABA-2.chow	0	0
		ACTTGTAAGGCCTGGT	C66-28: Mixed.GABA-2	0	0
		ACTTGTAAGGTTTGCG	C66-44: Nkx2-4.GABA-3	0	2.2284
		ACTTGTAAGTTAGGCT	C66-28: Mixed.GABA-2	0	0
		ACTTGTCGTAAAGCGG	C66-4: Trh.GLU-2	0	0
		ACTTGTCGTAATGGCC	C66-28: Mixed.GABA-2.chow	0	0
		ACTTGTCGTAATTAGC	C66-49: Satb2.GABA-6	0	0
		ACTTGTCGTACGGTAC	C66-3: Nxph4.GLU-2	0	0
		ACTTGTCGTATTGTGG	C66-12: Gpr149.GLU-3	0	0
		ACTTGTCGTCTTACTA	C66-28: Mixed.GABA-2.chow	0	0
		ACTTGTCGTGAGGTAG	C66-46: Agrp.GABA-4	0	0
		ACTTGTCGTGGATTAT	C66-28: Mixed.GABA-2.chow	0	0
		ACTTGTCGTTCCTGTG	C66-2: Irx5.GLU-2	0	0
		ACTTGTCGTTGAGGTC	C66-28: Mixed.GABA-2.chow	0	0
		ACTTGTCGTTTCCACG	C66-8: Lmx1a.GLU-2	0	0
		ACTTGTCGTTTGTCTA	C66-44: Nkx2-4.GABA-3	0	0.644728
		ACTTTGTTCACAGCGC	C66-12: Gpr149.GLU-3	0	0
		ACTTTGTTCACCTGCT	C66-12: Gpr149.GLU-3	0	0
		ACTTTGTTCACTCAAA_1	C66-28: Mixed.GABA-2	0	0
		ACTTTGTTCATTAGCA	C66-12: Gpr149.GLU-3	0	0
		ACTTTGTTCCATTACT	C66-28: Mixed.GABA-2.chow	0	0
		ACTTTGTTCCCGTTGT	C66-45: Ghrh.GABA-3	0	0
		ACTTTGTTCCGGTTAG	C66-12: Gpr149.GLU-3	0	0
		ACTTTGTTCCTTCGTA	C66-28: Mixed.GABA-2.chow	0	0
		ACTTTGTTCGTTAACA	C66-28: Mixed.GABA-2.chow	0	0
		ACTTTGTTCTAACTGA	C66-3: Nxph4.GLU-2	0	0
		ACTTTGTTCTTGACCC	C66-30: Onecut2.GABA-2	0	0
		AGAAACCCAACCCTCC	C66-20: Tac2.GLU-5	0	0
		AGAAACCCAAGGTATA	C66-29: Vipr2.GABA-2	0	0
		AGAAACCCAAGTGTTT	C66-28: Mixed.GABA-2.chow	0	0
		AGAAACCCACAATGTT	C66-49: Satb2.GABA-6	0	0
		AGAAACCCACCTGGTG_1	C66-28: Mixed.GABA-2.chow	0	0
		AGAAACCCACTGACTA	C66-28: Mixed.GABA-2.chow	0	0
		AGAAACCCAGTACCGT_1	C66-43: Nts.GABA-1	0	0
		AGAAACCCATCTTGAG	C66-28: Mixed.GABA-2.chow	0	0
		AGAAACCCATGTGGGA	C66-28: Mixed.GABA-2.chow	0	0
		AGAAACTAGACAGGCG	C66-28: Mixed.GABA-2.chow	0	0
		AGAAACTAGCAAGATG	C66-28: Mixed.GABA-2	0	0
		AGAAACTAGCAAGGGT	C66-28: Mixed.GABA-2.chow	0	0
		AGAAACTAGCTTAGCG	C66-41: Tbx3.GABA-1	0	0
		AGAAACTAGCTTTGGG	C66-28: Mixed.GABA-2.chow	0	0
		AGAAACTAGGTGAGAC	C66-12: Gpr149.GLU-3	0	0
		AGAAACTAGTCAGTAC	C66-22: Caprin2.GLU-6	0	0
		AGAAACTAGTCCTTCA	C66-28: Mixed.GABA-2.chow	0	0
		AGAAAGGCAAAGCTCC	C66-28: Mixed.GABA-2	0	0
		AGAAAGGCAATAACCT	C66-4: Trh.GLU-2	0	0
		AGAAAGGCACAGAACG	C66-19: Pomc.GLU-5	0	0
		AGAAAGGCATTGTGAT	C66-7: Foxb1.GLU-2	0	0
		AGAAAGGCATTGTGGC	C66-35: Lef1.GABA-1	0	0
		AGAACAAGTCCGGTTC	C66-34: Il1rapl2.GABA-1	0	0
		AGAACAAGTCTTACTA_1	C66-25: Foxb1.GLU-8	0	0
		AGAACAAGTGGATTCA	C66-28: Mixed.GABA-2.chow	0	0
		AGAACAAGTGTTAAAC	C66-12: Gpr149.GLU-3	0	0
		AGAACAAGTTGTTGCT	C66-28: Mixed.GABA-2	0	0
		AGAACCAAGACTATTG	C66-30: Onecut2.GABA-2	0	0
		AGAACCAAGCACAGCC	C66-25: Foxb1.GLU-8	0	0
		AGAACCAAGCGCCTAA	C66-7: Foxb1.GLU-2	0	0
		AGAACCAAGGCCTGGT	C66-46: Agrp.GABA-4	0	0
		AGAACCAAGGTTTGAC	C66-28: Mixed.GABA-2.chow	0	0
		AGAACCAAGTAACCCG	C66-4: Trh.GLU-2	0	0
		AGAACCAAGTAAGAAC	C66-4: Trh.GLU-2	0	0
		AGAACCAAGTAGCCAT	C66-28: Mixed.GABA-2.chow	0	0
		AGAACCAAGTGAACAG	C66-28: Mixed.GABA-2.chow	0	0
		AGAACCGCAAACCTTG	C66-29: Vipr2.GABA-2	0	0
		AGAACCGCAACACCTA	C66-39: Lhx6.GABA-1	0	0
		AGAACCGCAAGACTCC	C66-22: Caprin2.GLU-6	0	0
		AGAACCGCAAGGTAAC	C66-28: Mixed.GABA-2	0	0
		AGAACCGCACAGCCTG	C66-4: Trh.GLU-2	0	0
		AGAACCGCACAGGGAC	C66-49: Satb2.GABA-6	0	0
		AGAACCGCACCAAAGG_1	C66-28: Mixed.GABA-2	0	0
		AGAACCGCAGAAATTG	C66-28: Mixed.GABA-2	0	0
		AGAACCGCAGGCTAGA	C66-12: Gpr149.GLU-3	0	0
		AGAACCGCATTGTTGG	C66-7: Foxb1.GLU-2	0	0
		AGAAGGTGTACCGGAT	C66-48: Meis2.GABA-5	0	0
		AGAAGGTGTACCGTTT	C66-34: Il1rapl2.GABA-1	0	0
		AGAAGGTGTAGGTGTC_1	C66-28: Mixed.GABA-2	0	0
		AGAAGGTGTATCTGGA	C66-28: Mixed.GABA-2.chow	0	0
		AGAAGGTGTCATCCTG_1	C66-35: Lef1.GABA-1	0	0
		AGAAGGTGTCGCAAAC	C66-28: Mixed.GABA-2.chow	0	0
		AGAAGGTGTCGTTATC	C66-28: Mixed.GABA-2	0	0
		AGAAGGTGTCTTACTA_1	C66-28: Mixed.GABA-2	0	0
		AGAAGGTGTGCAACTA	C66-48: Meis2.GABA-5	0	0
		AGAAGGTGTGTGAGGA	C66-43: Nts.GABA-1	0	0
		AGAAGGTGTGTTGCTT	C66-28: Mixed.GABA-2.chow	0	0
		AGAAGGTGTTAGTGAT	C66-8: Lmx1a.GLU-2	0	0
		AGAAGGTGTTTATTCG	C66-28: Mixed.GABA-2.chow	0	0
		AGAATCGAGAGAGCCG	C66-28: Mixed.GABA-2.chow	0	0
		AGAATCGAGCACAGAA	C66-8: Lmx1a.GLU-2	0	0
		AGAATCGAGCACGTTG	C66-28: Mixed.GABA-2.chow	0	0
		AGAATCGAGCCAAATC	C66-4: Trh.GLU-2	0	0
		AGAATCGAGCGGATTT	C66-19: Pomc.GLU-5	0	0
		AGAATCGAGGACCAGG	C66-25: Foxb1.GLU-8	0	0
		AGAATCGAGGGTCTAT_1	C66-18: Rfx4.GLU-4	0	0
		AGAATCGAGGTGAAAT	C66-28: Mixed.GABA-2.chow	0	0
		AGAATCGAGTGAAGTG	C66-30: Onecut2.GABA-2	0	0
		AGAATCGAGTTTCCGC	C66-16: Mixed.GLU-4	0	0
		AGAATCTGTAATCCCT	C66-28: Mixed.GABA-2.chow	0	0
		AGAATCTGTACGATTG	C66-20: Tac2.GLU-5	0	0
		AGAATCTGTCGTAATG	C66-39: Lhx6.GABA-1	0	0
		AGAATCTGTGAGCAAG	C66-28: Mixed.GABA-2.chow	0	0
		AGAATCTGTGCGCATG	C66-28: Mixed.GABA-2	0	0
		AGAATCTGTTAGCGTA	C66-28: Mixed.GABA-2.chow	0	0
		AGAATCTGTTGAGGTC	C66-30: Onecut2.GABA-2	0	0
		AGAATCTGTTTATGGG	C66-12: Gpr149.GLU-3	0	0
		AGACAATAGAGGCTAA	C66-25: Foxb1.GLU-8	0	0
		AGACAATAGATAACCC_1	C66-28: Mixed.GABA-2.chow	0	0
		AGACAATAGCACCACA	C66-28: Mixed.GABA-2.chow	0	0
		AGACAATAGGCTAATC	C66-40: Hdc.GABA-1	0	0
		AGACAATAGGCTAGAA	C66-28: Mixed.GABA-2.chow	0	0
		AGACACGCAACTAACT	C66-4: Trh.GLU-2	0	0
		AGACACGCACTGACTA	C66-28: Mixed.GABA-2.chow	0	0
		AGACACGCAGTAGGAT	C66-49: Satb2.GABA-6	0	0
		AGACACGCATAATTGC	C66-35: Lef1.GABA-1	0	0
		AGACACGCATATTGAC	C66-49: Satb2.GABA-6	0	0
		AGACACGCATCTTGAG	C66-39: Lhx6.GABA-1	0	1.0891
		AGACACGCATGTCAAT	C66-25: Foxb1.GLU-8	0	0
		AGACCCGGTCCTCCAA_1	C66-49: Satb2.GABA-6	0	0
		AGACCCGGTGCTCCAC	C66-12: Gpr149.GLU-3	0	0
		AGACCCGGTGTCCAGG	C66-12: Gpr149.GLU-3	0	0
		AGACCCGGTGTTGCAA	C66-43: Nts.GABA-1	0	0
		AGACCCGGTTAAGGTT	C66-30: Onecut2.GABA-2	0	0
		AGACCCGGTTACGCGG	C66-19: Pomc.GLU-5	0	0
		AGACTATGTAACTACG	C66-3: Nxph4.GLU-2	0	0
		AGACTATGTGCTTTAC	C66-30: Onecut2.GABA-2	0	0
		AGACTATGTTAGCCAA	C66-28: Mixed.GABA-2	0	0
		AGACTATGTTAGGCTA	C66-12: Gpr149.GLU-3	0	0
		AGACTATGTTTGCTGT	C66-18: Rfx4.GLU-4	0	0
		AGAGAAGCAATTAACC	C66-28: Mixed.GABA-2.chow	0	0
		AGAGAAGCACTAGGTC	C66-28: Mixed.GABA-2.chow	0	0
		AGAGAAGCAGGCTGTT	C66-49: Satb2.GABA-6	0	0
		AGAGAAGCATAATCGT	C66-49: Satb2.GABA-6	0	0
		AGAGAAGCATTAAAGG	C66-28: Mixed.GABA-2.chow	0	0
		AGAGAGGAGAACAAGT	C66-4: Trh.GLU-2	0	0
		AGAGAGGAGCATTTCT	C66-43: Nts.GABA-1	0	0
		AGAGAGGAGCCTAATA	C66-34: Il1rapl2.GABA-1	0	0
		AGAGATTAGAACAAGT	C66-29: Vipr2.GABA-2	0	0
		AGAGATTAGAGAGCCG	C66-37: Crh.GABA-1	0	0
		AGAGATTAGCATGAAG	C66-43: Nts.GABA-1	0	0
		AGAGATTAGCGCATTG	C66-28: Mixed.GABA-2	0	0
		AGAGATTAGGCCTAAT	C66-28: Mixed.GABA-2.chow	0	0
		AGAGATTAGGCGTAAA	C66-29: Vipr2.GABA-2	0	0
		AGAGATTAGGGCTTAT	C66-30: Onecut2.GABA-2	0	0
		AGAGATTAGGTCCTGA	C66-4: Trh.GLU-2	0	0
		AGAGATTAGTAACTCA_1	C66-44: Nkx2-4.GABA-3	0	0
		AGAGATTAGTTATCTC	C66-28: Mixed.GABA-2.chow	0	0
		AGAGGAACAAACTCAT	C66-29: Vipr2.GABA-2	0	0
		AGAGGAACACCGGTAT	C66-35: Lef1.GABA-1	0	0
		AGAGGAACACTAGGTC	C66-13: Vcan.GLU-3	0	0
		AGAGGATGTCCTAAGA	C66-48: Meis2.GABA-5	0	0
		AGAGGATGTGGATTGC	C66-30: Onecut2.GABA-2	0	0
		AGAGGATGTGTTTCAC	C66-36: Hmcn1.GABA-1	0	0
		AGATGAAGTATTGGTG	C66-4: Trh.GLU-2	0	0
		AGATGAAGTCAATACG_1	C66-34: Il1rapl2.GABA-1	0	0
		AGATGAAGTCGTAAAT	C66-28: Mixed.GABA-2.chow	0	0
		AGATGAAGTGATCAGC	C66-12: Gpr149.GLU-3	0	0
		AGATGAAGTGCAATGC	C66-28: Mixed.GABA-2.chow	0	0
		AGATGAAGTGGGTACT	C66-42: Lhx8.GABA-1	0	0
		AGATGAAGTTAGCGTA	C66-4: Trh.GLU-2	0	0
		AGATGAAGTTCTTTAG	C66-8: Lmx1a.GLU-2	0	0
		AGATGAAGTTGCATCT	C66-30: Onecut2.GABA-2	0	0
		AGATGCTTCAAGACTC	C66-30: Onecut2.GABA-2	0	0
		AGATGCTTCATCCTGC	C66-12: Gpr149.GLU-3	0	0
		AGATGCTTCATGCTCC	C66-46: Agrp.GABA-4	0	0
		AGATGCTTCCAGGGAG	C66-28: Mixed.GABA-2	0	0
		AGATGCTTCCCGTTGT	C66-46: Agrp.GABA-4	0	0
		AGATGCTTCTGTTGCC	C66-28: Mixed.GABA-2	0	0
		AGCAAATAGAACCTAC	C66-4: Trh.GLU-2	0	0
		AGCAAATAGCGATAAG	C66-19: Pomc.GLU-5	0	0
		AGCAAATAGCTAGAAG	C66-44: Nkx2-4.GABA-3	0	2.27611
		AGCAAATAGGTGAAAT	C66-35: Lef1.GABA-1	0	0
		AGCAACAAGAGGAGTC	C66-7: Foxb1.GLU-2	0	0
[truncated: 146,072 more rows]

## Sheet: Fig8e
	Fig 8e
		cell_id	UMAP_1	UMAP_2	C66_cell_type
		AAACAGCCAATGCCTA	4.25698	-5.09227	C66-29: Vipr2.GABA-2
		AAACAGCCACAGGGAC_1	6.23097	0.850118	C66-28: Mixed.GABA-2.chow
		AAACAGCCACCGGCTA_1	7.75696	0.0938017	C66-28: Mixed.GABA-2.chow
		AAACAGCCATCCCGCT	5.67803	-2.59012	C66-30: Onecut2.GABA-2
		AAACATGCAACCGCCA	12.9345	5.73284	C66-44: Nkx2-4.GABA-3
		AAACATGCAAGGTCCT	5.8808	0.986127	C66-28: Mixed.GABA-2.chow
		AAACATGCACAAACTT_1	8.9163	-4.12043	C66-43: Nts.GABA-1
		AAACATGCAGCCTAAC	13.5984	-11.7345	C66-25: Foxb1.GLU-8
		AAACATGCAGGAACAT	17.1083	-2.37031	C66-12: Gpr149.GLU-3
		AAACATGCAGGCATGA	13.2386	-11.2395	C66-25: Foxb1.GLU-8
		AAACATGCATGTTGGC	5.99266	1.31764	C66-28: Mixed.GABA-2.chow
		AAACCAACAAACCTTG	8.70134	-1.51382	C66-39: Lhx6.GABA-1
		AAACCAACAACGTGCT	10.4586	1.22496	C66-19: Pomc.GLU-5
		AAACCAACAACTAGCC_1	11.1529	-1.96599	C66-34: Il1rapl2.GABA-1
		AAACCAACAAGCTTTG	8.70768	2.87261	C66-34: Il1rapl2.GABA-1
		AAACCAACACCTAATG	6.78043	0.747784	C66-28: Mixed.GABA-2.chow
		AAACCAACAGGGAGGA	9.63647	0.656922	C66-28: Mixed.GABA-2
		AAACCAACATCCAGGT	9.34528	0.065533	C66-28: Mixed.GABA-2
		AAACCAACATGTCAGC	16.4749	-5.71829	C66-12: Gpr149.GLU-3
		AAACCGAAGAGGAAGG	5.57761	1.3415	C66-28: Mixed.GABA-2.chow
		AAACCGAAGAGGCTAA	11.0671	4.44202	C66-44: Nkx2-4.GABA-3
		AAACCGAAGCTCAAAC	6.83404	0.455222	C66-28: Mixed.GABA-2.chow
		AAACCGAAGGCGGATG	18.0384	-3.33189	C66-12: Gpr149.GLU-3
		AAACCGAAGGTAGCTT	5.42686	1.34782	C66-28: Mixed.GABA-2.chow
		AAACCGAAGGTTTACA	6.72623	-4.84164	C66-29: Vipr2.GABA-2
		AAACCGAAGTAAGTGG	4.77177	1.84357	C66-28: Mixed.GABA-2.chow
		AAACCGAAGTGTTGCG	9.26182	-6.09715	C66-7: Foxb1.GLU-2
		AAACCGAAGTTTGTCT	8.47544	2.65475	C66-37: Crh.GABA-1
		AAACCGCGTAGTTGGC	7.53144	1.18834	C66-34: Il1rapl2.GABA-1
		AAACCGCGTCAATACG	8.53587	-1.031	C66-28: Mixed.GABA-2.chow
		AAACCGCGTGCATTTC	6.04164	1.22628	C66-28: Mixed.GABA-2.chow
		AAACCGCGTTCAAGCA	8.35834	1.07003	C66-48: Meis2.GABA-5
		AAACCGCGTTGAGGTC	5.2758	1.52707	C66-28: Mixed.GABA-2.chow
		AAACCGGCAGCCTTGG	13.0012	-10.195	C66-25: Foxb1.GLU-8
		AAACCGGCATGATTGT	5.49194	1.10161	C66-28: Mixed.GABA-2.chow
		AAACCGGCATTAAGTC	8.78179	2.50419	C66-34: Il1rapl2.GABA-1
		AAACCGGCATTAGCGC	11.6647	-7.23074	C66-46: Agrp.GABA-4
		AAACGCGCAAACCTAT	14.48	0.500993	C66-4: Trh.GLU-2
		AAACGCGCAATAGCCC	7.87442	-4.10365	C66-39: Lhx6.GABA-1
		AAACGCGCAATCCCTT	8.35483	-10.3017	C66-25: Foxb1.GLU-8
		AAACGCGCAATGAATG	7.81438	2.5403	C66-34: Il1rapl2.GABA-1
		AAACGCGCAATTGAGA	5.60225	0.835486	C66-28: Mixed.GABA-2.chow
		AAACGCGCACAGAACG	5.59943	3.45083	C66-45: Ghrh.GABA-3
		AAACGCGCAGCCTAAC	14.2301	1.67776	C66-4: Trh.GLU-2
		AAACGCGCAGCTCAAC	18.1228	5.95989	C66-22: Caprin2.GLU-6
		AAACGCGCAGCTCATA	7.95705	-0.1573	C66-28: Mixed.GABA-2.chow
		AAACGGATCAAATCGC	6.1757	1.08915	C66-28: Mixed.GABA-2.chow
		AAACGGATCACTAGGT	5.49753	1.32263	C66-28: Mixed.GABA-2.chow
		AAACGGATCATTTAGG	8.05132	-0.711028	C66-28: Mixed.GABA-2.chow
		AAACGGATCCCTCGCA	5.32186	1.36962	C66-28: Mixed.GABA-2.chow
		AAACGGATCGGGACCT	13.3734	4.15834	C66-34: Il1rapl2.GABA-1
		AAACGGATCTTAATGG	6.89956	-1.85618	C66-36: Hmcn1.GABA-1
		AAACGGATCTTCAATC	14.2684	0.982752	C66-28: Mixed.GABA-2.chow
		AAACGGATCTTGTTCG	4.82378	-0.241376	C66-19: Pomc.GLU-5
		AAACGTACAATAATGG	12.1596	-3.3607	C66-3: Nxph4.GLU-2
		AAACGTACAATTGAAG	9.2185	-12.5723	C66-25: Foxb1.GLU-8
		AAACGTACACATAGCC	16.1032	-5.45594	C66-12: Gpr149.GLU-3
		AAACGTACACCTACTT_1	10.6389	-2.72882	C66-28: Mixed.GABA-2
		AAACGTACAGGAAGCC	9.87908	-1.92502	C66-43: Nts.GABA-1
		AAACGTACAGGCATCT	6.46778	0.142954	C66-38: Ppp1r17.GABA-1
		AAACGTACATCACAGC	11.3142	-3.41969	C66-16: Mixed.GLU-4
		AAACGTACATGACTAT	18.3551	6.33646	C66-22: Caprin2.GLU-6
		AAAGCAAGTACGCGCA	13.9315	1.63857	C66-4: Trh.GLU-2
		AAAGCAAGTCGTTACT	17.9699	0.839345	C66-26: Prkch.GLU-8
		AAAGCAAGTGACATAT	5.68185	1.13258	C66-28: Mixed.GABA-2.chow
		AAAGCAAGTTCGCTCA	7.41645	-0.937018	C66-30: Onecut2.GABA-2
		AAAGCACCAACCCTCC	7.70254	0.766634	C66-28: Mixed.GABA-2.chow
		AAAGCACCACAGGATG	5.08542	1.37024	C66-28: Mixed.GABA-2.chow
		AAAGCACCATAGCTGC	17.8292	-2.87479	C66-12: Gpr149.GLU-3
		AAAGCACCATCAGTAT	10.3429	2.61259	C66-37: Crh.GABA-1
		AAAGCCCGTAAGCTTG_1	8.61862	-3.30531	C66-43: Nts.GABA-1
		AAAGCCCGTGCAACTA	5.5562	-2.48659	C66-30: Onecut2.GABA-2
		AAAGCCCGTTAAATGC	15.0278	-5.24949	C66-12: Gpr149.GLU-3
		AAAGCCCGTTAGGTGC	6.2949	-3.05881	C66-43: Nts.GABA-1
		AAAGCCCGTTCCTGAT	14.1182	1.86183	C66-43: Nts.GABA-1
		AAAGCCCGTTTAGCGA	4.51517	2.29284	C66-41: Tbx3.GABA-1
		AAAGCCGCAAACCCTA	11.5699	-6.36145	C66-3: Nxph4.GLU-2
		AAAGCCGCAAAGCTAA	9.8613	-5.6725	C66-7: Foxb1.GLU-2
		AAAGCCGCACATTGCA	15.0978	-5.48466	C66-12: Gpr149.GLU-3
		AAAGCCGCAGCAAATA	6.11744	0.693297	C66-28: Mixed.GABA-2.chow
		AAAGCCGCATTGCGAC	4.01725	-0.445165	C66-19: Pomc.GLU-5
		AAAGCGGGTAACGGGA	4.95696	1.54852	C66-28: Mixed.GABA-2.chow
		AAAGCGGGTACGCGCA	5.71302	1.31108	C66-28: Mixed.GABA-2.chow
		AAAGCGGGTACTTCAC	11.3436	-7.38834	C66-46: Agrp.GABA-4
		AAAGCGGGTCACGGAT	10.0762	3.11457	C66-37: Crh.GABA-1
		AAAGCTTGTAACGAGG	8.32809	-10.3306	C66-25: Foxb1.GLU-8
		AAAGCTTGTAGTAAGA	17.7286	-0.664106	C66-2: Irx5.GLU-2
		AAAGCTTGTCAACAAT	16.3053	-5.21739	C66-12: Gpr149.GLU-3
		AAAGCTTGTCATAGAT	12.6885	4.23515	C66-34: Il1rapl2.GABA-1
		AAAGCTTGTCCAAATG	8.06605	1.05839	C66-34: Il1rapl2.GABA-1
		AAAGCTTGTCGAAGTC	7.82064	0.177514	C66-28: Mixed.GABA-2.chow
		AAAGCTTGTGAAGCCT	9.11326	-2.42928	C66-20: Tac2.GLU-5
		AAAGCTTGTGGTTCTT	5.27733	1.1657	C66-28: Mixed.GABA-2.chow
		AAAGCTTGTTAATCGG	11.8567	5.72613	C66-44: Nkx2-4.GABA-3
		AAAGCTTGTTACCTGT	13.7006	-1.87359	C66-2: Irx5.GLU-2
		AAAGCTTGTTACTTGC	15.8554	-1.33942	C66-2: Irx5.GLU-2
		AAAGCTTGTTGTAACG	9.68338	-2.95846	C66-21: Bace2.GLU-5
		AAAGCTTGTTGTCATC	8.3472	-1.1905	C66-30: Onecut2.GABA-2
		AAAGGACGTCATCAAG	5.53419	1.31193	C66-28: Mixed.GABA-2.chow
		AAAGGACGTGACATGC	9.21595	-2.91723	C66-21: Bace2.GLU-5
		AAAGGACGTGTGTGGT	5.38155	2.12643	C66-41: Tbx3.GABA-1
		AAAGGACGTGTTTGCT	7.36024	-0.544091	C66-36: Hmcn1.GABA-1
		AAAGGACGTTACATCC	5.50995	1.23051	C66-28: Mixed.GABA-2.chow
		AAAGGACGTTATTGCC	15.8762	-1.18726	C66-2: Irx5.GLU-2
		AAAGGACGTTCAAGCA	6.28811	0.971591	C66-28: Mixed.GABA-2.chow
		AAAGGACGTTCCTGTG	6.57293	0.997037	C66-28: Mixed.GABA-2.chow
		AAAGGAGCAATATACC	6.08549	1.12013	C66-28: Mixed.GABA-2.chow
		AAAGGAGCACAAGCCT_1	16.0462	-6.15534	C66-12: Gpr149.GLU-3
		AAAGGAGCACCAGGTT	5.74127	1.19039	C66-28: Mixed.GABA-2.chow
		AAAGGAGCACCTCACC	5.86064	1.13868	C66-28: Mixed.GABA-2.chow
		AAAGGAGCACGCAACT_1	16.193	-4.42202	C66-12: Gpr149.GLU-3
		AAAGGAGCAGCCTAAC	5.04274	2.3725	C66-41: Tbx3.GABA-1
		AAAGGAGCAGGACCTT	6.31283	-3.12641	C66-36: Hmcn1.GABA-1
		AAAGGAGCAGTAGCCT	5.97623	1.10619	C66-28: Mixed.GABA-2.chow
		AAAGGAGCAGTTATGT	5.77523	1.1095	C66-28: Mixed.GABA-2.chow
		AAAGGAGCATCTTGAG	15.535	1.28448	C66-4: Trh.GLU-2
		AAAGGCTCAAGTAAGC	6.10073	-0.045183	C66-49: Satb2.GABA-6
		AAAGGCTCAATCCCTT	6.85978	-0.00480165	C66-34: Il1rapl2.GABA-1
		AAAGGCTCACGGTACT	6.3602	-0.467447	C66-28: Mixed.GABA-2.chow
		AAAGGCTCAGCAAATA	12.3368	-1.72316	C66-28: Mixed.GABA-2
		AAAGGCTCAGCAAGAT	6.17428	1.15314	C66-28: Mixed.GABA-2.chow
		AAAGGCTCAGCATGGA	4.9955	1.50944	C66-28: Mixed.GABA-2.chow
		AAAGGCTCATGACTAT	16.4271	-6.24456	C66-12: Gpr149.GLU-3
		AAAGGCTCATGTTGGC	8.96733	-6.24663	C66-7: Foxb1.GLU-2
		AAAGGTTAGAGCCGGA	9.98933	-8.85442	C66-34: Il1rapl2.GABA-1
		AAAGGTTAGCAAGGGT_1	7.75132	0.38647	C66-28: Mixed.GABA-2.chow
		AAAGGTTAGCACAGCC	9.74221	2.91735	C66-37: Crh.GABA-1
		AAAGGTTAGCATTATG	14.1963	-0.453738	C66-4: Trh.GLU-2
		AAAGGTTAGCCGGTAC	8.6144	1.24011	C66-48: Meis2.GABA-5
		AAAGGTTAGCTCCTAC	12.3651	-3.75845	C66-25: Foxb1.GLU-8
		AAAGGTTAGGAACCAA	6.05602	1.38906	C66-28: Mixed.GABA-2.chow
		AAAGGTTAGGTAAGCA	9.31384	-3.63142	C66-43: Nts.GABA-1
		AAAGGTTAGTAAGTGG	5.2872	1.55891	C66-28: Mixed.GABA-2.chow
		AAAGGTTAGTCAGTAC	8.29688	-0.119612	C66-39: Lhx6.GABA-1
		AAAGGTTAGTCATCCC	9.94914	2.79432	C66-19: Pomc.GLU-5
		AAAGGTTAGTCTATGA	6.95832	2.85356	C66-40: Hdc.GABA-1
		AAATCCGGTCGCGCAA_1	15.1677	0.687017	C66-4: Trh.GLU-2
		AAATCCGGTCTCAGCC	15.2736	0.674966	C66-4: Trh.GLU-2
		AAATCCGGTGTGAGAG	5.88802	2.17008	C66-49: Satb2.GABA-6
		AAATCCGGTTCCGGGA	5.01593	1.56138	C66-28: Mixed.GABA-2.chow
		AAATGCCTCACAGACT	3.53218	1.0501	C66-38: Ppp1r17.GABA-1
		AAATGCCTCACCAATA	9.85327	-1.79919	C66-28: Mixed.GABA-2.chow
		AAATGCCTCAGGCTAT	4.9906	4.3486	C66-4: Trh.GLU-2
		AAATGCCTCAGGGCCT	15.3946	-3.07759	C66-12: Gpr149.GLU-3
		AAATGCCTCATAACCA	6.88352	0.904646	C66-28: Mixed.GABA-2.chow
		AAATGCCTCATTGCAA	6.17837	1.1398	C66-28: Mixed.GABA-2.chow
		AAATGCCTCCACAATA	17.0927	-1.7283	C66-2: Irx5.GLU-2
		AAATGCCTCCTAAGAC	6.94799	0.764617	C66-28: Mixed.GABA-2.chow
		AAATGCCTCCTCCTAA	4.79692	-5.82816	C66-29: Vipr2.GABA-2
		AAATGCCTCCTCGATC	6.88097	-1.16754	C66-28: Mixed.GABA-2.chow
		AAATGCCTCCTTAGGG_1	5.47479	1.51038	C66-28: Mixed.GABA-2.chow
		AAATGCCTCGAGGTGG	5.83937	1.29277	C66-28: Mixed.GABA-2.chow
		AAATGCCTCGCTCACT	8.64432	0.00128977	C66-48: Meis2.GABA-5
		AAATGCCTCTCCTCTT	12.4107	-6.2591	C66-3: Nxph4.GLU-2
		AAATGCCTCTGTGAGT	6.27349	1.11819	C66-28: Mixed.GABA-2.chow
		AAATGCCTCTTGCAGG	15.5174	1.24445	C66-4: Trh.GLU-2
		AAATGGCCAAGCGAGC	14.3775	0.363447	C66-4: Trh.GLU-2
		AAATGGCCACATTGCA	13.3333	-1.53559	C66-28: Mixed.GABA-2
		AAATGGCCACCCACCT_1	12.5096	7.39374	C66-18: Rfx4.GLU-4
		AAATGGCCATTATGAC	8.36277	-0.14469	C66-28: Mixed.GABA-2.chow
		AACAAAGGTAATGACT	6.2983	1.20319	C66-28: Mixed.GABA-2.chow
		AACAAAGGTCATTGAG	6.05417	0.276363	C66-28: Mixed.GABA-2.chow
		AACAAAGGTCCGTGAG	5.7244	1.31667	C66-28: Mixed.GABA-2.chow
		AACAAAGGTCTTGCAT	11.0326	0.0766698	C66-28: Mixed.GABA-2
		AACAAAGGTTCGCGCT	11.2218	-2.41992	C66-28: Mixed.GABA-2
		AACAAAGGTTTATTCG	6.36894	-0.398523	C66-36: Hmcn1.GABA-1
		AACAAGCCAAAGGCCA	5.49183	1.39335	C66-28: Mixed.GABA-2.chow
		AACAAGCCAAAGGTAC	6.96279	0.850963	C66-28: Mixed.GABA-2.chow
		AACAAGCCAACCTAAT	5.58199	1.23173	C66-28: Mixed.GABA-2.chow
		AACAAGCCACAAAGGT	16.4968	-5.24947	C66-12: Gpr149.GLU-3
		AACAAGCCACCTGTAA	5.61615	-5.36992	C66-29: Vipr2.GABA-2
		AACAAGCCACGAACAG	6.63145	0.986478	C66-28: Mixed.GABA-2.chow
		AACAAGCCAGCTAACC_1	6.97512	-1.16748	C66-36: Hmcn1.GABA-1
		AACAAGCCAGGCAAGC	7.37735	0.401559	C66-28: Mixed.GABA-2.chow
		AACAAGCCAGGTATTT	11.3157	5.81773	C66-35: Lef1.GABA-1
		AACAAGCCATAAGTCT	6.10442	1.06373	C66-28: Mixed.GABA-2.chow
		AACAAGCCATCAGTAT_1	5.82583	1.25347	C66-28: Mixed.GABA-2.chow
		AACAAGCCATTAAACC	10.5755	-0.881978	C66-28: Mixed.GABA-2
		AACAGATAGAGGATAT	14.2961	1.62609	C66-4: Trh.GLU-2
		AACAGATAGGCCAATT	6.35535	1.08316	C66-28: Mixed.GABA-2.chow
		AACAGATAGGCGTAAA	5.51042	1.44178	C66-28: Mixed.GABA-2.chow
		AACAGATAGGTCCTAG	16.5127	-5.56733	C66-12: Gpr149.GLU-3
		AACAGATAGTAGCTTA	15.4547	-3.74858	C66-12: Gpr149.GLU-3
		AACAGCAAGCGATACT	9.46085	0.258435	C66-28: Mixed.GABA-2
		AACAGCAAGGCCAATT	7.78836	1.21532	C66-34: Il1rapl2.GABA-1
		AACAGCAAGTAACAGG	5.75754	1.33285	C66-28: Mixed.GABA-2.chow
		AACAGCAAGTAGCGCC	6.13565	0.842852	C66-28: Mixed.GABA-2.chow
		AACAGCAAGTTCCTCA	10.5933	-1.77924	C66-29: Vipr2.GABA-2
		AACAGCAAGTTTCCGC	5.90269	0.84987	C66-28: Mixed.GABA-2.chow
		AACAGGATCAGGATGA	18.1949	0.613905	C66-26: Prkch.GLU-8
		AACAGGATCCCTGATC	6.26304	1.1297	C66-28: Mixed.GABA-2.chow
		AACAGGATCGTTTCTG	9.76682	-1.5483	C66-28: Mixed.GABA-2
		AACAGGATCTTGGATA	5.50414	1.52356	C66-28: Mixed.GABA-2.chow
		AACATAGCAAGGTACG	5.56074	1.50038	C66-28: Mixed.GABA-2.chow
		AACATAGCAATTGAGA	10.0075	-0.510551	C66-39: Lhx6.GABA-1
		AACATAGCACATAGCC	6.35869	0.976588	C66-28: Mixed.GABA-2.chow
		AACATAGCACCTGGTG_1	5.74414	1.31826	C66-28: Mixed.GABA-2.chow
		AACATAGCACGAATCC	8.18277	0.786355	C66-28: Mixed.GABA-2.chow
		AACATAGCAGAAATGC	12.8025	-5.47953	C66-3: Nxph4.GLU-2
		AACATAGCAGCAAATA	15.4817	-1.65909	C66-2: Irx5.GLU-2
		AACATAGCAGCATGGA	10.3444	-7.79381	C66-34: Il1rapl2.GABA-1
		AACATAGCAGGCAAGC	14.8988	-6.29326	C66-12: Gpr149.GLU-3
		AACATAGCAGGCGAGT	16.4084	-4.8499	C66-12: Gpr149.GLU-3
		AACATAGCAGGGAGGA	5.17084	1.6922	C66-28: Mixed.GABA-2.chow
		AACATAGCATGAGTTT	11.3782	5.82821	C66-35: Lef1.GABA-1
		AACATAGCATGTTGCA	8.34446	-0.236101	C66-28: Mixed.GABA-2.chow
		AACATAGCATTATGCG	6.42413	0.835371	C66-28: Mixed.GABA-2.chow
		AACATAGCATTGGGAG	9.87452	-3.53504	C66-16: Mixed.GLU-4
		AACATCATCATTGCAA	14.866	-1.44982	C66-2: Irx5.GLU-2
		AACATCATCCCGCCTA	5.53868	1.21153	C66-28: Mixed.GABA-2.chow
		AACATCATCCCTGATC	6.51373	1.62357	C66-45: Ghrh.GABA-3
		AACATCATCGGTACGC	5.55717	1.44621	C66-28: Mixed.GABA-2.chow
		AACATCATCTGGTCCT	12.293	4.40674	C66-34: Il1rapl2.GABA-1
		AACATCATCTGTGCAG	19.5134	0.29495	C66-24: Pmch.GLU-7
		AACATTGTCACAGGAA	14.3937	-3.97463	C66-8: Lmx1a.GLU-2
		AACATTGTCATAGACC	12.5267	-5.89505	C66-28: Mixed.GABA-2
		AACATTGTCCCTCACG	11.0972	0.408501	C66-37: Crh.GABA-1
		AACATTGTCCTGAATA	7.99992	0.799878	C66-34: Il1rapl2.GABA-1
		AACATTGTCGTTAGCG	9.19806	-12.349	C66-25: Foxb1.GLU-8
		AACATTGTCTTGCTAT	14.5242	-1.2355	C66-2: Irx5.GLU-2
		AACCCGCAGCCTGTTC	6.53333	1.06817	C66-28: Mixed.GABA-2.chow
		AACCCGCAGCTATATG	3.55217	1.13346	C66-38: Ppp1r17.GABA-1
		AACCCGCAGCTTAGTA	11.7415	1.09489	C66-28: Mixed.GABA-2
		AACCCGCAGGCTAAGA	14.7279	2.28575	C66-4: Trh.GLU-2
		AACCCGCAGGCTACAT	9.28297	-0.724356	C66-30: Onecut2.GABA-2
		AACCCGCAGGGACGCA	15.348	-4.49614	C66-12: Gpr149.GLU-3
		AACCCGCAGGTAAGGC	6.76426	-0.695619	C66-30: Onecut2.GABA-2
		AACCGCTCAATAGCAA	12.4997	-6.20137	C66-3: Nxph4.GLU-2
		AACCGCTCAATCTCTC	10.8626	1.5979	C66-28: Mixed.GABA-2
		AACCGCTCAATGCCCG	6.48926	-2.36904	C66-49: Satb2.GABA-6
		AACCGCTCAGAGGCTA	17.2898	-4.15731	C66-12: Gpr149.GLU-3
		AACCGCTCAGCAAGTG_1	17.5875	-1.54471	C66-2: Irx5.GLU-2
		AACCGCTCAGCAGGTA_1	5.41254	-2.7489	C66-30: Onecut2.GABA-2
		AACCGCTCAGGTTCAC	9.20321	-12.3458	C66-25: Foxb1.GLU-8
		AACCGGCTCCAACTGG	6.13012	0.901259	C66-28: Mixed.GABA-2.chow
		AACCGGCTCCAGGTCA	15.2896	-4.78234	C66-12: Gpr149.GLU-3
		AACCGGCTCCCTCTAA	6.74387	-0.000185133	C66-34: Il1rapl2.GABA-1
		AACCGGCTCCTAGTCC	6.70008	0.963211	C66-28: Mixed.GABA-2.chow
		AACCGGCTCCTTTACG	5.56798	-2.82905	C66-30: Onecut2.GABA-2
		AACCGGCTCGACAAAG	12.1819	-2.54437	C66-7: Foxb1.GLU-2
		AACCGGCTCGGTTAGT	15.3286	-1.27735	C66-2: Irx5.GLU-2
		AACCGGCTCGTGCTAG	14.1432	-3.47491	C66-16: Mixed.GLU-4
		AACCTAATCAGCCAAT	5.88254	2.35592	C66-49: Satb2.GABA-6
		AACCTAATCCCGTTGT	8.14535	-0.00272529	C66-49: Satb2.GABA-6
		AACCTAATCCGCTAGA_1	16.3347	-3.37298	C66-12: Gpr149.GLU-3
		AACCTAATCCTCACAC	6.88876	0.892493	C66-28: Mixed.GABA-2.chow
		AACCTAATCGAAGTGA	10.5155	-7.93222	C66-46: Agrp.GABA-4
		AACCTAATCGGGCCAT	6.74167	-0.557983	C66-19: Pomc.GLU-5
		AACCTAATCTAACTGA	6.18573	-0.898162	C66-36: Hmcn1.GABA-1
		AACCTAATCTTGCAAA	13.8944	-5.34864	C66-8: Lmx1a.GLU-2
		AACCTAATCTTGGATA	5.82227	-4.32336	C66-29: Vipr2.GABA-2
		AACCTCACAAACTGCC	11.3227	-4.14965	C66-16: Mixed.GLU-4
		AACCTCACAACTGGCT	6.05178	-1.30109	C66-30: Onecut2.GABA-2
		AACCTCACAGTTTCTC	9.42833	0.108387	C66-28: Mixed.GABA-2.chow
		AACCTCACATAAGTTC	6.19514	1.00114	C66-28: Mixed.GABA-2.chow
		AACCTCACATAATGTC	9.20136	-2.93186	C66-21: Bace2.GLU-5
		AACCTCACATTGACAT	5.0778	-5.89578	C66-29: Vipr2.GABA-2
		AACCTCCTCCAAACAC	7.76217	0.572975	C66-28: Mixed.GABA-2.chow
		AACCTCCTCCACAATA	5.04055	-3.64549	C66-29: Vipr2.GABA-2
		AACCTCCTCCCGTTAC	7.48598	0.682994	C66-28: Mixed.GABA-2.chow
		AACCTCCTCCTGTTCA	10.5286	-0.384597	C66-28: Mixed.GABA-2.chow
		AACCTCCTCGAGGAAC	13.5937	-5.95105	C66-8: Lmx1a.GLU-2
		AACCTCCTCGTTTCCA	6.8428	0.417439	C66-28: Mixed.GABA-2.chow
		AACCTCCTCTAAGTCA	12.2912	-1.90089	C66-28: Mixed.GABA-2.chow
		AACCTTAAGGATGATG	16.2932	-5.7254	C66-12: Gpr149.GLU-3
		AACCTTAAGGGCCATC	7.43061	0.175293	C66-28: Mixed.GABA-2.chow
		AACCTTAAGTAGGCGG	15.4326	1.35775	C66-4: Trh.GLU-2
		AACCTTAAGTCAATTG	18.2877	-1.09835	C66-2: Irx5.GLU-2
		AACCTTAAGTGAAGTG	5.1735	1.48071	C66-28: Mixed.GABA-2.chow
		AACCTTAAGTTTAACG	17.4176	-0.787157	C66-2: Irx5.GLU-2
		AACCTTGCAACACTTG	17.9646	-3.37603	C66-12: Gpr149.GLU-3
		AACCTTGCAAGCCACT	16.8108	6.60325	C66-22: Caprin2.GLU-6
		AACCTTGCAAGGATTA	7.96213	-3.48587	C66-39: Lhx6.GABA-1
		AACCTTGCAATGCCTA	6.63859	0.400188	C66-28: Mixed.GABA-2.chow
		AACCTTGCACAGCCTG	9.39669	-2.50845	C66-28: Mixed.GABA-2.chow
		AACCTTGCACCTAATG	16.1008	-4.51911	C66-12: Gpr149.GLU-3
		AACCTTGCACGTTACA	6.89383	0.876224	C66-28: Mixed.GABA-2.chow
		AACCTTGCAGGTTAAA	5.70561	1.28766	C66-28: Mixed.GABA-2.chow
		AACCTTGCAGTGAACG	7.73051	-0.221068	C66-28: Mixed.GABA-2.chow
		AACCTTGCATAAGCAA	16.839	-5.53971	C66-12: Gpr149.GLU-3
		AACCTTGCATCAGCAC	9.14111	-7.25495	C66-7: Foxb1.GLU-2
		AACCTTGCATGTGGGA	18.0757	-3.11427	C66-12: Gpr149.GLU-3
		AACCTTGCATTCCTCG	9.83686	-12.0524	C66-25: Foxb1.GLU-8
		AACCTTGCATTGTCCT	16.3402	-1.04513	C66-2: Irx5.GLU-2
		AACGACAAGCACTTGG	7.12444	1.56963	C66-41: Tbx3.GABA-1
		AACGACAAGCCTCTGT	10.7288	-1.06413	C66-28: Mixed.GABA-2
		AACGACAAGCTGGACC	5.85938	1.2646	C66-28: Mixed.GABA-2.chow
		AACGACAAGGAAGTAT	6.37332	1.12915	C66-28: Mixed.GABA-2.chow
		AACGACAAGGACAACA	4.90079	2.28509	C66-41: Tbx3.GABA-1
		AACGACAAGGATAAAC	10.9533	-11.2329	C66-25: Foxb1.GLU-8
		AACGACAAGTACTGGT	6.43975	1.74166	C66-28: Mixed.GABA-2.chow
		AACGACAAGTCACCTC	11.8027	-6.96496	C66-3: Nxph4.GLU-2
		AACGCCCAGAAAGGAA	12.2484	-3.43199	C66-25: Foxb1.GLU-8
		AACGCCCAGCACTAGT	9.12447	1.30641	C66-48: Meis2.GABA-5
		AACGCCCAGCTGGCTA	5.68197	1.32646	C66-28: Mixed.GABA-2.chow
		AACGCCCAGGCCATCA	7.37068	1.05054	C66-28: Mixed.GABA-2.chow
		AACGCCCAGGGCTAAA	8.36542	1.09038	C66-48: Meis2.GABA-5
		AACGCCCAGGTGTCCA	6.49362	-0.926401	C66-30: Onecut2.GABA-2
		AACGCCCAGTTATTCC	7.0788	0.845099	C66-28: Mixed.GABA-2.chow
		AACGCTAGTAACGGGA	6.18065	0.801133	C66-28: Mixed.GABA-2.chow
		AACGCTAGTCCTAATC	6.73841	0.92058	C66-28: Mixed.GABA-2.chow
		AACGCTAGTCTAACAG	12.5658	-3.62122	C66-25: Foxb1.GLU-8
		AACGCTAGTGTGTGGT	6.2604	0.697456	C66-28: Mixed.GABA-2.chow
		AACGCTAGTTCCGCAC	14.5983	2.4632	C66-4: Trh.GLU-2
		AACGCTAGTTTGACCT	8.86212	-4.4206	C66-16: Mixed.GLU-4
		AACGGTAAGCCGCTTT	15.2078	1.10297	C66-4: Trh.GLU-2
		AACGGTAAGCCTGTGA	5.02311	1.31174	C66-28: Mixed.GABA-2.chow
		AACGGTAAGCGCATTG	14.6336	-6.31294	C66-12: Gpr149.GLU-3
		AACGGTAAGGTCCTAG	11.1156	-7.46826	C66-46: Agrp.GABA-4
		AACGGTAAGTGAGCGG	14.4925	4.18168	C66-34: Il1rapl2.GABA-1
		AACTACTCAAACTAAG	6.12617	0.797137	C66-28: Mixed.GABA-2.chow
		AACTACTCAAGCTAAA	5.17516	2.58098	C66-49: Satb2.GABA-6
		AACTACTCAGAAATGC	5.77163	1.37291	C66-28: Mixed.GABA-2.chow
		AACTACTCAGTCTAAT	4.77321	2.53606	C66-41: Tbx3.GABA-1
		AACTACTCAGTCTAGC	17.9939	2.74168	C66-46: Agrp.GABA-4
		AACTACTCATAGACTT	11.865	7.99045	C66-18: Rfx4.GLU-4
		AACTACTCATTGTGCA	20.3448	0.504462	C66-24: Pmch.GLU-7
		AACTAGCTCACGCGGT	5.97336	0.146607	C66-28: Mixed.GABA-2.chow
		AACTAGCTCAGAAACG	15.1065	1.01935	C66-4: Trh.GLU-2
		AACTAGCTCATGTTTC	7.79322	-2.24705	C66-36: Hmcn1.GABA-1
		AACTAGCTCATTGTTC_1	7.00606	-3.47439	C66-43: Nts.GABA-1
		AACTAGCTCCCGTTTA	13.6527	2.42965	C66-4: Trh.GLU-2
		AACTAGCTCCGGCTAA	15.3905	1.42098	C66-4: Trh.GLU-2
		AACTAGCTCCGTGACA_1	5.07765	1.56404	C66-28: Mixed.GABA-2.chow
		AACTAGCTCGAGGTGG	15.0141	-5.43768	C66-12: Gpr149.GLU-3
		AACTAGCTCTCCATAT	7.90003	2.10622	C66-34: Il1rapl2.GABA-1
		AACTAGCTCTTACTCG	5.20814	-1.59368	C66-36: Hmcn1.GABA-1
		AACTAGTGTACTTAGG	10.5231	-1.22272	C66-28: Mixed.GABA-2
		AACTAGTGTAGGTGTC	10.967	-7.17427	C66-46: Agrp.GABA-4
		AACTAGTGTCGTTACT_1	15.1919	1.52308	C66-4: Trh.GLU-2
		AACTAGTGTCTCACTG	19.0332	5.90899	C66-22: Caprin2.GLU-6
		AACTAGTGTGATCAGC	8.07434	-2.41017	C66-28: Mixed.GABA-2.chow
		AACTAGTGTGTTGTGA	5.32922	1.3632	C66-28: Mixed.GABA-2.chow
		AACTAGTGTTAGCTGA	14.2346	-0.0492934	C66-4: Trh.GLU-2
		AACTAGTGTTCCTGAT	17.7115	6.00634	C66-22: Caprin2.GLU-6
		AACTAGTGTTGGCCGA	16.4082	-2.77114	C66-12: Gpr149.GLU-3
		AACTAGTGTTTCGCGC_1	8.20457	-2.91507	C66-43: Nts.GABA-1
		AACTCACAGCGCTCAA	8.09443	2.76219	C66-44: Nkx2-4.GABA-3
		AACTCACAGGAGTCTT	6.39511	1.5443	C66-49: Satb2.GABA-6
		AACTCACAGGTCCAAT	6.87134	0.757832	C66-28: Mixed.GABA-2.chow
		AACTCACAGGTTACAC_1	6.62162	0.691183	C66-28: Mixed.GABA-2.chow
		AACTCACAGGTTACGT	6.23433	1.21164	C66-28: Mixed.GABA-2.chow
		AACTCACAGTCACTCC	9.8539	-4.89114	C66-16: Mixed.GLU-4
		AACTCACAGTCATGCG	6.14565	2.07505	C66-49: Satb2.GABA-6
		AACTCACAGTTAGAGG	15.1477	-4.08609	C66-12: Gpr149.GLU-3
		AACTCACAGTTTGCGG	5.34949	1.3213	C66-28: Mixed.GABA-2.chow
		AACTGTTCACCTGCCT	13.6357	-3.08471	C66-8: Lmx1a.GLU-2
		AACTGTTCACTGGCCA	14.734	-5.50586	C66-12: Gpr149.GLU-3
		AACTGTTCATAGGCGA_1	4.39987	0.0919746	C66-16: Mixed.GLU-4
		AACTGTTCATCACAGC	13.5563	0.0557346	C66-28: Mixed.GABA-2.chow
		AACTGTTCATTGCAGC	6.22661	0.652552	C66-49: Satb2.GABA-6
		AACTTAGTCAAAGGCA	6.41648	1.12312	C66-28: Mixed.GABA-2.chow
		AACTTAGTCACAGACT	6.02798	1.48281	C66-28: Mixed.GABA-2.chow
		AACTTAGTCAGGCTAT	8.64354	-10.4767	C66-25: Foxb1.GLU-8
		AACTTAGTCAGTTCCC	2.905	-0.167407	C66-19: Pomc.GLU-5
		AACTTAGTCATGGCTG	4.13616	-1.05352	C66-19: Pomc.GLU-5
		AACTTAGTCCGGAACC	5.82724	1.55009	C66-28: Mixed.GABA-2.chow
		AACTTAGTCGTTTCGC	12.6469	-6.72484	C66-3: Nxph4.GLU-2
		AACTTAGTCTAGCTAA	5.97055	-5.32294	C66-29: Vipr2.GABA-2
		AACTTAGTCTTGATGA	10.3687	0.769084	C66-28: Mixed.GABA-2
		AACTTAGTCTTGCTAT	5.8024	-0.573033	C66-49: Satb2.GABA-6
		AAGAACAGTACAAAGA	5.28677	2.9361	C66-49: Satb2.GABA-6
		AAGAACAGTAGCCTAA	11.9389	6.14461	C66-44: Nkx2-4.GABA-3
		AAGAACAGTCAAAGAA	15.2376	-4.57898	C66-12: Gpr149.GLU-3
		AAGAACAGTCGCGCAA	6.65307	0.818834	C66-28: Mixed.GABA-2.chow
		AAGAACAGTTACGCGG	6.28493	1.17124	C66-28: Mixed.GABA-2.chow
		AAGAACAGTTGCAATG	6.66938	0.925455	C66-28: Mixed.GABA-2.chow
		AAGAACAGTTGTTGGA	9.8917	2.65392	C66-19: Pomc.GLU-5
		AAGAATCAGACAAGTG	8.07247	-0.132163	C66-30: Onecut2.GABA-2
		AAGAATCAGCTTTGGG	11.7175	4.61178	C66-35: Lef1.GABA-1
		AAGAATCAGGATTGAG	14.9743	2.94693	C66-4: Trh.GLU-2
		AAGAATCAGGCCAATT	6.41376	0.847849	C66-28: Mixed.GABA-2.chow
		AAGAATCAGGCCTGGT	11.7136	2.15501	C66-30: Onecut2.GABA-2
		AAGAATCAGGCTACAT	5.63497	1.31888	C66-28: Mixed.GABA-2.chow
		AAGAATCAGGGATGCG	5.72177	0.697148	C66-28: Mixed.GABA-2.chow
		AAGAATCAGTAGGATG	12.3873	-11.6214	C66-25: Foxb1.GLU-8
		AAGAATCAGTTTGAGC	5.51593	0.420511	C66-49: Satb2.GABA-6
		AAGAATCAGTTTGTCT	5.75606	1.12394	C66-28: Mixed.GABA-2.chow
		AAGACAAGTCATCCTG	9.11669	-0.267881	C66-30: Onecut2.GABA-2
		AAGACAAGTGAGCAAG	13.8515	-0.700118	C66-4: Trh.GLU-2
		AAGACAAGTGATCATG	18.9038	6.35017	C66-22: Caprin2.GLU-6
		AAGACATAGAGGAAGG	5.0378	0.111015	C66-19: Pomc.GLU-5
		AAGACATAGATGGAGC	9.16788	-6.71121	C66-7: Foxb1.GLU-2
		AAGACATAGCAAGACA	18.0239	-3.20932	C66-12: Gpr149.GLU-3
		AAGACATAGCTATATG	5.85823	1.03527	C66-28: Mixed.GABA-2.chow
		AAGACATAGGAACCGG	6.95924	0.853218	C66-28: Mixed.GABA-2.chow
		AAGACATAGGCTACTG	11.5429	-6.79512	C66-3: Nxph4.GLU-2
		AAGACATAGTCAGTAC	5.98941	1.29094	C66-28: Mixed.GABA-2.chow
		AAGACCAAGCAGGTTT	6.00437	0.256462	C66-49: Satb2.GABA-6
		AAGACCAAGCATCCAG	13.2503	-3.9691	C66-25: Foxb1.GLU-8
		AAGACCAAGCTAAGTC	6.88599	0.80708	C66-28: Mixed.GABA-2.chow
		AAGACCAAGCTGGCTA	12.0515	2.67804	C66-35: Lef1.GABA-1
		AAGACCAAGGAAGTAT	6.21947	1.42898	C66-28: Mixed.GABA-2.chow
		AAGACCAAGGCTGGCT	8.69878	-5.17123	C66-16: Mixed.GLU-4
		AAGACCAAGGGCTTAT	7.9908	0.0661063	C66-28: Mixed.GABA-2.chow
		AAGACCAAGTAATCCA	8.34768	3.32645	C66-19: Pomc.GLU-5
		AAGACCAAGTATTGGC_1	5.37138	1.12632	C66-28: Mixed.GABA-2.chow
		AAGCAAGTCATGACCG	15.1576	-4.5045	C66-12: Gpr149.GLU-3
		AAGCAAGTCGAGGAAC	5.28546	1.52469	C66-28: Mixed.GABA-2.chow
		AAGCAAGTCGATTATG	4.89119	1.51739	C66-28: Mixed.GABA-2.chow
		AAGCAAGTCGGTTACG	8.68049	-5.22838	C66-16: Mixed.GLU-4
		AAGCAAGTCGGTTTCC	5.67707	3.22686	C66-45: Ghrh.GABA-3
		AAGCATGAGCACAGGG	12.532	-6.16605	C66-3: Nxph4.GLU-2
		AAGCATGAGCACGTTG	11.8156	4.15581	C66-35: Lef1.GABA-1
		AAGCATGAGCATGGTT	5.59858	1.33534	C66-28: Mixed.GABA-2.chow
		AAGCATGAGCGCATTG	12.0963	6.96714	C66-18: Rfx4.GLU-4
		AAGCATGAGGACCTGC_1	17.1736	-2.47228	C66-12: Gpr149.GLU-3
		AAGCATGAGGATTGCT	9.1687	0.747587	C66-48: Meis2.GABA-5
		AAGCATGAGGTGAAAT	14.9451	-0.182492	C66-4: Trh.GLU-2
		AAGCATGAGTAGGCGG	4.90314	2.30674	C66-41: Tbx3.GABA-1
		AAGCATGAGTTAGTGC	7.52996	0.101247	C66-28: Mixed.GABA-2.chow
		AAGCCACGTAACCACA	7.33018	1.46757	C66-34: Il1rapl2.GABA-1
		AAGCCACGTACCGTTT	5.27012	-5.0595	C66-29: Vipr2.GABA-2
		AAGCCACGTATTGTCC	8.7054	0.750311	C66-48: Meis2.GABA-5
		AAGCCACGTCAGGCAT	6.27804	0.544218	C66-28: Mixed.GABA-2.chow
		AAGCCACGTCAGTAAT	10.1681	-4.62789	C66-7: Foxb1.GLU-2
		AAGCCACGTGTTTGCT	5.44827	1.44958	C66-28: Mixed.GABA-2.chow
		AAGCCACGTTCCTGAT	14.0491	-4.4428	C66-8: Lmx1a.GLU-2
		AAGCCACGTTGAGCCG	5.91878	1.66001	C66-28: Mixed.GABA-2.chow
		AAGCCACGTTTACTTG	7.1138	0.868369	C66-28: Mixed.GABA-2.chow
		AAGCCACGTTTGAGCA	16.71	-6.16515	C66-12: Gpr149.GLU-3
		AAGCCACGTTTGCTGT	8.71914	-4.92759	C66-16: Mixed.GLU-4
		AAGCCTCCAAGCTAAA_1	5.88643	1.3353	C66-28: Mixed.GABA-2.chow
		AAGCCTCCAATAACGA	6.89003	-0.636813	C66-30: Onecut2.GABA-2
		AAGCCTCCAATTTAGC	6.63925	0.707674	C66-28: Mixed.GABA-2.chow
		AAGCCTCCACCTAAGC	8.77834	2.31219	C66-34: Il1rapl2.GABA-1
		AAGCCTCCACCTCAGG	9.71288	4.05419	C66-28: Mixed.GABA-2
		AAGCCTCCATATAACC	11.0362	-1.3492	C66-28: Mixed.GABA-2
		AAGCCTCCATGCTCCC	3.33173	-1.69329	C66-20: Tac2.GLU-5
		AAGCCTCCATTGACAT	6.69555	1.20331	C66-28: Mixed.GABA-2.chow
		AAGCCTGTCAACCAAC	7.76935	0.874919	C66-28: Mixed.GABA-2.chow
		AAGCCTGTCAGGCTAT	5.58184	0.910026	C66-28: Mixed.GABA-2.chow
		AAGCCTGTCCAAACAC	16.5451	-1.3927	C66-2: Irx5.GLU-2
		AAGCCTGTCCTAAGTA	14.3969	2.94238	C66-4: Trh.GLU-2
		AAGCCTGTCGATATTG	11.4125	1.491	C66-28: Mixed.GABA-2
		AAGCCTGTCGCCTAAG	11.4357	4.72849	C66-44: Nkx2-4.GABA-3
		AAGCCTGTCGGTAACT	13.6159	-6.7764	C66-8: Lmx1a.GLU-2
		AAGCCTGTCTACCTCA	14.8176	-6.18916	C66-12: Gpr149.GLU-3
		AAGCCTGTCTGTGCCT	7.42848	0.690611	C66-49: Satb2.GABA-6
		AAGCCTGTCTTGCAAA	15.2486	-2.60279	C66-12: Gpr149.GLU-3
		AAGCCTTAGAACCTAC	5.7805	1.67245	C66-28: Mixed.GABA-2.chow
		AAGCCTTAGAGGAGGA	5.37942	1.62301	C66-28: Mixed.GABA-2.chow
		AAGCCTTAGCAAGACA	7.89725	0.183161	C66-28: Mixed.GABA-2.chow
		AAGCCTTAGCTAAAGG	6.00711	1.30258	C66-28: Mixed.GABA-2.chow
		AAGCCTTAGCTGTAAC	12.4997	6.27778	C66-44: Nkx2-4.GABA-3
		AAGCCTTAGGAGCATA	6.79258	0.433017	C66-28: Mixed.GABA-2.chow
		AAGCCTTAGGCTGTGC	13.8697	2.24239	C66-4: Trh.GLU-2
		AAGCCTTAGTTGGATC	5.52662	-5.93802	C66-29: Vipr2.GABA-2
		AAGCGAATCAATAGCC	16.1628	-4.15915	C66-12: Gpr149.GLU-3
		AAGCGAATCAATGACC	11.5803	7.23808	C66-18: Rfx4.GLU-4
		AAGCGAATCATAAGCC	6.32543	1.20278	C66-28: Mixed.GABA-2.chow
		AAGCGAATCATTGCGG	13.1366	0.194149	C66-28: Mixed.GABA-2
		AAGCGAATCCTAGTTT	16.8802	-4.14348	C66-12: Gpr149.GLU-3
		AAGCGAATCGCTTGCT	5.213	1.39956	C66-28: Mixed.GABA-2.chow
		AAGCGAATCTAACCTT	6.98627	0.867443	C66-28: Mixed.GABA-2.chow
		AAGCGAATCTCCATGC	7.40809	0.684104	C66-28: Mixed.GABA-2.chow
		AAGCGAATCTTGTCTG	15.148	-1.20776	C66-28: Mixed.GABA-2.chow
		AAGCGAGGTAACGTGC_1	10.6078	-2.52559	C66-28: Mixed.GABA-2.chow
		AAGCGAGGTAGCCTAA	7.25591	1.78447	C66-34: Il1rapl2.GABA-1
		AAGCGAGGTCATCAAG	14.7957	-5.21533	C66-12: Gpr149.GLU-3
		AAGCGAGGTCCAAGAC	8.94088	-4.22388	C66-43: Nts.GABA-1
		AAGCGAGGTCGTAAAT	18.9354	6.30434	C66-22: Caprin2.GLU-6
		AAGCGAGGTGAGGTGA	14.474	1.93334	C66-4: Trh.GLU-2
		AAGCGAGGTGCTTTAC	16.1636	-5.40344	C66-12: Gpr149.GLU-3
		AAGCGAGGTGTTGCAA	6.93833	-0.634482	C66-28: Mixed.GABA-2.chow
		AAGCGAGGTTAGCATG	16.4632	-5.70711	C66-12: Gpr149.GLU-3
		AAGCGAGGTTTATCGC	5.92406	-0.188894	C66-28: Mixed.GABA-2.chow
		AAGCGAGGTTTGGGCG	7.48581	-3.19597	C66-43: Nts.GABA-1
		AAGCGCTGTAACAGGG	5.48852	1.53027	C66-28: Mixed.GABA-2.chow
		AAGCGCTGTCCTAATC	9.38916	-11.3305	C66-25: Foxb1.GLU-8
		AAGCGCTGTGATGGCT_1	6.33014	-3.11465	C66-36: Hmcn1.GABA-1
		AAGCGCTGTGCTCCAC	5.0626	1.46387	C66-28: Mixed.GABA-2.chow
		AAGCGCTGTGGAGCAA	5.34246	-5.15767	C66-29: Vipr2.GABA-2
		AAGCGCTGTTAATGCG	5.08059	-2.22308	C66-30: Onecut2.GABA-2
		AAGCGCTGTTCCGCAC	5.69909	1.38543	C66-28: Mixed.GABA-2.chow
		AAGCGGGTCACTTTAC	12.1161	-2.43223	C66-7: Foxb1.GLU-2
		AAGCGGGTCATGGTTA	5.35555	1.50355	C66-28: Mixed.GABA-2.chow
		AAGCGGGTCATTGACA	5.45997	2.30471	C66-41: Tbx3.GABA-1
		AAGCGGGTCCCTGGAA	15.2748	-3.89861	C66-12: Gpr149.GLU-3
		AAGCGGGTCCTGCGAA	12.1053	-7.06403	C66-3: Nxph4.GLU-2
		AAGCGGGTCTGGCATG	6.00158	0.438182	C66-49: Satb2.GABA-6
		AAGCGTTTCACAAGCT_1	7.08119	0.0832023	C66-28: Mixed.GABA-2.chow
		AAGCGTTTCACCAATA	6.05668	0.907594	C66-28: Mixed.GABA-2.chow
		AAGCGTTTCCACCTTA	5.60602	0.535527	C66-28: Mixed.GABA-2.chow
		AAGCGTTTCCCATAGG	10.4095	-3.62859	C66-28: Mixed.GABA-2
		AAGCGTTTCCGTCCAT	13.5766	-0.553335	C66-7: Foxb1.GLU-2
		AAGCGTTTCCTTCTAG	6.33903	1.01692	C66-28: Mixed.GABA-2.chow
		AAGCGTTTCGATAACC_1	5.66541	0.726408	C66-28: Mixed.GABA-2.chow
		AAGCGTTTCGGTTTGG	5.24893	1.52619	C66-28: Mixed.GABA-2.chow
		AAGCGTTTCTTAGGGT	5.57703	1.26797	C66-28: Mixed.GABA-2.chow
		AAGCGTTTCTTGGACG	6.13904	1.20163	C66-28: Mixed.GABA-2.chow
		AAGCTAGAGCAGGCCT	18.1714	2.00667	C66-46: Agrp.GABA-4
		AAGCTAGAGCATCCAG	4.99823	1.74182	C66-28: Mixed.GABA-2.chow
		AAGCTAGAGCGAGGTG	5.09138	1.64018	C66-28: Mixed.GABA-2.chow
		AAGCTAGAGCTGGACC	6.02767	1.30446	C66-28: Mixed.GABA-2.chow
		AAGCTAGAGCTGTCAG	13.1094	0.933816	C66-3: Nxph4.GLU-2
		AAGCTAGAGGAACCAA	11.9754	-0.595302	C66-46: Agrp.GABA-4
		AAGCTAGAGGAAGCTA	7.81209	0.753624	C66-28: Mixed.GABA-2.chow
		AAGCTAGAGGCATTGT	5.57341	1.14802	C66-28: Mixed.GABA-2.chow
		AAGCTAGAGGCTGTCA	5.20398	1.59333	C66-28: Mixed.GABA-2.chow
		AAGCTAGAGGTCCTGA	5.6193	1.24544	C66-28: Mixed.GABA-2.chow
		AAGCTAGAGGTTACGT	4.70634	1.81412	C66-28: Mixed.GABA-2.chow
		AAGCTAGAGTGAGCGG	14.6013	-5.98778	C66-4: Trh.GLU-2
		AAGCTATGTCCTTTAA	4.99241	-3.60913	C66-29: Vipr2.GABA-2
		AAGCTATGTGCTAGCG	6.49826	1.40428	C66-28: Mixed.GABA-2.chow
		AAGCTATGTGGTTCTT	6.07374	1.04204	C66-28: Mixed.GABA-2.chow
		AAGCTATGTTAAGCCA	7.76092	0.522671	C66-34: Il1rapl2.GABA-1
		AAGCTATGTTCCATTA	12.5682	-3.36106	C66-25: Foxb1.GLU-8
		AAGCTATGTTGCAATG	10.2089	-5.57801	C66-7: Foxb1.GLU-2
		AAGCTCCCAACACCTA	12.9285	5.44668	C66-44: Nkx2-4.GABA-3
		AAGCTCCCAATAGCAA	16.5541	-2.61015	C66-12: Gpr149.GLU-3
		AAGCTCCCACCTATAG	7.72194	0.777023	C66-28: Mixed.GABA-2.chow
		AAGCTCCCAGCTTAAT	15.1944	1.39368	C66-4: Trh.GLU-2
		AAGCTCCCATTAGGCC	9.51851	-0.946819	C66-49: Satb2.GABA-6
		AAGCTTGGTCAATACG	10.0335	-2.48705	C66-28: Mixed.GABA-2.chow
		AAGCTTGGTCATCATC	10.8399	0.863302	C66-28: Mixed.GABA-2
		AAGCTTGGTCATTAGG	5.86233	-5.6366	C66-29: Vipr2.GABA-2
		AAGCTTGGTCCCGAAG	6.76801	0.206771	C66-28: Mixed.GABA-2.chow
		AAGCTTGGTGACATGC_1	15.5475	-5.03014	C66-12: Gpr149.GLU-3
		AAGCTTGGTGCAATGC	20.422	0.489921	C66-24: Pmch.GLU-7
		AAGCTTGGTTACGCGG	15.268	0.569667	C66-4: Trh.GLU-2
		AAGCTTGGTTAGCGTA	17.6382	6.75294	C66-22: Caprin2.GLU-6
		AAGGAAGCACCTGCCT	9.56035	-12.2513	C66-25: Foxb1.GLU-8
		AAGGAAGCACGGTTTA	9.74116	2.64713	C66-37: Crh.GABA-1
		AAGGAAGCAGATTCAT	8.10242	-10.2881	C66-25: Foxb1.GLU-8
		AAGGAAGCAGCAAATA	8.3972	0.998033	C66-48: Meis2.GABA-5
		AAGGAAGCAGGACCAA	14.5465	-3.49304	C66-8: Lmx1a.GLU-2
		AAGGATCCAATAATGG	6.7997	0.68316	C66-28: Mixed.GABA-2.chow
		AAGGATCCAATATACC	11.2022	2.16855	C66-30: Onecut2.GABA-2
		AAGGATCCACACTAAT	12.0043	2.06502	C66-30: Onecut2.GABA-2
		AAGGATCCACCTGGTG	6.70473	-3.67824	C66-43: Nts.GABA-1
		AAGGATCCACGAATTT	14.4299	-0.631133	C66-4: Trh.GLU-2
		AAGGATCCAGAGAGCC	16.8285	-1.36999	C66-2: Irx5.GLU-2
		AAGGATCCAGCTAACC	6.78541	-3.35991	C66-43: Nts.GABA-1
		AAGGATCCAGGAACTG	4.79709	1.00107	C66-28: Mixed.GABA-2.chow
		AAGGATCCAGTATGTT	7.13828	0.58162	C66-28: Mixed.GABA-2.chow
		AAGGATCCATGCATAT	4.79048	2.49884	C66-41: Tbx3.GABA-1
		AAGGATCCATGTGGGA	9.84697	4.40784	C66-26: Prkch.GLU-8
		AAGGATCCATTAGCCA	12.4633	-3.46148	C66-25: Foxb1.GLU-8
		AAGGATGTCACCAATA_1	7.97097	-2.98483	C66-43: Nts.GABA-1
		AAGGATGTCAGAAACG	14.8735	-6.55077	C66-12: Gpr149.GLU-3
		AAGGATGTCATGGTGT	16.6359	-4.17157	C66-12: Gpr149.GLU-3
		AAGGATGTCATGTTTC	10.0929	-0.331119	C66-39: Lhx6.GABA-1
		AAGGATGTCCCTGATC	7.38107	0.863736	C66-34: Il1rapl2.GABA-1
		AAGGATGTCCTTGCGT_1	5.71077	1.31588	C66-28: Mixed.GABA-2.chow
		AAGGATGTCGCTAGCA	18.0775	2.99279	C66-46: Agrp.GABA-4
		AAGGATGTCTCATCAT	6.88926	0.958001	C66-28: Mixed.GABA-2.chow
		AAGGATTAGCAAGGTA_1	18.4863	-4.16509	C66-13: Vcan.GLU-3
		AAGGATTAGCATGTCG	9.16995	-2.38636	C66-21: Bace2.GLU-5
		AAGGATTAGCCACAAT	5.46593	1.13588	C66-28: Mixed.GABA-2.chow
		AAGGATTAGCCGCAGT_1	5.01509	-0.0308027	C66-12: Gpr149.GLU-3
		AAGGATTAGGCTGTCA	12.4354	-4.56975	C66-7: Foxb1.GLU-2
		AAGGATTAGGTCGAGG	15.1983	-5.03464	C66-12: Gpr149.GLU-3
		AAGGATTAGTAACTCA	16.0256	-4.94575	C66-12: Gpr149.GLU-3
		AAGGATTAGTTAGTTG	5.45968	1.34522	C66-28: Mixed.GABA-2.chow
		AAGGATTAGTTATCTC_1	12.3767	4.70628	C66-44: Nkx2-4.GABA-3
		AAGGCCCTCACTAATG	14.9617	-1.49953	C66-2: Irx5.GLU-2
		AAGGCCCTCATGCGTG	16.3489	-2.35806	C66-12: Gpr149.GLU-3
		AAGGCCCTCATTACAG	4.40978	0.342945	C66-38: Ppp1r17.GABA-1
		AAGGCCCTCATTAGTG_1	5.65235	1.38784	C66-28: Mixed.GABA-2.chow
		AAGGCCCTCCAGGTTG	6.72351	0.761413	C66-28: Mixed.GABA-2.chow
		AAGGCCCTCCGCATGA	14.9717	-1.58567	C66-2: Irx5.GLU-2
		AAGGCCCTCCGCTAGA_1	6.4673	1.00171	C66-28: Mixed.GABA-2.chow
		AAGGCCCTCCTAAATG	11.9658	0.314872	C66-28: Mixed.GABA-2
		AAGGCCCTCCTGAATA	11.5964	0.512617	C66-35: Lef1.GABA-1
		AAGGCCCTCCTTAAGA	8.51393	-10.1709	C66-25: Foxb1.GLU-8
		AAGGCCCTCTATTGTC	12.5776	-6.71206	C66-3: Nxph4.GLU-2
		AAGGCCCTCTCATCAT	7.55043	0.838864	C66-28: Mixed.GABA-2.chow
		AAGGTATAGAATCGCT	8.9356	-2.38357	C66-21: Bace2.GLU-5
		AAGGTATAGCGAGGTG	17.6739	-1.1394	C66-2: Irx5.GLU-2
		AAGGTATAGCGCTAAT	9.87999	3.29151	C66-37: Crh.GABA-1
		AAGGTATAGCTGAGGG	5.60204	1.634	C66-28: Mixed.GABA-2.chow
		AAGGTATAGCTGTAAC	5.82203	1.21604	C66-28: Mixed.GABA-2.chow
		AAGGTATAGCTGTACG	5.75051	1.29591	C66-28: Mixed.GABA-2.chow
		AAGGTATAGGGATGCG_1	5.54221	1.38694	C66-28: Mixed.GABA-2.chow
		AAGGTATAGGTTAGAG	5.29983	1.50123	C66-28: Mixed.GABA-2.chow
		AAGGTATAGTCATGCG	6.04979	0.655	C66-36: Hmcn1.GABA-1
		AAGGTATAGTGAAGTG	4.88621	1.61798	C66-28: Mixed.GABA-2.chow
		AAGGTATAGTGAGCGG	8.90723	1.0538	C66-34: Il1rapl2.GABA-1
		AAGGTCAAGACAGGTA	5.881	0.838199	C66-28: Mixed.GABA-2.chow
		AAGGTCAAGCTAGAAG	7.44788	1.99478	C66-34: Il1rapl2.GABA-1
		AAGGTCAAGCTTCTCA	5.4979	-0.490358	C66-49: Satb2.GABA-6
		AAGGTCAAGTCACTCC	16.4201	-6.19479	C66-12: Gpr149.GLU-3
		AAGGTCAAGTCATTAG	19.3889	-1.30949	C66-40: Hdc.GABA-1
		AAGGTGCAGATGGACA	6.64505	1.09438	C66-28: Mixed.GABA-2.chow
		AAGGTGCAGGGCTTTG	8.05595	0.717716	C66-48: Meis2.GABA-5
		AAGGTGCAGTAACAGG_2	5.3257	-2.76836	C66-30: Onecut2.GABA-2
		AAGGTGCAGTGTGATC	15.6756	-4.33686	C66-12: Gpr149.GLU-3
		AAGTAGCCAATGAATG	13.9191	3.70828	C66-34: Il1rapl2.GABA-1
		AAGTAGCCACAACAGG	9.54547	-1.40055	C66-45: Ghrh.GABA-3
		AAGTAGCCACATGCTA	5.86213	0.633074	C66-28: Mixed.GABA-2.chow
		AAGTAGCCACCAAAGG	5.7332	1.2114	C66-28: Mixed.GABA-2.chow
		AAGTAGCCACCTAATG_1	11.8048	4.21748	C66-35: Lef1.GABA-1
		AAGTAGCCACGAATCC	6.20642	1.32928	C66-28: Mixed.GABA-2.chow
		AAGTAGCCACTTACAG_1	5.14107	1.44994	C66-28: Mixed.GABA-2.chow
		AAGTAGCCAGAAACGT	5.7374	1.34788	C66-28: Mixed.GABA-2.chow
		AAGTAGCCAGCTCAAC	13.2489	3.28068	C66-34: Il1rapl2.GABA-1
		AAGTAGCCAGGTTAAA	5.10732	-2.09072	C66-30: Onecut2.GABA-2
		AAGTAGCCATAGACTT	11.9385	-11.5735	C66-25: Foxb1.GLU-8
		AAGTAGCCATCCATCT	7.53415	0.498705	C66-28: Mixed.GABA-2.chow
		AAGTAGCCATCGCTCC	11.7438	-6.6643	C66-3: Nxph4.GLU-2
		AAGTCTATCAACCAAC	6.0593	1.42762	C66-28: Mixed.GABA-2.chow
		AAGTCTATCAATGTCA	6.0185	0.713205	C66-28: Mixed.GABA-2.chow
		AAGTCTATCACCTGTC	4.99048	-4.47836	C66-29: Vipr2.GABA-2
		AAGTCTATCATAACTG	10.1162	2.30688	C66-28: Mixed.GABA-2
		AAGTCTATCATAGACC	12.6006	-6.63331	C66-3: Nxph4.GLU-2
		AAGTCTATCATGCCTC	15.2023	-5.70597	C66-12: Gpr149.GLU-3
		AAGTCTATCCTAGTAA	11.1058	-10.6387	C66-25: Foxb1.GLU-8
		AAGTCTATCCTCCTAA	17.6121	-1.66944	C66-2: Irx5.GLU-2
		AAGTCTATCGTTTCGC	5.51176	1.42073	C66-28: Mixed.GABA-2.chow
		AAGTCTATCTCTAGCC	10.0952	0.568237	C66-37: Crh.GABA-1
		AAGTGAAGTAATGACT	5.99436	1.26314	C66-28: Mixed.GABA-2.chow
		AAGTGAAGTATTACCC	5.99994	1.46727	C66-28: Mixed.GABA-2.chow
		AAGTGAAGTTGGCGTG	13.0162	-2.63131	C66-16: Mixed.GLU-4
		AAGTGCAAGCCTGAGC	5.47515	-2.94172	C66-29: Vipr2.GABA-2
		AAGTGCAAGCTCATAA	8.94965	-1.8837	C66-30: Onecut2.GABA-2
		AAGTGCAAGCTGAGGG	16.8048	-4.47049	C66-12: Gpr149.GLU-3
		AAGTGCAAGGAACGGT_1	12.3444	-4.11387	C66-25: Foxb1.GLU-8
		AAGTGCAAGGTTACAC	5.92935	1.47265	C66-28: Mixed.GABA-2.chow
		AAGTGCAAGTCATGCG	5.63918	0.439858	C66-49: Satb2.GABA-6
		AAGTGCAAGTTGTCAA	15.7751	-0.767915	C66-2: Irx5.GLU-2
		AAGTGTTGTAGCTGGT	12.8599	-1.70801	C66-4: Trh.GLU-2
		AAGTGTTGTAGGATCC	12.0082	-11.018	C66-25: Foxb1.GLU-8
		AAGTGTTGTCAATACG_1	12.315	-7.46351	C66-3: Nxph4.GLU-2
		AAGTGTTGTTAACGAT	10.9063	2.52693	C66-42: Lhx8.GABA-1
		AAGTGTTGTTACGCGG	5.87648	1.43588	C66-28: Mixed.GABA-2.chow
		AAGTGTTGTTCAAGAT	18.8407	6.02231	C66-22: Caprin2.GLU-6
		AAGTGTTGTTTACCGT	18.1952	-4.4787	C66-13: Vcan.GLU-3
		AAGTTACGTCCTAGTT	3.5092	0.991283	C66-38: Ppp1r17.GABA-1
		AAGTTACGTGCAACTA	12.8189	-7.0122	C66-42: Lhx8.GABA-1
		AAGTTACGTTAAATGC	8.56298	-10.3252	C66-25: Foxb1.GLU-8
		AAGTTACGTTAAGTGT	14.513	-1.68353	C66-2: Irx5.GLU-2
		AAGTTACGTTCAAGAT	7.12665	-0.612473	C66-30: Onecut2.GABA-2
		AAGTTACGTTCGCGCT	10.244	3.09812	C66-37: Crh.GABA-1
		AAGTTACGTTGAGGTC	14.7485	0.498194	C66-4: Trh.GLU-2
		AAGTTAGCAACAACAA	6.49746	0.738317	C66-28: Mixed.GABA-2.chow
		AAGTTAGCAACTGGCT	9.20846	-6.97165	C66-7: Foxb1.GLU-2
		AAGTTAGCAAGCGAGC_1	14.3062	-2.70909	C66-12: Gpr149.GLU-3
		AAGTTAGCAAGGATTA	5.43625	1.36972	C66-28: Mixed.GABA-2.chow
		AAGTTAGCACGGTACT	18.2818	-4.49106	C66-13: Vcan.GLU-3
		AAGTTAGCAGCAAGGC_1	15.9099	-3.36791	C66-12: Gpr149.GLU-3
		AAGTTAGCAGCACGAA	6.58794	1.09301	C66-28: Mixed.GABA-2.chow
		AAGTTAGCAGGCGAGT	4.94112	1.66938	C66-28: Mixed.GABA-2.chow
		AAGTTAGCATAAGTCT	11.7142	0.167658	C66-28: Mixed.GABA-2
		AAGTTAGCATCATGGC	12.0619	3.08753	C66-35: Lef1.GABA-1
		AAGTTAGCATCCGTAA	14.7436	-1.69774	C66-2: Irx5.GLU-2
		AAGTTTGTCAAGTGTC	16.7605	-4.27923	C66-12: Gpr149.GLU-3
		AAGTTTGTCACCAATA	6.62733	0.927393	C66-28: Mixed.GABA-2.chow
		AAGTTTGTCAGTGAAG	5.44619	-5.113	C66-29: Vipr2.GABA-2
		AAGTTTGTCATAACCA_1	16.6343	-5.53718	C66-12: Gpr149.GLU-3
		AAGTTTGTCATAATCG	14.6922	-6.43736	C66-12: Gpr149.GLU-3
		AAGTTTGTCGTTACAA	11.3822	-11.0903	C66-25: Foxb1.GLU-8
		AAGTTTGTCTCACAAA	9.64017	-4.12622	C66-16: Mixed.GLU-4
		AAGTTTGTCTTGGATA	6.44063	0.443295	C66-28: Mixed.GABA-2.chow
		AATAACCGTACCTTAC	16.856	-4.04965	C66-12: Gpr149.GLU-3
		AATAACCGTATTCGTC	3.58109	-0.144556	C66-19: Pomc.GLU-5
		AATAACCGTCGCAATA	5.42335	-2.5042	C66-30: Onecut2.GABA-2
		AATAACCGTGCTTACT	17.1525	-2.59533	C66-12: Gpr149.GLU-3
		AATAACCGTTTGCGCC	14.1507	2.47489	C66-3: Nxph4.GLU-2
		AATAACCGTTTGGCTT	5.99391	-1.13276	C66-36: Hmcn1.GABA-1
		AATACCGGTCACAAAT	16.701	-0.0452909	C66-2: Irx5.GLU-2
		AATACCGGTCGACTAA	13.842	-2.86066	C66-12: Gpr149.GLU-3
		AATACCGGTGTTTGTC	12.9337	-1.63962	C66-28: Mixed.GABA-2
		AATACCGGTTGAAGCC_1	7.31711	-4.74549	C66-43: Nts.GABA-1
		AATACCGGTTTCCTCC	16.4407	-5.83565	C66-12: Gpr149.GLU-3
		AATAGAGGTAATCGGC	17.2106	7.03321	C66-22: Caprin2.GLU-6
		AATAGAGGTACCTTAC	6.0232	1.32573	C66-28: Mixed.GABA-2.chow
		AATAGAGGTAGCAGCT	14.4834	-5.88991	C66-12: Gpr149.GLU-3
		AATAGAGGTCCTAAGA	5.37273	1.16905	C66-28: Mixed.GABA-2.chow
		AATAGAGGTCGTTACT	14.8285	-4.71507	C66-28: Mixed.GABA-2.chow
		AATAGAGGTTCATCTA_1	8.56578	-6.7204	C66-7: Foxb1.GLU-2
		AATAGAGGTTCGCTCA	7.01318	-1.42615	C66-49: Satb2.GABA-6
		AATAGAGGTTGGATCA	18.2939	2.0988	C66-46: Agrp.GABA-4
		AATAGAGGTTGTGATG	8.45436	0.0375795	C66-30: Onecut2.GABA-2
		AATAGCTGTATGTGGC	16.6505	-6.1471	C66-12: Gpr149.GLU-3
		AATAGCTGTCCCGGAA	6.00056	1.13622	C66-28: Mixed.GABA-2.chow
		AATAGCTGTGAGGTAG	5.91092	0.720496	C66-28: Mixed.GABA-2.chow
		AATAGCTGTGAGGTGA	6.22397	0.894323	C66-28: Mixed.GABA-2.chow
		AATAGCTGTGATTTGG	6.00231	1.30676	C66-28: Mixed.GABA-2.chow
		AATAGCTGTGCATTAG	17.8333	-3.23477	C66-12: Gpr149.GLU-3
		AATAGCTGTGGTTCCC	9.57958	-0.759938	C66-30: Onecut2.GABA-2
		AATAGCTGTGTAACCA	7.43994	-0.0510175	C66-28: Mixed.GABA-2.chow
		AATAGCTGTTATCGAG	13.4329	-12.0579	C66-25: Foxb1.GLU-8
		AATAGCTGTTGTAAAC	4.48727	0.859979	C66-38: Ppp1r17.GABA-1
		AATAGCTGTTTCAGGA	12.8126	-3.62573	C66-25: Foxb1.GLU-8
		AATAGCTGTTTGAGGC	9.62063	-0.340062	C66-28: Mixed.GABA-2
		AATATCCCAACTAACT	5.67293	1.51518	C66-28: Mixed.GABA-2.chow
		AATATCCCAATCATGT	6.60225	1.03802	C66-28: Mixed.GABA-2.chow
		AATATCCCAATCGCAC	13.6661	-11.2925	C66-25: Foxb1.GLU-8
		AATATCCCACAACAAA	11.6073	5.34847	C66-35: Lef1.GABA-1
		AATATCCCACAGAACG	9.19854	-4.03358	C66-43: Nts.GABA-1
		AATATCCCACTTACAG	10.8807	-2.40114	C66-28: Mixed.GABA-2
		AATATCCCAGGACACA	6.48314	0.775308	C66-28: Mixed.GABA-2.chow
		AATATCCCAGGCTGTT	7.55482	0.3569	C66-28: Mixed.GABA-2.chow
		AATATCCCATAATCCG	11.8083	0.849432	C66-28: Mixed.GABA-2
		AATATCCCATGAAATG	5.67873	-1.29794	C66-30: Onecut2.GABA-2
		AATCAGGAGACTTACA	11.3762	-7.67297	C66-46: Agrp.GABA-4
		AATCAGGAGAGAAGGG	4.50033	1.90258	C66-28: Mixed.GABA-2.chow
		AATCAGGAGAGGAAGG	5.196	1.56678	C66-28: Mixed.GABA-2.chow
		AATCAGGAGCATGTTA	5.47093	1.30972	C66-28: Mixed.GABA-2.chow
		AATCAGGAGGTCGATT	5.06679	0.936917	C66-19: Pomc.GLU-5
		AATCATCCAAACGGGC	8.53071	-7.07618	C66-7: Foxb1.GLU-2
		AATCATCCAATAAGCA	4.70842	-5.71542	C66-29: Vipr2.GABA-2
		AATCATCCAGTAGCCT	13.4255	-0.352658	C66-28: Mixed.GABA-2
		AATCATCCATACCCGG	16.5708	-6.54941	C66-12: Gpr149.GLU-3
		AATCATCCATAGCGAG	6.19846	1.11449	C66-28: Mixed.GABA-2.chow
		AATCATCCATCCATCT	15.2063	1.54425	C66-4: Trh.GLU-2
		AATCATCCATGTTTGG	4.92769	-5.9444	C66-29: Vipr2.GABA-2
		AATCATGTCACACAGT	6.08271	1.37823	C66-28: Mixed.GABA-2.chow
		AATCATGTCACTAATG	11.3707	5.78214	C66-35: Lef1.GABA-1
		AATCATGTCATAACCA	6.82255	-0.191699	C66-28: Mixed.GABA-2.chow
		AATCATGTCCTGGTGA	10.2014	-7.17419	C66-46: Agrp.GABA-4
		AATCATGTCGCTAGAT	11.2701	5.79656	C66-35: Lef1.GABA-1
		AATCATGTCGGGATTT	5.33989	1.35122	C66-28: Mixed.GABA-2.chow
		AATCATGTCTCGCCTG	6.26856	1.05614	C66-28: Mixed.GABA-2.chow
		AATCCATCAAACATAG	14.7853	0.222428	C66-4: Trh.GLU-2
		AATCCATCAAGCCACT	12.494	-3.82577	C66-25: Foxb1.GLU-8
		AATCCATCAATAACCT	9.59962	-0.49328	C66-39: Lhx6.GABA-1
		AATCCATCAATGAATG	9.497	-12.0506	C66-25: Foxb1.GLU-8
		AATCCATCACAAAGCG	11.4958	-10.7012	C66-25: Foxb1.GLU-8
		AATCCATCACAACCTA	10.8037	-2.20423	C66-28: Mixed.GABA-2.chow
		AATCCATCACCTGCCT	8.78346	-4.08674	C66-43: Nts.GABA-1
		AATCCATCAGGCCTTG	8.67675	1.29715	C66-48: Meis2.GABA-5
		AATCCATCAGTAAAGC	5.33977	1.20042	C66-28: Mixed.GABA-2.chow
		AATCCATCAGTAAGTA	6.2516	1.16192	C66-28: Mixed.GABA-2.chow
		AATCCATCATCCCTCA	6.72985	0.831198	C66-28: Mixed.GABA-2.chow
		AATCCATCATTGTCCT	7.44248	0.741415	C66-28: Mixed.GABA-2.chow
		AATCCCTGTAATGACT_1	15.5023	-1.65582	C66-2: Irx5.GLU-2
		AATCCCTGTATTGCAG	16.1548	-1.69855	C66-2: Irx5.GLU-2
		AATCCCTGTATTTGGG	8.32999	-1.40966	C66-30: Onecut2.GABA-2
		AATCCCTGTCACCTAT	9.16385	-10.4729	C66-25: Foxb1.GLU-8
		AATCCCTGTCCTTTAA	16.8355	-5.1921	C66-12: Gpr149.GLU-3
		AATCCCTGTGCTCACC	5.86252	1.47791	C66-28: Mixed.GABA-2.chow
		AATCCCTGTTAAGCTG	16.1599	-5.51063	C66-12: Gpr149.GLU-3
		AATCCCTGTTAGCCAA	8.4799	-0.121217	C66-39: Lhx6.GABA-1
		AATCCCTGTTGTTGGA	7.49558	-2.04406	C66-36: Hmcn1.GABA-1
		AATCCGTAGACAGGTA	5.5902	0.208021	C66-49: Satb2.GABA-6
		AATCCGTAGCCTCTGT	11.7153	1.00953	C66-35: Lef1.GABA-1
		AATCCGTAGCCTGACA_1	7.01433	0.870449	C66-28: Mixed.GABA-2.chow
		AATCCGTAGCGCCTTT	11.8263	-4.57091	C66-3: Nxph4.GLU-2
		AATCCGTAGGCCCAGT	7.45566	2.46652	C66-34: Il1rapl2.GABA-1
		AATCCGTAGGCGCATC	12.0544	-10.7334	C66-25: Foxb1.GLU-8
		AATCCGTAGTCATTTC	6.85876	0.760921	C66-28: Mixed.GABA-2.chow
		AATCCTAAGACAAACG	7.51728	-3.02728	C66-43: Nts.GABA-1
		AATCCTAAGCACTAGT	12.4551	5.4046	C66-44: Nkx2-4.GABA-3
		AATCCTAAGCCGGTAC	8.78171	-1.76404	C66-30: Onecut2.GABA-2
		AATCCTAAGCTGGCTA	8.57363	1.47619	C66-37: Crh.GABA-1
		AATCCTAAGGACCTCA	3.35349	-1.70253	C66-20: Tac2.GLU-5
		AATCCTAAGGTCGATT	14.2472	2.083	C66-4: Trh.GLU-2
		AATCGCCCAACTAGGG	5.99557	0.294669	C66-28: Mixed.GABA-2.chow
		AATCGCCCAATCCTGA	9.56489	-0.845583	C66-39: Lhx6.GABA-1
		AATCGCCCACAAAGGT	12.5263	-2.06214	C66-3: Nxph4.GLU-2
		AATCGCCCAGCTCAAC	12.0365	-1.16699	C66-28: Mixed.GABA-2
		AATCGCCCAGGTTTGC	4.87108	0.310983	C66-49: Satb2.GABA-6
		AATCGCCCAGTGAACG_1	6.53978	0.959764	C66-28: Mixed.GABA-2.chow
		AATCGCCCATTATGCG	10.5103	1.77491	C66-30: Onecut2.GABA-2
		AATCTCAAGCAATAGG_1	17.0323	-0.850446	C66-2: Irx5.GLU-2
		AATCTCAAGCGCAATT	3.71513	2.73673	C66-28: Mixed.GABA-2.chow
		AATCTCAAGCTCCTAC	11.094	-7.8974	C66-46: Agrp.GABA-4
		AATCTCAAGGAAGCAC	5.21498	1.28527	C66-28: Mixed.GABA-2.chow
		AATCTCAAGGCAGGTG	12.7982	1.55926	C66-28: Mixed.GABA-2
		AATCTCAAGGCTAATC	6.72663	0.892224	C66-28: Mixed.GABA-2.chow
		AATCTCAAGTTACCGG	11.9894	-4.73752	C66-3: Nxph4.GLU-2
		AATCTTGAGAAAGCAT	5.48827	1.50082	C66-28: Mixed.GABA-2.chow
		AATCTTGAGAGGAGTC	12.0792	-7.06686	C66-3: Nxph4.GLU-2
		AATCTTGAGATGGACA_1	5.473	1.40487	C66-28: Mixed.GABA-2.chow
		AATCTTGAGCTGCACA	7.05269	0.931643	C66-28: Mixed.GABA-2.chow
		AATCTTGAGCTGGCTA	5.63606	1.09636	C66-28: Mixed.GABA-2.chow
		AATCTTGAGGCTGTGC	8.80425	0.424328	C66-30: Onecut2.GABA-2
		AATCTTGAGGGTGAAC	5.52323	1.46697	C66-28: Mixed.GABA-2.chow
		AATCTTGAGTCATGCG	5.34873	-2.73704	C66-30: Onecut2.GABA-2
		AATCTTGAGTTAGAGG	12.466	-3.57615	C66-25: Foxb1.GLU-8
		AATGAAGGTAGTTAAC	11.6941	-5.46879	C66-3: Nxph4.GLU-2
		AATGAAGGTCGCAAAC	7.69787	0.261364	C66-28: Mixed.GABA-2.chow
		AATGAAGGTGACATGC_1	5.9672	0.530975	C66-28: Mixed.GABA-2.chow
		AATGAAGGTGATCAGC	9.46523	1.193	C66-37: Crh.GABA-1
		AATGAAGGTGCACGCA	11.3104	-7.7254	C66-46: Agrp.GABA-4
		AATGAAGGTGCCTCAC	11.4487	-1.08519	C66-28: Mixed.GABA-2
		AATGAAGGTGGTGAGA	3.31169	3.36015	C66-25: Foxb1.GLU-8
		AATGAAGGTTAGGACC	5.97601	1.16137	C66-28: Mixed.GABA-2.chow
		AATGCAACAAAGCTAA_1	11.1274	-7.85471	C66-46: Agrp.GABA-4
		AATGCAACAACAGGTG	11.8417	-2.27433	C66-3: Nxph4.GLU-2
		AATGCAACAAGCTTTG	9.58884	-8.84005	C66-34: Il1rapl2.GABA-1
		AATGCAACAAGGTAAC	7.52881	1.11294	C66-34: Il1rapl2.GABA-1
		AATGCAACAATGCGCT	8.82067	-0.384353	C66-28: Mixed.GABA-2.chow
		AATGCAACAATTGAGA	11.2776	-11.1968	C66-25: Foxb1.GLU-8
		AATGCAACACCTCAGG	17.0647	-3.38516	C66-12: Gpr149.GLU-3
		AATGCAACAGAGGCTA	15.0745	-4.49584	C66-12: Gpr149.GLU-3
		AATGCAACAGCCAGAA	6.36911	-2.43879	C66-49: Satb2.GABA-6
		AATGCAACAGGATAAC	12.2904	-6.06264	C66-3: Nxph4.GLU-2
		AATGCAACAGGCCTTG	6.58523	-0.286691	C66-19: Pomc.GLU-5
		AATGCAACAGTCTATG	10.6505	-7.86799	C66-46: Agrp.GABA-4
		AATGCAACATCGCTTT	16.1921	0.503388	C66-4: Trh.GLU-2
		AATGCATGTAATCGCA	10.6319	4.48584	C66-37: Crh.GABA-1
		AATGCATGTATTGGTG	3.93655	-1.22525	C66-19: Pomc.GLU-5
		AATGCATGTCAGGCAT	6.15133	1.0574	C66-28: Mixed.GABA-2.chow
		AATGCATGTCATGAGC	16.92	-2.26001	C66-12: Gpr149.GLU-3
		AATGCATGTCTTGCTG	11.8941	-0.108179	C66-28: Mixed.GABA-2
		AATGCGCGTACGGTAC	13.8997	-0.19231	C66-4: Trh.GLU-2
		AATGCGCGTTACATCC	5.95503	-0.710667	C66-43: Nts.GABA-1
		AATGCGCGTTGAAGCC	2.88452	3.40799	C66-28: Mixed.GABA-2.chow
		AATGCGCGTTGCGCGA	13.745	3.57058	C66-34: Il1rapl2.GABA-1
		AATGGCGCAACAACAA	17.1883	-3.87468	C66-12: Gpr149.GLU-3
		AATGGCGCAATCCTAG	8.27041	0.218738	C66-30: Onecut2.GABA-2
		AATGGCGCAATGCGCT	8.77733	-2.05837	C66-49: Satb2.GABA-6
		AATGGCGCACAGGGAC	12.8698	-1.33881	C66-28: Mixed.GABA-2
		AATGGCGCACTTAACG	11.2971	5.762	C66-35: Lef1.GABA-1
		AATGGCGCAGCAAATA	11.6964	4.91452	C66-35: Lef1.GABA-1
		AATGGCGCAGGCGATA	17.9778	3.14805	C66-46: Agrp.GABA-4
		AATGTCATCCGCCAAA	7.09927	-1.20497	C66-36: Hmcn1.GABA-1
		AATGTCATCCTGGCTT	7.95996	-3.31167	C66-43: Nts.GABA-1
		AATGTCATCTTGCAGG	15.84	-5.90888	C66-12: Gpr149.GLU-3
		AATGTCCAGAAAGCAT	5.64085	1.3566	C66-28: Mixed.GABA-2.chow
		AATGTCCAGAGCCGCT	6.44612	1.2383	C66-28: Mixed.GABA-2.chow
		AATGTCCAGCACGTTG	6.9207	0.931866	C66-28: Mixed.GABA-2.chow
		AATGTCCAGCATTATG	3.65678	0.97586	C66-38: Ppp1r17.GABA-1
		AATGTCCAGCCTGATG	16.6553	-2.541	C66-12: Gpr149.GLU-3
		AATGTCCAGCTGGACC_1	6.34531	1.30075	C66-28: Mixed.GABA-2.chow
		AATGTCCAGGAACACA	17.974	3.2119	C66-46: Agrp.GABA-4
		AATGTCCAGGCCGGAA	8.36844	-0.413357	C66-28: Mixed.GABA-2.chow
		AATGTCCAGGTCCTAG	7.94818	0.117673	C66-28: Mixed.GABA-2.chow
		AATGTCCAGGTCGATT	5.1248	1.85247	C66-28: Mixed.GABA-2.chow
		AATGTCCAGGTTACAC	12.6246	2.48935	C66-30: Onecut2.GABA-2
		AATGTCCAGTCAGGCC	16.0779	4.4865	C66-40: Hdc.GABA-1
		AATTACCCAACAGCCT	9.11107	-6.51098	C66-7: Foxb1.GLU-2
		AATTACCCAATTGAGA	13.823	0.571791	C66-4: Trh.GLU-2
		AATTACCCAATTTAGC	10.5112	-3.01319	C66-28: Mixed.GABA-2
		AATTACCCACTAGCGT	11.1345	-4.10873	C66-28: Mixed.GABA-2
		AATTACCCAGGCTACT	16.1456	-5.60287	C66-12: Gpr149.GLU-3
		AATTACCCAGGTTATT	8.19495	-2.89731	C66-39: Lhx6.GABA-1
		AATTACCCATGCTATG	11.5613	-1.09266	C66-28: Mixed.GABA-2
		AATTAGCGTAAGGTCC	13.9621	0.0572847	C66-4: Trh.GLU-2
		AATTAGCGTACGCGCA	5.78734	1.2743	C66-28: Mixed.GABA-2.chow
		AATTAGCGTCTTACTA	6.16189	-2.41942	C66-30: Onecut2.GABA-2
		AATTAGCGTTATCGAG	16.8513	-4.06247	C66-12: Gpr149.GLU-3
		AATTAGCGTTCCAGGG_1	4.53647	-5.33765	C66-29: Vipr2.GABA-2
		AATTAGCGTTTACCGT	15.5689	2.02347	C66-4: Trh.GLU-2
		AATTAGGCACATGCTA	11.6686	-6.20022	C66-3: Nxph4.GLU-2
		AATTAGGCACCGGTAT	6.94648	-6.38596	C66-28: Mixed.GABA-2
		AATTCGTCAAACAACA	4.94238	-0.0918124	C66-19: Pomc.GLU-5
		AATTCGTCAAGGTAAC	5.28665	-2.5367	C66-30: Onecut2.GABA-2
		AATTCGTCACCTAAGC	7.44152	0.693112	C66-28: Mixed.GABA-2.chow
		AATTCGTCACTATGGC	15.1689	0.517367	C66-4: Trh.GLU-2
		AATTCGTCAGGCTGTT	9.67066	3.05775	C66-19: Pomc.GLU-5
		AATTCGTCAGTCTAGC	6.81552	-0.843348	C66-36: Hmcn1.GABA-1
		AATTGACGTAAACAAG	20.3654	-1.7489	C66-40: Hdc.GABA-1
		AATTGACGTAAGTCGC	5.42931	-1.98153	C66-30: Onecut2.GABA-2
		AATTGACGTAGGATCC	17.908	-4.19103	C66-13: Vcan.GLU-3
		AATTGACGTAGGTTGC	15.6991	-3.85475	C66-12: Gpr149.GLU-3
		AATTGACGTATACTGG	13.4562	3.4296	C66-34: Il1rapl2.GABA-1
		AATTGACGTATCTGGA	6.35816	0.918105	C66-28: Mixed.GABA-2.chow
		AATTGACGTCATGAGC	9.05511	-3.0118	C66-21: Bace2.GLU-5
		AATTGACGTCCGTAGG_1	6.44976	1.03081	C66-28: Mixed.GABA-2.chow
		AATTGACGTGAGCAAG	16.1011	-3.92928	C66-12: Gpr149.GLU-3
		AATTGACGTGATCAGC	7.39175	-2.94668	C66-29: Vipr2.GABA-2
		AATTGCCAGAGCAAGC	16.4043	-3.02309	C66-12: Gpr149.GLU-3
		AATTGCCAGCTCCCTG	6.81889	-1.53073	C66-49: Satb2.GABA-6
		AATTGCCAGCTTAACA	11.6654	2.44995	C66-35: Lef1.GABA-1
		AATTGCCAGGCGAATA	7.17774	0.678546	C66-28: Mixed.GABA-2.chow
		AATTGCCAGGCTTAAC	7.7443	-2.09264	C66-43: Nts.GABA-1
		AATTGCCAGGTCGATT	6.67547	0.577433	C66-28: Mixed.GABA-2.chow
		AATTGCCAGTAGGATG_1	6.60937	0.952177	C66-28: Mixed.GABA-2.chow
		AATTGCCAGTGACCTG	6.72432	1.07332	C66-28: Mixed.GABA-2.chow
		AATTGCCAGTTAGTTG	10.4297	3.66203	C66-37: Crh.GABA-1
		AATTGCTCAAACGCGA	12.1429	-4.04593	C66-3: Nxph4.GLU-2
		AATTGCTCAACAGGTG	9.18024	0.411411	C66-48: Meis2.GABA-5
		AATTGCTCAACCTGGT_1	9.89922	-6.19211	C66-7: Foxb1.GLU-2
		AATTGCTCAACTGGCT	10.3622	-2.60231	C66-28: Mixed.GABA-2.chow
		AATTGCTCACCAAAGG	6.36865	0.934294	C66-28: Mixed.GABA-2.chow
		AATTGCTCACCTAAGC	15.8946	-2.42557	C66-12: Gpr149.GLU-3
		AATTGCTCACGAATTT	15.25	-5.88577	C66-12: Gpr149.GLU-3
		AATTGCTCAGCATGGA	6.21766	1.25476	C66-28: Mixed.GABA-2.chow
		AATTGCTCAGCTCAAC	9.23617	-4.6696	C66-16: Mixed.GLU-4
		AATTGCTCATGAATAG	10.5013	-4.57229	C66-7: Foxb1.GLU-2
		AATTGCTCATTCCTCG	5.2608	-3.42951	C66-29: Vipr2.GABA-2
		AATTGGACAAACCCTA	4.94563	1.57967	C66-28: Mixed.GABA-2.chow
		AATTGGACAACAGGAT	6.63868	0.158596	C66-28: Mixed.GABA-2.chow
		AATTGGACAATGCCTA	6.63326	0.799421	C66-28: Mixed.GABA-2.chow
		AATTGGACAATTAACC	9.30374	-11.2581	C66-25: Foxb1.GLU-8
		AATTGGACACAGCCTG	8.30145	-10.2341	C66-25: Foxb1.GLU-8
		AATTGGACACCTACGG	6.63387	-0.12223	C66-36: Hmcn1.GABA-1
		AATTGGACACTTGTTC	9.73615	-0.0339697	C66-28: Mixed.GABA-2
		AATTGGACAGCTTAGC	5.89042	1.45521	C66-28: Mixed.GABA-2.chow
		AATTGGACAGGCTAGA	4.78468	1.73935	C66-28: Mixed.GABA-2.chow
		AATTGGACAGTTTGGC	5.52206	-0.395317	C66-49: Satb2.GABA-6
		AATTGGACATCCAGGT	10.5941	4.30193	C66-37: Crh.GABA-1
		AATTGGACATGTTGGC	14.2078	-6.3554	C66-12: Gpr149.GLU-3
		AATTGGACATTAAACC	9.80476	0.283861	C66-39: Lhx6.GABA-1
		AATTGGACATTGTCAG_1	9.50349	-3.47083	C66-43: Nts.GABA-1
		AATTGGGAGCACTAGT	6.09661	1.94687	C66-49: Satb2.GABA-6
		AATTGGGAGCATTATG	12.4481	5.08162	C66-44: Nkx2-4.GABA-3
		AATTGGGAGCGATAGA	15.2642	1.17537	C66-4: Trh.GLU-2
		AATTGGGAGCTATGAC	5.99477	0.780615	C66-28: Mixed.GABA-2.chow
		AATTGGGAGCTGGCTA	10.5627	-3.43873	C66-28: Mixed.GABA-2
		AATTGGGAGGCTACAT	5.83505	1.19042	C66-28: Mixed.GABA-2.chow
		AATTGGGAGGTAACGA	13.8925	-3.58105	C66-16: Mixed.GLU-4
		AATTGGGAGTTGGGCC	11.7038	1.14315	C66-35: Lef1.GABA-1
		AATTGTGTCAATGTGC	10.7409	4.22243	C66-34: Il1rapl2.GABA-1
		AATTGTGTCACCAATA	9.75342	0.377944	C66-48: Meis2.GABA-5
		AATTGTGTCCCTCGCA	10.6659	-6.5836	C66-46: Agrp.GABA-4
		AATTGTGTCCCTGTTA	5.8786	1.17544	C66-28: Mixed.GABA-2.chow
		AATTGTGTCCGCACAA_1	9.13547	-6.10865	C66-7: Foxb1.GLU-2
		AATTGTGTCCGCTAGA	3.65339	-1.68304	C66-20: Tac2.GLU-5
		AATTGTGTCGCACACA	14.5818	-3.08334	C66-8: Lmx1a.GLU-2
		AATTGTGTCGTCATTT	8.8737	-3.23526	C66-43: Nts.GABA-1
		AATTTCCTCGCATTAA	4.13858	0.847704	C66-38: Ppp1r17.GABA-1
		AATTTCCTCTCGCCCA	12.6592	-3.9427	C66-25: Foxb1.GLU-8
		AATTTCCTCTTAGCGG	5.6574	1.49063	C66-28: Mixed.GABA-2.chow
		AATTTGCCAAATTCGT	6.34855	0.827585	C66-28: Mixed.GABA-2.chow
		AATTTGCCAACGTGCT	6.15441	0.988811	C66-28: Mixed.GABA-2.chow
		AATTTGCCAAGGTAAC_1	3.56524	-0.4536	C66-19: Pomc.GLU-5
		AATTTGCCAATTGAAG	8.75147	-0.22658	C66-28: Mixed.GABA-2.chow
		AATTTGCCACAAGCCT_1	15.8895	-4.00749	C66-12: Gpr149.GLU-3
		AATTTGCCACACCAAC	8.80814	-1.33389	C66-30: Onecut2.GABA-2
		AATTTGCCACCTGCTC	6.2838	0.702215	C66-38: Ppp1r17.GABA-1
		AATTTGCCACCTGGTG	6.40808	1.16928	C66-28: Mixed.GABA-2.chow
		AATTTGCCACTGACTA	10.6425	-5.36955	C66-46: Agrp.GABA-4
		AATTTGCCAGTGAACG	13.2323	-3.38067	C66-25: Foxb1.GLU-8
		AATTTGCCAGTTTACG	6.07078	-1.68217	C66-36: Hmcn1.GABA-1
		AATTTGCCATAACGGG	9.23279	-6.66374	C66-7: Foxb1.GLU-2
		AATTTGCCATAATGTC	16.7101	-0.137418	C66-2: Irx5.GLU-2
		AATTTGCCATCCTAGA	6.46083	-0.499882	C66-36: Hmcn1.GABA-1
		AATTTGCCATTCAGCA	5.83813	-1.75183	C66-30: Onecut2.GABA-2
		AATTTGCCATTGGGAG	4.68161	-0.0373438	C66-19: Pomc.GLU-5
		AATTTGCCATTGTCCT	9.52196	-12.761	C66-25: Foxb1.GLU-8
		AATTTGGTCACGCATG	12.1769	-0.994097	C66-28: Mixed.GABA-2.chow
		AATTTGGTCCGTTAAA	10.1102	-5.76276	C66-7: Foxb1.GLU-2
		AATTTGGTCCTAGTCC	17.2431	-3.37424	C66-12: Gpr149.GLU-3
		AATTTGGTCCTGTTCA	14.9916	2.84341	C66-4: Trh.GLU-2
		AATTTGGTCCTTTACG	8.7463	-1.47587	C66-30: Onecut2.GABA-2
		AATTTGGTCGAGGAAC	5.32434	1.46999	C66-28: Mixed.GABA-2.chow
		AATTTGGTCGATTTAG	9.30169	-5.99131	C66-7: Foxb1.GLU-2
		AATTTGGTCTGTAAGC	6.02237	1.1422	C66-28: Mixed.GABA-2.chow
		ACAAACTGTACGATTG	9.24128	-3.80282	C66-43: Nts.GABA-1
		ACAAACTGTAGCTGGT	7.40233	-0.139469	C66-28: Mixed.GABA-2.chow
		ACAAACTGTCACACCC	16.2276	-0.175818	C66-2: Irx5.GLU-2
		ACAAACTGTCCTAATC	13.1716	-12.1812	C66-25: Foxb1.GLU-8
		ACAAACTGTGTCCAAA_1	10.9904	4.77264	C66-35: Lef1.GABA-1
		ACAAACTGTTAGTACG	7.73724	-3.08562	C66-43: Nts.GABA-1
		ACAAACTGTTATGTGG	17.2878	5.8364	C66-22: Caprin2.GLU-6
		ACAAACTGTTGCCTCA	7.67596	0.222193	C66-34: Il1rapl2.GABA-1
		ACAAACTGTTGGATCA	12.8325	-1.10704	C66-28: Mixed.GABA-2
		ACAAACTGTTGTTGGA	9.57759	-2.78322	C66-21: Bace2.GLU-5
		ACAAACTGTTTCGCGC	6.71316	-5.2518	C66-29: Vipr2.GABA-2
		ACAAAGGTCATCCTGC_1	3.39696	0.710819	C66-38: Ppp1r17.GABA-1
		ACAAAGGTCATGCTTT	12.3581	-6.21083	C66-3: Nxph4.GLU-2
		ACAAAGGTCCAAGTTA	5.31449	1.2345	C66-28: Mixed.GABA-2.chow
		ACAAAGGTCCTAGTTT	7.33928	0.797582	C66-28: Mixed.GABA-2.chow
		ACAAAGGTCCTTAATC	15.0091	0.546045	C66-4: Trh.GLU-2
		ACAAAGGTCGATATTG	6.13414	0.967669	C66-28: Mixed.GABA-2.chow
		ACAAAGGTCGCTAAGT	5.7008	1.55493	C66-28: Mixed.GABA-2.chow
		ACAAAGGTCGTGCTAG	10.8324	-3.20844	C66-28: Mixed.GABA-2
		ACAAAGGTCTCACAAA	7.53354	0.247459	C66-34: Il1rapl2.GABA-1
		ACAACAACAACAACAA	6.15741	-0.605197	C66-36: Hmcn1.GABA-1
		ACAACAACAATATGGA	13.0793	0.736336	C66-3: Nxph4.GLU-2
		ACAACAACATTGTGCA	12.1559	-3.31168	C66-3: Nxph4.GLU-2
		ACAACACTCATCCTAT	9.84878	2.09677	C66-28: Mixed.GABA-2
		ACAACACTCCCTCAAC	10.7757	-2.61214	C66-28: Mixed.GABA-2
		ACAACACTCCCTGGTT	8.0083	0.817	C66-28: Mixed.GABA-2.chow
		ACAACACTCCTTTACG	12.0822	-5.53041	C66-3: Nxph4.GLU-2
		ACAACACTCGGTAACT	7.57036	0.338571	C66-28: Mixed.GABA-2.chow
		ACAACACTCGTTTCGC	6.98675	2.21282	C66-34: Il1rapl2.GABA-1
		ACAACACTCTATGACA	6.60856	1.05803	C66-28: Mixed.GABA-2.chow
		ACAACACTCTATTGTC	13.0083	5.58928	C66-44: Nkx2-4.GABA-3
		ACAACACTCTTAGGGT	5.56725	1.35008	C66-28: Mixed.GABA-2.chow
		ACAACAGAGAACCTAC	6.15668	0.730199	C66-28: Mixed.GABA-2.chow
		ACAACAGAGAGGCTAA	19.3932	0.433963	C66-24: Pmch.GLU-7
		ACAACAGAGCCTAACG	15.3678	-0.282827	C66-4: Trh.GLU-2
		ACAACAGAGCGAGGTG	9.24189	-2.94065	C66-21: Bace2.GLU-5
		ACAACAGAGCGCCTAA	15.7648	-5.86061	C66-12: Gpr149.GLU-3
		ACAACAGAGCGGATAA_1	4.80753	1.81372	C66-28: Mixed.GABA-2.chow
		ACAACAGAGGTAGCTT	5.96539	1.25305	C66-28: Mixed.GABA-2.chow
		ACAACAGAGGTGTTAC	15.6687	-4.01142	C66-12: Gpr149.GLU-3
		ACAACAGAGTGACCTG	5.76997	1.42169	C66-28: Mixed.GABA-2.chow
		ACAACAGAGTGCTGTG	19.8737	-2.07064	C66-40: Hdc.GABA-1
		ACAACATGTGCATCGG	14.8484	0.0123002	C66-4: Trh.GLU-2
		ACACAATGTAACGTGC	5.84962	-1.27822	C66-30: Onecut2.GABA-2
		ACACAATGTAGGTTGC	12.6802	-5.94058	C66-3: Nxph4.GLU-2
		ACACAATGTGGATGTC	6.48035	1.24551	C66-28: Mixed.GABA-2.chow
		ACACAATGTTAGGCGT	13.2299	-1.99547	C66-8: Lmx1a.GLU-2
		ACACAATGTTGCGTAA	7.51009	2.37815	C66-44: Nkx2-4.GABA-3
		ACACAATGTTTACGTC	20.4612	-1.54122	C66-40: Hdc.GABA-1
		ACACAATGTTTCAGGA	4.92276	0.343752	C66-49: Satb2.GABA-6
		ACACAATGTTTGGCTT	9.38665	-0.988824	C66-34: Il1rapl2.GABA-1
		ACACCTTGTACCGTAA	11.9532	-2.19082	C66-3: Nxph4.GLU-2
		ACACCTTGTCAACAAT	10.5584	-5.58299	C66-46: Agrp.GABA-4
		ACACCTTGTCCTTAGT	9.73354	-9.06163	C66-34: Il1rapl2.GABA-1
		ACACCTTGTCGCATAA	7.77569	-1.48615	C66-30: Onecut2.GABA-2
		ACACCTTGTCTTACTA_1	6.28283	-0.750606	C66-36: Hmcn1.GABA-1
		ACACCTTGTGCAATGC_1	7.35231	-0.691816	C66-30: Onecut2.GABA-2
		ACACCTTGTGCATTAG	10.9981	-0.862325	C66-28: Mixed.GABA-2
		ACACCTTGTGTGCAAC	12.5942	-5.72469	C66-3: Nxph4.GLU-2
		ACACCTTGTGTTTGTC	10.9027	-7.90833	C66-46: Agrp.GABA-4
		ACACCTTGTTAAATGC	16.0418	-4.78519	C66-12: Gpr149.GLU-3
		ACACCTTGTTAGCATG	7.7515	0.734549	C66-34: Il1rapl2.GABA-1
		ACACCTTGTTCAAGAT_1	7.9234	0.659717	C66-28: Mixed.GABA-2.chow
		ACACGGACAACGTGCT	9.16256	-11.9545	C66-25: Foxb1.GLU-8
		ACACGGACAAGCTTAT	14.0941	-4.83857	C66-8: Lmx1a.GLU-2
		ACACGGACACCTATAG	15.2316	-0.242259	C66-4: Trh.GLU-2
		ACACGGACAGGAATCG_1	6.94176	-0.876546	C66-36: Hmcn1.GABA-1
		ACACGGACATAAACCT	12.9007	-1.83411	C66-28: Mixed.GABA-2
		ACACGGACATAATGAG	16.6565	-6.10226	C66-12: Gpr149.GLU-3
		ACACGGACATCCCTCA	7.62484	-1.96466	C66-49: Satb2.GABA-6
		ACACTAATCACGCCAA	6.24191	1.22877	C66-28: Mixed.GABA-2.chow
		ACACTAATCATGCATA	8.67849	0.174083	C66-28: Mixed.GABA-2.chow
		ACACTAATCCGCACAA	11.4708	-4.10648	C66-16: Mixed.GLU-4
		ACACTAATCGGTTCCT	16.3371	-3.36359	C66-12: Gpr149.GLU-3
		ACACTAATCTAAGTCA	7.1349	-0.425765	C66-19: Pomc.GLU-5
		ACACTAATCTAAGTGC_1	5.39951	1.44107	C66-28: Mixed.GABA-2.chow
		ACACTAATCTCAATTC	13.2481	-11.042	C66-25: Foxb1.GLU-8
		ACACTAATCTGCAAAC	8.25739	0.449765	C66-39: Lhx6.GABA-1
		ACACTAATCTTGTTCG	6.29512	0.979749	C66-28: Mixed.GABA-2.chow
		ACACTAGGTATTACCC	12.9121	-3.69072	C66-25: Foxb1.GLU-8
		ACACTAGGTATTTGGG	12.8324	2.74868	C66-30: Onecut2.GABA-2
		ACACTAGGTCAGGCAT	17.7307	-2.38017	C66-12: Gpr149.GLU-3
		ACACTAGGTCCAAGAC	17.3542	-2.87319	C66-12: Gpr149.GLU-3
[truncated: 147,054 more rows]

## Sheet: Fig8f
	Fig .8f
[truncated: 50,978 more rows]

[truncated: 2 more sheets: Fig8g, Fig8h]
