# Supplementary material for: GIPR agonism and antagonism decrease body weight and food intake via different mechanisms in male mice
Source: Nat Metab. 2025 Apr 29;7(6):1282–98. doi: 10.1038/s42255-025-01294-x (PMC12198009; doi:10.1038/s42255-025-01294-x)
Supplement: Supplementary file 12 — Statistical source data for Extended Data Fig. 1. [file 42255_2025_1294_MOESM12_ESM.xlsx]

## Sheet: EDF1c
	EDF 1c
	body weight (g)	Day	WT - Vhcl								WT - acyl-GLP-1								WT - acyl-GLP-1 + GIPR antagonist								KO- Vhcl								KO - acyl-GLP-1								KO - acyl-GLP-1 + GIPR antagonist
		0	42.3	35.9	45	54.5	51.9	52.2	40.8	40.8	49.3	42.6	52.1	56.3	43.9	42.2	35.9	46.6	42.5	50.5	49.3	50.1	43.7	42.5	41.5	51.2	46.7	39.7	36.6	38.2	36.8	35.6	41.6	43.3	39.7	48.7	36	42.6	36	46.7	35.7	37	38.1	38.2	36.7	47.7	42	42.8	36.8
		1	42	35.2	44.9	55	51.8	51.9	40.6	40.6	48.1	40.9	50.5	54.3	42.4	40.8	35.5	44.3	39.7	47.2	46.6	47.3	41.5	40.6	39.6	48.6	47.6	40.2	36.1	37.9	37	36.1	41.4	43.8	39.1	47.7	35.2	40.8	34.2	45.4	34.2	35.2	36.1	36.5	34.9	45.8	39.5	40.3	34.7
		2	42.7	35.5	45.4	55	51.4	52	40.7	40.4	47.4	40.8	49.9	53.4	41.3	40.2	33.9	43.2	38.8	45.5	45.4	46.5	41.1	40.3	39	48.1	47.9	40.4	36.5	38.4	36.7	36.1	41.3	43.9	38.1	46.5	34.5	39.6	34.3	44.8	33.6	35.1	35.6	35.9	34.2	44.8	38.8	39.3	33.4
		3	42	35.2	45.6	54.5	51.3	51.8	40.8	40.1	46.5	40.4	49.4	53.2	41.3	40	33.6	42.5	38.5	44.1	44.8	45.6	40.1	39.7	38.3	47.6	48.2	40.4	36.3	38.3	36.6	36.2	41.1	43.5	37.7	46	34	38.6	33.6	44.3	33	34.8	34.9	34.8	33.7	43.9	38.2	38.5	32.7
		4	41.6	34.9	45.3	54.2	50.8	51.3	40.2	39.8	45.9	39.2	48.4	52.3	40.3	40.1	33.2	41.3	37.8	42.8	43.5	44.9	39.3	38.9	37.7	46.4	47.9	40.7	35.3	38	35.9	35.8	40.7	43.1	36.8	45.3	33.6	37.8	32.9	44	32.5	34.4	34.1	33.6	33.2	42.7	37.1	37.4	31.8
		5	41.8	34.9	45.5	54.6	50.7	52.2	39.8	39.3	45.1	39.2	48.4	52.3	40	39.5	33	40.3	37.5	42.2	42.4	43.7	39	38.3	37.2	45.7	48.3	40.8	35.3	37.2	35.8	35.9	41	43.2	36.5	44	33.6	37.4	33.2	43.8	31.7	33.5	33.3	32.7	32.6	41.7	36.5	36.8	32.1
		6	41.6	34.4	46.1	54	50.9	52.4	40.3	39.6	45	38.2	47.5	51.5	39.6	38.8	32.6	39.4	37.1	41.4	41.4	43	37.7	37.6	36.1	44.7	48.1	41.2	35.2	37.2	35.6	36.1	40.6	43.5	36.3	43.5	33	36.3	32.7	43.1	31.4	32.6	32.6	31.4	32.3	40.4	35.9	35.9	31.3
		7	41.7	34.6	46.3	54.3	51.2	52.8	40.3	40.1	44.3	37.6	46.4	51.2	39.2	39	32.5	38.7	36.2	41.1	40	42.6	37	37.4	35.4	44.6	48.1	41.2	34.9	36.9	35.9	36.3	40.6	43.5	36.3	43.2	33.2	36.1	32.7	42.9	31.5	32.4	32.5	30.9	32.1	38.7	34.8	34.7	31
		8	41.4	34.8	45.7	53.4	51.3	52.4	40.6	39.5	44.4	36.8	45.7	50.7	38.9	38.5	32.4	38	35.5	39.9	38.6	41	36	36.5	34.9	43.1	47.7	41.1	35.3	37.2	35.5	36.3	40.4	43.5	35.7	42.2	32.2	36.3	32.3	42.4	30.4	31.4	31.4	29.9	31.2	37.5	33.8	34	30.4
		9	41.2	34.3	45.8	53.2	51.6	51.9	40.3	39.7	43.9	36.9	45	49.7	38.6	38.5	32.6	37.8	34.5	39.1	37.5	41.1	35.7	36	34.9	43	47.4	40.8	35	37	35.6	36.5	40.7	44	36.1	41.8	32.1	36.4	31.9	42.2	30.6	31.2	31.1	29.5	30.8	36.2	33.5	33.4	29.9
		10	40.8	34.4	46.5	54.6	51.9	53	40	39.7	43.3	37	44.1	49.6	38.5	37.7	31.7	36.5	34.6	38.1	35.7	40.3	35.1	35.6	34.1	42.1	47.7	41	34.5	36.7	35.7	37	40.9	44.1	35.9	41.1	31.9	36.2	32.1	42.4	30.2	30.8	30.6	28.4	30.6	34.9	32.9	32.5	29.5
		11	41.4	34.6	46.1	54.1	51.5	52.5	39.4	39.5	43.1	36.7	43.8	49	38.3	37.6	31.6	36.2	34	37.2	34.7	39.8	34.4	35	33.6	40.6	47.2	41.1	34.7	36.5	35.7	36.4	40.7	44.3	36.3	40.2	31.7	36.2	31.7	42.2	30.1	31.1	30.7	29.2	30.8	34.2	32.5	31.8	29.7
		12	41.3	34.9	46.3	54.2	51.5	52.8	39.7	39.3	43	36.6	43.4	48.6	38.7	37.6	31.9	36.2	32.8	36	33.8	39.1	33.9	34.9	33.5	39.8	47.7	41.2	34.9	36.4	35.4	36.3	41.1	44.2	35	39.5	30.8	35.7	31.8	41.9	30.2	31.3	31	29	30.4	33.7	32	31.8	28.8
		13	41.2	34.8	46.5	54.1	51.4	52.8	39.5	39	45.1	36	42	47.9	38.3	37.2	31.8	35.8	32.4	35	33	38.5	34	34.8	33.1	39.1	47.4	41.1	34.6	36.3	35.7	36.5	41	44.1	35.5	39.2	30.9	35.3	30.9	41.9	30.2	31	30.6	28.9	30.6	33.5	31.8	31.7	28.6
		14	41.09	34	46.2	54.4	51	52.2	39.2	38.8	43.2	35.9	41.8	47.9	38	36.6	31.6	36.2	32.4	35.6	32.7	38	34	34.7	33	38.5	47.2	40.9	35.3	36.4	36.1	36.8	41.4	44.3	35.1	38.5	31	35.4	31.6	41.3	30.2	31	31	29.2	30.6	33.9	32.4	31.4	27.9
		15	41.5	33.9	45.5	54.9	50.6	52.1	39	38.8	42.9	36.3	42.4	48	37.9	36.3	31.2	33.5	31.7	34.2	32.2	37.6	33.3	34.1	32.9	37.7	47.4	40.8	35.2	36.1	36.5	36.6	41.4	44.4	35.6	39.2	31.1	35.6	31.6	41.2	31	31.6	30.8	28.5	30.3	32.9	32.1	31.1	27.8
		16	41.7	34.2	45.2	53	51	52.4	38.7	38.9	42.6	36	41.4	48.1	37.7	36	31.3	33.4	30.6	33	31.6	37.2	33.4	33.8	32.3	37	47.3	40.9	35.4	36.3	36.2	36.4	40.9	44	35.8	37.9	30.8	35.9	31.2	41.4	31.3	31	30.5	28.9	30.6	34	31.7	30.8	27.4
		17	41.7	34.4	45.7	54.2	51	52.7	38.6	38.9	42.1	36	41.2	47.1	37.1	35.5	31.1	34	30.4	33.3	30.9	36.9	32.6	33.6	32.4	36.6	47.8	41	35.4	36.5	36.1	36.4	41	43.9	35.5	38.1	31.3	35.4	31.2	41.1	31.8	31.3	30.6	28.7	30.5	34.1	32.1	30.5	27.5
		18	41.8	33.6	45.7	53.9	50.8	52.4	38.5	38.9	41.6	35.5	41.6	46.8	37.3	35.3	31.5	33.8	30.3	33	30.6	35.9	32.4	33.4	32.2	36	47.8	41.1	35.5	36.7	35.9	36.1	40.3	43.9	35.6	37.4	30.5	35.6	30.7	41.2	31.5	30.7	30.7	28.8	29.6	33.9	31.8	30.4	27.4
		19	41.4	34.1	45.8	53.1	50.3	52.1	38.8	39.2	40.8	35	40.6	45.5	36.9	34.8	30.7	33.1	29.4	32.9	30	35.8	31.4	32.8	32.2	36	47.4	41.1	35	36.8	36.2	36.3	40.2	43.9	34.8	36.8	30.8	35.1	30.7	40.7	31.5	31	30.7	28.6	29.7	33.8	31.7	29.8	27.5
		20	41.8	33.8	45.7	53.4	50.7	52.7	39.3	39	40.3	34.8	40.1	45.5	36.2	34.3	30.2	32.2	29.5	32.7	29.8	34.9	31.4	32.4	31.5	35.6	47.2	41	34.5	36.3	36.5	36.2	39.6	43.1	34.3	37.2	30.8	34.6	30.3	40.3	30.6	29.9	30	27.5	29.1	33.3	31	28.5	26.8
		21	41.4	34	45.8	53.7	50.8	52.4	38.7	38.9	40.3	34.8	40.2	45.2	36.3	33.4	30.6	32.9	29.6	33.3	30.3	34	30.7	32.1	31.8	35.1	46.9	40.8	34.5	36.6	36.5	36.1	39.8	43.2	33.8	36.2	30.4	34.5	30.2	39.7	30.6	30.4	30.1	27.3	29.1	33.3	31.7	28.3	26.6
		22	41.6	33.5	45.3	53	50.5	51.9	39	39.2	39.1	34.6	39.4	45	36.1	33.4	30.7	32.7	29.8	33	29.6	33.9	30.9	31.7	31.7	35.2	46.3	40.5	35	36.8	36.3	35.8	39.7	43.4	33.6	36.2	30	33.9	30.5	39.8	30.6	30.5	30.1	27.2	29.2	32.7	31.2	28.1	26.7
		23	41.6	33.8	45.6	52.9	49.9	51.9	38.6	39.1	39.4	34.8	39.7	44.6	35.7	33.1	31.2	33.6	30.2	33.3	29.7	33.8	30.9	31.9	31.7	34.9	46.1	40.5	34.3	36.6	36.4	35.8	40.3	43.5	33.8	35.4	30.3	33.8	30.3	39.5	30.7	30.1	30.2	27.4	29.2	33.2	30.5	28.1	26.8
		24	41.7	34	45.5	52.8	50.1	51.9	39.1	39.6	39.2	34.9	39.7	44.8	36	33	30.7	34.2	30.1	33.1	29.8	33.2	30.7	32.3	31.9	34.8	45.8	40.4	34.3	36.5	36.2	35.7	39.5	42.6	34	34.9	30.3	33.7	29.9	38.7	30.2	30.2	29.7	27.4	29.1	32.5	30.6	26.9	26.4
[truncated: 1 more columns]

## Sheet: EDF1d
	EDF 1d																																		passed
	body weight (g) WT	Day	WT - Vhcl								WT - acyl-GLP-1								WT - acyl-GLP-1 + GIPR antagonist									Test of normality passed: yes							yes
		0	42.3	35.9	45	54.5	51.9	52.2	40.8	40.8	49.3	42.6	52.1	56.3	43.9	42.2	35.9	46.6	42.5	50.5	49.3	50.1	43.7	42.5	41.5	51.2
		1	42	35.2	44.9	55	51.8	51.9	40.6	40.6	48.1	40.9	50.5	54.3	42.4	40.8	35.5	44.3	39.7	47.2	46.6	47.3	41.5	40.6	39.6	48.6
		2	42.7	35.5	45.4	55	51.4	52	40.7	40.4	47.4	40.8	49.9	53.4	41.3	40.2	33.9	43.2	38.8	45.5	45.4	46.5	41.1	40.3	39	48.1
		3	42	35.2	45.6	54.5	51.3	51.8	40.8	40.1	46.5	40.4	49.4	53.2	41.3	40	33.6	42.5	38.5	44.1	44.8	45.6	40.1	39.7	38.3	47.6
		4	41.6	34.9	45.3	54.2	50.8	51.3	40.2	39.8	45.9	39.2	48.4	52.3	40.3	40.1	33.2	41.3	37.8	42.8	43.5	44.9	39.3	38.9	37.7	46.4
		5	41.8	34.9	45.5	54.6	50.7	52.2	39.8	39.3	45.1	39.2	48.4	52.3	40	39.5	33	40.3	37.5	42.2	42.4	43.7	39	38.3	37.2	45.7
		6	41.6	34.4	46.1	54	50.9	52.4	40.3	39.6	45	38.2	47.5	51.5	39.6	38.8	32.6	39.4	37.1	41.4	41.4	43	37.7	37.6	36.1	44.7
		7	41.7	34.6	46.3	54.3	51.2	52.8	40.3	40.1	44.3	37.6	46.4	51.2	39.2	39	32.5	38.7	36.2	41.1	40	42.6	37	37.4	35.4	44.6
		8	41.4	34.8	45.7	53.4	51.3	52.4	40.6	39.5	44.4	36.8	45.7	50.7	38.9	38.5	32.4	38	35.5	39.9	38.6	41	36	36.5	34.9	43.1
		9	41.2	34.3	45.8	53.2	51.6	51.9	40.3	39.7	43.9	36.9	45	49.7	38.6	38.5	32.6	37.8	34.5	39.1	37.5	41.1	35.7	36	34.9	43
		10	40.8	34.4	46.5	54.6	51.9	53	40	39.7	43.3	37	44.1	49.6	38.5	37.7	31.7	36.5	34.6	38.1	35.7	40.3	35.1	35.6	34.1	42.1
		11	41.4	34.6	46.1	54.1	51.5	52.5	39.4	39.5	43.1	36.7	43.8	49	38.3	37.6	31.6	36.2	34	37.2	34.7	39.8	34.4	35	33.6	40.6
		12	41.3	34.9	46.3	54.2	51.5	52.8	39.7	39.3	43	36.6	43.4	48.6	38.7	37.6	31.9	36.2	32.8	36	33.8	39.1	33.9	34.9	33.5	39.8
		13	41.2	34.8	46.5	54.1	51.4	52.8	39.5	39	45.1	36	42	47.9	38.3	37.2	31.8	35.8	32.4	35	33	38.5	34	34.8	33.1	39.1
		14	41.09	34	46.2	54.4	51	52.2	39.2	38.8	43.2	35.9	41.8	47.9	38	36.6	31.6	36.2	32.4	35.6	32.7	38	34	34.7	33	38.5
		15	41.5	33.9	45.5	54.9	50.6	52.1	39	38.8	42.9	36.3	42.4	48	37.9	36.3	31.2	33.5	31.7	34.2	32.2	37.6	33.3	34.1	32.9	37.7
		16	41.7	34.2	45.2	53	51	52.4	38.7	38.9	42.6	36	41.4	48.1	37.7	36	31.3	33.4	30.6	33	31.6	37.2	33.4	33.8	32.3	37
		17	41.7	34.4	45.7	54.2	51	52.7	38.6	38.9	42.1	36	41.2	47.1	37.1	35.5	31.1	34	30.4	33.3	30.9	36.9	32.6	33.6	32.4	36.6
		18	41.8	33.6	45.7	53.9	50.8	52.4	38.5	38.9	41.6	35.5	41.6	46.8	37.3	35.3	31.5	33.8	30.3	33	30.6	35.9	32.4	33.4	32.2	36
		19	41.4	34.1	45.8	53.1	50.3	52.1	38.8	39.2	40.8	35	40.6	45.5	36.9	34.8	30.7	33.1	29.4	32.9	30	35.8	31.4	32.8	32.2	36
		20	41.8	33.8	45.7	53.4	50.7	52.7	39.3	39	40.3	34.8	40.1	45.5	36.2	34.3	30.2	32.2	29.5	32.7	29.8	34.9	31.4	32.4	31.5	35.6
		21	41.4	34	45.8	53.7	50.8	52.4	38.7	38.9	40.3	34.8	40.2	45.2	36.3	33.4	30.6	32.9	29.6	33.3	30.3	34	30.7	32.1	31.8	35.1
		22	41.6	33.5	45.3	53	50.5	51.9	39	39.2	39.1	34.6	39.4	45	36.1	33.4	30.7	32.7	29.8	33	29.6	33.9	30.9	31.7	31.7	35.2
		23	41.6	33.8	45.6	52.9	49.9	51.9	38.6	39.1	39.4	34.8	39.7	44.6	35.7	33.1	31.2	33.6	30.2	33.3	29.7	33.8	30.9	31.9	31.7	34.9
		24	41.7	34	45.5	52.8	50.1	51.9	39.1	39.6	39.2	34.9	39.7	44.8	36	33	30.7	34.2	30.1	33.1	29.8	33.2	30.7	32.3	31.9	34.8

## Sheet: EDF1e
	EDF 1e																																		passed
	body weight (g) KO	Day	KO- Vhcl								KO - acyl-GLP-1								KO - acyl-GLP-1 + GIPR antagonist									Test of normality passed: yes							yes
		0	46.7	39.7	36.6	38.2	36.8	35.6	41.6	43.3	39.7	48.7	36	42.6	36	46.7	35.7	37	38.1	38.2	36.7	47.7	42	42.8	36.8	41.9
		1	47.6	40.2	36.1	37.9	37	36.1	41.4	43.8	39.1	47.7	35.2	40.8	34.2	45.4	34.2	35.2	36.1	36.5	34.9	45.8	39.5	40.3	34.7	39.5
		2	47.9	40.4	36.5	38.4	36.7	36.1	41.3	43.9	38.1	46.5	34.5	39.6	34.3	44.8	33.6	35.1	35.6	35.9	34.2	44.8	38.8	39.3	33.4	38.4
		3	48.2	40.4	36.3	38.3	36.6	36.2	41.1	43.5	37.7	46	34	38.6	33.6	44.3	33	34.8	34.9	34.8	33.7	43.9	38.2	38.5	32.7	37.8
		4	47.9	40.7	35.3	38	35.9	35.8	40.7	43.1	36.8	45.3	33.6	37.8	32.9	44	32.5	34.4	34.1	33.6	33.2	42.7	37.1	37.4	31.8	36.8
		5	48.3	40.8	35.3	37.2	35.8	35.9	41	43.2	36.5	44	33.6	37.4	33.2	43.8	31.7	33.5	33.3	32.7	32.6	41.7	36.5	36.8	32.1	36.1
		6	48.1	41.2	35.2	37.2	35.6	36.1	40.6	43.5	36.3	43.5	33	36.3	32.7	43.1	31.4	32.6	32.6	31.4	32.3	40.4	35.9	35.9	31.3	35.5
		7	48.1	41.2	34.9	36.9	35.9	36.3	40.6	43.5	36.3	43.2	33.2	36.1	32.7	42.9	31.5	32.4	32.5	30.9	32.1	38.7	34.8	34.7	31	35.1
		8	47.7	41.1	35.3	37.2	35.5	36.3	40.4	43.5	35.7	42.2	32.2	36.3	32.3	42.4	30.4	31.4	31.4	29.9	31.2	37.5	33.8	34	30.4	34.1
		9	47.4	40.8	35	37	35.6	36.5	40.7	44	36.1	41.8	32.1	36.4	31.9	42.2	30.6	31.2	31.1	29.5	30.8	36.2	33.5	33.4	29.9	34.6
		10	47.7	41	34.5	36.7	35.7	37	40.9	44.1	35.9	41.1	31.9	36.2	32.1	42.4	30.2	30.8	30.6	28.4	30.6	34.9	32.9	32.5	29.5	33.8
		11	47.2	41.1	34.7	36.5	35.7	36.4	40.7	44.3	36.3	40.2	31.7	36.2	31.7	42.2	30.1	31.1	30.7	29.2	30.8	34.2	32.5	31.8	29.7	33.5
		12	47.7	41.2	34.9	36.4	35.4	36.3	41.1	44.2	35	39.5	30.8	35.7	31.8	41.9	30.2	31.3	31	29	30.4	33.7	32	31.8	28.8	33.3
		13	47.4	41.1	34.6	36.3	35.7	36.5	41	44.1	35.5	39.2	30.9	35.3	30.9	41.9	30.2	31	30.6	28.9	30.6	33.5	31.8	31.7	28.6	33.1
		14	47.2	40.9	35.3	36.4	36.1	36.8	41.4	44.3	35.1	38.5	31	35.4	31.6	41.3	30.2	31	31	29.2	30.6	33.9	32.4	31.4	27.9	32.7
		15	47.4	40.8	35.2	36.1	36.5	36.6	41.4	44.4	35.6	39.2	31.1	35.6	31.6	41.2	31	31.6	30.8	28.5	30.3	32.9	32.1	31.1	27.8	31.9
		16	47.3	40.9	35.4	36.3	36.2	36.4	40.9	44	35.8	37.9	30.8	35.9	31.2	41.4	31.3	31	30.5	28.9	30.6	34	31.7	30.8	27.4	31.8
		17	47.8	41	35.4	36.5	36.1	36.4	41	43.9	35.5	38.1	31.3	35.4	31.2	41.1	31.8	31.3	30.6	28.7	30.5	34.1	32.1	30.5	27.5	31.7
		18	47.8	41.1	35.5	36.7	35.9	36.1	40.3	43.9	35.6	37.4	30.5	35.6	30.7	41.2	31.5	30.7	30.7	28.8	29.6	33.9	31.8	30.4	27.4	31
		19	47.4	41.1	35	36.8	36.2	36.3	40.2	43.9	34.8	36.8	30.8	35.1	30.7	40.7	31.5	31	30.7	28.6	29.7	33.8	31.7	29.8	27.5	30.9
		20	47.2	41	34.5	36.3	36.5	36.2	39.6	43.1	34.3	37.2	30.8	34.6	30.3	40.3	30.6	29.9	30	27.5	29.1	33.3	31	28.5	26.8	30.8
		21	46.9	40.8	34.5	36.6	36.5	36.1	39.8	43.2	33.8	36.2	30.4	34.5	30.2	39.7	30.6	30.4	30.1	27.3	29.1	33.3	31.7	28.3	26.6	30.9
		22	46.3	40.5	35	36.8	36.3	35.8	39.7	43.4	33.6	36.2	30	33.9	30.5	39.8	30.6	30.5	30.1	27.2	29.2	32.7	31.2	28.1	26.7	31.1
		23	46.1	40.5	34.3	36.6	36.4	35.8	40.3	43.5	33.8	35.4	30.3	33.8	30.3	39.5	30.7	30.1	30.2	27.4	29.2	33.2	30.5	28.1	26.8	30.7
		24	45.8	40.4	34.3	36.5	36.2	35.7	39.5	42.6	34	34.9	30.3	33.7	29.9	38.7	30.2	30.2	29.7	27.4	29.1	32.5	30.6	26.9	26.4	30.9

## Sheet: EDF1f
	EDF1f
	BW change (g)
		WT - Vhcl	WT - acyl-GLP-1	WT - acyl-GLP-1 + GIPR antagonist	KO - Vhcl	KO - acyl-GLP-1	KO - acyl-GLP-1 + GIPR antagonist							passed
		-0.6	-10.1	-12.4	-0.9	-5.7	-8.4		Test of normality passed: yes					yes
		-1.9	-7.7	-17.4	0.7	-13.8	-10.8
		0.5	-12.4	-19.5	-2.3	-5.7	-7.6
		-1.7	-11.5	-16.9	-1.7	-8.9	-15.2
		-1.8	-7.9	-13	-0.6	-6.1	-11.4
		-0.3	-9.2	-10.2	0.1	-8	-15.9
		-1.7	-5.2	-9.6	-2.1	-5.5	-10.4
		-1.2	-12.4	-16.4	-0.7	-6.8	-11
						outlier based on Grubbs test

## Sheet: EDF1g
	EDF1g
	Fat mass change (g)
		WT - Vhcl	WT - acyl-GLP-1	WT - acyl-GLP-1 + GIPR antagonist	KO - Vhcl	KO - acyl-GLP-1	KO - acyl-GLP-1 + GIPR antagonist
		0.03	-8.8	-9.71	-0.78	-4.04	-7.6		Test of normality passed: yes
		-1.82	-7.2	-15.55	0.87	-12.51	-7.94
		1.41	-10.35	-18.35	-2.46	-4.65	-5.94
		-1.24	-10.39	-15.33	-1.62	-7.49	-13.82
		-0.1	-7.28	-11.32	-0.09	-4.51	-9.43
		0.41	-8.12	-9.26	1.33	-7.55	-12.25
		-1.12	-4.68	-8.53	-0.11	-4.92	-8.19
		-1.36	-11.34	-15.12	1.99	-6.74	-9.41
						outlier grubbs test

## Sheet: EDF1h
	EDF1h
	Lean mass change (g)
		WT - Vhcl	WT - acyl-GLP-1	WT - acyl-GLP-1 + GIPR antagonist	KO - Vhcl	KO - acyl-GLP-1	KO - acyl-GLP-1 + GIPR antagonist
		-0.48	-2.51	-2.86	-0.99	-2.24	-1.55		Test of normality passed: yes
		-0.73	-0.97	-2.36	-0.62	-2.98	-3.28
		-0.25	-2.15	-2.15	-1.28	-1.43	-2.2
		-0.93	-1.89	-2.35	-0.69	-1.45	-3.13
		-2.12	-1.59	-1.53	-0.79	-0.7	-3.13
		-0.9	-1.9	-0.85	-1.33	-2.05	-1.77
		-0.51	-0.94	-1.85	-1.85	-0.9	-1.35
		-0.33	-1.52	-2.21	-1.63	-1.69	-1.45
