# Supplementary material for: GIPR agonism and antagonism decrease body weight and food intake via different mechanisms in male mice
Source: Nat Metab. 2025 Apr 29;7(6):1282–98. doi: 10.1038/s42255-025-01294-x (PMC12198009; doi:10.1038/s42255-025-01294-x)
Supplement: Supplementary file 13 — Statistical source data for Extended Data Fig. 2. [file 42255_2025_1294_MOESM13_ESM.xlsx]

## Sheet: EDF2a
													Housekeeping gene							Main target gene											alternative Housekeeping gene tested but not used due to greater variability
	Extended Data Figure 2a										corresponsing raw CT values				Replicates						Replicates												Replicates
	Peripherin (re. expression/ppia)	Hindbrain	Hypothalamus	Hippocampus	Sciatic nerve	Trigeminal ganglion	DRG	iWAT	Pancreas			Tissue	Target	sample no.	#1	#2	#3	mean CT		Target	#1	#2	#3	mean CT							Target	sample no.	#1	#2	#3	mean CT
		26.2735	13.3301	0.66606	18.0917	699.817	760.889	0.24205	0.413739			Hindbrain	Ppia	1	14.4621	14.2429	13.9642	14.223		Prph	20.0454	19.8154	21.05	19.9304		excluded, since >1 CT away from the two other replicates					Hprt	1	18.5706	18.6109	18.3064	18.496
		39.9696	17.9894	0.913639	13.0406	644.015	869.833	0.139463	0.539579			Hindbrain	Ppia	2	14.6483	14.3804	14.0794	14.3694		Prph	19.6535	19.408	19.3562	19.4726							Hprt	2	18.665	18.5795	18.3971	18.5472
		27.1826	11.4457	0.764255	10.3597	671.564	765.327	0.378283	0.29397			Hindbrain	Ppia	3	14.224	14.1103	14.0882	14.1408		Prph	19.9835	19.7322	19.6853	19.8003							Hprt	3	18.3612	18.4231	18.2033	18.3292
		24.9168	13.9788	1.05143	14.2779	663.957	1060.65	1.67039	0.368087			Hindbrain	Ppia	4	13.8895	13.7865	13.6881	13.788		Prph	19.6875	19.6148	19.4137	19.572							Hprt	4	18.2291	18.1331	17.962	18.1081
		32.788	8.79849	1.61167	12.9565	740.694	954.124	RNA low quality	0.25373			Hindbrain	Ppia	5	14.0881	13.8907	13.714	13.8976		Prph	19.5464	19.3698	18.9846	19.3003							Hprt	5	18.3809	18.2714	18.2229	18.2917
		26.4912	RNA low quality	0.992942	12.8593	724.495	RNA low quality	RNA low quality	0.141428			Hindbrain	Ppia	6	14.1065	14.1112	14.092	14.1032		Prph	19.9851	19.861	19.5684	19.8049							Hprt	6	18.2656	18.2284	18.3314	18.2751
									0.148852			Hypothalamus	Ppia	1	14.9158	14.9476	14.9265	14.93		Prph	21.6746	21.59	21.5725	21.6323							Hprt	1	18.4754	18.4493	18.6155	18.5134
												Hypothalamus	Ppia	2	14.9153	14.8522	14.8373	14.8683		Prph	21.2754	21.2336	20.8774	21.1288							Hprt	2	18.5258	18.5181	18.6669	18.5703
												Hypothalamus	Ppia	3	15.0024	14.982	14.9749	14.9864		Prph	21.9137	21.8526	21.8984	21.8882							Hprt	3	18.4046	18.5111	18.4091	18.4416
												Hypothalamus	Ppia	4	15.4094	15.3178	15.257	15.3281		Prph	21.9407	21.9938	21.891	21.9418							Hprt	4	18.7544	18.7925	18.7948	18.7806
												Hypothalamus	Ppia	5	15.2781	15.2499	15.3581	15.2953		Prph	22.6661	22.543	22.5242	22.5778							Hprt	5	18.7183	18.6922	18.7654	18.7253
												Hypothalamus	Ppia	6				RNA low quality													Hprt	6
												Hippocampus	Ppia	1	15.2409	15.0851	15.3074	15.2111		Prph	26.0792	26.2256	26.3556	26.1524							Hprt	1	19.3311	19.3045	19.4514	19.3623
												Hippocampus	Ppia	2	15.3697	15.3038	15.411	15.3615		Prph	26.0087	25.9066	25.8211	25.9121							Hprt	2	19.4021	19.4715	19.5166	19.4634
												Hippocampus	Ppia	3	15.4658	15.5455	15.5055	15.5056		Prph	26.3903	26.3963	26.1613	26.316							Hprt	3	19.5331	19.5732	19.6422	19.5828
												Hippocampus	Ppia	4	16.8024	16.876	16.8957	16.858		Prph	27.3027	27.2042	27.1113	27.2061							Hprt	4	20.7835	20.8276	20.8724	20.8278
												Hippocampus	Ppia	5	15.2927	15.4506	15.5872	15.4435		Prph	25.1048	25.0966	25.3303	25.1773							Hprt	5	19.3746	19.2797	19.5311	19.3951
												Hippocampus	Ppia	6	16.2407	16.134	16.2764	16.217		Prph	26.6612	26.5877	26.6897	26.6462							Hprt	6	19.7087	19.7005	19.7626	19.7239
												Sciatic nerve	Ppia	1	18.7845	18.8775	19.0892	18.9171		Prph	25.2021	25.149	25.1243	25.1756							Hprt	1	24.2667	24.4844	24.4389	24.3967
												Sciatic nerve	Ppia	2	19.1646	18.9096	19.1745	19.0829		Prph	25.62	25.8097	25.9818	25.8038							Hprt	2	24.6112	24.8396	24.8654	24.7721
												Sciatic nerve	Ppia	3	19.7619	19.4805	19.7509	19.6644		Prph	26.6237	26.7596	26.7502	26.7111							Hprt	3	24.9246	25.2791	25.0804	25.0947
												Sciatic nerve	Ppia	4	21.7584	21.8207	22.1264	21.9018		Prph	28.286	28.6429	28.5484	28.4924							Hprt	4	27.1721	27.0077	27.6751	27.2849
												Sciatic nerve	Ppia	5	21.2008	21.1413	21.4078	21.2499		Prph	27.953	28.2035	27.791	27.9825							Hprt	5	26.5316	26.5078	26.6563	26.5652
												Sciatic nerve	Ppia	6	20.5107	20.5214	20.7975	20.6099		Prph	27.1424	27.2306	27.7221	27.3651							Hprt	6	25.9307	25.8969	25.957	25.9282
												Trigeminal ganglion	Ppia	1	15.6249	15.6031	15.7228	15.6502		Prph	16.6965	16.5456	16.615	16.6211							Hprt	1	19.4955	19.4845	19.6061	19.5287
												Trigeminal ganglion	Ppia	2	15.314	15.1817	15.7164	15.404		Prph	16.5537	16.4436	16.479	16.4921							Hprt	2	19.4995	19.2822	19.4839	19.4219
												Trigeminal ganglion	Ppia	3	15.7093	15.6359	15.6788	15.6747		Prph	16.714	16.562	16.8426	16.7062							Hprt	3	19.5138	19.5808	19.6916	19.5954
												Trigeminal ganglion	Ppia	4	15.3233	15.4557	15.45	15.4097		Prph	16.5133	16.387	16.4616	16.454							Hprt	4	19.2732	19.4285	19.3158	19.3392
												Trigeminal ganglion	Ppia	5	15.496	15.5298	15.5406	15.5222		Prph	16.4249	16.3039	16.5014	16.41							Hprt	5	19.706	19.7165	19.7277	19.7168
												Trigeminal ganglion	Ppia	6	15.1296	15.2001	15.3401	15.2233		Prph	16.0848	15.9906	16.374	16.1498							Hprt	6	19.3379	19.3896	19.4477	19.3917
												DRG	Ppia	1	14.9511	14.9536	14.7849	14.8966		Prph	15.7217	15.7344	15.7744	15.728							Hprt	1	Undetermined	18.9113	18.8075	18.8594
												DRG	Ppia	2	15.1394	15.0847	15.0727	15.099		Prph	15.5781	15.9023	15.7968	15.759							Hprt	2	Undetermined	Undetermined	19.0639	19.0639
												DRG	Ppia	3	14.7806	14.9446	14.9976	14.9076		Prph	15.6409	15.8617	15.7437	15.7488							Hprt	3	19.7723	18.9443	19.0905	19.269
												DRG	Ppia	4	15.6362	15.6907	15.7453	15.6907		Prph	16.1784	16.0016	16.002	16.0607							Hprt	4	19.4027	19.5333	19.5635	19.4998
												DRG	Ppia	5	14.9468	15.0529	15.1071	15.0356		Prph	15.5247	15.5456	15.5984	15.5562							Hprt	5	18.7213	18.874	18.8932	18.8295
												DRG	Ppia	6				RNA low quality													Hprt	6
												iWAT	Ppia	1	20.4902	20.3912	20.4398	20.4404		Prph	34.2119	33.6392	31.9093	33.9256							Hprt	1	25.225	25.2507	25.5099	25.3285
												iWAT	Ppia	2	20.374	20.4638	20.606	20.4812		Prph	33.7416	Undetermined	Undetermined	33.7416							Hprt	2	24.9682	24.9745	25.2507	25.0645
												iWAT	Ppia	3	20.8803	20.9716	21.1582	21.0034		Prph	32.3942	Undetermined	33.4393	32.9168							Hprt	3	25.601	25.5721	25.8876	25.6869
												iWAT	Ppia	4	24.6082	25.4657	24.9377	25.0039		Prph	34.682	Undetermined	Undetermined	34.682							Hprt	4	29.2871	29.6632	29.4028	29.4511
												iWAT	Ppia	5				RNA low quality													Hprt	5
												iWAT	Ppia	6				RNA low quality													Hprt	6
												Pancreas	Ppia	1	19.973	19.9595	19.967	19.9665		Prph	31.9164	32.4471	30.9932	32.1818							Hprt	1	24.0756	23.854	23.9485	23.9594
												Pancreas	Ppia	2	20.3543	20.1921	20.2946	20.2803		Prph	31.6048	31.5728	31.5888	31.5888							Hprt	2	24.3881	24.1916	24.3514	24.3104
												Pancreas	Ppia	3	20.9451	20.3726	20.4141	20.5773		Prph	32.4981	33.5871	32.4573	32.8475							Hprt	3	25.1891	24.6345	24.7464	24.8567
												Pancreas	Ppia	4	20.5988	20.3997	20.4823	20.4936		Prph	32.505	32.5061	32.0911	32.3674							Hprt	4	24.8363	24.712	24.7921	24.7801
												Pancreas	Ppia	5	20.6952	20.6467	20.4412	20.5944		Prph	35.6515	32.5092	32.4602	33.5403							Hprt	5	25.1599	25.0622	25.2939	25.172
												Pancreas	Ppia	6	19.2564	19.2473	19.368	19.2906		Prph	33.4073	33.5603	31.5558	32.8411							Hprt	6	24.1935	24.0146	24.2254	24.1445
												Pancreas	Ppia	7	18.7271	19.2813	19.3412	19.1165		Prph	32.7039	32.4014	31.8692	32.3248							Hprt	7	23.4999	23.9542	24.088	23.8473
																	mean	17.1492																	mean	21.4354
																	sd	2.83392																	sd	3.2198

## Sheet: EDF2b
																		Housekeeping gene							Main target gene										additional Housekeeping gene measured but not used
	Extended Data Figure 2b															corresponsing raw CT values				Replicates						Replicates											Replicates
	Peripherin (re. expression/ppia)	Cerebellum	Testis	Kidney	Pituitary	Cerebral Cortex	Midbrain	Adrenal gland	Stomach	Duodenum	Jejunum	Ileum	Colon	Trigeminal ganglion			Tissue	Target	sample no.	#1	#2	#3	mean CT		Target	#1	#2	#3	mean CT					Tissue	Target	sample no.	#1	#2	#3	mean CT
		16.3605	6.0794	1.22957	9.26668	29.6713	45.2868	59.3416	105.287	182.247	214.522	552.898	157.551	13749.8			Cerebellum	Ppia	1	16.7109	16.2518	16.1151	16.3593		Prph	26.5672	26.7316	26.4599	26.6494					Cerebellum	Hprt	1	17.322	17.1886	17.1426	17.2177
		2.6701	5.12092	0.997048	36.6165	23.4684	91.8938	56.4413	117.996	325.063	405.098	405.364	322.066	14052.4			Cerebellum	Ppia	2	16.8423	16.7437	16.6365	16.7409		Prph	29.5283	29.4148	29.8233	29.5888					Cerebellum	Hprt	2	17.564	17.4753	17.5422	17.5272
		49.0288	4.95842	1.22348	10.8534	28.6809	14.0273	51.4334	111.974	335.983	732.216	249.939	241.47	13996			Cerebellum	Ppia	3	16.2195	16.4378	16.0294	16.2289		Prph	24.667	25.0323	24.9301	24.8765					Cerebellum	Hprt	3	17.1978	17.2777	17.1525	17.2093
		13.3236	4.51739	0.766365	11.695	30.2915	73.9544	24.2931	149.43	101.562	389.016	523.435	290.856	13790.4			Cerebellum	Ppia	4	16.9101	16.529	16.6655	16.7015		Prph	27.4906	27.1222	27.0826	27.2318					Cerebellum	Hprt	4	17.3778	16.688	17.8872	17.3176
		3.27507	3.81795	0.94778	11.8221	31.2311	64.3386	38.4667	102.264	69.6014	283.299	263.057	216.034	15184.8			Cerebellum	Ppia	5	16.4614	16.0826	16.3011	16.2817		Prph	28.9404	28.7181	30.0106	29.223		excluded since >1 CT off the others			Cerebellum	Hprt	5	17.2943	17.3549	17.2974	17.3155
		4.88548	4.89937	1.44473	25.9253	32.0275	75.1166	49.5893	130.562	99.6806	311.245	636.91	313.955	14067.1			Cerebellum	Ppia	6	16.9288	16.7035	16.8169	16.8164		Prph	28.8545	28.6652	28.836	28.7852					Cerebellum	Hprt	6	17.3138	17.1269	17.3023	17.2477
		5.17432	7.32449	0.825088	15.4749	28.3528	87.6347	30.6625	66.5426	64.0513	155.8	328.826	424.562	13450.4			Cerebellum	Ppia	7	16.3044	16.2143	16.173	16.2305		Prph	28.2316	28.2003	27.9295	28.1205					Cerebellum	Hprt	7	17.1409	17.0964	17.0998	17.1124
		2.88161	6.61363	0.565936		24.1985	107.969	23.8008	39.7074	165.74	229.056	592.245	506.973				Cerebellum	Ppia	8	16.3783	16.0667	15.7336	16.0595		Prph	28.9853	28.9907	28.4545	28.8102					Cerebellum	Hprt	8	17.0863	17.2453	16.7857	17.0391
																	Testis	Ppia	1	17.842	17.8477	17.993	17.8942		Prph	29.6384	29.5854	29.4205	29.6119					Testis	Hprt	1	21.3903	21.5694	21.5155	21.4917
																	Testis	Ppia	2	17.095	17.0596	17.1535	17.1027		Prph	28.6867	29.1335	29.2455	29.0219					Testis	Hprt	2	20.6399	20.7325	20.783	20.7185
																	Testis	Ppia	3	16.4499	16.5092	16.5762	16.5117		Prph	28.237	28.5671	28.5939	28.466					Testis	Hprt	3	20.0116	20.0139	20.1928	20.0728
																	Testis	Ppia	4	18.0072	18.0654	18.1552	18.0759		Prph	30.1073	30.0596	30.3109	30.1593					Testis	Hprt	4	21.5924	21.6233	21.7031	21.6396
																	Testis	Ppia	5	17.6803	17.6788	17.8566	17.7386		Prph	30.2136	29.8722	30.1178	30.0678					Testis	Hprt	5	21.2792	21.3327	21.4883	21.3667
																	Testis	Ppia	6	17.8375	17.8721	18.0701	17.9266		Prph	29.6171	30.214	29.8966	29.9092					Testis	Hprt	6	21.4887	21.5508	21.6179	21.5525
																	Testis	Ppia	7	16.5734	16.4694	16.6816	16.5748		Prph	27.9437	27.8047	28.142	27.9635					Testis	Hprt	7	20.1964	20.068	20.3272	20.1972
																	Testis	Ppia	8	16.6311	16.6125	16.7935	16.6791		Prph	28.0619	28.194	28.3878	28.2146					Testis	Hprt	8	20.4203	20.4326	20.5613	20.4714
																	Kidney	Ppia	1	16.6417	16.6881	16.7989	16.7096		Prph	30.747	30.5227	30.7403	30.6349					Kidney	Hprt	1	17.9791	18.0251	18.1029	18.0357
																	Kidney	Ppia	2	17.1272	17.1079	17.192	17.1424		Prph	31.3149	31.5009	31.3946	31.4035					Kidney	Hprt	2	18.0605	18.1132	18.0995	18.0911
																	Kidney	Ppia	3	17.2166	17.2928	17.3857	17.2984		Prph	31.4551	30.851	31.5926	31.2995					Kidney	Hprt	3	18.1752	18.2906	18.3968	18.2875
																	Kidney	Ppia	4	17.1647	17.1723	17.3858	17.241		Prph	31.5474	32.312	33.9204	32.5933					Kidney	Hprt	4	18.1044	18.1837	18.3725	18.2202
																	Kidney	Ppia	5	17.0856	17.1496	17.261	17.1654		Prph	31.4456	31.4232	31.633	31.5006					Kidney	Hprt	5	18.2446	18.1918	18.3366	18.2577
																	Kidney	Ppia	6	17.4021	17.3057	17.5524	17.4201		Prph	31.1704	31.1183	32.5744	31.621					Kidney	Hprt	6	18.4595	18.5434	18.6272	18.5434
																	Kidney	Ppia	7	16.9975	17.0795	17.3821	17.153		Prph	32.1455	31.4349	31.5692	31.7165					Kidney	Hprt	7	18.366	18.3392	18.5667	18.424
																	Kidney	Ppia	8	16.6018	17.2825	17.4981	17.1275		Prph	32.3351	31.2746	32.083	31.8976					Kidney	Hprt	8	18.4526	18.5388	18.8141	18.6018
																	Pituitary	Ppia	1	20.0715	19.9386	19.8083	17.284		Prph	31.7125	31.2274	30.3466	31.47					Pituitary	Hprt	1	20.5836	20.3291	20.2506	20.3877
																	Pituitary	Ppia	2	20.5535	20.3411	20.2842	17.3257		Prph	29.5199	29.3896	28.4244	29.1113					Pituitary	Hprt	2	20.9428	20.6866	20.5575	20.729
																	Pituitary	Ppia	3	20.8091	20.6532	20.5117	17.136		Prph	31.3047	33.0848	31.663	32.0175					Pituitary	Hprt	3	21.0451	20.86	20.8348	20.9133
																	Pituitary	Ppia	4	19.9197	19.5313	19.7433	17.2558		Prph	30.6929	30.149	30.5283	30.4567					Pituitary	Hprt	4	20.2743	19.9684	20.1089	20.1172
																	Pituitary	Ppia	5	21.2897	20.9644	20.7881	17.2467		Prph	31.5102	32.1328	31.553	31.732					Pituitary	Hprt	5	21.3912	21.2164	21.2527	21.2868
																	Pituitary	Ppia	6	21.3847	21.0143	20.8719	18.3446		Prph	31.181	30.2558	30.6556	30.6975					Pituitary	Hprt	6	21.0162	20.9526	20.7373	20.902
																	Pituitary	Ppia	7	20.5205	20.2973	20.2756	17.3627		Prph	30.3337	30.7736	30.9702	30.6925					Pituitary	Hprt	7	20.3291	20.2234	20.0282	20.1936
																	Pituitary	Ppia	8	RNA low quality							RNA low quality		#DIV/0!					Pituitary	Hprt	8
																	Cerebral cortex	Ppia	1	17.1136	17.2227	17.5158	15.9975		Prph	26.5447	26.5825	26.833	26.5636					Cerebral cortex	Hprt	1	17.5744	17.6626	17.8461	17.6944
																	Cerebral cortex	Ppia	2	17.2963	17.2281	17.4528	16.4753		Prph	26.8634	27.1498	27.0863	27.0332					Cerebral cortex	Hprt	2	17.7051	17.7145	17.8461	17.7552
																	Cerebral cortex	Ppia	3	17.2589	17.0433	17.1059	16.8714		Prph	26.508	26.4984	26.6446	26.5503					Cerebral cortex	Hprt	3	17.5982	17.603	17.7483	17.6499
																	Cerebral cortex	Ppia	4	17.289	17.1355	17.343	16.8579		Prph	26.561	26.3813	26.8684	26.6036					Cerebral cortex	Hprt	4	17.6913	17.8094	17.9477	17.8161
																	Cerebral cortex	Ppia	5	17.2655	17.1117	17.3629	16.6373		Prph	26.5346	26.4059	26.6825	26.541					Cerebral cortex	Hprt	5	17.6184	17.6563	17.8208	17.6985
																	Cerebral cortex	Ppia	6	18.3006	18.2653	18.468	16.6648		Prph	27.3873	27.6561	27.7795	27.6076					Cerebral cortex	Hprt	6	18.6735	18.8117	18.8166	18.7673
																	Cerebral cortex	Ppia	7	17.3522	17.2913	17.4447	16.3982		Prph	26.6437	26.8558	26.8894	26.7963					Cerebral cortex	Hprt	7	17.6445	17.6117	17.7436	17.6666
																	Cerebral cortex	Ppia	8	16.78	16.944	17.2435	16.2618		Prph	26.3751	26.864	26.7486	26.6626					Cerebral cortex	Hprt	8	17.5561	17.5603	17.7854	17.6339
																	Midbrain	Ppia	1	15.9167	15.9611	16.1147	15.9975		Prph	24.6707	24.7784	24.8085	24.7245					Midbrain	Hprt	1	16.8449	16.8727	17.03	16.9159
																	Midbrain	Ppia	2	16.34	16.4751	16.6108	16.4753		Prph	24.0071	24.3344	24.3066	24.216					Midbrain	Hprt	2	16.809	16.9187	17.0064	16.9114
																	Midbrain	Ppia	3	16.8961	16.8076	16.9103	16.8714		Prph	27.0712	27.6099	27.317	27.3327					Midbrain	Hprt	3	17.1696	17.1536	17.3428	17.222
																	Midbrain	Ppia	4	16.818	16.8227	16.9331	16.8579		Prph	24.9607	24.8861	24.8674	24.9047					Midbrain	Hprt	4	17.2375	17.1743	17.4314	17.2811
																	Midbrain	Ppia	5	16.5872	16.6248	16.7	16.6373		Prph	24.8347	24.8958	24.9246	24.885					Midbrain	Hprt	5	16.9405	17.0217	17.177	17.0464
																	Midbrain	Ppia	6	16.6015	16.4751	16.9179	16.6648		Prph	24.7514	24.4609	24.8868	24.6997					Midbrain	Hprt	6	17.0311	16.942	17.1903	17.0545
																	Midbrain	Ppia	7	16.3075	16.3481	16.5389	16.3982		Prph	24.1558	24.2015	24.2427	24.2					Midbrain	Hprt	7	16.7873	16.7666	16.9204	16.8248
																	Midbrain	Ppia	8	16.1962	16.2773	16.3121	16.2618		Prph	23.7382	23.7593	23.7894	23.7623					Midbrain	Hprt	8	16.8395	16.9118	17.0195	16.9236
																	Adrenal gland	Ppia	1	17.6431	17.6828	17.7818	17.7026		Prph	25.8361	26.261	26.1358	26.0485					Adrenal gland	Hprt	1	18.4213	18.458	18.5722	18.4839
																	Adrenal gland	Ppia	2	16.9185	17.2879	17.2372	17.1479		Prph	25.2808	25.7873	25.74	25.6027					Adrenal gland	Hprt	2	18.1311	18.2338	18.212	18.1923
																	Adrenal gland	Ppia	3	18.1592	18.2302	18.3506	18.2467		Prph	26.8119	26.8584	26.7813	26.8172					Adrenal gland	Hprt	3	19.139	19.1947	19.2835	19.2058
																	Adrenal gland	Ppia	4	18.0709	18.0463	18.0894	18.0689		Prph	27.7269	27.6697	27.7687	27.7218					Adrenal gland	Hprt	4	18.8365	18.9958	18.9716	18.9346
																	Adrenal gland	Ppia	5	17.9322	17.9437	18.0376	17.9712		Prph	26.9165	26.8134	27.175	26.9683					Adrenal gland	Hprt	5	18.8089	18.8902	18.9138	18.871
																	Adrenal gland	Ppia	6	18.0618	18.0867	18.2058	18.1181		Prph	26.6038	26.7531	26.8792	26.7454					Adrenal gland	Hprt	6	18.935	18.9763	18.9966	18.9693
																	Adrenal gland	Ppia	7	17.8587	17.8767	18.0434	17.9263		Prph	27.2332	27.2149	27.2807	27.2429					Adrenal gland	Hprt	7	18.7351	18.9645	18.9381	18.8792
																	Adrenal gland	Ppia	8	17.3906	17.25	17.4744	17.3717		Prph	27.1121	27.0426	27.008	27.0542					Adrenal gland	Hprt	8	18.3839	18.3928	18.4406	18.4058
																	Stomach	Ppia	1	19.4007	19.0344	19.2951	19.2434		Prph	26.7329	26.8224	26.7862	26.7777					Stomach	Hprt	1	21.3983	21.0077	21.1535	21.1865
																	Stomach	Ppia	2	17.2101	17.2802	17.3907	17.2937		Prph	24.6089	24.7017	24.6888	24.6665					Stomach	Hprt	2	18.8872	18.8427	18.97	18.9
																	Stomach	Ppia	3	20.704	20.5972	20.8104	20.7039		Prph	28.2862	28.1838	27.9996	28.1565					Stomach	Hprt	3	22.3874	22.5436	22.6671	22.5327
																	Stomach	Ppia	4	17.7697	17.7347	17.771	17.7585		Prph	24.7712	24.7628	24.837	24.7904					Stomach	Hprt	4	19.3855	19.3458	19.4501	19.3938
																	Stomach	Ppia	5	17.0707	17.2804	17.3044	17.2185		Prph	24.6992	24.8132	24.8853	24.7992					Stomach	Hprt	5	18.7781	18.6802	18.9111	18.7898
																	Stomach	Ppia	6	17.8056	17.8046	17.9003	17.8368		Prph	24.9134	25.0848	25.2061	25.0681					Stomach	Hprt	6	19.4024	19.2933	19.5358	19.4105
																	Stomach	Ppia	7	17.1857	17.4031	17.2568	17.2819		Prph	25.3676	25.5401	25.5406	25.4828					Stomach	Hprt	7	18.7441	18.7614	18.8216	18.7757
																	Stomach	Ppia	8	18.2281	18.1623	18.2496	18.2133		Prph	27.3359	27.1867	26.9712	27.1646					Stomach	Hprt	8	19.7048	19.7359	19.7649	19.7352
																	Duodenum	Ppia	1	26.4326	26.5747	26.5077	26.505		Prph	33.275	33.5981	32.9497	33.4365					Duodenum	Hprt	1	28.5966	28.0798	32.3121	28.3382
																	Duodenum	Ppia	2	20.6563	20.6249	20.6757	20.6523		Prph	26.2874	26.8382	26.6157	26.5804					Duodenum	Hprt	2	22.1863	21.812	21.9868	21.995
																	Duodenum	Ppia	3	21.1348	20.9962	20.9953	21.0421		Prph	26.6746	27.0026	27.0683	26.9152					Duodenum	Hprt	3	22.2402	22.3071	22.2964	22.2812
																	Duodenum	Ppia	4	20.7477	20.6931	20.7603	20.7337		Prph	28.2881	28.3126	28.3672	28.3227					Duodenum	Hprt	4	21.6948	21.6569	21.6811	21.6776
																	Duodenum	Ppia	5	20.2889	20.5944	20.356	20.4131		Prph	28.5783	28.4834	28.5811	28.5476					Duodenum	Hprt	5	21.7672	21.737	21.7908	21.765
																	Duodenum	Ppia	6	19.2402	19.28	19.2813	19.2672		Prph	26.881	26.8973	26.8701	26.8828					Duodenum	Hprt	6	20.2941	20.3735	20.3879	20.3518
																	Duodenum	Ppia	7	19.1068	19.0007	19.1065	19.0713		Prph	27.245	27.3738	27.3597	27.3262					Duodenum	Hprt	7	20.3226	20.3218	20.3509	20.3318
																	Duodenum	Ppia	8	19.8819	19.7406	19.9655	19.8627		Prph	26.6751	26.7781	26.7835	26.7456					Duodenum	Hprt	8	20.9394	20.9006	20.9142	20.9181
																	Jejunum	Ppia	1	18.9659	19.1029	19.1636	19.0775		Prph	25.498	25.6059	25.6629	25.5519					Jejunum	Hprt	1	19.7337	19.7448	19.7796	19.7527
																	Jejunum	Ppia	2	19.1988	19.21	19.2383	19.2157		Prph	24.7168	24.6977	25.0349	24.8164					Jejunum	Hprt	2	20.1917	20.1709	20.4241	20.2622
																	Jejunum	Ppia	3	20.8339	20.9899	21.031	20.9516		Prph	25.6642	25.5975	25.8177	25.6932					Jejunum	Hprt	3	21.2554	21.0693	21.3265	21.217
																	Jejunum	Ppia	4	19.3158	19.2179	19.3554	19.2964		Prph	24.8634	24.8186	25.1878	24.9566					Jejunum	Hprt	4	19.6221	19.6348	19.8274	19.6947
																	Jejunum	Ppia	5	19.4384	19.4542	19.5005	19.4644		Prph	25.4758	25.564	25.6869	25.5756					Jejunum	Hprt	5	19.9162	19.9456	20.1425	20.0014
																	Jejunum	Ppia	6	19.386	19.4186	19.5419	19.4488		Prph	25.2604	25.4222	25.6027	25.4285					Jejunum	Hprt	6	20.0102	19.8977	20.2513	20.053
																	Jejunum	Ppia	7	18.5657	18.6264	18.6367	18.6096		Prph	25.6135	25.5456	25.5843	25.5811					Jejunum	Hprt	7	19.4988	19.4026	19.5836	19.495
																	Jejunum	Ppia	8	18.5741	18.5894	18.6766	18.6134		Prph	24.9729	25.0611	25.0535	25.0292					Jejunum	Hprt	8	19.4519	19.4357	19.6973	19.5283
																	Ileum	Ppia	1	19.9007	20.0076	20.0138	19.974		Prph	25.089	25.0643	25.2045	25.0766					Ileum	Hprt	1	20.6678	20.8659	20.7849	20.7729
																	Ileum	Ppia	2	18.6146	18.6272	18.8121	18.6846		Prph	24.2147	24.1893	24.4377	24.2806					Ileum	Hprt	2	19.1877	19.201	19.2652	19.2179
																	Ileum	Ppia	3	19.0258	19.0858	19.2484	19.12		Prph	25.3972	25.3505	25.4836	25.4104					Ileum	Hprt	3	19.5535	19.6238	19.8087	19.662
																	Ileum	Ppia	4	19.7819	19.686	19.8395	19.7691		Prph	24.7565	25.0444	25.2126	25.0045					Ileum	Hprt	4	19.6348	19.7037	19.6888	19.6758
																	Ileum	Ppia	5	19.214	19.2978	19.3336	19.2818		Prph	25.403	25.5677	25.5266	25.4991					Ileum	Hprt	5	19.6403	19.7798	19.7759	19.732
																	Ileum	Ppia	6	19.9856	19.8092	19.9416	19.9121		Prph	24.7537	24.8518	24.9576	24.8544					Ileum	Hprt	6	20.0032	20.1024	20.0735	20.0597
																	Ileum	Ppia	7	19.755	19.6687	19.8761	19.7666		Prph	25.6597	25.6075	25.7155	25.6609					Ileum	Hprt	7	19.9209	20.2122	20.1816	20.1049
																	Ileum	Ppia	8	18.9295	18.8328	19.0154	18.9259		Prph	23.9399	23.896	24.0826	23.9728					Ileum	Hprt	8	19.3553	19.4448	19.5672	19.4558
																	Colon	Ppia	1	17.4862	17.404	17.64	17.5101		Prph	24.5509	24.3582	24.4933	24.4545					Colon	Hprt	1	18.5512	18.4022	18.4986	18.484
																	Colon	Ppia	2	17.9435	17.9334	18.0053	17.9607		Prph	23.8377	23.8509	23.9679	23.8855					Colon	Hprt	2	18.8039	18.7839	18.8912	18.8263
																	Colon	Ppia	3	18.609	18.5007	18.7116	18.6071		Prph	24.9948	24.8488	25.0002	24.9479					Colon	Hprt	3	19.4079	19.2806	19.4386	19.3757
																	Colon	Ppia	4	17.6202	17.559	17.7596	17.6463		Prph	23.7313	23.6468	23.7757	23.7179					Colon	Hprt	4	18.5625	18.4071	18.6301	18.5333
																	Colon	Ppia	5	17.699	17.7607	17.8659	17.7752		Prph	24.219	24.1445	24.4826	24.282					Colon	Hprt	5	18.5767	18.565	18.7168	18.6195
																	Colon	Ppia	6	17.8443	17.8437	18.0885	17.9255		Prph	23.7528	23.8705	24.0497	23.891					Colon	Hprt	6	18.6888	18.6273	18.9153	18.7438
																	Colon	Ppia	7	18.7076	18.7514	19.0018	18.8202		Prph	24.224	24.336	24.4876	24.3492					Colon	Hprt	7	19.8343	19.8393	19.9048	19.8595
																	Colon	Ppia	8	17.7715	17.6677	18.0898	17.843		Prph	23.0888	22.9998	23.2595	23.116					Colon	Hprt	8	18.7667	19.0433	18.8554	18.8885
																	Trigeminal ganglion	Ppia	1	18.5925	18.2794	18.3284	16.7096		Prph	19.0147	18.8436	18.8709	18.9291					Trigeminal ganglion	Hprt	1	19.5885	19.4049	19.396	19.4632
																	Trigeminal ganglion	Ppia	2	18.0402	17.8077	17.8347	17.8942		Prph	18.658	18.3317	18.1645	18.3847					Trigeminal ganglion	Hprt	2	19.0925	18.7132	18.8809	18.8955
																	Trigeminal ganglion	Ppia	3	19.2581	18.9752	19.0663	19.0999		Prph	19.6397	19.5117	19.5975	19.5829					Trigeminal ganglion	Hprt	3	20.2709	20.023	20.1204	20.1381
																	Trigeminal ganglion	Ppia	4	18.7355	18.5571	18.4927	18.5951		Prph	19.1912	19.0887	19.0208	19.1002					Trigeminal ganglion	Hprt	4	19.6701	19.5787	19.5411	19.5966
																	Trigeminal ganglion	Ppia	5	20.3781	20.1712	20.1573	20.2355		Prph	20.6541	20.5894	20.5581	20.6006					Trigeminal ganglion	Hprt	5	21.2753	21.044	21.009	21.1094
																	Trigeminal ganglion	Ppia	6	18.7322	18.584	18.5117	18.6093		Prph	19.219	19.2018	18.8604	19.0938					Trigeminal ganglion	Hprt	6	19.7492	19.4618	19.4161	19.5424
																	Trigeminal ganglion	Ppia	7	18.7414	18.5716	18.264	18.5257		Prph	19.1126	19.1689	18.9252	19.0689					Trigeminal ganglion	Hprt	7	19.4001	19.3165	19.1997	19.3055
																	Trigeminal ganglion	Ppia	8		RNA low quality						RNA low quality							Trigeminal ganglion	Hprt	8		RNA low quality

## Sheet: EDF2c
	Extended Data Figure 2c									Housekeeping gene							Main target gene						Housekeeping genes tested and not used due to greater variability
	Gipr expression	WT	KO		test for normality passed: yes		corresponsing raw CT values					Replicates						Replicates							Replicates
	DRG	0.871311	0.297521					Tissue	Genotype	Target	sample no.	#1	#2	#3	mean CT		Target	#1	#2	#3	mean CT		Target	sample no.	#1	#2	#3	mean CT
		0.701299	0.584416					DRG	WT	Ppia	1	19.7316	19.6379	19.7899	19.7198		Gipr	33.0507	32.814	34.5571	32.9323		Hprt	1	23.268	23.1936	23.2909	23.2508
		1.25384	0.584416					DRG	WT	Ppia	2	19.0302	18.9884	19.2057	19.0748		Gipr	32.4368	33.0696	33.5967	33.0344		Hprt	2	22.5467	22.6226	22.7019	22.6237
		0.871311	0.393152					DRG	WT	Ppia	3	19.388	19.3949	19.5775	19.4535		Gipr	32.7133	32.3249	undetermined	32.5191		Hprt	3	22.8425	23.0269	22.9818	22.9504
		1.02007	0.478158					DRG	WT	Ppia	4	18.3836	18.3896	18.574	18.4491		Gipr	32.2283	31.9534	31.9177	32.0331		Hprt	4	22.0168	21.9318	21.9854	21.978
		1.12633	0.49941					DRG	WT	Ppia	5	19.8083	20.1357	19.9326	19.9589		Gipr	32.5049	34.1586	33.837	33.5002		Hprt	5	23.5908	23.4053	23.5264	23.5075
		0.828808	RNA low quality					DRG	WT	Ppia	6	18.5913	18.5752	18.715	18.6272		Gipr	31.6192	32.2717	31.6691	31.8533		Hprt	6	22.0438	22.0028	22.1277	22.0581
		0.903188	RNA low quality					DRG	WT	Ppia	7	19.201	19.0452	19.3627	19.203		Gipr	undetermined	32.7779	32.9123	32.8451		Hprt	7	22.5486	22.5046	22.7415	22.5982
		1.42385	RNA low quality					DRG	WT	Ppia	8	18.9987	19.0485	19.218	19.0884		Gipr	32.7939	33.1943	32.0664	32.6849		Hprt	8	22.4907	22.4189	22.5029	22.4708
								DRG	WT	Ppia	9	18.9593	18.8798	19.0438	18.961		Gipr	undetermined	31.9773	31.6874	31.8324		Hprt	9	22.4914	22.4789	22.4456	22.472
	two-tailed, 2-sided ttest							DRG	KO	Ppia	1	20.0022	19.8586	20.0506	19.9705		Gipr	undetermined	35.2202	34.9763	35.2202		Hprt	1	23.8533	23.7971	23.8589	23.8364
	p-value	0.000176326						DRG	KO	Ppia	2	19.3305	19.1239	19.3798	19.2781		Gipr	33.3551	33.6265	33.2878	33.4231		Hprt	2	22.7514	23.0216	22.8995	22.8908
								DRG	KO	Ppia	3	18.9056	18.8761	19.1322	18.9713		Gipr	33.0594	33.7186	32.7509	33.1763		Hprt	3	22.5488	22.5617	22.6863	22.5989
								DRG	KO	Ppia	4	18.4795	18.4064	18.6182	18.5014		Gipr	32.5299	34.7734	33.1459	33.4831		Hprt	4	21.9871	22.0011	22.1611	22.0498
								DRG	KO	Ppia	5	18.9644	18.5066	18.9517	18.8076		Gipr	32.5372	34.7773	undetermined	33.6573		Hprt	5	22.4749	22.4434	22.3937	22.4373
								DRG	KO	Ppia	6	18.7021	18.4061	18.7385	18.6156		Gipr	31.9978	34.427	33.6911	33.372		Hprt	6	22.2249	21.9217	21.586	21.9109
														mean	19.112												mean	22.6423
														sd	0.493319												sd	0.565363

## Sheet: EDF2d
	Extended Data Figure 2d
	Gipr expression	WT	KO		test for normality passed: yes						Housekeeping gene							Main target gene											Housekeeping genes tested but not used due to greater variability
	Hypothalamus	0.972724	1.0334					corresponding raw CT values					Replicates						Replicates												Replicates
		0.945143	1.21545						Tissue	Genotype	Target	sample no.	#1	#2	#3	mean CT		Target	#1	#2	#3	mean CT							Target	sample no.	#1	#2	#3	mean CT
		0.816427	1.0095						Hypothalamus	WT	Hprt	1	20.085	19.9735	20.0356	20.0314		Gipr	27.648	27.6556	27.4833	27.6518							Ppia	1	17.3122	17.3352	17.3597	17.3357
		1.04811	1.12351						Hypothalamus	WT	Hprt	2	19.9626	19.9151	20.1099	19.9959		Gipr	27.5727	27.6635	27.5634	27.5999							Ppia	2	17.2059	17.2046	17.2528	17.2211
		0.96353	0.930432						Hypothalamus	WT	Hprt	3	20.0851	20.0401	20.2619	20.1291		Gipr	27.729	28.0811	28.0455	27.9519							Ppia	3	17.427	17.527	17.8685	17.6075
		1.23383	1.01134						Hypothalamus	WT	Hprt	4	19.9091	19.9965	20.0066	19.9707		Gipr	27.2056	27.3338	27.6867	27.4087							Ppia	4	17.1861	17.1687	17.3081	17.221
		1.04811	1.15109						Hypothalamus	WT	Hprt	5	19.7451	19.7435	19.8331	19.7739		Gipr	27.2037	27.2603	27.6253	27.3631							Ppia	5	16.9928	17.0689	17.0564	17.0394
		1.09041	1.21361						Hypothalamus	WT	Hprt	6	19.9423	19.8128	19.9227	19.8926		Gipr	27.0251	27.2027	28.1931	27.1139		excluded since value >1 CT different to the other replicates					Ppia	6	16.9858	17.0432	17.1451	17.0581
		0.912044	0.945143						Hypothalamus	WT	Hprt	7	19.8927	19.892	19.9556	19.9135		Gipr	27.3158	27.2696	27.5327	27.3727							Ppia	7	17.041	17.1048	17.1628	17.1029
		0.98008	0.849525						Hypothalamus	WT	Hprt	8	20.2669	20.0712	20.0809	20.1397		Gipr	27.3824	27.538	27.7072	27.5425							Ppia	8	17.417	17.4755	17.5375	17.4767
		0.992951	RNA low quality						Hypothalamus	WT	Hprt	9	20.1231	19.971	20.2553	20.1165		Gipr	27.7488	27.5323	28.0934	27.7915							Ppia	9	17.3113	17.2995	17.5204	17.3771
		0.996629	RNA low quality						Hypothalamus	WT	Hprt	10	19.9687	19.9106	20.19	20.0231		Gipr	27.5906	27.5593	27.6991	27.5749							Ppia	10	17.2851	17.2312	17.4558	17.324
									Hypothalamus	WT	Hprt	11	20.0494	19.7636	20.0054	19.9394		Gipr	27.5412	27.4618	27.4184	27.4738							Ppia	11	17.1241	17.1163	17.2426	17.161
	two-tailed, 2-sided ttest								Hypothalamus	WT	Hprt	12	19.9295	19.8583	19.9554	19.9144		Gipr	27.4947	27.2753	27.5722	27.4474							Ppia	12	17.1181	17.0408	17.2166	17.1251
	p-value	0.32795							Hypothalamus	KO	Hprt	1	19.7298	19.7301	19.7162	19.7254		Gipr	27.1229	27.2386	27.2421	27.2012							Ppia	1	16.8932	16.8391	17.0532	16.9285
									Hypothalamus	KO	Hprt	2	19.7493	19.8692	19.8843	19.8343		Gipr	26.7908	27.1948	27.2937	27.0931							Ppia	2	16.9342	16.7866	17.0042	16.9084
									Hypothalamus	KO	Hprt	3	19.845	19.7802	19.9039	19.843		Gipr	27.234	27.2631	27.583	27.36							Ppia	3	17.087	16.9886	17.0189	17.0315
									Hypothalamus	KO	Hprt	4	19.9144	19.9061	20.1452	19.9885		Gipr	27.2693	27.3293	27.4391	27.3459							Ppia	4	17.1279	16.9874	17.2223	17.1125
									Hypothalamus	KO	Hprt	5	19.8174	19.7396	19.9245	19.8272		Gipr	27.3402	27.3792	27.6678	27.4624							Ppia	5	17.104	16.9616	17.0758	17.0471
									Hypothalamus	KO	Hprt	6	20.3319	20.2174	20.4491	20.3328		Gipr	27.8779	27.9868	27.6702	27.845							Ppia	6	17.4338	17.4435	17.5216	17.4663
									Hypothalamus	KO	Hprt	7	19.7848	19.6638	19.9583	19.8023		Gipr	26.9381	27.0492	27.4181	27.1351							Ppia	7	16.9087	16.8378	17.002	16.9162
									Hypothalamus	KO	Hprt	8	19.7726	19.7054	19.8289	19.769		Gipr	27.0733	27.1111	26.8665	27.017							Ppia	8	16.9957	16.8636	17.0721	16.9771
									Hypothalamus	KO	Hprt	9	19.7974	19.7748	19.929	19.8337		Gipr	27.4652	27.2643	27.5998	27.4431							Ppia	9	17.0834	16.7176	17.1505	16.9838
									Hypothalamus	KO	Hprt	10	19.9388	19.8775	19.3351	19.7171		Gipr	27.4583	27.4193	27.5533	27.477							Ppia	10	17.1999	17.0291	17.3204	17.1832
															mean	19.9324																	mean	17.1638
															sd	0.15449																	sd	0.19624

## Sheet: EDF2e
	Extended Data Figure 2e
	Gipr expression	WT	KO
	Hindbrain	0.831095	0.839576		test for normality passed: yes						Housekeeping gene							Main target gene						Housekeeping genes tested but not used due to greater variability
		0.865018	1.19576					corresponding raw CT values					Replicates						Replicates							Replicates
		1.01767	0.983746						Tissue	Genotype	Target	sample no.	#1	#2	#3	mean CT		Target	#1	#2	#3	mean CT		Target	sample no.	#1	#2	#3	mean CT
		1.11943	0.966784						Hindbrain	WT	Ppia	1	16.1443	15.9902	16.1154	16.0833		Gipr	26.1817	25.9135	26.1783	26.0476		Hprt	1	17.9112	18.3258	18.1875	18.1415
		1.1364	1.22968						Hindbrain	WT	Ppia	2	16.1513	16.0409	16.5372	16.2432		Gipr	26.2644	26.0795	26.2234	26.1891		Hprt	2	18.303	18.1751	18.2816	18.2532
		0.932862	0.848057						Hindbrain	WT	Ppia	3	16.2797	15.8953	16.1412	16.1054		Gipr	25.9513	25.7513	25.7283	25.8103		Hprt	3	18.5687	18.364	18.1169	18.3499
		1.05159	1.00071						Hindbrain	WT	Ppia	4	16.2285	16.2948	16.4583	16.3272		Gipr	25.9927	25.8283	25.7986	25.8732		Hprt	4	18.2821	18.414	18.2793	18.3251
		0.90742	1.11943						Hindbrain	WT	Ppia	5	15.7498	15.5934	15.7039	15.6824		Gipr	25.1692	25.32	25.1822	25.2238		Hprt	5	17.6424	17.7569	17.7292	17.7095
		1.03463	1.14488						Hindbrain	WT	Ppia	6	15.7393	15.6201	15.8044	15.7213		Gipr	25.6547	25.4599	25.4748	25.5573		Hprt	6	17.7715	18.2416	17.8624	17.9585
		1.1788	1.09399						Hindbrain	WT	Ppia	7	16.4695	16.2077	16.338	16.3384		Gipr	26.0695	25.8665	26.0563	25.9974		Hprt	7	18.4564	18.6509	18.3863	18.4979
		0.865018	0.983746						Hindbrain	WT	Ppia	8	16.2855	16.1601	16.2055	16.217		Gipr	26.037	26.1041	26.1357	26.0923		Hprt	8	18.3377	18.2565	18.3426	18.3122
		1.06007	1.00071						Hindbrain	WT	Ppia	9	15.9494	15.9546	15.9876	15.9639		Gipr	25.6145	25.5901	25.7228	25.6424		Hprt	9	17.8468	17.8046	17.8766	17.8427
									Hindbrain	WT	Ppia	10	16.2777	16.0789	16.0125	16.123		Gipr	25.6637	25.5565	25.7275	25.6101		Hprt	10	17.7266	17.6918	17.9068	17.7751
	two-tailed, 2-sided ttest								Hindbrain	WT	Ppia	11	16.443	15.9866	16.1066	16.1787		Gipr	26.1149	26.0737	26.1433	26.1106		Hprt	11	19.9147	18.368	17.9449	18.7425
	p-value	0.499685							Hindbrain	WT	Ppia	12	16.3243	16.2996	16.2892	16.3044		Gipr	25.8867	25.9447	26.0022	25.9445		Hprt	12	18.2563	18.3903	18.2378	18.2948
									Hindbrain	KO	Ppia	1	16.881	16.7928	16.826	16.8332		Gipr	26.9109	26.7711	26.7634	26.8151		Hprt	1	18.9028	18.9328	18.7061	18.8472
									Hindbrain	KO	Ppia	2	16.4837	16.2293	16.5375	16.4168		Gipr	25.869	25.8925	25.8944	25.8853		Hprt	2	18.4302	18.4641	18.4516	18.4487
									Hindbrain	KO	Ppia	3	15.8069	15.7282	15.792	15.7757		Gipr	25.5235	25.4433	25.6266	25.5311		Hprt	3	17.7765	17.7054	17.7498	17.7439
									Hindbrain	KO	Ppia	4	16.3963	16.3341	16.5144	16.4149		Gipr	26.1482	26.1518	26.2665	26.1888		Hprt	4	18.5531	18.5457	18.5672	18.5553
									Hindbrain	KO	Ppia	5	16.359	16.331	16.6723	16.4541		Gipr	25.8366	25.8213	26.0127	25.8902		Hprt	5	18.353	18.3501	18.5977	18.4336
									Hindbrain	KO	Ppia	6	16.6373	16.4813	16.6107	16.5764		Gipr	26.6122	26.4227	26.6217	26.5522		Hprt	6	18.8425	18.5925	18.5476	18.6609
									Hindbrain	KO	Ppia	7	16.5664	16.475	16.5653	16.5356		Gipr	26.426	26.037	26.3465	26.2698		Hprt	7	18.568	18.5885	18.6097	18.5887
									Hindbrain	KO	Ppia	8	16.591	16.493	16.4695	16.5178		Gipr	25.8759	26.2738	26.1182	26.0893		Hprt	8	18.68	18.5696	18.5875	18.6124
									Hindbrain	KO	Ppia	9	16.1356	16.0043	16.0661	16.0686		Gipr	25.6283	25.585	25.5859	25.5997		Hprt	9	17.9951	18.1435	17.9531	18.0306
									Hindbrain	KO	Ppia	10	16.1645	15.9309	15.9767	16.024		Gipr	25.7563	25.5682	25.5413	25.6219		Hprt	10	18.0927	17.9097	17.9549	17.9858
									Hindbrain	KO	Ppia	11	16.0371	15.7876	16.0939	15.9729		Gipr	25.8213	25.7428	25.6123	25.7255		Hprt	10	18.0952	18.1934	18.1615	18.15
									Hindbrain	KO	Ppia	12	16.534	16.137	16.4468	16.3726		Gipr	26.0804	26.21	26.0158	26.1021		Hprt	10	18.3608	18.2195	18.2695	18.2833
															mean	16.2188												mean	18.2726
															sd	0.283255												sd	0.324155

## Sheet: EDF2f
	Extended Data Figure 2f
	Gipr expression	WT	KO		test for normality passed: yes					Housekeeping gene							Main target gene						Housekeeping genes tested but not used due to greater variability
	Sciatic nerve	0.48628	0.754308				corresponding raw CT values					Replicates						Replicates							Replicates
		0.562859	0.67007					Tissue	Genotype	Target	sample no.	#1	#2	#3	mean CT		Target	#1	#2	#3	mean CT		Target	sample no.	#1	#2	#3	mean CT
		0.719847	0.738992					Sciatic nerve	WT	Hprt	1	20.9931	21.0103	21.1695	21.0576		Gipr	30.8292	30.426	30.8128	30.6276		Ppia	1	17.7298	17.7158	17.5524	17.666
		1.72304	0.865348					Sciatic nerve	WT	Hprt	2	21.9601	22.1538	22.0872	22.067		Gipr	31.7853	31.0923	31.6601	31.5125		Ppia	2	18.5366	18.365	18.0845	18.3287
		0.888322	1.50479					Sciatic nerve	WT	Hprt	3	21.8353	21.4096	20.8377	21.3609		Gipr	29.9453	30.5107	30.9819	30.4793		Ppia	3	17.6696	17.3722	17.5522	17.5313
		0.685386	1.05297					Sciatic nerve	WT	Hprt	4	21.9331	22.3042	22.5437	22.2603		Gipr	30.6644	30.2227	29.6312	30.1728		Ppia	4	18.7387	18.1401	18.2331	18.3706
		1.01851	1.56605					Sciatic nerve	WT	Hprt	5	20.9145	21.2859	20.8749	21.0251		Gipr	29.5626	29.9305	29.8602	29.7844		Ppia	5	17.4446	17.511	17.6024	17.5193
		0.865348	RNA low quality					Sciatic nerve	WT	Hprt	6	18.3413	20.7817	21.6872	20.2701		Gipr	29.617	29.2002	30.1642	29.4086		Ppia	6	17.4388	17.2079	17.3266	17.3244
		0.689215	1.15635					Sciatic nerve	WT	Hprt	7	21.685	21.7078	21.6582	21.6836		Gipr	29.883	30.5452	30.373	30.2671		Ppia	7	17.8932	18.0464	17.9225	17.954
		0.926611	1.51627					Sciatic nerve	WT	Hprt	8	21.4815	21.4227	21.5679	21.4907		Gipr	29.8627	30.9269	30.2481	30.3459		Ppia	8	17.9721	17.9183	18.1191	18.0032
		1.42438	RNA low quality					Sciatic nerve	WT	Hprt	9	21.4719	21.4551	21.4935	21.4735		Gipr	30.9439	30.4105	30.4838	30.6127		Ppia	9	18.2976	17.5858	17.7312	17.8715
		2.01021	3.0134					Sciatic nerve	WT	Hprt	10	22.9042	22.5883	undetermined	22.7463		Gipr	31.4046	31.4996	undetermined	31.4521		Ppia	10	18.4052	18.941	undetermined	18.6731
								Sciatic nerve	WT	Hprt	11	23.8169	21.628	21.6602	22.3684		Gipr	30.1023	30.606	30.6841	30.4641		Ppia	11	18.2554	17.7836	18.2044	18.0811
	two-tailed, 2-sided ttest							Sciatic nerve	WT	Hprt	12	22.5596	22.6821	22.4384	22.56		Gipr	30.0204	30.3081	30.0886	30.139		Ppia	12	18.0966	18.3615	18.2079	18.222
	p-value	0.27109						Sciatic nerve	KO	Hprt	1	20.9176	20.8365	20.8828	20.879		Gipr	29.8735	29.7678	29.9588	29.8667		Ppia	1	17.6076	17.3665	17.5336	17.5026
								Sciatic nerve	KO	Hprt	2	20.9695	21.1545	21.1748	21.0996		Gipr	30.1721	30.3306	30.2678	30.2568		Ppia	2	17.5187	17.6021	17.5178	17.5462
								Sciatic nerve	KO	Hprt	3	21.4368	21.2655	21.5091	21.4038		Gipr	31.1289	29.9877	30.3575	30.4914		Ppia	3	17.6785	17.7416	17.6902	17.7034
								Sciatic nerve	KO	Hprt	4	20.8754	21.3633	21.1481	21.1289		Gipr	30.0078	29.8283	29.9241	29.9201		Ppia	4	17.6617	17.649	18.0714	17.794
								Sciatic nerve	KO	Hprt	5	21.2269	21.4038	21.0084	21.213		Gipr	28.8469	29.6313	29.2391	29.2391		Ppia	5	17.7715	17.4294	17.6682	17.623
								Sciatic nerve	KO	Hprt	6	21.5272	21.4192	21.729	21.5585		Gipr	30.3235	29.8191	30.0911	30.0779		Ppia	6	18.0114	17.7974	18.1155	17.9748
								Sciatic nerve	KO	Hprt	7	21.9893	22.1591	22.2798	22.1427		Gipr	30.2073	30.242	29.8223	30.0905		Ppia	7	17.9913	18.1072	18.0912	18.0632
								Sciatic nerve	KO	Hprt	8						Gipr						Ppia	8
								Sciatic nerve	KO	Hprt	9	21.2634	21.3692	21.2502	21.2943		Gipr	29.8131	29.8926	29.3523	29.686		Ppia	9	17.4995	17.4475	17.5386	17.4952
								Sciatic nerve	KO	Hprt	10	21.4606	21.3108	21.3978	21.3898		Gipr	29.3462	29.184	29.6103	29.3802		Ppia	10	17.5503	17.4308	17.5232	17.5014
								Sciatic nerve	KO	Hprt	11						Gipr						Ppia	11
								Sciatic nerve	KO	Hprt	12	21.4264	20.8214	21.8992	21.3823		Gipr	28.4559	28.2682	28.3976	28.3739		Ppia	12	17.3954	17.0969	17.3249	17.2724

## Sheet: EDF2g
	Extended Data Figure 2g
	Gipr expression	WT	KO		test for normality passed: no					Housekeeping gene							Main target gene						Housekeeping genes measure but not used due to greater data variabiity
	eWAT	1.21724	0.624776				corresponding raw CT values					Replicates						Replicates							Replicates
		1.03411	0.549372					Tissue	Genotype	Target	sample no.	#1	#2	#3	mean CT		Target	#1	#2	#3	mean CT		Target	sample no.	#1	#2	#3	mean CT
		0.614004	0.764811					eWAT	WT	Ppia	1	17.3054	17.2194	17.274	17.2663		Gipr	27.1385	26.9892	27.0465	27.0639		Hprt	1	20.5967	20.6056	20.6393	20.6138
		0.732496	1.10952					eWAT	WT	Ppia	2	17.4982	17.3792	17.5456	17.4743		Gipr	27.553	27.3446	27.6254	27.5076		Hprt	2	20.7668	20.7451	20.7638	20.7585
		0.70018	0.775583					eWAT	WT	Ppia	3	17.7274	17.5944	17.629	17.6503		Gipr	28.4553	28.2691	28.5905	28.4383		Hprt	3	21.2906	20.9169	20.8922	21.0332
		0.818671	0.872531					eWAT	WT	Ppia	4	17.823	17.6958	17.7377	17.7522		Gipr	28.268	27.9547	28.273	28.1652		Hprt	4	21.0254	20.8792	21.0922	20.9989
		1.2711	0.829443					eWAT	WT	Ppia	5	17.9129	17.7937	18.1999	17.9688		Gipr	28.4356	28.5022	28.7665	28.5681		Hprt	5	21.0937	21.2409	21.2787	21.2044
		0.754039	0.818671					eWAT	WT	Ppia	6	17.9219	17.8244	17.9341	17.8935		Gipr	28.2883	28.2232	28.3355	28.2557		Hprt	6	21.0633	21.0508	21.2403	21.1181
		0.193896	1.30341					eWAT	WT	Ppia	7	17.0716	17.0486	17.2097	17.11		Gipr	26.8053	26.7597	26.9543	26.8398		Hprt	7	20.4194	20.3372	20.5062	20.4209
		1.14183	2.44524					eWAT	WT	Ppia	8	17.0565	17.1538	17.1897	17.1333		Gipr	27.475	27.6294	27.7596	27.6213		Hprt	8	20.4107	20.5129	20.6336	20.5191
		2.12208	0.840215					eWAT	WT	Ppia	9	17.5015	17.6474	17.6934	17.6141		Gipr	29.9929	30.1155	30.1518	30.0867		Hprt	9	21.2052	21.1489	21.3286	21.2276
		1.40036	1.52962					eWAT	WT	Ppia	10	17.2444	17.1179	17.4261	17.2628		Gipr	27.071	27.2344	27.3291	27.1527		Hprt	10	20.5289	20.5418	20.7141	20.595
								eWAT	WT	Ppia	11	17.6728	17.6138	17.812	17.6995		Gipr	26.7422	26.5041	26.8284	26.6916		Hprt	11	20.9035	20.9394	20.8588	20.9006
								eWAT	WT	Ppia	12	17.491	17.4654	17.5115	17.4893		Gipr	27.1435	26.9215	27.19	27.085		Hprt	12	20.5055	20.4623	20.5433	20.5037
								eWAT	KO	Ppia	1	17.3076	17.2437	17.3867	17.3127		Gipr	28.0789	27.9682	28.1409	28.0627		Hprt	1	20.6059	20.6431	20.641	20.63
								eWAT	KO	Ppia	2	17.359	17.2729	17.4845	17.3721		Gipr	28.2934	28.3345	28.3188	28.3156		Hprt	2	20.7357	20.8621	20.7998	20.7992
								eWAT	KO	Ppia	3	17.5648	17.8612	17.8266	17.7509		Gipr	27.9915	28.4821	28.2227	28.2321		Hprt	3	21.1332	21.3787	21.2663	21.2594
								eWAT	KO	Ppia	4	17.6726	17.5913	17.7277	17.6639		Gipr	27.2158	27.5959	28.0749	27.6289		Hprt	4	20.8726	20.915	20.9935	20.927
								eWAT	KO	Ppia	5	17.2538	17.1669	17.2618	17.2275		Gipr	27.5919	27.6372	27.7581	27.6624		Hprt	5	20.7135	20.505	20.6806	20.633
								eWAT	KO	Ppia	6	17.4395	17.4363	17.6203	17.4987		Gipr	27.8912	27.6267	27.8147	27.7775		Hprt	6	20.7825	20.7411	20.8821	20.8019
								eWAT	KO	Ppia	7	17.5878	17.4491	17.6114	17.5494		Gipr	27.8319	28.0028	27.8421	27.8923		Hprt	7	20.8045	20.8452	20.9647	20.8715
								eWAT	KO	Ppia	8	17.6563	17.8399	17.8608	17.7857		Gipr	27.879	28.231	28.3754	28.1618		Hprt	8	21.0001	20.9558	21.1213	21.0258
								eWAT	KO	Ppia	9	17.7046	17.5597	17.7809	17.6817		Gipr	27.3996	27.2959	27.4116	27.369		Hprt	9	20.9807	20.8428	21.1341	20.9858
								eWAT	KO	Ppia	10	17.8723	17.7604	17.9545	17.8624		Gipr	26.683	26.5181	26.7414	26.6475		Hprt	10	21.2487	21.4153	21.3997	21.3546
								eWAT	KO	Ppia	11	17.3374	16.9416	17.5165	17.2652		Gipr	27.5905	27.7897	27.3909	27.5904		Hprt	11	20.7426	20.681	20.8952	20.7729
								eWAT	KO	Ppia	12	17.2583	16.9558	17.4573	17.2238		Gipr	26.6041	26.6793	26.766	26.6831		Hprt	12	20.3707	20.3418	19.8534	20.1886
														mean	17.5212												mean	20.8393
														sd	0.255076												sd	0.291925

## Sheet: EDF2h
	Extended Data Figure 2h
	Gipr expression	WT	KO		test for normality passed: yes					Housekeeping gene							Main target gene												Housekeeping genes tested but not used due to greater data variability
	Pancreas	0.48	1.56				corresponding raw CT values					Replicates						Replicates													Replicates
		0.36	1.08					Tissue	Genotype	Target	sample no.	#1	#2	#3	mean CT		Target	#1	#2	#3	mean CT								Target	sample no.	#1	#2	#3	mean CT
		0.6	2.04					Pancreas	WT	Ppia	1	21.1022	20.7534	20.7542	20.8699		Gipr	32.1282	31.516	32.9844	31.8221								Hprt	1	24.6599	24.5115	24.6172	24.5962
		0.96	1.32					Pancreas	WT	Ppia	2	20.8864	21.0409	21.0847	21.004		Gipr	32.5345	33.7579	32.1288	32.8071								Hprt	2	24.9424	24.8396	24.9202	24.9007
		1.44	0.84					Pancreas	WT	Ppia	3	21.1788	21.1458	21.2398	21.1881		Gipr	32.4047	32.0626	31.8765	32.1146								Hprt	3	25.5155	25.3619	25.4497	25.4424
		1.08	1.32					Pancreas	WT	Ppia	4	21.4013	21.0567	21.0835	21.1805		Gipr	31.3738	31.3619	31.5523	31.4293								Hprt	4	25.2712	25.3118	25.5483	25.3771
		0.84	1.44					Pancreas	WT	Ppia	5	21.1084	21.2894	21.1541	21.1839		Gipr	31.3933	30.8319	30.5011	30.9088								Hprt	5	25.5221	25.4986	25.623	25.5479
		0.72	1.68					Pancreas	WT	Ppia	6	20.7518	20.7187	20.934	20.8015		Gipr	31.1597	30.7641	31.3384	30.9619								Hprt	6	25.3202	25.1632	25.6061	25.3632
		1.32	1.56					Pancreas	WT	Ppia	7	20.5551	20.5041	20.7618	20.607		Gipr	31.6044	30.958	30.9917	31.1847								Hprt	7	25.0572	25.168	25.1454	25.1235
		1.2	0.36					Pancreas	WT	Ppia	8	20.54	20.534	20.6977	20.5906		Gipr	30.8172	31.3347	31.4843	31.2121								Hprt	8	24.9802	24.9675	25.0908	25.0128
		1.68	1.32					Pancreas	WT	Ppia	9	20.7114	20.8924	20.9725	20.8588		Gipr	30.2569	30.6522	31.117	30.6754								Hprt	9	25.3044	25.2699	25.1819	25.2521
		1.32	0.72					Pancreas	WT	Ppia	10	20.9814	20.8315	20.9476	20.9202		Gipr	30.7438	30.963	30.8167	30.8534								Hprt	10	25.1655	25.0117	25.2433	25.1402
								Pancreas	WT	Ppia	11	20.9285	20.809	20.8667	20.8681		Gipr	30.6805	30.2282	30.2601	30.3896								Hprt	11	26.4478	25.415	25.4208	25.7612
	two-tailed, 2-sided ttest							Pancreas	WT	Ppia	12	20.6575	20.6106	20.7023	20.6568		Gipr	30.8199	30.2979	30.7525	30.6234								Hprt	12	25.0811	25.0525	25.0924	25.0753
	p-value	0.142982						Pancreas	KO	Ppia	1	20.1985	20.0751	20.4499	20.2412		Gipr	29.6926	30.083	30.129	29.9682								Hprt	1	24.5371	24.5163	24.5082	24.5206
								Pancreas	KO	Ppia	2	20.2641	20.1977	20.3495	20.2704		Gipr	30.4606	30.0509	30.5398	30.3504								Hprt	2	24.6725	24.7668	24.6469	24.6954
								Pancreas	KO	Ppia	3	21.2966	21.2109	21.3807	21.296		Gipr	30.3401	30.6614	33.4718	30.5007		excluded, since value >1 CT different to the other samples						Hprt	3	25.913	25.4638	25.8759	25.7509
								Pancreas	KO	Ppia	4	20.255	20.1578	20.2673	20.2267		Gipr	30.6222	29.9555	30.2909	30.2895								Hprt	4	24.612	24.6027	24.6471	24.6206
								Pancreas	KO	Ppia	5	21.0957	21.042	21.9131	21.3503		Gipr	32.2542	32.0803	31.2944	31.8763								Hprt	5	25.5414	25.3744	25.3723	25.4294
								Pancreas	KO	Ppia	6	21.1178	21.0718	21.2794	21.1563		Gipr	32.6319	30.9549	30.9661	30.9605								Hprt	6	25.3841	25.2787	25.2971	25.32
								Pancreas	KO	Ppia	7	20.8704	20.8568	21.0469	20.9247		Gipr	30.9817	31.0587	30.327	30.7891								Hprt	7	25.1582	25.2243	25.406	25.2628
								Pancreas	KO	Ppia	8	20.8298	20.8314	20.9904	20.8839		Gipr	29.7106	30.4144	31.1964	30.4405								Hprt	8	25.3352	25.1929	25.3586	25.2956
								Pancreas	KO	Ppia	9	20.9011	20.8103	20.9933	20.9016		Gipr	30.172	30.5157	30.8928	30.5268								Hprt	9	25.06	25.3148	25.2263	25.2003
								Pancreas	KO	Ppia	10	20.9182	20.7465	20.9833	20.8826		Gipr	32.8582	32.284	30.9591	32.5711								Hprt	10	25.4396	25.4146	25.3542	25.4028
								Pancreas	KO	Ppia	11	21.0228	20.737	21.1769	20.9789		Gipr	30.6866	30.6538	31.2895	30.8766								Hprt	11	25.464	25.3572	25.5392	25.4534
								Pancreas	KO	Ppia	12	20.6323	20.5522	20.8427	20.6758		Gipr	31.7155	31.2802	30.9141	31.3033								Hprt	12	25.0436	24.8393	24.9219	24.9349
														mean	20.8549																		mean	25.1866
														sd	0.311069																		sd	0.341123

## Sheet: EDF2i
	Extended Data Figure 2i
	Gipr expression	WT	KO		test for normality passed: yes					Housekeeping gene							Main target gene						Housekeeping genes measured but not used							Housekeeping genes measured but not used
	Cerebellum	1.3913	1.56522				corresponding raw CT values					Replicates						Replicates							Replicates							Replicates
		1.04348	2.52174					Tissue	Genotype	Target	sample no.	#1	#2	#3	mean CT		Target	#1	#2	#3	mean CT		Target	sample no.	#1	#2	#3	mean CT		Target	sample no.	#1	#2	#3	mean CT
		0.956522	1.21739					Cerebellum	WT	Hprt	9	17.4379	17.4028	17.3847	17.4085		Gipr	30.0065	29.8904	30.1199	30.0056		Ppia	9	16.7752	16.7348	16.8019	16.7706		Tbp	9	22.4113	22.4551	22.5895	22.4853
		0.869565	0.869565					Cerebellum	WT	Hprt	10	17.6698	17.5936	17.7896	17.6843		Gipr	30.9472	30.4931	30.9146	30.785		Ppia	10	17.2325	17.1367	17.2041	17.1911		Tbp	10	22.9493	23.1091	23.0551	23.0378
		0.782609	1.21739					Cerebellum	WT	Hprt	11	17.5064	17.4564	17.4965	17.4864		Gipr	30.3018	30.9843	30.6838	30.6431		Ppia	11	16.9573	16.9092	16.9806	16.949		Tbp	11	22.9215	23.0231	23.0494	22.998
		0.782609	0.956522					Cerebellum	WT	Hprt	12	17.5395	17.3319	17.5528	17.4747		Gipr	30.8394	30.851	30.7791	30.8231		Ppia	12	17.1511	17.2528	17.3086	17.2375		Tbp	12	23.254	23.2418	23.3862	23.294
		1.21739	1.04348					Cerebellum	WT	Hprt	13	17.3766	17.5187	17.429	17.4414		Gipr	30.9829	30.9798	30.8269	30.9299		Ppia	13	16.8315	16.8337	16.9617	16.8756		Tbp	13	22.7829	22.9861	22.8952	22.8881
		0.956522	2.43478					Cerebellum	WT	Hprt	14	17.3821	17.2181	17.4668	17.3557		Gipr	30.4775	31.0724	31.08	31.0762		Ppia	14	17.2734	17.0807	17.2923	17.2154		Tbp	14	23.1206	23.2444	23.3666	23.2439
								Cerebellum	WT	Hprt	15	17.1675	17.1927	17.1846	17.1816		Gipr	29.8727	30.3573	29.851	30.027		Ppia	15	16.4316	16.5392	16.5885	16.5197		Tbp	15	22.1706	22.083	22.3404	22.198
								Cerebellum	WT	Hprt	16	17.0841	16.8818	17.1654	17.0438		Gipr	30.1206	29.9846	30.3283	30.1445		Ppia	16	15.7564	16.4739	16.5908	16.2737		Tbp	16	21.9942	21.8724	22.1328	21.9998
								Cerebellum	KO	Hprt	1	17.92	17.4693	17.5653	17.6515		Gipr	30.2907	29.9059	29.988	30.0983		Ppia	1	16.9959	16.8408	17.1059	16.9809		Tbp	1	22.675	22.3772	22.3747	22.4756
								Cerebellum	KO	Hprt	2	17.4395	17.3398	17.3525	17.3773		Gipr	29.0135	29.0083	29.4232	29.1484		Ppia	2	16.7855	16.79	16.8824	16.8193		Tbp	2	22.0261	21.9528	22.0892	22.0227
								Cerebellum	KO	Hprt	3	17.837	17.8077	18.2145	17.9531		Gipr	30.8079	30.8332	30.7265	30.7892		Ppia	3	17.9973	17.8977	18.2293	18.0415		Tbp	3	23.8889	23.9164	24.1327	23.9793
	two-tailed, 2-sided ttest							Cerebellum	KO	Hprt	4	17.4668	17.2718	17.4824	17.407		Gipr	30.8012	30.9026	30.5577	30.7538		Ppia	4	17.1683	17.0419	17.1485	17.1196		Tbp	4	23.2362	23.1384	23.1779	23.1842
	p-value	0.0688088						Cerebellum	KO	Hprt	5	17.5515	17.4437	17.7012	17.5655		Gipr	30.1039	30.6328	30.5415	30.4261		Ppia	5	17.3016	17.2736	17.4891	17.3547		Tbp	5	23.3006	23.2544	23.4407	23.3319
								Cerebellum	KO	Hprt	6	17.5084	17.5574	17.6381	17.568		Gipr	30.8173	30.4049	30.7803	30.6111		Ppia	6	17.1639	17.2475	17.4671	17.2928		Tbp	6	23.3329	23.3262	23.4869	23.382
								Cerebellum	KO	Hprt	7	17.3922	17.3319	17.4621	17.3954		Gipr	30.3521	30.5315	30.4797	30.4544		Ppia	7	16.8916	16.86	17.1331	16.9616		Tbp	7	23.1098	23.0717	23.2029	23.1282
								Cerebellum	KO	Hprt	8	17.4624	17.3003	17.4028	17.3885		Gipr	29.1415	29.0823	29.3467	29.1902		Ppia	8	16.4264	16.3459	16.679	16.4838		Tbp	8	21.9851	21.93	21.9656	21.9603

## Sheet: EDF2j
	Extended Data Figure 2j
	Gipr expression	WT	KO		test for normality passed: yes					Housekeeping gene							Main target gene						Housekeeping genes measured but not used							Housekeeping genes measured but not used
	Cerebral Cortex	1.67481	0.78716				corresponding raw CT values					Replicates						Replicates							Replicates							Replicates
		0.859735	1.02163					Tissue	Genotype	Target	sample no.	#1	#2	#3	mean CT		Target	#1	#2	#3	mean CT		Target	sample no.	#1	#2	#3	mean CT		Target	sample no.	#1	#2	#3	mean CT
		0.949058	0.714585					Cerebral Cortex	WT	Hprt	9	17.8245	17.8425	17.9999	17.8889		Gipr	29.4853	29.5297	29.7844	29.5075		Ppia	9	17.8361	17.7839	17.9661	17.8621		Tbp	9	24.8615	24.8017	24.9763	24.8798
		1.01605	0.675506					Cerebral Cortex	WT	Hprt	10	18.0304	17.9746	17.9614	17.9888		Gipr	30.5269	30.8216	30.6142	30.6542		Ppia	10	17.9583	17.757	17.9608	17.892		Tbp	10	24.88	23.1706	24.9374	24.3294
		0.675506	0.943475					Cerebral Cortex	WT	Hprt	11	17.7237	17.7869	17.8958	17.8021		Gipr	29.9923	30.1998	30.9442	30.3788		Ppia	11	17.6638	17.5796	17.8039	17.6824		Tbp	11	24.7682	24.8096	24.7757	24.7845
		1.02163	0.647592					Cerebral Cortex	WT	Hprt	12	17.9668	18.0074	18.0715	18.0152		Gipr	30.6775	30.4945	30.1866	30.4528		Ppia	12	17.7373	17.1702	17.8702	17.5926		Tbp	12	24.5689	24.69	24.6607	24.6399
		1.26727	0.748081					Cerebral Cortex	WT	Hprt	13	17.8473	17.672	17.9348	17.8181		Gipr	30.7837	30.7018	31.0167	30.8341		Ppia	13	17.667	17.6874	17.8141	17.7228		Tbp	13	24.6121	24.6256	24.7093	24.649
		0.535939	0.842987					Cerebral Cortex	WT	Hprt	14	18.9583	18.9717	19.0416	18.9905		Gipr	31.3602	31.3667	31.4942	31.3635		Ppia	14	18.7712	18.7836	18.8392	18.798		Tbp	14	25.7299	25.8938	26.0025	25.8754
								Cerebral Cortex	WT	Hprt	15	17.9308	17.7756	17.9277	17.8781		Gipr	29.8078	30.1573	30.0013	29.9888		Ppia	15	17.8316	17.7743	17.9327	17.8462		Tbp	15	24.7976	24.7251	24.8342	24.7856
								Cerebral Cortex	WT	Hprt	16	17.8718	17.745	17.9301	17.8489		Gipr	31.939	31.307	30.6258	31.2906		Ppia	16	17.4734	17.4858	17.6389	17.5327		Tbp	16	24.704	24.7057	24.7315	24.7138
								Cerebral Cortex	KO	Hprt	1	17.5655	17.6232	17.7642	17.6509		Gipr	30.5007	30.4276	30.4129	30.4471		Ppia	1	17.5945	17.4264	17.6395	17.5535		Tbp	1	24.5583	24.6168	24.7079	24.6276
								Cerebral Cortex	KO	Hprt	2	17.7908	17.8182	17.9438	17.851		Gipr	30.2205	30.6166	30.0256	30.2876		Ppia	2	17.6192	17.5824	17.3814	17.5277		Tbp	2	24.7426	24.7552	24.8654	24.7877
								Cerebral Cortex	KO	Hprt	3	17.9232	17.6946	17.8087	17.8088		Gipr	30.8942	30.5575	30.7965	30.7259		Ppia	3	17.6806	17.6696	17.8656	17.7386		Tbp	3	24.9013	24.8019	24.9415	24.8816
	two-tailed, 2-sided ttest							Cerebral Cortex	KO	Hprt	4	17.898	17.9932	17.7645	17.8853		Gipr	30.8279	30.8591	31.017	30.9013		Ppia	4	17.7923	17.713	17.8042	17.7698		Tbp	4	24.7296	24.8589	24.8122	24.8002
	p-value	0.15042						Cerebral Cortex	KO	Hprt	5	17.8799	17.784	17.778	17.8139		Gipr	30.0884	30.4441	30.5398	30.3575		Ppia	5	17.7417	17.7925	17.7806	17.7716		Tbp	5	22.7722	24.77	24.844	24.1287
								Cerebral Cortex	KO	Hprt	6	17.9862	17.9509	18.112	18.0164		Gipr	31.3469	30.8502	31.1305	30.9904		Ppia	6	18.0264	17.9948	18.0094	18.0102		Tbp	6	25.3051	25.142	25.3292	25.2588
								Cerebral Cortex	KO	Hprt	7	17.6313	17.5495	17.7107	17.6305		Gipr	30.78	30.3616	30.3837	30.5084		Ppia	7	16.9114	17.5661	17.7074	17.395		Tbp	7	24.8975	24.6052	23.9206	24.4744
								Cerebral Cortex	KO	Hprt	8	17.5397	17.7354	17.7645	17.6799		Gipr	30.5335	30.5395	30.0971	30.39		Ppia	8	17.704	17.475	17.5044	17.5611		Tbp	8	25.1239	24.6345	24.6564	24.805

[truncated: 6 more sheets: EDF2k, EDF2l, EDF2m, EDF2n, EDF2o, EDF2p]
