# Supplementary material for: GIPR agonism and antagonism decrease body weight and food intake via different mechanisms in male mice
Source: Nat Metab. 2025 Apr 29;7(6):1282–98. doi: 10.1038/s42255-025-01294-x (PMC12198009; doi:10.1038/s42255-025-01294-x)
Supplement: Supplementary file 14 — Statistical source data for Extended Data Fig. 3. [file 42255_2025_1294_MOESM14_ESM.xlsx]

## Sheet: EDF3a
	Extended Data Figure 3a
	Body weight (g)	Day	WT								KO									test for normal disctribution passed: yes
		15	22.4	21.5	21.6	23.7	22.9	19.9	19.3	23.3	20.6	20.9	22.2	21.2	20.8	21.1	20.1	21.2
		16	21.7	19.7	19.1	23.5	21.5	19.4	18.3	21.6	20.1	20	20.4	20.4	20	19.9	19.6	20.2
		17	22.5	20	20	24.1	21.9	20.3	19	22.8	20.1	20.3	20.3	21.7	20.6	20.8	19.5	20.4
		18	24.9	20.3	20.6	24.8	23.3	21.3	20	23.8	21.4	20.6	20.8	21.9	21.3	20.7	20.1	21.1
		19	26.3	21.5	21.6	24.3	24.8	21.9	20.9	24.1	21.1	21	22	22.5	22.1	21.3	20.6	22.2
		20	26.7	20.9	21.4	26.4	25	23.2	20.8	24.3	22.4	21.2	21.6	23.9	23	21.6	21.1	22.8
		21	29	22.2	21.7	26.7	24.9	22.5	20	24	22.7	21.4	21.9	24.7	23.5	21.4	21	22.4
		22	30.9	22.8	23.9	27.7	26.8	22.6	20	24.7	21.9	22.8	22.5	24.6	22.9	21.8	21.4	22.9
		23	32	22.5	23.8	27.6	24.3	22.7	20.8	25.4	21.6	22.9	22.7	24.5	23.8	22.6	21.5	23.3
		24	32.2	22.4	24.7	28.1	24.6	24.2	21.6	25.5	22	22.7	23.6	24.3	25.3	22.8	21.7	24.2
		25	32.7	22.7	26.3	29.1	26.2	26.1	21.4	25.8	22.2	22.3	23.6	25.1	25.9	22.8	21.6	25.6
		26	33.9	22.8	25.4	29.9	27.4	28.5	21.2	30	22.8	22.9	24.8	27.1	26.6	25.9	22.6	24.8
		27	34.7	23.1	26.7	28.4	27.9	28.1	22	32.1	22.9	23.2	25.2	26.1	27.3	23.6	22.3	25.1
		28	35.3	25.6	27.4	29.3	29.3	29.6	22.1	29.1	23.2	23.4	26.2	25.7	27.9	24.4	22.5	26.7
		29	36.2	24.6	28.1	28.5	32.9	31	22.5	28.2	22.9	23.5	27.1	26.2	28.7	25.5	24.1	28.8
		30	37.2	24.5	29.8	30	30.2	32.1	23.1	30.8	23.2	23.7	28	27.3	29.6	25.9	22.6	28.3
		31	38	24.4	30.2	30.8	31.3	32.7	23.5	32	24.7	24.4	29.4	28.1	30	24.5	22.8	30.7
		32	39.3	25.9	31.3	30.3	31.6	33	23.2	33.7	24.2	24.6	30.2	29.2	31.1	26.2	23.6	32.1
		33	40.7	27.2	32.8	30.7	33.1	34.7	23.5	34.8	23.3	23.8	31.8	31.7	32	26.1	23.9	33.5
		34	41.8	27.4	32.9	31.4	34.7	35.9	24.5	35.8	23.6	24	31.9	32.5	31.2	27.4	23.7	33.8
		35	41.9	28.3	32.9	32.1	30.8	34.6	25.7	35.8	23.6	24.8	33	32.4	32	26.3	23.9	35.2
		36	42.9	27.7	32.7	30.7	33.3	35.4	25.3	36.6	24.6	24.9	33	32.5	32	25.5	24.4	36.5
		37	43.4	28.7	33.2	31.9	33.7	35.7	25.8	39.4	25.9	27.5	33.9	32.7	32.9	25.8	26.6	36.2
		38	43.1	29.4	33.4	31.5	35.3	36.1	25.2	39.6	25.3	27.9	33.1	34.8	34.2	27.3	25.8	36.5
		39	44.5	30	34.9	31.9	37.3	36.7	26.2	40	24.4	27.9	32.9	34.4	35.2	28.5	25.7	38.4
		40	44.9	31.2	35.5	33.1	37.8	37.3	26.4	41.3	24.6	29.2	32.1	34.3	35	29.2	25.2	39.3
		41	44.7	32.6	34	32.5	38.1	37.5	27.3	41.8	26.4	31.2	33.5	36.3	33.8	28.4	25.3	40.3
		42	44.7	33.2	33.9	32.8	39	37.6	27.6	42	25.6	31.9	34.4	34.5	34.5	28.5	25.3	40.2
		43	44.8	33.7	34.1	34	34.5	36.7	27.4	42.7	25.1	33.2	34.6	33.8	33.6	29.7	25.1	41.5
		44	44.8	33.4	34.8	32.5	36.2	37.2	27.3	43	25.4	33.5	35.7	34.4	35.4	28.5	26.2	42.6
		45	45.6	31.5	34.6	33	37.7	37.3	27.6	43.4	25.4	34.1	33.3	31.3	37.6	29.3	26	42.9
		46	46.7	36.1	35.7	32.9	39.1	39	29.6	45	25.6	33.7	34.3	33.6	37	29.5	31.1	44.3

## Sheet: EDF3b
	Extended Data Figure 3b
	Fat mass (g)	WT	KO		test for normal disctribution passed: yes
		19.54	2.49
		7.19	3.17
		13.08	11.26
		8.65	10.88
		9.7	11.31
		13.51	6.39
		5.61	2.81
		12.44	12.57
	two-tailed, 2-sided ttest
	p-value	0.122138

## Sheet: EDF3c
	Extended Data Figure 3c
	Lean mass (g)	WT	KO		test for normal disctribution passed: yes
		21.85	20.19
		20.48	20.52
		19.34	21.14
		22.78	20.94
		20.32	19.71
		20.28	19.4
		19.33	19.95
		22.81	21.62
	two-sided-two-tailed ttest	0.425054

## Sheet: EDF3d
	Extended Data Figure 3d
	Cumull Food intake (g)	Time (hrs)	WT						KO
		1.375	0.181536	0.113187	0.094623	0.14179	0.197157	0.138062	0.041435	0.341421	0.162012	0.393908	0.326623	0.0914584	0.198812		test for normal disctribution passed: yes
		4.375	0.536101	0.227233	0.406884	0.428955	0.378188	0.513451	0.390246	0.966633	0.378969	0.847939	1.2331	0.258587	0.497155
		7.375	0.83845	0.24137	0.830361	0.709709	0.548335	0.757303	0.613471	1.56102	0.639243	1.02614	1.40014	0.528931	0.842582
		10.375	1.04944	0.285627	1.16017	0.94679	0.738946	1.0659	0.750978	1.99124	0.960896	1.17065	1.8171	0.685266	1.09464
		13.375	1.14798	0.321475	1.36333	1.07825	0.891193	1.12415	0.788501	2.05555	1.05382	1.20533	2.04863	0.699495	1.21655
		16.375	1.21379	0.321708	1.4222	1.11357	0.97339	1.12415	0.792485	2.09117	1.09336	1.21073	2.06862	0.70018	1.30372
		19.375	1.33864	0.323804	1.54955	1.19096	1.16414	1.19141	0.793343	2.11561	1.10293	1.23191	2.08956	0.725851	1.45218
		22.375	1.42586	0.409936	1.8351	1.47395	1.4196	1.31248	0.813887	2.1352	1.18342	1.24877	2.12241	0.852506	1.59264
		25.375	1.67986	0.693423	2.14946	1.86215	1.60651	1.36264	0.995427	2.46942	1.33011	1.28079	2.23279	0.923215	1.86496
		28.375	1.959	1.37367	2.49486	2.19824	1.6531	1.4921	1.27142	3.23631	1.47932	1.37011	2.43969	1.19167	2.07386
		31.375	2.25655	1.52129	2.73609	2.44078	1.81081	1.59262	1.55037	3.98015	1.64868	1.65328	2.51957	1.41146	2.31933
		34.375	2.527	1.59456	2.93926	2.70548	1.96817	1.60402	1.73812	4.65569	1.80147	1.94063	2.5734	1.56425	2.51265
		37.375	2.56937	1.62675	3.03734	2.92708	2.03982	1.60842	1.75477	4.87657	1.87085	2.04853	2.66869	1.65354	2.58858
		40.375	2.60125	1.62819	3.08	3.06184	2.08005	1.60842	1.75555	4.88347	1.88362	2.11464	2.74064	1.66862	2.62416
		43.375	2.63352	1.66762	3.13044	3.07589	2.10469	1.60842	1.76771	4.89836	1.89418	2.24845	2.74119	1.67854	2.68235
		46.375	2.76333	1.83272	3.23017	3.16565	2.13192	1.67186	1.80646	4.89836	1.9587	2.5194	2.74119	1.80576	2.90684
		49.375	3.09159	2.00367	3.60226	3.38304	2.24347	1.77142	2.12844	5.0922	2.0859	3.00472	2.83975	2.14212	2.96403
		52.375	3.50886	2.55164	4.2524	3.68454	2.53734	1.86115	2.63239	5.62711	2.24553	3.44688	3.16774	2.39482	3.17472
		55.375	3.89561	2.89862	4.48956	4.1876	2.80225	1.93435	3.05041	5.70816	2.40266	3.72351	3.4423	2.62122	3.50199
		58.375	4.47063	3.14062	4.67297	4.66614	3.00876	1.98729	3.41382	6.1092	2.53681	4.16311	3.48745	2.77366	3.77235
		61.375	4.71264	3.1947	4.76197	4.74712	3.07032	2.04226	3.5215	6.37275	2.58008	4.1865	3.53469	2.8009	3.92271
		64.375	4.71502	3.25956	4.81087	4.74923	3.12599	2.04226	3.62306	6.39985	2.59554	4.2114	3.55634	2.81754	3.93724
		67.375	4.75913	3.29048	4.85943	4.74923	3.27541	2.04226	3.69692	6.39985	2.62054	4.24838	3.55634	2.97428	3.93942
		70.375	4.79878	3.29189	4.98035	4.76386	3.53237	2.14894	3.73671	6.41123	2.67465	4.25288	3.57829	3.16668	3.98702
		73.375	5.01895	3.39299	5.31707	4.95691	3.87886	2.44283	4.01846	6.45588	3.03993	4.29498	3.62901	3.45185	4.4026
		76.375	5.48273	3.93826	5.77434	5.07116	4.23937	2.67627	4.48244	6.92586	3.30549	4.41056	4.13292	4.04006	4.78528
		79.375	5.86689	5.86672	5.97166	5.25157	4.5783	2.70171	4.79262	7.45873	3.75942	4.5401	4.66545	4.23224	5.08452
		82.375	6.16798	5.91697	6.19856	5.51038	4.95691	2.72467	5.17582	7.64694	3.9603	4.82818	4.75531	4.28374	5.35069
		85.375	6.27181	5.9386	6.24825	5.65775	5.1471	2.73191	5.2299	7.7064	4.02114	5.19636	4.8363	4.28852	5.44874
		88.375	6.35257	6.00149	6.24982	5.66169	5.23819	2.80329	5.24264	7.71507	4.02391	5.19766	4.83867	4.30722	5.52364
		91.375	6.44032	6.0015	6.24982	5.66874	5.40492	2.841	5.24264	7.72007	4.02391	5.21539	4.83867	4.32011	5.64965
		94.375	6.67885	6.00151	6.24994	5.6788	5.62011	2.99343	5.25149	7.73123	4.02393	5.22972	4.85911	4.44123	5.89279
		97.375	7.11817	6.13465	6.28103	5.87103	5.92878	3.2483	5.31307	7.89183	4.12188	5.26126	5.08196	4.70308	6.28718
		100.375	7.56396	6.41503	6.64542	6.3857	6.19043	3.40401	5.39826	8.81219	4.35883	5.3068	5.52159	5.03666	6.60137
		103.375	7.95084	6.97106	6.89955	7.12994	6.47764	3.60958	5.59711	9.16232	4.67442	5.47874	6.86682	5.23704	6.97195
		106.375	8.21921	7.08041	7.49261	7.2424	6.68622	3.72753	5.96828	9.26562	4.95555	5.74246	7.02922	5.4328	7.23219
		109.375	8.27463	7.09279	7.633	7.24379	6.89478	3.74564	6.084	9.276	5.03543	5.86275	7.14082	5.58284	7.36689
		112.375	8.27526	7.10211	7.63678	7.24379	6.95069	3.78257	6.13795	9.29182	5.17117	5.86721	7.14339	5.58496	7.50113
		115.375	8.27851	7.1127	7.63678	7.24379	7.07717	3.95383	6.79436	9.29182	5.40721	5.88037	7.14339	5.70157	7.62534
		118.375	8.30768	7.11322	7.63678	7.25655	7.44108	4.32436	6.79652	9.29738	5.63594	5.88614	7.14339	6.03058	8.16241
		121.375	8.76068	7.16646	7.73418	7.30973	7.85771	4.65744	7.00643	9.38107	6.08512	5.90736	7.19845	6.30805	8.47943
		124.375	9.30136	7.34408	7.83926	7.44722	8.11718	4.80093	7.55156	9.7451	6.47119	5.97125	7.33195	6.72617	8.78377
		127.375	9.67674	7.56755	8.4697	7.63511	8.45748	4.82458	7.97373	9.94753	6.8734	6.46216	7.46994	6.92931	9.09427
		130.375	9.91617	7.90272	8.79592	7.83955	8.5843	4.82458	8.41396	10.0783	7.12688	7.31323	7.53013	7.21335	9.25302
		133.375	9.99448	8.16568	8.83971	8.02693	8.78824	4.82458	8.6424	10.1546	7.17151	7.71259	7.67793	7.40417	9.36383
		136.375	10.0476	8.16968	8.83971	8.0318	8.89094	4.82458	8.81078	10.1643	7.17474	7.87115	7.69534	7.43081	9.48935
		139.375	10.2024	8.17106	8.84355	8.04033	9.1405	4.87835	9.02611	10.1783	7.18079	7.91219	7.6963	7.43662	9.50162

## Sheet: EDF3e
	Extended Data Figure 3e	WT			KO			test for normal disctribution passed: yes
	Energy Expenditure (kcal/h)	Body weight (g)	Energy expenditure (kcal/h)		Body weight (g)	Energy expenditure (kcal/h)
		40.1	0.524536		26.8	0.537871
		31.3	0.606678		32.2	0.564634
		33.3	0.504767		35	0.560655
		35.6	0.54966		28.5	0.546976
		37.6	0.485165		35	0.562321
		42.3	0.481009		26.5	0.483549
					37.2	0.526094

## Sheet: EDF3f
	Extended Data Figure 3f
	Locomotor activity (m/15min)		WT						KO
		Light cycle	0.92977	0.892614	0.822375	0.660126	1.11861	0.733185	0.441593	1.73593	0.836331	1.36465	0.997746	0.954053	1.24188		test for normal disctribution passed: no
		Dark cycle	2.67657	3.71671	2.66624	2.04647	3.05278	2.32546	2.78183	8.28653	2.82203	4.39707	4.90143	2.55478	4.15212
		Total	1.88257	2.43303	1.82812	1.41631	2.17361	1.6017	1.71809	5.30898	1.91944	3.0187	3.12703	1.82718	2.82929
	Light
								Dark												Total

## Sheet: EDF3g
	Extended Data Figure 3g
	RER		WT						KO								test for normal disctribution passed: no
		Light cycle	0.762442	0.766802	0.764229	0.778257	0.768046	0.743899	0.763435	0.79878	0.742565	0.787237	0.769814	0.741732	0.760587
		Dark cycle	0.783592	0.761213	0.789171	0.780855	0.763956	0.758369	0.771917	0.781624	0.761381	0.796876	0.773863	0.757693	0.777316
		Total	0.772204	0.765542	0.777783	0.778591	0.763775	0.748513	0.76927	0.788993	0.74942	0.792248	0.769685	0.749141	0.770103
		Light								Dark										Total

## Sheet: EDF3h
	Extended Data Figure 3h
	ip GTT		WT							KO									test for normal disctribution passed: yes
		0	101	107	69	102	108	110	101	105	132	121	102	109	84	126	111
		15	179	233	184	275	261	248	197	254	199	206	255	183	221	324	302
		30	234	226	217	280	230	268	217	216	259	320	426	257	267	447	439
		60	344	297	183	326	282	335	232	149	282	468	358	438	396	409	433
		120	394	304	145	217	465	227	295	94	269	371	304	500	346	187	390
										missinjected

## Sheet: EDF3i
	Extended Data Figure 3i
	AUC	WT	KO		test for normal disctribution passed: yes
		23888	6515
		19028	14723		sign outlier based on grubbs test
		12465	28868
		20130	27165
		23580	30975
		19260	28073
		15765	24758
			33105
	two-sided-two-tailed ttest	0.015901

## Sheet: EDF3j
	Extended Data Figure 3j
	oral GSIS (fold difference)		WT						KO								test for normal disctribution passed: yes
		0	1	1	1	1	1	1	1	1	1	1	1	1	1
		2	2.00883	1.92243	3.14076	3.11451	1.47681	1.77086	1.34339	1.51445	1.2811	2.30703	0.934563	1.74398	1.18134
		5	1.65551	1.02795	2.46628	2.17529	1.72502	1.34308	1.1769	1.35767	1.25507	2.18372	1.18441	0.912473	1.42901
		15	5.21757	4.92872	4.23167	3.85887	1.58916	3.24142	3.37461	3.38217	3.71838	9.58446	2.71446	2.0372	3.68996
		30	4.70153	2.93711	5.72727	1.07132	2.90203	2.09784	1.09573	1.8976	2.75013	8.84464	3.87448	2.08096	2.40292
												missinjected

[truncated: 6 more sheets: EDF3k, EDF3l, EDF3m, EDF3n, EDF3o, EDF3p]
