# Supplementary material for: GIPR agonism and antagonism decrease body weight and food intake via different mechanisms in male mice
Source: Nat Metab. 2025 Apr 29;7(6):1282–98. doi: 10.1038/s42255-025-01294-x (PMC12198009; doi:10.1038/s42255-025-01294-x)
Supplement: Supplementary file 15 — Statistical source data for Extended Data Fig. 4. [file 42255_2025_1294_MOESM15_ESM.xlsx]

## Sheet: EDF4a
	Extended Data Figure 4a
	Body weight (g)	Day	WT								KO									test for normal disctribution passed: yes
		0	22.4	21.5	21.6	23.7	22.9	19.9	19.3	23.3	20.6	20.9	22.2	21.2	20.8	21.1	20.1	21.2
		1	21.7	19.7	19.1	23.5	21.5	19.4	18.3	21.6	20.1	20	20.4	20.4	20	19.9	19.6	20.2
		2	22.5	20	20	24.1	21.9	20.3	19	22.8	20.1	20.3	20.3	21.7	20.6	20.8	19.5	20.4
		3	24.9	20.3	20.6	24.8	23.3	21.3	20	23.8	21.4	20.6	20.8	21.9	21.3	20.7	20.1	21.1
		4	26.3	21.5	21.6	24.3	24.8	21.9	20.9	24.1	21.1	21	22	22.5	22.1	21.3	20.6	22.2
		5	26.7	20.9	21.4	26.4	25	23.2	20.8	24.3	22.4	21.2	21.6	23.9	23	21.6	21.1	22.8
		6	29	22.2	21.7	26.7	24.9	22.5	20	24	22.7	21.4	21.9	24.7	23.5	21.4	21	22.4
		7	30.9	22.8	23.9	27.7	26.8	22.6	20	24.7	21.9	22.8	22.5	24.6	22.9	21.8	21.4	22.9
		8	32	22.5	23.8	27.6	24.3	22.7	20.8	25.4	21.6	22.9	22.7	24.5	23.8	22.6	21.5	23.3
		9	32.2	22.4	24.7	28.1	24.6	24.2	21.6	25.5	22	22.7	23.6	24.3	25.3	22.8	21.7	24.2
		10	32.7	22.7	26.3	29.1	26.2	26.1	21.4	25.8	22.2	22.3	23.6	25.1	25.9	22.8	21.6	25.6
		11	33.9	22.8	25.4	29.9	27.4	28.5	21.2	30	22.8	22.9	24.8	27.1	26.6	25.9	22.6	24.8
		12	34.7	23.1	26.7	28.4	27.9	28.1	22	32.1	22.9	23.2	25.2	26.1	27.3	23.6	22.3	25.1
		13	35.3	25.6	27.4	29.3	29.3	29.6	22.1	29.1	23.2	23.4	26.2	25.7	27.9	24.4	22.5	26.7
		14	36.2	24.6	28.1	28.5	32.9	31	22.5	28.2	22.9	23.5	27.1	26.2	28.7	25.5	24.1	28.8
		15	37.2	24.5	29.8	30	30.2	32.1	23.1	30.8	23.2	23.7	28	27.3	29.6	25.9	22.6	28.3
		16	38	24.4	30.2	30.8	31.3	32.7	23.5	32	24.7	24.4	29.4	28.1	30	24.5	22.8	30.7
		17	39.3	25.9	31.3	30.3	31.6	33	23.2	33.7	24.2	24.6	30.2	29.2	31.1	26.2	23.6	32.1
		18	40.7	27.2	32.8	30.7	33.1	34.7	23.5	34.8	23.3	23.8	31.8	31.7	32	26.1	23.9	33.5
		19	41.8	27.4	32.9	31.4	34.7	35.9	24.5	35.8	23.6	24	31.9	32.5	31.2	27.4	23.7	33.8
		20	41.9	28.3	32.9	32.1	30.8	34.6	25.7	35.8	23.6	24.8	33	32.4	32	26.3	23.9	35.2
		21	42.9	27.7	32.7	30.7	33.3	35.4	25.3	36.6	24.6	24.9	33	32.5	32	25.5	24.4	36.5
		22	43.4	28.7	33.2	31.9	33.7	35.7	25.8	39.4	25.9	27.5	33.9	32.7	32.9	25.8	26.6	36.2
		23	43.1	29.4	33.4	31.5	35.3	36.1	25.2	39.6	25.3	27.9	33.1	34.8	34.2	27.3	25.8	36.5
		24	44.5	30	34.9	31.9	37.3	36.7	26.2	40	24.4	27.9	32.9	34.4	35.2	28.5	25.7	38.4
		25	44.9	31.2	35.5	33.1	37.8	37.3	26.4	41.3	24.6	29.2	32.1	34.3	35	29.2	25.2	39.3

## Sheet: EDF4b
	Extended Data Figure 4b
	Change in Fat mass (g)	WT Vhcl	WT GLP-1	WT GLP-1 + GIPR Ant	KO Vhcl	KO GLP-1	KO GLP-1 + GIPR Ant		test for normal disctribution passed: yes
		0.14	-6.43	-10.75	-1.87	-9.71	-13.39
		0.96	-10.45	-11.8	-2.19	-12.23	-12.29
		-0.42	-9.34	-6.14	-0.57	-6.15	-16.87
		1.03	-3.69	-13.48	0.27	-5.79	-10.77
		-0.53	-8.69	-13.03	-2.07	-10.23	-12.27
		-1.93	-7.07	-14.88	-0.89	-6.67	-9
		-3.87	-6.27	-13.07	-0.46	-10.57	-8.86
		0.46	-3.42	-3.71	-1.99	-10.99	-7.94

## Sheet: EDF4c
	Extended Data Figure 4c
	Change in Lean mass (g)	WT Vhcl	WT GLP-1	WT GLP-1 + GIPR Ant	KO Vhcl	KO GLP-1	KO GLP-1 + GIPR Ant		test for normal disctribution passed: no
		-7.54	-8.56	-12.26	0.03	-7.87	-11.15
		-5.6	-9.8	-11.08	-1.12	-7.36	-8.9
		-8.06	-12.99	-12.19	-3	-7.41	-18.66
		-6.06	-9.13	-14.35	-2.54	-4.3	-8.9
		-6.1	-6.49	-18.5	-3.71	-9.05	-9.24
		-4.6	-5.94	-16.09	-2.01	-3.49	-11.76
		-4.36	-7.07	-16.64	-4.51	-7.08	-7.23
		-3.4	-3.24	-15.78	0	-7.74	-9.17
