# Supplementary material for: GIPR agonism and antagonism decrease body weight and food intake via different mechanisms in male mice
Source: Nat Metab. 2025 Apr 29;7(6):1282–98. doi: 10.1038/s42255-025-01294-x (PMC12198009; doi:10.1038/s42255-025-01294-x)
Supplement: Supplementary file 16 — Statistical source data for Extended Data Fig. 5. [file 42255_2025_1294_MOESM16_ESM.xlsx]

## Sheet: EDF5a
Gene	Delta_acyl-GIP_vs_DIO_Vhcl.	Delta_GIP_antag._vs_DIO_Vhcl.
Pcmtd1	-0.00503057	-0.0475372
Cdh7	-0.00855243	-0.0387132
Exo1	-0.000527502	-0.000743385
Becn2	1.6889e-05	0
Uxs1	0.0245164	-0.0181534
Cdh19	0.00550201	0.00484542
Dsel	0.0252806	-0.00287108
Gmppa	-0.00132892	-0.00980755
Pld5	0.000539958	-0.0219044
Rbm8a2	-0.000904768	-0.00233633
Asic4	-0.000104696	-0.00715053
Cntnap5a	0.00683844	0.00898361
Sntg1	-0.042907	-0.0499892
Gm19965	-0.000529292	0.000213825
Rrs1	0.00333868	-0.00442346
Gm29106	0.000137304	2.45149e-05
Tsn	0.110298	0.00727829
Nifk	0.00953224	0.000866156
Adhfe1	0.00177245	-0.000410382
Vxn	0.000624141	-0.000525735
Cep170	0.0124267	-0.0455515
Mybl1	-0.00248276	-0.00391051
Vcpip1	0.00963536	-0.0337032
Tpp2	0.0164324	-0.0262506
Sdccag8	0.00623584	-0.0334862
Mettl21c	0.00173383	-1.6205e-05
Gm8251	-0.000564161	-0.000668818
Niban1	0.000665565	-0.000376659
Akt3	0.00944924	-0.00598454
Zbtb18	-0.00194734	-0.00751803
Tex30	0.00320429	-0.00213221
Edem3	0.0171357	-0.0205091
1700016C15Rik	0.000734582	0.000228514
1700025G04Rik	0.00749248	-0.021327
Adss	0.0100305	-0.017681
Catspere1	-0.00174996	-0.00156477
Tsen15	0.0301525	-0.00412597
Epha4	0.00245655	-0.00503796
Colgalt2	-0.000434998	-0.00166184
Poglut2	0.00478304	0.00126828
Catspere2	-0.061133	-0.0357228
Pax3	-0.00094353	-0.000853198
Bivm	0.0115917	-0.00577067
Sgpp2	0.00133297	0.00520213
Desi2	0.0220603	-0.0419164
Cox20	0.0133831	-0.0120174
Ercc5	0.0215239	-0.013889
Mettl21e	0.000301689	0.000205973
Farsb	0.0200231	-0.0320018
BC035947	-0.00326375	-0.0091158
Rgl1	0.0383422	-0.039532
Apobec4	0.00423553	-0.000608504
Mogat1	0.000772988	0.000359889
Arpc5	0.0151639	-0.0139907
Gulp1	-0.0115284	-0.0220564
Hnrnpu	0.0223336	-0.00788498
Efcab2	0.0108248	-0.00824185
Acsl3	0.0550795	0.0236311
Ncf2	0.00182677	-0.00151653
Kif26b	0.0108693	0.00425011
Sgk3	0.00969749	-0.0179827
Utp14b	0.00366223	-0.00161434
Kcne4	-7.10692e-05	-0.000190167
Scg2	0.264561	0.0796912
Smyd3	-0.0062145	-0.0238539
Ap1s3	0.00254247	-0.00329646
Tfb2m	0.0133797	0.00302596
Cnst	0.00796565	-0.0145988
Col3a1	0.00176382	0.000497981
Mcmdc2	-0.000268213	-0.0130871
Tcf24	-0.000231121	-0.000115182
Sccpdh	0.0353458	0.00866522
Smg7	0.0270195	-0.0329589
Kif28	-0.00052369	-0.000270889
Col5a2	0.00290122	0.00110736
Wdfy1	0.00808714	-0.00879186
Ppp1r42	-0.00199477	-0.00320063
Mrpl44	0.00675917	-0.00381447
Serpine2	-0.00609341	-0.00458622
Nmnat2	-0.0113642	-0.0375667
Fam124b	5.40032e-05	4.48488e-05
Ahctf1	0.0228616	-0.0280561
Cops5	0.0342516	0.000980318
Lamc2	0.000222038	0.00023307
Cul3	0.0405156	-0.0257176
Lamc1	0.00546741	-0.0221079
Gm45261	-8.29651e-06	-1.77677e-06
Shcbp1l	-0.00274848	-0.00348311
Dnah7b	-0.0283014	-0.00826284
Dhx9	0.0240898	-0.0184251
Npl	0.000600535	-0.00272171
Dnah7c	-0.00457987	0.00115629
Slc39a10	0.0191736	-0.00744027
Cspp1	0.00767577	-0.0308682
Rgs8	-0.00186985	-0.013294
Tmeff2	0.0203961	-0.0258955
Rgs16	-0.00194942	-0.000180952
Cavin2	0.00145626	-0.00498636
Rnasel	0.000490554	-0.00395635
Arfgef1	0.0293795	-0.0511184
Dock10	0.0308666	-0.0171641
Cpa6	-0.0048908	-0.00536314
Rgsl1	1.61417e-05	-0.000358922
Teddm2	-0.000156801	-0.00494785
Teddm1b	0.000311555	1.47146e-05
Teddm1a	2.64862e-05	3.36612e-05
Nabp1	0.00621591	-0.00594412
Nyap2	-0.0146669	-0.0445664
Glul	-0.0213009	-0.0360835
Irs1	0.0101693	-0.0219453
Gm9747	0.000424614	0.000288294
Zfp648	7.11665e-05	3.26984e-05
Prex2	0.0180472	-0.0142324
Rhbdd1	-0.000637591	-0.000658646
Col4a4	0.00272924	-0.00128319
Col4a3	0.00196307	-0.000695206
Cacna1e	0.00479722	-0.0703355
Ier5	0.00151719	-0.00241082
Mr1	0.00120121	0.000887943
A830018L16Rik	-0.0226754	-0.0446875
Stx6	0.00905485	-0.0240304
BC034090	0.00150463	0.000643318
Mff	-0.0118344	-0.0333833
Tm4sf20	0.000408284	-0.000419922
Gm47791	0	0
Xpr1	0.013858	-0.0569916
Myo1b	0.0103345	-0.00947464
Cdc42bpa	0.0183768	-0.0481714
Acbd6	0.0185539	-0.027956
Lhx4	-0.000103384	-0.000139756
Stat4	0.000820174	-0.000395186
Qsox1	0.0109022	-0.000949793
Sulf1	0.00517434	-0.0166776
Cep350	0.0224627	-0.0282535
Coq8a	7.29263e-05	-0.00158183
Slco5a1	0.00943909	-0.0144178
Agfg1	-0.00433624	-0.00942802
A030005L19Rik	-0.000601942	6.10715e-06
A030014E15Rik	-0.000227812	-1.94219e-05
Gm6217	0	0
A030003K21Rik	0	4.30248e-05
Prdm14	0.000152523	5.88116e-06
Gm7544	8.39089e-05	-1.1766e-05
Gm47955	0	0
Gm47959	0	0
Slc19a3	-0.000969369	-0.000325572
Krtap28-10	-0.000118081	-1.35009e-05
Gm47969	-0.000203701	-0.000176383
A030005K14Rik	3.44143e-05	0
Krtap28-13	2.64304e-05	7.27241e-05
Ccl20	-1.38958e-05	-2.03563e-05
Clasp1	0.0242062	-0.0334526
Daw1	-0.000319096	-0.000569436
Tor1aip1	0.0201139	0.00343405
Tfcp2l1	0.00160034	0.000543891
Psen2	0.0147361	0.00621306
Sphkap	0.0060086	-0.0309531
Itpkb	0.00715628	0.00168145
Stum	-0.0143837	-0.00343726
Pid1	-0.00312746	-0.0219779
Tor1aip2	0.0243573	-0.00602993
Fam163a	-0.00437137	0.00517962
Gli2	0.0022277	0.000737666
Inhbb	-0.000235206	0.000103036
Dner	0.0195426	-0.000715375
Ncoa2	0.0164359	-0.0294349
Ralb	0.00195906	-0.00272619
Tmem185b	0.00376537	-0.00301174
Parp1	2.83644e-05	-0.00142241
Tram1	0.0303176	-0.00470984
Lactb2	0.00395589	-0.00024806
Xkr9	-7.51813e-05	-0.00010008
Abl2	-0.00684387	-0.027447
Trip12	0.00296271	-0.0306877
Fbxo36	-0.00445275	0.000761434
Slc16a14	0.00386472	0.000590507
Gm15433	0.000103065	-4.12739e-05
Stat1	0.0151317	-0.00403445
Epb41l5	0.00228027	-0.00756025
Tor3a	0.00605413	-0.00159893
H3f3a	0.055953	-0.0306526
Sde2	0.0100907	-0.00970805
C130026I21Rik	-0.000311911	0.000303184
Gm7582	0	0
Fam20b	0.0184861	-0.00540636
Lefty2	-0.000144296	-0.000104846
Eya1	0.0117651	-0.00336114
A530032D15Rik	0.000268843	-0.000154906
Pycr2	0.00931182	-0.00146126
Msc	-0.000985163	-0.00175553
Lefty1	0.000413874	-5.36214e-05
Gm7609	-0.000328248	-0.000511559
Ptpn4	-0.00832123	-0.0209734
Gm52955	0	0
Tmem177	0.000616834	0.000891506
Gm7592	1.53193e-05	4.77137e-05
G530012D18Rik	9.51328e-05	-1.85693e-05
Trpa1	-7.13838e-05	0.000584739
Kcnb2	-0.0435846	-0.0128357
Tmem63a	0.00113284	0.00177543
Cfap221	-0.000663385	0.000417442
Sp110	0.000660937	-4.61849e-05
Sctr	-0.000319036	-0.000161837
Ephx1	0.00322378	-0.00128794
Tmem37	0.00201227	0.000903075
9130409I23Rik	7.94197e-05	-0.000579987
Sp140	0.00261235	-0.000227276
Nvl	0.0019761	-0.027753
Cnih4	0.0167357	-0.00908811
Gls	-0.0366575	-0.0166796
Nab1	0.00204788	-0.00416186
En1	3.6848e-05	0.000978367
Nemp2	0.00525898	0.00109884
Wdr26	0.0277107	-0.0232651
Insig2	0.0275762	-0.0108911
Mfsd6	0.0152245	-0.0103556
Cnih3	0.00624227	0.00296332
Inpp1	0.00735566	-0.0137755
Ccdc121rt1	-0.00067906	0.000168702
Hibch	0.00378636	-0.0119632
Ccdc93	-0.00309896	-0.00881253
Htr5b	-2.824e-05	-0.000596319
1700019D03Rik	-0.00365675	-0.00227522
Mstn	0.000262328	2.5913e-05
Dnah14	-0.000240739	0.000599598
Ddx18	0.0186456	-0.000478417
Sp100	0.00230665	-0.000605601
Lbr	-0.000639439	-0.00700967
A630001G21Rik	0.00050762	-0.000479164
Cab39	0.0182133	-0.0241104
Itm2c	0.153668	0.0133632
4933407L21Rik	0.00123533	-0.00334997
Gpr55	-8.98624e-05	-0.000806919
Dpp10	-0.0907173	-0.00797987
Ube2w	0.00232369	-0.0465562
Dnah7a	0.00414807	-0.0030612
Stk17b	0.00167575	-0.00069378
Actr3	0.007516	-0.0388518
Eloc	0.0153134	-0.0212571
Slc35f5	0.00827704	-0.0114332
Tmem70	0.0278739	-0.00436051
Gpr39	0.00162154	-0.000297991
Ly96	0.00266813	-8.51182e-05
Lypd1	0.0209207	-0.00978451
Jph1	0.000905797	-0.00266952
Gdap1	0.0203847	-0.00749978
Hecw2	0.00714052	-0.0350966
Pi15	-0.000904183	-0.00307961
Crispld1	0.004797	-0.00398906
Ccdc150	0.00292589	0.00163453
Crisp4	0.000143877	2.53401e-06
Defb18	0	2.73577e-05
Gtf3c3	0.0114822	-0.00733614
Gm34066	-0.000113158	-0.000132298
Nckap5	-0.0101965	-0.00755131
Defb41	9.18668e-05	0
Enah	-0.00283694	-0.0295988
Tfap2d	-5.09872e-05	-0.000495998
Pgap1	0.0300715	-0.0330315
Srp9	0.023937	-0.0155491
Vmn1r1	-2.11884e-05	-5.2366e-05
Mgat5	-0.00101924	-0.00653249
Degs1	0.0254231	0.00610557
Ralgps2	0.0232583	-0.033786
Tfap2b	0.000732676	-0.000144249
Fbxo28	0.0310778	-0.0298266
Angptl1	0.00694723	0.000470109
Tmem163	-0.00223428	0.0255037
Acmsd	8.32831e-05	-0.000358223
Trp53bp2	0.00705338	-0.00384075
Pkhd1	0.00258529	-0.00114429
Il17a	0	0
Ccnt2	0.0290877	-0.0503804
Il17f	-0.000134786	-0.000147569
Ankrd44	0.00724319	-0.0139268
Ncl	0.0651102	-0.0124196
Capn2	0.0132636	-0.000817373
Nmur1	-0.00130157	-0.000635415
Tex44	-5.79752e-05	-5.79752e-05
Map3k19	0.00450479	-0.00251944
Mcm3	-3.3917e-05	0.000151134
Tex35	-0.000205762	-1.96388e-05
Sf3b1	0.0300539	-0.0253465
Ptma	0.0268878	-0.0257084
Paqr8	-0.00137061	-0.000882775
Efhc1	-0.00112756	-0.00165785
Pde6d	0.00960036	-0.0164612
Coq10b	0.0263998	-0.00808899
Tram2	-0.000225387	-0.000217638
Rab3gap1	0.0317447	-0.0274511
Tmem14a	0.023585	0.00543819
Cops7b	0.00123336	-0.00918625
Rasal2	0.0259378	-0.00805688
Nppc	0.00537456	0.000448521
Hspd1	0.0410339	-0.0264514
Hspe1	0.0160839	-0.0561438
Gsta3	-0.00142547	-0.00390145
Zranb3	-0.00681029	-0.00613786
Cryzl2	0.00215631	-0.00176159
Khdc1a	-1.07325e-05	-2.69772e-05
Khdc1c	8.67294e-05	-3.8198e-05
Mob4	0.0275477	-0.0197728
Khdc1b	2.19926e-05	-0.000113037
Dis3l2	0.00510651	-0.0368681
Rftn2	-8.71886e-05	-0.000190902
Mars2	-0.00311564	-0.00587103
Alppl2	0	0
Alpi	0	0
Kcnq5	0.00887942	-0.056224
Akp3	0	0
Boll	0.00158525	0.000596015
Plcl1	0.0506314	0.0139203
R3hdm1	0.00209606	-0.0240581
Hsfy2	0	0
Ecel1	0.00369228	-0.00614955
Ubxn4	0.0502523	-0.0126652
Prss56	-0.000520267	-0.000484796
Sec16b	0.00308086	-0.000468332
Lct	-0.000446377	-0.000436716
Brinp2	-0.00481302	-0.0140455
Chrnd	2.60051e-05	-1.84471e-06
Mcm6	-0.000383277	-0.00190582
Satb2	-0.00157702	-0.00158775
1700066M21Rik	0.00361766	-0.00244931
Dars	0.00739965	-0.0246692
Chrng	0.000261279	-0.00015649
Cxcr4	-4.21702e-05	-0.000250519
Tyw5	0.00308842	-0.00928764
Maip1	0.0195653	-0.000793748
Thsd7b	-0.00582665	-0.0249816
Cd55b	-0.000311877	-0.000645574
Cd55	0.00262615	-0.000533495
Dusp10	0.00485589	0.000989638
1700056E22Rik	-6.23904e-05	0.000156801
Zp3r	0.000359821	-3.13662e-05
Hlx	0.000183869	-2.65221e-05
Eif4e2	0.00404227	-0.0081344
C4bp	-1.5282e-05	9.5588e-05
Mtarc1	-0.000429296	-0.00058525
Ppp1r14bl	0	0
Gm29427	-0.000449454	-0.00111683
Efhd1	-0.000597052	0.000174801
Ogfrl1	0.0224402	-0.016359
B3gat2	0.0113649	-0.00422864
Mtarc2	0.046254	0.0139458
C130074G19Rik	0.000149169	4.71708e-05
Astn1	0.0179124	-0.0239226
Mark1	0.0179902	-0.0506645
Smap1	0.0322324	-0.00849628
Sdhaf4	0.0137135	-0.00269034
Pappa2	0.00612094	-0.00177936
Spats2l	0.00474581	-0.007983
Kctd18	0.0127483	0.00045085
Sgo2a	-0.00114358	-0.000318502
Cop1	0.0162195	-0.0462717
Rab3gap2	0.0285603	-0.0277186
Aox1	0.00183267	0.000204599
Fam135a	0.000695527	-0.0421708
Pfkfb2	0.00041575	-0.00570234
Tnr	0.0116671	-0.0255461
Yod1	0.00113834	-0.00609868
AA986860	0.00108048	-0.00199653
4930523C07Rik	0.000513756	-0.000711731
Aox3	0.000469991	-0.00102949
Fcamr	5.2016e-05	0
Iars2	0.00231752	-0.0142848
Pigr	0.000142843	5.75771e-05
Tnn	0.000152481	2.93793e-05
Aox4	-6.61914e-06	-0.000571737
Bpnt1	0.00951192	-0.0227766
Mrps14	0.0112965	-0.0162606
Cacybp	0.0401438	-0.0222869
Aox2	-0.000404872	0.000540707
Il10	-0.000282314	-0.000327133
Col9a1	-0.000194738	-0.000524439
Mapkapk2	0.00817867	0.00168226
Bzw1	0.0315762	-0.0183975
Dyrk3	0.00641691	-0.00225992
Eprs	0.0343164	-0.015042
Slc30a10	0.0060844	-0.00379086
Lyplal1	-0.000537485	-0.00637245
Gigyf2	0.0254324	-0.0522446
Kcnj13	0.00466346	-0.000400513
Col19a1	0.00666711	-0.00688009
Snorc	1.13216e-05	-0.000329991
Clk1	0.00601536	-0.03676
Rabgap1l	0.0131328	-0.0317938
Tgfb2	0.00484131	-0.00360991
Rrp15	0.00854	-0.00127598
D1Pas1	0	2.82169e-05
Gpr52	0.00182457	-8.29948e-06
Ngef	0.010211	-0.0295349
Ppil3	0.00495303	-0.0044807
Spata17	-0.00225757	-0.00108893
Neu2	-0.00264387	-0.00438167
Lmbrd1	0.0270597	-0.00536382
Rc3h1	0.00780696	-0.0272536
Nif3l1	0.00885383	-0.000604823
Serpinc1	-0.00205572	-0.000303928
Zbtb37	-0.00564578	-0.0169246
Orc2	0.00300357	-0.0127927
Gpatch2	-0.000803679	-0.00943768
Eif2d	0.00513002	-0.0073424
Esrrg	-0.022282	-0.00791311
Hycc2	0.00176102	-0.0446013
Adgrb3	-0.0493295	-0.017036
Ndufb3	0.0265541	-0.0284297
Rassf5	0.00668111	-0.00391134
4931408C20Rik	0	0
Gm597	4.56112e-05	3.49693e-05
Ush2a	0.00137382	-0.000381468
Flacc1	0.0013708	0.000398675
Ikbke	0.000991706	5.33541e-05
Cflar	0.0104891	-0.00261438
Kctd3	0.0145628	-0.0122419
Casp8	0.00175037	7.56141e-05
Trak2	0.0107137	-0.0164948
Srgap2	0.0108523	-0.0188106
Khdrbs2	0.000674009	-0.0131128
Fam72a	-0.00171376	-0.0020549
Semp2l1	0.0024558	0.000523732
Avpr1b	0.000179428	8.67055e-06
Kcnk2	0.0145794	-0.0123463
Dars2	-0.0026396	-0.000256449
Prim2	-0.00215355	-0.0179186
Ctse	-0.000365256	-0.000631079
Cenpf	-0.0001931	-0.000583746
Stradb	0.00710887	-0.00777842
Rab7b	-2.15512e-05	-0.000151599
Rab23	0.00605211	-0.0152614
Bag2	0.00886399	-0.00670226
Cenpl	-0.00191765	-0.00191723
C2cd6	-0.000424885	-0.00101409
Ptpn14	0.00303128	-0.00179767
Slc26a9	-1.97745e-05	0.000159425
Zfp451	-0.00733739	-0.0207023
Klhl20	0.00757565	-0.00172734
Smyd2	0.0104537	-0.0104935
Pm20d1	0.00044095	3.30552e-05
Ankrd45	0.0202135	-0.0208289
Tex50	0.0108875	0.00123028
Slc41a1	0.00787336	-0.00310211
Inpp5d	0.0024341	0.000116803
Bend6	-0.00905889	-0.0161333
Prox1	-0.0103108	-9.60827e-05
Rab29	-0.000678645	-0.00012015
Nucks1	0.0339808	-0.0184626
Prdx6	0.0107078	-0.0162974
Tmem237	0.0260708	0.00153205
Tnfsf4	-0.000113685	-4.56088e-05
Rps6kc1	0.000511766	-0.0221066
Tnfsf18	9.93756e-06	8.10693e-06
Fasl	0.00136498	0.000782929
Angel2	0.012284	-0.00772092
Suco	0.0318476	-0.0211053
Vash2	-0.002731	0.000993662
4930558K02Rik	0.000598064	0.00107761
Pigc	0.00745293	0.00100093
Flvcr1	0.025807	-0.0131866
Spata45	-8.54656e-05	-0.000121421
Atg16l1	0.0177416	-0.0147834
Mpp4	-0.00545853	-0.00222369
Tatdn3	-0.000354364	-0.00532007
Dnm3	0.0188116	-0.0209141
Nsl1	0.000117063	0.000155629
Batf3	-8.19011e-05	-0.000205974
Garin4	0	0
Sag	-0.00154742	-0.00452608
Atf3	9.26974e-05	-0.000338449
Als2	-0.000381529	-0.0227698
Eef1aknmt	-0.00146826	-0.00994793
Nenf	0.201873	0.0656694
Pacc1	0.0105709	-0.00458332
Dgkd	0.0196638	-0.0301712
Cdk15	0.000360184	-0.000153042
Ppp2r5a	0.0168781	-0.0119018
Fzd7	0.000528122	0.000580091
Dstyk	0.0257393	-0.0100989
Gm973	0.00333194	-0.00423375
Sumo1	0.0347212	-0.0403665
Vamp4	0.0254251	-0.023082
Myoc	0.00199675	-0.000378068
Myocos	0.000165366	0.00015277
Dtl	-0.000351356	-0.000658689
Rbbp5	0.00185889	-0.0126025
Tmem81	-0.0010772	-0.00276959
Usp40	0.0127723	-0.0199202
Nop58	0.0154411	-0.00805899
Ints7	0.0104386	-0.0130625
Bmpr2	0.0251735	-0.0466728
Ugt1a10	-2.66232e-05	-4.27547e-05
Fam117b	0.0200591	-0.0319619
Cntn2	0.0113642	-0.00539911
Ugt1a9	0	0
Ugt1a8	0	0
Lpgat1	0.024479	-0.0212162
Ica1l	0.00456825	-0.0263778
Nek2	0.000318669	0.000133698
Slc30a1	0.00302991	-0.00305576
Ugt1a7c	-0.000203187	-0.000115944
Ugt1a6b	2.88473e-05	0
Ugt1a6a	4.39322e-05	4.72147e-05
Ugt1a5	0	0
Wdr12	0.0142254	-0.0160161
Ugt1a2	0	0
Dnajb3	-0.00039052	-0.000655664
Ugt1a1	0	0
Mroh2a	6.60447e-06	0.00025938
Prrc2c	0.0348395	-0.0328616
Hjurp	0.0117036	-0.0115176
Carf	-0.00494379	-0.0118442
Fmo4	-0.000324655	-0.00038463
Rcor3	0.0138265	-0.0125389
Fmo1	0.00114658	0.000450698
Trpm8	0.000168208	6.24931e-05
Nfasc	0.0257851	-0.0197938
Nbeal1	0.00834811	-0.0160717
Lrrn2	0.00566855	-0.00872186
Spp2	0.00070828	0.000113348
Fmo2	0.000484727	3.86469e-05
Glrp1	0.000242275	0.000188845
Cyp20a1	0.0109981	0.00622983
Arl4c	0.00631856	-0.00610868
Kcnh1	0.0246604	-0.0331814
Fmo6	-6.48492e-05	5.79711e-05
Sh3bp4	-0.00346365	-0.00083334
Fmo3	0.000287776	5.65073e-05
Dst	0.00512099	-0.0148163
Mroh9	-4.27527e-05	-6.41197e-05
Hhat	0.00858495	-0.000489742
Agap1	0.0288581	-0.0237137
Prrx1	0.00394748	0.000891318
Ccdc115	0.00192568	-0.0054341
Gbx2	-0.00155668	0.000946234
Sertad4	0.00516516	-0.0112007
Gorab	0.001223	-0.00488005
Mettl11b	0.00125162	-0.000242849
Asb18	-0.00281513	0.000417337
Abi2	0.0393554	-0.0439757
Mdm4	0.000106752	-0.0419512
Syt14	0.0304471	-0.0277153
Imp4	0.00427554	-0.00231993
Iqca	0.000695994	0.000146812
Ackr3	0.0020876	-0.00125555
Raph1	0.0126767	-0.0351893
Pik3c2b	0.0175444	-0.0148992
Ptpn18	0.00144648	-0.000466233
Ppp1r15b	0.00775174	-0.004203
Cd28	3.87713e-05	-0.000408209
Kifap3	0.0403254	-0.0167999
Cops8	0.0179306	-0.00621325
Prss39	1.05246e-05	2.03023e-05
Cfc1	-0.000132122	-3.95252e-05
Ctla4	-0.00102749	-0.00175585
Prss40	4.69139e-05	0.000209907
Amer3	0.00108492	-0.00431685
Icos	0.000237366	0.00030522
Scyl3	0.0134386	-0.00732726
Pard3b	0.039933	-0.00649938
Col6a3	0.00277392	0.00261976
Arhgef4	0.0114317	-0.0222498
Gm55978	0	0
Plekha6	-0.0117698	-0.0351626
BC055324	0.00345998	-0.00302735
Fam168b	0.0126067	0.0116814
Lamb3	-0.00121887	-0.00306154
Plekhb2	-0.000566542	-0.0342315
Hsd11b1	0.000453355	0.000660568
G0s2	0.00895646	0.00418547
Hs6st1	-0.000814103	-0.00696074
Camk1g	0.00771268	-0.00813821
F5	-5.48505e-05	-0.000633136
Slc19a2	0.00441375	-0.00174955
Uggt1	0.0226456	-0.0189645
Plxna2	0.0181276	-0.015287
Ccdc181	0.0061004	-0.0041392
Neurl3	-0.000626454	-0.000646001
Blzf1	0.0100559	-0.00385223
Lrrfip1	-0.00179106	-0.0110093
Cd34	0.000619556	-0.000997502
Rbm44	0.000193877	-0.000294596
Ramp1	0.00875465	-0.0204593
Nme7	0.0603701	-0.017912
Cd46	-0.037572	-0.024449
Atp1b1	0.139698	0.0660732
Nrp2	0.0525013	-0.0245539
Dpt	0.000175745	0.000163848
Xcl1	0.000915325	5.76357e-05
Ube2f	0.0252959	-0.0128482
Tbx19	0.00357458	-0.000147315
Arid5a	0.0016479	-0.000603738
Cr1l	0.0282556	-0.0149036
Sft2d2	0.00492212	-0.00016284
Tiprl	0.026926	-0.0250697
Gpr161	-0.000437856	-0.00428748
Scly	0.00496165	-0.00622281
Espnl	-0.000199319	-0.000151004
Dcaf6	0.00472301	-0.0349851
Klhl30	8.61898e-05	0.000253396
Cr2	0.000408696	0.000682784
Mpc2	0.0832494	0.00416091
Erfe	-0.000184489	-0.000232372
Kansl3	0.0203663	-0.00989613
Optc	0.00149139	-0.000266834
Fer1l5	0.000850703	0.000769361
Prelp	0.00262147	0.000232708
Ilkap	0.0114304	-0.0184433
Hes6	0.00473024	-0.000778269
Lman2l	0.0255668	-0.0251045
Cnnm4	0.00454713	-0.00143094
Per2	0.0172482	-0.00281148
Traf3ip1	0.000408605	-0.00391852
Cnnm3	0.0125567	-0.00717457
Asb1	0.00191469	-0.00546013
Twist2	0.00161571	-0.00184337
Adcy10	0.00135117	0.00239349
Zdbf2	0.032998	-0.0210804
Ankrd23	-0.000780461	-0.000922932
Gm42417	0.000213714	0.000115302
Myog	7.75695e-05	3.62999e-05
Ankrd39	0.00844507	-0.00221017
Mpzl1	0.00720449	-0.00626242
Hdac4	0.0268179	-0.0154608
Rcsd1	-0.000614275	-3.72943e-05
Ppfia4	-0.0070757	-0.0163341
Ndufa10	0.0434195	-0.00961822
Creg1	0.0400865	0.0230592
Tmem183a	0.0122781	-0.00280058
Or6b2	-4.72302e-05	-1.65319e-05
Mgat4f	-7.4656e-05	-3.17585e-05
Or6b2b	0	0
Or6b3	-2.24363e-05	2.61059e-05
Or9s23	0	0
Sema4c	0.00149946	-0.00202327
Or9s27	0	0
Or9s15	2.82958e-05	0
Or9s14	4.50116e-05	0
Or9s13	1.73896e-05	0
Cops9	0.00157718	-0.0256404
Cyb5r1	0.0103981	0.000682071
Otos	-6.07339e-05	0.000269505
Fam178b	4.93205e-05	1.29506e-05
Cox5b	0.046033	-0.0397672
Gpc1	-0.0192415	-0.0179405
Adipor1	0.0128528	-0.00725792
Actr1b	0.00315151	-0.0081411
4933424G06Rik	0.00221301	0.00084367
Ankmy1	0.00174304	-0.000447966
Cd247	-0.00472237	0.000315664
Dusp28	0.00466524	-0.00188004
Klhl12	0.0148626	-0.00115421
Rabif	0.00452336	-0.0062394
Zap70	-0.00206275	-0.00238871
Mgat4e	0.000149323	0.000140332
Rnpepl1	0.00861197	-0.00818475
Capn10	0.0137419	-0.00436588
Gpr35	-0.00269426	-0.00254207
Tmem131	0.0249325	-0.00763953
Aqp12	-8.27578e-05	6.55776e-05
Kdm5b	0.0391094	-0.0329427
Syt2	0.00793946	0.00474277
Klf7	0.00923464	-0.0163617
Vwa3b	0.00254105	0.00114228
Cnga3	0.00183742	-0.00170342
Ppp1r12b	-0.000112355	-0.0379548
Ube2t	-0.000458202	-0.000681639
Lgr6	0.00183972	0.00209122
Creb1	0.0182448	-0.0329138
Mettl21a	0.0102001	-0.00112095
Ccnyl1	0.0158668	-0.0209842
Fzd5	-0.00111049	0.000184823
Pou2f1	-0.012473	-0.0414637
Plekhm3	0.0280122	-0.0209611
Elf3	0.000164413	3.09456e-06
Dusp27	-0.000379753	0.000800528
Gpa33	0.000141199	0.000146636
Rnpep	0.00251392	-0.00508955
Timm17a	0.0389558	-0.0122247
Mael	-5.71955e-05	-4.85205e-05
Lmod1	3.7825e-05	-0.000192369
Shisa4	0.0234499	0.0114996
Kif1a	-0.00617117	-0.0520449
Agxt	-4.83941e-05	-4.83941e-05
Mab21l4	0.000171402	0.000179417
Crocc2	0.00080259	-0.000728098
Ipo9	0.0125761	-0.0242303
Ildr2	0.00282049	-0.0115293
Tada1	0.00038407	-0.014112
Sned1	0.00169642	-0.00148131
Pogk	0.00334872	-0.00633487
Gm4846	6.78728e-05	0.000135642
Mterf4	0.007993	0.000403408
Gm4847	-9.04308e-05	-8.20595e-05
Pask	0.000345372	-0.00410569
Fmo9	-0.000117536	-0.000150563
Pth2r	-0.00311103	0.000580654
Fam78b	0.0135292	-0.0168921
Crygf	0	0
Ppp1r7	0.0174594	-0.0154224
Nav1	0.0289279	-0.00861901
Csrp1	0.00041651	-0.00433235
Phlda3	0.0100871	-0.00488998
Uck2	0.00283085	-0.010968
Inpp4a	0.00901174	-0.0411238
Coa5	0.00276787	-0.00339578
Ano7	0.00166425	0.000814085
Tmco1	0.0573946	0.0212407
Aldh9a1	0.00497774	0.00344925
Unc50	0.0723687	0.00954652
Mgst3	0.0407562	0.00560287
Lrrc52	0.000217333	7.98256e-05
Tnni1	0.00049648	0.000233523
Lad1	0.000117837	0.000113513
Rxrg	0.00516412	-0.00995291
Lmx1a	0.00304786	-0.000950359
Mgat4a	0.00571543	-0.0255557
Cracdl	0.0106278	-0.0365702
Pbx1	0.0185026	-0.0444257
Map2	0.0082829	-0.0452595
Nuf2	0.000438435	0.000108438
Rgs5	0.00141041	-0.000785692
Rgs4	0.00378902	-0.0108042
Ccdc190	0.000491686	0.000807084
Hsd17b7	-0.00438875	-0.00100484
Farp2	0.00690345	-0.0115023
Tsga10	-0.0264294	-0.0295571
Ddr2	0.00109797	-0.000509399
Lipt1	0.00197028	-0.00228069
Stk25	0.00345862	-0.0245189
Mitd1	0.00840779	-0.00169118
Bok	-0.000590604	-0.00380261
Unc80	-0.0132085	-0.0303076
Mrpl30	0.0102805	-0.0150931
Thap4	0.00322826	-0.00594747
Lyg2	-0.000184743	-9.02848e-05
Lyg1	0.000108441	2.89052e-05
Rpe	0.00960258	-0.00947665
Uap1	0.0130706	-0.00475217
Atg4b	-0.00248268	-0.018133
Dtymk	-0.00554039	-0.00968698
Txndc9	0.0208365	-0.0104592
Uhmk1	-0.0032215	-0.0224463
Sh2d1b2	7.25866e-05	0.000154038
Kansl1l	0.0276521	0.000923991
Ing5	0.0050673	-1.89617e-06
Sh2d1b1	0.000183939	7.16404e-05
Gm7694	-0.00196215	-0.000248825
Eif5b	0.0190478	-0.00987527
Acadl	0.00552226	-0.000195352
D2hgdh	-0.000107944	-0.00479886
Gal3st2	-1.63987e-05	-8.53356e-05
Gal3st2b	3.33474e-05	1.35322e-05
Myl1	0.00111982	-0.000128627
Gal3st2c	0.000136421	-7.62901e-05
Rev1	0.0174479	-0.0290614
Neu4	0.000436113	8.39669e-05
Nos1ap	-0.0102202	-0.0283426
Pdcd1	7.65049e-05	-0.000302484
Spata46	0.00150061	0.000369882
Olfml2b	-0.000158635	-0.000285288
Fam174a	0.070743	-0.000329196
Atf6	0.027445	-0.0241827
St8sia4	0.00750476	-0.0187563
Lancl1	0.010581	-0.00237289
Dusp12	0.0244978	-0.00844967
Aff3	0.0120325	-0.0195444
Gm26620	-0.000242445	0.000948857
Slco4c1	-0.00627484	-0.010516
Fcrlb	0.000263079	-0.000125282
Cps1	0.000492244	-0.000216302
Tnnt2	-6.794e-05	-0.00169348
Fcrla	0.000714359	-0.00154826
Slco6c1	-0.000404311	-0.000988095
Macir	0.000767767	-0.0176575
Pkp1	0.000683318	0.000353422
Pdcl3	0.00781434	-0.00622895
Erbb4	-0.00144005	-0.00782311
Fcgr2b	0.00211845	-0.00120991
Fcgr4	1.05969e-05	-0.0001356
Npas2	-0.0188188	-0.0299323
Igfn1	0.000323315	8.1546e-07
Fcgr3	0.00264072	-0.00091144
Ikzf2	0.0104047	-0.0229798
Tmem9	0.034857	0.0155234
Rpl31	0.00895345	-0.0811038
Ppip5k2	0.0322788	-0.0139933
Cfap126	0.000664814	-0.00138216
Spag16	0.0099426	0.00272962
Sdhc	0.0127107	-0.0109156
Vwc2l	-0.0164381	-0.0149878
Gin1	0.00280699	-0.00778773
Tbc1d8	0.0163911	-0.0306317
Bard1	0.00205571	-0.000486309
Cnot11	0.00646252	-0.00613128
Mpz	0.000423669	0.000151808
Pcp4l1	0.00329344	-0.0202998
Abca12	1.23555e-05	8.58812e-05
Pam	0.0535007	0.0474526
Atic	0.00728798	-0.0145606
Nr1i3	-0.00155045	-0.0017739
Slco6d1	0.000174758	0.000114545
Tomm40l	0.00161253	-0.00468126
Cntnap5b	-0.0231987	0.00217998
Apoa2	0.00591262	0.00215356
Fcer1g	0.00588583	-0.00131458
Cdh20	-0.00172684	0.00786045
Ndufs2	0.0290069	-0.0282293
Rnf152	-0.00573194	-0.00779475
Adamts4	0.000857892	0.000482074
Pign	0.0105052	-0.0183046
Ddx59	0.00204366	-0.00149935
Kif14	-0.000136237	0.000305306
Zfp281	0.0033415	-0.00330929
Nr5a2	0.00145334	-0.000171544
Relch	0.017104	-0.0307822
Tnfrsf11a	-0.00678648	-0.00178073
Xkr4	-0.0463228	-0.0161126
Rp1	-0.000138853	1.4351e-05
Il1r1	0.00370714	-0.00207273
Sox17	0.000251569	-0.000258317
Zcchc2	0.007526	-0.0153975
Il1rl2	0.000699613	-0.000498895
Phlpp1	0.016333	-0.0122192
Bcl2	0.0166333	-5.78165e-06
Mrpl15	0.013997	-0.020627
Kdsr	0.00968577	-0.00608739
Il1rl1	3.71387e-05	0.000235644
Vps4b	0.0139174	-0.00865638
Serpinb5	-0.000261359	-0.000142459
Il18r1	0.000178911	-0.000124451
Serpinb12	-4.26958e-05	1.04033e-05
Ptprc	0.00442327	-0.00195449
Serpinb13	-2.89173e-05	-5.86269e-05
Il18rap	0.000368747	1.87789e-05
Serpinb3a	6.26262e-05	5.77453e-05
Slc9a4	-0.000159557	-0.000208301
Serpinb3d	0	0
Atp6v1g3	0.00014342	1.09273e-05
Lypla1	0.00273893	0.00095712
Serpinb3b	0.000145174	0.000260812
Gm37988	-0.000774378	-0.00178989
Serpinb3c	2.18717e-05	-9.42866e-06
Nek7	0.0193953	-0.000685453
Serpinb11	0.000437814	0.000436113
Tmem182	-4.49085e-05	0.000185802
Tcea1	0.0186255	-0.0100721
Serpinb7	-0.000309458	-0.000193832
Fn1	0.00509217	-0.000550348
Rgs20	0.0129987	-0.0348998
Pou3f3	0.0019939	-0.00918563
Lhx9	-0.00778688	0.00245479
Mreg	0.00277743	-0.00219211
2310009B15Rik	0.00672448	-0.00414053
Serpinb8	3.38245e-07	6.70079e-05
Mrps9	0.011446	-0.00797319
Pecr	0.0029492	0.000602983
Gpr45	0.0112398	-0.0226725
Tmem169	0.0151687	-0.00902909
Xrcc5	0.00869326	-0.00826503
Marchf4	0.00403717	-0.0173354
Atp6v1h	0.0545815	-0.0269877
Tgfbrap1	0.0017511	-0.0131717
AI597479	0.000688016	-0.00530051
Slamf7	0.00046916	-5.01837e-05
Oprk1	-0.00318046	-0.0108954
Npbwr1	-0.000616461	-0.00161498
Fhl2	0.00335363	-0.00212271
Cd48	0.00301634	-0.000374245
Dennd1b	0.0250654	-0.0188531
Nck2	0.0126817	-0.00773153
Ecrg4	0.00201439	-0.000845055
Slamf1	-0.00100447	-0.00119676
Smarcal1	0.00861886	-0.0122715
Crb1	0.00103707	0.00216785
Rb1cc1	0.0355831	-0.029185
Zbtb41	0.00450301	-0.0252089
Ankar	9.62684e-05	0.000258804
Alkal1	-0.000269757	-0.000198186
Rpl37a	0.0244244	-0.083855
Igfbp2	0.00449958	0.000196951
Igfbp5	0.0159728	0.00112642
Tnp1	-6.18408e-05	-6.18408e-05
Aspm	0.00117018	-0.000536331
F13b	-0.000212699	-0.00013158
Cfhr1	0.00025421	6.10938e-05
Cfhr4	-0.000672889	-0.000697855
Cfhr2	-3.19773e-05	0.000163735
Tns1	0.00259116	-0.00243708
Cfh	0.00659308	-0.000538403
Rufy4	0.00165263	0.000177744
Cxcr2	-0.000135699	-0.000302829
Cxcr1	0	0
Kcnt2	-0.040585	-0.035562
St18	0.0137586	0.00669198
Atp1a4	-2.83541e-05	0.000375029
Cdc73	0.00992203	-0.0502082
Arpc2	0.0406997	-0.0360914
B3galt2	0.0186836	0.00038442
Gpbar1	5.19454e-05	0
Igsf8	0.0576569	0.0205169
Aamp	0.0127909	-0.0184235
Glrx2	0.0116198	-0.0170441
Ro60	0.0185808	-0.0197453
Atp1a2	-0.0158634	0.00261417
Kcnj9	-0.000385433	0.00234425
Kcnj10	-0.0106897	-0.00191672
Pigm	0.0028809	-0.00147306
Slamf9	-3.90151e-05	5.20434e-05
Pnkd	0.0303009	-0.0127965
Uchl5	0.011502	-0.0166097
Rgs2	0.0299582	-0.0118605
Rgs13	2.07098e-05	-0.000282616
Tmbim1	0.00638623	0.00159817
Igsf9	0.000551388	-0.00961325
Rgs1	0.000582259	-3.89119e-05
Rgs21	-0.00033511	-0.000361323
Tagln2	0.00268445	-0.000761771
Rgs18	-5.31275e-05	-0.000338462
Brinp3	-0.000663042	0.00260735
Cfap45	0.00225095	-0.000820737
Vsig8	0.00183232	0.00209293
Slamf8	-0.000129158	-0.000222932
Fcrl6	-0.000234934	-0.000132927
Dusp23	0.0039198	0.00111528
Crp	0.000522614	0.000284198
Apcs	-2.51119e-07	2.7356e-05
Or10j5	-9.93309e-05	-7.68884e-05
Or10j27	-0.000137494	-7.74615e-05
Or10j7	-0.000153909	-5.1244e-05
Pla2g4a	0.00325995	0.000436046
Or10j3	2.65142e-05	-0.000140389
Or10j3b	3.68606e-05	0.000100474
Fcer1a	-4.9918e-05	0.000104793
Or10j2	6.02802e-05	0.000260688
Mptx2	2.31247e-05	-4.35257e-05
Ackr1	-0.00651302	-0.00920068
Ptgs2	0.00036011	-0.000794801
Pdc	3.00013e-05	-1.10051e-05
Usp37	0.020935	-0.0145684
Cadm3	-0.00883013	-0.0210917
Cnot9	0.010635	-0.0065261
Aim2	0.00356209	-0.00681825
Ifi206	-2.18707e-05	-0.000256942
Ifi214	4.11419e-05	-3.4948e-06
Ifi213	0.00111315	0.000200796
Ifi209	0.000537804	-0.00022511
Ifi208	0.000354531	-3.61145e-05
Ifi207	0.000668472	-7.57897e-05
Ifi204	0.00152461	0.00017504
Mndal	0.00349365	-0.000559147
Odr4	0.0187183	-0.0126727
Ifi211	0.000277512	0.000133619
Plcd4	0.00514397	-0.00129073
Ifi203	0.00201784	9.53201e-05
Ifi202b	8.04202e-05	-3.37982e-05
Ifi205	0.000102762	1.71831e-05
Or10aa1	-2.94712e-05	1.37358e-06
Or10aa3	4.1613e-05	0
Or6n2	4.89074e-05	0
Or6n1	0	0
Or6k14	0	0
Or6k6	4.18853e-05	0
Or6k4	0	0
Or6k8-ps1	0	0
Or6k2	-6.08945e-05	-0.000161785
Zfp142	0.00288947	-0.00932606
Tpr	0.0728136	-0.00619018
Spta1	-8.48185e-05	-0.000213346
Bcs1l	-0.00901766	-0.000411846
Or10z1	0	0
Mptx1	-2.212e-05	-2.212e-05
Or10x1	-2.93961e-05	1.04392e-06
Or10x4	0	0
Or6p1	-0.000209888	-0.000280928
Or6y1	-9.00357e-05	1.60735e-05
Fmn2	0.0101327	-0.0373366
Grem2	0.00106898	-0.00192867
Rnf25	0.0375369	0.0224391
Prg4	0.00451657	-0.00207962
Rgs7	-0.00499403	0.00521255
Fh1	0.024213	-0.00692889
Kmo	0.00487672	0.00255393
Opn3	0.00117582	0.00238156
Stk36	-0.00080445	-0.00477943
Chml	-0.00218936	-0.0048041
Hmcn1	0.0157717	0.00293838
Ttll4	0.00964144	-0.0128659
Cyp27a1	0.00403014	0.00140946
Wdr64	-0.000149568	0.00094376
Prkag3	0.000140715	0.000210574
Wnt6	0.000668334	6.2922e-05
Wnt10a	0.00103966	0.000454969
Zfand2b	-0.00687092	-0.00486287
Abcb6	0.00151357	-0.0030143
Atg9a	0.00923023	-0.00744365
Ankzf1	0.00531785	-0.000216976
Glb1l	0.00123589	-0.000617672
Stk16	0.0074707	-0.00514392
Tuba4a	0.0234485	-0.0325175
A630095N17Rik	0.000381873	-9.83803e-05
Dnajb2	0.00499402	-0.0157929
Ptprn	0.0207198	-0.00864559
Resp18	0.204451	0.157297
Dnpep	0.00303534	-0.00611642
Des	-8.4611e-05	-8.59628e-05
Speg	0.00539188	-0.0220803
Dbi	-0.0588718	-0.0480112
3110009E18Rik	0.00231322	-0.0021446
Steap3	0.000927256	-0.000905627
C1ql2	0.0094293	0.00355676
Marco	-1.81976e-05	0.000119418
Cd84	0.000983157	-0.000791046
Slamf6	0.000400912	-0.000343479
B4galt3	0.0135447	0.000477068
Ppox	0.00191438	-0.00220134
Ufc1	0.0226374	-0.0118793
Dedd	0.00346416	-0.0140955
Nit1	0.0035467	-0.00878614
Pfdn2	0.00388744	-0.0291103
Klhdc9	-0.00077478	-3.4323e-05
Nectin4	0.000795625	0.00128939
Arhgap30	0.000597044	-0.000359582
Usf1	-0.000256173	-0.00909314
Tstd1	0.00062457	-0.00103582
F11r	0.00153402	0.000848697
Usp21	0.0118045	-0.00252366
Capn8	0.000186723	0.00011262
Ccdc185	0	0
Susd4	0.01747	-0.0212681
Tlr5	4.31083e-05	-6.91643e-05
Disp1	-0.0012809	-0.010358
Brox	0.0192525	-0.0126739
Aida	0.0137119	-0.0138888
Hhipl2	-0.000356115	-0.000551657
Mia3	0.0809337	0.0149574
Cdk5r2	0.0014974	-0.0112638
Fev	8.99694e-05	-0.000148284
Cryba2	0.000978273	-7.86652e-05
Cfap65	0.000262056	-0.00217938
Ihh	0.000511613	0.000263831
Nhej1	-0.0010066	-0.000591245
Slc23a3	-0.000196275	-7.42787e-05
Cnppd1	0.00356772	-0.00466701
Retreg2	0.0369133	-0.0105529
Taf1a	0.00796947	-0.00139444
Rd3	0.000384094	-4.734e-05
Traf5	0.0019184	-0.00679634
Chpf	0.00392975	-0.0034449
Obsl1	0.0029144	-0.00698776
Tmem198	0.00314643	-0.000170138
Inha	0.00434469	-0.0129704
Stk11ip	0.00176767	0.00286726
Slc4a3	0.0179996	-0.0016503
Rims1	-0.0401831	-0.0102947
Slc40a1	0.00147492	-0.00136056
Serpinb2	-5.41415e-05	-2.50834e-05
Tdrd5	0.00433437	0.00391004
Nphs2	5.59359e-05	-7.31081e-05
Axdnd1	-0.00133301	-0.00108973
Gm2000	-0.00476475	-0.010819
Soat1	0.00740739	-0.00280125
Wdr75	0.0127746	-0.0152916
Gm28040	5.4066e-05	8.66892e-05
Gm28040-1	-0.000505064	-0.000477132
Ren1	-1.90821e-05	7.15568e-05
Etnk2	-0.000734441	-0.000997424
Sox13	-0.00118838	-0.00319891
Spata3	-0.000116107	1.88646e-05
2810459M11Rik	0.00207203	0.00099402
Psmd1	0.0445548	-0.0141836
Htr2b	-0.00384034	-0.000667982
Gm21972	0.000482485	-0.00805282
Armc9	-0.00217599	-0.0271449
B3gnt7	-8.83406e-05	0.000193195
Lonrf2	0.020773	-0.0343155
Chst10	0.0212744	-0.0086305
Nms	0.00106719	-0.0021096
Utp25	0.00408103	-0.0066851
A130010J15Rik	0.00147294	-0.00149575
Traf3ip3	0.00226258	0.000586862
Gm47985	0	0
Gm8947	2.06717e-05	0
Ivns1abp	0.0138373	-0.0441966
Swt1	0.0180328	-0.039432
Trmt1l	0.0118529	-0.0353744
Rnf2	0.0226062	-0.00729685
Fcmr	-0.000439149	-0.000314572
Il24	8.5909e-05	1.46624e-05
Il20	4.7571e-05	6.23476e-05
Il19	-7.30504e-05	-4.27522e-05
Ndufs1	0.0313196	-0.0194117
Eef1b2	0.100598	-0.0060218
Gpr1	0.00384955	0.00179615
Ino80d	0.00141916	-0.0223177
Mroh3	0.000260012	0.000159275
Gpr25	0.000182729	2.70892e-05
Kif21b	0.0110131	-0.0147307
Slc11a1	0.000407916	-4.68791e-05
Ctdsp1	0.00146277	-0.00113779
Vil1	-0.000151259	0.00078059
Catip	0.0017972	0.00105789
Slc45a3	5.7295e-05	4.8001e-05
Elk4	0.0116806	-0.00670605
Mfsd4a	0.0146275	0.00517872
Cdk18	0.00557253	-0.00173279
Gm29695	-0.000400791	0.00184288
Klhdc8a	0.00331064	-0.00420753
Tmcc2	-0.00436378	-0.0110113
Lin9	0.000603415	-0.00504441
Mixl1	7.00817e-05	6.27359e-05
Acbd3	0.0246839	-0.0175383
Mettl18	0.0020071	0.000570221
Sele	5.0524e-05	-2.01652e-05
Sell	-0.000455244	-0.000393563
Selp	0.00030411	0.000153245
Fmod	0.00111307	0.000601869
Chit1	0.000345212	-6.07019e-06
Chil1	0.000562162	6.56615e-05
Mybph	-0.000284747	-0.000434524
Adora1	-0.00531134	-0.00351799
Nhlh1	-6.23734e-05	-1.40577e-05
Ncstn	0.0113622	-0.00588048
Copa	0.0406187	-0.0255236
Pex19	0.00908075	-0.00319143
Dcaf8	0.0302895	-0.0255821
Pea15a	0.0122046	-0.0119082
Casq1	-0.00222047	2.64505e-05
Vangl2	-0.0072292	-0.00617444
Ptprv	-0.000543399	-0.00415028
Ptpn7	-0.000252448	-0.000870857
Arl8a	0.038376	-0.015751
Gpr37l1	-0.00416579	0.00707559
Slc9a2	0.000703353	-0.00381083
Serpinb10	-6.01544e-05	-9.35209e-05
Mlph	0.000212143	0.000371528
Prlh	0.00143622	0.00160005
Rab17	7.14904e-05	-6.18079e-05
Phf3	0.0624903	-0.0454182
Ptp4a1	0.00236124	-0.00189718
Ptp4a1-1	-0.000157994	-0.000109325
Gm5698	-3.12311e-05	-3.12311e-05
Lgsn	-6.81185e-05	6.35795e-05
Dnaaf6	0	0
Alyref2	0.00342811	-0.00192083
Itln1	-1.36488e-05	-0.000127093
Cd244a	0.000419494	-0.000210069
Ly9	0.00014246	4.61294e-05
4931428L18Rik	7.23661e-06	0.00034344
Gm6489	0	0
Btg2	0.0248446	-0.00181795
Nuak2	0.001038	-0.000392633
Mfsd9	-0.000770626	-0.00118154
Golt1a	3.57657e-05	0.000238224
Kiss1	0	0
Irf6	0.000951698	-5.0196e-06
Ascl5	0	3.19358e-05
Cacna1s	1.53414e-05	-0.000254342
Camsap2	0.0133065	-0.0409748
Inava	0.000633145	0.000464893
Lemd1	0.00151607	0.00781962
Gm47995	0	0
3110040M04Rik	0	0
Gm47996	0	0
Hdlbp	0.0169961	-0.0339379
Septin2	0.00337347	-0.00977439
Septin2-1	0	0
1700019A02Rik	-0.00219534	-0.00214098
Pms1	-0.00281227	-0.010665
Ormdl1	0.00646105	-0.00277392
Gm28778	0.000372317	-0.00101111
Osgepl1	0.00726185	-0.00237883
Gm28551	-0.000303354	-0.00480514
Asnsd1	-0.00171578	-0.0032196
Gm50478	0	0
Akr1cl	-0.000652863	-0.000961628
Cryge	0.000194481	0.00038059
Crygd	-3.86813e-06	-4.67747e-06
Crygc	5.34415e-05	5.85282e-05
Crygb	7.26453e-05	-5.81576e-06
Cryga	0.000263199	-0.000308179
D630023F18Rik	0.00236091	-0.00287031
Idh1	0.00386185	-0.0103543
Pikfyve	0.010796	-0.0236849
Adam23	0.0119616	-0.0312346
Gm39653	0.000687874	-0.000325914
Dytn	-0.000298896	-0.000269957
Mdh1b	-0.00106351	-0.000954494
Fastkd2	0.00109915	-0.0121695
Rnf149	0.02417	-0.0106378
Creg2	0.0185029	-0.00348238
Rfx8	0.000433234	0.000248413
Map4k4	0.0281479	-0.0115264
Il1r2	0.001416	0.000873174
Gm28845	0.000396584	1.83763e-05
B020011L13Rik	8.02009e-05	-0.000174258
Gm7145	-0.000140916	-0.000141629
Snrpe	0.0220838	-0.013813
Zc3h11a	-0.00839602	-0.0240247
Zbed6	0.0281395	-0.0117633
Lax1	0.000374159	-0.00045868
Atp2b4	0.04055	-0.0291182
Terf1	0.0178031	-0.0192512
Sbspon	-0.00124526	-0.00242737
4930444P10Rik	-0.00402413	-0.00321658
Rpl7	0.0683092	-0.054167
Rdh10	0.00235886	-0.012286
Stau2	-0.00892627	-0.0289836
Atp5e	0.0176813	-0.040754
Or5d43	-9.84092e-05	-0.000118912
Or5d44	0	0
Or5d45	0.00011251	4.22699e-05
Rspo4	-8.09941e-05	9.64368e-05
Or5d46	0	1.00135e-05
Rtf1	0.0175169	-0.023205
Or5d3	0	0
Gcg	0.000173457	0.000167243
Or4p7	-3.94558e-06	-8.28928e-07
Prelid3b	0.00838317	0.000374235
Itpka	0.00734882	-0.00706645
Surf2	0.00036855	-0.00523865
Angpt4	-0.00116973	-0.000509731
Or4p18	0.000102125	0
Zfp831	0.00433952	-0.00817896
Or4p19	-3.52035e-05	-3.52035e-05
Or4p20	5.13191e-05	0
Edn3	0.00127495	0.000502795
Or4p21	0	0
Surf4	0.00740257	-0.00327056
Or4c31	9.88075e-05	0.000158892
Gm14444	0.000101065	-0.000648049
Fam110a	0.00148003	-0.00149218
Or4p22	4.23348e-05	0
Or4c99	0	4.31351e-05
Gm14393	-0.000986795	-0.0016294
Fam171a1	-0.00594303	-0.0432215
Or4c100	0.000113203	0
Gm14399	0.00769635	-0.0148068
Stkld1	0.000248395	6.49041e-05
Gm14443	-0.0055479	-0.0159777
Slc52a3	-0.000200991	-8.10062e-05
Scrt2	0.00216375	-0.000713756
Gm14391	0.0039855	-0.00124004
Srxn1	0.00733298	-0.00696383
Tcf15	-0.00011966	-0.000506854
Gm14440	0	0
Or4a27	0	0
Rexo4	0.00855698	-0.00850274
Nmt2	-0.000483453	-0.0329039
Or4p23	-5.05382e-05	-4.07633e-05
Rpp38	-0.000809077	-0.004658
Or4c104	0	0
Or4a67	-3.0407e-05	-1.9858e-06
Acbd7	0.000141363	0.00013132
Or4c11b	0	0
Or4c105	0.000163992	-8.0466e-06
Or4c11c	7.55572e-05	0
Or4c106	-9.2207e-05	0.000132058
Or4c11	0	4.72612e-05
Olah	0.000879668	0.000204574
Adamts13	-0.00024942	-0.000276192
Or4p8	-4.08106e-05	1.59051e-05
Or4c29	0.000208755	0.000245676
Csnk2a1	0.0356274	-0.0331821
Or4c15	-0.000159616	6.85641e-05
Or4c107	-3.83647e-05	-3.83647e-05
Or4c108	-7.38901e-06	-3.51466e-05
Meig1	0.00138068	-0.000449277
Or4c109	-7.69121e-05	-7.69121e-05
Tbc1d20	0.00541468	-0.0128953
Or4c110	-2.47996e-05	-2.47996e-05
Gm2004	-5.93294e-05	-5.93294e-05
Or4c111	0	3.69866e-05
2210418O10Rik	-0.000153626	-0.000174933
Gm11009	0	4.83076e-05
Or4c112	9.43564e-06	2.06172e-05
Zfp968-ps	-0.000108019	3.10462e-05
Fap	-0.000967012	-0.000847705
Gm14434	4.10583e-05	0
Cacfd1	0.0195601	-0.0027184
Or4c113	0	0
Zfp967	-1.06744e-05	-2.33148e-05
Ltk	-0.00181487	-0.00543406
Or4c114	7.10185e-05	8.12813e-05
Or4c115	-0.000535155	-0.000224535
Gm14308	0.000604541	-0.000503162
Rbck1	7.61598e-05	-0.0137775
Zfp973	-0.00716161	-0.00586575
Or4c116	-7.8204e-05	-7.8204e-05
Gm14305	-0.00082032	-0.00669209
Trib3	0.000176047	-0.0006211
Gm14295	0.00189943	-0.003461
Gm14408	4.47358e-05	-6.11842e-05
Or4c117	0	0
Nrsn2	0.174932	0.0408829
Slc2a6	-0.00319303	0.000384357
Sox12	0.0101727	-0.0111564
Gm14296	-0.00533964	-0.00795075
Zcchc3	0.00475198	-0.00157401
Gm13398	-7.00628e-05	-1.24585e-05
Gm14419	0.000304555	-0.00182263
Gm14401	-0.000649591	-0.000182522
Mymk	0.000435482	0.000502547
6820408C15Rik	0.00242463	-0.00023761
Gm14410	0.00211427	-0.0142899
Gm14409	0.000311117	-9.15664e-05
Defb23	-0.000305771	-0.00030404
Gm14412	-0.002933	-0.00202033
Defb20	-8.47713e-05	-6.22525e-05
Ifih1	0.00408608	0.00015837
Gm14418	-0.000680394	-0.00211929
Defb22	0	0
Defb26	0	0
Defb28	3.57232e-05	0
Zfp970	-0.000763426	-0.00424622
Defb29	0	0
Gm14403	-0.00345713	-0.00404251
Adamtsl2	-0.000106771	-0.000306904
Gm17416	3.81189e-05	1.1683e-05
Gm14406	-0.000546	-0.000541384
Defb21	0	0
Fam163b	0.00443009	-0.00300746
Defb19	-7.51051e-05	0.000178583
Gca	-0.00126534	-0.00370416
Or4c124	0	0
Defb45	-5.18476e-06	-1.80519e-05
Defb36	0	0.000108189
Or4c125	0	0
Defb25	-4.15822e-05	-4.42161e-05
Or4a15	0	0
Rem1	0.000198848	1.32888e-05
Dbh	-0.000132864	-1.17019e-06
Dclre1c	0.0020472	-0.0116756
Or4a39	-9.82947e-05	-1.0099e-05
Kcnh7	-0.0299481	0.0237694
Or4a2	0	0
Or4a68	0	0
Or4a69	0	0
Or4a70	0	0
Fign	-0.0168977	0.00267595
Or4a71	0	0
Suv39h2	0.00188961	-0.00342828
Or4a72	0	0
Or4a73	-4.77088e-05	-3.75541e-05
Or4a74	0.000167777	0.000213832
Or4a75	0	0
Or4a76	5.6704e-05	0
Or4a77	0.000437163	0.000123574
Sardh	-0.000171562	-0.000675282
Or4a78	0	0
Hspa14	0.0111628	-0.00847988
Or4a79	-6.26575e-05	-2.90533e-05
Or4a80	-4.05276e-06	9.136e-05
Grb14	-0.0125478	-0.0068118
Gm45902	0.00268767	0.000706045
Or4a81	-0.000368327	-0.000331611
Or4c12b	0	4.75092e-05
Cdnf	0.00016348	-0.000143807
Or4a47	0.000823928	-0.000254191
Or4c58	5.82554e-05	6.65334e-05
Or4c10b	0	0
Or4c10	0	4.04209e-05
Or4c12	8.05191e-05	-2.73902e-05
Fam107b	7.89259e-05	-0.0027838
Or4c35	0.000105978	6.2499e-06
Vav2	0.00482973	-0.00109262
Brd3os	0.00259687	-0.000282154
Rpap1	-0.00121008	-0.00584343
H13	0.0330065	-0.00891385
Mcts2	0.00344459	-0.000141643
Id1	0.00183128	-0.00138
Cox4i2	0.000100288	0.000240269
Bcl2l1	0.0138206	-0.00832693
Phactr3	0.00802678	-0.0151155
Olfr1565	0	0
Tyro3	-0.000275008	-0.014155
Cobll1	0.0104203	-0.00335499
Sycp2	-0.00349236	-0.00210772
Ppp1r3d	-0.000907516	-0.00398924
Fam217b	-0.0054865	-0.0123237
Cdh26	0.000464286	4.75252e-05
Tpx2	0.000135763	-5.99679e-06
Brd3	0.00853939	-0.0150121
Mylk2	0	9.44164e-05
Foxs1	6.33612e-05	-7.71583e-05
Cdh4	-0.00549394	-0.0105094
Slc38a11	-0.00186782	-0.00430028
Dusp15	0.00501743	0.00706205
Wdr5	0.0152659	-0.00320861
Taf4	-0.00299205	-0.0168455
Scn3a	0.0302916	-0.0263052
Lsm14b	0.0015987	-0.0111467
Psma7	0.0452583	-0.0156009
Rxra	0.000638917	-0.0042025
Ss18l1	0.00610897	-0.00964518
Mtg2	0.00780925	-0.00786993
Ttll9	0.00116071	-0.00271508
Frmd4a	-0.0619075	0.00470662
Nup160	0.0181743	-0.00923421
Pdrg1	0.00776131	0.00253791
Xkr7	0.00358683	-0.000812916
Scn2a	0.0183113	-0.027819
Mga	0.00813365	-0.0478927
Col5a1	0.0011225	-0.000477807
Ccm2l	0.000502036	-0.000342997
Prpf18	0.00676095	-0.0189255
Fnbp4	0.0159471	-0.0118611
Fcnb	-9.74942e-05	7.0682e-05
Csrnp3	0.0300217	-0.023488
Bend7	0.0222193	-0.00526023
Galnt3	0.00109741	-0.000175821
Mapkbp1	0.0145326	-0.0166777
Jmjd7	0.000202308	-0.000286584
Sephs1	0.0088255	-0.00605518
Hck	-0.000980314	-0.00172212
Phyh	0.01862	-0.00572267
Olfm1	0.0831137	0.0199043
Gm28042	-0.000315063	-0.000288258
Ppp1r26	-0.000282899	-0.00471011
Pierce1	0.000891426	-0.00121949
Ucma	0.00107033	0.000899511
Mrps2	0.000634752	-0.00217389
Ttc21b	-0.00109872	-0.0127218
Pla2g4b	0.000354315	4.82796e-05
Gbgt1	2.2515e-05	-0.000677243
Sptbn5	-0.000591624	-0.000807596
Slco4a1	-0.0021179	-6.37341e-05
Ehd4	0.00520559	-0.00275795
Ntsr1	-0.0011774	-0.00459868
Mcm10	0.000125045	-4.92474e-05
Mrgbp	0.00267623	-0.00759631
Ogfr	0.00487733	-0.00555283
Optn	0.0114387	-0.00315665
Pla2g4e	-0.00575498	-0.00396
Ccdc3	-0.00149665	-0.000169372
Pla2g4d	0.000160434	-8.1713e-05
Camk1d	0.105043	-0.0117083
Pla2g4f	0.000516757	-0.000732221
Agbl2	0.000523029	-0.000873463
Col9a3	0.0026123	-0.00184915
Cdc123	0.0223249	-0.0212005
Tcfl5	0.00107743	-0.000484243
Nudt5	0.0164951	-0.00772005
Gm13199	0.000670899	2.02274e-05
Ralgds	0.0047269	-0.0135356
Sec61a2	0.0324925	-0.00835061
Mtch2	0.0294474	-0.00866744
Cel	-2.87398e-05	-0.000134394
Dhtkd1	-0.00853604	-0.0103673
Upf2	0.014675	-0.0161271
Gtf3c5	0.00188483	-0.00815641
Proser2	0.00281365	-0.000216728
Scn1a	0.0204184	-0.00301635
Echdc3	0.00269629	-0.000183252
Gfi1b	2.65956e-05	3.2004e-05
1700014B07Rik	8.52064e-06	-3.04025e-05
Dido1	0.0309844	-0.0160191
Gid8	0.00869691	-0.00430381
Slc17a9	0.00168589	-0.00107938
Bhlhe23	0.000782491	0.000323028
Usp6nl	0.0134341	-0.00100888
Vps39	0.0148273	-0.00719307
Ythdf1	0.00872247	-0.0174059
Birc7	-0.000121521	-0.00027317
Nkain4	7.96467e-05	-0.000405051
Scn9a	0.019619	0.00856101
Scn7a	0.00115743	-0.00234943
Tsc1	0.0291395	-0.0210824
Tmem87a	0.0201421	-0.0235609
Spaca9	0.000554915	-0.00101504
Ak8	-0.00127156	-0.00237073
Gtf3c4	0.00129296	-0.008848
Xirp2	0.000887849	0.000558071
Gm21830	0	0
Ddx31	0.0105174	-0.00550637
B3galt1	0.018608	-0.0100031
Barhl1	-0.00098738	-0.00201135
Cfap77	0.000430235	-0.000161894
Ganc	-0.00197714	-0.00384055
Ttf1	0.00508577	-0.00903299
Stk39	0.0194756	-0.0151811
Gm52968	3.14037e-05	0.000121926
4933409G03Rik	9.70064e-05	-4.04764e-05
Setx	0.0373583	-0.0259871
Arfgap1	0.0450327	0.00353977
4932414N04Rik	-0.00090387	-0.000328776
Cers6	0.00139844	-0.0314102
Nostrin	0.000214219	-0.00106595
Ntng2	0.0117273	-0.00593062
Psmc3	0.0204904	-0.0169809
Med27	0.0142656	-0.0157075
Col20a1	0.00167779	0.000297673
Spc25	0.000284273	0.000167188
Chrna4	-0.00339837	0.0043884
Slc39a13	0.00929733	0.000134796
Dnmt3c	0.000247915	0.000104239
G6pc2	0.000104278	-9.80968e-05
Mapre1	0.00556387	-0.0104635
Spi1	0.00128522	-0.00046535
Efcab8	-7.94071e-05	-0.000300637
Sun5	-1.87101e-05	-3.95262e-05
Celf2	0.00371981	-0.0339258
Abcb11	-0.000674276	-0.000672712
Dhrs9	-5.49983e-05	-0.000470225
Bpifb2	7.3877e-05	0.000318171
Bpifb6	3.24901e-05	3.34606e-05
Bpifb3	-0.000138553	-0.000340627
Bpifb4	-3.85317e-05	-1.44473e-05
Bpifa6	4.16849e-05	5.01478e-06
Lrp2	-0.000672134	-0.00127251
Bpifa2	-1.041e-05	-4.39736e-05
Mybpc3	0.000123968	-2.70823e-05
Bpifa3	-4.45236e-05	-6.65942e-05
Bpifa1	0.00316386	0.000222189
Bpifa5	2.42986e-05	-1.30512e-06
Bbs5	0.0181327	-0.013342
Klhl41	-0.0018244	-0.0049795
Bpifb1	0.000338896	9.73989e-06
Bpifb5	8.79903e-05	0.000152287
Itih5	0.00299492	0.00209645
Fastkd1	0.0016658	-0.00675622
Bpifb9a	-0.000234172	-0.000358688
Bpifb9b	0.000231555	0.000120932
Cdk5rap1	0.00328226	8.44076e-05
Snta1	-0.00210476	-0.00784513
Sfmbt2	-0.000831395	-0.0179285
Ppig	0.0228872	-0.0255591
Ccdc173	0.00452638	-0.00153689
Phospho2	0.00293463	-0.0110878
Urm1	0.00611678	-0.00302717
Cbfa2t2	0.0285217	-0.0197811
Klhl23	-0.00146268	-0.00658205
Cercam	0.00294497	-0.00368229
Capn3	0.000106392	-1.52466e-05
Necab3	-0.00071881	-0.0041191
Ssb	0.0676151	-0.0154622
1700003F12Rik	0.00472455	0.00243438
Actl10	1.26683e-05	0.000239111
Prkcq	0.00470512	-0.00390766
Mettl5	0.0117331	-0.00736105
E2f1	-3.26915e-05	0.000471533
Pxmp4	0.00185367	3.26112e-05
Zfp341	0.00391208	-0.00608373
Zfp106	0.0251058	-0.0275211
Chmp4b	0.0239619	-0.0215323
Ubr3	-0.00985205	-0.0137893
Snap23	0.01068	-0.0203567
Myo3b	-0.000734463	-0.00253946
Lrrc57	0.00396186	-0.00474001
Sp5	0.00030838	0.000143186
Haus2	0.00955755	-0.000811126
Erich2	0.000789633	5.86174e-06
Stard9	0.00621124	0.000156566
Gad1	0.0261624	-0.0421
Cdan1	0.00773781	-0.00243294
Itch	0.0197847	-0.0215093
Dynlrb1	0.0240047	-0.0306308
Map1lc3a	0.0364104	-0.0248201
Pigu	0.00651333	-0.00975746
Trp53inp2	0.00235224	-0.0114284
Gorasp2	0.0147741	-0.0167992
Ttbk2	-0.011233	-0.0204425
Tlk1	0.0270148	-0.0205471
Ncoa6	-0.00163698	-0.0374618
Ggt7	0.0187408	-0.00750691
Ubr1	0.00500029	-0.0420464
Pfkfb3	0.00840816	-0.00610322
Tmem62	0.0162633	-0.0114868
Mettl8	-0.00291009	-0.0061146
Rbm17	-9.40561e-05	-0.00814709
Gm17490	2.33776e-05	0
Il2ra	0.000118505	0.000247453
Acss2	-0.00751886	-0.0101919
Gss	0.00232232	-0.00486597
Ccndbp1	0.00937685	-0.00913464
Dcaf17	0.015782	-0.00588635
Myh7b	-0.000312701	-0.00124993
Cybrd1	-4.33531e-06	-0.000439985
Odf2	0.0157678	-0.00563657
Epb42	-0.000309013	-0.000446641
Tgm5	6.94167e-05	-0.000184991
Gle1	0.0156791	-0.00211808
Tgm7	-0.000639013	-0.000485414
Lcmt2	0.000890154	-0.00241075
Kcnq2	-0.00911319	-0.0437474
Il15ra	0.00425473	-0.00536285
Trpc4ap	0.024996	-0.0264397
Eef1a2	0.0208722	-0.0373585
Edem2	0.00606052	-0.00782936
Gm17581	0	4.20758e-05
Procr	-0.000216782	2.10118e-06
Mmp24	0.0128023	-0.0108465
BC029722	0.0106689	-0.00590464
Ppdpf	0.00417712	-0.00910813
Fbh1	0.0100431	-0.0141702
Ptk6	-6.30118e-05	0.00026636
Eif6	0.0135776	-0.00426928
Srms	-0.000511672	-0.000494623
Fndc11	0.000411945	-0.00023629
Adal	0.012487	-0.00851126
Zscan29	0.00441966	-0.00273621
Ankrd16	0.00325248	-0.00815225
Helz2	0.000913454	-0.000487564
Itga8	-0.00131352	-0.0068795
Gmeb2	0.00215964	-0.00823313
Stmn3	0.291051	0.0754359
Tubgcp4	0.0127975	-0.00958249
Mindy3	-0.00828403	-0.0264618
Pter	0.000281648	-0.00173838
C1ql3	0.00610779	0.00870438
Trp53bp1	0.00960153	-0.0407048
Rsu1	0.00282851	-0.0184382
Map1a	0.00967371	-0.0154408
Dync1i2	-0.0248415	-0.0412968
Cubn	0.00013227	0.00178184
Trdmt1	-0.000751421	-0.00773723
Slc25a12	-0.00217432	-0.0443184
Hat1	0.00830387	-0.00926332
Vim	0.00792912	-0.00414752
St8sia6	0.00506584	-0.00264721
Metap1d	0.0116382	-0.0076662
Dlx1	0.00680948	-0.00670067
Dlx2	0.00373429	-0.00307715
Hacd1	-0.00950894	-0.0277964
Stam	0.0100586	-0.0260367
Tmem236	0.000239745	-0.000103658
Mrc1	0.000415845	-0.00010688
Slc39a12	0.000639442	0.00232144
Itga6	0.00761476	0.00407833
Pdk1	0.000492796	-0.0057873
Ppip5k1	-0.0177998	-0.042455
Cacnb2	0.0101186	-0.0275192
Ckmt1	0.0302683	-0.0229293
Strc	0.00104532	0.000428161
Catsper2	-0.00268406	-0.00380584
Rtel1	0.00332595	-0.00506825
Madd	0.0181769	-0.02073
Nsun6	-0.0152993	-0.00320823
Pdia3	0.124791	0.00468683
Ell3	0.000229288	0.0002234
Arl5b	0.0126985	-0.00621997
Serinc4	0.000258171	-0.000920537
Malrd1	4.6527e-05	-0.000196031
Serf2	0.0259418	-0.0155201
Arfrp1	0.011413	-0.00230246
Hypk	0.00471996	-0.0156361
Mfap1b	0.0137353	0.0027518
Nr1h3	-0.000590114	-0.00256644
Mfap1a	0.0217092	0.00159421
Plxdc2	0.0151795	0.0177413
Zgpat	0.0215188	0.000797629
Rapgef4	0.0108835	-0.0265865
Lime1	-0.000234281	0.00037027
Wdr76	0.00130422	-0.00435255
Zbtb46	0.00226538	-0.0121707
Abhd16b	7.82123e-05	0
Nebl	0.0509675	-0.0222321
Acp2	-0.00181958	-0.00859477
Ddb2	-0.0049744	-0.00560889
Map3k20	-0.00061278	-0.00113033
Cdca7	0.000187212	0.000457485
Dnajc1	0.0362724	-0.0347791
Commd3	0.023724	-0.00548223
Tpd52l2	0.0196149	-0.0133802
Sp3	0.0129201	-0.0444953
Gm11084	0.00756764	0.00327494
Rbm39	0.0587672	0.0288423
Phf20	0.0287751	-0.0290103
Scand1	0.0185212	-0.0167517
Pacsin3	-0.000581525	-0.000199446
Bmi1	0.00466139	-0.00533079
Dnajc5	0.0260978	-0.0278541
Spag6	-0.00192095	-0.00113005
Carlr	0.000128837	-8.09738e-05
Frmd5	-0.0122001	-0.0205213
Ola1	0.0226706	-0.0234396
Cnbd2	0.00361541	-0.00442335
Pip4k2a	0.0152152	-0.013957
Sp9	0.00217831	-0.00241326
Cir1	0.0125768	-0.0144219
Sptan1	0.0470822	-0.0310092
Arfgap2	0.01183	0.000194296
Scrn3	-0.000687003	-0.0023649
Armc3	0.000127604	0.000673796
Uckl1	-0.0244311	-0.0257421
Msrb2	0.00337003	-0.00352479
Dync2i2	0.0113993	-0.00411741
Ptf1a	6.59615e-05	0
Golm2	0.0486347	-0.0180284
4921504E06Rik	-0.000146871	-0.000538711
Mageb3	0.000192228	0.000517601
Otud1	-0.00107195	-0.000908122
Cstpp1	0.0202382	-0.0388392
Set	0.0464356	-0.0244226
Zfp512b	0.0136875	-0.00643389
Lrp4	0.00035543	0.00119684
Pkn3	0.000125907	-6.57037e-05
Prpf6	0.0207346	-0.0217497
Zdhhc12	0.0043309	0.00135389
Samd10	0.00808184	-0.00215496
Gm29797	-0.00201855	-0.00253588
Gpr155	0.00123084	-0.0187826
Sox18	0.000411424	-0.000287637
Ctdspl2	0.0109152	-0.0333875
Eif3j1	0.0214946	-0.0173303
Zer1	0.0137763	-0.0213665
Tcea2	-5.41806e-05	-0.00568213
Spg11	-0.00379667	-0.0169107
Wipf1	0.00768817	0.000505596
Patl2	1.27456e-05	-0.000434405
Chrna1	0.000541384	-0.000261609
Epb41l1	-0.000408292	-0.0600044
B2m	0.084875	0.00936627
Trim69	-9.85204e-05	-7.57462e-05
Aar2	0.0086656	0.0015654
Terb2	0.000121838	-0.000401419
Sord	-0.00170388	-0.00653236
Rgs19	0.00208543	-0.00280246
Lkaaear1	5.63008e-05	-8.69373e-05
Duox2	5.03394e-05	-0.000123663
Duoxa2	2.78669e-06	-7.98916e-05
Oprl1	0.00394559	-0.00385392
Duoxa1	0.000150224	4.95662e-05
Duox1	-0.000460411	-0.000908906
Etl4	-0.0651954	0.00400138
Shf	0.00857854	-0.00325857
Dlgap4	0.0133412	-0.0280766
Myl9	5.9108e-05	-0.00117065
Slc28a2	-5.75786e-05	0.000115074
Tgif2	0.00258378	0.00106497
Slc28a2b	-0.000105559	-0.000155169
Rab5if	0.01875	-0.01335
Ckap5	0.0241218	-0.018383
Sla2	-0.000289665	-0.000315208
Chn1	0.0637919	-0.0355668
F2	-0.000370284	0.000237594
Bloc1s6	-0.00146545	-0.00494687
Zfp408	0.0151681	0.00117363
Sqor	0.0028551	-0.00060913
Ndrg3	0.0183487	-0.0454787
Myt1	0.00298092	-0.0105846
Arhgap21	0.0272573	-0.0260988
Enkur	-0.000794053	-0.00276133
Dsn1	0.000845792	-0.000195441
Pcmtd2	0.00286454	-0.0301134
Soga1	0.0193179	-0.0122723
Tldc2	-0.000173709	-0.000150556
Polr3k	0.00368936	-0.0121065
Thnsl1	0.00473065	-0.006124
Gm14496	0.000158234	-7.5956e-05
Arhgap1	0.00984824	-0.0101032
Gpr158	0.0108029	-0.0232244
Myo3a	0.000565486	-0.00113681
Gad2	0.045244	-0.0576106
Apbb1ip	0.0054047	-0.00048364
Atg13	0.00942731	-0.0150715
Harbi1	0.00168916	0.000580853
Samhd1	0.00536207	-0.00239448
Pdss1	0.0203568	-0.0131145
Rbl1	0.00111825	-0.00829653
Atf2	0.00964475	-0.0347856
Mroh8	-0.00357703	-0.00862006
Atp5g3	0.0658634	-0.03367
Rpn2	0.028029	-0.0142532
Ghrh	0.0043165	0.00737637
Manbal	0.0234594	0.00738676
Lnpk	0.0142292	-0.00819635
Evx2	3.4943e-05	0
Hoxd13	0	0
Hoxd12	0	0
Ambra1	-0.00406837	-0.0387663
Hoxd11	2.78779e-05	0
Chrm4	0.001132	-5.89394e-05
Hoxd10	0	0
Hoxd9	0	4.71227e-05
Hoxd8	0	0
Hoxd3	0	0
Src	-0.00695747	-0.00589855
Hoxd4	0	0
Gm28230	0	0
Blcap	0.0339187	-0.0214699
Hoxd1	-9.88257e-06	-3.22831e-05
Mtx2	0.0195961	-0.040538
Nnat	0.129291	0.00382924
Mdk	0.00281529	-0.000870686
Sema6d	-0.0223833	-0.00734848
Cstad	-0.000202069	-0.000905687
Ctnnbl1	0.0129907	-0.0143929
Vstm2l	0.0777772	-0.00638664
Slc24a5	0.00651747	-0.0109567
Tti1	0.00328554	-0.00259312
Hnrnpa3	0.0236451	-0.0274953
Nfe2l2	0.00498977	0.000740988
1700001O22Rik	-0.00225053	-0.0015452
Rprd1b	0.0181437	-0.0110426
Ntmt1	0.0202429	-0.00183238
Tgm2	0.000902152	0.000117249
Asb6	0.0031844	-0.00168015
Prrx2	0.000184105	-0.000295805
Agps	0.0153065	-0.0244234
Ttc30b	0.000303645	-0.00245055
Ptges	0.00702289	-0.000858152
Ttc30a2	-0.000178088	-0.00027505
Ttc30a1	-0.000674149	-0.000900009
D630003M21Rik	0.00118628	0.000998295
Tor1b	0.00770618	-0.00325942
Pde11a	0.00987487	-0.00144769
Cyct	0.000167645	-0.00012436
Tor1a	0.0232475	0.000796393
Rbm45	0.0101989	-0.00962536
BC005624	0.0188151	0.0122124
Dgkz	-0.00332609	-0.0143836
Abi1	0.0154508	-0.0400623
Bpi	-0.000136236	-0.000119218
Myef2	0.00227118	-0.0155956
Ctxn2	-0.00308204	-0.0172152
Lbp	0.001756	-0.000903095
Creb3l1	0.00115755	-0.000874822
Osbpl6	0.0119748	-0.0207567
Prkra	0.00804979	-0.0119792
Pjvk	-0.000309888	-5.08021e-05
Fkbp7	0.00956752	0.00226256
Plekha3	0.00888017	-0.00527175
Usp20	0.0142267	-0.00544332
Slc12a1	-0.00444183	-0.000392362
Dut	0.0120614	-0.00700499
Fbn1	0.00419657	-0.00898911
Cep152	0.00392184	-0.00607674
Fam83d	-0.000667506	-0.00125198
Shc4	0.00237856	-0.000416022
Eid1	0.0486315	-0.00829473
Acbd5	0.0147448	-0.0309195
Phf21a	0.0687617	-0.0382789
Mastl	0.00126884	-0.000448935
Secisbp2l	0.00778034	-0.0150852
Yme1l1	0.0419945	-0.0352076
Dhx35	0.000870421	-0.011069
Potegl	-0.000305219	-0.00120785
Nxph2	0.00301574	-0.0010119
Gm826	8.09464e-05	-0.000512694
Mafb	0.00342153	-0.000134305
Spopl	0.0107309	-0.0297245
Top1	0.0480997	-0.0464019
Cops2	0.00936094	-0.0332107
Hnmt	0.018381	-0.00789589
Tbpl2	-5.84988e-05	-5.84988e-05
Galk2	0.00141236	-0.0120325
Plcg1	0.0159051	-0.0188836
Zhx3	0.0256271	-0.0388251
Fam227b	-0.000523191	0.00436503
Large2	0.00145472	8.55657e-05
Fgf7	-0.00347805	-0.000317313
Il1rn	7.54043e-05	-2.24053e-05
Dtwd1	0.0002276	-0.00834068
Gm17555	5.45057e-05	-3.35591e-05
Pex16	0.00525416	-0.00336013
1700029I15Rik	0.00112131	-0.00153293
Lpin3	0.000712613	-2.33809e-06
Emilin3	3.25816e-05	-9.60142e-06
Psd4	0.000478727	4.67433e-05
Mapk8ip1	0.0253238	-0.0106182
Chd6	0.0463718	-0.0149993
Atp8b4	0.00194077	-0.000576336
Pax8	-0.000100586	-3.02267e-05
Fnbp1	-0.0142489	-0.0290913
Slc27a2	0.0065548	0.000299349
Cry2	0.00912715	-0.0146061
Slc35c1	0.00105121	-0.00185702
Hdc	-0.0030125	0.00150317
Chst1	0.016375	-0.0144929
Syt13	0.0244966	0.00367782
Gpr107	0.0242521	-0.00555271
Prdm11	0.00879726	0.00113622
Ncs1	-0.0049217	-0.0185763
Ptprt	0.000122786	-0.0104715
Trp53i11	0.0212431	-0.00156249
Srsf6	0.00567111	-0.0350018
Hmcn2	-0.00146523	0.000604063
Tspan18	0.000271779	-0.00315655
L3mbtl1	0.0028741	-0.0019985
Ass1	0.0115633	-0.0120491
Ttn	0.00552617	0.00140036
Gabpb1	0.007357	-0.0298161
Sgk2	-0.000121407	9.39139e-05
Ift52	0.00505507	-0.0133723
Fubp3	0.00455073	-0.0230904
Prdm12	0.00197064	0.00039001
Mybl2	-0.00162202	-0.0015914
Gtsf1l	7.81984e-05	-8.58194e-05
Ccdc141	-2.38419e-05	0.00509523
Tox2	0.00314644	-0.0203097
Exosc2	0.0061866	-0.00527687
Jph2	2.93492e-05	-0.000263476
Oser1	0.0105209	-0.00568042
Usp8	0.0143421	-0.0164086
Sestd1	0.00355148	-0.015807
Cd82	0.00292682	0.000424377
Gdap1l1	0.0122326	-0.00676537
Fitm2	0.00637309	-0.00221808
Usp50	0.0135856	0.00727776
R3hdml	0.000270473	-2.4175e-05
Abl1	-4.35114e-06	-0.0271129
Gm56303	0	0
Qrfp	0.00238209	0.00219408
Zfp385b	-0.0245578	-0.0305458
Fibcd1	-0.000745378	-0.000818389
Hnf4a	-2.45898e-07	8.75525e-05
Cacna1b	-0.0108128	-0.0124761
Ttpal	0.00793099	-0.00708497
Lamc3	0.000192153	0.000117881
Serinc3	0.0111352	-0.0169916
Aif1l	0.00031792	-0.000578154
Pkig	0.030452	-0.00432035
Ada	0.000939956	-0.000630249
Trpm7	0.0201408	-0.0308506
Ccn5	-0.000217918	-0.000185216
Kcnk15	0.000498286	0.000248902
Rims4	0.00586811	-0.0149321
Nup214	0.0138112	-0.0155541
Ywhab	0.0674405	-0.0198726
Sppl2a	0.0189583	-0.0181943
Pabpc1l	0.00192488	0.000449455
Fam78a	0.00263612	-8.79737e-05
Plpp7	0.00178321	-0.00542304
Tomm34	0.0049917	-0.0145339
Ube2e3	0.0128489	-0.0248898
Stk4	0.00589238	-0.0123353
Kcns1	0.000975222	0.000303594
Wfdc5	-0.000108713	-0.000108713
Wfdc12	1.43553e-05	-4.80428e-05
Ap4e1	0.00687167	-0.0114893
Wfdc15a	0	0
Wfdc15b	4.27947e-05	0.000156123
Semg1	0	0
Hsd17b12	0.0346864	0.0170206
Svs3b	0	0
Svs4	0	0
Svs3a	0	0
Itga4	-0.00166141	-0.003152
Svs6	0	0
Svs5	0	0
Blvra	0.00979321	-0.00153695
Slpi	-0.000425096	-0.000484334
Cerkl	-0.000483565	0.000257675
Neurod1	0.00017591	-0.00308459
Ncaph	-2.18898e-05	-0.000114688
Itpripl1	0.000231994	0.000202413
Ttc17	0.0299834	-0.0139582
1810024B03Rik	-0.00309377	0.00142166
Matn4	0.000560257	0.00203777
Api5	0.0177932	-0.022341
Rbpjl	-0.00059832	-0.000482352
Sdc4	-0.000326438	0.000889301
Lrrc4c	-0.033216	-0.0225499
Snrnp200	0.00444405	-0.00975542
Sys1	0.049755	0.00657871
Gm20458	0.00108871	-0.00400725
Trp53tg5	-2.81457e-06	0.000166164
Ciao1	0.0128967	-0.00702418
Tmem127	0.0117719	-0.000640541
Itprid2	0.0071895	0.00178457
Dbndd2	0.0108728	-0.011136
Ppp1r1c	-0.000301056	0.000100211
Stard7	0.00617635	-0.0180284
Prrc2b	-0.00370306	-0.0408207
Dusp2	-0.000164817	-0.000931739
Pigt	0.0197956	-0.0054276
Iftap	0.0106918	-0.0119641
Rag2	-0.000152451	-0.000176197
Rag1	-8.25282e-05	-8.42493e-05
Wfdc2	0.00632428	-0.000144151
Spint3	-8.4576e-05	-0.000103911
Traf6	0.0133477	0.00995603
Wfdc6a	-2.61745e-05	-2.61745e-05
Eppin	9.04141e-05	0.000107226
Wfdc8	-0.000898158	-0.000606281
Astl	8.92675e-05	-1.05228e-05
Wfdc6b	0	3.09209e-05
Adra2b	-0.00114944	0.00045067
Wfdc16	-0.000125958	-0.000102232
Wfdc9	5.81767e-05	6.68308e-05
Wfdc10	0.000121453	-2.03337e-05
Wfdc11	6.35882e-06	5.63441e-05
Wfdc13	0	0
Spint4	-1.54814e-05	-0.000112542
Spint5	6.44622e-05	0
Pomt1	-0.0053051	-0.000720099
Gpat2	-0.000897991	-0.000288159
Wfdc3	-0.000106856	-0.000353721
Fahd2a	0.0068619	-0.000232998
Uck1	6.18957e-05	-0.00313032
Prr5l	0.00084177	-0.00439004
Dnttip1	0.021165	-0.00693592
Commd9	0.0071246	0.000616174
Ube2c	7.88884e-05	0.000144327
Ehmt1	0.0255619	-0.0331685
Kcnip3	0.0140756	-0.0185395
Tnnc2	0.000154711	1.335e-05
Ldlrad3	-0.00156382	-0.001917
Snx21	0.0217734	0.000785142
[truncated: 20,546 more rows]

## Sheet: EDF5b
Gene	Delta_MAR709_vs_DIO_Vhcl.	Delta_acyl-GLP-1_vs_DIO_Vhcl.
Pcmtd1	-0.0352771	-0.0674841
Cdh7	-0.0364128	-0.0539162
Exo1	-0.000319147	-0.000915538
Becn2	0	0
Uxs1	-0.00996438	-0.0209337
Cdh19	0.00511285	0.00121191
Dsel	-0.0152368	0.0171486
Gmppa	0.00698334	-0.00527565
Pld5	-0.000102699	-0.0597713
Rbm8a2	-0.00176255	-0.00130543
Asic4	0.00382016	-0.00469536
Cntnap5a	0.000901341	-0.163084
Sntg1	-0.0309391	-0.161384
Gm19965	0.000105169	-0.000567911
Rrs1	-0.00652769	0.00306933
Gm29106	7.71864e-05	0.000146943
Tsn	-0.0148383	0.0831175
Nifk	-0.00387923	0.00705222
Adhfe1	-0.00135273	0.00107526
Vxn	-8.95467e-05	-0.00107603
Cep170	-0.0419998	-0.0865936
Mybl1	-0.00467383	-0.00542047
Vcpip1	-0.00929594	-0.0200955
Tpp2	-0.0297738	-0.0383757
Sdccag8	-0.0156052	-0.030071
Mettl21c	-0.000349912	0.00200619
Gm8251	-0.00140268	0.000219071
Niban1	-0.00225734	-0.00109194
Akt3	-0.0724206	-0.106451
Zbtb18	-0.00290632	0.00233601
Tex30	-0.00442327	0.00360858
Edem3	-0.0288053	-0.0245116
1700016C15Rik	-1.91485e-05	0.000280681
1700025G04Rik	-0.0293737	-0.0438626
Adss	-0.0206766	-0.0232992
Catspere1	-0.000799544	-0.00085128
Tsen15	-0.015882	0.00669903
Epha4	-0.0066883	0.00868985
Colgalt2	-0.0051433	0.00157594
Poglut2	-0.000417124	0.00795337
Catspere2	-0.013881	-0.0795244
Pax3	-0.000451616	-0.0010331
Bivm	-0.00926571	-0.00127538
Sgpp2	-0.00254108	0.0330256
Desi2	-0.0153841	-0.0536308
Cox20	-0.0122377	0.0107753
Ercc5	-0.00588898	-0.00443342
Mettl21e	0.000699809	0.000626561
Farsb	-0.0252269	-0.0352813
BC035947	-0.00192914	-0.00570757
Rgl1	0.0125196	-0.0520368
Apobec4	0.000187408	0.00799089
Mogat1	0.000756658	0.00226569
Arpc5	-0.0106045	0.000746533
Gulp1	-0.0106558	-0.0328751
Hnrnpu	0.0314726	0.00653946
Efcab2	-0.00280553	0.000177488
Acsl3	-0.0376035	0.0749225
Ncf2	-0.00148848	-0.000758535
Kif26b	-0.0124793	-0.0183184
Sgk3	0.0152332	-0.0219102
Utp14b	-0.00466598	-0.00455916
Kcne4	-0.00019171	-0.00026019
Scg2	-0.0335627	0.287196
Smyd3	-0.000120759	-0.0851766
Ap1s3	-0.00551806	-0.00171675
Tfb2m	0.00518849	0.0126034
Cnst	-0.00767481	0.00270981
Col3a1	0.00021821	-0.00015971
Mcmdc2	-0.0139411	0.00353952
Tcf24	3.85237e-05	-0.000290655
Sccpdh	-0.00657096	0.0440875
Smg7	-0.0143063	-0.0370183
Kif28	-0.00015444	0.000286066
Col5a2	0.000876335	-0.00108348
Wdfy1	0.0199085	0.00609905
Ppp1r42	-0.00112584	-0.00302791
Mrpl44	-0.00813832	0.00814876
Serpine2	-0.00383374	0.0236134
Nmnat2	0.0258707	-0.0278294
Fam124b	0.000105605	0.000125501
Ahctf1	-0.0239383	-0.0177238
Cops5	0.00393671	0.0526707
Lamc2	1.50898e-05	-0.000419966
Cul3	-0.0574229	-0.0552255
Lamc1	-0.0201614	-0.0294929
Gm45261	0.0001393	-5.15371e-06
Shcbp1l	0.0065469	-0.00113347
Dnah7b	-0.0310395	-0.0331186
Dhx9	-0.00545937	-0.0308221
Npl	0.000409763	-0.00570787
Dnah7c	-0.00277801	-0.00990447
Slc39a10	-0.0413447	0.0262031
Cspp1	0.0018661	-0.0352137
Rgs8	-0.0120898	-0.00441829
Tmeff2	-0.0425955	-0.0999998
Rgs16	-0.00739163	0.00758862
Cavin2	0.00725317	8.67099e-05
Rnasel	0.00581054	-0.00487776
Arfgef1	-0.020843	-0.0672899
Dock10	0.0475721	-0.0503323
Cpa6	-0.00109972	-0.00943011
Rgsl1	0.00461567	-0.00176954
Teddm2	0.0036433	-0.0034833
Teddm1b	6.80967e-05	0.000117277
Teddm1a	-5.14792e-05	9.21854e-06
Nabp1	-0.00939642	-0.0031918
Nyap2	-0.0109963	-0.134024
Glul	0.00178248	0.0415518
Irs1	-0.0125114	-0.0295284
Gm9747	-2.81223e-05	0.000103138
Zfp648	-8.68397e-05	6.92201e-06
Prex2	0.00960845	-0.0428418
Rhbdd1	-0.00962264	-0.00843264
Col4a4	0.00064148	-0.00107054
Col4a3	-9.08431e-05	-0.000846969
Cacna1e	0.01052	-0.119927
Ier5	-0.00518216	0.00262088
Mr1	0.000147034	0.000166866
A830018L16Rik	0.0021053	-0.0990621
Stx6	-0.00307342	-0.0182478
BC034090	0.000492593	0.000930233
Mff	-0.0148233	-0.00760627
Tm4sf20	-0.000562933	3.40128e-05
Gm47791	0	0
Xpr1	-0.0256253	-0.0774582
Myo1b	-0.0100295	-0.0191003
Cdc42bpa	-0.0460452	-0.109939
Acbd6	-0.0382366	-0.0520598
Lhx4	-7.33436e-05	0.000317354
Stat4	6.0685e-06	-0.000882634
Qsox1	0.0123563	0.0132802
Sulf1	-0.00669888	-0.0349865
Cep350	-0.0210581	-0.0297801
Coq8a	0.000364309	0.00178722
Slco5a1	0.00351726	-0.0279478
Agfg1	-0.00529939	-0.0212244
A030005L19Rik	6.29323e-05	0.00139639
A030014E15Rik	-0.000120205	9.99869e-05
Gm6217	0	5.51325e-05
A030003K21Rik	1.36738e-05	4.26277e-05
Prdm14	-2.08153e-05	7.74674e-05
Gm7544	-1.1766e-05	1.08246e-05
Gm47955	0	3.63532e-05
Gm47959	0	0
Slc19a3	-0.00105996	0.000747202
Krtap28-10	-0.000113802	-5.24096e-05
Gm47969	-0.000162404	-0.000274482
A030005K14Rik	0	0
Krtap28-13	6.68424e-05	0
Ccl20	-8.86398e-05	-5.38425e-05
Clasp1	0.0162693	-0.0326063
Daw1	-0.000774271	-0.000352752
Tor1aip1	0.00557007	0.00609776
Tfcp2l1	0.000862606	0.000157477
Psen2	0.00634257	0.0274506
Sphkap	-0.0059509	0.00700378
Itpkb	-0.000920884	0.0104022
Stum	-0.013786	0.0238512
Pid1	-0.0547232	-0.0769788
Tor1aip2	-0.0158806	0.0344145
Fam163a	-9.05488e-05	0.0076429
Gli2	0.000368297	-0.000104723
Inhbb	-0.00204065	0.00196281
Dner	-0.015909	-0.00129795
Ncoa2	-0.00792766	-0.0494204
Ralb	-0.00339896	0.00197919
Tmem185b	-2.66433e-05	0.0165533
Parp1	0.00863581	0.0125243
Tram1	-0.00441185	0.0357423
Lactb2	-0.0048165	-0.0105801
Xkr9	-0.0001548	-5.45618e-05
Abl2	0.0082534	-0.0611705
Trip12	-0.0100389	-0.0986202
Fbxo36	0.00420606	-0.00859399
Slc16a14	7.73556e-05	0.00172332
Gm15433	3.68184e-05	-4.12739e-05
Stat1	0.00289489	0.00498926
Epb41l5	-0.0201797	-0.00399998
Tor3a	-0.00254467	-0.00307497
H3f3a	-0.038987	0.0460327
Sde2	-0.00479483	0.00794361
C130026I21Rik	-0.000472425	-0.000323649
Gm7582	0	0
Fam20b	0.00115335	0.00711757
Lefty2	2.10598e-05	-4.50127e-05
Eya1	1.79559e-05	-0.00376309
A530032D15Rik	0.000316237	0.000255027
Pycr2	-0.0023385	0.010399
Msc	-0.00149387	0.000974182
Lefty1	-0.000120434	-2.47721e-05
Gm7609	9.53203e-05	-3.96625e-05
Ptpn4	-0.0669166	-0.0272262
Gm52955	0	5.57328e-05
Tmem177	-0.00191163	0.00534529
Gm7592	7.37681e-05	0.000135869
G530012D18Rik	-3.54964e-05	-2.56148e-05
Trpa1	-0.000102548	-0.000469962
Kcnb2	-0.0350265	-0.105255
Tmem63a	0.000629094	0.0011806
Cfap221	-0.00162429	0.0014557
Sp110	0.000286313	9.47042e-05
Sctr	-0.000490387	-0.00052033
Ephx1	0.00345783	0.00309085
Tmem37	-0.000150643	0.00133752
9130409I23Rik	-0.000264077	0.000104631
Sp140	-0.00151182	0.00175291
Nvl	0.00820786	-0.00728503
Cnih4	-0.0113824	0.0068702
Gls	-0.113861	-0.104608
Nab1	-0.0119906	0.0059852
En1	-0.00107353	-0.00026977
Nemp2	0.00453444	0.00296161
Wdr26	0.00055635	-0.0295166
Insig2	-0.0114566	0.0340114
Mfsd6	-0.0151389	0.0197313
Cnih3	-0.00388332	9.47043e-05
Inpp1	-0.00347744	0.00227243
Ccdc121rt1	-0.000813441	-0.000397459
Hibch	-0.0155739	0.00820348
Ccdc93	0.00860521	0.000362232
Htr5b	-0.000689838	0.00358547
1700019D03Rik	-0.0066391	0.0103564
Mstn	9.62557e-05	7.11484e-05
Dnah14	0.00241589	0.000100067
Ddx18	0.00197421	0.0311166
Sp100	-1.4792e-05	0.000246461
Lbr	0.00398104	-0.00246887
A630001G21Rik	-0.000532999	-3.6069e-05
Cab39	-0.0299268	-0.00799239
Itm2c	0.0253411	0.186457
4933407L21Rik	-0.00303675	-0.00329504
Gpr55	-0.000939959	-0.000188087
Dpp10	-0.0466738	-0.146121
Ube2w	-0.0406035	-0.0430614
Dnah7a	-0.0067118	0.00497844
Stk17b	-0.000836203	0.000735384
Actr3	-0.0364954	-0.0345478
Eloc	-0.0316346	0.00674123
Slc35f5	0.000419214	-0.00423324
Tmem70	-0.0139909	0.0182129
Gpr39	0.000463573	0.000812566
Ly96	0.000126138	0.000489283
Lypd1	-0.00724663	0.00877687
Jph1	0.00343674	-0.0101746
Gdap1	0.0110466	0.0259425
Hecw2	-0.0423634	-0.0721726
Pi15	-0.0036229	-0.00367225
Crispld1	0.0012557	-0.00416578
Ccdc150	0.00190667	0.00272342
Crisp4	2.53884e-05	3.668e-05
Defb18	3.20111e-05	3.7776e-05
Gtf3c3	-0.00377837	-0.0145935
Gm34066	-5.76704e-05	-0.000270491
Nckap5	-0.0279358	-0.0501454
Defb41	0	7.16071e-05
Enah	-0.0489326	-0.0683013
Tfap2d	-0.0003815	0.000658294
Pgap1	-0.0129814	-0.00293881
Srp9	-0.0228301	0.0271291
Vmn1r1	4.5773e-05	-5.2366e-05
Mgat5	-0.0204837	-0.0127828
Degs1	0.0269168	0.0621971
Ralgps2	-0.0176064	-0.0502703
Tfap2b	0.000385474	-0.000117599
Fbxo28	-0.017563	0.00986037
Angptl1	-0.00265766	0.00620463
Tmem163	-0.0309467	0.0390081
Acmsd	-6.55055e-05	0.000676657
Trp53bp2	-0.00468366	-0.00126648
Pkhd1	0.000604617	-0.000776461
Il17a	0	0
Ccnt2	-0.0108635	-0.0180015
Il17f	-0.00018192	-0.000127143
Ankrd44	-0.0348491	-0.023654
Ncl	-0.0198466	0.0392299
Capn2	0.021369	0.01368
Nmur1	-0.00125275	-0.00288188
Tex44	-3.37544e-05	-5.79752e-05
Map3k19	0.00152401	0.00178301
Mcm3	-0.000250166	9.196e-05
Tex35	0.000280617	-0.000482793
Sf3b1	-0.029436	-0.0126814
Ptma	-0.0369615	0.0292984
Paqr8	-0.000644088	0.0184309
Efhc1	-0.00178626	-0.00158612
Pde6d	-0.00660521	-0.0129704
Coq10b	-0.0118232	0.00897557
Tram2	-0.000537917	-0.00117829
Rab3gap1	-0.00486988	-0.0118417
Tmem14a	0.000470713	0.0261438
Cops7b	-0.00088913	-0.00635344
Rasal2	-0.039035	-0.0546794
Nppc	-0.0025832	0.00661693
Hspd1	-0.0427445	0.0311173
Hspe1	-0.0868924	0.0229023
Gsta3	0.00343682	-0.00132624
Zranb3	-0.00435868	-0.0124304
Cryzl2	-0.001534	-0.000365897
Khdc1a	-6.46024e-05	-3.32699e-05
Khdc1c	-0.000100522	-7.4771e-05
Mob4	-0.0164269	0.0169637
Khdc1b	-0.000183983	-0.000201569
Dis3l2	-0.0284744	-0.0859807
Rftn2	-0.00229826	-0.000815898
Mars2	-0.00931681	-0.00615832
Alppl2	0	0
Alpi	0	0
Kcnq5	0.00824857	-0.207756
Akp3	0	7.68845e-05
Boll	0.000231846	0.000227678
Plcl1	-0.0096333	-0.0503162
R3hdm1	-0.032151	-0.087662
Hsfy2	0	0
Ecel1	0.00909516	0.0261836
Ubxn4	0.0179793	0.0359098
Prss56	-0.000596901	8.50206e-05
Sec16b	-0.000144242	-8.69371e-05
Lct	-0.000371006	-0.000201882
Brinp2	-0.0218418	-0.0155847
Chrnd	4.3484e-05	1.68783e-05
Mcm6	-0.00231422	-0.000943141
Satb2	-0.000904139	-0.00275504
1700066M21Rik	-0.00636692	-0.0024926
Dars	-0.0212379	-0.0310801
Chrng	-0.000100689	0.0012865
Cxcr4	3.46238e-05	0.000100271
Tyw5	-0.00577193	0.000980035
Maip1	-0.00524062	0.0128267
Thsd7b	-0.00480783	-0.0512402
Cd55b	-2.08489e-05	-0.000117869
Cd55	-0.00320872	0.002934
Dusp10	0.00124938	-0.000316143
1700056E22Rik	-5.93795e-05	3.2216e-05
Zp3r	0.000498449	9.86599e-05
Hlx	9.69924e-05	3.43192e-05
Eif4e2	-0.0029207	0.000176832
C4bp	0.000518871	0.000130736
Mtarc1	-0.000370659	0.000148472
Ppp1r14bl	0	0
Gm29427	0.00160666	0.000617517
Efhd1	-0.00208676	0.00250006
Ogfrl1	-0.000610501	0.0414639
B3gat2	-0.00645202	0.0239073
Mtarc2	-0.00640909	0.0379228
C130074G19Rik	0.000135357	0.000204693
Astn1	-0.0419309	-0.0892999
Mark1	-0.0186296	-0.0546119
Smap1	-0.0139036	0.00032562
Sdhaf4	-0.00870014	0.0102111
Pappa2	-9.56934e-05	0.000995638
Spats2l	-0.0202966	-0.0192708
Kctd18	-0.00289023	0.00665738
Sgo2a	-0.000587998	-0.000856186
Cop1	-0.0719405	-0.108556
Rab3gap2	0.00104964	-0.0101597
Aox1	-0.000383603	-0.00151278
Fam135a	-0.0249761	-0.0788721
Pfkfb2	0.0118188	0.000913352
Tnr	-0.00125372	-0.0748744
Yod1	-0.00332183	-0.00509305
AA986860	0.00115131	-0.00133872
4930523C07Rik	-0.000736119	-0.000147265
Aox3	-0.000808388	-0.00261747
Fcamr	9.2069e-05	9.28936e-05
Iars2	-0.00576185	0.00751807
Pigr	0.00017374	3.75759e-05
Tnn	-6.66868e-05	-0.000105596
Aox4	-0.000102927	0.000142669
Bpnt1	-0.00927381	0.00387125
Mrps14	-0.0282657	0.0229955
Cacybp	-0.0530501	0.0284366
Aox2	-0.000967011	0.000318692
Il10	-4.41974e-05	-0.000202873
Col9a1	0.000736094	0.000352435
Mapkapk2	-0.00143421	0.00325471
Bzw1	-0.0101689	0.0104359
Dyrk3	-0.00337101	0.00706403
Eprs	-0.0088585	0.000819176
Slc30a10	0.00309035	-0.00148803
Lyplal1	-0.00536438	0.00114865
Gigyf2	-0.0384757	-0.0622675
Kcnj13	-0.00630633	0.00916421
Col19a1	0.00844257	-0.0150602
Snorc	-0.000239193	-0.00029569
Clk1	0.0810753	0.031295
Rabgap1l	-0.0435885	-0.119891
Tgfb2	-0.0063968	0.00314063
Rrp15	0.00379483	-0.00326432
D1Pas1	0	0
Gpr52	-0.0011806	-0.00184341
Ngef	0.00624718	-0.0335569
Ppil3	-0.0026298	0.00356995
Spata17	-0.008114	-0.000627955
Neu2	-0.000998663	-0.00617383
Lmbrd1	-0.0126581	1.90735e-06
Rc3h1	0.0026148	-0.00946784
Nif3l1	-0.00764859	0.00604697
Serpinc1	-0.00936456	0.00272107
Zbtb37	-0.0196852	-0.0287398
Orc2	0.0112604	-0.0186072
Gpatch2	-0.00420785	-0.0168504
Eif2d	-0.00320841	0.0110531
Esrrg	0.0193979	-0.0799053
Hycc2	-0.00917488	-0.0319288
Adgrb3	-0.0511293	-0.131166
Ndufb3	-0.0268398	0.0381582
Rassf5	-0.000359155	0.000314981
4931408C20Rik	0	0
Gm597	1.5451e-05	-1.58511e-05
Ush2a	0.000617035	-0.000540889
Flacc1	-0.000188333	0.00107611
Ikbke	-0.00112026	-9.04244e-05
Cflar	-0.00138481	0.00163677
Kctd3	-0.000267327	0.000600636
Casp8	-0.000455797	-0.000176845
Trak2	-0.00569263	-0.0159964
Srgap2	-0.0234049	-0.0629932
Khdrbs2	-0.0852081	-0.0770787
Fam72a	-0.00161395	-0.00136003
Semp2l1	-0.00154974	0.00156748
Avpr1b	0.000141129	0.000151873
Kcnk2	0.0461638	0.0200031
Dars2	0.000246272	0.00538581
Prim2	-0.0155914	-0.0176508
Ctse	-0.000431508	-0.000487949
Cenpf	-0.000530974	0.000992457
Stradb	-0.00548135	-0.00435381
Rab7b	-0.000161788	-0.000248158
Rab23	-0.00352925	0.00312991
Bag2	-0.00219582	0.00340347
Cenpl	-0.0023571	0.000658886
C2cd6	-0.000604621	-0.00191516
Ptpn14	0.00114926	-0.00221221
Slc26a9	5.48713e-05	9.59249e-05
Zfp451	-0.00907379	-0.00862646
Klhl20	-0.00378764	-0.00696123
Smyd2	-0.00328369	0.00834988
Pm20d1	0.000227501	-0.000162879
Ankrd45	-0.0127572	0.00406405
Tex50	-0.00286348	0.00966814
Slc41a1	0.00319087	0.00669883
Inpp5d	-0.000247099	-0.00103341
Bend6	-0.00877052	0.00409794
Prox1	-0.0205536	0.0304262
Rab29	-0.000681205	5.33147e-05
Nucks1	-0.00943831	0.0124272
Prdx6	-0.0245705	0.0140896
Tmem237	-0.00519548	0.0353011
Tnfsf4	-0.00032222	-5.55589e-05
Rps6kc1	-0.0237015	-0.0323708
Tnfsf18	-0.000142914	0.000249528
Fasl	0.000732013	0.00134537
Angel2	0.00744568	0.0139771
Suco	-0.0339866	-0.0142799
Vash2	0.00304885	0.00497332
4930558K02Rik	-0.000796398	-0.000780078
Pigc	-0.00745538	0.0093341
Flvcr1	0.000632614	0.0166249
Spata45	-0.00109275	0.00010483
Atg16l1	0.00716418	0.00329781
Mpp4	-0.00819843	-0.00454746
Tatdn3	0.00975451	0.00308317
Dnm3	0.000934362	-0.0357449
Nsl1	-0.000185976	0.000427429
Batf3	-0.000298906	-2.46303e-05
Garin4	0	0
Sag	-0.00254169	0.000406716
Atf3	-2.73949e-06	0.000901761
Als2	-0.00637502	-0.0118685
Eef1aknmt	-0.00405452	-0.000422925
Nenf	0.0113497	0.193114
Pacc1	-0.00198682	0.00716771
Dgkd	-0.000348985	-0.0405007
Cdk15	0.000758036	-0.000108588
Ppp2r5a	-0.00803174	-0.0109542
Fzd7	-7.03973e-05	0.00249395
Dstyk	-0.00257966	0.00131002
Gm973	-0.00238078	-0.00232558
Sumo1	-0.0370225	-0.0175579
Vamp4	0.00168106	0.000850081
Myoc	0.000103211	-0.000361721
Myocos	7.5975e-05	2.96936e-05
Dtl	-0.000417811	-0.000671589
Rbbp5	-0.00876741	-0.00431024
Tmem81	-0.00171157	-0.00178745
Usp40	-0.000753105	-0.0138042
Nop58	-0.00836873	-0.0130016
Ints7	0.000216573	-0.00467332
Bmpr2	0.000955582	-0.0554742
Ugt1a10	-6.87395e-05	-5.37332e-05
Fam117b	-0.00513417	-0.0405352
Cntn2	0.0175562	0.0197894
Ugt1a9	0	0
Ugt1a8	0	0
Lpgat1	0.0149963	-0.0308036
Ica1l	-0.00386223	-0.0280439
Nek2	7.51645e-05	-1.67602e-05
Slc30a1	0.00313608	0.00545832
Ugt1a7c	-0.000190016	-0.000174806
Ugt1a6b	0	0
Ugt1a6a	1.28944e-05	-5.21308e-05
Ugt1a5	0	0
Wdr12	-0.00875014	0.0117999
Ugt1a2	0	0
Dnajb3	-0.00172393	0.000813831
Ugt1a1	2.35936e-05	0
Mroh2a	0.000115426	-0.000118172
Prrc2c	0.0245652	-0.0024091
Hjurp	0.00763631	0.058802
Carf	0.00501928	-0.0387019
Fmo4	-0.000105273	-0.000470846
Rcor3	0.00324309	-0.00154373
Fmo1	-0.000348916	0.000375248
Trpm8	-9.37693e-05	0.000359013
Nfasc	0.0161631	-0.00226867
Nbeal1	-0.0473397	-0.0440491
Lrrn2	-0.00987869	0.0418499
Spp2	0.000316349	0.000256875
Fmo2	0.000444521	0.000113515
Glrp1	-0.000151464	-8.24237e-05
Cyp20a1	0.0065212	0.013612
Arl4c	-0.0182293	0.0140193
Kcnh1	0.0380848	-0.0713055
Fmo6	-0.000107709	-9.93888e-05
Sh3bp4	-0.00482623	0.0119352
Fmo3	-7.62993e-05	2.04424e-05
Dst	0.0273532	0.0120543
Mroh9	0.000193456	0.000249787
Hhat	0.000781804	-0.00717252
Agap1	-0.0115435	-0.0491668
Prrx1	0.00068583	2.58954e-05
Ccdc115	-0.00293885	0.00176191
Gbx2	-0.00211949	0.00539403
Sertad4	-0.00632804	-0.00615984
Gorab	-0.00333104	-0.00209632
Mettl11b	0.000230118	-0.000592149
Asb18	-0.000275165	0.00322954
Abi2	0.00982809	-0.0567737
Mdm4	-0.00473779	-0.054679
Syt14	-0.0476187	-0.091395
Imp4	0.00127769	0.00675411
Iqca	-0.00045401	-5.91895e-05
Ackr3	-0.000417259	-0.000159644
Raph1	-0.041714	-0.040349
Pik3c2b	0.00726588	-0.00812875
Ptpn18	0.000750162	-0.000671392
Ppp1r15b	-0.00517789	0.0125513
Cd28	-4.31969e-05	0.00015713
Kifap3	-0.0475589	0.0141654
Cops8	-0.000851288	0.0314065
Prss39	-2.5188e-05	-2.5188e-05
Cfc1	-6.72554e-05	-0.000208624
Ctla4	-0.000897985	-0.000572224
Prss40	3.74201e-05	8.5705e-05
Amer3	-0.00450646	0.00285615
Icos	0.000258335	0.000189771
Scyl3	0.0061373	-0.00130409
Pard3b	-0.00611335	-0.0446266
Col6a3	0.00432836	0.00201497
Arhgef4	-0.00203736	-0.00311087
Gm55978	0	0
Plekha6	-0.00125432	-0.0253381
BC055324	-0.00549509	-0.00291086
Fam168b	0.0126391	0.0597732
Lamb3	0.00292927	-0.00100476
Plekhb2	-0.0239951	0.0162973
Hsd11b1	-0.000713241	0.00029081
G0s2	-0.00451711	0.013333
Hs6st1	-0.00320791	0.00647082
Camk1g	0.0100491	-0.00233082
F5	0.000676218	-0.000363873
Slc19a2	0.00583332	0.0128867
Uggt1	-0.0140583	0.00234973
Plxna2	0.0257012	-0.0540763
Ccdc181	-0.00457288	0.0018954
Neurl3	-0.000350373	-0.000598864
Blzf1	-0.00020802	-0.00242583
Lrrfip1	0.0299382	0.0309587
Cd34	-0.000230545	0.000365591
Rbm44	-0.000403678	0.000167455
Ramp1	-0.00498547	-0.024802
Nme7	0.00856894	0.0766445
Cd46	-0.0001764	-0.0474493
Atp1b1	0.0210087	0.26621
Nrp2	-0.00392285	-0.0205264
Dpt	-5.40587e-05	-0.000121189
Xcl1	-0.000118745	0.000138633
Ube2f	-0.0124381	-0.00282791
Tbx19	-9.41458e-05	-3.35206e-05
Arid5a	-0.00162886	0.00305501
Cr1l	-0.00337031	-0.0133634
Sft2d2	0.00247854	0.00332296
Tiprl	-0.0188619	0.0102704
Gpr161	-3.65116e-05	-0.000276871
Scly	0.00478572	0.00125907
Espnl	6.20881e-06	4.70324e-05
Dcaf6	-0.00338614	-0.0575013
Klhl30	0.000118202	8.17715e-05
Cr2	-0.00373772	0.000877527
Mpc2	-0.0198099	0.0603709
Erfe	-2.56157e-05	-1.57533e-06
Kansl3	0.00922066	0.0314361
Optc	0.00101656	0.00328396
Fer1l5	-0.000322354	0.000283365
Prelp	0.000273412	0.00190456
Ilkap	-0.00229268	-0.00320798
Hes6	6.84019e-05	0.00965051
Lman2l	-0.0149866	0.0298434
Cnnm4	0.00332202	0.00363326
Per2	-0.00400893	0.00166626
Traf3ip1	-0.00394274	0.00119628
Cnnm3	0.00374977	0.0223013
Asb1	-0.00382518	-0.00125706
Twist2	-0.000894467	0.000907823
Adcy10	0.00322976	0.00317427
Zdbf2	-0.0229996	-0.0338343
Ankrd23	-0.000272541	-0.00053528
Gm42417	0.000258185	-0.000124445
Myog	-4.54297e-05	-3.61529e-05
Ankrd39	0.000616446	0.00452407
Mpzl1	-0.00485684	-0.00188474
Hdac4	-0.0337083	-0.0129239
Rcsd1	-0.00198586	0.00370246
Ppfia4	0.0277225	0.0131686
Ndufa10	-0.0312763	0.0568621
Creg1	0.00407124	0.0579426
Tmem183a	0.00137871	0.0015799
Or6b2	-2.85605e-05	-0.000120018
Mgat4f	-0.00017328	-0.00011767
Or6b2b	0	0
Or6b3	-2.24363e-05	1.22632e-05
Or9s23	0	0
Sema4c	0.00208861	0.00305453
Or9s27	1.10306e-05	0
Or9s15	0	0
Or9s14	4.14538e-05	0
Or9s13	0	0
Cops9	-0.0219077	0.0157521
Cyb5r1	-0.00157161	0.0215233
Otos	0.000146378	0.000164036
Fam178b	0.00014455	-1.08067e-05
Cox5b	-0.0503612	0.0724533
Gpc1	0.00463714	0.00889663
Adipor1	-0.00811522	0.0204298
Actr1b	0.0322267	0.0711191
4933424G06Rik	-0.00342498	0.00921003
Ankmy1	0.000174467	0.00590839
Cd247	-0.00634448	0.00904562
Dusp28	-0.00166731	0.00794062
Klhl12	0.00573412	0.00672463
Rabif	-0.00268783	0.00602779
Zap70	-0.000344496	0.000271659
Mgat4e	-8.00719e-05	0.000186774
Rnpepl1	0.0137465	0.0166545
Capn10	-0.00221968	0.0210448
Gpr35	-0.00282443	-0.00153011
Tmem131	-0.0191025	0.000909865
Aqp12	2.5883e-05	0.000127652
Kdm5b	-0.00361335	-0.024353
Syt2	0.00849742	0.0100057
Klf7	-0.0168589	-0.0179056
Vwa3b	-0.0047937	-0.00197912
Cnga3	0.000798845	-0.00135425
Ppp1r12b	-0.000335813	-0.0448455
Ube2t	-0.000811533	0.000411834
Lgr6	0.00205733	0.000979408
Creb1	-0.0397044	-0.0495521
Mettl21a	5.30854e-05	0.0100767
Ccnyl1	-0.00381909	-0.025518
Fzd5	6.81523e-05	0.00133332
Pou2f1	-0.0551174	-0.06457
Plekhm3	-0.0131269	-0.0408105
Elf3	-4.87389e-05	0.000142054
Dusp27	-0.000238563	0.0024142
Gpa33	8.26047e-05	0.000282078
Rnpep	0.0241941	0.0226728
Timm17a	-0.0120986	0.0269787
Mael	-0.000589604	2.34405e-05
Lmod1	-0.000855279	-0.000521624
Shisa4	-0.00643711	0.0599767
Kif1a	0.029093	0.030354
Agxt	-1.83336e-05	-4.83941e-05
Mab21l4	0.000206043	-0.000170881
Crocc2	0.00326922	0.00251543
Ipo9	0.0586525	-0.0104986
Ildr2	-0.0254243	0.0525436
Tada1	0.00521094	0.00149583
Sned1	-0.00829253	-0.00524992
Pogk	-0.00124117	0.00372264
Gm4846	9.26925e-05	-4.2804e-05
Mterf4	-0.00550382	0.0099708
Gm4847	-0.000111873	-0.000111574
Pask	-0.000225671	0.00252758
Fmo9	-7.19813e-05	-2.16314e-07
Pth2r	-0.0117029	-0.00410423
Fam78b	0.00299819	-0.0249602
Crygf	0	0
Ppp1r7	-0.00236513	-0.00590663
Nav1	0.00840509	-0.00387484
Csrp1	-0.00730687	0.00559283
Phlda3	-0.012563	0.0131716
Uck2	-0.00241126	0.0011491
Inpp4a	-0.00363356	-0.00994044
Coa5	-0.00355641	0.00480321
Ano7	0.00119533	0.000239937
Tmco1	-0.00489184	0.0890183
Aldh9a1	-0.00422817	0.00352831
Unc50	-0.000574589	0.0644223
Mgst3	-0.0125218	0.051527
Lrrc52	2.91704e-05	0.000239266
Tnni1	-0.000275513	-0.000247666
Lad1	0.000417527	0.000220603
Rxrg	0.00674095	-0.00686513
Lmx1a	-0.00573926	-0.00974267
Mgat4a	-0.0171203	-0.0085426
Cracdl	0.0197222	-0.0529017
Pbx1	-0.0161563	-0.0847156
Map2	0.00416064	-0.123792
Nuf2	-1.38949e-05	-0.000427693
Rgs5	-0.00190159	-0.000610449
Rgs4	-0.0181646	0.015826
Ccdc190	-0.000861149	0.00021208
Hsd17b7	-0.00927931	0.00253588
Farp2	-0.00747779	-0.0169614
Tsga10	-0.0409689	-0.0445854
Ddr2	0.000223671	-2.65031e-05
Lipt1	-0.00226136	0.00189954
Stk25	0.00421944	0.0260381
Mitd1	-0.000296608	0.0107835
Bok	-0.00622065	0.00918751
Unc80	-0.00969946	-0.0162932
Mrpl30	-0.0174601	0.0182967
Thap4	0.00170843	0.00201869
Lyg2	-0.000163917	3.87088e-05
Lyg1	2.71081e-05	0.00017645
Rpe	-0.00467789	-0.018207
Uap1	-0.00359958	0.00364248
Atg4b	-0.00531447	-0.00195012
Dtymk	-0.00768942	0.0174361
Txndc9	-0.0193014	0.018275
Uhmk1	-0.0142095	0.00857976
Sh2d1b2	0.000128811	0.00012873
Kansl1l	-0.0327721	0.0166623
Ing5	0.000914775	0.00231782
Sh2d1b1	2.06652e-05	3.73742e-05
Gm7694	-0.000334129	0.00058403
Eif5b	-0.0014627	0.0167968
Acadl	0.000799661	0.00515831
D2hgdh	0.00050886	0.00186533
Gal3st2	0.000103695	7.74144e-05
Gal3st2b	-1.56466e-05	5.39395e-05
Myl1	0.00166764	1.91876e-05
Gal3st2c	-8.45103e-05	-8.60076e-06
Rev1	-0.0114057	-0.0287936
Neu4	0.00158101	0.00135749
Nos1ap	-0.0289875	-0.0378719
Pdcd1	-0.000208833	-0.000114219
Spata46	-0.000196136	0.00133978
Olfml2b	-0.00071362	0.000244067
Fam174a	-0.0138023	0.043847
Atf6	-0.00131923	-0.0456648
St8sia4	-0.0234953	-0.0277788
Lancl1	0.00815776	0.0135301
Dusp12	-0.0154402	0.00693089
Aff3	-0.0416298	-0.051766
Gm26620	7.47945e-06	0.000394248
Slco4c1	-0.00724245	-0.0142501
Fcrlb	-0.000315768	0.000195643
Cps1	-0.0001268	-0.000359704
Tnnt2	-0.000145764	0.000368211
Fcrla	-0.000790203	0.000751815
Slco6c1	0.000468697	-0.000576279
Macir	-0.0177972	-0.00568023
Pkp1	-0.0001111	0.00067239
Pdcl3	-0.0112245	0.00716808
Erbb4	-0.0360409	-0.200744
Fcgr2b	-0.00071488	0.000254067
Fcgr4	-0.000402508	-0.000111732
Npas2	-0.00320478	-0.0327908
Igfn1	0.000349424	0.00015775
Fcgr3	0.000603111	0.00179641
Ikzf2	-0.0122953	-0.0148203
Tmem9	0.0084945	0.0737838
Rpl31	-0.0776746	0.0307423
Ppip5k2	-0.0117874	-0.0298673
Cfap126	-0.00136587	0.0016777
Spag16	0.032922	-0.0106879
Sdhc	0.000328928	0.0198292
Vwc2l	-0.0299675	-0.0303479
Gin1	-0.0143468	0.00314812
Tbc1d8	0.00681446	-0.0191106
Bard1	-0.000963265	-0.0020932
Cnot11	-0.00467574	0.00258776
Mpz	1.35807e-05	0.000366878
Pcp4l1	-0.00682692	-0.0124916
Abca12	0.000309993	5.11094e-05
Pam	0.0114918	0.0106688
Atic	-0.00691762	0.00783765
Nr1i3	-0.00163275	-0.000818712
Slco6d1	4.55393e-06	9.50719e-05
Tomm40l	-0.00416951	0.00290508
Cntnap5b	-0.0204982	-0.105173
Apoa2	0.00165829	0.00822134
Fcer1g	-0.000668024	0.00303371
Cdh20	-0.0177295	-0.0233417
Ndufs2	-0.0352457	0.0303902
Rnf152	-0.0238699	-0.00233409
Adamts4	-0.000120657	0.000723548
Pign	-0.0154758	-0.0458605
Ddx59	0.00174424	6.55949e-05
Kif14	0.000597837	0.000567814
Zfp281	-0.00404271	0.00691564
Nr5a2	-0.00224494	0.000485308
Relch	-0.0164635	-0.0679346
Tnfrsf11a	-0.00525418	0.00581372
Xkr4	-0.0872407	-0.139477
Rp1	0.000176627	-0.00046922
Il1r1	-0.000931841	0.00134966
Sox17	-0.000220014	0.000132305
Zcchc2	-0.00433305	-0.0108933
Il1rl2	-0.00079553	-0.00126238
Phlpp1	-0.0288773	-0.0418159
Bcl2	-0.0334984	-0.0336285
Mrpl15	-0.019432	0.00792953
Kdsr	0.0119203	0.0141213
Il1rl1	6.15379e-06	0.000326285
Vps4b	-0.00269887	-0.0120832
Serpinb5	-0.000131689	-9.33969e-05
Il18r1	0.000152802	0.0001765
Serpinb12	5.2955e-05	1.4734e-06
Ptprc	-0.00364337	-0.00110976
Serpinb13	-1.67387e-05	-3.96081e-05
Il18rap	0.000268353	7.19398e-05
Serpinb3a	0	0
Slc9a4	-8.05409e-05	-0.000153565
Serpinb3d	0	0
Atp6v1g3	-8.70281e-05	0.00011958
Lypla1	-0.000865128	0.00179883
Serpinb3b	-0.000228166	-0.000333602
Gm37988	-0.000641419	-0.00054732
Serpinb3c	-2.88381e-05	0.000150155
Nek7	-0.00701022	0.0261271
Serpinb11	0.000294945	0.000912478
Tmem182	-0.000125523	5.27895e-05
Tcea1	-0.0117403	0.00803462
Serpinb7	-0.000344244	0.000407991
Fn1	0.00175698	0.00209694
Rgs20	0.00430438	-0.0324948
Pou3f3	-0.00228269	-0.005627
Lhx9	-0.00720766	0.034081
Mreg	-0.00310103	0.00611255
2310009B15Rik	-0.00831313	0.00871588
Serpinb8	-4.6611e-05	-4.57221e-06
Mrps9	-0.00879648	-0.01166
Pecr	-8.1975e-05	0.00552251
Gpr45	-0.00283015	-0.026512
Tmem169	-0.00756699	0.00246644
Xrcc5	0.00930038	-0.0119172
Marchf4	-0.00720642	-0.0335499
Atp6v1h	-0.019348	-0.0496723
Tgfbrap1	-0.00701323	-0.00166537
AI597479	-0.00629471	0.00145984
Slamf7	-0.000125758	3.43556e-05
Oprk1	0.0186149	-0.00385146
Npbwr1	-0.000298631	0.000957864
Fhl2	-0.000590464	-0.00288074
Cd48	4.54024e-05	0.000600424
Dennd1b	-0.0350622	-0.0494913
Nck2	-0.00668192	0.00249593
Ecrg4	-0.00171034	0.000724429
Slamf1	-0.0010373	-0.000941543
Smarcal1	-0.00244737	-0.00899643
Crb1	-0.00292911	0.00135341
Rb1cc1	-0.00402105	-0.0181281
Zbtb41	-0.0248685	-0.0127832
Ankar	-0.000537966	0.000242185
Alkal1	8.71622e-05	-0.000281024
Rpl37a	-0.0587916	0.0224665
Igfbp2	-0.000638955	-0.000955285
Igfbp5	-0.0146634	0.0397864
Tnp1	-6.18408e-05	5.5287e-05
Aspm	-0.000743112	0.000467487
F13b	5.29344e-05	1.59913e-05
Cfhr1	5.17509e-05	0.000144627
Cfhr4	-0.00088061	-0.000494304
Cfhr2	-5.45538e-05	0.000214759
Tns1	0.00209498	-0.000546193
Cfh	-0.0040864	-0.00212436
Rufy4	0.00153228	0.000224621
Cxcr2	-0.000565454	0.000615968
Cxcr1	0	0
Kcnt2	-0.0836648	-0.102999
St18	-0.0107162	-0.00617428
Atp1a4	0.000872813	-2.03648e-05
Cdc73	-0.0469862	-0.0795444
Arpc2	-0.0034526	0.00326759
B3galt2	-0.0240611	0.0241973
Gpbar1	0	0
Igsf8	0.0029406	0.116114
Aamp	-0.00487326	0.0319682
Glrx2	-0.0246272	0.00574499
Ro60	-0.0104595	0.0129096
Atp1a2	0.000205383	0.010271
Kcnj9	-0.0132284	0.0326731
Kcnj10	-0.00409983	-0.00124137
Pigm	-0.00319394	0.000208467
Slamf9	-0.000462744	1.64808e-05
Pnkd	-0.00311136	0.0207367
Uchl5	-0.0138557	-0.00342023
Rgs2	-0.0138727	0.014413
Rgs13	0.00096947	0.000166473
Tmbim1	-0.00262092	0.00443575
Igsf9	-0.00358478	-0.00236953
Rgs1	6.59811e-05	0.000421057
Rgs21	-7.40275e-05	-4.39048e-05
Tagln2	-0.00066448	0.00177493
Rgs18	-0.000321447	7.08983e-05
Brinp3	-0.0411999	-0.0721514
Cfap45	-0.00496047	0.000301629
Vsig8	0.00122291	0.00153254
Slamf8	-0.000270161	-3.15718e-05
Fcrl6	-5.8086e-05	-0.000199651
Dusp23	0.00048401	0.00898393
Crp	0.00128853	0.00039551
Apcs	-9.30453e-06	6.51813e-05
Or10j5	-6.70296e-05	-9.93309e-05
Or10j27	-0.000111653	4.97083e-05
Or10j7	-0.000162418	-0.00012851
Pla2g4a	-0.000910377	-0.00025184
Or10j3	6.50823e-06	0.000160372
Or10j3b	-7.41132e-05	-0.000107152
Fcer1a	-9.27593e-05	5.83296e-05
Or10j2	1.78514e-05	4.77837e-05
Mptx2	-0.0001138	-7.73425e-05
Ackr1	0.000410102	0.00868624
Ptgs2	-0.000373648	-0.00103583
Pdc	2.02342e-05	-7.00956e-06
Usp37	-0.0200839	-0.00871867
Cadm3	-0.00547585	0.0538925
Cnot9	-0.00734243	-0.00383367
Aim2	-0.00612985	-0.00901185
Ifi206	-0.000185613	-0.000318143
Ifi214	6.6498e-05	-5.94028e-05
Ifi213	4.40772e-05	0.00035684
Ifi209	-0.000187417	-0.000232146
Ifi208	9.91221e-06	4.07232e-05
Ifi207	9.43032e-05	0.00020786
Ifi204	0.000196315	0.000234234
Mndal	-0.000773818	0.000610546
Odr4	-0.00528029	-0.004603
Ifi211	-2.61808e-05	0.000160071
Plcd4	0.00399328	0.00537403
Ifi203	4.79704e-05	0.000544478
Ifi202b	-2.56372e-05	-2.08574e-05
Ifi205	7.77841e-05	0
Or10aa1	-2.94712e-05	-2.94712e-05
Or10aa3	2.56301e-05	0
Or6n2	0	0
Or6n1	4.36106e-05	0
Or6k14	0	0
Or6k6	0	0
Or6k4	0	0
Or6k8-ps1	0	0
Or6k2	-0.000138503	-0.000131581
Zfp142	0.00153832	-0.00184891
Tpr	0.00517583	0.0416192
Spta1	-0.000342314	-0.000268455
Bcs1l	-0.00663851	0.0253171
Or10z1	2.34287e-05	0
Mptx1	-2.212e-05	-2.212e-05
Or10x1	-2.93961e-05	5.32737e-05
Or10x4	0	0
Or6p1	-0.000194127	-0.000109903
Or6y1	3.03169e-05	-4.08782e-05
Fmn2	-0.0315326	-0.0966005
Grem2	-0.0062494	-0.000231072
Rnf25	0.0162347	0.0708629
Prg4	0.000214038	0.00103938
Rgs7	-0.0725523	-0.0937862
Fh1	-0.02024	0.0258291
Kmo	-0.00183567	0.0183024
Opn3	-0.00394857	0.00627474
Stk36	-0.00322563	-0.000994176
Chml	-0.0076054	-0.00318549
Hmcn1	-0.00165192	0.0028277
Ttll4	0.00809832	-0.000292435
Cyp27a1	-3.13763e-05	0.00212228
Wdr64	-0.000374477	-0.000223225
Prkag3	3.77034e-05	-0.000110019
Wnt6	-0.000156213	-8.04511e-05
Wnt10a	4.21652e-05	0.00127828
Zfand2b	0.00378143	0.0156875
Abcb6	0.00404729	0.00364069
Atg9a	0.0235217	0.0457958
Ankzf1	0.00494446	0.0153312
Glb1l	-0.00117486	0.00136309
Stk16	0.00100722	0.00825985
Tuba4a	-0.0460816	0.0377236
A630095N17Rik	0.000137558	0.000188781
Dnajb2	-0.0113285	0.0142812
Ptprn	0.0376078	0.119318
Resp18	0.0984843	0.360868
Dnpep	-0.00459762	0.0025824
Des	-6.97442e-05	0.000170811
Speg	0.012631	-0.007456
Dbi	-0.0468538	0.0294136
3110009E18Rik	-0.00356571	0.000412505
Steap3	0.00213598	0.00171689
C1ql2	0.000498679	0.0121458
Marco	-8.36591e-05	-0.000104061
Cd84	-0.000968414	-8.17017e-05
Slamf6	-0.000480876	-7.96631e-05
B4galt3	0.0084915	0.0231801
Ppox	0.0104917	0.0045605
Ufc1	-0.0117884	0.0129865
Dedd	0.00424269	0.00425486
Nit1	-0.000427559	0.0221698
Pfdn2	-0.044467	0.0307357
Klhdc9	-0.00439519	0.000533676
Nectin4	0.00111337	0.00163386
Arhgap30	-0.00028258	-0.000369403
Usf1	-0.0040159	0.00281759
Tstd1	-9.63546e-05	0.00134643
F11r	-0.00271155	0.00350648
Usp21	0.00710358	0.0132037
Capn8	0.000425261	2.11664e-05
Ccdc185	2.91574e-05	4.74588e-05
Susd4	0.032509	-0.0134368
Tlr5	-1.59824e-05	0.000209422
Disp1	-0.017433	-0.0265268
Brox	-0.000341028	-0.000994757
Aida	-0.00811468	-0.00529389
Hhipl2	0.00068019	-0.000219591
Mia3	0.020149	0.0630644
Cdk5r2	-0.0120337	0.0108192
Fev	-0.000390628	-4.49994e-05
Cryba2	4.23039e-05	1.17626e-05
Cfap65	0.00576399	0.00271963
Ihh	0.000312291	0.000155428
Nhej1	-0.000480719	-0.00259388
Slc23a3	7.20425e-05	-0.000335155
Cnppd1	-0.000725254	0.0079618
Retreg2	-0.0111727	0.0639228
Taf1a	0.00785209	0.0116566
Rd3	-0.000140279	-0.000180225
Traf5	-0.0045945	0.00136102
Chpf	-0.00107931	0.0163189
Obsl1	0.000621702	0.00570119
Tmem198	0.0011443	0.00830607
Inha	0.00713886	0.0323598
Stk11ip	0.00258646	0.00786948
Slc4a3	0.0332439	0.0544771
Rims1	-0.0238569	-0.0636246
Slc40a1	-0.000981912	-0.000268705
Serpinb2	-5.35238e-05	6.18331e-05
Tdrd5	0.000962436	0.00285487
Nphs2	-2.61537e-05	-0.000116586
Axdnd1	-0.00113953	-0.0027821
Gm2000	-0.00684572	-0.00120197
Soat1	-0.00381584	0.00460752
Wdr75	-0.00893091	-0.0057102
Gm28040	0.000226167	0.000431723
Gm28040-1	-0.000604789	-0.000566961
Ren1	1.23146e-05	0.000136926
Etnk2	0.00907162	0.0152315
Sox13	-0.00248011	0.000717349
Spata3	-0.000163502	-0.000520254
2810459M11Rik	-0.000385926	0.00256201
Psmd1	-0.0117398	0.000869334
Htr2b	-0.00685333	0.00713193
Gm21972	-0.00405382	-0.00168535
Armc9	0.0646476	-0.000648737
B3gnt7	-0.000791631	0.000774135
Lonrf2	-0.0361859	0.00108892
Chst10	-0.00890905	0.0327514
Nms	-0.000798138	0.00476216
Utp25	0.00176976	0.000906691
A130010J15Rik	-0.000927575	0.000827017
Traf3ip3	-0.00144056	-0.000366738
Gm47985	0	5.55236e-05
Gm8947	0	0
Ivns1abp	0.0286279	-0.0307204
Swt1	-0.00154316	0.0139723
Trmt1l	0.0186798	-0.0063253
Rnf2	-0.00562596	0.00126503
Fcmr	5.43437e-05	1.67733e-05
Il24	-2.60329e-05	2.52494e-08
Il20	3.26035e-05	4.86659e-05
Il19	-5.96431e-05	7.95887e-05
Ndufs1	-0.00628218	0.0214744
Eef1b2	-0.0408179	0.0732062
Gpr1	0.00144691	-0.00296454
Ino80d	-0.00113511	-0.0194666
Mroh3	0.000279956	0.000217766
Gpr25	-0.000324061	0.000152789
Kif21b	0.00213951	0.00563477
Slc11a1	-0.000257845	0.000302533
Ctdsp1	0.00157063	0.00248167
Vil1	0.000530096	0.00217336
Catip	6.01213e-05	0.000555094
Slc45a3	0.000274213	-0.000114856
Elk4	-0.00358103	7.92742e-06
Mfsd4a	0.00982541	0.02808
Cdk18	0.00316745	0.0150502
Gm29695	-0.00276119	0.00310975
Klhdc8a	-0.00678429	-0.000274485
Tmcc2	-0.00898486	0.00682843
Lin9	-0.000238076	0.00171924
Mixl1	0.000148812	0.000161518
Acbd3	-0.0180789	0.00403655
Mettl18	-0.00266241	0.00324471
Sele	0.00012693	4.19197e-05
Sell	-0.000335119	-0.000455539
Selp	0.000342435	8.9853e-05
Fmod	0.000864619	0.000246617
Chit1	0.000235965	-0.000203715
Chil1	-0.000388727	9.45036e-05
Mybph	-0.000162668	-0.000177192
Adora1	-0.00417377	0.00882685
Nhlh1	3.95115e-06	-3.43091e-05
Ncstn	0.00436443	0.0152822
Copa	0.0104422	0.00466827
Pex19	-0.00212022	0.0158453
Dcaf8	0.00590748	-0.0109429
Pea15a	-0.0143929	0.0544304
Casq1	6.04074e-05	-0.000189716
Vangl2	0.00936601	0.0185683
Ptprv	0.00222415	-0.00480597
Ptpn7	0.000147525	-0.000777248
Arl8a	-0.000971526	0.0425482
Gpr37l1	-0.00661207	0.00643012
Slc9a2	2.14577e-06	-0.00513511
Serpinb10	-0.00011503	0.000111882
Mlph	0.000170027	0.00032331
Prlh	0.000645501	0.00175093
Rab17	1.88502e-05	-2.86181e-05
Phf3	-0.0471865	-0.0257822
Ptp4a1	-0.00154381	-2.10581e-05
Ptp4a1-1	-0.000434926	-0.000133787
Gm5698	-3.12311e-05	-3.12311e-05
Lgsn	-0.000191242	4.22214e-05
Dnaaf6	0	0
Alyref2	-0.00497895	0.00293175
Itln1	-0.000122783	-0.000208583
Cd244a	-0.000238369	-7.46031e-05
Ly9	-0.000220536	0.000484369
4931428L18Rik	0.00025883	0.000602339
Gm6489	2.41625e-05	0
Btg2	-0.00954007	0.00974179
Nuak2	0.000127289	0.0038204
Mfsd9	-0.00207649	0.000519755
Golt1a	7.99806e-05	9.95345e-05
Kiss1	0	0
Irf6	-0.000489396	0.000414574
Ascl5	0	0
Cacna1s	-0.000540012	-0.000151243
Camsap2	-0.00329131	-0.035261
Inava	-0.000214388	0.000685421
Lemd1	-0.0042731	0.00506547
Gm47995	0	0
3110040M04Rik	0	0
Gm47996	0	0
Hdlbp	-0.0320289	-0.0235601
Septin2	-0.0113023	-0.00998252
Septin2-1	0	0
1700019A02Rik	-0.00386658	-0.00422531
Pms1	-0.0104695	-0.0142973
Ormdl1	-0.00454909	0.0103999
Gm28778	-0.00132344	0.000190612
Osgepl1	-0.00254241	-0.00182371
Gm28551	-0.00748558	-0.000859279
Asnsd1	-0.00264104	0.00259519
Gm50478	0	0
Akr1cl	3.96324e-06	-0.000801356
Cryge	0.00018998	0.000195912
Crygd	5.0919e-05	9.54602e-05
Crygc	-4.51845e-05	8.01621e-05
Crygb	8.38636e-06	-0.0001101
Cryga	0.000161801	0.00027981
D630023F18Rik	0.00336333	0.00639228
Idh1	-0.0128988	0.0100246
Pikfyve	-0.016665	-0.0409546
Adam23	0.00207913	-0.0751282
Gm39653	-0.00291326	-0.00161187
Dytn	-8.97101e-05	-0.000187989
Mdh1b	-0.00129957	-0.00131014
Fastkd2	-0.0159022	-0.0063021
Rnf149	-2.68817e-05	0.014491
Creg2	0.00287551	0.0202193
Rfx8	-0.000101835	0.000358068
Map4k4	0.0160849	-0.0060274
Il1r2	-0.000206815	0.00227376
Gm28845	-9.26213e-05	0.00033788
B020011L13Rik	-0.00028902	0.000311627
Gm7145	6.48401e-05	-0.000176801
Snrpe	-0.0159953	0.0207263
Zc3h11a	-0.00294133	-0.0150634
Zbed6	-0.0187573	-0.00347893
Lax1	0.000201632	-0.000264288
Atp2b4	0.0209078	-0.0286967
Terf1	-0.0127521	-0.0126658
Sbspon	-0.00520699	0.003754
4930444P10Rik	-0.00230055	-0.00849248
Rpl7	-0.0918355	0.0358228
Rdh10	-0.00684852	-0.00787338
Stau2	-0.0539712	-0.0844065
Atp5e	-0.0462836	0.0132348
Or5d43	7.25528e-06	-0.000142299
Or5d44	0	0
Or5d45	9.96949e-05	-0.000107019
Rspo4	0.000421496	0.000930362
Or5d46	0	0
Rtf1	-0.00415745	0.00672287
Or5d3	0	0
Gcg	-3.41485e-05	0.000247949
Or4p7	-6.94988e-05	-2.46889e-05
Prelid3b	-0.00432637	0.00743669
Itpka	0.00714142	-0.0126586
Surf2	0.00196034	0.0031091
Angpt4	-0.000504201	-0.000690084
Or4p18	0	4.69229e-05
Zfp831	0.0107101	-0.0131653
Or4p19	-1.48057e-05	-3.52035e-05
Or4p20	0	0
Edn3	0.000803447	0.000839314
Or4p21	0	0
Surf4	-0.0100683	0.0192314
Or4c31	5.67756e-05	7.06814e-05
Gm14444	-7.41445e-05	-0.000200541
Fam110a	-0.00183041	0.00343188
Or4p22	0	0
Or4c99	0	0
Gm14393	0.0028766	-0.00207008
Fam171a1	-0.017356	-0.0401669
Or4c100	0	4.49038e-05
Gm14399	-0.0103507	-0.016482
Stkld1	0.000307855	-0.000216936
Gm14443	-0.0103799	-0.0184823
Slc52a3	-0.000206842	-0.000259258
Scrt2	-0.0004395	0.00396237
Gm14391	-0.00137113	-0.00221213
Srxn1	-0.00401338	0.0110011
Tcf15	-0.000192414	6.85901e-05
Gm14440	0	0
Or4a27	2.79758e-05	0
Rexo4	0.00290754	0.0221256
Nmt2	-0.0096606	0.00133306
Or4p23	-0.000123199	-0.000156659
Rpp38	-0.00943501	0.00178834
Or4c104	0	0
Or4a67	2.55382e-05	2.56809e-05
Acbd7	-0.000971036	-3.44641e-05
Or4c11b	0	0
Or4c105	-4.99469e-05	-4.99469e-05
Or4c11c	0	0
Or4c106	-3.25252e-05	1.45305e-05
Or4c11	0	2.83482e-05
Olah	0.00339672	-0.000287415
Adamts13	-0.000137044	-4.8928e-05
Or4p8	-7.5796e-06	0.000291503
Or4c29	-0.000168058	0.000207314
Csnk2a1	-0.029414	-0.0143582
Or4c15	-0.000153655	0.000243182
Or4c107	-3.83647e-05	-3.83647e-05
Or4c108	-3.51466e-05	-3.51466e-05
Meig1	-0.00389412	0.000855446
Or4c109	-7.69121e-05	-7.69121e-05
Tbc1d20	-0.00212391	0.00596525
Or4c110	1.64708e-05	-2.47996e-05
Gm2004	-2.2238e-05	-1.04174e-05
Or4c111	0	5.14125e-05
2210418O10Rik	-0.000253238	-0.000126528
Gm11009	0	0
Or4c112	-1.74362e-05	-8.2886e-05
Zfp968-ps	9.68247e-05	-8.70054e-05
Fap	-0.000638019	-0.00113516
Gm14434	0	4.16609e-05
Cacfd1	-0.00303058	0.0191746
Or4c113	0	4.79542e-05
Zfp967	-3.26451e-05	3.25243e-05
Ltk	0.00485582	-0.000746343
Or4c114	0	0
Or4c115	-0.000278198	-0.000776095
Gm14308	0.000582916	-0.000954332
Rbck1	0.0123803	0.0148383
Zfp973	-0.000491466	-0.00369799
Or4c116	-7.8204e-05	-6.40576e-05
Gm14305	-0.00917141	-0.0025227
Trib3	0.00140934	-0.000223723
Gm14295	-0.00708847	0.00242645
Gm14408	8.21274e-07	6.63785e-05
Or4c117	0	4.98949e-05
Nrsn2	-0.00684375	0.224564
Slc2a6	-0.000958562	0.0117056
Sox12	0.0013407	0.00743928
Gm14296	-0.0202644	-8.34465e-07
Zcchc3	-0.00532006	0.0105159
Gm13398	-6.3082e-05	-0.000170126
Gm14419	-0.00221351	0.000505976
Gm14401	-0.00134293	-0.00127796
Mymk	0.00056617	0.000809998
6820408C15Rik	0.000158206	-0.0028785
Gm14410	-0.00736819	-0.0142034
Gm14409	-6.36315e-05	1.33988e-05
Defb23	-0.000193023	4.30616e-05
Gm14412	0.000285824	-0.00354703
Defb20	-1.13216e-05	6.676e-05
Ifih1	0.000564744	0.0011249
Gm14418	-0.00181713	0.00365275
Defb22	0	0
Defb26	0	0
Defb28	0	0
Zfp970	-0.00757415	-0.00226349
Defb29	0	0
Gm14403	-0.00621212	-0.00201913
Adamtsl2	-0.00104596	0.000853526
Gm17416	1.27427e-05	0
Gm14406	0.00100481	0.0007424
Defb21	0	0
Fam163b	0.00299074	-0.00130749
Defb19	3.71946e-05	-4.25405e-05
Gca	-0.0157446	-0.00381405
Or4c124	0	0
Defb45	-4.90663e-05	-4.90663e-05
Defb36	0	0
Or4c125	5.05911e-05	0
Defb25	-5.19477e-05	0.000463585
Or4a15	0	3.55716e-05
Rem1	4.05358e-05	-0.000376669
Dbh	-3.11215e-05	4.39434e-05
Dclre1c	0.00258963	-0.00896522
Or4a39	-0.000213571	-0.000155544
Kcnh7	-0.0746467	-0.0664023
Or4a2	0	0
Or4a68	0	0
Or4a69	0	0
Or4a70	0	0
Fign	-0.0159105	0.028996
Or4a71	0	0
Suv39h2	-0.00493218	-0.00156771
Or4a72	0	0
Or4a73	1.47356e-06	-7.09847e-05
Or4a74	-0.000140224	2.66021e-05
Or4a75	0	0
Or4a76	0	0
Or4a77	4.18284e-05	0.000139268
Sardh	0.000437095	-0.000331368
Or4a78	0	0
Hspa14	0.0043481	0.0041056
Or4a79	-5.2049e-05	7.21801e-06
Or4a80	-4.2136e-05	-9.90446e-05
Grb14	-0.0368422	0.0134632
Gm45902	0.000171212	0.00226925
Or4a81	-0.000285975	-0.000326912
Or4c12b	2.29313e-05	8.23222e-05
Cdnf	-0.000225681	5.91953e-05
Or4a47	-0.00159996	-0.000519767
Or4c58	-6.58739e-05	0.00038094
Or4c10b	0	3.95695e-05
Or4c10	4.46861e-05	3.04944e-05
Or4c12	2.26088e-05	2.79791e-05
Fam107b	-0.000594329	-0.00313821
Or4c35	0.00010054	0.000113671
Vav2	0.000229694	0.0065772
Brd3os	-0.00422953	0.00581073
Rpap1	0.00288156	6.59078e-05
H13	0.0131387	0.0562079
Mcts2	-0.00591382	0.00915119
Id1	-0.00140551	0.000593414
Cox4i2	-0.000463729	0.00108772
Bcl2l1	-0.00905862	0.00575633
Phactr3	-0.0121494	-0.000556707
Olfr1565	0	0
Tyro3	-0.00123187	-0.0142136
Cobll1	-0.00668825	0.00226393
Sycp2	-0.0142711	0.0136133
Ppp1r3d	-0.00250679	0.000497834
Fam217b	-0.00424957	-0.0042133
Cdh26	0.000160917	0.000203897
Tpx2	2.30144e-05	-0.000391127
Brd3	0.0110722	0.0196804
Mylk2	5.65115e-05	0.000162635
Foxs1	-0.000142025	6.30018e-05
Cdh4	0.00769609	-0.0412619
Slc38a11	-0.00299526	-0.00217119
Dusp15	0.00906844	0.0158601
Wdr5	0.00605209	0.01681
Taf4	-0.00121738	-0.00769936
Scn3a	0.0046556	-0.0196588
Lsm14b	-0.00133128	0.000837699
Psma7	-0.0168653	0.0588741
Rxra	0.000455622	0.00224636
Ss18l1	0.00368339	0.00576502
Mtg2	0.000624105	0.017476
Ttll9	0.00140558	-0.00126215
Frmd4a	-0.00718951	-0.0790434
Nup160	0.0102576	-0.00765647
Pdrg1	0.00716552	0.0144979
Xkr7	-0.00213852	0.00119354
Scn2a	0.00893021	-0.0196712
Mga	-0.00438786	-0.0677128
Col5a1	0.00108255	0.000501429
Ccm2l	0.000603923	0.000216254
Prpf18	-0.00591087	0.0188234
Fnbp4	0.029328	-0.0281456
Fcnb	6.03356e-05	0.000200698
Csrnp3	-0.0324643	-0.106087
Bend7	0.00047566	-0.00372161
Galnt3	-0.000636489	0.000595313
Mapkbp1	0.0116723	0.0107516
Jmjd7	0.00052131	-0.000134082
Sephs1	0.000953048	-0.00711471
Hck	-0.00111762	0.00322823
Phyh	-0.00929832	0.0155163
Olfm1	-0.0301618	0.159068
Gm28042	0.000119585	0.000107992
Ppp1r26	-0.00442218	0.00663864
Pierce1	-0.00204777	0.00380379
Ucma	-4.15919e-05	0.00198944
Mrps2	-0.00197062	0.00407573
Ttc21b	-0.0113415	-0.0291449
Pla2g4b	0.000284835	0.000204886
Gbgt1	-0.000583076	-0.00102291
Sptbn5	0.00198082	0.00283491
Slco4a1	0.000308058	0.00128699
Ehd4	-0.00647716	0.00297866
Ntsr1	-0.00178722	-0.00133237
Mcm10	0.00264735	-0.00130206
Mrgbp	-0.00725193	0.0263297
Ogfr	-0.00124405	0.00368655
Optn	0.00184022	0.000975043
Pla2g4e	-0.00179856	-0.0128244
Ccdc3	-0.000931431	-0.00137889
Pla2g4d	0.000528416	3.42919e-05
Camk1d	-0.0281768	0.018899
Pla2g4f	2.53569e-05	0.000310677
Agbl2	0.000482711	-0.00125017
Col9a3	0.00437076	0.00902424
Cdc123	-0.011314	-0.00300619
Tcfl5	0.000770218	-0.00123894
Nudt5	-0.0118932	0.0189242
Gm13199	0.000777223	0.00128773
Ralgds	0.005301	-0.000502706
Sec61a2	0.0333007	0.0104223
Mtch2	-0.00987431	0.0324279
Cel	-4.89267e-05	-0.000103211
Dhtkd1	0.0213705	-0.0070349
Upf2	0.0108262	-0.00821185
Gtf3c5	-0.000992764	0.00461262
Proser2	0.00108788	0.000877543
Scn1a	0.0227923	-0.0316615
Echdc3	-2.27042e-05	-0.000690713
Gfi1b	-1.13184e-05	-1.13184e-05
1700014B07Rik	1.28531e-05	0.000107238
Dido1	0.00326633	-0.00715736
Gid8	-0.00332536	0.00730302
Slc17a9	0.00260592	0.000402941
Bhlhe23	0.000268069	0.000760011
Usp6nl	-0.0132948	-0.000588775
Vps39	0.00580813	0.00763264
Ythdf1	-0.00765125	0.00304577
Birc7	-0.000150257	1.51372e-06
Nkain4	-0.00244511	0.0174746
Scn9a	-0.00507653	0.0032438
Scn7a	-0.00277693	-0.000770569
Tsc1	0.0467314	0.029395
Tmem87a	-0.0187013	-0.0293611
Spaca9	-0.00106294	0.000635053
Ak8	-0.00105101	-0.000489583
Gtf3c4	-0.00590964	-0.00329969
Xirp2	0.000636856	0.000445433
Gm21830	0	0
Ddx31	-0.0028583	-0.00533333
B3galt1	-0.0305146	-0.116475
Barhl1	-0.00170036	-0.000978672
Cfap77	-0.00201449	-0.00224001
Ganc	-0.00236379	-0.00542326
Ttf1	-0.00609735	0.00111097
Stk39	-0.0111464	0.00281686
Gm52968	9.03447e-05	-3.80132e-05
4933409G03Rik	0.000170391	0.000123946
Setx	0.0403254	-0.0300945
Arfgap1	0.0147004	0.0534973
4932414N04Rik	-0.000587672	-0.000654959
Cers6	-0.00220907	-0.0564891
Nostrin	-0.000220549	-0.000864971
Ntng2	-0.000215538	-0.00246498
Psmc3	-0.0120417	0.0313466
Med27	-0.0063383	-0.0212872
Col20a1	0.000529517	0.0026093
Spc25	-0.000122399	0.000413599
Chrna4	-0.00208981	0.0188132
Slc39a13	0.00202217	0.0138438
Dnmt3c	4.1134e-05	0.000226917
G6pc2	-0.000101104	-1.58905e-05
Mapre1	-0.0114362	-0.00272685
Spi1	-0.000634584	-0.000314845
Efcab8	-0.000221143	-0.000289471
Sun5	5.19783e-05	-1.29257e-05
Celf2	-0.0278938	-0.148165
Abcb11	-0.000451463	-0.000634628
Dhrs9	-0.000341348	-0.000842458
Bpifb2	9.07811e-05	0.000492491
Bpifb6	0.000114744	0.000113247
Bpifb3	-0.000370106	-0.000288869
Bpifb4	1.28e-06	-6.98853e-06
Bpifa6	-3.08419e-06	1.5699e-05
Lrp2	-0.000834627	-0.00282193
Bpifa2	-1.97378e-05	0.000116606
Mybpc3	-5.40263e-05	0.000104884
Bpifa3	-0.000100174	-5.94327e-05
Bpifa1	-0.00011134	9.61059e-05
Bpifa5	-3.37583e-05	9.77258e-05
Bbs5	0.00462425	0.0125478
Klhl41	-0.00283164	-0.00358637
Bpifb1	6.66222e-05	0.000167077
Bpifb5	-0.000117955	-0.000164587
Itih5	0.00195465	0.00213341
Fastkd1	-0.00193845	0.0244576
Bpifb9a	-8.01938e-05	0.00029372
Bpifb9b	0.00037951	7.25837e-05
Cdk5rap1	-0.00254483	-0.00423121
Snta1	0.00545214	0.00305799
Sfmbt2	-0.00701183	-0.0111967
Ppig	0.0154764	-0.00961375
Ccdc173	-0.00174408	0.0025623
Phospho2	-0.011502	-0.00145103
Urm1	0.000584424	0.0129293
Cbfa2t2	-0.0113477	-0.021826
Klhl23	-0.0120248	0.0167082
Cercam	0.000775263	0.000376903
Capn3	-0.000223002	0.000158365
Necab3	0.000762388	0.00931284
Ssb	-0.0229551	0.0469604
1700003F12Rik	0.000960176	0.00528736
Actl10	-1.77082e-05	5.31997e-05
Prkcq	-0.00151547	0.00522173
Mettl5	-0.00901759	0.0028528
E2f1	-0.000246247	0.00116094
Pxmp4	0.00348175	0.00907959
Zfp341	0.000900172	0.00186349
Zfp106	-0.0171765	0.00361854
Chmp4b	-0.0176509	0.0229302
Ubr3	0.00170457	-0.0643595
Snap23	-0.0133371	-0.00203915
Myo3b	0.00317862	-0.00986896
Lrrc57	-0.00683597	0.0146283
Sp5	-0.000222494	-6.47912e-05
Haus2	-0.00168333	0.00588322
Erich2	-0.00179899	7.72234e-05
Stard9	0.00391123	0.0106101
Gad1	-0.0180206	-0.0144493
Cdan1	0.0120779	0.00778479
Itch	0.0135936	-0.00981057
Dynlrb1	-0.0489685	0.0394019
Map1lc3a	-0.0522197	0.0432824
Pigu	0.01395	-0.00636396
Trp53inp2	-0.0116886	0.00662047
Gorasp2	-0.0087418	0.00618455
Ttbk2	-0.0134923	-0.0136524
Tlk1	-0.0292465	-0.0413429
Ncoa6	-0.0277043	-0.0486088
Ggt7	0.0253556	0.0452632
Ubr1	-0.00204474	-0.0460911
Pfkfb3	0.00278287	-0.0119041
Tmem62	-0.00287154	-0.00964454
Mettl8	0.000353247	0.00372891
Rbm17	-0.00368665	0.00239469
Gm17490	0	0
Il2ra	-0.000145679	0.000138678
Acss2	-0.011447	-0.00526896
Gss	-0.0112605	0.00813229
Ccndbp1	0.00235964	0.0115739
Dcaf17	-0.00833005	-0.00263947
Myh7b	0.000292716	0.000794928
Cybrd1	0.000626389	7.65212e-05
Odf2	0.0721076	0.03676
Epb42	-0.00039066	-0.000411285
Tgm5	-8.98944e-05	-6.35599e-05
Gle1	0.016089	0.00767331
Tgm7	0.000522534	-0.000324949
Lcmt2	-0.00494256	0.00194985
Kcnq2	0.0370622	0.0060215
Il15ra	0.00128711	0.000421774
Trpc4ap	0.0162874	0.00431743
Eef1a2	-0.0398275	0.0601255
Edem2	0.00411028	0.00549334
Gm17581	0	0
Procr	-0.00012123	0.000168519
Mmp24	0.00157037	0.0156839
BC029722	-0.00917841	0.0223655
Ppdpf	-0.0135437	0.0167628
Fbh1	0.00279821	-0.0138087
Ptk6	6.73504e-05	0.000247305
Eif6	-0.00301795	0.0109636
Srms	-0.000479009	-0.000550195
Fndc11	-0.00052644	0.00025614
Adal	-0.00105783	0.016998
Zscan29	-0.00300074	0.00227236
Ankrd16	0.0111088	-0.00106932
Helz2	0.00113527	0.000133221
Itga8	-0.00806441	-0.0111918
Gmeb2	-0.00596978	-0.0114664
Stmn3	-0.0247521	0.27112
Tubgcp4	-0.000159755	0.0158009
Mindy3	-0.0268097	-0.0242622
Pter	-0.00257245	0.00150498
C1ql3	-0.00389294	0.0402486
Trp53bp1	0.0149119	-0.0261136
Rsu1	-0.0149206	-0.0218484
Map1a	-0.0119095	0.0214611
Dync1i2	0.029771	-0.00325322
Cubn	0.00233466	0.0040903
Trdmt1	-0.00694381	-0.0139609
Slc25a12	-0.00586534	-0.032071
Hat1	-0.018449	-0.00592449
Vim	-0.00260143	0.00292747
St8sia6	-0.00750431	-0.00736575
Metap1d	0.000219524	0.00971225
Dlx1	0.00609492	0.00492214
Dlx2	-0.00336803	0.00461141
Hacd1	-0.0158961	-0.0560867
Stam	-0.0269034	-0.0423992
Tmem236	-4.50669e-05	-0.000491932
Mrc1	-0.000772417	-0.00034772
Slc39a12	0.00182445	-0.00405604
Itga6	-0.00506455	-0.000201985
Pdk1	-0.000586346	-0.00141321
Ppip5k1	0.0284649	-0.00949609
Cacnb2	-0.0234593	-0.121546
Ckmt1	-0.0204467	0.0553909
Strc	0.00021376	0.000186847
Catsper2	0.00640869	0.000275888
Rtel1	0.00954542	0.00134033
Madd	0.00144416	0.0327339
Nsun6	-0.00863448	0.00339872
Pdia3	-0.0692033	0.137483
Ell3	0.000138535	-0.000148193
Arl5b	-0.0152439	0.00111055
Serinc4	-0.000561108	-3.32398e-05
Malrd1	-0.0015737	-0.000378261
Serf2	-0.0324986	0.0381146
Arfrp1	-0.000328995	0.0133292
Hypk	-0.0222125	0.0198663
Mfap1b	0.00128452	0.0164539
Nr1h3	-0.00335246	0.0026791
Mfap1a	-0.00193204	0.0136425
Plxdc2	-0.0439808	-0.0529032
Zgpat	-0.00371369	0.0104579
Rapgef4	-0.0226564	-0.0719408
Lime1	0.000131423	-0.000136646
Wdr76	-0.00982254	0.00304817
Zbtb46	-0.00467347	-0.0121689
Abhd16b	0	0
Nebl	0.00799871	-0.12268
Acp2	0.00143892	0.0288215
Ddb2	0.0214636	0.00854266
Map3k20	-0.00240359	-0.00583248
Cdca7	-0.000187711	0.000930297
Dnajc1	-0.0420073	-0.0721281
Commd3	-0.00536624	0.0260527
Tpd52l2	-0.00111258	0.0199794
Sp3	-0.0219386	-0.0486303
Gm11084	-0.00100788	0.00666515
Rbm39	0.0665588	0.0716846
Phf20	-0.00816002	0.0015254
Scand1	-0.0285458	0.0185553
Pacsin3	-0.00095381	0.00209753
Bmi1	-0.000471517	0.00166569
Dnajc5	-0.0127293	0.0156503
Spag6	-0.00174408	-0.0010983
Carlr	-9.39569e-05	0.00049932
Frmd5	-0.0556651	-0.0744778
Ola1	-0.0424221	-0.0563697
Cnbd2	0.00247361	0.0131829
Pip4k2a	-0.0098855	-0.00308317
Sp9	0.000730211	0.00168162
Cir1	0.00346215	0.00395022
Sptan1	0.0525172	0.024981
Arfgap2	-0.00431695	0.0138955
Scrn3	-0.00779769	0.00226452
Armc3	-3.74531e-05	-0.000497871
Uckl1	0.000672802	-0.00414202
Msrb2	0.000709705	-0.00443818
Dync2i2	0.00097686	0.0177541
Ptf1a	0	0
Golm2	-0.0429637	-0.0188451
4921504E06Rik	-0.000633358	-0.000365225
Mageb3	-1.06083e-06	0.000414606
Otud1	-0.00348848	0.00329963
Cstpp1	0.013926	-0.0140397
Set	-0.0280783	0.0428507
Zfp512b	0.00710145	0.0070613
Lrp4	-0.00111844	0.00141167
Pkn3	2.28672e-05	8.48656e-05
Prpf6	0.014403	-0.00346506
Zdhhc12	-8.9312e-05	0.00320578
Samd10	-0.000698343	0.0167538
Gm29797	-0.00146374	-0.0009738
Gpr155	0.0121154	-0.0155918
Sox18	-0.000343359	0.000639461
Ctdspl2	-0.00201187	-0.0441838
Eif3j1	-0.000101179	-0.00399315
Zer1	0.0078063	0.016339
Tcea2	0.0170288	0.00747584
Spg11	0.00168808	-0.0116452
Wipf1	0.000630252	-0.000455536
Patl2	-0.000230991	-0.000194857
Chrna1	-0.000246562	0.000164397
Epb41l1	0.048348	-0.0211129
B2m	-0.000598058	0.0406112
Trim69	-7.42578e-05	4.36899e-05
Aar2	0.00369874	0.0119432
Terb2	-0.000379501	-6.26821e-06
Sord	0.000886749	-0.00105489
Rgs19	-0.00248442	0.00583864
Lkaaear1	-5.57058e-05	-5.83351e-06
Duox2	-0.000109169	0.000197386
Duoxa2	-0.000225096	-0.000104319
Oprl1	0.00790492	0.0585983
Duoxa1	0.000124906	0.000259901
Duox1	-0.000298972	-0.000767795
Etl4	-0.0249951	-0.0862162
Shf	0.00419859	0.00460822
Dlgap4	0.00146687	-0.000640124
Myl9	-0.00149265	-0.000282419
Slc28a2	0.00022017	-6.8547e-05
Tgif2	-0.000419308	0.000125583
Slc28a2b	-9.30469e-05	-0.000214165
Rab5if	-0.0176941	0.0341062
Ckap5	-0.00200027	-0.0347134
Sla2	-0.000174006	9.27262e-05
Chn1	-0.0287122	-0.035613
F2	-0.000424595	4.54426e-05
Bloc1s6	-0.00508548	0.00278652
Zfp408	-0.00119917	0.0129679
Sqor	-0.000579025	0.00273389
Ndrg3	-0.00963271	0.00345892
Myt1	-0.00922762	-0.00882122
Arhgap21	-0.000867307	-0.0439644
Enkur	-0.000294458	0.00197472
Dsn1	0.00159888	-0.000747924
Pcmtd2	3.17693e-05	-0.0205286
Soga1	-0.00284718	-0.000972584
Tldc2	-0.000116245	-0.000485808
Polr3k	-0.0110762	0.00527439
Thnsl1	-0.0129619	0.00360556
Gm14496	0.000385324	0.00030223
Arhgap1	0.0040078	0.00449753
Gpr158	-0.000170708	-0.110571
Myo3a	0.000187664	-0.00148434
Gad2	0.0162044	-0.059875
Apbb1ip	-0.00372909	-0.00419574
Atg13	0.00855222	-0.00246251
Harbi1	0.00120738	0.00268365
Samhd1	0.00395703	0.00296032
Pdss1	-0.00122023	-0.00976372
Rbl1	-0.00843351	-0.00247303
Atf2	-0.0403254	-0.0652496
Mroh8	0.00364295	-0.00430094
Atp5g3	-0.0411656	0.0636223
Rpn2	-0.00363934	0.0551989
Ghrh	0.001576	0.0171671
Manbal	-0.0149274	0.0201058
Lnpk	-0.0445508	-0.0420595
Evx2	0	0
Hoxd13	0	6.31273e-05
Hoxd12	0	0
Ambra1	-0.00671923	-0.0655221
Hoxd11	0	0
Chrm4	0.000254885	-0.000358504
Hoxd10	0	0
Hoxd9	0	0
Hoxd8	0	0
Hoxd3	0	0
Src	0.00250635	0.00478984
Hoxd4	0	0
Gm28230	0	0
Blcap	-0.020233	0.0219747
Hoxd1	-8.11395e-05	-9.84985e-06
Mtx2	-0.0442893	-0.0409143
Nnat	0.0174028	0.152499
Mdk	-0.00223512	0.00510831
Sema6d	-0.05755	-0.032142
Cstad	-0.000761058	-0.00205068
Ctnnbl1	-0.00203037	0.000505507
Vstm2l	-0.00180337	0.0847969
Slc24a5	-0.025705	0.0405798
Tti1	0.000967272	0.00216345
Hnrnpa3	-0.00306493	0.0230309
Nfe2l2	-0.00369872	0.0020751
1700001O22Rik	-0.00136597	0.000370834
Rprd1b	-0.00394213	-0.0100888
Ntmt1	-0.00565295	0.0103762
Tgm2	-0.000247193	0.00121142
Asb6	-3.71337e-05	0.00582819
Prrx2	-3.80042e-05	-0.000386443
Agps	-0.0126922	-0.0486563
Ttc30b	-0.00173564	0.00206022
Ptges	-0.000103951	0.0008964
Ttc30a2	-0.000237858	-0.000230273
Ttc30a1	-0.00126249	0.00143687
D630003M21Rik	0.000289146	0.000559234
Tor1b	0.00276534	0.0130768
Pde11a	0.0105261	-0.0171835
Cyct	-0.00010093	0.000445559
Tor1a	-0.00208393	0.0177079
Rbm45	-0.00737122	-0.00489157
BC005624	0.0180804	0.0379809
Dgkz	0.0339526	0.0110135
Abi1	-0.0258228	-0.0591464
Bpi	-0.000184703	-9.34141e-05
Myef2	-0.0131624	-0.0372667
Ctxn2	-0.0224099	0.0164625
Lbp	-6.95691e-05	-1.61906e-05
Creb3l1	-0.00181489	-0.000481508
Osbpl6	-0.00164878	-0.043283
Prkra	-0.00649152	-0.00140679
Pjvk	6.38051e-05	0.000282135
Fkbp7	0.00251338	0.00772076
Plekha3	0.00563262	-0.00283964
Usp20	0.0114011	0.010995
Slc12a1	2.902e-05	-0.00681538
Dut	-0.0134728	0.0084615
Fbn1	-0.00821835	-0.039389
Cep152	-0.000601813	0.00164369
Fam83d	-0.000764482	-0.00107892
Shc4	-0.00455909	0.00258965
Eid1	-0.0434204	0.0787241
Acbd5	0.000453413	-0.0217025
Phf21a	0.0138328	-0.0342771
Mastl	-0.0027415	0.000906609
Secisbp2l	-0.0139248	0.0124445
Yme1l1	-0.023286	-0.0249166
Dhx35	0.00119396	-0.000900656
Potegl	0.00570404	-0.0042995
Nxph2	5.47189e-05	-0.0039284
Gm826	2.98722e-07	-0.000366935
Mafb	-0.000516574	0.00119608
Spopl	-0.0421343	-0.0726376
Top1	-0.0164973	-0.0241079
Cops2	-0.0275179	-0.017489
Hnmt	-0.00528763	0.00234929
Tbpl2	-3.16551e-05	3.50112e-05
Galk2	-0.0119704	-0.0101658
Plcg1	0.00954039	0.000967488
Zhx3	-0.00477684	-0.0374143
Fam227b	-0.00523533	0.00599575
Large2	-0.000455195	0.000935801
Fgf7	-0.00468283	-0.000235414
Il1rn	3.00143e-05	-2.24053e-05
Dtwd1	-0.00614403	0.000598758
Gm17555	-9.21037e-05	-2.90986e-06
Pex16	-0.00162914	0.00696186
1700029I15Rik	-0.000460325	0.000431037
Lpin3	0.000692836	4.67972e-05
Emilin3	0.000108243	1.84913e-05
Psd4	0.00033078	0.000263848
Mapk8ip1	-0.00433253	0.038428
Chd6	-0.0140415	0.00370598
Atp8b4	-2.00702e-05	-9.63721e-05
Pax8	-0.000190186	-0.00020187
Fnbp1	-0.0110579	-0.0112732
Slc27a2	0.00290528	0.00903429
Cry2	0.0153504	0.00804882
Slc35c1	-0.00058473	0.00251139
Hdc	-0.000446016	0.00071631
Chst1	-0.001362	0.0419109
Syt13	-0.0194488	0.0694676
Gpr107	0.0114206	0.00359857
Prdm11	0.00581036	-0.00146865
Ncs1	-0.00880672	0.00607121
Ptprt	0.0337234	-0.0806967
Trp53i11	-0.00284142	0.0227197
Srsf6	0.0113765	-0.00977048
Hmcn2	0.00345724	-0.00189645
Tspan18	-0.00159775	0.00611469
L3mbtl1	-0.000375375	-0.00634631
Ass1	-0.00959583	0.0165027
Ttn	-0.00288546	-0.00674837
Gabpb1	-0.0361833	-0.0409066
Sgk2	0.000746173	-0.000134843
Ift52	-0.0146391	0.0139684
Fubp3	0.00827366	-0.00525317
Prdm12	0.000843653	0.00047166
Mybl2	0.000187723	-0.00143595
Gtsf1l	5.98055e-06	-8.58194e-05
Ccdc141	-0.00479466	0.0186578
Tox2	-0.0155109	-0.009543
Exosc2	0.0047149	0.00366202
Jph2	-0.00106874	-2.80351e-05
Oser1	-0.00361887	0.00283021
Usp8	-0.000378877	-0.00208732
Sestd1	-0.0411161	-0.0206929
Cd82	0.000219179	0.00197733
Gdap1l1	-0.00484186	0.0163031
Fitm2	-0.00255205	0.0151328
Usp50	-0.014419	0.0477887
R3hdml	-9.23041e-05	0.000189692
Abl1	-0.0059323	-0.0377422
Gm56303	0	0
Qrfp	0.00146789	0.00203343
Zfp385b	-0.0152085	-0.0709845
Fibcd1	-0.000684036	0.00233883
Hnf4a	-3.04143e-05	0.000218654
Cacna1b	0.0513648	-0.0218641
Ttpal	-0.00418827	0.0137456
Lamc3	0.000548818	0.00302929
Serinc3	0.0110188	0.0460845
Aif1l	-0.000436498	0.000411069
Pkig	0.00315616	-0.00155687
Ada	-0.000498896	0.000114303
Trpm7	0.0151466	-0.0209877
Ccn5	-0.000202373	-6.46638e-05
Kcnk15	-0.000109025	0.00029804
Rims4	-0.00818178	-0.00141069
Nup214	0.0137676	-0.00228894
Ywhab	-0.0365652	0.097411
Sppl2a	-0.0150262	-0.0200567
Pabpc1l	0.000652377	0.000566313
Fam78a	0.000468472	0.000296712
Plpp7	-0.0032607	0.0104653
Tomm34	-0.00044021	0.00148174
Ube2e3	-0.0404575	-0.00908092
Stk4	-0.00918734	0.00511442
Kcns1	-0.000396567	0.000688909
Wfdc5	-0.000108713	-0.000108713
Wfdc12	-1.43362e-05	8.98064e-05
Ap4e1	0.00434658	-0.0252505
Wfdc15a	0	0
Wfdc15b	4.35984e-05	0
Semg1	0	0
Hsd17b12	-0.060152	0.0143491
Svs3b	0	3.58012e-05
Svs4	0	0
Svs3a	0	0
Itga4	-0.00476195	-0.00150082
Svs6	0	0
Svs5	0	0
Blvra	-0.00493675	0.00583286
Slpi	-0.000286239	-0.000369252
Cerkl	-0.00391027	0.00208968
Neurod1	-0.00131268	0.00710721
Ncaph	6.74101e-05	-0.000257464
Itpripl1	8.16183e-05	0.000133778
Ttc17	-0.00372076	0.0058679
1810024B03Rik	0.00057641	0.000618801
Matn4	0.00197243	0.000822932
Api5	-0.013754	0.011952
Rbpjl	-0.000352602	-0.000462579
Sdc4	0.0064701	0.0114879
Lrrc4c	-0.0523212	-0.183099
Snrnp200	-0.00378077	0.000818193
Sys1	0.010766	0.0448196
Gm20458	0.00169976	-0.00348475
Trp53tg5	-3.80316e-05	4.4672e-05
Ciao1	-0.00344162	0.0141983
Tmem127	-0.00604241	0.0209136
Itprid2	0.00327792	0.0137279
Dbndd2	0.0131176	0.00538556
Ppp1r1c	0.000184594	0.000747197
Stard7	-0.00296468	-0.000240743
Prrc2b	0.00162679	0.00531489
Dusp2	-0.000492284	-0.000160488
Pigt	0.00332136	0.0413035
Iftap	-0.0189462	-0.00837664
Rag2	-0.000407607	-0.000384457
Rag1	-8.16949e-05	-0.000126593
Wfdc2	-0.00015293	-0.0003388
Spint3	-5.35682e-05	-2.1027e-05
Traf6	0.0139454	0.0283348
Wfdc6a	-2.61745e-05	-2.61745e-05
Eppin	0.000194478	0.00019858
Wfdc8	-0.000689026	0.000226922
Astl	-0.000147625	1.42076e-05
Wfdc6b	0	0
Adra2b	-0.000613335	0.00206723
Wfdc16	-0.000125958	-9.66413e-05
Wfdc9	0.000108896	0.000266217
Wfdc10	5.29693e-05	0.000873429
Wfdc11	-7.12229e-07	0.000261623
Wfdc13	0	0
Spint4	-8.57412e-05	-0.000130667
Spint5	0	0
Pomt1	0.00863145	0.0219073
Gpat2	-0.00097021	0.000977144
Wfdc3	-0.000721895	-0.000262107
Fahd2a	-0.00397783	0.00423919
Uck1	0.00324435	0.00698002
Prr5l	-0.00764112	0.00180513
Dnttip1	0.00962932	0.0185661
Commd9	-0.00232625	0.00434272
Ube2c	0.000290171	0.000520922
Ehmt1	0.0196614	-0.0383791
Kcnip3	0.00561719	-0.0118718
Tnnc2	5.22717e-05	2.45774e-05
Ldlrad3	-0.00946167	-0.00419147
Snx21	-0.00365542	0.035793
[truncated: 20,546 more rows]

## Sheet: EDF5c
Gene	Delta_MAR709_vs_DIO_Vhcl.	Delta_acyl-GIP_vs_DIO_Vhcl.
Pcmtd1	-0.0352771	-0.00503057
Cdh7	-0.0364128	-0.00855243
Exo1	-0.000319147	-0.000527502
Becn2	0	1.6889e-05
Uxs1	-0.00996438	0.0245164
Cdh19	0.00511285	0.00550201
Dsel	-0.0152368	0.0252806
Gmppa	0.00698334	-0.00132892
Pld5	-0.000102699	0.000539958
Rbm8a2	-0.00176255	-0.000904768
Asic4	0.00382016	-0.000104696
Cntnap5a	0.000901341	0.00683844
Sntg1	-0.0309391	-0.042907
Gm19965	0.000105169	-0.000529292
Rrs1	-0.00652769	0.00333868
Gm29106	7.71864e-05	0.000137304
Tsn	-0.0148383	0.110298
Nifk	-0.00387923	0.00953224
Adhfe1	-0.00135273	0.00177245
Vxn	-8.95467e-05	0.000624141
Cep170	-0.0419998	0.0124267
Mybl1	-0.00467383	-0.00248276
Vcpip1	-0.00929594	0.00963536
Tpp2	-0.0297738	0.0164324
Sdccag8	-0.0156052	0.00623584
Mettl21c	-0.000349912	0.00173383
Gm8251	-0.00140268	-0.000564161
Niban1	-0.00225734	0.000665565
Akt3	-0.0724206	0.00944924
Zbtb18	-0.00290632	-0.00194734
Tex30	-0.00442327	0.00320429
Edem3	-0.0288053	0.0171357
1700016C15Rik	-1.91485e-05	0.000734582
1700025G04Rik	-0.0293737	0.00749248
Adss	-0.0206766	0.0100305
Catspere1	-0.000799544	-0.00174996
Tsen15	-0.015882	0.0301525
Epha4	-0.0066883	0.00245655
Colgalt2	-0.0051433	-0.000434998
Poglut2	-0.000417124	0.00478304
Catspere2	-0.013881	-0.061133
Pax3	-0.000451616	-0.00094353
Bivm	-0.00926571	0.0115917
Sgpp2	-0.00254108	0.00133297
Desi2	-0.0153841	0.0220603
Cox20	-0.0122377	0.0133831
Ercc5	-0.00588898	0.0215239
Mettl21e	0.000699809	0.000301689
Farsb	-0.0252269	0.0200231
BC035947	-0.00192914	-0.00326375
Rgl1	0.0125196	0.0383422
Apobec4	0.000187408	0.00423553
Mogat1	0.000756658	0.000772988
Arpc5	-0.0106045	0.0151639
Gulp1	-0.0106558	-0.0115284
Hnrnpu	0.0314726	0.0223336
Efcab2	-0.00280553	0.0108248
Acsl3	-0.0376035	0.0550795
Ncf2	-0.00148848	0.00182677
Kif26b	-0.0124793	0.0108693
Sgk3	0.0152332	0.00969749
Utp14b	-0.00466598	0.00366223
Kcne4	-0.00019171	-7.10692e-05
Scg2	-0.0335627	0.264561
Smyd3	-0.000120759	-0.0062145
Ap1s3	-0.00551806	0.00254247
Tfb2m	0.00518849	0.0133797
Cnst	-0.00767481	0.00796565
Col3a1	0.00021821	0.00176382
Mcmdc2	-0.0139411	-0.000268213
Tcf24	3.85237e-05	-0.000231121
Sccpdh	-0.00657096	0.0353458
Smg7	-0.0143063	0.0270195
Kif28	-0.00015444	-0.00052369
Col5a2	0.000876335	0.00290122
Wdfy1	0.0199085	0.00808714
Ppp1r42	-0.00112584	-0.00199477
Mrpl44	-0.00813832	0.00675917
Serpine2	-0.00383374	-0.00609341
Nmnat2	0.0258707	-0.0113642
Fam124b	0.000105605	5.40032e-05
Ahctf1	-0.0239383	0.0228616
Cops5	0.00393671	0.0342516
Lamc2	1.50898e-05	0.000222038
Cul3	-0.0574229	0.0405156
Lamc1	-0.0201614	0.00546741
Gm45261	0.0001393	-8.29651e-06
Shcbp1l	0.0065469	-0.00274848
Dnah7b	-0.0310395	-0.0283014
Dhx9	-0.00545937	0.0240898
Npl	0.000409763	0.000600535
Dnah7c	-0.00277801	-0.00457987
Slc39a10	-0.0413447	0.0191736
Cspp1	0.0018661	0.00767577
Rgs8	-0.0120898	-0.00186985
Tmeff2	-0.0425955	0.0203961
Rgs16	-0.00739163	-0.00194942
Cavin2	0.00725317	0.00145626
Rnasel	0.00581054	0.000490554
Arfgef1	-0.020843	0.0293795
Dock10	0.0475721	0.0308666
Cpa6	-0.00109972	-0.0048908
Rgsl1	0.00461567	1.61417e-05
Teddm2	0.0036433	-0.000156801
Teddm1b	6.80967e-05	0.000311555
Teddm1a	-5.14792e-05	2.64862e-05
Nabp1	-0.00939642	0.00621591
Nyap2	-0.0109963	-0.0146669
Glul	0.00178248	-0.0213009
Irs1	-0.0125114	0.0101693
Gm9747	-2.81223e-05	0.000424614
Zfp648	-8.68397e-05	7.11665e-05
Prex2	0.00960845	0.0180472
Rhbdd1	-0.00962264	-0.000637591
Col4a4	0.00064148	0.00272924
Col4a3	-9.08431e-05	0.00196307
Cacna1e	0.01052	0.00479722
Ier5	-0.00518216	0.00151719
Mr1	0.000147034	0.00120121
A830018L16Rik	0.0021053	-0.0226754
Stx6	-0.00307342	0.00905485
BC034090	0.000492593	0.00150463
Mff	-0.0148233	-0.0118344
Tm4sf20	-0.000562933	0.000408284
Gm47791	0	0
Xpr1	-0.0256253	0.013858
Myo1b	-0.0100295	0.0103345
Cdc42bpa	-0.0460452	0.0183768
Acbd6	-0.0382366	0.0185539
Lhx4	-7.33436e-05	-0.000103384
Stat4	6.0685e-06	0.000820174
Qsox1	0.0123563	0.0109022
Sulf1	-0.00669888	0.00517434
Cep350	-0.0210581	0.0224627
Coq8a	0.000364309	7.29263e-05
Slco5a1	0.00351726	0.00943909
Agfg1	-0.00529939	-0.00433624
A030005L19Rik	6.29323e-05	-0.000601942
A030014E15Rik	-0.000120205	-0.000227812
Gm6217	0	0
A030003K21Rik	1.36738e-05	0
Prdm14	-2.08153e-05	0.000152523
Gm7544	-1.1766e-05	8.39089e-05
Gm47955	0	0
Gm47959	0	0
Slc19a3	-0.00105996	-0.000969369
Krtap28-10	-0.000113802	-0.000118081
Gm47969	-0.000162404	-0.000203701
A030005K14Rik	0	3.44143e-05
Krtap28-13	6.68424e-05	2.64304e-05
Ccl20	-8.86398e-05	-1.38958e-05
Clasp1	0.0162693	0.0242062
Daw1	-0.000774271	-0.000319096
Tor1aip1	0.00557007	0.0201139
Tfcp2l1	0.000862606	0.00160034
Psen2	0.00634257	0.0147361
Sphkap	-0.0059509	0.0060086
Itpkb	-0.000920884	0.00715628
Stum	-0.013786	-0.0143837
Pid1	-0.0547232	-0.00312746
Tor1aip2	-0.0158806	0.0243573
Fam163a	-9.05488e-05	-0.00437137
Gli2	0.000368297	0.0022277
Inhbb	-0.00204065	-0.000235206
Dner	-0.015909	0.0195426
Ncoa2	-0.00792766	0.0164359
Ralb	-0.00339896	0.00195906
Tmem185b	-2.66433e-05	0.00376537
Parp1	0.00863581	2.83644e-05
Tram1	-0.00441185	0.0303176
Lactb2	-0.0048165	0.00395589
Xkr9	-0.0001548	-7.51813e-05
Abl2	0.0082534	-0.00684387
Trip12	-0.0100389	0.00296271
Fbxo36	0.00420606	-0.00445275
Slc16a14	7.73556e-05	0.00386472
Gm15433	3.68184e-05	0.000103065
Stat1	0.00289489	0.0151317
Epb41l5	-0.0201797	0.00228027
Tor3a	-0.00254467	0.00605413
H3f3a	-0.038987	0.055953
Sde2	-0.00479483	0.0100907
C130026I21Rik	-0.000472425	-0.000311911
Gm7582	0	0
Fam20b	0.00115335	0.0184861
Lefty2	2.10598e-05	-0.000144296
Eya1	1.79559e-05	0.0117651
A530032D15Rik	0.000316237	0.000268843
Pycr2	-0.0023385	0.00931182
Msc	-0.00149387	-0.000985163
Lefty1	-0.000120434	0.000413874
Gm7609	9.53203e-05	-0.000328248
Ptpn4	-0.0669166	-0.00832123
Gm52955	0	0
Tmem177	-0.00191163	0.000616834
Gm7592	7.37681e-05	1.53193e-05
G530012D18Rik	-3.54964e-05	9.51328e-05
Trpa1	-0.000102548	-7.13838e-05
Kcnb2	-0.0350265	-0.0435846
Tmem63a	0.000629094	0.00113284
Cfap221	-0.00162429	-0.000663385
Sp110	0.000286313	0.000660937
Sctr	-0.000490387	-0.000319036
Ephx1	0.00345783	0.00322378
Tmem37	-0.000150643	0.00201227
9130409I23Rik	-0.000264077	7.94197e-05
Sp140	-0.00151182	0.00261235
Nvl	0.00820786	0.0019761
Cnih4	-0.0113824	0.0167357
Gls	-0.113861	-0.0366575
Nab1	-0.0119906	0.00204788
En1	-0.00107353	3.6848e-05
Nemp2	0.00453444	0.00525898
Wdr26	0.00055635	0.0277107
Insig2	-0.0114566	0.0275762
Mfsd6	-0.0151389	0.0152245
Cnih3	-0.00388332	0.00624227
Inpp1	-0.00347744	0.00735566
Ccdc121rt1	-0.000813441	-0.00067906
Hibch	-0.0155739	0.00378636
Ccdc93	0.00860521	-0.00309896
Htr5b	-0.000689838	-2.824e-05
1700019D03Rik	-0.0066391	-0.00365675
Mstn	9.62557e-05	0.000262328
Dnah14	0.00241589	-0.000240739
Ddx18	0.00197421	0.0186456
Sp100	-1.4792e-05	0.00230665
Lbr	0.00398104	-0.000639439
A630001G21Rik	-0.000532999	0.00050762
Cab39	-0.0299268	0.0182133
Itm2c	0.0253411	0.153668
4933407L21Rik	-0.00303675	0.00123533
Gpr55	-0.000939959	-8.98624e-05
Dpp10	-0.0466738	-0.0907173
Ube2w	-0.0406035	0.00232369
Dnah7a	-0.0067118	0.00414807
Stk17b	-0.000836203	0.00167575
Actr3	-0.0364954	0.007516
Eloc	-0.0316346	0.0153134
Slc35f5	0.000419214	0.00827704
Tmem70	-0.0139909	0.0278739
Gpr39	0.000463573	0.00162154
Ly96	0.000126138	0.00266813
Lypd1	-0.00724663	0.0209207
Jph1	0.00343674	0.000905797
Gdap1	0.0110466	0.0203847
Hecw2	-0.0423634	0.00714052
Pi15	-0.0036229	-0.000904183
Crispld1	0.0012557	0.004797
Ccdc150	0.00190667	0.00292589
Crisp4	2.53884e-05	0.000143877
Defb18	3.20111e-05	0
Gtf3c3	-0.00377837	0.0114822
Gm34066	-5.76704e-05	-0.000113158
Nckap5	-0.0279358	-0.0101965
Defb41	0	9.18668e-05
Enah	-0.0489326	-0.00283694
Tfap2d	-0.0003815	-5.09872e-05
Pgap1	-0.0129814	0.0300715
Srp9	-0.0228301	0.023937
Vmn1r1	4.5773e-05	-2.11884e-05
Mgat5	-0.0204837	-0.00101924
Degs1	0.0269168	0.0254231
Ralgps2	-0.0176064	0.0232583
Tfap2b	0.000385474	0.000732676
Fbxo28	-0.017563	0.0310778
Angptl1	-0.00265766	0.00694723
Tmem163	-0.0309467	-0.00223428
Acmsd	-6.55055e-05	8.32831e-05
Trp53bp2	-0.00468366	0.00705338
Pkhd1	0.000604617	0.00258529
Il17a	0	0
Ccnt2	-0.0108635	0.0290877
Il17f	-0.00018192	-0.000134786
Ankrd44	-0.0348491	0.00724319
Ncl	-0.0198466	0.0651102
Capn2	0.021369	0.0132636
Nmur1	-0.00125275	-0.00130157
Tex44	-3.37544e-05	-5.79752e-05
Map3k19	0.00152401	0.00450479
Mcm3	-0.000250166	-3.3917e-05
Tex35	0.000280617	-0.000205762
Sf3b1	-0.029436	0.0300539
Ptma	-0.0369615	0.0268878
Paqr8	-0.000644088	-0.00137061
Efhc1	-0.00178626	-0.00112756
Pde6d	-0.00660521	0.00960036
Coq10b	-0.0118232	0.0263998
Tram2	-0.000537917	-0.000225387
Rab3gap1	-0.00486988	0.0317447
Tmem14a	0.000470713	0.023585
Cops7b	-0.00088913	0.00123336
Rasal2	-0.039035	0.0259378
Nppc	-0.0025832	0.00537456
Hspd1	-0.0427445	0.0410339
Hspe1	-0.0868924	0.0160839
Gsta3	0.00343682	-0.00142547
Zranb3	-0.00435868	-0.00681029
Cryzl2	-0.001534	0.00215631
Khdc1a	-6.46024e-05	-1.07325e-05
Khdc1c	-0.000100522	8.67294e-05
Mob4	-0.0164269	0.0275477
Khdc1b	-0.000183983	2.19926e-05
Dis3l2	-0.0284744	0.00510651
Rftn2	-0.00229826	-8.71886e-05
Mars2	-0.00931681	-0.00311564
Alppl2	0	0
Alpi	0	0
Kcnq5	0.00824857	0.00887942
Akp3	0	0
Boll	0.000231846	0.00158525
Plcl1	-0.0096333	0.0506314
R3hdm1	-0.032151	0.00209606
Hsfy2	0	0
Ecel1	0.00909516	0.00369228
Ubxn4	0.0179793	0.0502523
Prss56	-0.000596901	-0.000520267
Sec16b	-0.000144242	0.00308086
Lct	-0.000371006	-0.000446377
Brinp2	-0.0218418	-0.00481302
Chrnd	4.3484e-05	2.60051e-05
Mcm6	-0.00231422	-0.000383277
Satb2	-0.000904139	-0.00157702
1700066M21Rik	-0.00636692	0.00361766
Dars	-0.0212379	0.00739965
Chrng	-0.000100689	0.000261279
Cxcr4	3.46238e-05	-4.21702e-05
Tyw5	-0.00577193	0.00308842
Maip1	-0.00524062	0.0195653
Thsd7b	-0.00480783	-0.00582665
Cd55b	-2.08489e-05	-0.000311877
Cd55	-0.00320872	0.00262615
Dusp10	0.00124938	0.00485589
1700056E22Rik	-5.93795e-05	-6.23904e-05
Zp3r	0.000498449	0.000359821
Hlx	9.69924e-05	0.000183869
Eif4e2	-0.0029207	0.00404227
C4bp	0.000518871	-1.5282e-05
Mtarc1	-0.000370659	-0.000429296
Ppp1r14bl	0	0
Gm29427	0.00160666	-0.000449454
Efhd1	-0.00208676	-0.000597052
Ogfrl1	-0.000610501	0.0224402
B3gat2	-0.00645202	0.0113649
Mtarc2	-0.00640909	0.046254
C130074G19Rik	0.000135357	0.000149169
Astn1	-0.0419309	0.0179124
Mark1	-0.0186296	0.0179902
Smap1	-0.0139036	0.0322324
Sdhaf4	-0.00870014	0.0137135
Pappa2	-9.56934e-05	0.00612094
Spats2l	-0.0202966	0.00474581
Kctd18	-0.00289023	0.0127483
Sgo2a	-0.000587998	-0.00114358
Cop1	-0.0719405	0.0162195
Rab3gap2	0.00104964	0.0285603
Aox1	-0.000383603	0.00183267
Fam135a	-0.0249761	0.000695527
Pfkfb2	0.0118188	0.00041575
Tnr	-0.00125372	0.0116671
Yod1	-0.00332183	0.00113834
AA986860	0.00115131	0.00108048
4930523C07Rik	-0.000736119	0.000513756
Aox3	-0.000808388	0.000469991
Fcamr	9.2069e-05	5.2016e-05
Iars2	-0.00576185	0.00231752
Pigr	0.00017374	0.000142843
Tnn	-6.66868e-05	0.000152481
Aox4	-0.000102927	-6.61914e-06
Bpnt1	-0.00927381	0.00951192
Mrps14	-0.0282657	0.0112965
Cacybp	-0.0530501	0.0401438
Aox2	-0.000967011	-0.000404872
Il10	-4.41974e-05	-0.000282314
Col9a1	0.000736094	-0.000194738
Mapkapk2	-0.00143421	0.00817867
Bzw1	-0.0101689	0.0315762
Dyrk3	-0.00337101	0.00641691
Eprs	-0.0088585	0.0343164
Slc30a10	0.00309035	0.0060844
Lyplal1	-0.00536438	-0.000537485
Gigyf2	-0.0384757	0.0254324
Kcnj13	-0.00630633	0.00466346
Col19a1	0.00844257	0.00666711
Snorc	-0.000239193	1.13216e-05
Clk1	0.0810753	0.00601536
Rabgap1l	-0.0435885	0.0131328
Tgfb2	-0.0063968	0.00484131
Rrp15	0.00379483	0.00854
D1Pas1	0	0
Gpr52	-0.0011806	0.00182457
Ngef	0.00624718	0.010211
Ppil3	-0.0026298	0.00495303
Spata17	-0.008114	-0.00225757
Neu2	-0.000998663	-0.00264387
Lmbrd1	-0.0126581	0.0270597
Rc3h1	0.0026148	0.00780696
Nif3l1	-0.00764859	0.00885383
Serpinc1	-0.00936456	-0.00205572
Zbtb37	-0.0196852	-0.00564578
Orc2	0.0112604	0.00300357
Gpatch2	-0.00420785	-0.000803679
Eif2d	-0.00320841	0.00513002
Esrrg	0.0193979	-0.022282
Hycc2	-0.00917488	0.00176102
Adgrb3	-0.0511293	-0.0493295
Ndufb3	-0.0268398	0.0265541
Rassf5	-0.000359155	0.00668111
4931408C20Rik	0	0
Gm597	1.5451e-05	4.56112e-05
Ush2a	0.000617035	0.00137382
Flacc1	-0.000188333	0.0013708
Ikbke	-0.00112026	0.000991706
Cflar	-0.00138481	0.0104891
Kctd3	-0.000267327	0.0145628
Casp8	-0.000455797	0.00175037
Trak2	-0.00569263	0.0107137
Srgap2	-0.0234049	0.0108523
Khdrbs2	-0.0852081	0.000674009
Fam72a	-0.00161395	-0.00171376
Semp2l1	-0.00154974	0.0024558
Avpr1b	0.000141129	0.000179428
Kcnk2	0.0461638	0.0145794
Dars2	0.000246272	-0.0026396
Prim2	-0.0155914	-0.00215355
Ctse	-0.000431508	-0.000365256
Cenpf	-0.000530974	-0.0001931
Stradb	-0.00548135	0.00710887
Rab7b	-0.000161788	-2.15512e-05
Rab23	-0.00352925	0.00605211
Bag2	-0.00219582	0.00886399
Cenpl	-0.0023571	-0.00191765
C2cd6	-0.000604621	-0.000424885
Ptpn14	0.00114926	0.00303128
Slc26a9	5.48713e-05	-1.97745e-05
Zfp451	-0.00907379	-0.00733739
Klhl20	-0.00378764	0.00757565
Smyd2	-0.00328369	0.0104537
Pm20d1	0.000227501	0.00044095
Ankrd45	-0.0127572	0.0202135
Tex50	-0.00286348	0.0108875
Slc41a1	0.00319087	0.00787336
Inpp5d	-0.000247099	0.0024341
Bend6	-0.00877052	-0.00905889
Prox1	-0.0205536	-0.0103108
Rab29	-0.000681205	-0.000678645
Nucks1	-0.00943831	0.0339808
Prdx6	-0.0245705	0.0107078
Tmem237	-0.00519548	0.0260708
Tnfsf4	-0.00032222	-0.000113685
Rps6kc1	-0.0237015	0.000511766
Tnfsf18	-0.000142914	9.93756e-06
Fasl	0.000732013	0.00136498
Angel2	0.00744568	0.012284
Suco	-0.0339866	0.0318476
Vash2	0.00304885	-0.002731
4930558K02Rik	-0.000796398	0.000598064
Pigc	-0.00745538	0.00745293
Flvcr1	0.000632614	0.025807
Spata45	-0.00109275	-8.54656e-05
Atg16l1	0.00716418	0.0177416
Mpp4	-0.00819843	-0.00545853
Tatdn3	0.00975451	-0.000354364
Dnm3	0.000934362	0.0188116
Nsl1	-0.000185976	0.000117063
Batf3	-0.000298906	-8.19011e-05
Garin4	0	0
Sag	-0.00254169	-0.00154742
Atf3	-2.73949e-06	9.26974e-05
Als2	-0.00637502	-0.000381529
Eef1aknmt	-0.00405452	-0.00146826
Nenf	0.0113497	0.201873
Pacc1	-0.00198682	0.0105709
Dgkd	-0.000348985	0.0196638
Cdk15	0.000758036	0.000360184
Ppp2r5a	-0.00803174	0.0168781
Fzd7	-7.03973e-05	0.000528122
Dstyk	-0.00257966	0.0257393
Gm973	-0.00238078	0.00333194
Sumo1	-0.0370225	0.0347212
Vamp4	0.00168106	0.0254251
Myoc	0.000103211	0.00199675
Myocos	7.5975e-05	0.000165366
Dtl	-0.000417811	-0.000351356
Rbbp5	-0.00876741	0.00185889
Tmem81	-0.00171157	-0.0010772
Usp40	-0.000753105	0.0127723
Nop58	-0.00836873	0.0154411
Ints7	0.000216573	0.0104386
Bmpr2	0.000955582	0.0251735
Ugt1a10	-6.87395e-05	-2.66232e-05
Fam117b	-0.00513417	0.0200591
Cntn2	0.0175562	0.0113642
Ugt1a9	0	0
Ugt1a8	0	0
Lpgat1	0.0149963	0.024479
Ica1l	-0.00386223	0.00456825
Nek2	7.51645e-05	0.000318669
Slc30a1	0.00313608	0.00302991
Ugt1a7c	-0.000190016	-0.000203187
Ugt1a6b	0	2.88473e-05
Ugt1a6a	1.28944e-05	4.39322e-05
Ugt1a5	0	0
Wdr12	-0.00875014	0.0142254
Ugt1a2	0	0
Dnajb3	-0.00172393	-0.00039052
Ugt1a1	2.35936e-05	0
Mroh2a	0.000115426	6.60447e-06
Prrc2c	0.0245652	0.0348395
Hjurp	0.00763631	0.0117036
Carf	0.00501928	-0.00494379
Fmo4	-0.000105273	-0.000324655
Rcor3	0.00324309	0.0138265
Fmo1	-0.000348916	0.00114658
Trpm8	-9.37693e-05	0.000168208
Nfasc	0.0161631	0.0257851
Nbeal1	-0.0473397	0.00834811
Lrrn2	-0.00987869	0.00566855
Spp2	0.000316349	0.00070828
Fmo2	0.000444521	0.000484727
Glrp1	-0.000151464	0.000242275
Cyp20a1	0.0065212	0.0109981
Arl4c	-0.0182293	0.00631856
Kcnh1	0.0380848	0.0246604
Fmo6	-0.000107709	-6.48492e-05
Sh3bp4	-0.00482623	-0.00346365
Fmo3	-7.62993e-05	0.000287776
Dst	0.0273532	0.00512099
Mroh9	0.000193456	-4.27527e-05
Hhat	0.000781804	0.00858495
Agap1	-0.0115435	0.0288581
Prrx1	0.00068583	0.00394748
Ccdc115	-0.00293885	0.00192568
Gbx2	-0.00211949	-0.00155668
Sertad4	-0.00632804	0.00516516
Gorab	-0.00333104	0.001223
Mettl11b	0.000230118	0.00125162
Asb18	-0.000275165	-0.00281513
Abi2	0.00982809	0.0393554
Mdm4	-0.00473779	0.000106752
Syt14	-0.0476187	0.0304471
Imp4	0.00127769	0.00427554
Iqca	-0.00045401	0.000695994
Ackr3	-0.000417259	0.0020876
Raph1	-0.041714	0.0126767
Pik3c2b	0.00726588	0.0175444
Ptpn18	0.000750162	0.00144648
Ppp1r15b	-0.00517789	0.00775174
Cd28	-4.31969e-05	3.87713e-05
Kifap3	-0.0475589	0.0403254
Cops8	-0.000851288	0.0179306
Prss39	-2.5188e-05	1.05246e-05
Cfc1	-6.72554e-05	-0.000132122
Ctla4	-0.000897985	-0.00102749
Prss40	3.74201e-05	4.69139e-05
Amer3	-0.00450646	0.00108492
Icos	0.000258335	0.000237366
Scyl3	0.0061373	0.0134386
Pard3b	-0.00611335	0.039933
Col6a3	0.00432836	0.00277392
Arhgef4	-0.00203736	0.0114317
Gm55978	0	0
Plekha6	-0.00125432	-0.0117698
BC055324	-0.00549509	0.00345998
Fam168b	0.0126391	0.0126067
Lamb3	0.00292927	-0.00121887
Plekhb2	-0.0239951	-0.000566542
Hsd11b1	-0.000713241	0.000453355
G0s2	-0.00451711	0.00895646
Hs6st1	-0.00320791	-0.000814103
Camk1g	0.0100491	0.00771268
F5	0.000676218	-5.48505e-05
Slc19a2	0.00583332	0.00441375
Uggt1	-0.0140583	0.0226456
Plxna2	0.0257012	0.0181276
Ccdc181	-0.00457288	0.0061004
Neurl3	-0.000350373	-0.000626454
Blzf1	-0.00020802	0.0100559
Lrrfip1	0.0299382	-0.00179106
Cd34	-0.000230545	0.000619556
Rbm44	-0.000403678	0.000193877
Ramp1	-0.00498547	0.00875465
Nme7	0.00856894	0.0603701
Cd46	-0.0001764	-0.037572
Atp1b1	0.0210087	0.139698
Nrp2	-0.00392285	0.0525013
Dpt	-5.40587e-05	0.000175745
Xcl1	-0.000118745	0.000915325
Ube2f	-0.0124381	0.0252959
Tbx19	-9.41458e-05	0.00357458
Arid5a	-0.00162886	0.0016479
Cr1l	-0.00337031	0.0282556
Sft2d2	0.00247854	0.00492212
Tiprl	-0.0188619	0.026926
Gpr161	-3.65116e-05	-0.000437856
Scly	0.00478572	0.00496165
Espnl	6.20881e-06	-0.000199319
Dcaf6	-0.00338614	0.00472301
Klhl30	0.000118202	8.61898e-05
Cr2	-0.00373772	0.000408696
Mpc2	-0.0198099	0.0832494
Erfe	-2.56157e-05	-0.000184489
Kansl3	0.00922066	0.0203663
Optc	0.00101656	0.00149139
Fer1l5	-0.000322354	0.000850703
Prelp	0.000273412	0.00262147
Ilkap	-0.00229268	0.0114304
Hes6	6.84019e-05	0.00473024
Lman2l	-0.0149866	0.0255668
Cnnm4	0.00332202	0.00454713
Per2	-0.00400893	0.0172482
Traf3ip1	-0.00394274	0.000408605
Cnnm3	0.00374977	0.0125567
Asb1	-0.00382518	0.00191469
Twist2	-0.000894467	0.00161571
Adcy10	0.00322976	0.00135117
Zdbf2	-0.0229996	0.032998
Ankrd23	-0.000272541	-0.000780461
Gm42417	0.000258185	0.000213714
Myog	-4.54297e-05	7.75695e-05
Ankrd39	0.000616446	0.00844507
Mpzl1	-0.00485684	0.00720449
Hdac4	-0.0337083	0.0268179
Rcsd1	-0.00198586	-0.000614275
Ppfia4	0.0277225	-0.0070757
Ndufa10	-0.0312763	0.0434195
Creg1	0.00407124	0.0400865
Tmem183a	0.00137871	0.0122781
Or6b2	-2.85605e-05	-4.72302e-05
Mgat4f	-0.00017328	-7.4656e-05
Or6b2b	0	0
Or6b3	-2.24363e-05	-2.24363e-05
Or9s23	0	0
Sema4c	0.00208861	0.00149946
Or9s27	1.10306e-05	0
Or9s15	0	2.82958e-05
Or9s14	4.14538e-05	4.50116e-05
Or9s13	0	1.73896e-05
Cops9	-0.0219077	0.00157718
Cyb5r1	-0.00157161	0.0103981
Otos	0.000146378	-6.07339e-05
Fam178b	0.00014455	4.93205e-05
Cox5b	-0.0503612	0.046033
Gpc1	0.00463714	-0.0192415
Adipor1	-0.00811522	0.0128528
Actr1b	0.0322267	0.00315151
4933424G06Rik	-0.00342498	0.00221301
Ankmy1	0.000174467	0.00174304
Cd247	-0.00634448	-0.00472237
Dusp28	-0.00166731	0.00466524
Klhl12	0.00573412	0.0148626
Rabif	-0.00268783	0.00452336
Zap70	-0.000344496	-0.00206275
Mgat4e	-8.00719e-05	0.000149323
Rnpepl1	0.0137465	0.00861197
Capn10	-0.00221968	0.0137419
Gpr35	-0.00282443	-0.00269426
Tmem131	-0.0191025	0.0249325
Aqp12	2.5883e-05	-8.27578e-05
Kdm5b	-0.00361335	0.0391094
Syt2	0.00849742	0.00793946
Klf7	-0.0168589	0.00923464
Vwa3b	-0.0047937	0.00254105
Cnga3	0.000798845	0.00183742
Ppp1r12b	-0.000335813	-0.000112355
Ube2t	-0.000811533	-0.000458202
Lgr6	0.00205733	0.00183972
Creb1	-0.0397044	0.0182448
Mettl21a	5.30854e-05	0.0102001
Ccnyl1	-0.00381909	0.0158668
Fzd5	6.81523e-05	-0.00111049
Pou2f1	-0.0551174	-0.012473
Plekhm3	-0.0131269	0.0280122
Elf3	-4.87389e-05	0.000164413
Dusp27	-0.000238563	-0.000379753
Gpa33	8.26047e-05	0.000141199
Rnpep	0.0241941	0.00251392
Timm17a	-0.0120986	0.0389558
Mael	-0.000589604	-5.71955e-05
Lmod1	-0.000855279	3.7825e-05
Shisa4	-0.00643711	0.0234499
Kif1a	0.029093	-0.00617117
Agxt	-1.83336e-05	-4.83941e-05
Mab21l4	0.000206043	0.000171402
Crocc2	0.00326922	0.00080259
Ipo9	0.0586525	0.0125761
Ildr2	-0.0254243	0.00282049
Tada1	0.00521094	0.00038407
Sned1	-0.00829253	0.00169642
Pogk	-0.00124117	0.00334872
Gm4846	9.26925e-05	6.78728e-05
Mterf4	-0.00550382	0.007993
Gm4847	-0.000111873	-9.04308e-05
Pask	-0.000225671	0.000345372
Fmo9	-7.19813e-05	-0.000117536
Pth2r	-0.0117029	-0.00311103
Fam78b	0.00299819	0.0135292
Crygf	0	0
Ppp1r7	-0.00236513	0.0174594
Nav1	0.00840509	0.0289279
Csrp1	-0.00730687	0.00041651
Phlda3	-0.012563	0.0100871
Uck2	-0.00241126	0.00283085
Inpp4a	-0.00363356	0.00901174
Coa5	-0.00355641	0.00276787
Ano7	0.00119533	0.00166425
Tmco1	-0.00489184	0.0573946
Aldh9a1	-0.00422817	0.00497774
Unc50	-0.000574589	0.0723687
Mgst3	-0.0125218	0.0407562
Lrrc52	2.91704e-05	0.000217333
Tnni1	-0.000275513	0.00049648
Lad1	0.000417527	0.000117837
Rxrg	0.00674095	0.00516412
Lmx1a	-0.00573926	0.00304786
Mgat4a	-0.0171203	0.00571543
Cracdl	0.0197222	0.0106278
Pbx1	-0.0161563	0.0185026
Map2	0.00416064	0.0082829
Nuf2	-1.38949e-05	0.000438435
Rgs5	-0.00190159	0.00141041
Rgs4	-0.0181646	0.00378902
Ccdc190	-0.000861149	0.000491686
Hsd17b7	-0.00927931	-0.00438875
Farp2	-0.00747779	0.00690345
Tsga10	-0.0409689	-0.0264294
Ddr2	0.000223671	0.00109797
Lipt1	-0.00226136	0.00197028
Stk25	0.00421944	0.00345862
Mitd1	-0.000296608	0.00840779
Bok	-0.00622065	-0.000590604
Unc80	-0.00969946	-0.0132085
Mrpl30	-0.0174601	0.0102805
Thap4	0.00170843	0.00322826
Lyg2	-0.000163917	-0.000184743
Lyg1	2.71081e-05	0.000108441
Rpe	-0.00467789	0.00960258
Uap1	-0.00359958	0.0130706
Atg4b	-0.00531447	-0.00248268
Dtymk	-0.00768942	-0.00554039
Txndc9	-0.0193014	0.0208365
Uhmk1	-0.0142095	-0.0032215
Sh2d1b2	0.000128811	7.25866e-05
Kansl1l	-0.0327721	0.0276521
Ing5	0.000914775	0.0050673
Sh2d1b1	2.06652e-05	0.000183939
Gm7694	-0.000334129	-0.00196215
Eif5b	-0.0014627	0.0190478
Acadl	0.000799661	0.00552226
D2hgdh	0.00050886	-0.000107944
Gal3st2	0.000103695	-1.63987e-05
Gal3st2b	-1.56466e-05	3.33474e-05
Myl1	0.00166764	0.00111982
Gal3st2c	-8.45103e-05	0.000136421
Rev1	-0.0114057	0.0174479
Neu4	0.00158101	0.000436113
Nos1ap	-0.0289875	-0.0102202
Pdcd1	-0.000208833	7.65049e-05
Spata46	-0.000196136	0.00150061
Olfml2b	-0.00071362	-0.000158635
Fam174a	-0.0138023	0.070743
Atf6	-0.00131923	0.027445
St8sia4	-0.0234953	0.00750476
Lancl1	0.00815776	0.010581
Dusp12	-0.0154402	0.0244978
Aff3	-0.0416298	0.0120325
Gm26620	7.47945e-06	-0.000242445
Slco4c1	-0.00724245	-0.00627484
Fcrlb	-0.000315768	0.000263079
Cps1	-0.0001268	0.000492244
Tnnt2	-0.000145764	-6.794e-05
Fcrla	-0.000790203	0.000714359
Slco6c1	0.000468697	-0.000404311
Macir	-0.0177972	0.000767767
Pkp1	-0.0001111	0.000683318
Pdcl3	-0.0112245	0.00781434
Erbb4	-0.0360409	-0.00144005
Fcgr2b	-0.00071488	0.00211845
Fcgr4	-0.000402508	1.05969e-05
Npas2	-0.00320478	-0.0188188
Igfn1	0.000349424	0.000323315
Fcgr3	0.000603111	0.00264072
Ikzf2	-0.0122953	0.0104047
Tmem9	0.0084945	0.034857
Rpl31	-0.0776746	0.00895345
Ppip5k2	-0.0117874	0.0322788
Cfap126	-0.00136587	0.000664814
Spag16	0.032922	0.0099426
Sdhc	0.000328928	0.0127107
Vwc2l	-0.0299675	-0.0164381
Gin1	-0.0143468	0.00280699
Tbc1d8	0.00681446	0.0163911
Bard1	-0.000963265	0.00205571
Cnot11	-0.00467574	0.00646252
Mpz	1.35807e-05	0.000423669
Pcp4l1	-0.00682692	0.00329344
Abca12	0.000309993	1.23555e-05
Pam	0.0114918	0.0535007
Atic	-0.00691762	0.00728798
Nr1i3	-0.00163275	-0.00155045
Slco6d1	4.55393e-06	0.000174758
Tomm40l	-0.00416951	0.00161253
Cntnap5b	-0.0204982	-0.0231987
Apoa2	0.00165829	0.00591262
Fcer1g	-0.000668024	0.00588583
Cdh20	-0.0177295	-0.00172684
Ndufs2	-0.0352457	0.0290069
Rnf152	-0.0238699	-0.00573194
Adamts4	-0.000120657	0.000857892
Pign	-0.0154758	0.0105052
Ddx59	0.00174424	0.00204366
Kif14	0.000597837	-0.000136237
Zfp281	-0.00404271	0.0033415
Nr5a2	-0.00224494	0.00145334
Relch	-0.0164635	0.017104
Tnfrsf11a	-0.00525418	-0.00678648
Xkr4	-0.0872407	-0.0463228
Rp1	0.000176627	-0.000138853
Il1r1	-0.000931841	0.00370714
Sox17	-0.000220014	0.000251569
Zcchc2	-0.00433305	0.007526
Il1rl2	-0.00079553	0.000699613
Phlpp1	-0.0288773	0.016333
Bcl2	-0.0334984	0.0166333
Mrpl15	-0.019432	0.013997
Kdsr	0.0119203	0.00968577
Il1rl1	6.15379e-06	3.71387e-05
Vps4b	-0.00269887	0.0139174
Serpinb5	-0.000131689	-0.000261359
Il18r1	0.000152802	0.000178911
Serpinb12	5.2955e-05	-4.26958e-05
Ptprc	-0.00364337	0.00442327
Serpinb13	-1.67387e-05	-2.89173e-05
Il18rap	0.000268353	0.000368747
Serpinb3a	0	6.26262e-05
Slc9a4	-8.05409e-05	-0.000159557
Serpinb3d	0	0
Atp6v1g3	-8.70281e-05	0.00014342
Lypla1	-0.000865128	0.00273893
Serpinb3b	-0.000228166	0.000145174
Gm37988	-0.000641419	-0.000774378
Serpinb3c	-2.88381e-05	2.18717e-05
Nek7	-0.00701022	0.0193953
Serpinb11	0.000294945	0.000437814
Tmem182	-0.000125523	-4.49085e-05
Tcea1	-0.0117403	0.0186255
Serpinb7	-0.000344244	-0.000309458
Fn1	0.00175698	0.00509217
Rgs20	0.00430438	0.0129987
Pou3f3	-0.00228269	0.0019939
Lhx9	-0.00720766	-0.00778688
Mreg	-0.00310103	0.00277743
2310009B15Rik	-0.00831313	0.00672448
Serpinb8	-4.6611e-05	3.38245e-07
Mrps9	-0.00879648	0.011446
Pecr	-8.1975e-05	0.0029492
Gpr45	-0.00283015	0.0112398
Tmem169	-0.00756699	0.0151687
Xrcc5	0.00930038	0.00869326
Marchf4	-0.00720642	0.00403717
Atp6v1h	-0.019348	0.0545815
Tgfbrap1	-0.00701323	0.0017511
AI597479	-0.00629471	0.000688016
Slamf7	-0.000125758	0.00046916
Oprk1	0.0186149	-0.00318046
Npbwr1	-0.000298631	-0.000616461
Fhl2	-0.000590464	0.00335363
Cd48	4.54024e-05	0.00301634
Dennd1b	-0.0350622	0.0250654
Nck2	-0.00668192	0.0126817
Ecrg4	-0.00171034	0.00201439
Slamf1	-0.0010373	-0.00100447
Smarcal1	-0.00244737	0.00861886
Crb1	-0.00292911	0.00103707
Rb1cc1	-0.00402105	0.0355831
Zbtb41	-0.0248685	0.00450301
Ankar	-0.000537966	9.62684e-05
Alkal1	8.71622e-05	-0.000269757
Rpl37a	-0.0587916	0.0244244
Igfbp2	-0.000638955	0.00449958
Igfbp5	-0.0146634	0.0159728
Tnp1	-6.18408e-05	-6.18408e-05
Aspm	-0.000743112	0.00117018
F13b	5.29344e-05	-0.000212699
Cfhr1	5.17509e-05	0.00025421
Cfhr4	-0.00088061	-0.000672889
Cfhr2	-5.45538e-05	-3.19773e-05
Tns1	0.00209498	0.00259116
Cfh	-0.0040864	0.00659308
Rufy4	0.00153228	0.00165263
Cxcr2	-0.000565454	-0.000135699
Cxcr1	0	0
Kcnt2	-0.0836648	-0.040585
St18	-0.0107162	0.0137586
Atp1a4	0.000872813	-2.83541e-05
Cdc73	-0.0469862	0.00992203
Arpc2	-0.0034526	0.0406997
B3galt2	-0.0240611	0.0186836
Gpbar1	0	5.19454e-05
Igsf8	0.0029406	0.0576569
Aamp	-0.00487326	0.0127909
Glrx2	-0.0246272	0.0116198
Ro60	-0.0104595	0.0185808
Atp1a2	0.000205383	-0.0158634
Kcnj9	-0.0132284	-0.000385433
Kcnj10	-0.00409983	-0.0106897
Pigm	-0.00319394	0.0028809
Slamf9	-0.000462744	-3.90151e-05
Pnkd	-0.00311136	0.0303009
Uchl5	-0.0138557	0.011502
Rgs2	-0.0138727	0.0299582
Rgs13	0.00096947	2.07098e-05
Tmbim1	-0.00262092	0.00638623
Igsf9	-0.00358478	0.000551388
Rgs1	6.59811e-05	0.000582259
Rgs21	-7.40275e-05	-0.00033511
Tagln2	-0.00066448	0.00268445
Rgs18	-0.000321447	-5.31275e-05
Brinp3	-0.0411999	-0.000663042
Cfap45	-0.00496047	0.00225095
Vsig8	0.00122291	0.00183232
Slamf8	-0.000270161	-0.000129158
Fcrl6	-5.8086e-05	-0.000234934
Dusp23	0.00048401	0.0039198
Crp	0.00128853	0.000522614
Apcs	-9.30453e-06	-2.51119e-07
Or10j5	-6.70296e-05	-9.93309e-05
Or10j27	-0.000111653	-0.000137494
Or10j7	-0.000162418	-0.000153909
Pla2g4a	-0.000910377	0.00325995
Or10j3	6.50823e-06	2.65142e-05
Or10j3b	-7.41132e-05	3.68606e-05
Fcer1a	-9.27593e-05	-4.9918e-05
Or10j2	1.78514e-05	6.02802e-05
Mptx2	-0.0001138	2.31247e-05
Ackr1	0.000410102	-0.00651302
Ptgs2	-0.000373648	0.00036011
Pdc	2.02342e-05	3.00013e-05
Usp37	-0.0200839	0.020935
Cadm3	-0.00547585	-0.00883013
Cnot9	-0.00734243	0.010635
Aim2	-0.00612985	0.00356209
Ifi206	-0.000185613	-2.18707e-05
Ifi214	6.6498e-05	4.11419e-05
Ifi213	4.40772e-05	0.00111315
Ifi209	-0.000187417	0.000537804
Ifi208	9.91221e-06	0.000354531
Ifi207	9.43032e-05	0.000668472
Ifi204	0.000196315	0.00152461
Mndal	-0.000773818	0.00349365
Odr4	-0.00528029	0.0187183
Ifi211	-2.61808e-05	0.000277512
Plcd4	0.00399328	0.00514397
Ifi203	4.79704e-05	0.00201784
Ifi202b	-2.56372e-05	8.04202e-05
Ifi205	7.77841e-05	0.000102762
Or10aa1	-2.94712e-05	-2.94712e-05
Or10aa3	2.56301e-05	4.1613e-05
Or6n2	0	4.89074e-05
Or6n1	4.36106e-05	0
Or6k14	0	0
Or6k6	0	4.18853e-05
Or6k4	0	0
Or6k8-ps1	0	0
Or6k2	-0.000138503	-6.08945e-05
Zfp142	0.00153832	0.00288947
Tpr	0.00517583	0.0728136
Spta1	-0.000342314	-8.48185e-05
Bcs1l	-0.00663851	-0.00901766
Or10z1	2.34287e-05	0
Mptx1	-2.212e-05	-2.212e-05
Or10x1	-2.93961e-05	-2.93961e-05
Or10x4	0	0
Or6p1	-0.000194127	-0.000209888
Or6y1	3.03169e-05	-9.00357e-05
Fmn2	-0.0315326	0.0101327
Grem2	-0.0062494	0.00106898
Rnf25	0.0162347	0.0375369
Prg4	0.000214038	0.00451657
Rgs7	-0.0725523	-0.00499403
Fh1	-0.02024	0.024213
Kmo	-0.00183567	0.00487672
Opn3	-0.00394857	0.00117582
Stk36	-0.00322563	-0.00080445
Chml	-0.0076054	-0.00218936
Hmcn1	-0.00165192	0.0157717
Ttll4	0.00809832	0.00964144
Cyp27a1	-3.13763e-05	0.00403014
Wdr64	-0.000374477	-0.000149568
Prkag3	3.77034e-05	0.000140715
Wnt6	-0.000156213	0.000668334
Wnt10a	4.21652e-05	0.00103966
Zfand2b	0.00378143	-0.00687092
Abcb6	0.00404729	0.00151357
Atg9a	0.0235217	0.00923023
Ankzf1	0.00494446	0.00531785
Glb1l	-0.00117486	0.00123589
Stk16	0.00100722	0.0074707
Tuba4a	-0.0460816	0.0234485
A630095N17Rik	0.000137558	0.000381873
Dnajb2	-0.0113285	0.00499402
Ptprn	0.0376078	0.0207198
Resp18	0.0984843	0.204451
Dnpep	-0.00459762	0.00303534
Des	-6.97442e-05	-8.4611e-05
Speg	0.012631	0.00539188
Dbi	-0.0468538	-0.0588718
3110009E18Rik	-0.00356571	0.00231322
Steap3	0.00213598	0.000927256
C1ql2	0.000498679	0.0094293
Marco	-8.36591e-05	-1.81976e-05
Cd84	-0.000968414	0.000983157
Slamf6	-0.000480876	0.000400912
B4galt3	0.0084915	0.0135447
Ppox	0.0104917	0.00191438
Ufc1	-0.0117884	0.0226374
Dedd	0.00424269	0.00346416
Nit1	-0.000427559	0.0035467
Pfdn2	-0.044467	0.00388744
Klhdc9	-0.00439519	-0.00077478
Nectin4	0.00111337	0.000795625
Arhgap30	-0.00028258	0.000597044
Usf1	-0.0040159	-0.000256173
Tstd1	-9.63546e-05	0.00062457
F11r	-0.00271155	0.00153402
Usp21	0.00710358	0.0118045
Capn8	0.000425261	0.000186723
Ccdc185	2.91574e-05	0
Susd4	0.032509	0.01747
Tlr5	-1.59824e-05	4.31083e-05
Disp1	-0.017433	-0.0012809
Brox	-0.000341028	0.0192525
Aida	-0.00811468	0.0137119
Hhipl2	0.00068019	-0.000356115
Mia3	0.020149	0.0809337
Cdk5r2	-0.0120337	0.0014974
Fev	-0.000390628	8.99694e-05
Cryba2	4.23039e-05	0.000978273
Cfap65	0.00576399	0.000262056
Ihh	0.000312291	0.000511613
Nhej1	-0.000480719	-0.0010066
Slc23a3	7.20425e-05	-0.000196275
Cnppd1	-0.000725254	0.00356772
Retreg2	-0.0111727	0.0369133
Taf1a	0.00785209	0.00796947
Rd3	-0.000140279	0.000384094
Traf5	-0.0045945	0.0019184
Chpf	-0.00107931	0.00392975
Obsl1	0.000621702	0.0029144
Tmem198	0.0011443	0.00314643
Inha	0.00713886	0.00434469
Stk11ip	0.00258646	0.00176767
Slc4a3	0.0332439	0.0179996
Rims1	-0.0238569	-0.0401831
Slc40a1	-0.000981912	0.00147492
Serpinb2	-5.35238e-05	-5.41415e-05
Tdrd5	0.000962436	0.00433437
Nphs2	-2.61537e-05	5.59359e-05
Axdnd1	-0.00113953	-0.00133301
Gm2000	-0.00684572	-0.00476475
Soat1	-0.00381584	0.00740739
Wdr75	-0.00893091	0.0127746
Gm28040	0.000226167	5.4066e-05
Gm28040-1	-0.000604789	-0.000505064
Ren1	1.23146e-05	-1.90821e-05
Etnk2	0.00907162	-0.000734441
Sox13	-0.00248011	-0.00118838
Spata3	-0.000163502	-0.000116107
2810459M11Rik	-0.000385926	0.00207203
Psmd1	-0.0117398	0.0445548
Htr2b	-0.00685333	-0.00384034
Gm21972	-0.00405382	0.000482485
Armc9	0.0646476	-0.00217599
B3gnt7	-0.000791631	-8.83406e-05
Lonrf2	-0.0361859	0.020773
Chst10	-0.00890905	0.0212744
Nms	-0.000798138	0.00106719
Utp25	0.00176976	0.00408103
A130010J15Rik	-0.000927575	0.00147294
Traf3ip3	-0.00144056	0.00226258
Gm47985	0	0
Gm8947	0	2.06717e-05
Ivns1abp	0.0286279	0.0138373
Swt1	-0.00154316	0.0180328
Trmt1l	0.0186798	0.0118529
Rnf2	-0.00562596	0.0226062
Fcmr	5.43437e-05	-0.000439149
Il24	-2.60329e-05	8.5909e-05
Il20	3.26035e-05	4.7571e-05
Il19	-5.96431e-05	-7.30504e-05
Ndufs1	-0.00628218	0.0313196
Eef1b2	-0.0408179	0.100598
Gpr1	0.00144691	0.00384955
Ino80d	-0.00113511	0.00141916
Mroh3	0.000279956	0.000260012
Gpr25	-0.000324061	0.000182729
Kif21b	0.00213951	0.0110131
Slc11a1	-0.000257845	0.000407916
Ctdsp1	0.00157063	0.00146277
Vil1	0.000530096	-0.000151259
Catip	6.01213e-05	0.0017972
Slc45a3	0.000274213	5.7295e-05
Elk4	-0.00358103	0.0116806
Mfsd4a	0.00982541	0.0146275
Cdk18	0.00316745	0.00557253
Gm29695	-0.00276119	-0.000400791
Klhdc8a	-0.00678429	0.00331064
Tmcc2	-0.00898486	-0.00436378
Lin9	-0.000238076	0.000603415
Mixl1	0.000148812	7.00817e-05
Acbd3	-0.0180789	0.0246839
Mettl18	-0.00266241	0.0020071
Sele	0.00012693	5.0524e-05
Sell	-0.000335119	-0.000455244
Selp	0.000342435	0.00030411
Fmod	0.000864619	0.00111307
Chit1	0.000235965	0.000345212
Chil1	-0.000388727	0.000562162
Mybph	-0.000162668	-0.000284747
Adora1	-0.00417377	-0.00531134
Nhlh1	3.95115e-06	-6.23734e-05
Ncstn	0.00436443	0.0113622
Copa	0.0104422	0.0406187
Pex19	-0.00212022	0.00908075
Dcaf8	0.00590748	0.0302895
Pea15a	-0.0143929	0.0122046
Casq1	6.04074e-05	-0.00222047
Vangl2	0.00936601	-0.0072292
Ptprv	0.00222415	-0.000543399
Ptpn7	0.000147525	-0.000252448
Arl8a	-0.000971526	0.038376
Gpr37l1	-0.00661207	-0.00416579
Slc9a2	2.14577e-06	0.000703353
Serpinb10	-0.00011503	-6.01544e-05
Mlph	0.000170027	0.000212143
Prlh	0.000645501	0.00143622
Rab17	1.88502e-05	7.14904e-05
Phf3	-0.0471865	0.0624903
Ptp4a1	-0.00154381	0.00236124
Ptp4a1-1	-0.000434926	-0.000157994
Gm5698	-3.12311e-05	-3.12311e-05
Lgsn	-0.000191242	-6.81185e-05
Dnaaf6	0	0
Alyref2	-0.00497895	0.00342811
Itln1	-0.000122783	-1.36488e-05
Cd244a	-0.000238369	0.000419494
Ly9	-0.000220536	0.00014246
4931428L18Rik	0.00025883	7.23661e-06
Gm6489	2.41625e-05	0
Btg2	-0.00954007	0.0248446
Nuak2	0.000127289	0.001038
Mfsd9	-0.00207649	-0.000770626
Golt1a	7.99806e-05	3.57657e-05
Kiss1	0	0
Irf6	-0.000489396	0.000951698
Ascl5	0	0
Cacna1s	-0.000540012	1.53414e-05
Camsap2	-0.00329131	0.0133065
Inava	-0.000214388	0.000633145
Lemd1	-0.0042731	0.00151607
Gm47995	0	0
3110040M04Rik	0	0
Gm47996	0	0
Hdlbp	-0.0320289	0.0169961
Septin2	-0.0113023	0.00337347
Septin2-1	0	0
1700019A02Rik	-0.00386658	-0.00219534
Pms1	-0.0104695	-0.00281227
Ormdl1	-0.00454909	0.00646105
Gm28778	-0.00132344	0.000372317
Osgepl1	-0.00254241	0.00726185
Gm28551	-0.00748558	-0.000303354
Asnsd1	-0.00264104	-0.00171578
Gm50478	0	0
Akr1cl	3.96324e-06	-0.000652863
Cryge	0.00018998	0.000194481
Crygd	5.0919e-05	-3.86813e-06
Crygc	-4.51845e-05	5.34415e-05
Crygb	8.38636e-06	7.26453e-05
Cryga	0.000161801	0.000263199
D630023F18Rik	0.00336333	0.00236091
Idh1	-0.0128988	0.00386185
Pikfyve	-0.016665	0.010796
Adam23	0.00207913	0.0119616
Gm39653	-0.00291326	0.000687874
Dytn	-8.97101e-05	-0.000298896
Mdh1b	-0.00129957	-0.00106351
Fastkd2	-0.0159022	0.00109915
Rnf149	-2.68817e-05	0.02417
Creg2	0.00287551	0.0185029
Rfx8	-0.000101835	0.000433234
Map4k4	0.0160849	0.0281479
Il1r2	-0.000206815	0.001416
Gm28845	-9.26213e-05	0.000396584
B020011L13Rik	-0.00028902	8.02009e-05
Gm7145	6.48401e-05	-0.000140916
Snrpe	-0.0159953	0.0220838
Zc3h11a	-0.00294133	-0.00839602
Zbed6	-0.0187573	0.0281395
Lax1	0.000201632	0.000374159
Atp2b4	0.0209078	0.04055
Terf1	-0.0127521	0.0178031
Sbspon	-0.00520699	-0.00124526
4930444P10Rik	-0.00230055	-0.00402413
Rpl7	-0.0918355	0.0683092
Rdh10	-0.00684852	0.00235886
Stau2	-0.0539712	-0.00892627
Atp5e	-0.0462836	0.0176813
Or5d43	7.25528e-06	-9.84092e-05
Or5d44	0	0
Or5d45	9.96949e-05	0.00011251
Rspo4	0.000421496	-8.09941e-05
Or5d46	0	0
Rtf1	-0.00415745	0.0175169
Or5d3	0	0
Gcg	-3.41485e-05	0.000173457
Or4p7	-6.94988e-05	-3.94558e-06
Prelid3b	-0.00432637	0.00838317
Itpka	0.00714142	0.00734882
Surf2	0.00196034	0.00036855
Angpt4	-0.000504201	-0.00116973
Or4p18	0	0.000102125
Zfp831	0.0107101	0.00433952
Or4p19	-1.48057e-05	-3.52035e-05
Or4p20	0	5.13191e-05
Edn3	0.000803447	0.00127495
Or4p21	0	0
Surf4	-0.0100683	0.00740257
Or4c31	5.67756e-05	9.88075e-05
Gm14444	-7.41445e-05	0.000101065
Fam110a	-0.00183041	0.00148003
Or4p22	0	4.23348e-05
Or4c99	0	0
Gm14393	0.0028766	-0.000986795
Fam171a1	-0.017356	-0.00594303
Or4c100	0	0.000113203
Gm14399	-0.0103507	0.00769635
Stkld1	0.000307855	0.000248395
Gm14443	-0.0103799	-0.0055479
Slc52a3	-0.000206842	-0.000200991
Scrt2	-0.0004395	0.00216375
Gm14391	-0.00137113	0.0039855
Srxn1	-0.00401338	0.00733298
Tcf15	-0.000192414	-0.00011966
Gm14440	0	0
Or4a27	2.79758e-05	0
Rexo4	0.00290754	0.00855698
Nmt2	-0.0096606	-0.000483453
Or4p23	-0.000123199	-5.05382e-05
Rpp38	-0.00943501	-0.000809077
Or4c104	0	0
Or4a67	2.55382e-05	-3.0407e-05
Acbd7	-0.000971036	0.000141363
Or4c11b	0	0
Or4c105	-4.99469e-05	0.000163992
Or4c11c	0	7.55572e-05
Or4c106	-3.25252e-05	-9.2207e-05
Or4c11	0	0
Olah	0.00339672	0.000879668
Adamts13	-0.000137044	-0.00024942
Or4p8	-7.5796e-06	-4.08106e-05
Or4c29	-0.000168058	0.000208755
Csnk2a1	-0.029414	0.0356274
Or4c15	-0.000153655	-0.000159616
Or4c107	-3.83647e-05	-3.83647e-05
Or4c108	-3.51466e-05	-7.38901e-06
Meig1	-0.00389412	0.00138068
Or4c109	-7.69121e-05	-7.69121e-05
Tbc1d20	-0.00212391	0.00541468
Or4c110	1.64708e-05	-2.47996e-05
Gm2004	-2.2238e-05	-5.93294e-05
Or4c111	0	0
2210418O10Rik	-0.000253238	-0.000153626
Gm11009	0	0
Or4c112	-1.74362e-05	9.43564e-06
Zfp968-ps	9.68247e-05	-0.000108019
Fap	-0.000638019	-0.000967012
Gm14434	0	4.10583e-05
Cacfd1	-0.00303058	0.0195601
Or4c113	0	0
Zfp967	-3.26451e-05	-1.06744e-05
Ltk	0.00485582	-0.00181487
Or4c114	0	7.10185e-05
Or4c115	-0.000278198	-0.000535155
Gm14308	0.000582916	0.000604541
Rbck1	0.0123803	7.61598e-05
Zfp973	-0.000491466	-0.00716161
Or4c116	-7.8204e-05	-7.8204e-05
Gm14305	-0.00917141	-0.00082032
Trib3	0.00140934	0.000176047
Gm14295	-0.00708847	0.00189943
Gm14408	8.21274e-07	4.47358e-05
Or4c117	0	0
Nrsn2	-0.00684375	0.174932
Slc2a6	-0.000958562	-0.00319303
Sox12	0.0013407	0.0101727
Gm14296	-0.0202644	-0.00533964
Zcchc3	-0.00532006	0.00475198
Gm13398	-6.3082e-05	-7.00628e-05
Gm14419	-0.00221351	0.000304555
Gm14401	-0.00134293	-0.000649591
Mymk	0.00056617	0.000435482
6820408C15Rik	0.000158206	0.00242463
Gm14410	-0.00736819	0.00211427
Gm14409	-6.36315e-05	0.000311117
Defb23	-0.000193023	-0.000305771
Gm14412	0.000285824	-0.002933
Defb20	-1.13216e-05	-8.47713e-05
Ifih1	0.000564744	0.00408608
Gm14418	-0.00181713	-0.000680394
Defb22	0	0
Defb26	0	0
Defb28	0	3.57232e-05
Zfp970	-0.00757415	-0.000763426
Defb29	0	0
Gm14403	-0.00621212	-0.00345713
Adamtsl2	-0.00104596	-0.000106771
Gm17416	1.27427e-05	3.81189e-05
Gm14406	0.00100481	-0.000546
Defb21	0	0
Fam163b	0.00299074	0.00443009
Defb19	3.71946e-05	-7.51051e-05
Gca	-0.0157446	-0.00126534
Or4c124	0	0
Defb45	-4.90663e-05	-5.18476e-06
Defb36	0	0
Or4c125	5.05911e-05	0
Defb25	-5.19477e-05	-4.15822e-05
Or4a15	0	0
Rem1	4.05358e-05	0.000198848
Dbh	-3.11215e-05	-0.000132864
Dclre1c	0.00258963	0.0020472
Or4a39	-0.000213571	-9.82947e-05
Kcnh7	-0.0746467	-0.0299481
Or4a2	0	0
Or4a68	0	0
Or4a69	0	0
Or4a70	0	0
Fign	-0.0159105	-0.0168977
Or4a71	0	0
Suv39h2	-0.00493218	0.00188961
Or4a72	0	0
Or4a73	1.47356e-06	-4.77088e-05
Or4a74	-0.000140224	0.000167777
Or4a75	0	0
Or4a76	0	5.6704e-05
Or4a77	4.18284e-05	0.000437163
Sardh	0.000437095	-0.000171562
Or4a78	0	0
Hspa14	0.0043481	0.0111628
Or4a79	-5.2049e-05	-6.26575e-05
Or4a80	-4.2136e-05	-4.05276e-06
Grb14	-0.0368422	-0.0125478
Gm45902	0.000171212	0.00268767
Or4a81	-0.000285975	-0.000368327
Or4c12b	2.29313e-05	0
Cdnf	-0.000225681	0.00016348
Or4a47	-0.00159996	0.000823928
Or4c58	-6.58739e-05	5.82554e-05
Or4c10b	0	0
Or4c10	4.46861e-05	0
Or4c12	2.26088e-05	8.05191e-05
Fam107b	-0.000594329	7.89259e-05
Or4c35	0.00010054	0.000105978
Vav2	0.000229694	0.00482973
Brd3os	-0.00422953	0.00259687
Rpap1	0.00288156	-0.00121008
H13	0.0131387	0.0330065
Mcts2	-0.00591382	0.00344459
Id1	-0.00140551	0.00183128
Cox4i2	-0.000463729	0.000100288
Bcl2l1	-0.00905862	0.0138206
Phactr3	-0.0121494	0.00802678
Olfr1565	0	0
Tyro3	-0.00123187	-0.000275008
Cobll1	-0.00668825	0.0104203
Sycp2	-0.0142711	-0.00349236
Ppp1r3d	-0.00250679	-0.000907516
Fam217b	-0.00424957	-0.0054865
Cdh26	0.000160917	0.000464286
Tpx2	2.30144e-05	0.000135763
Brd3	0.0110722	0.00853939
Mylk2	5.65115e-05	0
Foxs1	-0.000142025	6.33612e-05
Cdh4	0.00769609	-0.00549394
Slc38a11	-0.00299526	-0.00186782
Dusp15	0.00906844	0.00501743
Wdr5	0.00605209	0.0152659
Taf4	-0.00121738	-0.00299205
Scn3a	0.0046556	0.0302916
Lsm14b	-0.00133128	0.0015987
Psma7	-0.0168653	0.0452583
Rxra	0.000455622	0.000638917
Ss18l1	0.00368339	0.00610897
Mtg2	0.000624105	0.00780925
Ttll9	0.00140558	0.00116071
Frmd4a	-0.00718951	-0.0619075
Nup160	0.0102576	0.0181743
Pdrg1	0.00716552	0.00776131
Xkr7	-0.00213852	0.00358683
Scn2a	0.00893021	0.0183113
Mga	-0.00438786	0.00813365
Col5a1	0.00108255	0.0011225
Ccm2l	0.000603923	0.000502036
Prpf18	-0.00591087	0.00676095
Fnbp4	0.029328	0.0159471
Fcnb	6.03356e-05	-9.74942e-05
Csrnp3	-0.0324643	0.0300217
Bend7	0.00047566	0.0222193
Galnt3	-0.000636489	0.00109741
Mapkbp1	0.0116723	0.0145326
Jmjd7	0.00052131	0.000202308
Sephs1	0.000953048	0.0088255
Hck	-0.00111762	-0.000980314
Phyh	-0.00929832	0.01862
Olfm1	-0.0301618	0.0831137
Gm28042	0.000119585	-0.000315063
Ppp1r26	-0.00442218	-0.000282899
Pierce1	-0.00204777	0.000891426
Ucma	-4.15919e-05	0.00107033
Mrps2	-0.00197062	0.000634752
Ttc21b	-0.0113415	-0.00109872
Pla2g4b	0.000284835	0.000354315
Gbgt1	-0.000583076	2.2515e-05
Sptbn5	0.00198082	-0.000591624
Slco4a1	0.000308058	-0.0021179
Ehd4	-0.00647716	0.00520559
Ntsr1	-0.00178722	-0.0011774
Mcm10	0.00264735	0.000125045
Mrgbp	-0.00725193	0.00267623
Ogfr	-0.00124405	0.00487733
Optn	0.00184022	0.0114387
Pla2g4e	-0.00179856	-0.00575498
Ccdc3	-0.000931431	-0.00149665
Pla2g4d	0.000528416	0.000160434
Camk1d	-0.0281768	0.105043
Pla2g4f	2.53569e-05	0.000516757
Agbl2	0.000482711	0.000523029
Col9a3	0.00437076	0.0026123
Cdc123	-0.011314	0.0223249
Tcfl5	0.000770218	0.00107743
Nudt5	-0.0118932	0.0164951
Gm13199	0.000777223	0.000670899
Ralgds	0.005301	0.0047269
Sec61a2	0.0333007	0.0324925
Mtch2	-0.00987431	0.0294474
Cel	-4.89267e-05	-2.87398e-05
Dhtkd1	0.0213705	-0.00853604
Upf2	0.0108262	0.014675
Gtf3c5	-0.000992764	0.00188483
Proser2	0.00108788	0.00281365
Scn1a	0.0227923	0.0204184
Echdc3	-2.27042e-05	0.00269629
Gfi1b	-1.13184e-05	2.65956e-05
1700014B07Rik	1.28531e-05	8.52064e-06
Dido1	0.00326633	0.0309844
Gid8	-0.00332536	0.00869691
Slc17a9	0.00260592	0.00168589
Bhlhe23	0.000268069	0.000782491
Usp6nl	-0.0132948	0.0134341
Vps39	0.00580813	0.0148273
Ythdf1	-0.00765125	0.00872247
Birc7	-0.000150257	-0.000121521
Nkain4	-0.00244511	7.96467e-05
Scn9a	-0.00507653	0.019619
Scn7a	-0.00277693	0.00115743
Tsc1	0.0467314	0.0291395
Tmem87a	-0.0187013	0.0201421
Spaca9	-0.00106294	0.000554915
Ak8	-0.00105101	-0.00127156
Gtf3c4	-0.00590964	0.00129296
Xirp2	0.000636856	0.000887849
Gm21830	0	0
Ddx31	-0.0028583	0.0105174
B3galt1	-0.0305146	0.018608
Barhl1	-0.00170036	-0.00098738
Cfap77	-0.00201449	0.000430235
Ganc	-0.00236379	-0.00197714
Ttf1	-0.00609735	0.00508577
Stk39	-0.0111464	0.0194756
Gm52968	9.03447e-05	3.14037e-05
4933409G03Rik	0.000170391	9.70064e-05
Setx	0.0403254	0.0373583
Arfgap1	0.0147004	0.0450327
4932414N04Rik	-0.000587672	-0.00090387
Cers6	-0.00220907	0.00139844
Nostrin	-0.000220549	0.000214219
Ntng2	-0.000215538	0.0117273
Psmc3	-0.0120417	0.0204904
Med27	-0.0063383	0.0142656
Col20a1	0.000529517	0.00167779
Spc25	-0.000122399	0.000284273
Chrna4	-0.00208981	-0.00339837
Slc39a13	0.00202217	0.00929733
Dnmt3c	4.1134e-05	0.000247915
G6pc2	-0.000101104	0.000104278
Mapre1	-0.0114362	0.00556387
Spi1	-0.000634584	0.00128522
Efcab8	-0.000221143	-7.94071e-05
Sun5	5.19783e-05	-1.87101e-05
Celf2	-0.0278938	0.00371981
Abcb11	-0.000451463	-0.000674276
Dhrs9	-0.000341348	-5.49983e-05
Bpifb2	9.07811e-05	7.3877e-05
Bpifb6	0.000114744	3.24901e-05
Bpifb3	-0.000370106	-0.000138553
Bpifb4	1.28e-06	-3.85317e-05
Bpifa6	-3.08419e-06	4.16849e-05
Lrp2	-0.000834627	-0.000672134
Bpifa2	-1.97378e-05	-1.041e-05
Mybpc3	-5.40263e-05	0.000123968
Bpifa3	-0.000100174	-4.45236e-05
Bpifa1	-0.00011134	0.00316386
Bpifa5	-3.37583e-05	2.42986e-05
Bbs5	0.00462425	0.0181327
Klhl41	-0.00283164	-0.0018244
Bpifb1	6.66222e-05	0.000338896
Bpifb5	-0.000117955	8.79903e-05
Itih5	0.00195465	0.00299492
Fastkd1	-0.00193845	0.0016658
Bpifb9a	-8.01938e-05	-0.000234172
Bpifb9b	0.00037951	0.000231555
Cdk5rap1	-0.00254483	0.00328226
Snta1	0.00545214	-0.00210476
Sfmbt2	-0.00701183	-0.000831395
Ppig	0.0154764	0.0228872
Ccdc173	-0.00174408	0.00452638
Phospho2	-0.011502	0.00293463
Urm1	0.000584424	0.00611678
Cbfa2t2	-0.0113477	0.0285217
Klhl23	-0.0120248	-0.00146268
Cercam	0.000775263	0.00294497
Capn3	-0.000223002	0.000106392
Necab3	0.000762388	-0.00071881
Ssb	-0.0229551	0.0676151
1700003F12Rik	0.000960176	0.00472455
Actl10	-1.77082e-05	1.26683e-05
Prkcq	-0.00151547	0.00470512
Mettl5	-0.00901759	0.0117331
E2f1	-0.000246247	-3.26915e-05
Pxmp4	0.00348175	0.00185367
Zfp341	0.000900172	0.00391208
Zfp106	-0.0171765	0.0251058
Chmp4b	-0.0176509	0.0239619
Ubr3	0.00170457	-0.00985205
Snap23	-0.0133371	0.01068
Myo3b	0.00317862	-0.000734463
Lrrc57	-0.00683597	0.00396186
Sp5	-0.000222494	0.00030838
Haus2	-0.00168333	0.00955755
Erich2	-0.00179899	0.000789633
Stard9	0.00391123	0.00621124
Gad1	-0.0180206	0.0261624
Cdan1	0.0120779	0.00773781
Itch	0.0135936	0.0197847
Dynlrb1	-0.0489685	0.0240047
Map1lc3a	-0.0522197	0.0364104
Pigu	0.01395	0.00651333
Trp53inp2	-0.0116886	0.00235224
Gorasp2	-0.0087418	0.0147741
Ttbk2	-0.0134923	-0.011233
Tlk1	-0.0292465	0.0270148
Ncoa6	-0.0277043	-0.00163698
Ggt7	0.0253556	0.0187408
Ubr1	-0.00204474	0.00500029
Pfkfb3	0.00278287	0.00840816
Tmem62	-0.00287154	0.0162633
Mettl8	0.000353247	-0.00291009
Rbm17	-0.00368665	-9.40561e-05
Gm17490	0	2.33776e-05
Il2ra	-0.000145679	0.000118505
Acss2	-0.011447	-0.00751886
Gss	-0.0112605	0.00232232
Ccndbp1	0.00235964	0.00937685
Dcaf17	-0.00833005	0.015782
Myh7b	0.000292716	-0.000312701
Cybrd1	0.000626389	-4.33531e-06
Odf2	0.0721076	0.0157678
Epb42	-0.00039066	-0.000309013
Tgm5	-8.98944e-05	6.94167e-05
Gle1	0.016089	0.0156791
Tgm7	0.000522534	-0.000639013
Lcmt2	-0.00494256	0.000890154
Kcnq2	0.0370622	-0.00911319
Il15ra	0.00128711	0.00425473
Trpc4ap	0.0162874	0.024996
Eef1a2	-0.0398275	0.0208722
Edem2	0.00411028	0.00606052
Gm17581	0	0
Procr	-0.00012123	-0.000216782
Mmp24	0.00157037	0.0128023
BC029722	-0.00917841	0.0106689
Ppdpf	-0.0135437	0.00417712
Fbh1	0.00279821	0.0100431
Ptk6	6.73504e-05	-6.30118e-05
Eif6	-0.00301795	0.0135776
Srms	-0.000479009	-0.000511672
Fndc11	-0.00052644	0.000411945
Adal	-0.00105783	0.012487
Zscan29	-0.00300074	0.00441966
Ankrd16	0.0111088	0.00325248
Helz2	0.00113527	0.000913454
Itga8	-0.00806441	-0.00131352
Gmeb2	-0.00596978	0.00215964
Stmn3	-0.0247521	0.291051
Tubgcp4	-0.000159755	0.0127975
Mindy3	-0.0268097	-0.00828403
Pter	-0.00257245	0.000281648
C1ql3	-0.00389294	0.00610779
Trp53bp1	0.0149119	0.00960153
Rsu1	-0.0149206	0.00282851
Map1a	-0.0119095	0.00967371
Dync1i2	0.029771	-0.0248415
Cubn	0.00233466	0.00013227
Trdmt1	-0.00694381	-0.000751421
Slc25a12	-0.00586534	-0.00217432
Hat1	-0.018449	0.00830387
Vim	-0.00260143	0.00792912
St8sia6	-0.00750431	0.00506584
Metap1d	0.000219524	0.0116382
Dlx1	0.00609492	0.00680948
Dlx2	-0.00336803	0.00373429
Hacd1	-0.0158961	-0.00950894
Stam	-0.0269034	0.0100586
Tmem236	-4.50669e-05	0.000239745
Mrc1	-0.000772417	0.000415845
Slc39a12	0.00182445	0.000639442
Itga6	-0.00506455	0.00761476
Pdk1	-0.000586346	0.000492796
Ppip5k1	0.0284649	-0.0177998
Cacnb2	-0.0234593	0.0101186
Ckmt1	-0.0204467	0.0302683
Strc	0.00021376	0.00104532
Catsper2	0.00640869	-0.00268406
Rtel1	0.00954542	0.00332595
Madd	0.00144416	0.0181769
Nsun6	-0.00863448	-0.0152993
Pdia3	-0.0692033	0.124791
Ell3	0.000138535	0.000229288
Arl5b	-0.0152439	0.0126985
Serinc4	-0.000561108	0.000258171
Malrd1	-0.0015737	4.6527e-05
Serf2	-0.0324986	0.0259418
Arfrp1	-0.000328995	0.011413
Hypk	-0.0222125	0.00471996
Mfap1b	0.00128452	0.0137353
Nr1h3	-0.00335246	-0.000590114
Mfap1a	-0.00193204	0.0217092
Plxdc2	-0.0439808	0.0151795
Zgpat	-0.00371369	0.0215188
Rapgef4	-0.0226564	0.0108835
Lime1	0.000131423	-0.000234281
Wdr76	-0.00982254	0.00130422
Zbtb46	-0.00467347	0.00226538
Abhd16b	0	7.82123e-05
Nebl	0.00799871	0.0509675
Acp2	0.00143892	-0.00181958
Ddb2	0.0214636	-0.0049744
Map3k20	-0.00240359	-0.00061278
Cdca7	-0.000187711	0.000187212
Dnajc1	-0.0420073	0.0362724
Commd3	-0.00536624	0.023724
Tpd52l2	-0.00111258	0.0196149
Sp3	-0.0219386	0.0129201
Gm11084	-0.00100788	0.00756764
Rbm39	0.0665588	0.0587672
Phf20	-0.00816002	0.0287751
Scand1	-0.0285458	0.0185212
Pacsin3	-0.00095381	-0.000581525
Bmi1	-0.000471517	0.00466139
Dnajc5	-0.0127293	0.0260978
Spag6	-0.00174408	-0.00192095
Carlr	-9.39569e-05	0.000128837
Frmd5	-0.0556651	-0.0122001
Ola1	-0.0424221	0.0226706
Cnbd2	0.00247361	0.00361541
Pip4k2a	-0.0098855	0.0152152
Sp9	0.000730211	0.00217831
Cir1	0.00346215	0.0125768
Sptan1	0.0525172	0.0470822
Arfgap2	-0.00431695	0.01183
Scrn3	-0.00779769	-0.000687003
Armc3	-3.74531e-05	0.000127604
Uckl1	0.000672802	-0.0244311
Msrb2	0.000709705	0.00337003
Dync2i2	0.00097686	0.0113993
Ptf1a	0	6.59615e-05
Golm2	-0.0429637	0.0486347
4921504E06Rik	-0.000633358	-0.000146871
Mageb3	-1.06083e-06	0.000192228
Otud1	-0.00348848	-0.00107195
Cstpp1	0.013926	0.0202382
Set	-0.0280783	0.0464356
Zfp512b	0.00710145	0.0136875
Lrp4	-0.00111844	0.00035543
Pkn3	2.28672e-05	0.000125907
Prpf6	0.014403	0.0207346
Zdhhc12	-8.9312e-05	0.0043309
Samd10	-0.000698343	0.00808184
Gm29797	-0.00146374	-0.00201855
Gpr155	0.0121154	0.00123084
Sox18	-0.000343359	0.000411424
Ctdspl2	-0.00201187	0.0109152
Eif3j1	-0.000101179	0.0214946
Zer1	0.0078063	0.0137763
Tcea2	0.0170288	-5.41806e-05
Spg11	0.00168808	-0.00379667
Wipf1	0.000630252	0.00768817
Patl2	-0.000230991	1.27456e-05
Chrna1	-0.000246562	0.000541384
Epb41l1	0.048348	-0.000408292
B2m	-0.000598058	0.084875
Trim69	-7.42578e-05	-9.85204e-05
Aar2	0.00369874	0.0086656
Terb2	-0.000379501	0.000121838
Sord	0.000886749	-0.00170388
Rgs19	-0.00248442	0.00208543
Lkaaear1	-5.57058e-05	5.63008e-05
Duox2	-0.000109169	5.03394e-05
Duoxa2	-0.000225096	2.78669e-06
Oprl1	0.00790492	0.00394559
Duoxa1	0.000124906	0.000150224
Duox1	-0.000298972	-0.000460411
Etl4	-0.0249951	-0.0651954
Shf	0.00419859	0.00857854
Dlgap4	0.00146687	0.0133412
Myl9	-0.00149265	5.9108e-05
Slc28a2	0.00022017	-5.75786e-05
Tgif2	-0.000419308	0.00258378
Slc28a2b	-9.30469e-05	-0.000105559
Rab5if	-0.0176941	0.01875
Ckap5	-0.00200027	0.0241218
Sla2	-0.000174006	-0.000289665
Chn1	-0.0287122	0.0637919
F2	-0.000424595	-0.000370284
Bloc1s6	-0.00508548	-0.00146545
Zfp408	-0.00119917	0.0151681
Sqor	-0.000579025	0.0028551
Ndrg3	-0.00963271	0.0183487
Myt1	-0.00922762	0.00298092
Arhgap21	-0.000867307	0.0272573
Enkur	-0.000294458	-0.000794053
Dsn1	0.00159888	0.000845792
Pcmtd2	3.17693e-05	0.00286454
Soga1	-0.00284718	0.0193179
Tldc2	-0.000116245	-0.000173709
Polr3k	-0.0110762	0.00368936
Thnsl1	-0.0129619	0.00473065
Gm14496	0.000385324	0.000158234
Arhgap1	0.0040078	0.00984824
Gpr158	-0.000170708	0.0108029
Myo3a	0.000187664	0.000565486
Gad2	0.0162044	0.045244
Apbb1ip	-0.00372909	0.0054047
Atg13	0.00855222	0.00942731
Harbi1	0.00120738	0.00168916
Samhd1	0.00395703	0.00536207
Pdss1	-0.00122023	0.0203568
Rbl1	-0.00843351	0.00111825
Atf2	-0.0403254	0.00964475
Mroh8	0.00364295	-0.00357703
Atp5g3	-0.0411656	0.0658634
Rpn2	-0.00363934	0.028029
Ghrh	0.001576	0.0043165
Manbal	-0.0149274	0.0234594
Lnpk	-0.0445508	0.0142292
Evx2	0	3.4943e-05
Hoxd13	0	0
Hoxd12	0	0
Ambra1	-0.00671923	-0.00406837
Hoxd11	0	2.78779e-05
Chrm4	0.000254885	0.001132
Hoxd10	0	0
Hoxd9	0	0
Hoxd8	0	0
Hoxd3	0	0
Src	0.00250635	-0.00695747
Hoxd4	0	0
Gm28230	0	0
Blcap	-0.020233	0.0339187
Hoxd1	-8.11395e-05	-9.88257e-06
Mtx2	-0.0442893	0.0195961
Nnat	0.0174028	0.129291
Mdk	-0.00223512	0.00281529
Sema6d	-0.05755	-0.0223833
Cstad	-0.000761058	-0.000202069
Ctnnbl1	-0.00203037	0.0129907
Vstm2l	-0.00180337	0.0777772
Slc24a5	-0.025705	0.00651747
Tti1	0.000967272	0.00328554
Hnrnpa3	-0.00306493	0.0236451
Nfe2l2	-0.00369872	0.00498977
1700001O22Rik	-0.00136597	-0.00225053
Rprd1b	-0.00394213	0.0181437
Ntmt1	-0.00565295	0.0202429
Tgm2	-0.000247193	0.000902152
Asb6	-3.71337e-05	0.0031844
Prrx2	-3.80042e-05	0.000184105
Agps	-0.0126922	0.0153065
Ttc30b	-0.00173564	0.000303645
Ptges	-0.000103951	0.00702289
Ttc30a2	-0.000237858	-0.000178088
Ttc30a1	-0.00126249	-0.000674149
D630003M21Rik	0.000289146	0.00118628
Tor1b	0.00276534	0.00770618
Pde11a	0.0105261	0.00987487
Cyct	-0.00010093	0.000167645
Tor1a	-0.00208393	0.0232475
Rbm45	-0.00737122	0.0101989
BC005624	0.0180804	0.0188151
Dgkz	0.0339526	-0.00332609
Abi1	-0.0258228	0.0154508
Bpi	-0.000184703	-0.000136236
Myef2	-0.0131624	0.00227118
Ctxn2	-0.0224099	-0.00308204
Lbp	-6.95691e-05	0.001756
Creb3l1	-0.00181489	0.00115755
Osbpl6	-0.00164878	0.0119748
Prkra	-0.00649152	0.00804979
Pjvk	6.38051e-05	-0.000309888
Fkbp7	0.00251338	0.00956752
Plekha3	0.00563262	0.00888017
Usp20	0.0114011	0.0142267
Slc12a1	2.902e-05	-0.00444183
Dut	-0.0134728	0.0120614
Fbn1	-0.00821835	0.00419657
Cep152	-0.000601813	0.00392184
Fam83d	-0.000764482	-0.000667506
Shc4	-0.00455909	0.00237856
Eid1	-0.0434204	0.0486315
Acbd5	0.000453413	0.0147448
Phf21a	0.0138328	0.0687617
Mastl	-0.0027415	0.00126884
Secisbp2l	-0.0139248	0.00778034
Yme1l1	-0.023286	0.0419945
Dhx35	0.00119396	0.000870421
Potegl	0.00570404	-0.000305219
Nxph2	5.47189e-05	0.00301574
Gm826	2.98722e-07	8.09464e-05
Mafb	-0.000516574	0.00342153
Spopl	-0.0421343	0.0107309
Top1	-0.0164973	0.0480997
Cops2	-0.0275179	0.00936094
Hnmt	-0.00528763	0.018381
Tbpl2	-3.16551e-05	-5.84988e-05
Galk2	-0.0119704	0.00141236
Plcg1	0.00954039	0.0159051
Zhx3	-0.00477684	0.0256271
Fam227b	-0.00523533	-0.000523191
Large2	-0.000455195	0.00145472
Fgf7	-0.00468283	-0.00347805
Il1rn	3.00143e-05	7.54043e-05
Dtwd1	-0.00614403	0.0002276
Gm17555	-9.21037e-05	5.45057e-05
Pex16	-0.00162914	0.00525416
1700029I15Rik	-0.000460325	0.00112131
Lpin3	0.000692836	0.000712613
Emilin3	0.000108243	3.25816e-05
Psd4	0.00033078	0.000478727
Mapk8ip1	-0.00433253	0.0253238
Chd6	-0.0140415	0.0463718
Atp8b4	-2.00702e-05	0.00194077
Pax8	-0.000190186	-0.000100586
Fnbp1	-0.0110579	-0.0142489
Slc27a2	0.00290528	0.0065548
Cry2	0.0153504	0.00912715
Slc35c1	-0.00058473	0.00105121
Hdc	-0.000446016	-0.0030125
Chst1	-0.001362	0.016375
Syt13	-0.0194488	0.0244966
Gpr107	0.0114206	0.0242521
Prdm11	0.00581036	0.00879726
Ncs1	-0.00880672	-0.0049217
Ptprt	0.0337234	0.000122786
Trp53i11	-0.00284142	0.0212431
Srsf6	0.0113765	0.00567111
Hmcn2	0.00345724	-0.00146523
Tspan18	-0.00159775	0.000271779
L3mbtl1	-0.000375375	0.0028741
Ass1	-0.00959583	0.0115633
Ttn	-0.00288546	0.00552617
Gabpb1	-0.0361833	0.007357
Sgk2	0.000746173	-0.000121407
Ift52	-0.0146391	0.00505507
Fubp3	0.00827366	0.00455073
Prdm12	0.000843653	0.00197064
Mybl2	0.000187723	-0.00162202
Gtsf1l	5.98055e-06	7.81984e-05
Ccdc141	-0.00479466	-2.38419e-05
Tox2	-0.0155109	0.00314644
Exosc2	0.0047149	0.0061866
Jph2	-0.00106874	2.93492e-05
Oser1	-0.00361887	0.0105209
Usp8	-0.000378877	0.0143421
Sestd1	-0.0411161	0.00355148
Cd82	0.000219179	0.00292682
Gdap1l1	-0.00484186	0.0122326
Fitm2	-0.00255205	0.00637309
Usp50	-0.014419	0.0135856
R3hdml	-9.23041e-05	0.000270473
Abl1	-0.0059323	-4.35114e-06
Gm56303	0	0
Qrfp	0.00146789	0.00238209
Zfp385b	-0.0152085	-0.0245578
Fibcd1	-0.000684036	-0.000745378
Hnf4a	-3.04143e-05	-2.45898e-07
Cacna1b	0.0513648	-0.0108128
Ttpal	-0.00418827	0.00793099
Lamc3	0.000548818	0.000192153
Serinc3	0.0110188	0.0111352
Aif1l	-0.000436498	0.00031792
Pkig	0.00315616	0.030452
Ada	-0.000498896	0.000939956
Trpm7	0.0151466	0.0201408
Ccn5	-0.000202373	-0.000217918
Kcnk15	-0.000109025	0.000498286
Rims4	-0.00818178	0.00586811
Nup214	0.0137676	0.0138112
Ywhab	-0.0365652	0.0674405
Sppl2a	-0.0150262	0.0189583
Pabpc1l	0.000652377	0.00192488
Fam78a	0.000468472	0.00263612
Plpp7	-0.0032607	0.00178321
Tomm34	-0.00044021	0.0049917
Ube2e3	-0.0404575	0.0128489
Stk4	-0.00918734	0.00589238
Kcns1	-0.000396567	0.000975222
Wfdc5	-0.000108713	-0.000108713
Wfdc12	-1.43362e-05	1.43553e-05
Ap4e1	0.00434658	0.00687167
Wfdc15a	0	0
Wfdc15b	4.35984e-05	4.27947e-05
Semg1	0	0
Hsd17b12	-0.060152	0.0346864
Svs3b	0	0
Svs4	0	0
Svs3a	0	0
Itga4	-0.00476195	-0.00166141
Svs6	0	0
Svs5	0	0
Blvra	-0.00493675	0.00979321
Slpi	-0.000286239	-0.000425096
Cerkl	-0.00391027	-0.000483565
Neurod1	-0.00131268	0.00017591
Ncaph	6.74101e-05	-2.18898e-05
Itpripl1	8.16183e-05	0.000231994
Ttc17	-0.00372076	0.0299834
1810024B03Rik	0.00057641	-0.00309377
Matn4	0.00197243	0.000560257
Api5	-0.013754	0.0177932
Rbpjl	-0.000352602	-0.00059832
Sdc4	0.0064701	-0.000326438
Lrrc4c	-0.0523212	-0.033216
Snrnp200	-0.00378077	0.00444405
Sys1	0.010766	0.049755
Gm20458	0.00169976	0.00108871
Trp53tg5	-3.80316e-05	-2.81457e-06
Ciao1	-0.00344162	0.0128967
Tmem127	-0.00604241	0.0117719
Itprid2	0.00327792	0.0071895
Dbndd2	0.0131176	0.0108728
Ppp1r1c	0.000184594	-0.000301056
Stard7	-0.00296468	0.00617635
Prrc2b	0.00162679	-0.00370306
Dusp2	-0.000492284	-0.000164817
Pigt	0.00332136	0.0197956
Iftap	-0.0189462	0.0106918
Rag2	-0.000407607	-0.000152451
Rag1	-8.16949e-05	-8.25282e-05
Wfdc2	-0.00015293	0.00632428
Spint3	-5.35682e-05	-8.4576e-05
Traf6	0.0139454	0.0133477
Wfdc6a	-2.61745e-05	-2.61745e-05
Eppin	0.000194478	9.04141e-05
Wfdc8	-0.000689026	-0.000898158
Astl	-0.000147625	8.92675e-05
Wfdc6b	0	0
Adra2b	-0.000613335	-0.00114944
Wfdc16	-0.000125958	-0.000125958
Wfdc9	0.000108896	5.81767e-05
Wfdc10	5.29693e-05	0.000121453
Wfdc11	-7.12229e-07	6.35882e-06
Wfdc13	0	0
Spint4	-8.57412e-05	-1.54814e-05
Spint5	0	6.44622e-05
Pomt1	0.00863145	-0.0053051
Gpat2	-0.00097021	-0.000897991
Wfdc3	-0.000721895	-0.000106856
Fahd2a	-0.00397783	0.0068619
Uck1	0.00324435	6.18957e-05
Prr5l	-0.00764112	0.00084177
Dnttip1	0.00962932	0.021165
Commd9	-0.00232625	0.0071246
Ube2c	0.000290171	7.88884e-05
Ehmt1	0.0196614	0.0255619
Kcnip3	0.00561719	0.0140756
Tnnc2	5.22717e-05	0.000154711
Ldlrad3	-0.00946167	-0.00156382
Snx21	-0.00365542	0.0217734
[truncated: 20,546 more rows]

## Sheet: EDF5d
Gene	Delta_MAR709_vs_DIO_Vhcl.	Delta_GIP_antag._vs_DIO_Vhcl.
Pcmtd1	-0.0352771	-0.0475372
Cdh7	-0.0364128	-0.0387132
Exo1	-0.000319147	-0.000743385
Becn2	0	0
Uxs1	-0.00996438	-0.0181534
Cdh19	0.00511285	0.00484542
Dsel	-0.0152368	-0.00287108
Gmppa	0.00698334	-0.00980755
Pld5	-0.000102699	-0.0219044
Rbm8a2	-0.00176255	-0.00233633
Asic4	0.00382016	-0.00715053
Cntnap5a	0.000901341	0.00898361
Sntg1	-0.0309391	-0.0499892
Gm19965	0.000105169	0.000213825
Rrs1	-0.00652769	-0.00442346
Gm29106	7.71864e-05	2.45149e-05
Tsn	-0.0148383	0.00727829
Nifk	-0.00387923	0.000866156
Adhfe1	-0.00135273	-0.000410382
Vxn	-8.95467e-05	-0.000525735
Cep170	-0.0419998	-0.0455515
Mybl1	-0.00467383	-0.00391051
Vcpip1	-0.00929594	-0.0337032
Tpp2	-0.0297738	-0.0262506
Sdccag8	-0.0156052	-0.0334862
Mettl21c	-0.000349912	-1.6205e-05
Gm8251	-0.00140268	-0.000668818
Niban1	-0.00225734	-0.000376659
Akt3	-0.0724206	-0.00598454
Zbtb18	-0.00290632	-0.00751803
Tex30	-0.00442327	-0.00213221
Edem3	-0.0288053	-0.0205091
1700016C15Rik	-1.91485e-05	0.000228514
1700025G04Rik	-0.0293737	-0.021327
Adss	-0.0206766	-0.017681
Catspere1	-0.000799544	-0.00156477
Tsen15	-0.015882	-0.00412597
Epha4	-0.0066883	-0.00503796
Colgalt2	-0.0051433	-0.00166184
Poglut2	-0.000417124	0.00126828
Catspere2	-0.013881	-0.0357228
Pax3	-0.000451616	-0.000853198
Bivm	-0.00926571	-0.00577067
Sgpp2	-0.00254108	0.00520213
Desi2	-0.0153841	-0.0419164
Cox20	-0.0122377	-0.0120174
Ercc5	-0.00588898	-0.013889
Mettl21e	0.000699809	0.000205973
Farsb	-0.0252269	-0.0320018
BC035947	-0.00192914	-0.0091158
Rgl1	0.0125196	-0.039532
Apobec4	0.000187408	-0.000608504
Mogat1	0.000756658	0.000359889
Arpc5	-0.0106045	-0.0139907
Gulp1	-0.0106558	-0.0220564
Hnrnpu	0.0314726	-0.00788498
Efcab2	-0.00280553	-0.00824185
Acsl3	-0.0376035	0.0236311
Ncf2	-0.00148848	-0.00151653
Kif26b	-0.0124793	0.00425011
Sgk3	0.0152332	-0.0179827
Utp14b	-0.00466598	-0.00161434
Kcne4	-0.00019171	-0.000190167
Scg2	-0.0335627	0.0796912
Smyd3	-0.000120759	-0.0238539
Ap1s3	-0.00551806	-0.00329646
Tfb2m	0.00518849	0.00302596
Cnst	-0.00767481	-0.0145988
Col3a1	0.00021821	0.000497981
Mcmdc2	-0.0139411	-0.0130871
Tcf24	3.85237e-05	-0.000115182
Sccpdh	-0.00657096	0.00866522
Smg7	-0.0143063	-0.0329589
Kif28	-0.00015444	-0.000270889
Col5a2	0.000876335	0.00110736
Wdfy1	0.0199085	-0.00879186
Ppp1r42	-0.00112584	-0.00320063
Mrpl44	-0.00813832	-0.00381447
Serpine2	-0.00383374	-0.00458622
Nmnat2	0.0258707	-0.0375667
Fam124b	0.000105605	4.48488e-05
Ahctf1	-0.0239383	-0.0280561
Cops5	0.00393671	0.000980318
Lamc2	1.50898e-05	0.00023307
Cul3	-0.0574229	-0.0257176
Lamc1	-0.0201614	-0.0221079
Gm45261	0.0001393	-1.77677e-06
Shcbp1l	0.0065469	-0.00348311
Dnah7b	-0.0310395	-0.00826284
Dhx9	-0.00545937	-0.0184251
Npl	0.000409763	-0.00272171
Dnah7c	-0.00277801	0.00115629
Slc39a10	-0.0413447	-0.00744027
Cspp1	0.0018661	-0.0308682
Rgs8	-0.0120898	-0.013294
Tmeff2	-0.0425955	-0.0258955
Rgs16	-0.00739163	-0.000180952
Cavin2	0.00725317	-0.00498636
Rnasel	0.00581054	-0.00395635
Arfgef1	-0.020843	-0.0511184
Dock10	0.0475721	-0.0171641
Cpa6	-0.00109972	-0.00536314
Rgsl1	0.00461567	-0.000358922
Teddm2	0.0036433	-0.00494785
Teddm1b	6.80967e-05	1.47146e-05
Teddm1a	-5.14792e-05	3.36612e-05
Nabp1	-0.00939642	-0.00594412
Nyap2	-0.0109963	-0.0445664
Glul	0.00178248	-0.0360835
Irs1	-0.0125114	-0.0219453
Gm9747	-2.81223e-05	0.000288294
Zfp648	-8.68397e-05	3.26984e-05
Prex2	0.00960845	-0.0142324
Rhbdd1	-0.00962264	-0.000658646
Col4a4	0.00064148	-0.00128319
Col4a3	-9.08431e-05	-0.000695206
Cacna1e	0.01052	-0.0703355
Ier5	-0.00518216	-0.00241082
Mr1	0.000147034	0.000887943
A830018L16Rik	0.0021053	-0.0446875
Stx6	-0.00307342	-0.0240304
BC034090	0.000492593	0.000643318
Mff	-0.0148233	-0.0333833
Tm4sf20	-0.000562933	-0.000419922
Gm47791	0	0
Xpr1	-0.0256253	-0.0569916
Myo1b	-0.0100295	-0.00947464
Cdc42bpa	-0.0460452	-0.0481714
Acbd6	-0.0382366	-0.027956
Lhx4	-7.33436e-05	-0.000139756
Stat4	6.0685e-06	-0.000395186
Qsox1	0.0123563	-0.000949793
Sulf1	-0.00669888	-0.0166776
Cep350	-0.0210581	-0.0282535
Coq8a	0.000364309	-0.00158183
Slco5a1	0.00351726	-0.0144178
Agfg1	-0.00529939	-0.00942802
A030005L19Rik	6.29323e-05	6.10715e-06
A030014E15Rik	-0.000120205	-1.94219e-05
Gm6217	0	0
A030003K21Rik	1.36738e-05	4.30248e-05
Prdm14	-2.08153e-05	5.88116e-06
Gm7544	-1.1766e-05	-1.1766e-05
Gm47955	0	0
Gm47959	0	0
Slc19a3	-0.00105996	-0.000325572
Krtap28-10	-0.000113802	-1.35009e-05
Gm47969	-0.000162404	-0.000176383
A030005K14Rik	0	0
Krtap28-13	6.68424e-05	7.27241e-05
Ccl20	-8.86398e-05	-2.03563e-05
Clasp1	0.0162693	-0.0334526
Daw1	-0.000774271	-0.000569436
Tor1aip1	0.00557007	0.00343405
Tfcp2l1	0.000862606	0.000543891
Psen2	0.00634257	0.00621306
Sphkap	-0.0059509	-0.0309531
Itpkb	-0.000920884	0.00168145
Stum	-0.013786	-0.00343726
Pid1	-0.0547232	-0.0219779
Tor1aip2	-0.0158806	-0.00602993
Fam163a	-9.05488e-05	0.00517962
Gli2	0.000368297	0.000737666
Inhbb	-0.00204065	0.000103036
Dner	-0.015909	-0.000715375
Ncoa2	-0.00792766	-0.0294349
Ralb	-0.00339896	-0.00272619
Tmem185b	-2.66433e-05	-0.00301174
Parp1	0.00863581	-0.00142241
Tram1	-0.00441185	-0.00470984
Lactb2	-0.0048165	-0.00024806
Xkr9	-0.0001548	-0.00010008
Abl2	0.0082534	-0.027447
Trip12	-0.0100389	-0.0306877
Fbxo36	0.00420606	0.000761434
Slc16a14	7.73556e-05	0.000590507
Gm15433	3.68184e-05	-4.12739e-05
Stat1	0.00289489	-0.00403445
Epb41l5	-0.0201797	-0.00756025
Tor3a	-0.00254467	-0.00159893
H3f3a	-0.038987	-0.0306526
Sde2	-0.00479483	-0.00970805
C130026I21Rik	-0.000472425	0.000303184
Gm7582	0	0
Fam20b	0.00115335	-0.00540636
Lefty2	2.10598e-05	-0.000104846
Eya1	1.79559e-05	-0.00336114
A530032D15Rik	0.000316237	-0.000154906
Pycr2	-0.0023385	-0.00146126
Msc	-0.00149387	-0.00175553
Lefty1	-0.000120434	-5.36214e-05
Gm7609	9.53203e-05	-0.000511559
Ptpn4	-0.0669166	-0.0209734
Gm52955	0	0
Tmem177	-0.00191163	0.000891506
Gm7592	7.37681e-05	4.77137e-05
G530012D18Rik	-3.54964e-05	-1.85693e-05
Trpa1	-0.000102548	0.000584739
Kcnb2	-0.0350265	-0.0128357
Tmem63a	0.000629094	0.00177543
Cfap221	-0.00162429	0.000417442
Sp110	0.000286313	-4.61849e-05
Sctr	-0.000490387	-0.000161837
Ephx1	0.00345783	-0.00128794
Tmem37	-0.000150643	0.000903075
9130409I23Rik	-0.000264077	-0.000579987
Sp140	-0.00151182	-0.000227276
Nvl	0.00820786	-0.027753
Cnih4	-0.0113824	-0.00908811
Gls	-0.113861	-0.0166796
Nab1	-0.0119906	-0.00416186
En1	-0.00107353	0.000978367
Nemp2	0.00453444	0.00109884
Wdr26	0.00055635	-0.0232651
Insig2	-0.0114566	-0.0108911
Mfsd6	-0.0151389	-0.0103556
Cnih3	-0.00388332	0.00296332
Inpp1	-0.00347744	-0.0137755
Ccdc121rt1	-0.000813441	0.000168702
Hibch	-0.0155739	-0.0119632
Ccdc93	0.00860521	-0.00881253
Htr5b	-0.000689838	-0.000596319
1700019D03Rik	-0.0066391	-0.00227522
Mstn	9.62557e-05	2.5913e-05
Dnah14	0.00241589	0.000599598
Ddx18	0.00197421	-0.000478417
Sp100	-1.4792e-05	-0.000605601
Lbr	0.00398104	-0.00700967
A630001G21Rik	-0.000532999	-0.000479164
Cab39	-0.0299268	-0.0241104
Itm2c	0.0253411	0.0133632
4933407L21Rik	-0.00303675	-0.00334997
Gpr55	-0.000939959	-0.000806919
Dpp10	-0.0466738	-0.00797987
Ube2w	-0.0406035	-0.0465562
Dnah7a	-0.0067118	-0.0030612
Stk17b	-0.000836203	-0.00069378
Actr3	-0.0364954	-0.0388518
Eloc	-0.0316346	-0.0212571
Slc35f5	0.000419214	-0.0114332
Tmem70	-0.0139909	-0.00436051
Gpr39	0.000463573	-0.000297991
Ly96	0.000126138	-8.51182e-05
Lypd1	-0.00724663	-0.00978451
Jph1	0.00343674	-0.00266952
Gdap1	0.0110466	-0.00749978
Hecw2	-0.0423634	-0.0350966
Pi15	-0.0036229	-0.00307961
Crispld1	0.0012557	-0.00398906
Ccdc150	0.00190667	0.00163453
Crisp4	2.53884e-05	2.53401e-06
Defb18	3.20111e-05	2.73577e-05
Gtf3c3	-0.00377837	-0.00733614
Gm34066	-5.76704e-05	-0.000132298
Nckap5	-0.0279358	-0.00755131
Defb41	0	0
Enah	-0.0489326	-0.0295988
Tfap2d	-0.0003815	-0.000495998
Pgap1	-0.0129814	-0.0330315
Srp9	-0.0228301	-0.0155491
Vmn1r1	4.5773e-05	-5.2366e-05
Mgat5	-0.0204837	-0.00653249
Degs1	0.0269168	0.00610557
Ralgps2	-0.0176064	-0.033786
Tfap2b	0.000385474	-0.000144249
Fbxo28	-0.017563	-0.0298266
Angptl1	-0.00265766	0.000470109
Tmem163	-0.0309467	0.0255037
Acmsd	-6.55055e-05	-0.000358223
Trp53bp2	-0.00468366	-0.00384075
Pkhd1	0.000604617	-0.00114429
Il17a	0	0
Ccnt2	-0.0108635	-0.0503804
Il17f	-0.00018192	-0.000147569
Ankrd44	-0.0348491	-0.0139268
Ncl	-0.0198466	-0.0124196
Capn2	0.021369	-0.000817373
Nmur1	-0.00125275	-0.000635415
Tex44	-3.37544e-05	-5.79752e-05
Map3k19	0.00152401	-0.00251944
Mcm3	-0.000250166	0.000151134
Tex35	0.000280617	-1.96388e-05
Sf3b1	-0.029436	-0.0253465
Ptma	-0.0369615	-0.0257084
Paqr8	-0.000644088	-0.000882775
Efhc1	-0.00178626	-0.00165785
Pde6d	-0.00660521	-0.0164612
Coq10b	-0.0118232	-0.00808899
Tram2	-0.000537917	-0.000217638
Rab3gap1	-0.00486988	-0.0274511
Tmem14a	0.000470713	0.00543819
Cops7b	-0.00088913	-0.00918625
Rasal2	-0.039035	-0.00805688
Nppc	-0.0025832	0.000448521
Hspd1	-0.0427445	-0.0264514
Hspe1	-0.0868924	-0.0561438
Gsta3	0.00343682	-0.00390145
Zranb3	-0.00435868	-0.00613786
Cryzl2	-0.001534	-0.00176159
Khdc1a	-6.46024e-05	-2.69772e-05
Khdc1c	-0.000100522	-3.8198e-05
Mob4	-0.0164269	-0.0197728
Khdc1b	-0.000183983	-0.000113037
Dis3l2	-0.0284744	-0.0368681
Rftn2	-0.00229826	-0.000190902
Mars2	-0.00931681	-0.00587103
Alppl2	0	0
Alpi	0	0
Kcnq5	0.00824857	-0.056224
Akp3	0	0
Boll	0.000231846	0.000596015
Plcl1	-0.0096333	0.0139203
R3hdm1	-0.032151	-0.0240581
Hsfy2	0	0
Ecel1	0.00909516	-0.00614955
Ubxn4	0.0179793	-0.0126652
Prss56	-0.000596901	-0.000484796
Sec16b	-0.000144242	-0.000468332
Lct	-0.000371006	-0.000436716
Brinp2	-0.0218418	-0.0140455
Chrnd	4.3484e-05	-1.84471e-06
Mcm6	-0.00231422	-0.00190582
Satb2	-0.000904139	-0.00158775
1700066M21Rik	-0.00636692	-0.00244931
Dars	-0.0212379	-0.0246692
Chrng	-0.000100689	-0.00015649
Cxcr4	3.46238e-05	-0.000250519
Tyw5	-0.00577193	-0.00928764
Maip1	-0.00524062	-0.000793748
Thsd7b	-0.00480783	-0.0249816
Cd55b	-2.08489e-05	-0.000645574
Cd55	-0.00320872	-0.000533495
Dusp10	0.00124938	0.000989638
1700056E22Rik	-5.93795e-05	0.000156801
Zp3r	0.000498449	-3.13662e-05
Hlx	9.69924e-05	-2.65221e-05
Eif4e2	-0.0029207	-0.0081344
C4bp	0.000518871	9.5588e-05
Mtarc1	-0.000370659	-0.00058525
Ppp1r14bl	0	0
Gm29427	0.00160666	-0.00111683
Efhd1	-0.00208676	0.000174801
Ogfrl1	-0.000610501	-0.016359
B3gat2	-0.00645202	-0.00422864
Mtarc2	-0.00640909	0.0139458
C130074G19Rik	0.000135357	4.71708e-05
Astn1	-0.0419309	-0.0239226
Mark1	-0.0186296	-0.0506645
Smap1	-0.0139036	-0.00849628
Sdhaf4	-0.00870014	-0.00269034
Pappa2	-9.56934e-05	-0.00177936
Spats2l	-0.0202966	-0.007983
Kctd18	-0.00289023	0.00045085
Sgo2a	-0.000587998	-0.000318502
Cop1	-0.0719405	-0.0462717
Rab3gap2	0.00104964	-0.0277186
Aox1	-0.000383603	0.000204599
Fam135a	-0.0249761	-0.0421708
Pfkfb2	0.0118188	-0.00570234
Tnr	-0.00125372	-0.0255461
Yod1	-0.00332183	-0.00609868
AA986860	0.00115131	-0.00199653
4930523C07Rik	-0.000736119	-0.000711731
Aox3	-0.000808388	-0.00102949
Fcamr	9.2069e-05	0
Iars2	-0.00576185	-0.0142848
Pigr	0.00017374	5.75771e-05
Tnn	-6.66868e-05	2.93793e-05
Aox4	-0.000102927	-0.000571737
Bpnt1	-0.00927381	-0.0227766
Mrps14	-0.0282657	-0.0162606
Cacybp	-0.0530501	-0.0222869
Aox2	-0.000967011	0.000540707
Il10	-4.41974e-05	-0.000327133
Col9a1	0.000736094	-0.000524439
Mapkapk2	-0.00143421	0.00168226
Bzw1	-0.0101689	-0.0183975
Dyrk3	-0.00337101	-0.00225992
Eprs	-0.0088585	-0.015042
Slc30a10	0.00309035	-0.00379086
Lyplal1	-0.00536438	-0.00637245
Gigyf2	-0.0384757	-0.0522446
Kcnj13	-0.00630633	-0.000400513
Col19a1	0.00844257	-0.00688009
Snorc	-0.000239193	-0.000329991
Clk1	0.0810753	-0.03676
Rabgap1l	-0.0435885	-0.0317938
Tgfb2	-0.0063968	-0.00360991
Rrp15	0.00379483	-0.00127598
D1Pas1	0	2.82169e-05
Gpr52	-0.0011806	-8.29948e-06
Ngef	0.00624718	-0.0295349
Ppil3	-0.0026298	-0.0044807
Spata17	-0.008114	-0.00108893
Neu2	-0.000998663	-0.00438167
Lmbrd1	-0.0126581	-0.00536382
Rc3h1	0.0026148	-0.0272536
Nif3l1	-0.00764859	-0.000604823
Serpinc1	-0.00936456	-0.000303928
Zbtb37	-0.0196852	-0.0169246
Orc2	0.0112604	-0.0127927
Gpatch2	-0.00420785	-0.00943768
Eif2d	-0.00320841	-0.0073424
Esrrg	0.0193979	-0.00791311
Hycc2	-0.00917488	-0.0446013
Adgrb3	-0.0511293	-0.017036
Ndufb3	-0.0268398	-0.0284297
Rassf5	-0.000359155	-0.00391134
4931408C20Rik	0	0
Gm597	1.5451e-05	3.49693e-05
Ush2a	0.000617035	-0.000381468
Flacc1	-0.000188333	0.000398675
Ikbke	-0.00112026	5.33541e-05
Cflar	-0.00138481	-0.00261438
Kctd3	-0.000267327	-0.0122419
Casp8	-0.000455797	7.56141e-05
Trak2	-0.00569263	-0.0164948
Srgap2	-0.0234049	-0.0188106
Khdrbs2	-0.0852081	-0.0131128
Fam72a	-0.00161395	-0.0020549
Semp2l1	-0.00154974	0.000523732
Avpr1b	0.000141129	8.67055e-06
Kcnk2	0.0461638	-0.0123463
Dars2	0.000246272	-0.000256449
Prim2	-0.0155914	-0.0179186
Ctse	-0.000431508	-0.000631079
Cenpf	-0.000530974	-0.000583746
Stradb	-0.00548135	-0.00777842
Rab7b	-0.000161788	-0.000151599
Rab23	-0.00352925	-0.0152614
Bag2	-0.00219582	-0.00670226
Cenpl	-0.0023571	-0.00191723
C2cd6	-0.000604621	-0.00101409
Ptpn14	0.00114926	-0.00179767
Slc26a9	5.48713e-05	0.000159425
Zfp451	-0.00907379	-0.0207023
Klhl20	-0.00378764	-0.00172734
Smyd2	-0.00328369	-0.0104935
Pm20d1	0.000227501	3.30552e-05
Ankrd45	-0.0127572	-0.0208289
Tex50	-0.00286348	0.00123028
Slc41a1	0.00319087	-0.00310211
Inpp5d	-0.000247099	0.000116803
Bend6	-0.00877052	-0.0161333
Prox1	-0.0205536	-9.60827e-05
Rab29	-0.000681205	-0.00012015
Nucks1	-0.00943831	-0.0184626
Prdx6	-0.0245705	-0.0162974
Tmem237	-0.00519548	0.00153205
Tnfsf4	-0.00032222	-4.56088e-05
Rps6kc1	-0.0237015	-0.0221066
Tnfsf18	-0.000142914	8.10693e-06
Fasl	0.000732013	0.000782929
Angel2	0.00744568	-0.00772092
Suco	-0.0339866	-0.0211053
Vash2	0.00304885	0.000993662
4930558K02Rik	-0.000796398	0.00107761
Pigc	-0.00745538	0.00100093
Flvcr1	0.000632614	-0.0131866
Spata45	-0.00109275	-0.000121421
Atg16l1	0.00716418	-0.0147834
Mpp4	-0.00819843	-0.00222369
Tatdn3	0.00975451	-0.00532007
Dnm3	0.000934362	-0.0209141
Nsl1	-0.000185976	0.000155629
Batf3	-0.000298906	-0.000205974
Garin4	0	0
Sag	-0.00254169	-0.00452608
Atf3	-2.73949e-06	-0.000338449
Als2	-0.00637502	-0.0227698
Eef1aknmt	-0.00405452	-0.00994793
Nenf	0.0113497	0.0656694
Pacc1	-0.00198682	-0.00458332
Dgkd	-0.000348985	-0.0301712
Cdk15	0.000758036	-0.000153042
Ppp2r5a	-0.00803174	-0.0119018
Fzd7	-7.03973e-05	0.000580091
Dstyk	-0.00257966	-0.0100989
Gm973	-0.00238078	-0.00423375
Sumo1	-0.0370225	-0.0403665
Vamp4	0.00168106	-0.023082
Myoc	0.000103211	-0.000378068
Myocos	7.5975e-05	0.00015277
Dtl	-0.000417811	-0.000658689
Rbbp5	-0.00876741	-0.0126025
Tmem81	-0.00171157	-0.00276959
Usp40	-0.000753105	-0.0199202
Nop58	-0.00836873	-0.00805899
Ints7	0.000216573	-0.0130625
Bmpr2	0.000955582	-0.0466728
Ugt1a10	-6.87395e-05	-4.27547e-05
Fam117b	-0.00513417	-0.0319619
Cntn2	0.0175562	-0.00539911
Ugt1a9	0	0
Ugt1a8	0	0
Lpgat1	0.0149963	-0.0212162
Ica1l	-0.00386223	-0.0263778
Nek2	7.51645e-05	0.000133698
Slc30a1	0.00313608	-0.00305576
Ugt1a7c	-0.000190016	-0.000115944
Ugt1a6b	0	0
Ugt1a6a	1.28944e-05	4.72147e-05
Ugt1a5	0	0
Wdr12	-0.00875014	-0.0160161
Ugt1a2	0	0
Dnajb3	-0.00172393	-0.000655664
Ugt1a1	2.35936e-05	0
Mroh2a	0.000115426	0.00025938
Prrc2c	0.0245652	-0.0328616
Hjurp	0.00763631	-0.0115176
Carf	0.00501928	-0.0118442
Fmo4	-0.000105273	-0.00038463
Rcor3	0.00324309	-0.0125389
Fmo1	-0.000348916	0.000450698
Trpm8	-9.37693e-05	6.24931e-05
Nfasc	0.0161631	-0.0197938
Nbeal1	-0.0473397	-0.0160717
Lrrn2	-0.00987869	-0.00872186
Spp2	0.000316349	0.000113348
Fmo2	0.000444521	3.86469e-05
Glrp1	-0.000151464	0.000188845
Cyp20a1	0.0065212	0.00622983
Arl4c	-0.0182293	-0.00610868
Kcnh1	0.0380848	-0.0331814
Fmo6	-0.000107709	5.79711e-05
Sh3bp4	-0.00482623	-0.00083334
Fmo3	-7.62993e-05	5.65073e-05
Dst	0.0273532	-0.0148163
Mroh9	0.000193456	-6.41197e-05
Hhat	0.000781804	-0.000489742
Agap1	-0.0115435	-0.0237137
Prrx1	0.00068583	0.000891318
Ccdc115	-0.00293885	-0.0054341
Gbx2	-0.00211949	0.000946234
Sertad4	-0.00632804	-0.0112007
Gorab	-0.00333104	-0.00488005
Mettl11b	0.000230118	-0.000242849
Asb18	-0.000275165	0.000417337
Abi2	0.00982809	-0.0439757
Mdm4	-0.00473779	-0.0419512
Syt14	-0.0476187	-0.0277153
Imp4	0.00127769	-0.00231993
Iqca	-0.00045401	0.000146812
Ackr3	-0.000417259	-0.00125555
Raph1	-0.041714	-0.0351893
Pik3c2b	0.00726588	-0.0148992
Ptpn18	0.000750162	-0.000466233
Ppp1r15b	-0.00517789	-0.004203
Cd28	-4.31969e-05	-0.000408209
Kifap3	-0.0475589	-0.0167999
Cops8	-0.000851288	-0.00621325
Prss39	-2.5188e-05	2.03023e-05
Cfc1	-6.72554e-05	-3.95252e-05
Ctla4	-0.000897985	-0.00175585
Prss40	3.74201e-05	0.000209907
Amer3	-0.00450646	-0.00431685
Icos	0.000258335	0.00030522
Scyl3	0.0061373	-0.00732726
Pard3b	-0.00611335	-0.00649938
Col6a3	0.00432836	0.00261976
Arhgef4	-0.00203736	-0.0222498
Gm55978	0	0
Plekha6	-0.00125432	-0.0351626
BC055324	-0.00549509	-0.00302735
Fam168b	0.0126391	0.0116814
Lamb3	0.00292927	-0.00306154
Plekhb2	-0.0239951	-0.0342315
Hsd11b1	-0.000713241	0.000660568
G0s2	-0.00451711	0.00418547
Hs6st1	-0.00320791	-0.00696074
Camk1g	0.0100491	-0.00813821
F5	0.000676218	-0.000633136
Slc19a2	0.00583332	-0.00174955
Uggt1	-0.0140583	-0.0189645
Plxna2	0.0257012	-0.015287
Ccdc181	-0.00457288	-0.0041392
Neurl3	-0.000350373	-0.000646001
Blzf1	-0.00020802	-0.00385223
Lrrfip1	0.0299382	-0.0110093
Cd34	-0.000230545	-0.000997502
Rbm44	-0.000403678	-0.000294596
Ramp1	-0.00498547	-0.0204593
Nme7	0.00856894	-0.017912
Cd46	-0.0001764	-0.024449
Atp1b1	0.0210087	0.0660732
Nrp2	-0.00392285	-0.0245539
Dpt	-5.40587e-05	0.000163848
Xcl1	-0.000118745	5.76357e-05
Ube2f	-0.0124381	-0.0128482
Tbx19	-9.41458e-05	-0.000147315
Arid5a	-0.00162886	-0.000603738
Cr1l	-0.00337031	-0.0149036
Sft2d2	0.00247854	-0.00016284
Tiprl	-0.0188619	-0.0250697
Gpr161	-3.65116e-05	-0.00428748
Scly	0.00478572	-0.00622281
Espnl	6.20881e-06	-0.000151004
Dcaf6	-0.00338614	-0.0349851
Klhl30	0.000118202	0.000253396
Cr2	-0.00373772	0.000682784
Mpc2	-0.0198099	0.00416091
Erfe	-2.56157e-05	-0.000232372
Kansl3	0.00922066	-0.00989613
Optc	0.00101656	-0.000266834
Fer1l5	-0.000322354	0.000769361
Prelp	0.000273412	0.000232708
Ilkap	-0.00229268	-0.0184433
Hes6	6.84019e-05	-0.000778269
Lman2l	-0.0149866	-0.0251045
Cnnm4	0.00332202	-0.00143094
Per2	-0.00400893	-0.00281148
Traf3ip1	-0.00394274	-0.00391852
Cnnm3	0.00374977	-0.00717457
Asb1	-0.00382518	-0.00546013
Twist2	-0.000894467	-0.00184337
Adcy10	0.00322976	0.00239349
Zdbf2	-0.0229996	-0.0210804
Ankrd23	-0.000272541	-0.000922932
Gm42417	0.000258185	0.000115302
Myog	-4.54297e-05	3.62999e-05
Ankrd39	0.000616446	-0.00221017
Mpzl1	-0.00485684	-0.00626242
Hdac4	-0.0337083	-0.0154608
Rcsd1	-0.00198586	-3.72943e-05
Ppfia4	0.0277225	-0.0163341
Ndufa10	-0.0312763	-0.00961822
Creg1	0.00407124	0.0230592
Tmem183a	0.00137871	-0.00280058
Or6b2	-2.85605e-05	-1.65319e-05
Mgat4f	-0.00017328	-3.17585e-05
Or6b2b	0	0
Or6b3	-2.24363e-05	2.61059e-05
Or9s23	0	0
Sema4c	0.00208861	-0.00202327
Or9s27	1.10306e-05	0
Or9s15	0	0
Or9s14	4.14538e-05	0
Or9s13	0	0
Cops9	-0.0219077	-0.0256404
Cyb5r1	-0.00157161	0.000682071
Otos	0.000146378	0.000269505
Fam178b	0.00014455	1.29506e-05
Cox5b	-0.0503612	-0.0397672
Gpc1	0.00463714	-0.0179405
Adipor1	-0.00811522	-0.00725792
Actr1b	0.0322267	-0.0081411
4933424G06Rik	-0.00342498	0.00084367
Ankmy1	0.000174467	-0.000447966
Cd247	-0.00634448	0.000315664
Dusp28	-0.00166731	-0.00188004
Klhl12	0.00573412	-0.00115421
Rabif	-0.00268783	-0.0062394
Zap70	-0.000344496	-0.00238871
Mgat4e	-8.00719e-05	0.000140332
Rnpepl1	0.0137465	-0.00818475
Capn10	-0.00221968	-0.00436588
Gpr35	-0.00282443	-0.00254207
Tmem131	-0.0191025	-0.00763953
Aqp12	2.5883e-05	6.55776e-05
Kdm5b	-0.00361335	-0.0329427
Syt2	0.00849742	0.00474277
Klf7	-0.0168589	-0.0163617
Vwa3b	-0.0047937	0.00114228
Cnga3	0.000798845	-0.00170342
Ppp1r12b	-0.000335813	-0.0379548
Ube2t	-0.000811533	-0.000681639
Lgr6	0.00205733	0.00209122
Creb1	-0.0397044	-0.0329138
Mettl21a	5.30854e-05	-0.00112095
Ccnyl1	-0.00381909	-0.0209842
Fzd5	6.81523e-05	0.000184823
Pou2f1	-0.0551174	-0.0414637
Plekhm3	-0.0131269	-0.0209611
Elf3	-4.87389e-05	3.09456e-06
Dusp27	-0.000238563	0.000800528
Gpa33	8.26047e-05	0.000146636
Rnpep	0.0241941	-0.00508955
Timm17a	-0.0120986	-0.0122247
Mael	-0.000589604	-4.85205e-05
Lmod1	-0.000855279	-0.000192369
Shisa4	-0.00643711	0.0114996
Kif1a	0.029093	-0.0520449
Agxt	-1.83336e-05	-4.83941e-05
Mab21l4	0.000206043	0.000179417
Crocc2	0.00326922	-0.000728098
Ipo9	0.0586525	-0.0242303
Ildr2	-0.0254243	-0.0115293
Tada1	0.00521094	-0.014112
Sned1	-0.00829253	-0.00148131
Pogk	-0.00124117	-0.00633487
Gm4846	9.26925e-05	0.000135642
Mterf4	-0.00550382	0.000403408
Gm4847	-0.000111873	-8.20595e-05
Pask	-0.000225671	-0.00410569
Fmo9	-7.19813e-05	-0.000150563
Pth2r	-0.0117029	0.000580654
Fam78b	0.00299819	-0.0168921
Crygf	0	0
Ppp1r7	-0.00236513	-0.0154224
Nav1	0.00840509	-0.00861901
Csrp1	-0.00730687	-0.00433235
Phlda3	-0.012563	-0.00488998
Uck2	-0.00241126	-0.010968
Inpp4a	-0.00363356	-0.0411238
Coa5	-0.00355641	-0.00339578
Ano7	0.00119533	0.000814085
Tmco1	-0.00489184	0.0212407
Aldh9a1	-0.00422817	0.00344925
Unc50	-0.000574589	0.00954652
Mgst3	-0.0125218	0.00560287
Lrrc52	2.91704e-05	7.98256e-05
Tnni1	-0.000275513	0.000233523
Lad1	0.000417527	0.000113513
Rxrg	0.00674095	-0.00995291
Lmx1a	-0.00573926	-0.000950359
Mgat4a	-0.0171203	-0.0255557
Cracdl	0.0197222	-0.0365702
Pbx1	-0.0161563	-0.0444257
Map2	0.00416064	-0.0452595
Nuf2	-1.38949e-05	0.000108438
Rgs5	-0.00190159	-0.000785692
Rgs4	-0.0181646	-0.0108042
Ccdc190	-0.000861149	0.000807084
Hsd17b7	-0.00927931	-0.00100484
Farp2	-0.00747779	-0.0115023
Tsga10	-0.0409689	-0.0295571
Ddr2	0.000223671	-0.000509399
Lipt1	-0.00226136	-0.00228069
Stk25	0.00421944	-0.0245189
Mitd1	-0.000296608	-0.00169118
Bok	-0.00622065	-0.00380261
Unc80	-0.00969946	-0.0303076
Mrpl30	-0.0174601	-0.0150931
Thap4	0.00170843	-0.00594747
Lyg2	-0.000163917	-9.02848e-05
Lyg1	2.71081e-05	2.89052e-05
Rpe	-0.00467789	-0.00947665
Uap1	-0.00359958	-0.00475217
Atg4b	-0.00531447	-0.018133
Dtymk	-0.00768942	-0.00968698
Txndc9	-0.0193014	-0.0104592
Uhmk1	-0.0142095	-0.0224463
Sh2d1b2	0.000128811	0.000154038
Kansl1l	-0.0327721	0.000923991
Ing5	0.000914775	-1.89617e-06
Sh2d1b1	2.06652e-05	7.16404e-05
Gm7694	-0.000334129	-0.000248825
Eif5b	-0.0014627	-0.00987527
Acadl	0.000799661	-0.000195352
D2hgdh	0.00050886	-0.00479886
Gal3st2	0.000103695	-8.53356e-05
Gal3st2b	-1.56466e-05	1.35322e-05
Myl1	0.00166764	-0.000128627
Gal3st2c	-8.45103e-05	-7.62901e-05
Rev1	-0.0114057	-0.0290614
Neu4	0.00158101	8.39669e-05
Nos1ap	-0.0289875	-0.0283426
Pdcd1	-0.000208833	-0.000302484
Spata46	-0.000196136	0.000369882
Olfml2b	-0.00071362	-0.000285288
Fam174a	-0.0138023	-0.000329196
Atf6	-0.00131923	-0.0241827
St8sia4	-0.0234953	-0.0187563
Lancl1	0.00815776	-0.00237289
Dusp12	-0.0154402	-0.00844967
Aff3	-0.0416298	-0.0195444
Gm26620	7.47945e-06	0.000948857
Slco4c1	-0.00724245	-0.010516
Fcrlb	-0.000315768	-0.000125282
Cps1	-0.0001268	-0.000216302
Tnnt2	-0.000145764	-0.00169348
Fcrla	-0.000790203	-0.00154826
Slco6c1	0.000468697	-0.000988095
Macir	-0.0177972	-0.0176575
Pkp1	-0.0001111	0.000353422
Pdcl3	-0.0112245	-0.00622895
Erbb4	-0.0360409	-0.00782311
Fcgr2b	-0.00071488	-0.00120991
Fcgr4	-0.000402508	-0.0001356
Npas2	-0.00320478	-0.0299323
Igfn1	0.000349424	8.1546e-07
Fcgr3	0.000603111	-0.00091144
Ikzf2	-0.0122953	-0.0229798
Tmem9	0.0084945	0.0155234
Rpl31	-0.0776746	-0.0811038
Ppip5k2	-0.0117874	-0.0139933
Cfap126	-0.00136587	-0.00138216
Spag16	0.032922	0.00272962
Sdhc	0.000328928	-0.0109156
Vwc2l	-0.0299675	-0.0149878
Gin1	-0.0143468	-0.00778773
Tbc1d8	0.00681446	-0.0306317
Bard1	-0.000963265	-0.000486309
Cnot11	-0.00467574	-0.00613128
Mpz	1.35807e-05	0.000151808
Pcp4l1	-0.00682692	-0.0202998
Abca12	0.000309993	8.58812e-05
Pam	0.0114918	0.0474526
Atic	-0.00691762	-0.0145606
Nr1i3	-0.00163275	-0.0017739
Slco6d1	4.55393e-06	0.000114545
Tomm40l	-0.00416951	-0.00468126
Cntnap5b	-0.0204982	0.00217998
Apoa2	0.00165829	0.00215356
Fcer1g	-0.000668024	-0.00131458
Cdh20	-0.0177295	0.00786045
Ndufs2	-0.0352457	-0.0282293
Rnf152	-0.0238699	-0.00779475
Adamts4	-0.000120657	0.000482074
Pign	-0.0154758	-0.0183046
Ddx59	0.00174424	-0.00149935
Kif14	0.000597837	0.000305306
Zfp281	-0.00404271	-0.00330929
Nr5a2	-0.00224494	-0.000171544
Relch	-0.0164635	-0.0307822
Tnfrsf11a	-0.00525418	-0.00178073
Xkr4	-0.0872407	-0.0161126
Rp1	0.000176627	1.4351e-05
Il1r1	-0.000931841	-0.00207273
Sox17	-0.000220014	-0.000258317
Zcchc2	-0.00433305	-0.0153975
Il1rl2	-0.00079553	-0.000498895
Phlpp1	-0.0288773	-0.0122192
Bcl2	-0.0334984	-5.78165e-06
Mrpl15	-0.019432	-0.020627
Kdsr	0.0119203	-0.00608739
Il1rl1	6.15379e-06	0.000235644
Vps4b	-0.00269887	-0.00865638
Serpinb5	-0.000131689	-0.000142459
Il18r1	0.000152802	-0.000124451
Serpinb12	5.2955e-05	1.04033e-05
Ptprc	-0.00364337	-0.00195449
Serpinb13	-1.67387e-05	-5.86269e-05
Il18rap	0.000268353	1.87789e-05
Serpinb3a	0	5.77453e-05
Slc9a4	-8.05409e-05	-0.000208301
Serpinb3d	0	0
Atp6v1g3	-8.70281e-05	1.09273e-05
Lypla1	-0.000865128	0.00095712
Serpinb3b	-0.000228166	0.000260812
Gm37988	-0.000641419	-0.00178989
Serpinb3c	-2.88381e-05	-9.42866e-06
Nek7	-0.00701022	-0.000685453
Serpinb11	0.000294945	0.000436113
Tmem182	-0.000125523	0.000185802
Tcea1	-0.0117403	-0.0100721
Serpinb7	-0.000344244	-0.000193832
Fn1	0.00175698	-0.000550348
Rgs20	0.00430438	-0.0348998
Pou3f3	-0.00228269	-0.00918563
Lhx9	-0.00720766	0.00245479
Mreg	-0.00310103	-0.00219211
2310009B15Rik	-0.00831313	-0.00414053
Serpinb8	-4.6611e-05	6.70079e-05
Mrps9	-0.00879648	-0.00797319
Pecr	-8.1975e-05	0.000602983
Gpr45	-0.00283015	-0.0226725
Tmem169	-0.00756699	-0.00902909
Xrcc5	0.00930038	-0.00826503
Marchf4	-0.00720642	-0.0173354
Atp6v1h	-0.019348	-0.0269877
Tgfbrap1	-0.00701323	-0.0131717
AI597479	-0.00629471	-0.00530051
Slamf7	-0.000125758	-5.01837e-05
Oprk1	0.0186149	-0.0108954
Npbwr1	-0.000298631	-0.00161498
Fhl2	-0.000590464	-0.00212271
Cd48	4.54024e-05	-0.000374245
Dennd1b	-0.0350622	-0.0188531
Nck2	-0.00668192	-0.00773153
Ecrg4	-0.00171034	-0.000845055
Slamf1	-0.0010373	-0.00119676
Smarcal1	-0.00244737	-0.0122715
Crb1	-0.00292911	0.00216785
Rb1cc1	-0.00402105	-0.029185
Zbtb41	-0.0248685	-0.0252089
Ankar	-0.000537966	0.000258804
Alkal1	8.71622e-05	-0.000198186
Rpl37a	-0.0587916	-0.083855
Igfbp2	-0.000638955	0.000196951
Igfbp5	-0.0146634	0.00112642
Tnp1	-6.18408e-05	-6.18408e-05
Aspm	-0.000743112	-0.000536331
F13b	5.29344e-05	-0.00013158
Cfhr1	5.17509e-05	6.10938e-05
Cfhr4	-0.00088061	-0.000697855
Cfhr2	-5.45538e-05	0.000163735
Tns1	0.00209498	-0.00243708
Cfh	-0.0040864	-0.000538403
Rufy4	0.00153228	0.000177744
Cxcr2	-0.000565454	-0.000302829
Cxcr1	0	0
Kcnt2	-0.0836648	-0.035562
St18	-0.0107162	0.00669198
Atp1a4	0.000872813	0.000375029
Cdc73	-0.0469862	-0.0502082
Arpc2	-0.0034526	-0.0360914
B3galt2	-0.0240611	0.00038442
Gpbar1	0	0
Igsf8	0.0029406	0.0205169
Aamp	-0.00487326	-0.0184235
Glrx2	-0.0246272	-0.0170441
Ro60	-0.0104595	-0.0197453
Atp1a2	0.000205383	0.00261417
Kcnj9	-0.0132284	0.00234425
Kcnj10	-0.00409983	-0.00191672
Pigm	-0.00319394	-0.00147306
Slamf9	-0.000462744	5.20434e-05
Pnkd	-0.00311136	-0.0127965
Uchl5	-0.0138557	-0.0166097
Rgs2	-0.0138727	-0.0118605
Rgs13	0.00096947	-0.000282616
Tmbim1	-0.00262092	0.00159817
Igsf9	-0.00358478	-0.00961325
Rgs1	6.59811e-05	-3.89119e-05
Rgs21	-7.40275e-05	-0.000361323
Tagln2	-0.00066448	-0.000761771
Rgs18	-0.000321447	-0.000338462
Brinp3	-0.0411999	0.00260735
Cfap45	-0.00496047	-0.000820737
Vsig8	0.00122291	0.00209293
Slamf8	-0.000270161	-0.000222932
Fcrl6	-5.8086e-05	-0.000132927
Dusp23	0.00048401	0.00111528
Crp	0.00128853	0.000284198
Apcs	-9.30453e-06	2.7356e-05
Or10j5	-6.70296e-05	-7.68884e-05
Or10j27	-0.000111653	-7.74615e-05
Or10j7	-0.000162418	-5.1244e-05
Pla2g4a	-0.000910377	0.000436046
Or10j3	6.50823e-06	-0.000140389
Or10j3b	-7.41132e-05	0.000100474
Fcer1a	-9.27593e-05	0.000104793
Or10j2	1.78514e-05	0.000260688
Mptx2	-0.0001138	-4.35257e-05
Ackr1	0.000410102	-0.00920068
Ptgs2	-0.000373648	-0.000794801
Pdc	2.02342e-05	-1.10051e-05
Usp37	-0.0200839	-0.0145684
Cadm3	-0.00547585	-0.0210917
Cnot9	-0.00734243	-0.0065261
Aim2	-0.00612985	-0.00681825
Ifi206	-0.000185613	-0.000256942
Ifi214	6.6498e-05	-3.4948e-06
Ifi213	4.40772e-05	0.000200796
Ifi209	-0.000187417	-0.00022511
Ifi208	9.91221e-06	-3.61145e-05
Ifi207	9.43032e-05	-7.57897e-05
Ifi204	0.000196315	0.00017504
Mndal	-0.000773818	-0.000559147
Odr4	-0.00528029	-0.0126727
Ifi211	-2.61808e-05	0.000133619
Plcd4	0.00399328	-0.00129073
Ifi203	4.79704e-05	9.53201e-05
Ifi202b	-2.56372e-05	-3.37982e-05
Ifi205	7.77841e-05	1.71831e-05
Or10aa1	-2.94712e-05	1.37358e-06
Or10aa3	2.56301e-05	0
Or6n2	0	0
Or6n1	4.36106e-05	0
Or6k14	0	0
Or6k6	0	0
Or6k4	0	0
Or6k8-ps1	0	0
Or6k2	-0.000138503	-0.000161785
Zfp142	0.00153832	-0.00932606
Tpr	0.00517583	-0.00619018
Spta1	-0.000342314	-0.000213346
Bcs1l	-0.00663851	-0.000411846
Or10z1	2.34287e-05	0
Mptx1	-2.212e-05	-2.212e-05
Or10x1	-2.93961e-05	1.04392e-06
Or10x4	0	0
Or6p1	-0.000194127	-0.000280928
Or6y1	3.03169e-05	1.60735e-05
Fmn2	-0.0315326	-0.0373366
Grem2	-0.0062494	-0.00192867
Rnf25	0.0162347	0.0224391
Prg4	0.000214038	-0.00207962
Rgs7	-0.0725523	0.00521255
Fh1	-0.02024	-0.00692889
Kmo	-0.00183567	0.00255393
Opn3	-0.00394857	0.00238156
Stk36	-0.00322563	-0.00477943
Chml	-0.0076054	-0.0048041
Hmcn1	-0.00165192	0.00293838
Ttll4	0.00809832	-0.0128659
Cyp27a1	-3.13763e-05	0.00140946
Wdr64	-0.000374477	0.00094376
Prkag3	3.77034e-05	0.000210574
Wnt6	-0.000156213	6.2922e-05
Wnt10a	4.21652e-05	0.000454969
Zfand2b	0.00378143	-0.00486287
Abcb6	0.00404729	-0.0030143
Atg9a	0.0235217	-0.00744365
Ankzf1	0.00494446	-0.000216976
Glb1l	-0.00117486	-0.000617672
Stk16	0.00100722	-0.00514392
Tuba4a	-0.0460816	-0.0325175
A630095N17Rik	0.000137558	-9.83803e-05
Dnajb2	-0.0113285	-0.0157929
Ptprn	0.0376078	-0.00864559
Resp18	0.0984843	0.157297
Dnpep	-0.00459762	-0.00611642
Des	-6.97442e-05	-8.59628e-05
Speg	0.012631	-0.0220803
Dbi	-0.0468538	-0.0480112
3110009E18Rik	-0.00356571	-0.0021446
Steap3	0.00213598	-0.000905627
C1ql2	0.000498679	0.00355676
Marco	-8.36591e-05	0.000119418
Cd84	-0.000968414	-0.000791046
Slamf6	-0.000480876	-0.000343479
B4galt3	0.0084915	0.000477068
Ppox	0.0104917	-0.00220134
Ufc1	-0.0117884	-0.0118793
Dedd	0.00424269	-0.0140955
Nit1	-0.000427559	-0.00878614
Pfdn2	-0.044467	-0.0291103
Klhdc9	-0.00439519	-3.4323e-05
Nectin4	0.00111337	0.00128939
Arhgap30	-0.00028258	-0.000359582
Usf1	-0.0040159	-0.00909314
Tstd1	-9.63546e-05	-0.00103582
F11r	-0.00271155	0.000848697
Usp21	0.00710358	-0.00252366
Capn8	0.000425261	0.00011262
Ccdc185	2.91574e-05	0
Susd4	0.032509	-0.0212681
Tlr5	-1.59824e-05	-6.91643e-05
Disp1	-0.017433	-0.010358
Brox	-0.000341028	-0.0126739
Aida	-0.00811468	-0.0138888
Hhipl2	0.00068019	-0.000551657
Mia3	0.020149	0.0149574
Cdk5r2	-0.0120337	-0.0112638
Fev	-0.000390628	-0.000148284
Cryba2	4.23039e-05	-7.86652e-05
Cfap65	0.00576399	-0.00217938
Ihh	0.000312291	0.000263831
Nhej1	-0.000480719	-0.000591245
Slc23a3	7.20425e-05	-7.42787e-05
Cnppd1	-0.000725254	-0.00466701
Retreg2	-0.0111727	-0.0105529
Taf1a	0.00785209	-0.00139444
Rd3	-0.000140279	-4.734e-05
Traf5	-0.0045945	-0.00679634
Chpf	-0.00107931	-0.0034449
Obsl1	0.000621702	-0.00698776
Tmem198	0.0011443	-0.000170138
Inha	0.00713886	-0.0129704
Stk11ip	0.00258646	0.00286726
Slc4a3	0.0332439	-0.0016503
Rims1	-0.0238569	-0.0102947
Slc40a1	-0.000981912	-0.00136056
Serpinb2	-5.35238e-05	-2.50834e-05
Tdrd5	0.000962436	0.00391004
Nphs2	-2.61537e-05	-7.31081e-05
Axdnd1	-0.00113953	-0.00108973
Gm2000	-0.00684572	-0.010819
Soat1	-0.00381584	-0.00280125
Wdr75	-0.00893091	-0.0152916
Gm28040	0.000226167	8.66892e-05
Gm28040-1	-0.000604789	-0.000477132
Ren1	1.23146e-05	7.15568e-05
Etnk2	0.00907162	-0.000997424
Sox13	-0.00248011	-0.00319891
Spata3	-0.000163502	1.88646e-05
2810459M11Rik	-0.000385926	0.00099402
Psmd1	-0.0117398	-0.0141836
Htr2b	-0.00685333	-0.000667982
Gm21972	-0.00405382	-0.00805282
Armc9	0.0646476	-0.0271449
B3gnt7	-0.000791631	0.000193195
Lonrf2	-0.0361859	-0.0343155
Chst10	-0.00890905	-0.0086305
Nms	-0.000798138	-0.0021096
Utp25	0.00176976	-0.0066851
A130010J15Rik	-0.000927575	-0.00149575
Traf3ip3	-0.00144056	0.000586862
Gm47985	0	0
Gm8947	0	0
Ivns1abp	0.0286279	-0.0441966
Swt1	-0.00154316	-0.039432
Trmt1l	0.0186798	-0.0353744
Rnf2	-0.00562596	-0.00729685
Fcmr	5.43437e-05	-0.000314572
Il24	-2.60329e-05	1.46624e-05
Il20	3.26035e-05	6.23476e-05
Il19	-5.96431e-05	-4.27522e-05
Ndufs1	-0.00628218	-0.0194117
Eef1b2	-0.0408179	-0.0060218
Gpr1	0.00144691	0.00179615
Ino80d	-0.00113511	-0.0223177
Mroh3	0.000279956	0.000159275
Gpr25	-0.000324061	2.70892e-05
Kif21b	0.00213951	-0.0147307
Slc11a1	-0.000257845	-4.68791e-05
Ctdsp1	0.00157063	-0.00113779
Vil1	0.000530096	0.00078059
Catip	6.01213e-05	0.00105789
Slc45a3	0.000274213	4.8001e-05
Elk4	-0.00358103	-0.00670605
Mfsd4a	0.00982541	0.00517872
Cdk18	0.00316745	-0.00173279
Gm29695	-0.00276119	0.00184288
Klhdc8a	-0.00678429	-0.00420753
Tmcc2	-0.00898486	-0.0110113
Lin9	-0.000238076	-0.00504441
Mixl1	0.000148812	6.27359e-05
Acbd3	-0.0180789	-0.0175383
Mettl18	-0.00266241	0.000570221
Sele	0.00012693	-2.01652e-05
Sell	-0.000335119	-0.000393563
Selp	0.000342435	0.000153245
Fmod	0.000864619	0.000601869
Chit1	0.000235965	-6.07019e-06
Chil1	-0.000388727	6.56615e-05
Mybph	-0.000162668	-0.000434524
Adora1	-0.00417377	-0.00351799
Nhlh1	3.95115e-06	-1.40577e-05
Ncstn	0.00436443	-0.00588048
Copa	0.0104422	-0.0255236
Pex19	-0.00212022	-0.00319143
Dcaf8	0.00590748	-0.0255821
Pea15a	-0.0143929	-0.0119082
Casq1	6.04074e-05	2.64505e-05
Vangl2	0.00936601	-0.00617444
Ptprv	0.00222415	-0.00415028
Ptpn7	0.000147525	-0.000870857
Arl8a	-0.000971526	-0.015751
Gpr37l1	-0.00661207	0.00707559
Slc9a2	2.14577e-06	-0.00381083
Serpinb10	-0.00011503	-9.35209e-05
Mlph	0.000170027	0.000371528
Prlh	0.000645501	0.00160005
Rab17	1.88502e-05	-6.18079e-05
Phf3	-0.0471865	-0.0454182
Ptp4a1	-0.00154381	-0.00189718
Ptp4a1-1	-0.000434926	-0.000109325
Gm5698	-3.12311e-05	-3.12311e-05
Lgsn	-0.000191242	6.35795e-05
Dnaaf6	0	0
Alyref2	-0.00497895	-0.00192083
Itln1	-0.000122783	-0.000127093
Cd244a	-0.000238369	-0.000210069
Ly9	-0.000220536	4.61294e-05
4931428L18Rik	0.00025883	0.00034344
Gm6489	2.41625e-05	0
Btg2	-0.00954007	-0.00181795
Nuak2	0.000127289	-0.000392633
Mfsd9	-0.00207649	-0.00118154
Golt1a	7.99806e-05	0.000238224
Kiss1	0	0
Irf6	-0.000489396	-5.0196e-06
Ascl5	0	3.19358e-05
Cacna1s	-0.000540012	-0.000254342
Camsap2	-0.00329131	-0.0409748
Inava	-0.000214388	0.000464893
Lemd1	-0.0042731	0.00781962
Gm47995	0	0
3110040M04Rik	0	0
Gm47996	0	0
Hdlbp	-0.0320289	-0.0339379
Septin2	-0.0113023	-0.00977439
Septin2-1	0	0
1700019A02Rik	-0.00386658	-0.00214098
Pms1	-0.0104695	-0.010665
Ormdl1	-0.00454909	-0.00277392
Gm28778	-0.00132344	-0.00101111
Osgepl1	-0.00254241	-0.00237883
Gm28551	-0.00748558	-0.00480514
Asnsd1	-0.00264104	-0.0032196
Gm50478	0	0
Akr1cl	3.96324e-06	-0.000961628
Cryge	0.00018998	0.00038059
Crygd	5.0919e-05	-4.67747e-06
Crygc	-4.51845e-05	5.85282e-05
Crygb	8.38636e-06	-5.81576e-06
Cryga	0.000161801	-0.000308179
D630023F18Rik	0.00336333	-0.00287031
Idh1	-0.0128988	-0.0103543
Pikfyve	-0.016665	-0.0236849
Adam23	0.00207913	-0.0312346
Gm39653	-0.00291326	-0.000325914
Dytn	-8.97101e-05	-0.000269957
Mdh1b	-0.00129957	-0.000954494
Fastkd2	-0.0159022	-0.0121695
Rnf149	-2.68817e-05	-0.0106378
Creg2	0.00287551	-0.00348238
Rfx8	-0.000101835	0.000248413
Map4k4	0.0160849	-0.0115264
Il1r2	-0.000206815	0.000873174
Gm28845	-9.26213e-05	1.83763e-05
B020011L13Rik	-0.00028902	-0.000174258
Gm7145	6.48401e-05	-0.000141629
Snrpe	-0.0159953	-0.013813
Zc3h11a	-0.00294133	-0.0240247
Zbed6	-0.0187573	-0.0117633
Lax1	0.000201632	-0.00045868
Atp2b4	0.0209078	-0.0291182
Terf1	-0.0127521	-0.0192512
Sbspon	-0.00520699	-0.00242737
4930444P10Rik	-0.00230055	-0.00321658
Rpl7	-0.0918355	-0.054167
Rdh10	-0.00684852	-0.012286
Stau2	-0.0539712	-0.0289836
Atp5e	-0.0462836	-0.040754
Or5d43	7.25528e-06	-0.000118912
Or5d44	0	0
Or5d45	9.96949e-05	4.22699e-05
Rspo4	0.000421496	9.64368e-05
Or5d46	0	1.00135e-05
Rtf1	-0.00415745	-0.023205
Or5d3	0	0
Gcg	-3.41485e-05	0.000167243
Or4p7	-6.94988e-05	-8.28928e-07
Prelid3b	-0.00432637	0.000374235
Itpka	0.00714142	-0.00706645
Surf2	0.00196034	-0.00523865
Angpt4	-0.000504201	-0.000509731
Or4p18	0	0
Zfp831	0.0107101	-0.00817896
Or4p19	-1.48057e-05	-3.52035e-05
Or4p20	0	0
Edn3	0.000803447	0.000502795
Or4p21	0	0
Surf4	-0.0100683	-0.00327056
Or4c31	5.67756e-05	0.000158892
Gm14444	-7.41445e-05	-0.000648049
Fam110a	-0.00183041	-0.00149218
Or4p22	0	0
Or4c99	0	4.31351e-05
Gm14393	0.0028766	-0.0016294
Fam171a1	-0.017356	-0.0432215
Or4c100	0	0
Gm14399	-0.0103507	-0.0148068
Stkld1	0.000307855	6.49041e-05
Gm14443	-0.0103799	-0.0159777
Slc52a3	-0.000206842	-8.10062e-05
Scrt2	-0.0004395	-0.000713756
Gm14391	-0.00137113	-0.00124004
Srxn1	-0.00401338	-0.00696383
Tcf15	-0.000192414	-0.000506854
Gm14440	0	0
Or4a27	2.79758e-05	0
Rexo4	0.00290754	-0.00850274
Nmt2	-0.0096606	-0.0329039
Or4p23	-0.000123199	-4.07633e-05
Rpp38	-0.00943501	-0.004658
Or4c104	0	0
Or4a67	2.55382e-05	-1.9858e-06
Acbd7	-0.000971036	0.00013132
Or4c11b	0	0
Or4c105	-4.99469e-05	-8.0466e-06
Or4c11c	0	0
Or4c106	-3.25252e-05	0.000132058
Or4c11	0	4.72612e-05
Olah	0.00339672	0.000204574
Adamts13	-0.000137044	-0.000276192
Or4p8	-7.5796e-06	1.59051e-05
Or4c29	-0.000168058	0.000245676
Csnk2a1	-0.029414	-0.0331821
Or4c15	-0.000153655	6.85641e-05
Or4c107	-3.83647e-05	-3.83647e-05
Or4c108	-3.51466e-05	-3.51466e-05
Meig1	-0.00389412	-0.000449277
Or4c109	-7.69121e-05	-7.69121e-05
Tbc1d20	-0.00212391	-0.0128953
Or4c110	1.64708e-05	-2.47996e-05
Gm2004	-2.2238e-05	-5.93294e-05
Or4c111	0	3.69866e-05
2210418O10Rik	-0.000253238	-0.000174933
Gm11009	0	4.83076e-05
Or4c112	-1.74362e-05	2.06172e-05
Zfp968-ps	9.68247e-05	3.10462e-05
Fap	-0.000638019	-0.000847705
Gm14434	0	0
Cacfd1	-0.00303058	-0.0027184
Or4c113	0	0
Zfp967	-3.26451e-05	-2.33148e-05
Ltk	0.00485582	-0.00543406
Or4c114	0	8.12813e-05
Or4c115	-0.000278198	-0.000224535
Gm14308	0.000582916	-0.000503162
Rbck1	0.0123803	-0.0137775
Zfp973	-0.000491466	-0.00586575
Or4c116	-7.8204e-05	-7.8204e-05
Gm14305	-0.00917141	-0.00669209
Trib3	0.00140934	-0.0006211
Gm14295	-0.00708847	-0.003461
Gm14408	8.21274e-07	-6.11842e-05
Or4c117	0	0
Nrsn2	-0.00684375	0.0408829
Slc2a6	-0.000958562	0.000384357
Sox12	0.0013407	-0.0111564
Gm14296	-0.0202644	-0.00795075
Zcchc3	-0.00532006	-0.00157401
Gm13398	-6.3082e-05	-1.24585e-05
Gm14419	-0.00221351	-0.00182263
Gm14401	-0.00134293	-0.000182522
Mymk	0.00056617	0.000502547
6820408C15Rik	0.000158206	-0.00023761
Gm14410	-0.00736819	-0.0142899
Gm14409	-6.36315e-05	-9.15664e-05
Defb23	-0.000193023	-0.00030404
Gm14412	0.000285824	-0.00202033
Defb20	-1.13216e-05	-6.22525e-05
Ifih1	0.000564744	0.00015837
Gm14418	-0.00181713	-0.00211929
Defb22	0	0
Defb26	0	0
Defb28	0	0
Zfp970	-0.00757415	-0.00424622
Defb29	0	0
Gm14403	-0.00621212	-0.00404251
Adamtsl2	-0.00104596	-0.000306904
Gm17416	1.27427e-05	1.1683e-05
Gm14406	0.00100481	-0.000541384
Defb21	0	0
Fam163b	0.00299074	-0.00300746
Defb19	3.71946e-05	0.000178583
Gca	-0.0157446	-0.00370416
Or4c124	0	0
Defb45	-4.90663e-05	-1.80519e-05
Defb36	0	0.000108189
Or4c125	5.05911e-05	0
Defb25	-5.19477e-05	-4.42161e-05
Or4a15	0	0
Rem1	4.05358e-05	1.32888e-05
Dbh	-3.11215e-05	-1.17019e-06
Dclre1c	0.00258963	-0.0116756
Or4a39	-0.000213571	-1.0099e-05
Kcnh7	-0.0746467	0.0237694
Or4a2	0	0
Or4a68	0	0
Or4a69	0	0
Or4a70	0	0
Fign	-0.0159105	0.00267595
Or4a71	0	0
Suv39h2	-0.00493218	-0.00342828
Or4a72	0	0
Or4a73	1.47356e-06	-3.75541e-05
Or4a74	-0.000140224	0.000213832
Or4a75	0	0
Or4a76	0	0
Or4a77	4.18284e-05	0.000123574
Sardh	0.000437095	-0.000675282
Or4a78	0	0
Hspa14	0.0043481	-0.00847988
Or4a79	-5.2049e-05	-2.90533e-05
Or4a80	-4.2136e-05	9.136e-05
Grb14	-0.0368422	-0.0068118
Gm45902	0.000171212	0.000706045
Or4a81	-0.000285975	-0.000331611
Or4c12b	2.29313e-05	4.75092e-05
Cdnf	-0.000225681	-0.000143807
Or4a47	-0.00159996	-0.000254191
Or4c58	-6.58739e-05	6.65334e-05
Or4c10b	0	0
Or4c10	4.46861e-05	4.04209e-05
Or4c12	2.26088e-05	-2.73902e-05
Fam107b	-0.000594329	-0.0027838
Or4c35	0.00010054	6.2499e-06
Vav2	0.000229694	-0.00109262
Brd3os	-0.00422953	-0.000282154
Rpap1	0.00288156	-0.00584343
H13	0.0131387	-0.00891385
Mcts2	-0.00591382	-0.000141643
Id1	-0.00140551	-0.00138
Cox4i2	-0.000463729	0.000240269
Bcl2l1	-0.00905862	-0.00832693
Phactr3	-0.0121494	-0.0151155
Olfr1565	0	0
Tyro3	-0.00123187	-0.014155
Cobll1	-0.00668825	-0.00335499
Sycp2	-0.0142711	-0.00210772
Ppp1r3d	-0.00250679	-0.00398924
Fam217b	-0.00424957	-0.0123237
Cdh26	0.000160917	4.75252e-05
Tpx2	2.30144e-05	-5.99679e-06
Brd3	0.0110722	-0.0150121
Mylk2	5.65115e-05	9.44164e-05
Foxs1	-0.000142025	-7.71583e-05
Cdh4	0.00769609	-0.0105094
Slc38a11	-0.00299526	-0.00430028
Dusp15	0.00906844	0.00706205
Wdr5	0.00605209	-0.00320861
Taf4	-0.00121738	-0.0168455
Scn3a	0.0046556	-0.0263052
Lsm14b	-0.00133128	-0.0111467
Psma7	-0.0168653	-0.0156009
Rxra	0.000455622	-0.0042025
Ss18l1	0.00368339	-0.00964518
Mtg2	0.000624105	-0.00786993
Ttll9	0.00140558	-0.00271508
Frmd4a	-0.00718951	0.00470662
Nup160	0.0102576	-0.00923421
Pdrg1	0.00716552	0.00253791
Xkr7	-0.00213852	-0.000812916
Scn2a	0.00893021	-0.027819
Mga	-0.00438786	-0.0478927
Col5a1	0.00108255	-0.000477807
Ccm2l	0.000603923	-0.000342997
Prpf18	-0.00591087	-0.0189255
Fnbp4	0.029328	-0.0118611
Fcnb	6.03356e-05	7.0682e-05
Csrnp3	-0.0324643	-0.023488
Bend7	0.00047566	-0.00526023
Galnt3	-0.000636489	-0.000175821
Mapkbp1	0.0116723	-0.0166777
Jmjd7	0.00052131	-0.000286584
Sephs1	0.000953048	-0.00605518
Hck	-0.00111762	-0.00172212
Phyh	-0.00929832	-0.00572267
Olfm1	-0.0301618	0.0199043
Gm28042	0.000119585	-0.000288258
Ppp1r26	-0.00442218	-0.00471011
Pierce1	-0.00204777	-0.00121949
Ucma	-4.15919e-05	0.000899511
Mrps2	-0.00197062	-0.00217389
Ttc21b	-0.0113415	-0.0127218
Pla2g4b	0.000284835	4.82796e-05
Gbgt1	-0.000583076	-0.000677243
Sptbn5	0.00198082	-0.000807596
Slco4a1	0.000308058	-6.37341e-05
Ehd4	-0.00647716	-0.00275795
Ntsr1	-0.00178722	-0.00459868
Mcm10	0.00264735	-4.92474e-05
Mrgbp	-0.00725193	-0.00759631
Ogfr	-0.00124405	-0.00555283
Optn	0.00184022	-0.00315665
Pla2g4e	-0.00179856	-0.00396
Ccdc3	-0.000931431	-0.000169372
Pla2g4d	0.000528416	-8.1713e-05
Camk1d	-0.0281768	-0.0117083
Pla2g4f	2.53569e-05	-0.000732221
Agbl2	0.000482711	-0.000873463
Col9a3	0.00437076	-0.00184915
Cdc123	-0.011314	-0.0212005
Tcfl5	0.000770218	-0.000484243
Nudt5	-0.0118932	-0.00772005
Gm13199	0.000777223	2.02274e-05
Ralgds	0.005301	-0.0135356
Sec61a2	0.0333007	-0.00835061
Mtch2	-0.00987431	-0.00866744
Cel	-4.89267e-05	-0.000134394
Dhtkd1	0.0213705	-0.0103673
Upf2	0.0108262	-0.0161271
Gtf3c5	-0.000992764	-0.00815641
Proser2	0.00108788	-0.000216728
Scn1a	0.0227923	-0.00301635
Echdc3	-2.27042e-05	-0.000183252
Gfi1b	-1.13184e-05	3.2004e-05
1700014B07Rik	1.28531e-05	-3.04025e-05
Dido1	0.00326633	-0.0160191
Gid8	-0.00332536	-0.00430381
Slc17a9	0.00260592	-0.00107938
Bhlhe23	0.000268069	0.000323028
Usp6nl	-0.0132948	-0.00100888
Vps39	0.00580813	-0.00719307
Ythdf1	-0.00765125	-0.0174059
Birc7	-0.000150257	-0.00027317
Nkain4	-0.00244511	-0.000405051
Scn9a	-0.00507653	0.00856101
Scn7a	-0.00277693	-0.00234943
Tsc1	0.0467314	-0.0210824
Tmem87a	-0.0187013	-0.0235609
Spaca9	-0.00106294	-0.00101504
Ak8	-0.00105101	-0.00237073
Gtf3c4	-0.00590964	-0.008848
Xirp2	0.000636856	0.000558071
Gm21830	0	0
Ddx31	-0.0028583	-0.00550637
B3galt1	-0.0305146	-0.0100031
Barhl1	-0.00170036	-0.00201135
Cfap77	-0.00201449	-0.000161894
Ganc	-0.00236379	-0.00384055
Ttf1	-0.00609735	-0.00903299
Stk39	-0.0111464	-0.0151811
Gm52968	9.03447e-05	0.000121926
4933409G03Rik	0.000170391	-4.04764e-05
Setx	0.0403254	-0.0259871
Arfgap1	0.0147004	0.00353977
4932414N04Rik	-0.000587672	-0.000328776
Cers6	-0.00220907	-0.0314102
Nostrin	-0.000220549	-0.00106595
Ntng2	-0.000215538	-0.00593062
Psmc3	-0.0120417	-0.0169809
Med27	-0.0063383	-0.0157075
Col20a1	0.000529517	0.000297673
Spc25	-0.000122399	0.000167188
Chrna4	-0.00208981	0.0043884
Slc39a13	0.00202217	0.000134796
Dnmt3c	4.1134e-05	0.000104239
G6pc2	-0.000101104	-9.80968e-05
Mapre1	-0.0114362	-0.0104635
Spi1	-0.000634584	-0.00046535
Efcab8	-0.000221143	-0.000300637
Sun5	5.19783e-05	-3.95262e-05
Celf2	-0.0278938	-0.0339258
Abcb11	-0.000451463	-0.000672712
Dhrs9	-0.000341348	-0.000470225
Bpifb2	9.07811e-05	0.000318171
Bpifb6	0.000114744	3.34606e-05
Bpifb3	-0.000370106	-0.000340627
Bpifb4	1.28e-06	-1.44473e-05
Bpifa6	-3.08419e-06	5.01478e-06
Lrp2	-0.000834627	-0.00127251
Bpifa2	-1.97378e-05	-4.39736e-05
Mybpc3	-5.40263e-05	-2.70823e-05
Bpifa3	-0.000100174	-6.65942e-05
Bpifa1	-0.00011134	0.000222189
Bpifa5	-3.37583e-05	-1.30512e-06
Bbs5	0.00462425	-0.013342
Klhl41	-0.00283164	-0.0049795
Bpifb1	6.66222e-05	9.73989e-06
Bpifb5	-0.000117955	0.000152287
Itih5	0.00195465	0.00209645
Fastkd1	-0.00193845	-0.00675622
Bpifb9a	-8.01938e-05	-0.000358688
Bpifb9b	0.00037951	0.000120932
Cdk5rap1	-0.00254483	8.44076e-05
Snta1	0.00545214	-0.00784513
Sfmbt2	-0.00701183	-0.0179285
Ppig	0.0154764	-0.0255591
Ccdc173	-0.00174408	-0.00153689
Phospho2	-0.011502	-0.0110878
Urm1	0.000584424	-0.00302717
Cbfa2t2	-0.0113477	-0.0197811
Klhl23	-0.0120248	-0.00658205
Cercam	0.000775263	-0.00368229
Capn3	-0.000223002	-1.52466e-05
Necab3	0.000762388	-0.0041191
Ssb	-0.0229551	-0.0154622
1700003F12Rik	0.000960176	0.00243438
Actl10	-1.77082e-05	0.000239111
Prkcq	-0.00151547	-0.00390766
Mettl5	-0.00901759	-0.00736105
E2f1	-0.000246247	0.000471533
Pxmp4	0.00348175	3.26112e-05
Zfp341	0.000900172	-0.00608373
Zfp106	-0.0171765	-0.0275211
Chmp4b	-0.0176509	-0.0215323
Ubr3	0.00170457	-0.0137893
Snap23	-0.0133371	-0.0203567
Myo3b	0.00317862	-0.00253946
Lrrc57	-0.00683597	-0.00474001
Sp5	-0.000222494	0.000143186
Haus2	-0.00168333	-0.000811126
Erich2	-0.00179899	5.86174e-06
Stard9	0.00391123	0.000156566
Gad1	-0.0180206	-0.0421
Cdan1	0.0120779	-0.00243294
Itch	0.0135936	-0.0215093
Dynlrb1	-0.0489685	-0.0306308
Map1lc3a	-0.0522197	-0.0248201
Pigu	0.01395	-0.00975746
Trp53inp2	-0.0116886	-0.0114284
Gorasp2	-0.0087418	-0.0167992
Ttbk2	-0.0134923	-0.0204425
Tlk1	-0.0292465	-0.0205471
Ncoa6	-0.0277043	-0.0374618
Ggt7	0.0253556	-0.00750691
Ubr1	-0.00204474	-0.0420464
Pfkfb3	0.00278287	-0.00610322
Tmem62	-0.00287154	-0.0114868
Mettl8	0.000353247	-0.0061146
Rbm17	-0.00368665	-0.00814709
Gm17490	0	0
Il2ra	-0.000145679	0.000247453
Acss2	-0.011447	-0.0101919
Gss	-0.0112605	-0.00486597
Ccndbp1	0.00235964	-0.00913464
Dcaf17	-0.00833005	-0.00588635
Myh7b	0.000292716	-0.00124993
Cybrd1	0.000626389	-0.000439985
Odf2	0.0721076	-0.00563657
Epb42	-0.00039066	-0.000446641
Tgm5	-8.98944e-05	-0.000184991
Gle1	0.016089	-0.00211808
Tgm7	0.000522534	-0.000485414
Lcmt2	-0.00494256	-0.00241075
Kcnq2	0.0370622	-0.0437474
Il15ra	0.00128711	-0.00536285
Trpc4ap	0.0162874	-0.0264397
Eef1a2	-0.0398275	-0.0373585
Edem2	0.00411028	-0.00782936
Gm17581	0	4.20758e-05
Procr	-0.00012123	2.10118e-06
Mmp24	0.00157037	-0.0108465
BC029722	-0.00917841	-0.00590464
Ppdpf	-0.0135437	-0.00910813
Fbh1	0.00279821	-0.0141702
Ptk6	6.73504e-05	0.00026636
Eif6	-0.00301795	-0.00426928
Srms	-0.000479009	-0.000494623
Fndc11	-0.00052644	-0.00023629
Adal	-0.00105783	-0.00851126
Zscan29	-0.00300074	-0.00273621
Ankrd16	0.0111088	-0.00815225
Helz2	0.00113527	-0.000487564
Itga8	-0.00806441	-0.0068795
Gmeb2	-0.00596978	-0.00823313
Stmn3	-0.0247521	0.0754359
Tubgcp4	-0.000159755	-0.00958249
Mindy3	-0.0268097	-0.0264618
Pter	-0.00257245	-0.00173838
C1ql3	-0.00389294	0.00870438
Trp53bp1	0.0149119	-0.0407048
Rsu1	-0.0149206	-0.0184382
Map1a	-0.0119095	-0.0154408
Dync1i2	0.029771	-0.0412968
Cubn	0.00233466	0.00178184
Trdmt1	-0.00694381	-0.00773723
Slc25a12	-0.00586534	-0.0443184
Hat1	-0.018449	-0.00926332
Vim	-0.00260143	-0.00414752
St8sia6	-0.00750431	-0.00264721
Metap1d	0.000219524	-0.0076662
Dlx1	0.00609492	-0.00670067
Dlx2	-0.00336803	-0.00307715
Hacd1	-0.0158961	-0.0277964
Stam	-0.0269034	-0.0260367
Tmem236	-4.50669e-05	-0.000103658
Mrc1	-0.000772417	-0.00010688
Slc39a12	0.00182445	0.00232144
Itga6	-0.00506455	0.00407833
Pdk1	-0.000586346	-0.0057873
Ppip5k1	0.0284649	-0.042455
Cacnb2	-0.0234593	-0.0275192
Ckmt1	-0.0204467	-0.0229293
Strc	0.00021376	0.000428161
Catsper2	0.00640869	-0.00380584
Rtel1	0.00954542	-0.00506825
Madd	0.00144416	-0.02073
Nsun6	-0.00863448	-0.00320823
Pdia3	-0.0692033	0.00468683
Ell3	0.000138535	0.0002234
Arl5b	-0.0152439	-0.00621997
Serinc4	-0.000561108	-0.000920537
Malrd1	-0.0015737	-0.000196031
Serf2	-0.0324986	-0.0155201
Arfrp1	-0.000328995	-0.00230246
Hypk	-0.0222125	-0.0156361
Mfap1b	0.00128452	0.0027518
Nr1h3	-0.00335246	-0.00256644
Mfap1a	-0.00193204	0.00159421
Plxdc2	-0.0439808	0.0177413
Zgpat	-0.00371369	0.000797629
Rapgef4	-0.0226564	-0.0265865
Lime1	0.000131423	0.00037027
Wdr76	-0.00982254	-0.00435255
Zbtb46	-0.00467347	-0.0121707
Abhd16b	0	0
Nebl	0.00799871	-0.0222321
Acp2	0.00143892	-0.00859477
Ddb2	0.0214636	-0.00560889
Map3k20	-0.00240359	-0.00113033
Cdca7	-0.000187711	0.000457485
Dnajc1	-0.0420073	-0.0347791
Commd3	-0.00536624	-0.00548223
Tpd52l2	-0.00111258	-0.0133802
Sp3	-0.0219386	-0.0444953
Gm11084	-0.00100788	0.00327494
Rbm39	0.0665588	0.0288423
Phf20	-0.00816002	-0.0290103
Scand1	-0.0285458	-0.0167517
Pacsin3	-0.00095381	-0.000199446
Bmi1	-0.000471517	-0.00533079
Dnajc5	-0.0127293	-0.0278541
Spag6	-0.00174408	-0.00113005
Carlr	-9.39569e-05	-8.09738e-05
Frmd5	-0.0556651	-0.0205213
Ola1	-0.0424221	-0.0234396
Cnbd2	0.00247361	-0.00442335
Pip4k2a	-0.0098855	-0.013957
Sp9	0.000730211	-0.00241326
Cir1	0.00346215	-0.0144219
Sptan1	0.0525172	-0.0310092
Arfgap2	-0.00431695	0.000194296
Scrn3	-0.00779769	-0.0023649
Armc3	-3.74531e-05	0.000673796
Uckl1	0.000672802	-0.0257421
Msrb2	0.000709705	-0.00352479
Dync2i2	0.00097686	-0.00411741
Ptf1a	0	0
Golm2	-0.0429637	-0.0180284
4921504E06Rik	-0.000633358	-0.000538711
Mageb3	-1.06083e-06	0.000517601
Otud1	-0.00348848	-0.000908122
Cstpp1	0.013926	-0.0388392
Set	-0.0280783	-0.0244226
Zfp512b	0.00710145	-0.00643389
Lrp4	-0.00111844	0.00119684
Pkn3	2.28672e-05	-6.57037e-05
Prpf6	0.014403	-0.0217497
Zdhhc12	-8.9312e-05	0.00135389
Samd10	-0.000698343	-0.00215496
Gm29797	-0.00146374	-0.00253588
Gpr155	0.0121154	-0.0187826
Sox18	-0.000343359	-0.000287637
Ctdspl2	-0.00201187	-0.0333875
Eif3j1	-0.000101179	-0.0173303
Zer1	0.0078063	-0.0213665
Tcea2	0.0170288	-0.00568213
Spg11	0.00168808	-0.0169107
Wipf1	0.000630252	0.000505596
Patl2	-0.000230991	-0.000434405
Chrna1	-0.000246562	-0.000261609
Epb41l1	0.048348	-0.0600044
B2m	-0.000598058	0.00936627
Trim69	-7.42578e-05	-7.57462e-05
Aar2	0.00369874	0.0015654
Terb2	-0.000379501	-0.000401419
Sord	0.000886749	-0.00653236
Rgs19	-0.00248442	-0.00280246
Lkaaear1	-5.57058e-05	-8.69373e-05
Duox2	-0.000109169	-0.000123663
Duoxa2	-0.000225096	-7.98916e-05
Oprl1	0.00790492	-0.00385392
Duoxa1	0.000124906	4.95662e-05
Duox1	-0.000298972	-0.000908906
Etl4	-0.0249951	0.00400138
Shf	0.00419859	-0.00325857
Dlgap4	0.00146687	-0.0280766
Myl9	-0.00149265	-0.00117065
Slc28a2	0.00022017	0.000115074
Tgif2	-0.000419308	0.00106497
Slc28a2b	-9.30469e-05	-0.000155169
Rab5if	-0.0176941	-0.01335
Ckap5	-0.00200027	-0.018383
Sla2	-0.000174006	-0.000315208
Chn1	-0.0287122	-0.0355668
F2	-0.000424595	0.000237594
Bloc1s6	-0.00508548	-0.00494687
Zfp408	-0.00119917	0.00117363
Sqor	-0.000579025	-0.00060913
Ndrg3	-0.00963271	-0.0454787
Myt1	-0.00922762	-0.0105846
Arhgap21	-0.000867307	-0.0260988
Enkur	-0.000294458	-0.00276133
Dsn1	0.00159888	-0.000195441
Pcmtd2	3.17693e-05	-0.0301134
Soga1	-0.00284718	-0.0122723
Tldc2	-0.000116245	-0.000150556
Polr3k	-0.0110762	-0.0121065
Thnsl1	-0.0129619	-0.006124
Gm14496	0.000385324	-7.5956e-05
Arhgap1	0.0040078	-0.0101032
Gpr158	-0.000170708	-0.0232244
Myo3a	0.000187664	-0.00113681
Gad2	0.0162044	-0.0576106
Apbb1ip	-0.00372909	-0.00048364
Atg13	0.00855222	-0.0150715
Harbi1	0.00120738	0.000580853
Samhd1	0.00395703	-0.00239448
Pdss1	-0.00122023	-0.0131145
Rbl1	-0.00843351	-0.00829653
Atf2	-0.0403254	-0.0347856
Mroh8	0.00364295	-0.00862006
Atp5g3	-0.0411656	-0.03367
Rpn2	-0.00363934	-0.0142532
Ghrh	0.001576	0.00737637
Manbal	-0.0149274	0.00738676
Lnpk	-0.0445508	-0.00819635
Evx2	0	0
Hoxd13	0	0
Hoxd12	0	0
Ambra1	-0.00671923	-0.0387663
Hoxd11	0	0
Chrm4	0.000254885	-5.89394e-05
Hoxd10	0	0
Hoxd9	0	4.71227e-05
Hoxd8	0	0
Hoxd3	0	0
Src	0.00250635	-0.00589855
Hoxd4	0	0
Gm28230	0	0
Blcap	-0.020233	-0.0214699
Hoxd1	-8.11395e-05	-3.22831e-05
Mtx2	-0.0442893	-0.040538
Nnat	0.0174028	0.00382924
Mdk	-0.00223512	-0.000870686
Sema6d	-0.05755	-0.00734848
Cstad	-0.000761058	-0.000905687
Ctnnbl1	-0.00203037	-0.0143929
Vstm2l	-0.00180337	-0.00638664
Slc24a5	-0.025705	-0.0109567
Tti1	0.000967272	-0.00259312
Hnrnpa3	-0.00306493	-0.0274953
Nfe2l2	-0.00369872	0.000740988
1700001O22Rik	-0.00136597	-0.0015452
Rprd1b	-0.00394213	-0.0110426
Ntmt1	-0.00565295	-0.00183238
Tgm2	-0.000247193	0.000117249
Asb6	-3.71337e-05	-0.00168015
Prrx2	-3.80042e-05	-0.000295805
Agps	-0.0126922	-0.0244234
Ttc30b	-0.00173564	-0.00245055
Ptges	-0.000103951	-0.000858152
Ttc30a2	-0.000237858	-0.00027505
Ttc30a1	-0.00126249	-0.000900009
D630003M21Rik	0.000289146	0.000998295
Tor1b	0.00276534	-0.00325942
Pde11a	0.0105261	-0.00144769
Cyct	-0.00010093	-0.00012436
Tor1a	-0.00208393	0.000796393
Rbm45	-0.00737122	-0.00962536
BC005624	0.0180804	0.0122124
Dgkz	0.0339526	-0.0143836
Abi1	-0.0258228	-0.0400623
Bpi	-0.000184703	-0.000119218
Myef2	-0.0131624	-0.0155956
Ctxn2	-0.0224099	-0.0172152
Lbp	-6.95691e-05	-0.000903095
Creb3l1	-0.00181489	-0.000874822
Osbpl6	-0.00164878	-0.0207567
Prkra	-0.00649152	-0.0119792
Pjvk	6.38051e-05	-5.08021e-05
Fkbp7	0.00251338	0.00226256
Plekha3	0.00563262	-0.00527175
Usp20	0.0114011	-0.00544332
Slc12a1	2.902e-05	-0.000392362
Dut	-0.0134728	-0.00700499
Fbn1	-0.00821835	-0.00898911
Cep152	-0.000601813	-0.00607674
Fam83d	-0.000764482	-0.00125198
Shc4	-0.00455909	-0.000416022
Eid1	-0.0434204	-0.00829473
Acbd5	0.000453413	-0.0309195
Phf21a	0.0138328	-0.0382789
Mastl	-0.0027415	-0.000448935
Secisbp2l	-0.0139248	-0.0150852
Yme1l1	-0.023286	-0.0352076
Dhx35	0.00119396	-0.011069
Potegl	0.00570404	-0.00120785
Nxph2	5.47189e-05	-0.0010119
Gm826	2.98722e-07	-0.000512694
Mafb	-0.000516574	-0.000134305
Spopl	-0.0421343	-0.0297245
Top1	-0.0164973	-0.0464019
Cops2	-0.0275179	-0.0332107
Hnmt	-0.00528763	-0.00789589
Tbpl2	-3.16551e-05	-5.84988e-05
Galk2	-0.0119704	-0.0120325
Plcg1	0.00954039	-0.0188836
Zhx3	-0.00477684	-0.0388251
Fam227b	-0.00523533	0.00436503
Large2	-0.000455195	8.55657e-05
Fgf7	-0.00468283	-0.000317313
Il1rn	3.00143e-05	-2.24053e-05
Dtwd1	-0.00614403	-0.00834068
Gm17555	-9.21037e-05	-3.35591e-05
Pex16	-0.00162914	-0.00336013
1700029I15Rik	-0.000460325	-0.00153293
Lpin3	0.000692836	-2.33809e-06
Emilin3	0.000108243	-9.60142e-06
Psd4	0.00033078	4.67433e-05
Mapk8ip1	-0.00433253	-0.0106182
Chd6	-0.0140415	-0.0149993
Atp8b4	-2.00702e-05	-0.000576336
Pax8	-0.000190186	-3.02267e-05
Fnbp1	-0.0110579	-0.0290913
Slc27a2	0.00290528	0.000299349
Cry2	0.0153504	-0.0146061
Slc35c1	-0.00058473	-0.00185702
Hdc	-0.000446016	0.00150317
Chst1	-0.001362	-0.0144929
Syt13	-0.0194488	0.00367782
Gpr107	0.0114206	-0.00555271
Prdm11	0.00581036	0.00113622
Ncs1	-0.00880672	-0.0185763
Ptprt	0.0337234	-0.0104715
Trp53i11	-0.00284142	-0.00156249
Srsf6	0.0113765	-0.0350018
Hmcn2	0.00345724	0.000604063
Tspan18	-0.00159775	-0.00315655
L3mbtl1	-0.000375375	-0.0019985
Ass1	-0.00959583	-0.0120491
Ttn	-0.00288546	0.00140036
Gabpb1	-0.0361833	-0.0298161
Sgk2	0.000746173	9.39139e-05
Ift52	-0.0146391	-0.0133723
Fubp3	0.00827366	-0.0230904
Prdm12	0.000843653	0.00039001
Mybl2	0.000187723	-0.0015914
Gtsf1l	5.98055e-06	-8.58194e-05
Ccdc141	-0.00479466	0.00509523
Tox2	-0.0155109	-0.0203097
Exosc2	0.0047149	-0.00527687
Jph2	-0.00106874	-0.000263476
Oser1	-0.00361887	-0.00568042
Usp8	-0.000378877	-0.0164086
Sestd1	-0.0411161	-0.015807
Cd82	0.000219179	0.000424377
Gdap1l1	-0.00484186	-0.00676537
Fitm2	-0.00255205	-0.00221808
Usp50	-0.014419	0.00727776
R3hdml	-9.23041e-05	-2.4175e-05
Abl1	-0.0059323	-0.0271129
Gm56303	0	0
Qrfp	0.00146789	0.00219408
Zfp385b	-0.0152085	-0.0305458
Fibcd1	-0.000684036	-0.000818389
Hnf4a	-3.04143e-05	8.75525e-05
Cacna1b	0.0513648	-0.0124761
Ttpal	-0.00418827	-0.00708497
Lamc3	0.000548818	0.000117881
Serinc3	0.0110188	-0.0169916
Aif1l	-0.000436498	-0.000578154
Pkig	0.00315616	-0.00432035
Ada	-0.000498896	-0.000630249
Trpm7	0.0151466	-0.0308506
Ccn5	-0.000202373	-0.000185216
Kcnk15	-0.000109025	0.000248902
Rims4	-0.00818178	-0.0149321
Nup214	0.0137676	-0.0155541
Ywhab	-0.0365652	-0.0198726
Sppl2a	-0.0150262	-0.0181943
Pabpc1l	0.000652377	0.000449455
Fam78a	0.000468472	-8.79737e-05
Plpp7	-0.0032607	-0.00542304
Tomm34	-0.00044021	-0.0145339
Ube2e3	-0.0404575	-0.0248898
Stk4	-0.00918734	-0.0123353
Kcns1	-0.000396567	0.000303594
Wfdc5	-0.000108713	-0.000108713
Wfdc12	-1.43362e-05	-4.80428e-05
Ap4e1	0.00434658	-0.0114893
Wfdc15a	0	0
Wfdc15b	4.35984e-05	0.000156123
Semg1	0	0
Hsd17b12	-0.060152	0.0170206
Svs3b	0	0
Svs4	0	0
Svs3a	0	0
Itga4	-0.00476195	-0.003152
Svs6	0	0
Svs5	0	0
Blvra	-0.00493675	-0.00153695
Slpi	-0.000286239	-0.000484334
Cerkl	-0.00391027	0.000257675
Neurod1	-0.00131268	-0.00308459
Ncaph	6.74101e-05	-0.000114688
Itpripl1	8.16183e-05	0.000202413
Ttc17	-0.00372076	-0.0139582
1810024B03Rik	0.00057641	0.00142166
Matn4	0.00197243	0.00203777
Api5	-0.013754	-0.022341
Rbpjl	-0.000352602	-0.000482352
Sdc4	0.0064701	0.000889301
Lrrc4c	-0.0523212	-0.0225499
Snrnp200	-0.00378077	-0.00975542
Sys1	0.010766	0.00657871
Gm20458	0.00169976	-0.00400725
Trp53tg5	-3.80316e-05	0.000166164
Ciao1	-0.00344162	-0.00702418
Tmem127	-0.00604241	-0.000640541
Itprid2	0.00327792	0.00178457
Dbndd2	0.0131176	-0.011136
Ppp1r1c	0.000184594	0.000100211
Stard7	-0.00296468	-0.0180284
Prrc2b	0.00162679	-0.0408207
Dusp2	-0.000492284	-0.000931739
Pigt	0.00332136	-0.0054276
Iftap	-0.0189462	-0.0119641
Rag2	-0.000407607	-0.000176197
Rag1	-8.16949e-05	-8.42493e-05
Wfdc2	-0.00015293	-0.000144151
Spint3	-5.35682e-05	-0.000103911
Traf6	0.0139454	0.00995603
Wfdc6a	-2.61745e-05	-2.61745e-05
Eppin	0.000194478	0.000107226
Wfdc8	-0.000689026	-0.000606281
Astl	-0.000147625	-1.05228e-05
Wfdc6b	0	3.09209e-05
Adra2b	-0.000613335	0.00045067
Wfdc16	-0.000125958	-0.000102232
Wfdc9	0.000108896	6.68308e-05
Wfdc10	5.29693e-05	-2.03337e-05
Wfdc11	-7.12229e-07	5.63441e-05
Wfdc13	0	0
Spint4	-8.57412e-05	-0.000112542
Spint5	0	0
Pomt1	0.00863145	-0.000720099
Gpat2	-0.00097021	-0.000288159
Wfdc3	-0.000721895	-0.000353721
Fahd2a	-0.00397783	-0.000232998
Uck1	0.00324435	-0.00313032
Prr5l	-0.00764112	-0.00439004
Dnttip1	0.00962932	-0.00693592
Commd9	-0.00232625	0.000616174
Ube2c	0.000290171	0.000144327
Ehmt1	0.0196614	-0.0331685
Kcnip3	0.00561719	-0.0185395
Tnnc2	5.22717e-05	1.335e-05
Ldlrad3	-0.00946167	-0.001917
Snx21	-0.00365542	0.000785142
[truncated: 20,546 more rows]

## Sheet: EDF5e
Gene	Delta_acyl-GLP-1_vs_DIO_Vhcl.	Delta_acyl-GIP_vs_DIO_Vhcl.
Pcmtd1	-0.0674841	-0.00503057
Cdh7	-0.0539162	-0.00855243
Exo1	-0.000915538	-0.000527502
Becn2	0	1.6889e-05
Uxs1	-0.0209337	0.0245164
Cdh19	0.00121191	0.00550201
Dsel	0.0171486	0.0252806
Gmppa	-0.00527565	-0.00132892
Pld5	-0.0597713	0.000539958
Rbm8a2	-0.00130543	-0.000904768
Asic4	-0.00469536	-0.000104696
Cntnap5a	-0.163084	0.00683844
Sntg1	-0.161384	-0.042907
Gm19965	-0.000567911	-0.000529292
Rrs1	0.00306933	0.00333868
Gm29106	0.000146943	0.000137304
Tsn	0.0831175	0.110298
Nifk	0.00705222	0.00953224
Adhfe1	0.00107526	0.00177245
Vxn	-0.00107603	0.000624141
Cep170	-0.0865936	0.0124267
Mybl1	-0.00542047	-0.00248276
Vcpip1	-0.0200955	0.00963536
Tpp2	-0.0383757	0.0164324
Sdccag8	-0.030071	0.00623584
Mettl21c	0.00200619	0.00173383
Gm8251	0.000219071	-0.000564161
Niban1	-0.00109194	0.000665565
Akt3	-0.106451	0.00944924
Zbtb18	0.00233601	-0.00194734
Tex30	0.00360858	0.00320429
Edem3	-0.0245116	0.0171357
1700016C15Rik	0.000280681	0.000734582
1700025G04Rik	-0.0438626	0.00749248
Adss	-0.0232992	0.0100305
Catspere1	-0.00085128	-0.00174996
Tsen15	0.00669903	0.0301525
Epha4	0.00868985	0.00245655
Colgalt2	0.00157594	-0.000434998
Poglut2	0.00795337	0.00478304
Catspere2	-0.0795244	-0.061133
Pax3	-0.0010331	-0.00094353
Bivm	-0.00127538	0.0115917
Sgpp2	0.0330256	0.00133297
Desi2	-0.0536308	0.0220603
Cox20	0.0107753	0.0133831
Ercc5	-0.00443342	0.0215239
Mettl21e	0.000626561	0.000301689
Farsb	-0.0352813	0.0200231
BC035947	-0.00570757	-0.00326375
Rgl1	-0.0520368	0.0383422
Apobec4	0.00799089	0.00423553
Mogat1	0.00226569	0.000772988
Arpc5	0.000746533	0.0151639
Gulp1	-0.0328751	-0.0115284
Hnrnpu	0.00653946	0.0223336
Efcab2	0.000177488	0.0108248
Acsl3	0.0749225	0.0550795
Ncf2	-0.000758535	0.00182677
Kif26b	-0.0183184	0.0108693
Sgk3	-0.0219102	0.00969749
Utp14b	-0.00455916	0.00366223
Kcne4	-0.00026019	-7.10692e-05
Scg2	0.287196	0.264561
Smyd3	-0.0851766	-0.0062145
Ap1s3	-0.00171675	0.00254247
Tfb2m	0.0126034	0.0133797
Cnst	0.00270981	0.00796565
Col3a1	-0.00015971	0.00176382
Mcmdc2	0.00353952	-0.000268213
Tcf24	-0.000290655	-0.000231121
Sccpdh	0.0440875	0.0353458
Smg7	-0.0370183	0.0270195
Kif28	0.000286066	-0.00052369
Col5a2	-0.00108348	0.00290122
Wdfy1	0.00609905	0.00808714
Ppp1r42	-0.00302791	-0.00199477
Mrpl44	0.00814876	0.00675917
Serpine2	0.0236134	-0.00609341
Nmnat2	-0.0278294	-0.0113642
Fam124b	0.000125501	5.40032e-05
Ahctf1	-0.0177238	0.0228616
Cops5	0.0526707	0.0342516
Lamc2	-0.000419966	0.000222038
Cul3	-0.0552255	0.0405156
Lamc1	-0.0294929	0.00546741
Gm45261	-5.15371e-06	-8.29651e-06
Shcbp1l	-0.00113347	-0.00274848
Dnah7b	-0.0331186	-0.0283014
Dhx9	-0.0308221	0.0240898
Npl	-0.00570787	0.000600535
Dnah7c	-0.00990447	-0.00457987
Slc39a10	0.0262031	0.0191736
Cspp1	-0.0352137	0.00767577
Rgs8	-0.00441829	-0.00186985
Tmeff2	-0.0999998	0.0203961
Rgs16	0.00758862	-0.00194942
Cavin2	8.67099e-05	0.00145626
Rnasel	-0.00487776	0.000490554
Arfgef1	-0.0672899	0.0293795
Dock10	-0.0503323	0.0308666
Cpa6	-0.00943011	-0.0048908
Rgsl1	-0.00176954	1.61417e-05
Teddm2	-0.0034833	-0.000156801
Teddm1b	0.000117277	0.000311555
Teddm1a	9.21854e-06	2.64862e-05
Nabp1	-0.0031918	0.00621591
Nyap2	-0.134024	-0.0146669
Glul	0.0415518	-0.0213009
Irs1	-0.0295284	0.0101693
Gm9747	0.000103138	0.000424614
Zfp648	6.92201e-06	7.11665e-05
Prex2	-0.0428418	0.0180472
Rhbdd1	-0.00843264	-0.000637591
Col4a4	-0.00107054	0.00272924
Col4a3	-0.000846969	0.00196307
Cacna1e	-0.119927	0.00479722
Ier5	0.00262088	0.00151719
Mr1	0.000166866	0.00120121
A830018L16Rik	-0.0990621	-0.0226754
Stx6	-0.0182478	0.00905485
BC034090	0.000930233	0.00150463
Mff	-0.00760627	-0.0118344
Tm4sf20	3.40128e-05	0.000408284
Gm47791	0	0
Xpr1	-0.0774582	0.013858
Myo1b	-0.0191003	0.0103345
Cdc42bpa	-0.109939	0.0183768
Acbd6	-0.0520598	0.0185539
Lhx4	0.000317354	-0.000103384
Stat4	-0.000882634	0.000820174
Qsox1	0.0132802	0.0109022
Sulf1	-0.0349865	0.00517434
Cep350	-0.0297801	0.0224627
Coq8a	0.00178722	7.29263e-05
Slco5a1	-0.0279478	0.00943909
Agfg1	-0.0212244	-0.00433624
A030005L19Rik	0.00139639	-0.000601942
A030014E15Rik	9.99869e-05	-0.000227812
Gm6217	5.51325e-05	0
A030003K21Rik	4.26277e-05	0
Prdm14	7.74674e-05	0.000152523
Gm7544	1.08246e-05	8.39089e-05
Gm47955	3.63532e-05	0
Gm47959	0	0
Slc19a3	0.000747202	-0.000969369
Krtap28-10	-5.24096e-05	-0.000118081
Gm47969	-0.000274482	-0.000203701
A030005K14Rik	0	3.44143e-05
Krtap28-13	0	2.64304e-05
Ccl20	-5.38425e-05	-1.38958e-05
Clasp1	-0.0326063	0.0242062
Daw1	-0.000352752	-0.000319096
Tor1aip1	0.00609776	0.0201139
Tfcp2l1	0.000157477	0.00160034
Psen2	0.0274506	0.0147361
Sphkap	0.00700378	0.0060086
Itpkb	0.0104022	0.00715628
Stum	0.0238512	-0.0143837
Pid1	-0.0769788	-0.00312746
Tor1aip2	0.0344145	0.0243573
Fam163a	0.0076429	-0.00437137
Gli2	-0.000104723	0.0022277
Inhbb	0.00196281	-0.000235206
Dner	-0.00129795	0.0195426
Ncoa2	-0.0494204	0.0164359
Ralb	0.00197919	0.00195906
Tmem185b	0.0165533	0.00376537
Parp1	0.0125243	2.83644e-05
Tram1	0.0357423	0.0303176
Lactb2	-0.0105801	0.00395589
Xkr9	-5.45618e-05	-7.51813e-05
Abl2	-0.0611705	-0.00684387
Trip12	-0.0986202	0.00296271
Fbxo36	-0.00859399	-0.00445275
Slc16a14	0.00172332	0.00386472
Gm15433	-4.12739e-05	0.000103065
Stat1	0.00498926	0.0151317
Epb41l5	-0.00399998	0.00228027
Tor3a	-0.00307497	0.00605413
H3f3a	0.0460327	0.055953
Sde2	0.00794361	0.0100907
C130026I21Rik	-0.000323649	-0.000311911
Gm7582	0	0
Fam20b	0.00711757	0.0184861
Lefty2	-4.50127e-05	-0.000144296
Eya1	-0.00376309	0.0117651
A530032D15Rik	0.000255027	0.000268843
Pycr2	0.010399	0.00931182
Msc	0.000974182	-0.000985163
Lefty1	-2.47721e-05	0.000413874
Gm7609	-3.96625e-05	-0.000328248
Ptpn4	-0.0272262	-0.00832123
Gm52955	5.57328e-05	0
Tmem177	0.00534529	0.000616834
Gm7592	0.000135869	1.53193e-05
G530012D18Rik	-2.56148e-05	9.51328e-05
Trpa1	-0.000469962	-7.13838e-05
Kcnb2	-0.105255	-0.0435846
Tmem63a	0.0011806	0.00113284
Cfap221	0.0014557	-0.000663385
Sp110	9.47042e-05	0.000660937
Sctr	-0.00052033	-0.000319036
Ephx1	0.00309085	0.00322378
Tmem37	0.00133752	0.00201227
9130409I23Rik	0.000104631	7.94197e-05
Sp140	0.00175291	0.00261235
Nvl	-0.00728503	0.0019761
Cnih4	0.0068702	0.0167357
Gls	-0.104608	-0.0366575
Nab1	0.0059852	0.00204788
En1	-0.00026977	3.6848e-05
Nemp2	0.00296161	0.00525898
Wdr26	-0.0295166	0.0277107
Insig2	0.0340114	0.0275762
Mfsd6	0.0197313	0.0152245
Cnih3	9.47043e-05	0.00624227
Inpp1	0.00227243	0.00735566
Ccdc121rt1	-0.000397459	-0.00067906
Hibch	0.00820348	0.00378636
Ccdc93	0.000362232	-0.00309896
Htr5b	0.00358547	-2.824e-05
1700019D03Rik	0.0103564	-0.00365675
Mstn	7.11484e-05	0.000262328
Dnah14	0.000100067	-0.000240739
Ddx18	0.0311166	0.0186456
Sp100	0.000246461	0.00230665
Lbr	-0.00246887	-0.000639439
A630001G21Rik	-3.6069e-05	0.00050762
Cab39	-0.00799239	0.0182133
Itm2c	0.186457	0.153668
4933407L21Rik	-0.00329504	0.00123533
Gpr55	-0.000188087	-8.98624e-05
Dpp10	-0.146121	-0.0907173
Ube2w	-0.0430614	0.00232369
Dnah7a	0.00497844	0.00414807
Stk17b	0.000735384	0.00167575
Actr3	-0.0345478	0.007516
Eloc	0.00674123	0.0153134
Slc35f5	-0.00423324	0.00827704
Tmem70	0.0182129	0.0278739
Gpr39	0.000812566	0.00162154
Ly96	0.000489283	0.00266813
Lypd1	0.00877687	0.0209207
Jph1	-0.0101746	0.000905797
Gdap1	0.0259425	0.0203847
Hecw2	-0.0721726	0.00714052
Pi15	-0.00367225	-0.000904183
Crispld1	-0.00416578	0.004797
Ccdc150	0.00272342	0.00292589
Crisp4	3.668e-05	0.000143877
Defb18	3.7776e-05	0
Gtf3c3	-0.0145935	0.0114822
Gm34066	-0.000270491	-0.000113158
Nckap5	-0.0501454	-0.0101965
Defb41	7.16071e-05	9.18668e-05
Enah	-0.0683013	-0.00283694
Tfap2d	0.000658294	-5.09872e-05
Pgap1	-0.00293881	0.0300715
Srp9	0.0271291	0.023937
Vmn1r1	-5.2366e-05	-2.11884e-05
Mgat5	-0.0127828	-0.00101924
Degs1	0.0621971	0.0254231
Ralgps2	-0.0502703	0.0232583
Tfap2b	-0.000117599	0.000732676
Fbxo28	0.00986037	0.0310778
Angptl1	0.00620463	0.00694723
Tmem163	0.0390081	-0.00223428
Acmsd	0.000676657	8.32831e-05
Trp53bp2	-0.00126648	0.00705338
Pkhd1	-0.000776461	0.00258529
Il17a	0	0
Ccnt2	-0.0180015	0.0290877
Il17f	-0.000127143	-0.000134786
Ankrd44	-0.023654	0.00724319
Ncl	0.0392299	0.0651102
Capn2	0.01368	0.0132636
Nmur1	-0.00288188	-0.00130157
Tex44	-5.79752e-05	-5.79752e-05
Map3k19	0.00178301	0.00450479
Mcm3	9.196e-05	-3.3917e-05
Tex35	-0.000482793	-0.000205762
Sf3b1	-0.0126814	0.0300539
Ptma	0.0292984	0.0268878
Paqr8	0.0184309	-0.00137061
Efhc1	-0.00158612	-0.00112756
Pde6d	-0.0129704	0.00960036
Coq10b	0.00897557	0.0263998
Tram2	-0.00117829	-0.000225387
Rab3gap1	-0.0118417	0.0317447
Tmem14a	0.0261438	0.023585
Cops7b	-0.00635344	0.00123336
Rasal2	-0.0546794	0.0259378
Nppc	0.00661693	0.00537456
Hspd1	0.0311173	0.0410339
Hspe1	0.0229023	0.0160839
Gsta3	-0.00132624	-0.00142547
Zranb3	-0.0124304	-0.00681029
Cryzl2	-0.000365897	0.00215631
Khdc1a	-3.32699e-05	-1.07325e-05
Khdc1c	-7.4771e-05	8.67294e-05
Mob4	0.0169637	0.0275477
Khdc1b	-0.000201569	2.19926e-05
Dis3l2	-0.0859807	0.00510651
Rftn2	-0.000815898	-8.71886e-05
Mars2	-0.00615832	-0.00311564
Alppl2	0	0
Alpi	0	0
Kcnq5	-0.207756	0.00887942
Akp3	7.68845e-05	0
Boll	0.000227678	0.00158525
Plcl1	-0.0503162	0.0506314
R3hdm1	-0.087662	0.00209606
Hsfy2	0	0
Ecel1	0.0261836	0.00369228
Ubxn4	0.0359098	0.0502523
Prss56	8.50206e-05	-0.000520267
Sec16b	-8.69371e-05	0.00308086
Lct	-0.000201882	-0.000446377
Brinp2	-0.0155847	-0.00481302
Chrnd	1.68783e-05	2.60051e-05
Mcm6	-0.000943141	-0.000383277
Satb2	-0.00275504	-0.00157702
1700066M21Rik	-0.0024926	0.00361766
Dars	-0.0310801	0.00739965
Chrng	0.0012865	0.000261279
Cxcr4	0.000100271	-4.21702e-05
Tyw5	0.000980035	0.00308842
Maip1	0.0128267	0.0195653
Thsd7b	-0.0512402	-0.00582665
Cd55b	-0.000117869	-0.000311877
Cd55	0.002934	0.00262615
Dusp10	-0.000316143	0.00485589
1700056E22Rik	3.2216e-05	-6.23904e-05
Zp3r	9.86599e-05	0.000359821
Hlx	3.43192e-05	0.000183869
Eif4e2	0.000176832	0.00404227
C4bp	0.000130736	-1.5282e-05
Mtarc1	0.000148472	-0.000429296
Ppp1r14bl	0	0
Gm29427	0.000617517	-0.000449454
Efhd1	0.00250006	-0.000597052
Ogfrl1	0.0414639	0.0224402
B3gat2	0.0239073	0.0113649
Mtarc2	0.0379228	0.046254
C130074G19Rik	0.000204693	0.000149169
Astn1	-0.0892999	0.0179124
Mark1	-0.0546119	0.0179902
Smap1	0.00032562	0.0322324
Sdhaf4	0.0102111	0.0137135
Pappa2	0.000995638	0.00612094
Spats2l	-0.0192708	0.00474581
Kctd18	0.00665738	0.0127483
Sgo2a	-0.000856186	-0.00114358
Cop1	-0.108556	0.0162195
Rab3gap2	-0.0101597	0.0285603
Aox1	-0.00151278	0.00183267
Fam135a	-0.0788721	0.000695527
Pfkfb2	0.000913352	0.00041575
Tnr	-0.0748744	0.0116671
Yod1	-0.00509305	0.00113834
AA986860	-0.00133872	0.00108048
4930523C07Rik	-0.000147265	0.000513756
Aox3	-0.00261747	0.000469991
Fcamr	9.28936e-05	5.2016e-05
Iars2	0.00751807	0.00231752
Pigr	3.75759e-05	0.000142843
Tnn	-0.000105596	0.000152481
Aox4	0.000142669	-6.61914e-06
Bpnt1	0.00387125	0.00951192
Mrps14	0.0229955	0.0112965
Cacybp	0.0284366	0.0401438
Aox2	0.000318692	-0.000404872
Il10	-0.000202873	-0.000282314
Col9a1	0.000352435	-0.000194738
Mapkapk2	0.00325471	0.00817867
Bzw1	0.0104359	0.0315762
Dyrk3	0.00706403	0.00641691
Eprs	0.000819176	0.0343164
Slc30a10	-0.00148803	0.0060844
Lyplal1	0.00114865	-0.000537485
Gigyf2	-0.0622675	0.0254324
Kcnj13	0.00916421	0.00466346
Col19a1	-0.0150602	0.00666711
Snorc	-0.00029569	1.13216e-05
Clk1	0.031295	0.00601536
Rabgap1l	-0.119891	0.0131328
Tgfb2	0.00314063	0.00484131
Rrp15	-0.00326432	0.00854
D1Pas1	0	0
Gpr52	-0.00184341	0.00182457
Ngef	-0.0335569	0.010211
Ppil3	0.00356995	0.00495303
Spata17	-0.000627955	-0.00225757
Neu2	-0.00617383	-0.00264387
Lmbrd1	1.90735e-06	0.0270597
Rc3h1	-0.00946784	0.00780696
Nif3l1	0.00604697	0.00885383
Serpinc1	0.00272107	-0.00205572
Zbtb37	-0.0287398	-0.00564578
Orc2	-0.0186072	0.00300357
Gpatch2	-0.0168504	-0.000803679
Eif2d	0.0110531	0.00513002
Esrrg	-0.0799053	-0.022282
Hycc2	-0.0319288	0.00176102
Adgrb3	-0.131166	-0.0493295
Ndufb3	0.0381582	0.0265541
Rassf5	0.000314981	0.00668111
4931408C20Rik	0	0
Gm597	-1.58511e-05	4.56112e-05
Ush2a	-0.000540889	0.00137382
Flacc1	0.00107611	0.0013708
Ikbke	-9.04244e-05	0.000991706
Cflar	0.00163677	0.0104891
Kctd3	0.000600636	0.0145628
Casp8	-0.000176845	0.00175037
Trak2	-0.0159964	0.0107137
Srgap2	-0.0629932	0.0108523
Khdrbs2	-0.0770787	0.000674009
Fam72a	-0.00136003	-0.00171376
Semp2l1	0.00156748	0.0024558
Avpr1b	0.000151873	0.000179428
Kcnk2	0.0200031	0.0145794
Dars2	0.00538581	-0.0026396
Prim2	-0.0176508	-0.00215355
Ctse	-0.000487949	-0.000365256
Cenpf	0.000992457	-0.0001931
Stradb	-0.00435381	0.00710887
Rab7b	-0.000248158	-2.15512e-05
Rab23	0.00312991	0.00605211
Bag2	0.00340347	0.00886399
Cenpl	0.000658886	-0.00191765
C2cd6	-0.00191516	-0.000424885
Ptpn14	-0.00221221	0.00303128
Slc26a9	9.59249e-05	-1.97745e-05
Zfp451	-0.00862646	-0.00733739
Klhl20	-0.00696123	0.00757565
Smyd2	0.00834988	0.0104537
Pm20d1	-0.000162879	0.00044095
Ankrd45	0.00406405	0.0202135
Tex50	0.00966814	0.0108875
Slc41a1	0.00669883	0.00787336
Inpp5d	-0.00103341	0.0024341
Bend6	0.00409794	-0.00905889
Prox1	0.0304262	-0.0103108
Rab29	5.33147e-05	-0.000678645
Nucks1	0.0124272	0.0339808
Prdx6	0.0140896	0.0107078
Tmem237	0.0353011	0.0260708
Tnfsf4	-5.55589e-05	-0.000113685
Rps6kc1	-0.0323708	0.000511766
Tnfsf18	0.000249528	9.93756e-06
Fasl	0.00134537	0.00136498
Angel2	0.0139771	0.012284
Suco	-0.0142799	0.0318476
Vash2	0.00497332	-0.002731
4930558K02Rik	-0.000780078	0.000598064
Pigc	0.0093341	0.00745293
Flvcr1	0.0166249	0.025807
Spata45	0.00010483	-8.54656e-05
Atg16l1	0.00329781	0.0177416
Mpp4	-0.00454746	-0.00545853
Tatdn3	0.00308317	-0.000354364
Dnm3	-0.0357449	0.0188116
Nsl1	0.000427429	0.000117063
Batf3	-2.46303e-05	-8.19011e-05
Garin4	0	0
Sag	0.000406716	-0.00154742
Atf3	0.000901761	9.26974e-05
Als2	-0.0118685	-0.000381529
Eef1aknmt	-0.000422925	-0.00146826
Nenf	0.193114	0.201873
Pacc1	0.00716771	0.0105709
Dgkd	-0.0405007	0.0196638
Cdk15	-0.000108588	0.000360184
Ppp2r5a	-0.0109542	0.0168781
Fzd7	0.00249395	0.000528122
Dstyk	0.00131002	0.0257393
Gm973	-0.00232558	0.00333194
Sumo1	-0.0175579	0.0347212
Vamp4	0.000850081	0.0254251
Myoc	-0.000361721	0.00199675
Myocos	2.96936e-05	0.000165366
Dtl	-0.000671589	-0.000351356
Rbbp5	-0.00431024	0.00185889
Tmem81	-0.00178745	-0.0010772
Usp40	-0.0138042	0.0127723
Nop58	-0.0130016	0.0154411
Ints7	-0.00467332	0.0104386
Bmpr2	-0.0554742	0.0251735
Ugt1a10	-5.37332e-05	-2.66232e-05
Fam117b	-0.0405352	0.0200591
Cntn2	0.0197894	0.0113642
Ugt1a9	0	0
Ugt1a8	0	0
Lpgat1	-0.0308036	0.024479
Ica1l	-0.0280439	0.00456825
Nek2	-1.67602e-05	0.000318669
Slc30a1	0.00545832	0.00302991
Ugt1a7c	-0.000174806	-0.000203187
Ugt1a6b	0	2.88473e-05
Ugt1a6a	-5.21308e-05	4.39322e-05
Ugt1a5	0	0
Wdr12	0.0117999	0.0142254
Ugt1a2	0	0
Dnajb3	0.000813831	-0.00039052
Ugt1a1	0	0
Mroh2a	-0.000118172	6.60447e-06
Prrc2c	-0.0024091	0.0348395
Hjurp	0.058802	0.0117036
Carf	-0.0387019	-0.00494379
Fmo4	-0.000470846	-0.000324655
Rcor3	-0.00154373	0.0138265
Fmo1	0.000375248	0.00114658
Trpm8	0.000359013	0.000168208
Nfasc	-0.00226867	0.0257851
Nbeal1	-0.0440491	0.00834811
Lrrn2	0.0418499	0.00566855
Spp2	0.000256875	0.00070828
Fmo2	0.000113515	0.000484727
Glrp1	-8.24237e-05	0.000242275
Cyp20a1	0.013612	0.0109981
Arl4c	0.0140193	0.00631856
Kcnh1	-0.0713055	0.0246604
Fmo6	-9.93888e-05	-6.48492e-05
Sh3bp4	0.0119352	-0.00346365
Fmo3	2.04424e-05	0.000287776
Dst	0.0120543	0.00512099
Mroh9	0.000249787	-4.27527e-05
Hhat	-0.00717252	0.00858495
Agap1	-0.0491668	0.0288581
Prrx1	2.58954e-05	0.00394748
Ccdc115	0.00176191	0.00192568
Gbx2	0.00539403	-0.00155668
Sertad4	-0.00615984	0.00516516
Gorab	-0.00209632	0.001223
Mettl11b	-0.000592149	0.00125162
Asb18	0.00322954	-0.00281513
Abi2	-0.0567737	0.0393554
Mdm4	-0.054679	0.000106752
Syt14	-0.091395	0.0304471
Imp4	0.00675411	0.00427554
Iqca	-5.91895e-05	0.000695994
Ackr3	-0.000159644	0.0020876
Raph1	-0.040349	0.0126767
Pik3c2b	-0.00812875	0.0175444
Ptpn18	-0.000671392	0.00144648
Ppp1r15b	0.0125513	0.00775174
Cd28	0.00015713	3.87713e-05
Kifap3	0.0141654	0.0403254
Cops8	0.0314065	0.0179306
Prss39	-2.5188e-05	1.05246e-05
Cfc1	-0.000208624	-0.000132122
Ctla4	-0.000572224	-0.00102749
Prss40	8.5705e-05	4.69139e-05
Amer3	0.00285615	0.00108492
Icos	0.000189771	0.000237366
Scyl3	-0.00130409	0.0134386
Pard3b	-0.0446266	0.039933
Col6a3	0.00201497	0.00277392
Arhgef4	-0.00311087	0.0114317
Gm55978	0	0
Plekha6	-0.0253381	-0.0117698
BC055324	-0.00291086	0.00345998
Fam168b	0.0597732	0.0126067
Lamb3	-0.00100476	-0.00121887
Plekhb2	0.0162973	-0.000566542
Hsd11b1	0.00029081	0.000453355
G0s2	0.013333	0.00895646
Hs6st1	0.00647082	-0.000814103
Camk1g	-0.00233082	0.00771268
F5	-0.000363873	-5.48505e-05
Slc19a2	0.0128867	0.00441375
Uggt1	0.00234973	0.0226456
Plxna2	-0.0540763	0.0181276
Ccdc181	0.0018954	0.0061004
Neurl3	-0.000598864	-0.000626454
Blzf1	-0.00242583	0.0100559
Lrrfip1	0.0309587	-0.00179106
Cd34	0.000365591	0.000619556
Rbm44	0.000167455	0.000193877
Ramp1	-0.024802	0.00875465
Nme7	0.0766445	0.0603701
Cd46	-0.0474493	-0.037572
Atp1b1	0.26621	0.139698
Nrp2	-0.0205264	0.0525013
Dpt	-0.000121189	0.000175745
Xcl1	0.000138633	0.000915325
Ube2f	-0.00282791	0.0252959
Tbx19	-3.35206e-05	0.00357458
Arid5a	0.00305501	0.0016479
Cr1l	-0.0133634	0.0282556
Sft2d2	0.00332296	0.00492212
Tiprl	0.0102704	0.026926
Gpr161	-0.000276871	-0.000437856
Scly	0.00125907	0.00496165
Espnl	4.70324e-05	-0.000199319
Dcaf6	-0.0575013	0.00472301
Klhl30	8.17715e-05	8.61898e-05
Cr2	0.000877527	0.000408696
Mpc2	0.0603709	0.0832494
Erfe	-1.57533e-06	-0.000184489
Kansl3	0.0314361	0.0203663
Optc	0.00328396	0.00149139
Fer1l5	0.000283365	0.000850703
Prelp	0.00190456	0.00262147
Ilkap	-0.00320798	0.0114304
Hes6	0.00965051	0.00473024
Lman2l	0.0298434	0.0255668
Cnnm4	0.00363326	0.00454713
Per2	0.00166626	0.0172482
Traf3ip1	0.00119628	0.000408605
Cnnm3	0.0223013	0.0125567
Asb1	-0.00125706	0.00191469
Twist2	0.000907823	0.00161571
Adcy10	0.00317427	0.00135117
Zdbf2	-0.0338343	0.032998
Ankrd23	-0.00053528	-0.000780461
Gm42417	-0.000124445	0.000213714
Myog	-3.61529e-05	7.75695e-05
Ankrd39	0.00452407	0.00844507
Mpzl1	-0.00188474	0.00720449
Hdac4	-0.0129239	0.0268179
Rcsd1	0.00370246	-0.000614275
Ppfia4	0.0131686	-0.0070757
Ndufa10	0.0568621	0.0434195
Creg1	0.0579426	0.0400865
Tmem183a	0.0015799	0.0122781
Or6b2	-0.000120018	-4.72302e-05
Mgat4f	-0.00011767	-7.4656e-05
Or6b2b	0	0
Or6b3	1.22632e-05	-2.24363e-05
Or9s23	0	0
Sema4c	0.00305453	0.00149946
Or9s27	0	0
Or9s15	0	2.82958e-05
Or9s14	0	4.50116e-05
Or9s13	0	1.73896e-05
Cops9	0.0157521	0.00157718
Cyb5r1	0.0215233	0.0103981
Otos	0.000164036	-6.07339e-05
Fam178b	-1.08067e-05	4.93205e-05
Cox5b	0.0724533	0.046033
Gpc1	0.00889663	-0.0192415
Adipor1	0.0204298	0.0128528
Actr1b	0.0711191	0.00315151
4933424G06Rik	0.00921003	0.00221301
Ankmy1	0.00590839	0.00174304
Cd247	0.00904562	-0.00472237
Dusp28	0.00794062	0.00466524
Klhl12	0.00672463	0.0148626
Rabif	0.00602779	0.00452336
Zap70	0.000271659	-0.00206275
Mgat4e	0.000186774	0.000149323
Rnpepl1	0.0166545	0.00861197
Capn10	0.0210448	0.0137419
Gpr35	-0.00153011	-0.00269426
Tmem131	0.000909865	0.0249325
Aqp12	0.000127652	-8.27578e-05
Kdm5b	-0.024353	0.0391094
Syt2	0.0100057	0.00793946
Klf7	-0.0179056	0.00923464
Vwa3b	-0.00197912	0.00254105
Cnga3	-0.00135425	0.00183742
Ppp1r12b	-0.0448455	-0.000112355
Ube2t	0.000411834	-0.000458202
Lgr6	0.000979408	0.00183972
Creb1	-0.0495521	0.0182448
Mettl21a	0.0100767	0.0102001
Ccnyl1	-0.025518	0.0158668
Fzd5	0.00133332	-0.00111049
Pou2f1	-0.06457	-0.012473
Plekhm3	-0.0408105	0.0280122
Elf3	0.000142054	0.000164413
Dusp27	0.0024142	-0.000379753
Gpa33	0.000282078	0.000141199
Rnpep	0.0226728	0.00251392
Timm17a	0.0269787	0.0389558
Mael	2.34405e-05	-5.71955e-05
Lmod1	-0.000521624	3.7825e-05
Shisa4	0.0599767	0.0234499
Kif1a	0.030354	-0.00617117
Agxt	-4.83941e-05	-4.83941e-05
Mab21l4	-0.000170881	0.000171402
Crocc2	0.00251543	0.00080259
Ipo9	-0.0104986	0.0125761
Ildr2	0.0525436	0.00282049
Tada1	0.00149583	0.00038407
Sned1	-0.00524992	0.00169642
Pogk	0.00372264	0.00334872
Gm4846	-4.2804e-05	6.78728e-05
Mterf4	0.0099708	0.007993
Gm4847	-0.000111574	-9.04308e-05
Pask	0.00252758	0.000345372
Fmo9	-2.16314e-07	-0.000117536
Pth2r	-0.00410423	-0.00311103
Fam78b	-0.0249602	0.0135292
Crygf	0	0
Ppp1r7	-0.00590663	0.0174594
Nav1	-0.00387484	0.0289279
Csrp1	0.00559283	0.00041651
Phlda3	0.0131716	0.0100871
Uck2	0.0011491	0.00283085
Inpp4a	-0.00994044	0.00901174
Coa5	0.00480321	0.00276787
Ano7	0.000239937	0.00166425
Tmco1	0.0890183	0.0573946
Aldh9a1	0.00352831	0.00497774
Unc50	0.0644223	0.0723687
Mgst3	0.051527	0.0407562
Lrrc52	0.000239266	0.000217333
Tnni1	-0.000247666	0.00049648
Lad1	0.000220603	0.000117837
Rxrg	-0.00686513	0.00516412
Lmx1a	-0.00974267	0.00304786
Mgat4a	-0.0085426	0.00571543
Cracdl	-0.0529017	0.0106278
Pbx1	-0.0847156	0.0185026
Map2	-0.123792	0.0082829
Nuf2	-0.000427693	0.000438435
Rgs5	-0.000610449	0.00141041
Rgs4	0.015826	0.00378902
Ccdc190	0.00021208	0.000491686
Hsd17b7	0.00253588	-0.00438875
Farp2	-0.0169614	0.00690345
Tsga10	-0.0445854	-0.0264294
Ddr2	-2.65031e-05	0.00109797
Lipt1	0.00189954	0.00197028
Stk25	0.0260381	0.00345862
Mitd1	0.0107835	0.00840779
Bok	0.00918751	-0.000590604
Unc80	-0.0162932	-0.0132085
Mrpl30	0.0182967	0.0102805
Thap4	0.00201869	0.00322826
Lyg2	3.87088e-05	-0.000184743
Lyg1	0.00017645	0.000108441
Rpe	-0.018207	0.00960258
Uap1	0.00364248	0.0130706
Atg4b	-0.00195012	-0.00248268
Dtymk	0.0174361	-0.00554039
Txndc9	0.018275	0.0208365
Uhmk1	0.00857976	-0.0032215
Sh2d1b2	0.00012873	7.25866e-05
Kansl1l	0.0166623	0.0276521
Ing5	0.00231782	0.0050673
Sh2d1b1	3.73742e-05	0.000183939
Gm7694	0.00058403	-0.00196215
Eif5b	0.0167968	0.0190478
Acadl	0.00515831	0.00552226
D2hgdh	0.00186533	-0.000107944
Gal3st2	7.74144e-05	-1.63987e-05
Gal3st2b	5.39395e-05	3.33474e-05
Myl1	1.91876e-05	0.00111982
Gal3st2c	-8.60076e-06	0.000136421
Rev1	-0.0287936	0.0174479
Neu4	0.00135749	0.000436113
Nos1ap	-0.0378719	-0.0102202
Pdcd1	-0.000114219	7.65049e-05
Spata46	0.00133978	0.00150061
Olfml2b	0.000244067	-0.000158635
Fam174a	0.043847	0.070743
Atf6	-0.0456648	0.027445
St8sia4	-0.0277788	0.00750476
Lancl1	0.0135301	0.010581
Dusp12	0.00693089	0.0244978
Aff3	-0.051766	0.0120325
Gm26620	0.000394248	-0.000242445
Slco4c1	-0.0142501	-0.00627484
Fcrlb	0.000195643	0.000263079
Cps1	-0.000359704	0.000492244
Tnnt2	0.000368211	-6.794e-05
Fcrla	0.000751815	0.000714359
Slco6c1	-0.000576279	-0.000404311
Macir	-0.00568023	0.000767767
Pkp1	0.00067239	0.000683318
Pdcl3	0.00716808	0.00781434
Erbb4	-0.200744	-0.00144005
Fcgr2b	0.000254067	0.00211845
Fcgr4	-0.000111732	1.05969e-05
Npas2	-0.0327908	-0.0188188
Igfn1	0.00015775	0.000323315
Fcgr3	0.00179641	0.00264072
Ikzf2	-0.0148203	0.0104047
Tmem9	0.0737838	0.034857
Rpl31	0.0307423	0.00895345
Ppip5k2	-0.0298673	0.0322788
Cfap126	0.0016777	0.000664814
Spag16	-0.0106879	0.0099426
Sdhc	0.0198292	0.0127107
Vwc2l	-0.0303479	-0.0164381
Gin1	0.00314812	0.00280699
Tbc1d8	-0.0191106	0.0163911
Bard1	-0.0020932	0.00205571
Cnot11	0.00258776	0.00646252
Mpz	0.000366878	0.000423669
Pcp4l1	-0.0124916	0.00329344
Abca12	5.11094e-05	1.23555e-05
Pam	0.0106688	0.0535007
Atic	0.00783765	0.00728798
Nr1i3	-0.000818712	-0.00155045
Slco6d1	9.50719e-05	0.000174758
Tomm40l	0.00290508	0.00161253
Cntnap5b	-0.105173	-0.0231987
Apoa2	0.00822134	0.00591262
Fcer1g	0.00303371	0.00588583
Cdh20	-0.0233417	-0.00172684
Ndufs2	0.0303902	0.0290069
Rnf152	-0.00233409	-0.00573194
Adamts4	0.000723548	0.000857892
Pign	-0.0458605	0.0105052
Ddx59	6.55949e-05	0.00204366
Kif14	0.000567814	-0.000136237
Zfp281	0.00691564	0.0033415
Nr5a2	0.000485308	0.00145334
Relch	-0.0679346	0.017104
Tnfrsf11a	0.00581372	-0.00678648
Xkr4	-0.139477	-0.0463228
Rp1	-0.00046922	-0.000138853
Il1r1	0.00134966	0.00370714
Sox17	0.000132305	0.000251569
Zcchc2	-0.0108933	0.007526
Il1rl2	-0.00126238	0.000699613
Phlpp1	-0.0418159	0.016333
Bcl2	-0.0336285	0.0166333
Mrpl15	0.00792953	0.013997
Kdsr	0.0141213	0.00968577
Il1rl1	0.000326285	3.71387e-05
Vps4b	-0.0120832	0.0139174
Serpinb5	-9.33969e-05	-0.000261359
Il18r1	0.0001765	0.000178911
Serpinb12	1.4734e-06	-4.26958e-05
Ptprc	-0.00110976	0.00442327
Serpinb13	-3.96081e-05	-2.89173e-05
Il18rap	7.19398e-05	0.000368747
Serpinb3a	0	6.26262e-05
Slc9a4	-0.000153565	-0.000159557
Serpinb3d	0	0
Atp6v1g3	0.00011958	0.00014342
Lypla1	0.00179883	0.00273893
Serpinb3b	-0.000333602	0.000145174
Gm37988	-0.00054732	-0.000774378
Serpinb3c	0.000150155	2.18717e-05
Nek7	0.0261271	0.0193953
Serpinb11	0.000912478	0.000437814
Tmem182	5.27895e-05	-4.49085e-05
Tcea1	0.00803462	0.0186255
Serpinb7	0.000407991	-0.000309458
Fn1	0.00209694	0.00509217
Rgs20	-0.0324948	0.0129987
Pou3f3	-0.005627	0.0019939
Lhx9	0.034081	-0.00778688
Mreg	0.00611255	0.00277743
2310009B15Rik	0.00871588	0.00672448
Serpinb8	-4.57221e-06	3.38245e-07
Mrps9	-0.01166	0.011446
Pecr	0.00552251	0.0029492
Gpr45	-0.026512	0.0112398
Tmem169	0.00246644	0.0151687
Xrcc5	-0.0119172	0.00869326
Marchf4	-0.0335499	0.00403717
Atp6v1h	-0.0496723	0.0545815
Tgfbrap1	-0.00166537	0.0017511
AI597479	0.00145984	0.000688016
Slamf7	3.43556e-05	0.00046916
Oprk1	-0.00385146	-0.00318046
Npbwr1	0.000957864	-0.000616461
Fhl2	-0.00288074	0.00335363
Cd48	0.000600424	0.00301634
Dennd1b	-0.0494913	0.0250654
Nck2	0.00249593	0.0126817
Ecrg4	0.000724429	0.00201439
Slamf1	-0.000941543	-0.00100447
Smarcal1	-0.00899643	0.00861886
Crb1	0.00135341	0.00103707
Rb1cc1	-0.0181281	0.0355831
Zbtb41	-0.0127832	0.00450301
Ankar	0.000242185	9.62684e-05
Alkal1	-0.000281024	-0.000269757
Rpl37a	0.0224665	0.0244244
Igfbp2	-0.000955285	0.00449958
Igfbp5	0.0397864	0.0159728
Tnp1	5.5287e-05	-6.18408e-05
Aspm	0.000467487	0.00117018
F13b	1.59913e-05	-0.000212699
Cfhr1	0.000144627	0.00025421
Cfhr4	-0.000494304	-0.000672889
Cfhr2	0.000214759	-3.19773e-05
Tns1	-0.000546193	0.00259116
Cfh	-0.00212436	0.00659308
Rufy4	0.000224621	0.00165263
Cxcr2	0.000615968	-0.000135699
Cxcr1	0	0
Kcnt2	-0.102999	-0.040585
St18	-0.00617428	0.0137586
Atp1a4	-2.03648e-05	-2.83541e-05
Cdc73	-0.0795444	0.00992203
Arpc2	0.00326759	0.0406997
B3galt2	0.0241973	0.0186836
Gpbar1	0	5.19454e-05
Igsf8	0.116114	0.0576569
Aamp	0.0319682	0.0127909
Glrx2	0.00574499	0.0116198
Ro60	0.0129096	0.0185808
Atp1a2	0.010271	-0.0158634
Kcnj9	0.0326731	-0.000385433
Kcnj10	-0.00124137	-0.0106897
Pigm	0.000208467	0.0028809
Slamf9	1.64808e-05	-3.90151e-05
Pnkd	0.0207367	0.0303009
Uchl5	-0.00342023	0.011502
Rgs2	0.014413	0.0299582
Rgs13	0.000166473	2.07098e-05
Tmbim1	0.00443575	0.00638623
Igsf9	-0.00236953	0.000551388
Rgs1	0.000421057	0.000582259
Rgs21	-4.39048e-05	-0.00033511
Tagln2	0.00177493	0.00268445
Rgs18	7.08983e-05	-5.31275e-05
Brinp3	-0.0721514	-0.000663042
Cfap45	0.000301629	0.00225095
Vsig8	0.00153254	0.00183232
Slamf8	-3.15718e-05	-0.000129158
Fcrl6	-0.000199651	-0.000234934
Dusp23	0.00898393	0.0039198
Crp	0.00039551	0.000522614
Apcs	6.51813e-05	-2.51119e-07
Or10j5	-9.93309e-05	-9.93309e-05
Or10j27	4.97083e-05	-0.000137494
Or10j7	-0.00012851	-0.000153909
Pla2g4a	-0.00025184	0.00325995
Or10j3	0.000160372	2.65142e-05
Or10j3b	-0.000107152	3.68606e-05
Fcer1a	5.83296e-05	-4.9918e-05
Or10j2	4.77837e-05	6.02802e-05
Mptx2	-7.73425e-05	2.31247e-05
Ackr1	0.00868624	-0.00651302
Ptgs2	-0.00103583	0.00036011
Pdc	-7.00956e-06	3.00013e-05
Usp37	-0.00871867	0.020935
Cadm3	0.0538925	-0.00883013
Cnot9	-0.00383367	0.010635
Aim2	-0.00901185	0.00356209
Ifi206	-0.000318143	-2.18707e-05
Ifi214	-5.94028e-05	4.11419e-05
Ifi213	0.00035684	0.00111315
Ifi209	-0.000232146	0.000537804
Ifi208	4.07232e-05	0.000354531
Ifi207	0.00020786	0.000668472
Ifi204	0.000234234	0.00152461
Mndal	0.000610546	0.00349365
Odr4	-0.004603	0.0187183
Ifi211	0.000160071	0.000277512
Plcd4	0.00537403	0.00514397
Ifi203	0.000544478	0.00201784
Ifi202b	-2.08574e-05	8.04202e-05
Ifi205	0	0.000102762
Or10aa1	-2.94712e-05	-2.94712e-05
Or10aa3	0	4.1613e-05
Or6n2	0	4.89074e-05
Or6n1	0	0
Or6k14	0	0
Or6k6	0	4.18853e-05
Or6k4	0	0
Or6k8-ps1	0	0
Or6k2	-0.000131581	-6.08945e-05
Zfp142	-0.00184891	0.00288947
Tpr	0.0416192	0.0728136
Spta1	-0.000268455	-8.48185e-05
Bcs1l	0.0253171	-0.00901766
Or10z1	0	0
Mptx1	-2.212e-05	-2.212e-05
Or10x1	5.32737e-05	-2.93961e-05
Or10x4	0	0
Or6p1	-0.000109903	-0.000209888
Or6y1	-4.08782e-05	-9.00357e-05
Fmn2	-0.0966005	0.0101327
Grem2	-0.000231072	0.00106898
Rnf25	0.0708629	0.0375369
Prg4	0.00103938	0.00451657
Rgs7	-0.0937862	-0.00499403
Fh1	0.0258291	0.024213
Kmo	0.0183024	0.00487672
Opn3	0.00627474	0.00117582
Stk36	-0.000994176	-0.00080445
Chml	-0.00318549	-0.00218936
Hmcn1	0.0028277	0.0157717
Ttll4	-0.000292435	0.00964144
Cyp27a1	0.00212228	0.00403014
Wdr64	-0.000223225	-0.000149568
Prkag3	-0.000110019	0.000140715
Wnt6	-8.04511e-05	0.000668334
Wnt10a	0.00127828	0.00103966
Zfand2b	0.0156875	-0.00687092
Abcb6	0.00364069	0.00151357
Atg9a	0.0457958	0.00923023
Ankzf1	0.0153312	0.00531785
Glb1l	0.00136309	0.00123589
Stk16	0.00825985	0.0074707
Tuba4a	0.0377236	0.0234485
A630095N17Rik	0.000188781	0.000381873
Dnajb2	0.0142812	0.00499402
Ptprn	0.119318	0.0207198
Resp18	0.360868	0.204451
Dnpep	0.0025824	0.00303534
Des	0.000170811	-8.4611e-05
Speg	-0.007456	0.00539188
Dbi	0.0294136	-0.0588718
3110009E18Rik	0.000412505	0.00231322
Steap3	0.00171689	0.000927256
C1ql2	0.0121458	0.0094293
Marco	-0.000104061	-1.81976e-05
Cd84	-8.17017e-05	0.000983157
Slamf6	-7.96631e-05	0.000400912
B4galt3	0.0231801	0.0135447
Ppox	0.0045605	0.00191438
Ufc1	0.0129865	0.0226374
Dedd	0.00425486	0.00346416
Nit1	0.0221698	0.0035467
Pfdn2	0.0307357	0.00388744
Klhdc9	0.000533676	-0.00077478
Nectin4	0.00163386	0.000795625
Arhgap30	-0.000369403	0.000597044
Usf1	0.00281759	-0.000256173
Tstd1	0.00134643	0.00062457
F11r	0.00350648	0.00153402
Usp21	0.0132037	0.0118045
Capn8	2.11664e-05	0.000186723
Ccdc185	4.74588e-05	0
Susd4	-0.0134368	0.01747
Tlr5	0.000209422	4.31083e-05
Disp1	-0.0265268	-0.0012809
Brox	-0.000994757	0.0192525
Aida	-0.00529389	0.0137119
Hhipl2	-0.000219591	-0.000356115
Mia3	0.0630644	0.0809337
Cdk5r2	0.0108192	0.0014974
Fev	-4.49994e-05	8.99694e-05
Cryba2	1.17626e-05	0.000978273
Cfap65	0.00271963	0.000262056
Ihh	0.000155428	0.000511613
Nhej1	-0.00259388	-0.0010066
Slc23a3	-0.000335155	-0.000196275
Cnppd1	0.0079618	0.00356772
Retreg2	0.0639228	0.0369133
Taf1a	0.0116566	0.00796947
Rd3	-0.000180225	0.000384094
Traf5	0.00136102	0.0019184
Chpf	0.0163189	0.00392975
Obsl1	0.00570119	0.0029144
Tmem198	0.00830607	0.00314643
Inha	0.0323598	0.00434469
Stk11ip	0.00786948	0.00176767
Slc4a3	0.0544771	0.0179996
Rims1	-0.0636246	-0.0401831
Slc40a1	-0.000268705	0.00147492
Serpinb2	6.18331e-05	-5.41415e-05
Tdrd5	0.00285487	0.00433437
Nphs2	-0.000116586	5.59359e-05
Axdnd1	-0.0027821	-0.00133301
Gm2000	-0.00120197	-0.00476475
Soat1	0.00460752	0.00740739
Wdr75	-0.0057102	0.0127746
Gm28040	0.000431723	5.4066e-05
Gm28040-1	-0.000566961	-0.000505064
Ren1	0.000136926	-1.90821e-05
Etnk2	0.0152315	-0.000734441
Sox13	0.000717349	-0.00118838
Spata3	-0.000520254	-0.000116107
2810459M11Rik	0.00256201	0.00207203
Psmd1	0.000869334	0.0445548
Htr2b	0.00713193	-0.00384034
Gm21972	-0.00168535	0.000482485
Armc9	-0.000648737	-0.00217599
B3gnt7	0.000774135	-8.83406e-05
Lonrf2	0.00108892	0.020773
Chst10	0.0327514	0.0212744
Nms	0.00476216	0.00106719
Utp25	0.000906691	0.00408103
A130010J15Rik	0.000827017	0.00147294
Traf3ip3	-0.000366738	0.00226258
Gm47985	5.55236e-05	0
Gm8947	0	2.06717e-05
Ivns1abp	-0.0307204	0.0138373
Swt1	0.0139723	0.0180328
Trmt1l	-0.0063253	0.0118529
Rnf2	0.00126503	0.0226062
Fcmr	1.67733e-05	-0.000439149
Il24	2.52494e-08	8.5909e-05
Il20	4.86659e-05	4.7571e-05
Il19	7.95887e-05	-7.30504e-05
Ndufs1	0.0214744	0.0313196
Eef1b2	0.0732062	0.100598
Gpr1	-0.00296454	0.00384955
Ino80d	-0.0194666	0.00141916
Mroh3	0.000217766	0.000260012
Gpr25	0.000152789	0.000182729
Kif21b	0.00563477	0.0110131
Slc11a1	0.000302533	0.000407916
Ctdsp1	0.00248167	0.00146277
Vil1	0.00217336	-0.000151259
Catip	0.000555094	0.0017972
Slc45a3	-0.000114856	5.7295e-05
Elk4	7.92742e-06	0.0116806
Mfsd4a	0.02808	0.0146275
Cdk18	0.0150502	0.00557253
Gm29695	0.00310975	-0.000400791
Klhdc8a	-0.000274485	0.00331064
Tmcc2	0.00682843	-0.00436378
Lin9	0.00171924	0.000603415
Mixl1	0.000161518	7.00817e-05
Acbd3	0.00403655	0.0246839
Mettl18	0.00324471	0.0020071
Sele	4.19197e-05	5.0524e-05
Sell	-0.000455539	-0.000455244
Selp	8.9853e-05	0.00030411
Fmod	0.000246617	0.00111307
Chit1	-0.000203715	0.000345212
Chil1	9.45036e-05	0.000562162
Mybph	-0.000177192	-0.000284747
Adora1	0.00882685	-0.00531134
Nhlh1	-3.43091e-05	-6.23734e-05
Ncstn	0.0152822	0.0113622
Copa	0.00466827	0.0406187
Pex19	0.0158453	0.00908075
Dcaf8	-0.0109429	0.0302895
Pea15a	0.0544304	0.0122046
Casq1	-0.000189716	-0.00222047
Vangl2	0.0185683	-0.0072292
Ptprv	-0.00480597	-0.000543399
Ptpn7	-0.000777248	-0.000252448
Arl8a	0.0425482	0.038376
Gpr37l1	0.00643012	-0.00416579
Slc9a2	-0.00513511	0.000703353
Serpinb10	0.000111882	-6.01544e-05
Mlph	0.00032331	0.000212143
Prlh	0.00175093	0.00143622
Rab17	-2.86181e-05	7.14904e-05
Phf3	-0.0257822	0.0624903
Ptp4a1	-2.10581e-05	0.00236124
Ptp4a1-1	-0.000133787	-0.000157994
Gm5698	-3.12311e-05	-3.12311e-05
Lgsn	4.22214e-05	-6.81185e-05
Dnaaf6	0	0
Alyref2	0.00293175	0.00342811
Itln1	-0.000208583	-1.36488e-05
Cd244a	-7.46031e-05	0.000419494
Ly9	0.000484369	0.00014246
4931428L18Rik	0.000602339	7.23661e-06
Gm6489	0	0
Btg2	0.00974179	0.0248446
Nuak2	0.0038204	0.001038
Mfsd9	0.000519755	-0.000770626
Golt1a	9.95345e-05	3.57657e-05
Kiss1	0	0
Irf6	0.000414574	0.000951698
Ascl5	0	0
Cacna1s	-0.000151243	1.53414e-05
Camsap2	-0.035261	0.0133065
Inava	0.000685421	0.000633145
Lemd1	0.00506547	0.00151607
Gm47995	0	0
3110040M04Rik	0	0
Gm47996	0	0
Hdlbp	-0.0235601	0.0169961
Septin2	-0.00998252	0.00337347
Septin2-1	0	0
1700019A02Rik	-0.00422531	-0.00219534
Pms1	-0.0142973	-0.00281227
Ormdl1	0.0103999	0.00646105
Gm28778	0.000190612	0.000372317
Osgepl1	-0.00182371	0.00726185
Gm28551	-0.000859279	-0.000303354
Asnsd1	0.00259519	-0.00171578
Gm50478	0	0
Akr1cl	-0.000801356	-0.000652863
Cryge	0.000195912	0.000194481
Crygd	9.54602e-05	-3.86813e-06
Crygc	8.01621e-05	5.34415e-05
Crygb	-0.0001101	7.26453e-05
Cryga	0.00027981	0.000263199
D630023F18Rik	0.00639228	0.00236091
Idh1	0.0100246	0.00386185
Pikfyve	-0.0409546	0.010796
Adam23	-0.0751282	0.0119616
Gm39653	-0.00161187	0.000687874
Dytn	-0.000187989	-0.000298896
Mdh1b	-0.00131014	-0.00106351
Fastkd2	-0.0063021	0.00109915
Rnf149	0.014491	0.02417
Creg2	0.0202193	0.0185029
Rfx8	0.000358068	0.000433234
Map4k4	-0.0060274	0.0281479
Il1r2	0.00227376	0.001416
Gm28845	0.00033788	0.000396584
B020011L13Rik	0.000311627	8.02009e-05
Gm7145	-0.000176801	-0.000140916
Snrpe	0.0207263	0.0220838
Zc3h11a	-0.0150634	-0.00839602
Zbed6	-0.00347893	0.0281395
Lax1	-0.000264288	0.000374159
Atp2b4	-0.0286967	0.04055
Terf1	-0.0126658	0.0178031
Sbspon	0.003754	-0.00124526
4930444P10Rik	-0.00849248	-0.00402413
Rpl7	0.0358228	0.0683092
Rdh10	-0.00787338	0.00235886
Stau2	-0.0844065	-0.00892627
Atp5e	0.0132348	0.0176813
Or5d43	-0.000142299	-9.84092e-05
Or5d44	0	0
Or5d45	-0.000107019	0.00011251
Rspo4	0.000930362	-8.09941e-05
Or5d46	0	0
Rtf1	0.00672287	0.0175169
Or5d3	0	0
Gcg	0.000247949	0.000173457
Or4p7	-2.46889e-05	-3.94558e-06
Prelid3b	0.00743669	0.00838317
Itpka	-0.0126586	0.00734882
Surf2	0.0031091	0.00036855
Angpt4	-0.000690084	-0.00116973
Or4p18	4.69229e-05	0.000102125
Zfp831	-0.0131653	0.00433952
Or4p19	-3.52035e-05	-3.52035e-05
Or4p20	0	5.13191e-05
Edn3	0.000839314	0.00127495
Or4p21	0	0
Surf4	0.0192314	0.00740257
Or4c31	7.06814e-05	9.88075e-05
Gm14444	-0.000200541	0.000101065
Fam110a	0.00343188	0.00148003
Or4p22	0	4.23348e-05
Or4c99	0	0
Gm14393	-0.00207008	-0.000986795
Fam171a1	-0.0401669	-0.00594303
Or4c100	4.49038e-05	0.000113203
Gm14399	-0.016482	0.00769635
Stkld1	-0.000216936	0.000248395
Gm14443	-0.0184823	-0.0055479
Slc52a3	-0.000259258	-0.000200991
Scrt2	0.00396237	0.00216375
Gm14391	-0.00221213	0.0039855
Srxn1	0.0110011	0.00733298
Tcf15	6.85901e-05	-0.00011966
Gm14440	0	0
Or4a27	0	0
Rexo4	0.0221256	0.00855698
Nmt2	0.00133306	-0.000483453
Or4p23	-0.000156659	-5.05382e-05
Rpp38	0.00178834	-0.000809077
Or4c104	0	0
Or4a67	2.56809e-05	-3.0407e-05
Acbd7	-3.44641e-05	0.000141363
Or4c11b	0	0
Or4c105	-4.99469e-05	0.000163992
Or4c11c	0	7.55572e-05
Or4c106	1.45305e-05	-9.2207e-05
Or4c11	2.83482e-05	0
Olah	-0.000287415	0.000879668
Adamts13	-4.8928e-05	-0.00024942
Or4p8	0.000291503	-4.08106e-05
Or4c29	0.000207314	0.000208755
Csnk2a1	-0.0143582	0.0356274
Or4c15	0.000243182	-0.000159616
Or4c107	-3.83647e-05	-3.83647e-05
Or4c108	-3.51466e-05	-7.38901e-06
Meig1	0.000855446	0.00138068
Or4c109	-7.69121e-05	-7.69121e-05
Tbc1d20	0.00596525	0.00541468
Or4c110	-2.47996e-05	-2.47996e-05
Gm2004	-1.04174e-05	-5.93294e-05
Or4c111	5.14125e-05	0
2210418O10Rik	-0.000126528	-0.000153626
Gm11009	0	0
Or4c112	-8.2886e-05	9.43564e-06
Zfp968-ps	-8.70054e-05	-0.000108019
Fap	-0.00113516	-0.000967012
Gm14434	4.16609e-05	4.10583e-05
Cacfd1	0.0191746	0.0195601
Or4c113	4.79542e-05	0
Zfp967	3.25243e-05	-1.06744e-05
Ltk	-0.000746343	-0.00181487
Or4c114	0	7.10185e-05
Or4c115	-0.000776095	-0.000535155
Gm14308	-0.000954332	0.000604541
Rbck1	0.0148383	7.61598e-05
Zfp973	-0.00369799	-0.00716161
Or4c116	-6.40576e-05	-7.8204e-05
Gm14305	-0.0025227	-0.00082032
Trib3	-0.000223723	0.000176047
Gm14295	0.00242645	0.00189943
Gm14408	6.63785e-05	4.47358e-05
Or4c117	4.98949e-05	0
Nrsn2	0.224564	0.174932
Slc2a6	0.0117056	-0.00319303
Sox12	0.00743928	0.0101727
Gm14296	-8.34465e-07	-0.00533964
Zcchc3	0.0105159	0.00475198
Gm13398	-0.000170126	-7.00628e-05
Gm14419	0.000505976	0.000304555
Gm14401	-0.00127796	-0.000649591
Mymk	0.000809998	0.000435482
6820408C15Rik	-0.0028785	0.00242463
Gm14410	-0.0142034	0.00211427
Gm14409	1.33988e-05	0.000311117
Defb23	4.30616e-05	-0.000305771
Gm14412	-0.00354703	-0.002933
Defb20	6.676e-05	-8.47713e-05
Ifih1	0.0011249	0.00408608
Gm14418	0.00365275	-0.000680394
Defb22	0	0
Defb26	0	0
Defb28	0	3.57232e-05
Zfp970	-0.00226349	-0.000763426
Defb29	0	0
Gm14403	-0.00201913	-0.00345713
Adamtsl2	0.000853526	-0.000106771
Gm17416	0	3.81189e-05
Gm14406	0.0007424	-0.000546
Defb21	0	0
Fam163b	-0.00130749	0.00443009
Defb19	-4.25405e-05	-7.51051e-05
Gca	-0.00381405	-0.00126534
Or4c124	0	0
Defb45	-4.90663e-05	-5.18476e-06
Defb36	0	0
Or4c125	0	0
Defb25	0.000463585	-4.15822e-05
Or4a15	3.55716e-05	0
Rem1	-0.000376669	0.000198848
Dbh	4.39434e-05	-0.000132864
Dclre1c	-0.00896522	0.0020472
Or4a39	-0.000155544	-9.82947e-05
Kcnh7	-0.0664023	-0.0299481
Or4a2	0	0
Or4a68	0	0
Or4a69	0	0
Or4a70	0	0
Fign	0.028996	-0.0168977
Or4a71	0	0
Suv39h2	-0.00156771	0.00188961
Or4a72	0	0
Or4a73	-7.09847e-05	-4.77088e-05
Or4a74	2.66021e-05	0.000167777
Or4a75	0	0
Or4a76	0	5.6704e-05
Or4a77	0.000139268	0.000437163
Sardh	-0.000331368	-0.000171562
Or4a78	0	0
Hspa14	0.0041056	0.0111628
Or4a79	7.21801e-06	-6.26575e-05
Or4a80	-9.90446e-05	-4.05276e-06
Grb14	0.0134632	-0.0125478
Gm45902	0.00226925	0.00268767
Or4a81	-0.000326912	-0.000368327
Or4c12b	8.23222e-05	0
Cdnf	5.91953e-05	0.00016348
Or4a47	-0.000519767	0.000823928
Or4c58	0.00038094	5.82554e-05
Or4c10b	3.95695e-05	0
Or4c10	3.04944e-05	0
Or4c12	2.79791e-05	8.05191e-05
Fam107b	-0.00313821	7.89259e-05
Or4c35	0.000113671	0.000105978
Vav2	0.0065772	0.00482973
Brd3os	0.00581073	0.00259687
Rpap1	6.59078e-05	-0.00121008
H13	0.0562079	0.0330065
Mcts2	0.00915119	0.00344459
Id1	0.000593414	0.00183128
Cox4i2	0.00108772	0.000100288
Bcl2l1	0.00575633	0.0138206
Phactr3	-0.000556707	0.00802678
Olfr1565	0	0
Tyro3	-0.0142136	-0.000275008
Cobll1	0.00226393	0.0104203
Sycp2	0.0136133	-0.00349236
Ppp1r3d	0.000497834	-0.000907516
Fam217b	-0.0042133	-0.0054865
Cdh26	0.000203897	0.000464286
Tpx2	-0.000391127	0.000135763
Brd3	0.0196804	0.00853939
Mylk2	0.000162635	0
Foxs1	6.30018e-05	6.33612e-05
Cdh4	-0.0412619	-0.00549394
Slc38a11	-0.00217119	-0.00186782
Dusp15	0.0158601	0.00501743
Wdr5	0.01681	0.0152659
Taf4	-0.00769936	-0.00299205
Scn3a	-0.0196588	0.0302916
Lsm14b	0.000837699	0.0015987
Psma7	0.0588741	0.0452583
Rxra	0.00224636	0.000638917
Ss18l1	0.00576502	0.00610897
Mtg2	0.017476	0.00780925
Ttll9	-0.00126215	0.00116071
Frmd4a	-0.0790434	-0.0619075
Nup160	-0.00765647	0.0181743
Pdrg1	0.0144979	0.00776131
Xkr7	0.00119354	0.00358683
Scn2a	-0.0196712	0.0183113
Mga	-0.0677128	0.00813365
Col5a1	0.000501429	0.0011225
Ccm2l	0.000216254	0.000502036
Prpf18	0.0188234	0.00676095
Fnbp4	-0.0281456	0.0159471
Fcnb	0.000200698	-9.74942e-05
Csrnp3	-0.106087	0.0300217
Bend7	-0.00372161	0.0222193
Galnt3	0.000595313	0.00109741
Mapkbp1	0.0107516	0.0145326
Jmjd7	-0.000134082	0.000202308
Sephs1	-0.00711471	0.0088255
Hck	0.00322823	-0.000980314
Phyh	0.0155163	0.01862
Olfm1	0.159068	0.0831137
Gm28042	0.000107992	-0.000315063
Ppp1r26	0.00663864	-0.000282899
Pierce1	0.00380379	0.000891426
Ucma	0.00198944	0.00107033
Mrps2	0.00407573	0.000634752
Ttc21b	-0.0291449	-0.00109872
Pla2g4b	0.000204886	0.000354315
Gbgt1	-0.00102291	2.2515e-05
Sptbn5	0.00283491	-0.000591624
Slco4a1	0.00128699	-0.0021179
Ehd4	0.00297866	0.00520559
Ntsr1	-0.00133237	-0.0011774
Mcm10	-0.00130206	0.000125045
Mrgbp	0.0263297	0.00267623
Ogfr	0.00368655	0.00487733
Optn	0.000975043	0.0114387
Pla2g4e	-0.0128244	-0.00575498
Ccdc3	-0.00137889	-0.00149665
Pla2g4d	3.42919e-05	0.000160434
Camk1d	0.018899	0.105043
Pla2g4f	0.000310677	0.000516757
Agbl2	-0.00125017	0.000523029
Col9a3	0.00902424	0.0026123
Cdc123	-0.00300619	0.0223249
Tcfl5	-0.00123894	0.00107743
Nudt5	0.0189242	0.0164951
Gm13199	0.00128773	0.000670899
Ralgds	-0.000502706	0.0047269
Sec61a2	0.0104223	0.0324925
Mtch2	0.0324279	0.0294474
Cel	-0.000103211	-2.87398e-05
Dhtkd1	-0.0070349	-0.00853604
Upf2	-0.00821185	0.014675
Gtf3c5	0.00461262	0.00188483
Proser2	0.000877543	0.00281365
Scn1a	-0.0316615	0.0204184
Echdc3	-0.000690713	0.00269629
Gfi1b	-1.13184e-05	2.65956e-05
1700014B07Rik	0.000107238	8.52064e-06
Dido1	-0.00715736	0.0309844
Gid8	0.00730302	0.00869691
Slc17a9	0.000402941	0.00168589
Bhlhe23	0.000760011	0.000782491
Usp6nl	-0.000588775	0.0134341
Vps39	0.00763264	0.0148273
Ythdf1	0.00304577	0.00872247
Birc7	1.51372e-06	-0.000121521
Nkain4	0.0174746	7.96467e-05
Scn9a	0.0032438	0.019619
Scn7a	-0.000770569	0.00115743
Tsc1	0.029395	0.0291395
Tmem87a	-0.0293611	0.0201421
Spaca9	0.000635053	0.000554915
Ak8	-0.000489583	-0.00127156
Gtf3c4	-0.00329969	0.00129296
Xirp2	0.000445433	0.000887849
Gm21830	0	0
Ddx31	-0.00533333	0.0105174
B3galt1	-0.116475	0.018608
Barhl1	-0.000978672	-0.00098738
Cfap77	-0.00224001	0.000430235
Ganc	-0.00542326	-0.00197714
Ttf1	0.00111097	0.00508577
Stk39	0.00281686	0.0194756
Gm52968	-3.80132e-05	3.14037e-05
4933409G03Rik	0.000123946	9.70064e-05
Setx	-0.0300945	0.0373583
Arfgap1	0.0534973	0.0450327
4932414N04Rik	-0.000654959	-0.00090387
Cers6	-0.0564891	0.00139844
Nostrin	-0.000864971	0.000214219
Ntng2	-0.00246498	0.0117273
Psmc3	0.0313466	0.0204904
Med27	-0.0212872	0.0142656
Col20a1	0.0026093	0.00167779
Spc25	0.000413599	0.000284273
Chrna4	0.0188132	-0.00339837
Slc39a13	0.0138438	0.00929733
Dnmt3c	0.000226917	0.000247915
G6pc2	-1.58905e-05	0.000104278
Mapre1	-0.00272685	0.00556387
Spi1	-0.000314845	0.00128522
Efcab8	-0.000289471	-7.94071e-05
Sun5	-1.29257e-05	-1.87101e-05
Celf2	-0.148165	0.00371981
Abcb11	-0.000634628	-0.000674276
Dhrs9	-0.000842458	-5.49983e-05
Bpifb2	0.000492491	7.3877e-05
Bpifb6	0.000113247	3.24901e-05
Bpifb3	-0.000288869	-0.000138553
Bpifb4	-6.98853e-06	-3.85317e-05
Bpifa6	1.5699e-05	4.16849e-05
Lrp2	-0.00282193	-0.000672134
Bpifa2	0.000116606	-1.041e-05
Mybpc3	0.000104884	0.000123968
Bpifa3	-5.94327e-05	-4.45236e-05
Bpifa1	9.61059e-05	0.00316386
Bpifa5	9.77258e-05	2.42986e-05
Bbs5	0.0125478	0.0181327
Klhl41	-0.00358637	-0.0018244
Bpifb1	0.000167077	0.000338896
Bpifb5	-0.000164587	8.79903e-05
Itih5	0.00213341	0.00299492
Fastkd1	0.0244576	0.0016658
Bpifb9a	0.00029372	-0.000234172
Bpifb9b	7.25837e-05	0.000231555
Cdk5rap1	-0.00423121	0.00328226
Snta1	0.00305799	-0.00210476
Sfmbt2	-0.0111967	-0.000831395
Ppig	-0.00961375	0.0228872
Ccdc173	0.0025623	0.00452638
Phospho2	-0.00145103	0.00293463
Urm1	0.0129293	0.00611678
Cbfa2t2	-0.021826	0.0285217
Klhl23	0.0167082	-0.00146268
Cercam	0.000376903	0.00294497
Capn3	0.000158365	0.000106392
Necab3	0.00931284	-0.00071881
Ssb	0.0469604	0.0676151
1700003F12Rik	0.00528736	0.00472455
Actl10	5.31997e-05	1.26683e-05
Prkcq	0.00522173	0.00470512
Mettl5	0.0028528	0.0117331
E2f1	0.00116094	-3.26915e-05
Pxmp4	0.00907959	0.00185367
Zfp341	0.00186349	0.00391208
Zfp106	0.00361854	0.0251058
Chmp4b	0.0229302	0.0239619
Ubr3	-0.0643595	-0.00985205
Snap23	-0.00203915	0.01068
Myo3b	-0.00986896	-0.000734463
Lrrc57	0.0146283	0.00396186
Sp5	-6.47912e-05	0.00030838
Haus2	0.00588322	0.00955755
Erich2	7.72234e-05	0.000789633
Stard9	0.0106101	0.00621124
Gad1	-0.0144493	0.0261624
Cdan1	0.00778479	0.00773781
Itch	-0.00981057	0.0197847
Dynlrb1	0.0394019	0.0240047
Map1lc3a	0.0432824	0.0364104
Pigu	-0.00636396	0.00651333
Trp53inp2	0.00662047	0.00235224
Gorasp2	0.00618455	0.0147741
Ttbk2	-0.0136524	-0.011233
Tlk1	-0.0413429	0.0270148
Ncoa6	-0.0486088	-0.00163698
Ggt7	0.0452632	0.0187408
Ubr1	-0.0460911	0.00500029
Pfkfb3	-0.0119041	0.00840816
Tmem62	-0.00964454	0.0162633
Mettl8	0.00372891	-0.00291009
Rbm17	0.00239469	-9.40561e-05
Gm17490	0	2.33776e-05
Il2ra	0.000138678	0.000118505
Acss2	-0.00526896	-0.00751886
Gss	0.00813229	0.00232232
Ccndbp1	0.0115739	0.00937685
Dcaf17	-0.00263947	0.015782
Myh7b	0.000794928	-0.000312701
Cybrd1	7.65212e-05	-4.33531e-06
Odf2	0.03676	0.0157678
Epb42	-0.000411285	-0.000309013
Tgm5	-6.35599e-05	6.94167e-05
Gle1	0.00767331	0.0156791
Tgm7	-0.000324949	-0.000639013
Lcmt2	0.00194985	0.000890154
Kcnq2	0.0060215	-0.00911319
Il15ra	0.000421774	0.00425473
Trpc4ap	0.00431743	0.024996
Eef1a2	0.0601255	0.0208722
Edem2	0.00549334	0.00606052
Gm17581	0	0
Procr	0.000168519	-0.000216782
Mmp24	0.0156839	0.0128023
BC029722	0.0223655	0.0106689
Ppdpf	0.0167628	0.00417712
Fbh1	-0.0138087	0.0100431
Ptk6	0.000247305	-6.30118e-05
Eif6	0.0109636	0.0135776
Srms	-0.000550195	-0.000511672
Fndc11	0.00025614	0.000411945
Adal	0.016998	0.012487
Zscan29	0.00227236	0.00441966
Ankrd16	-0.00106932	0.00325248
Helz2	0.000133221	0.000913454
Itga8	-0.0111918	-0.00131352
Gmeb2	-0.0114664	0.00215964
Stmn3	0.27112	0.291051
Tubgcp4	0.0158009	0.0127975
Mindy3	-0.0242622	-0.00828403
Pter	0.00150498	0.000281648
C1ql3	0.0402486	0.00610779
Trp53bp1	-0.0261136	0.00960153
Rsu1	-0.0218484	0.00282851
Map1a	0.0214611	0.00967371
Dync1i2	-0.00325322	-0.0248415
Cubn	0.0040903	0.00013227
Trdmt1	-0.0139609	-0.000751421
Slc25a12	-0.032071	-0.00217432
Hat1	-0.00592449	0.00830387
Vim	0.00292747	0.00792912
St8sia6	-0.00736575	0.00506584
Metap1d	0.00971225	0.0116382
Dlx1	0.00492214	0.00680948
Dlx2	0.00461141	0.00373429
Hacd1	-0.0560867	-0.00950894
Stam	-0.0423992	0.0100586
Tmem236	-0.000491932	0.000239745
Mrc1	-0.00034772	0.000415845
Slc39a12	-0.00405604	0.000639442
Itga6	-0.000201985	0.00761476
Pdk1	-0.00141321	0.000492796
Ppip5k1	-0.00949609	-0.0177998
Cacnb2	-0.121546	0.0101186
Ckmt1	0.0553909	0.0302683
Strc	0.000186847	0.00104532
Catsper2	0.000275888	-0.00268406
Rtel1	0.00134033	0.00332595
Madd	0.0327339	0.0181769
Nsun6	0.00339872	-0.0152993
Pdia3	0.137483	0.124791
Ell3	-0.000148193	0.000229288
Arl5b	0.00111055	0.0126985
Serinc4	-3.32398e-05	0.000258171
Malrd1	-0.000378261	4.6527e-05
Serf2	0.0381146	0.0259418
Arfrp1	0.0133292	0.011413
Hypk	0.0198663	0.00471996
Mfap1b	0.0164539	0.0137353
Nr1h3	0.0026791	-0.000590114
Mfap1a	0.0136425	0.0217092
Plxdc2	-0.0529032	0.0151795
Zgpat	0.0104579	0.0215188
Rapgef4	-0.0719408	0.0108835
Lime1	-0.000136646	-0.000234281
Wdr76	0.00304817	0.00130422
Zbtb46	-0.0121689	0.00226538
Abhd16b	0	7.82123e-05
Nebl	-0.12268	0.0509675
Acp2	0.0288215	-0.00181958
Ddb2	0.00854266	-0.0049744
Map3k20	-0.00583248	-0.00061278
Cdca7	0.000930297	0.000187212
Dnajc1	-0.0721281	0.0362724
Commd3	0.0260527	0.023724
Tpd52l2	0.0199794	0.0196149
Sp3	-0.0486303	0.0129201
Gm11084	0.00666515	0.00756764
Rbm39	0.0716846	0.0587672
Phf20	0.0015254	0.0287751
Scand1	0.0185553	0.0185212
Pacsin3	0.00209753	-0.000581525
Bmi1	0.00166569	0.00466139
Dnajc5	0.0156503	0.0260978
Spag6	-0.0010983	-0.00192095
Carlr	0.00049932	0.000128837
Frmd5	-0.0744778	-0.0122001
Ola1	-0.0563697	0.0226706
Cnbd2	0.0131829	0.00361541
Pip4k2a	-0.00308317	0.0152152
Sp9	0.00168162	0.00217831
Cir1	0.00395022	0.0125768
Sptan1	0.024981	0.0470822
Arfgap2	0.0138955	0.01183
Scrn3	0.00226452	-0.000687003
Armc3	-0.000497871	0.000127604
Uckl1	-0.00414202	-0.0244311
Msrb2	-0.00443818	0.00337003
Dync2i2	0.0177541	0.0113993
Ptf1a	0	6.59615e-05
Golm2	-0.0188451	0.0486347
4921504E06Rik	-0.000365225	-0.000146871
Mageb3	0.000414606	0.000192228
Otud1	0.00329963	-0.00107195
Cstpp1	-0.0140397	0.0202382
Set	0.0428507	0.0464356
Zfp512b	0.0070613	0.0136875
Lrp4	0.00141167	0.00035543
Pkn3	8.48656e-05	0.000125907
Prpf6	-0.00346506	0.0207346
Zdhhc12	0.00320578	0.0043309
Samd10	0.0167538	0.00808184
Gm29797	-0.0009738	-0.00201855
Gpr155	-0.0155918	0.00123084
Sox18	0.000639461	0.000411424
Ctdspl2	-0.0441838	0.0109152
Eif3j1	-0.00399315	0.0214946
Zer1	0.016339	0.0137763
Tcea2	0.00747584	-5.41806e-05
Spg11	-0.0116452	-0.00379667
Wipf1	-0.000455536	0.00768817
Patl2	-0.000194857	1.27456e-05
Chrna1	0.000164397	0.000541384
Epb41l1	-0.0211129	-0.000408292
B2m	0.0406112	0.084875
Trim69	4.36899e-05	-9.85204e-05
Aar2	0.0119432	0.0086656
Terb2	-6.26821e-06	0.000121838
Sord	-0.00105489	-0.00170388
Rgs19	0.00583864	0.00208543
Lkaaear1	-5.83351e-06	5.63008e-05
Duox2	0.000197386	5.03394e-05
Duoxa2	-0.000104319	2.78669e-06
Oprl1	0.0585983	0.00394559
Duoxa1	0.000259901	0.000150224
Duox1	-0.000767795	-0.000460411
Etl4	-0.0862162	-0.0651954
Shf	0.00460822	0.00857854
Dlgap4	-0.000640124	0.0133412
Myl9	-0.000282419	5.9108e-05
Slc28a2	-6.8547e-05	-5.75786e-05
Tgif2	0.000125583	0.00258378
Slc28a2b	-0.000214165	-0.000105559
Rab5if	0.0341062	0.01875
Ckap5	-0.0347134	0.0241218
Sla2	9.27262e-05	-0.000289665
Chn1	-0.035613	0.0637919
F2	4.54426e-05	-0.000370284
Bloc1s6	0.00278652	-0.00146545
Zfp408	0.0129679	0.0151681
Sqor	0.00273389	0.0028551
Ndrg3	0.00345892	0.0183487
Myt1	-0.00882122	0.00298092
Arhgap21	-0.0439644	0.0272573
Enkur	0.00197472	-0.000794053
Dsn1	-0.000747924	0.000845792
Pcmtd2	-0.0205286	0.00286454
Soga1	-0.000972584	0.0193179
Tldc2	-0.000485808	-0.000173709
Polr3k	0.00527439	0.00368936
Thnsl1	0.00360556	0.00473065
Gm14496	0.00030223	0.000158234
Arhgap1	0.00449753	0.00984824
Gpr158	-0.110571	0.0108029
Myo3a	-0.00148434	0.000565486
Gad2	-0.059875	0.045244
Apbb1ip	-0.00419574	0.0054047
Atg13	-0.00246251	0.00942731
Harbi1	0.00268365	0.00168916
Samhd1	0.00296032	0.00536207
Pdss1	-0.00976372	0.0203568
Rbl1	-0.00247303	0.00111825
Atf2	-0.0652496	0.00964475
Mroh8	-0.00430094	-0.00357703
Atp5g3	0.0636223	0.0658634
Rpn2	0.0551989	0.028029
Ghrh	0.0171671	0.0043165
Manbal	0.0201058	0.0234594
Lnpk	-0.0420595	0.0142292
Evx2	0	3.4943e-05
Hoxd13	6.31273e-05	0
Hoxd12	0	0
Ambra1	-0.0655221	-0.00406837
Hoxd11	0	2.78779e-05
Chrm4	-0.000358504	0.001132
Hoxd10	0	0
Hoxd9	0	0
Hoxd8	0	0
Hoxd3	0	0
Src	0.00478984	-0.00695747
Hoxd4	0	0
Gm28230	0	0
Blcap	0.0219747	0.0339187
Hoxd1	-9.84985e-06	-9.88257e-06
Mtx2	-0.0409143	0.0195961
Nnat	0.152499	0.129291
Mdk	0.00510831	0.00281529
Sema6d	-0.032142	-0.0223833
Cstad	-0.00205068	-0.000202069
Ctnnbl1	0.000505507	0.0129907
Vstm2l	0.0847969	0.0777772
Slc24a5	0.0405798	0.00651747
Tti1	0.00216345	0.00328554
Hnrnpa3	0.0230309	0.0236451
Nfe2l2	0.0020751	0.00498977
1700001O22Rik	0.000370834	-0.00225053
Rprd1b	-0.0100888	0.0181437
Ntmt1	0.0103762	0.0202429
Tgm2	0.00121142	0.000902152
Asb6	0.00582819	0.0031844
Prrx2	-0.000386443	0.000184105
Agps	-0.0486563	0.0153065
Ttc30b	0.00206022	0.000303645
Ptges	0.0008964	0.00702289
Ttc30a2	-0.000230273	-0.000178088
Ttc30a1	0.00143687	-0.000674149
D630003M21Rik	0.000559234	0.00118628
Tor1b	0.0130768	0.00770618
Pde11a	-0.0171835	0.00987487
Cyct	0.000445559	0.000167645
Tor1a	0.0177079	0.0232475
Rbm45	-0.00489157	0.0101989
BC005624	0.0379809	0.0188151
Dgkz	0.0110135	-0.00332609
Abi1	-0.0591464	0.0154508
Bpi	-9.34141e-05	-0.000136236
Myef2	-0.0372667	0.00227118
Ctxn2	0.0164625	-0.00308204
Lbp	-1.61906e-05	0.001756
Creb3l1	-0.000481508	0.00115755
Osbpl6	-0.043283	0.0119748
Prkra	-0.00140679	0.00804979
Pjvk	0.000282135	-0.000309888
Fkbp7	0.00772076	0.00956752
Plekha3	-0.00283964	0.00888017
Usp20	0.010995	0.0142267
Slc12a1	-0.00681538	-0.00444183
Dut	0.0084615	0.0120614
Fbn1	-0.039389	0.00419657
Cep152	0.00164369	0.00392184
Fam83d	-0.00107892	-0.000667506
Shc4	0.00258965	0.00237856
Eid1	0.0787241	0.0486315
Acbd5	-0.0217025	0.0147448
Phf21a	-0.0342771	0.0687617
Mastl	0.000906609	0.00126884
Secisbp2l	0.0124445	0.00778034
Yme1l1	-0.0249166	0.0419945
Dhx35	-0.000900656	0.000870421
Potegl	-0.0042995	-0.000305219
Nxph2	-0.0039284	0.00301574
Gm826	-0.000366935	8.09464e-05
Mafb	0.00119608	0.00342153
Spopl	-0.0726376	0.0107309
Top1	-0.0241079	0.0480997
Cops2	-0.017489	0.00936094
Hnmt	0.00234929	0.018381
Tbpl2	3.50112e-05	-5.84988e-05
Galk2	-0.0101658	0.00141236
Plcg1	0.000967488	0.0159051
Zhx3	-0.0374143	0.0256271
Fam227b	0.00599575	-0.000523191
Large2	0.000935801	0.00145472
Fgf7	-0.000235414	-0.00347805
Il1rn	-2.24053e-05	7.54043e-05
Dtwd1	0.000598758	0.0002276
Gm17555	-2.90986e-06	5.45057e-05
Pex16	0.00696186	0.00525416
1700029I15Rik	0.000431037	0.00112131
Lpin3	4.67972e-05	0.000712613
Emilin3	1.84913e-05	3.25816e-05
Psd4	0.000263848	0.000478727
Mapk8ip1	0.038428	0.0253238
Chd6	0.00370598	0.0463718
Atp8b4	-9.63721e-05	0.00194077
Pax8	-0.00020187	-0.000100586
Fnbp1	-0.0112732	-0.0142489
Slc27a2	0.00903429	0.0065548
Cry2	0.00804882	0.00912715
Slc35c1	0.00251139	0.00105121
Hdc	0.00071631	-0.0030125
Chst1	0.0419109	0.016375
Syt13	0.0694676	0.0244966
Gpr107	0.00359857	0.0242521
Prdm11	-0.00146865	0.00879726
Ncs1	0.00607121	-0.0049217
Ptprt	-0.0806967	0.000122786
Trp53i11	0.0227197	0.0212431
Srsf6	-0.00977048	0.00567111
Hmcn2	-0.00189645	-0.00146523
Tspan18	0.00611469	0.000271779
L3mbtl1	-0.00634631	0.0028741
Ass1	0.0165027	0.0115633
Ttn	-0.00674837	0.00552617
Gabpb1	-0.0409066	0.007357
Sgk2	-0.000134843	-0.000121407
Ift52	0.0139684	0.00505507
Fubp3	-0.00525317	0.00455073
Prdm12	0.00047166	0.00197064
Mybl2	-0.00143595	-0.00162202
Gtsf1l	-8.58194e-05	7.81984e-05
Ccdc141	0.0186578	-2.38419e-05
Tox2	-0.009543	0.00314644
Exosc2	0.00366202	0.0061866
Jph2	-2.80351e-05	2.93492e-05
Oser1	0.00283021	0.0105209
Usp8	-0.00208732	0.0143421
Sestd1	-0.0206929	0.00355148
Cd82	0.00197733	0.00292682
Gdap1l1	0.0163031	0.0122326
Fitm2	0.0151328	0.00637309
Usp50	0.0477887	0.0135856
R3hdml	0.000189692	0.000270473
Abl1	-0.0377422	-4.35114e-06
Gm56303	0	0
Qrfp	0.00203343	0.00238209
Zfp385b	-0.0709845	-0.0245578
Fibcd1	0.00233883	-0.000745378
Hnf4a	0.000218654	-2.45898e-07
Cacna1b	-0.0218641	-0.0108128
Ttpal	0.0137456	0.00793099
Lamc3	0.00302929	0.000192153
Serinc3	0.0460845	0.0111352
Aif1l	0.000411069	0.00031792
Pkig	-0.00155687	0.030452
Ada	0.000114303	0.000939956
Trpm7	-0.0209877	0.0201408
Ccn5	-6.46638e-05	-0.000217918
Kcnk15	0.00029804	0.000498286
Rims4	-0.00141069	0.00586811
Nup214	-0.00228894	0.0138112
Ywhab	0.097411	0.0674405
Sppl2a	-0.0200567	0.0189583
Pabpc1l	0.000566313	0.00192488
Fam78a	0.000296712	0.00263612
Plpp7	0.0104653	0.00178321
Tomm34	0.00148174	0.0049917
Ube2e3	-0.00908092	0.0128489
Stk4	0.00511442	0.00589238
Kcns1	0.000688909	0.000975222
Wfdc5	-0.000108713	-0.000108713
Wfdc12	8.98064e-05	1.43553e-05
Ap4e1	-0.0252505	0.00687167
Wfdc15a	0	0
Wfdc15b	0	4.27947e-05
Semg1	0	0
Hsd17b12	0.0143491	0.0346864
Svs3b	3.58012e-05	0
Svs4	0	0
Svs3a	0	0
Itga4	-0.00150082	-0.00166141
Svs6	0	0
Svs5	0	0
Blvra	0.00583286	0.00979321
Slpi	-0.000369252	-0.000425096
Cerkl	0.00208968	-0.000483565
Neurod1	0.00710721	0.00017591
Ncaph	-0.000257464	-2.18898e-05
Itpripl1	0.000133778	0.000231994
Ttc17	0.0058679	0.0299834
1810024B03Rik	0.000618801	-0.00309377
Matn4	0.000822932	0.000560257
Api5	0.011952	0.0177932
Rbpjl	-0.000462579	-0.00059832
Sdc4	0.0114879	-0.000326438
Lrrc4c	-0.183099	-0.033216
Snrnp200	0.000818193	0.00444405
Sys1	0.0448196	0.049755
Gm20458	-0.00348475	0.00108871
Trp53tg5	4.4672e-05	-2.81457e-06
Ciao1	0.0141983	0.0128967
Tmem127	0.0209136	0.0117719
Itprid2	0.0137279	0.0071895
Dbndd2	0.00538556	0.0108728
Ppp1r1c	0.000747197	-0.000301056
Stard7	-0.000240743	0.00617635
Prrc2b	0.00531489	-0.00370306
Dusp2	-0.000160488	-0.000164817
Pigt	0.0413035	0.0197956
Iftap	-0.00837664	0.0106918
Rag2	-0.000384457	-0.000152451
Rag1	-0.000126593	-8.25282e-05
Wfdc2	-0.0003388	0.00632428
Spint3	-2.1027e-05	-8.4576e-05
Traf6	0.0283348	0.0133477
Wfdc6a	-2.61745e-05	-2.61745e-05
Eppin	0.00019858	9.04141e-05
Wfdc8	0.000226922	-0.000898158
Astl	1.42076e-05	8.92675e-05
Wfdc6b	0	0
Adra2b	0.00206723	-0.00114944
Wfdc16	-9.66413e-05	-0.000125958
Wfdc9	0.000266217	5.81767e-05
Wfdc10	0.000873429	0.000121453
Wfdc11	0.000261623	6.35882e-06
Wfdc13	0	0
Spint4	-0.000130667	-1.54814e-05
Spint5	0	6.44622e-05
Pomt1	0.0219073	-0.0053051
Gpat2	0.000977144	-0.000897991
Wfdc3	-0.000262107	-0.000106856
Fahd2a	0.00423919	0.0068619
Uck1	0.00698002	6.18957e-05
Prr5l	0.00180513	0.00084177
Dnttip1	0.0185661	0.021165
Commd9	0.00434272	0.0071246
Ube2c	0.000520922	7.88884e-05
Ehmt1	-0.0383791	0.0255619
Kcnip3	-0.0118718	0.0140756
Tnnc2	2.45774e-05	0.000154711
Ldlrad3	-0.00419147	-0.00156382
Snx21	0.035793	0.0217734
[truncated: 20,546 more rows]

## Sheet: EDF5f
Gene	Delta_acyl-GLP-1_vs_DIO_Vhcl.	Delta_GIP_antag._vs_DIO_Vhcl.
Pcmtd1	-0.0674841	-0.0475372
Cdh7	-0.0539162	-0.0387132
Exo1	-0.000915538	-0.000743385
Becn2	0	0
Uxs1	-0.0209337	-0.0181534
Cdh19	0.00121191	0.00484542
Dsel	0.0171486	-0.00287108
Gmppa	-0.00527565	-0.00980755
Pld5	-0.0597713	-0.0219044
Rbm8a2	-0.00130543	-0.00233633
Asic4	-0.00469536	-0.00715053
Cntnap5a	-0.163084	0.00898361
Sntg1	-0.161384	-0.0499892
Gm19965	-0.000567911	0.000213825
Rrs1	0.00306933	-0.00442346
Gm29106	0.000146943	2.45149e-05
Tsn	0.0831175	0.00727829
Nifk	0.00705222	0.000866156
Adhfe1	0.00107526	-0.000410382
Vxn	-0.00107603	-0.000525735
Cep170	-0.0865936	-0.0455515
Mybl1	-0.00542047	-0.00391051
Vcpip1	-0.0200955	-0.0337032
Tpp2	-0.0383757	-0.0262506
Sdccag8	-0.030071	-0.0334862
Mettl21c	0.00200619	-1.6205e-05
Gm8251	0.000219071	-0.000668818
Niban1	-0.00109194	-0.000376659
Akt3	-0.106451	-0.00598454
Zbtb18	0.00233601	-0.00751803
Tex30	0.00360858	-0.00213221
Edem3	-0.0245116	-0.0205091
1700016C15Rik	0.000280681	0.000228514
1700025G04Rik	-0.0438626	-0.021327
Adss	-0.0232992	-0.017681
Catspere1	-0.00085128	-0.00156477
Tsen15	0.00669903	-0.00412597
Epha4	0.00868985	-0.00503796
Colgalt2	0.00157594	-0.00166184
Poglut2	0.00795337	0.00126828
Catspere2	-0.0795244	-0.0357228
Pax3	-0.0010331	-0.000853198
Bivm	-0.00127538	-0.00577067
Sgpp2	0.0330256	0.00520213
Desi2	-0.0536308	-0.0419164
Cox20	0.0107753	-0.0120174
Ercc5	-0.00443342	-0.013889
Mettl21e	0.000626561	0.000205973
Farsb	-0.0352813	-0.0320018
BC035947	-0.00570757	-0.0091158
Rgl1	-0.0520368	-0.039532
Apobec4	0.00799089	-0.000608504
Mogat1	0.00226569	0.000359889
Arpc5	0.000746533	-0.0139907
Gulp1	-0.0328751	-0.0220564
Hnrnpu	0.00653946	-0.00788498
Efcab2	0.000177488	-0.00824185
Acsl3	0.0749225	0.0236311
Ncf2	-0.000758535	-0.00151653
Kif26b	-0.0183184	0.00425011
Sgk3	-0.0219102	-0.0179827
Utp14b	-0.00455916	-0.00161434
Kcne4	-0.00026019	-0.000190167
Scg2	0.287196	0.0796912
Smyd3	-0.0851766	-0.0238539
Ap1s3	-0.00171675	-0.00329646
Tfb2m	0.0126034	0.00302596
Cnst	0.00270981	-0.0145988
Col3a1	-0.00015971	0.000497981
Mcmdc2	0.00353952	-0.0130871
Tcf24	-0.000290655	-0.000115182
Sccpdh	0.0440875	0.00866522
Smg7	-0.0370183	-0.0329589
Kif28	0.000286066	-0.000270889
Col5a2	-0.00108348	0.00110736
Wdfy1	0.00609905	-0.00879186
Ppp1r42	-0.00302791	-0.00320063
Mrpl44	0.00814876	-0.00381447
Serpine2	0.0236134	-0.00458622
Nmnat2	-0.0278294	-0.0375667
Fam124b	0.000125501	4.48488e-05
Ahctf1	-0.0177238	-0.0280561
Cops5	0.0526707	0.000980318
Lamc2	-0.000419966	0.00023307
Cul3	-0.0552255	-0.0257176
Lamc1	-0.0294929	-0.0221079
Gm45261	-5.15371e-06	-1.77677e-06
Shcbp1l	-0.00113347	-0.00348311
Dnah7b	-0.0331186	-0.00826284
Dhx9	-0.0308221	-0.0184251
Npl	-0.00570787	-0.00272171
Dnah7c	-0.00990447	0.00115629
Slc39a10	0.0262031	-0.00744027
Cspp1	-0.0352137	-0.0308682
Rgs8	-0.00441829	-0.013294
Tmeff2	-0.0999998	-0.0258955
Rgs16	0.00758862	-0.000180952
Cavin2	8.67099e-05	-0.00498636
Rnasel	-0.00487776	-0.00395635
Arfgef1	-0.0672899	-0.0511184
Dock10	-0.0503323	-0.0171641
Cpa6	-0.00943011	-0.00536314
Rgsl1	-0.00176954	-0.000358922
Teddm2	-0.0034833	-0.00494785
Teddm1b	0.000117277	1.47146e-05
Teddm1a	9.21854e-06	3.36612e-05
Nabp1	-0.0031918	-0.00594412
Nyap2	-0.134024	-0.0445664
Glul	0.0415518	-0.0360835
Irs1	-0.0295284	-0.0219453
Gm9747	0.000103138	0.000288294
Zfp648	6.92201e-06	3.26984e-05
Prex2	-0.0428418	-0.0142324
Rhbdd1	-0.00843264	-0.000658646
Col4a4	-0.00107054	-0.00128319
Col4a3	-0.000846969	-0.000695206
Cacna1e	-0.119927	-0.0703355
Ier5	0.00262088	-0.00241082
Mr1	0.000166866	0.000887943
A830018L16Rik	-0.0990621	-0.0446875
Stx6	-0.0182478	-0.0240304
BC034090	0.000930233	0.000643318
Mff	-0.00760627	-0.0333833
Tm4sf20	3.40128e-05	-0.000419922
Gm47791	0	0
Xpr1	-0.0774582	-0.0569916
Myo1b	-0.0191003	-0.00947464
Cdc42bpa	-0.109939	-0.0481714
Acbd6	-0.0520598	-0.027956
Lhx4	0.000317354	-0.000139756
Stat4	-0.000882634	-0.000395186
Qsox1	0.0132802	-0.000949793
Sulf1	-0.0349865	-0.0166776
Cep350	-0.0297801	-0.0282535
Coq8a	0.00178722	-0.00158183
Slco5a1	-0.0279478	-0.0144178
Agfg1	-0.0212244	-0.00942802
A030005L19Rik	0.00139639	6.10715e-06
A030014E15Rik	9.99869e-05	-1.94219e-05
Gm6217	5.51325e-05	0
A030003K21Rik	4.26277e-05	4.30248e-05
Prdm14	7.74674e-05	5.88116e-06
Gm7544	1.08246e-05	-1.1766e-05
Gm47955	3.63532e-05	0
Gm47959	0	0
Slc19a3	0.000747202	-0.000325572
Krtap28-10	-5.24096e-05	-1.35009e-05
Gm47969	-0.000274482	-0.000176383
A030005K14Rik	0	0
Krtap28-13	0	7.27241e-05
Ccl20	-5.38425e-05	-2.03563e-05
Clasp1	-0.0326063	-0.0334526
Daw1	-0.000352752	-0.000569436
Tor1aip1	0.00609776	0.00343405
Tfcp2l1	0.000157477	0.000543891
Psen2	0.0274506	0.00621306
Sphkap	0.00700378	-0.0309531
Itpkb	0.0104022	0.00168145
Stum	0.0238512	-0.00343726
Pid1	-0.0769788	-0.0219779
Tor1aip2	0.0344145	-0.00602993
Fam163a	0.0076429	0.00517962
Gli2	-0.000104723	0.000737666
Inhbb	0.00196281	0.000103036
Dner	-0.00129795	-0.000715375
Ncoa2	-0.0494204	-0.0294349
Ralb	0.00197919	-0.00272619
Tmem185b	0.0165533	-0.00301174
Parp1	0.0125243	-0.00142241
Tram1	0.0357423	-0.00470984
Lactb2	-0.0105801	-0.00024806
Xkr9	-5.45618e-05	-0.00010008
Abl2	-0.0611705	-0.027447
Trip12	-0.0986202	-0.0306877
Fbxo36	-0.00859399	0.000761434
Slc16a14	0.00172332	0.000590507
Gm15433	-4.12739e-05	-4.12739e-05
Stat1	0.00498926	-0.00403445
Epb41l5	-0.00399998	-0.00756025
Tor3a	-0.00307497	-0.00159893
H3f3a	0.0460327	-0.0306526
Sde2	0.00794361	-0.00970805
C130026I21Rik	-0.000323649	0.000303184
Gm7582	0	0
Fam20b	0.00711757	-0.00540636
Lefty2	-4.50127e-05	-0.000104846
Eya1	-0.00376309	-0.00336114
A530032D15Rik	0.000255027	-0.000154906
Pycr2	0.010399	-0.00146126
Msc	0.000974182	-0.00175553
Lefty1	-2.47721e-05	-5.36214e-05
Gm7609	-3.96625e-05	-0.000511559
Ptpn4	-0.0272262	-0.0209734
Gm52955	5.57328e-05	0
Tmem177	0.00534529	0.000891506
Gm7592	0.000135869	4.77137e-05
G530012D18Rik	-2.56148e-05	-1.85693e-05
Trpa1	-0.000469962	0.000584739
Kcnb2	-0.105255	-0.0128357
Tmem63a	0.0011806	0.00177543
Cfap221	0.0014557	0.000417442
Sp110	9.47042e-05	-4.61849e-05
Sctr	-0.00052033	-0.000161837
Ephx1	0.00309085	-0.00128794
Tmem37	0.00133752	0.000903075
9130409I23Rik	0.000104631	-0.000579987
Sp140	0.00175291	-0.000227276
Nvl	-0.00728503	-0.027753
Cnih4	0.0068702	-0.00908811
Gls	-0.104608	-0.0166796
Nab1	0.0059852	-0.00416186
En1	-0.00026977	0.000978367
Nemp2	0.00296161	0.00109884
Wdr26	-0.0295166	-0.0232651
Insig2	0.0340114	-0.0108911
Mfsd6	0.0197313	-0.0103556
Cnih3	9.47043e-05	0.00296332
Inpp1	0.00227243	-0.0137755
Ccdc121rt1	-0.000397459	0.000168702
Hibch	0.00820348	-0.0119632
Ccdc93	0.000362232	-0.00881253
Htr5b	0.00358547	-0.000596319
1700019D03Rik	0.0103564	-0.00227522
Mstn	7.11484e-05	2.5913e-05
Dnah14	0.000100067	0.000599598
Ddx18	0.0311166	-0.000478417
Sp100	0.000246461	-0.000605601
Lbr	-0.00246887	-0.00700967
A630001G21Rik	-3.6069e-05	-0.000479164
Cab39	-0.00799239	-0.0241104
Itm2c	0.186457	0.0133632
4933407L21Rik	-0.00329504	-0.00334997
Gpr55	-0.000188087	-0.000806919
Dpp10	-0.146121	-0.00797987
Ube2w	-0.0430614	-0.0465562
Dnah7a	0.00497844	-0.0030612
Stk17b	0.000735384	-0.00069378
Actr3	-0.0345478	-0.0388518
Eloc	0.00674123	-0.0212571
Slc35f5	-0.00423324	-0.0114332
Tmem70	0.0182129	-0.00436051
Gpr39	0.000812566	-0.000297991
Ly96	0.000489283	-8.51182e-05
Lypd1	0.00877687	-0.00978451
Jph1	-0.0101746	-0.00266952
Gdap1	0.0259425	-0.00749978
Hecw2	-0.0721726	-0.0350966
Pi15	-0.00367225	-0.00307961
Crispld1	-0.00416578	-0.00398906
Ccdc150	0.00272342	0.00163453
Crisp4	3.668e-05	2.53401e-06
Defb18	3.7776e-05	2.73577e-05
Gtf3c3	-0.0145935	-0.00733614
Gm34066	-0.000270491	-0.000132298
Nckap5	-0.0501454	-0.00755131
Defb41	7.16071e-05	0
Enah	-0.0683013	-0.0295988
Tfap2d	0.000658294	-0.000495998
Pgap1	-0.00293881	-0.0330315
Srp9	0.0271291	-0.0155491
Vmn1r1	-5.2366e-05	-5.2366e-05
Mgat5	-0.0127828	-0.00653249
Degs1	0.0621971	0.00610557
Ralgps2	-0.0502703	-0.033786
Tfap2b	-0.000117599	-0.000144249
Fbxo28	0.00986037	-0.0298266
Angptl1	0.00620463	0.000470109
Tmem163	0.0390081	0.0255037
Acmsd	0.000676657	-0.000358223
Trp53bp2	-0.00126648	-0.00384075
Pkhd1	-0.000776461	-0.00114429
Il17a	0	0
Ccnt2	-0.0180015	-0.0503804
Il17f	-0.000127143	-0.000147569
Ankrd44	-0.023654	-0.0139268
Ncl	0.0392299	-0.0124196
Capn2	0.01368	-0.000817373
Nmur1	-0.00288188	-0.000635415
Tex44	-5.79752e-05	-5.79752e-05
Map3k19	0.00178301	-0.00251944
Mcm3	9.196e-05	0.000151134
Tex35	-0.000482793	-1.96388e-05
Sf3b1	-0.0126814	-0.0253465
Ptma	0.0292984	-0.0257084
Paqr8	0.0184309	-0.000882775
Efhc1	-0.00158612	-0.00165785
Pde6d	-0.0129704	-0.0164612
Coq10b	0.00897557	-0.00808899
Tram2	-0.00117829	-0.000217638
Rab3gap1	-0.0118417	-0.0274511
Tmem14a	0.0261438	0.00543819
Cops7b	-0.00635344	-0.00918625
Rasal2	-0.0546794	-0.00805688
Nppc	0.00661693	0.000448521
Hspd1	0.0311173	-0.0264514
Hspe1	0.0229023	-0.0561438
Gsta3	-0.00132624	-0.00390145
Zranb3	-0.0124304	-0.00613786
Cryzl2	-0.000365897	-0.00176159
Khdc1a	-3.32699e-05	-2.69772e-05
Khdc1c	-7.4771e-05	-3.8198e-05
Mob4	0.0169637	-0.0197728
Khdc1b	-0.000201569	-0.000113037
Dis3l2	-0.0859807	-0.0368681
Rftn2	-0.000815898	-0.000190902
Mars2	-0.00615832	-0.00587103
Alppl2	0	0
Alpi	0	0
Kcnq5	-0.207756	-0.056224
Akp3	7.68845e-05	0
Boll	0.000227678	0.000596015
Plcl1	-0.0503162	0.0139203
R3hdm1	-0.087662	-0.0240581
Hsfy2	0	0
Ecel1	0.0261836	-0.00614955
Ubxn4	0.0359098	-0.0126652
Prss56	8.50206e-05	-0.000484796
Sec16b	-8.69371e-05	-0.000468332
Lct	-0.000201882	-0.000436716
Brinp2	-0.0155847	-0.0140455
Chrnd	1.68783e-05	-1.84471e-06
Mcm6	-0.000943141	-0.00190582
Satb2	-0.00275504	-0.00158775
1700066M21Rik	-0.0024926	-0.00244931
Dars	-0.0310801	-0.0246692
Chrng	0.0012865	-0.00015649
Cxcr4	0.000100271	-0.000250519
Tyw5	0.000980035	-0.00928764
Maip1	0.0128267	-0.000793748
Thsd7b	-0.0512402	-0.0249816
Cd55b	-0.000117869	-0.000645574
Cd55	0.002934	-0.000533495
Dusp10	-0.000316143	0.000989638
1700056E22Rik	3.2216e-05	0.000156801
Zp3r	9.86599e-05	-3.13662e-05
Hlx	3.43192e-05	-2.65221e-05
Eif4e2	0.000176832	-0.0081344
C4bp	0.000130736	9.5588e-05
Mtarc1	0.000148472	-0.00058525
Ppp1r14bl	0	0
Gm29427	0.000617517	-0.00111683
Efhd1	0.00250006	0.000174801
Ogfrl1	0.0414639	-0.016359
B3gat2	0.0239073	-0.00422864
Mtarc2	0.0379228	0.0139458
C130074G19Rik	0.000204693	4.71708e-05
Astn1	-0.0892999	-0.0239226
Mark1	-0.0546119	-0.0506645
Smap1	0.00032562	-0.00849628
Sdhaf4	0.0102111	-0.00269034
Pappa2	0.000995638	-0.00177936
Spats2l	-0.0192708	-0.007983
Kctd18	0.00665738	0.00045085
Sgo2a	-0.000856186	-0.000318502
Cop1	-0.108556	-0.0462717
Rab3gap2	-0.0101597	-0.0277186
Aox1	-0.00151278	0.000204599
Fam135a	-0.0788721	-0.0421708
Pfkfb2	0.000913352	-0.00570234
Tnr	-0.0748744	-0.0255461
Yod1	-0.00509305	-0.00609868
AA986860	-0.00133872	-0.00199653
4930523C07Rik	-0.000147265	-0.000711731
Aox3	-0.00261747	-0.00102949
Fcamr	9.28936e-05	0
Iars2	0.00751807	-0.0142848
Pigr	3.75759e-05	5.75771e-05
Tnn	-0.000105596	2.93793e-05
Aox4	0.000142669	-0.000571737
Bpnt1	0.00387125	-0.0227766
Mrps14	0.0229955	-0.0162606
Cacybp	0.0284366	-0.0222869
Aox2	0.000318692	0.000540707
Il10	-0.000202873	-0.000327133
Col9a1	0.000352435	-0.000524439
Mapkapk2	0.00325471	0.00168226
Bzw1	0.0104359	-0.0183975
Dyrk3	0.00706403	-0.00225992
Eprs	0.000819176	-0.015042
Slc30a10	-0.00148803	-0.00379086
Lyplal1	0.00114865	-0.00637245
Gigyf2	-0.0622675	-0.0522446
Kcnj13	0.00916421	-0.000400513
Col19a1	-0.0150602	-0.00688009
Snorc	-0.00029569	-0.000329991
Clk1	0.031295	-0.03676
Rabgap1l	-0.119891	-0.0317938
Tgfb2	0.00314063	-0.00360991
Rrp15	-0.00326432	-0.00127598
D1Pas1	0	2.82169e-05
Gpr52	-0.00184341	-8.29948e-06
Ngef	-0.0335569	-0.0295349
Ppil3	0.00356995	-0.0044807
Spata17	-0.000627955	-0.00108893
Neu2	-0.00617383	-0.00438167
Lmbrd1	1.90735e-06	-0.00536382
Rc3h1	-0.00946784	-0.0272536
Nif3l1	0.00604697	-0.000604823
Serpinc1	0.00272107	-0.000303928
Zbtb37	-0.0287398	-0.0169246
Orc2	-0.0186072	-0.0127927
Gpatch2	-0.0168504	-0.00943768
Eif2d	0.0110531	-0.0073424
Esrrg	-0.0799053	-0.00791311
Hycc2	-0.0319288	-0.0446013
Adgrb3	-0.131166	-0.017036
Ndufb3	0.0381582	-0.0284297
Rassf5	0.000314981	-0.00391134
4931408C20Rik	0	0
Gm597	-1.58511e-05	3.49693e-05
Ush2a	-0.000540889	-0.000381468
Flacc1	0.00107611	0.000398675
Ikbke	-9.04244e-05	5.33541e-05
Cflar	0.00163677	-0.00261438
Kctd3	0.000600636	-0.0122419
Casp8	-0.000176845	7.56141e-05
Trak2	-0.0159964	-0.0164948
Srgap2	-0.0629932	-0.0188106
Khdrbs2	-0.0770787	-0.0131128
Fam72a	-0.00136003	-0.0020549
Semp2l1	0.00156748	0.000523732
Avpr1b	0.000151873	8.67055e-06
Kcnk2	0.0200031	-0.0123463
Dars2	0.00538581	-0.000256449
Prim2	-0.0176508	-0.0179186
Ctse	-0.000487949	-0.000631079
Cenpf	0.000992457	-0.000583746
Stradb	-0.00435381	-0.00777842
Rab7b	-0.000248158	-0.000151599
Rab23	0.00312991	-0.0152614
Bag2	0.00340347	-0.00670226
Cenpl	0.000658886	-0.00191723
C2cd6	-0.00191516	-0.00101409
Ptpn14	-0.00221221	-0.00179767
Slc26a9	9.59249e-05	0.000159425
Zfp451	-0.00862646	-0.0207023
Klhl20	-0.00696123	-0.00172734
Smyd2	0.00834988	-0.0104935
Pm20d1	-0.000162879	3.30552e-05
Ankrd45	0.00406405	-0.0208289
Tex50	0.00966814	0.00123028
Slc41a1	0.00669883	-0.00310211
Inpp5d	-0.00103341	0.000116803
Bend6	0.00409794	-0.0161333
Prox1	0.0304262	-9.60827e-05
Rab29	5.33147e-05	-0.00012015
Nucks1	0.0124272	-0.0184626
Prdx6	0.0140896	-0.0162974
Tmem237	0.0353011	0.00153205
Tnfsf4	-5.55589e-05	-4.56088e-05
Rps6kc1	-0.0323708	-0.0221066
Tnfsf18	0.000249528	8.10693e-06
Fasl	0.00134537	0.000782929
Angel2	0.0139771	-0.00772092
Suco	-0.0142799	-0.0211053
Vash2	0.00497332	0.000993662
4930558K02Rik	-0.000780078	0.00107761
Pigc	0.0093341	0.00100093
Flvcr1	0.0166249	-0.0131866
Spata45	0.00010483	-0.000121421
Atg16l1	0.00329781	-0.0147834
Mpp4	-0.00454746	-0.00222369
Tatdn3	0.00308317	-0.00532007
Dnm3	-0.0357449	-0.0209141
Nsl1	0.000427429	0.000155629
Batf3	-2.46303e-05	-0.000205974
Garin4	0	0
Sag	0.000406716	-0.00452608
Atf3	0.000901761	-0.000338449
Als2	-0.0118685	-0.0227698
Eef1aknmt	-0.000422925	-0.00994793
Nenf	0.193114	0.0656694
Pacc1	0.00716771	-0.00458332
Dgkd	-0.0405007	-0.0301712
Cdk15	-0.000108588	-0.000153042
Ppp2r5a	-0.0109542	-0.0119018
Fzd7	0.00249395	0.000580091
Dstyk	0.00131002	-0.0100989
Gm973	-0.00232558	-0.00423375
Sumo1	-0.0175579	-0.0403665
Vamp4	0.000850081	-0.023082
Myoc	-0.000361721	-0.000378068
Myocos	2.96936e-05	0.00015277
Dtl	-0.000671589	-0.000658689
Rbbp5	-0.00431024	-0.0126025
Tmem81	-0.00178745	-0.00276959
Usp40	-0.0138042	-0.0199202
Nop58	-0.0130016	-0.00805899
Ints7	-0.00467332	-0.0130625
Bmpr2	-0.0554742	-0.0466728
Ugt1a10	-5.37332e-05	-4.27547e-05
Fam117b	-0.0405352	-0.0319619
Cntn2	0.0197894	-0.00539911
Ugt1a9	0	0
Ugt1a8	0	0
Lpgat1	-0.0308036	-0.0212162
Ica1l	-0.0280439	-0.0263778
Nek2	-1.67602e-05	0.000133698
Slc30a1	0.00545832	-0.00305576
Ugt1a7c	-0.000174806	-0.000115944
Ugt1a6b	0	0
Ugt1a6a	-5.21308e-05	4.72147e-05
Ugt1a5	0	0
Wdr12	0.0117999	-0.0160161
Ugt1a2	0	0
Dnajb3	0.000813831	-0.000655664
Ugt1a1	0	0
Mroh2a	-0.000118172	0.00025938
Prrc2c	-0.0024091	-0.0328616
Hjurp	0.058802	-0.0115176
Carf	-0.0387019	-0.0118442
Fmo4	-0.000470846	-0.00038463
Rcor3	-0.00154373	-0.0125389
Fmo1	0.000375248	0.000450698
Trpm8	0.000359013	6.24931e-05
Nfasc	-0.00226867	-0.0197938
Nbeal1	-0.0440491	-0.0160717
Lrrn2	0.0418499	-0.00872186
Spp2	0.000256875	0.000113348
Fmo2	0.000113515	3.86469e-05
Glrp1	-8.24237e-05	0.000188845
Cyp20a1	0.013612	0.00622983
Arl4c	0.0140193	-0.00610868
Kcnh1	-0.0713055	-0.0331814
Fmo6	-9.93888e-05	5.79711e-05
Sh3bp4	0.0119352	-0.00083334
Fmo3	2.04424e-05	5.65073e-05
Dst	0.0120543	-0.0148163
Mroh9	0.000249787	-6.41197e-05
Hhat	-0.00717252	-0.000489742
Agap1	-0.0491668	-0.0237137
Prrx1	2.58954e-05	0.000891318
Ccdc115	0.00176191	-0.0054341
Gbx2	0.00539403	0.000946234
Sertad4	-0.00615984	-0.0112007
Gorab	-0.00209632	-0.00488005
Mettl11b	-0.000592149	-0.000242849
Asb18	0.00322954	0.000417337
Abi2	-0.0567737	-0.0439757
Mdm4	-0.054679	-0.0419512
Syt14	-0.091395	-0.0277153
Imp4	0.00675411	-0.00231993
Iqca	-5.91895e-05	0.000146812
Ackr3	-0.000159644	-0.00125555
Raph1	-0.040349	-0.0351893
Pik3c2b	-0.00812875	-0.0148992
Ptpn18	-0.000671392	-0.000466233
Ppp1r15b	0.0125513	-0.004203
Cd28	0.00015713	-0.000408209
Kifap3	0.0141654	-0.0167999
Cops8	0.0314065	-0.00621325
Prss39	-2.5188e-05	2.03023e-05
Cfc1	-0.000208624	-3.95252e-05
Ctla4	-0.000572224	-0.00175585
Prss40	8.5705e-05	0.000209907
Amer3	0.00285615	-0.00431685
Icos	0.000189771	0.00030522
Scyl3	-0.00130409	-0.00732726
Pard3b	-0.0446266	-0.00649938
Col6a3	0.00201497	0.00261976
Arhgef4	-0.00311087	-0.0222498
Gm55978	0	0
Plekha6	-0.0253381	-0.0351626
BC055324	-0.00291086	-0.00302735
Fam168b	0.0597732	0.0116814
Lamb3	-0.00100476	-0.00306154
Plekhb2	0.0162973	-0.0342315
Hsd11b1	0.00029081	0.000660568
G0s2	0.013333	0.00418547
Hs6st1	0.00647082	-0.00696074
Camk1g	-0.00233082	-0.00813821
F5	-0.000363873	-0.000633136
Slc19a2	0.0128867	-0.00174955
Uggt1	0.00234973	-0.0189645
Plxna2	-0.0540763	-0.015287
Ccdc181	0.0018954	-0.0041392
Neurl3	-0.000598864	-0.000646001
Blzf1	-0.00242583	-0.00385223
Lrrfip1	0.0309587	-0.0110093
Cd34	0.000365591	-0.000997502
Rbm44	0.000167455	-0.000294596
Ramp1	-0.024802	-0.0204593
Nme7	0.0766445	-0.017912
Cd46	-0.0474493	-0.024449
Atp1b1	0.26621	0.0660732
Nrp2	-0.0205264	-0.0245539
Dpt	-0.000121189	0.000163848
Xcl1	0.000138633	5.76357e-05
Ube2f	-0.00282791	-0.0128482
Tbx19	-3.35206e-05	-0.000147315
Arid5a	0.00305501	-0.000603738
Cr1l	-0.0133634	-0.0149036
Sft2d2	0.00332296	-0.00016284
Tiprl	0.0102704	-0.0250697
Gpr161	-0.000276871	-0.00428748
Scly	0.00125907	-0.00622281
Espnl	4.70324e-05	-0.000151004
Dcaf6	-0.0575013	-0.0349851
Klhl30	8.17715e-05	0.000253396
Cr2	0.000877527	0.000682784
Mpc2	0.0603709	0.00416091
Erfe	-1.57533e-06	-0.000232372
Kansl3	0.0314361	-0.00989613
Optc	0.00328396	-0.000266834
Fer1l5	0.000283365	0.000769361
Prelp	0.00190456	0.000232708
Ilkap	-0.00320798	-0.0184433
Hes6	0.00965051	-0.000778269
Lman2l	0.0298434	-0.0251045
Cnnm4	0.00363326	-0.00143094
Per2	0.00166626	-0.00281148
Traf3ip1	0.00119628	-0.00391852
Cnnm3	0.0223013	-0.00717457
Asb1	-0.00125706	-0.00546013
Twist2	0.000907823	-0.00184337
Adcy10	0.00317427	0.00239349
Zdbf2	-0.0338343	-0.0210804
Ankrd23	-0.00053528	-0.000922932
Gm42417	-0.000124445	0.000115302
Myog	-3.61529e-05	3.62999e-05
Ankrd39	0.00452407	-0.00221017
Mpzl1	-0.00188474	-0.00626242
Hdac4	-0.0129239	-0.0154608
Rcsd1	0.00370246	-3.72943e-05
Ppfia4	0.0131686	-0.0163341
Ndufa10	0.0568621	-0.00961822
Creg1	0.0579426	0.0230592
Tmem183a	0.0015799	-0.00280058
Or6b2	-0.000120018	-1.65319e-05
Mgat4f	-0.00011767	-3.17585e-05
Or6b2b	0	0
Or6b3	1.22632e-05	2.61059e-05
Or9s23	0	0
Sema4c	0.00305453	-0.00202327
Or9s27	0	0
Or9s15	0	0
Or9s14	0	0
Or9s13	0	0
Cops9	0.0157521	-0.0256404
Cyb5r1	0.0215233	0.000682071
Otos	0.000164036	0.000269505
Fam178b	-1.08067e-05	1.29506e-05
Cox5b	0.0724533	-0.0397672
Gpc1	0.00889663	-0.0179405
Adipor1	0.0204298	-0.00725792
Actr1b	0.0711191	-0.0081411
4933424G06Rik	0.00921003	0.00084367
Ankmy1	0.00590839	-0.000447966
Cd247	0.00904562	0.000315664
Dusp28	0.00794062	-0.00188004
Klhl12	0.00672463	-0.00115421
Rabif	0.00602779	-0.0062394
Zap70	0.000271659	-0.00238871
Mgat4e	0.000186774	0.000140332
Rnpepl1	0.0166545	-0.00818475
Capn10	0.0210448	-0.00436588
Gpr35	-0.00153011	-0.00254207
Tmem131	0.000909865	-0.00763953
Aqp12	0.000127652	6.55776e-05
Kdm5b	-0.024353	-0.0329427
Syt2	0.0100057	0.00474277
Klf7	-0.0179056	-0.0163617
Vwa3b	-0.00197912	0.00114228
Cnga3	-0.00135425	-0.00170342
Ppp1r12b	-0.0448455	-0.0379548
Ube2t	0.000411834	-0.000681639
Lgr6	0.000979408	0.00209122
Creb1	-0.0495521	-0.0329138
Mettl21a	0.0100767	-0.00112095
Ccnyl1	-0.025518	-0.0209842
Fzd5	0.00133332	0.000184823
Pou2f1	-0.06457	-0.0414637
Plekhm3	-0.0408105	-0.0209611
Elf3	0.000142054	3.09456e-06
Dusp27	0.0024142	0.000800528
Gpa33	0.000282078	0.000146636
Rnpep	0.0226728	-0.00508955
Timm17a	0.0269787	-0.0122247
Mael	2.34405e-05	-4.85205e-05
Lmod1	-0.000521624	-0.000192369
Shisa4	0.0599767	0.0114996
Kif1a	0.030354	-0.0520449
Agxt	-4.83941e-05	-4.83941e-05
Mab21l4	-0.000170881	0.000179417
Crocc2	0.00251543	-0.000728098
Ipo9	-0.0104986	-0.0242303
Ildr2	0.0525436	-0.0115293
Tada1	0.00149583	-0.014112
Sned1	-0.00524992	-0.00148131
Pogk	0.00372264	-0.00633487
Gm4846	-4.2804e-05	0.000135642
Mterf4	0.0099708	0.000403408
Gm4847	-0.000111574	-8.20595e-05
Pask	0.00252758	-0.00410569
Fmo9	-2.16314e-07	-0.000150563
Pth2r	-0.00410423	0.000580654
Fam78b	-0.0249602	-0.0168921
Crygf	0	0
Ppp1r7	-0.00590663	-0.0154224
Nav1	-0.00387484	-0.00861901
Csrp1	0.00559283	-0.00433235
Phlda3	0.0131716	-0.00488998
Uck2	0.0011491	-0.010968
Inpp4a	-0.00994044	-0.0411238
Coa5	0.00480321	-0.00339578
Ano7	0.000239937	0.000814085
Tmco1	0.0890183	0.0212407
Aldh9a1	0.00352831	0.00344925
Unc50	0.0644223	0.00954652
Mgst3	0.051527	0.00560287
Lrrc52	0.000239266	7.98256e-05
Tnni1	-0.000247666	0.000233523
Lad1	0.000220603	0.000113513
Rxrg	-0.00686513	-0.00995291
Lmx1a	-0.00974267	-0.000950359
Mgat4a	-0.0085426	-0.0255557
Cracdl	-0.0529017	-0.0365702
Pbx1	-0.0847156	-0.0444257
Map2	-0.123792	-0.0452595
Nuf2	-0.000427693	0.000108438
Rgs5	-0.000610449	-0.000785692
Rgs4	0.015826	-0.0108042
Ccdc190	0.00021208	0.000807084
Hsd17b7	0.00253588	-0.00100484
Farp2	-0.0169614	-0.0115023
Tsga10	-0.0445854	-0.0295571
Ddr2	-2.65031e-05	-0.000509399
Lipt1	0.00189954	-0.00228069
Stk25	0.0260381	-0.0245189
Mitd1	0.0107835	-0.00169118
Bok	0.00918751	-0.00380261
Unc80	-0.0162932	-0.0303076
Mrpl30	0.0182967	-0.0150931
Thap4	0.00201869	-0.00594747
Lyg2	3.87088e-05	-9.02848e-05
Lyg1	0.00017645	2.89052e-05
Rpe	-0.018207	-0.00947665
Uap1	0.00364248	-0.00475217
Atg4b	-0.00195012	-0.018133
Dtymk	0.0174361	-0.00968698
Txndc9	0.018275	-0.0104592
Uhmk1	0.00857976	-0.0224463
Sh2d1b2	0.00012873	0.000154038
Kansl1l	0.0166623	0.000923991
Ing5	0.00231782	-1.89617e-06
Sh2d1b1	3.73742e-05	7.16404e-05
Gm7694	0.00058403	-0.000248825
Eif5b	0.0167968	-0.00987527
Acadl	0.00515831	-0.000195352
D2hgdh	0.00186533	-0.00479886
Gal3st2	7.74144e-05	-8.53356e-05
Gal3st2b	5.39395e-05	1.35322e-05
Myl1	1.91876e-05	-0.000128627
Gal3st2c	-8.60076e-06	-7.62901e-05
Rev1	-0.0287936	-0.0290614
Neu4	0.00135749	8.39669e-05
Nos1ap	-0.0378719	-0.0283426
Pdcd1	-0.000114219	-0.000302484
Spata46	0.00133978	0.000369882
Olfml2b	0.000244067	-0.000285288
Fam174a	0.043847	-0.000329196
Atf6	-0.0456648	-0.0241827
St8sia4	-0.0277788	-0.0187563
Lancl1	0.0135301	-0.00237289
Dusp12	0.00693089	-0.00844967
Aff3	-0.051766	-0.0195444
Gm26620	0.000394248	0.000948857
Slco4c1	-0.0142501	-0.010516
Fcrlb	0.000195643	-0.000125282
Cps1	-0.000359704	-0.000216302
Tnnt2	0.000368211	-0.00169348
Fcrla	0.000751815	-0.00154826
Slco6c1	-0.000576279	-0.000988095
Macir	-0.00568023	-0.0176575
Pkp1	0.00067239	0.000353422
Pdcl3	0.00716808	-0.00622895
Erbb4	-0.200744	-0.00782311
Fcgr2b	0.000254067	-0.00120991
Fcgr4	-0.000111732	-0.0001356
Npas2	-0.0327908	-0.0299323
Igfn1	0.00015775	8.1546e-07
Fcgr3	0.00179641	-0.00091144
Ikzf2	-0.0148203	-0.0229798
Tmem9	0.0737838	0.0155234
Rpl31	0.0307423	-0.0811038
Ppip5k2	-0.0298673	-0.0139933
Cfap126	0.0016777	-0.00138216
Spag16	-0.0106879	0.00272962
Sdhc	0.0198292	-0.0109156
Vwc2l	-0.0303479	-0.0149878
Gin1	0.00314812	-0.00778773
Tbc1d8	-0.0191106	-0.0306317
Bard1	-0.0020932	-0.000486309
Cnot11	0.00258776	-0.00613128
Mpz	0.000366878	0.000151808
Pcp4l1	-0.0124916	-0.0202998
Abca12	5.11094e-05	8.58812e-05
Pam	0.0106688	0.0474526
Atic	0.00783765	-0.0145606
Nr1i3	-0.000818712	-0.0017739
Slco6d1	9.50719e-05	0.000114545
Tomm40l	0.00290508	-0.00468126
Cntnap5b	-0.105173	0.00217998
Apoa2	0.00822134	0.00215356
Fcer1g	0.00303371	-0.00131458
Cdh20	-0.0233417	0.00786045
Ndufs2	0.0303902	-0.0282293
Rnf152	-0.00233409	-0.00779475
Adamts4	0.000723548	0.000482074
Pign	-0.0458605	-0.0183046
Ddx59	6.55949e-05	-0.00149935
Kif14	0.000567814	0.000305306
Zfp281	0.00691564	-0.00330929
Nr5a2	0.000485308	-0.000171544
Relch	-0.0679346	-0.0307822
Tnfrsf11a	0.00581372	-0.00178073
Xkr4	-0.139477	-0.0161126
Rp1	-0.00046922	1.4351e-05
Il1r1	0.00134966	-0.00207273
Sox17	0.000132305	-0.000258317
Zcchc2	-0.0108933	-0.0153975
Il1rl2	-0.00126238	-0.000498895
Phlpp1	-0.0418159	-0.0122192
Bcl2	-0.0336285	-5.78165e-06
Mrpl15	0.00792953	-0.020627
Kdsr	0.0141213	-0.00608739
Il1rl1	0.000326285	0.000235644
Vps4b	-0.0120832	-0.00865638
Serpinb5	-9.33969e-05	-0.000142459
Il18r1	0.0001765	-0.000124451
Serpinb12	1.4734e-06	1.04033e-05
Ptprc	-0.00110976	-0.00195449
Serpinb13	-3.96081e-05	-5.86269e-05
Il18rap	7.19398e-05	1.87789e-05
Serpinb3a	0	5.77453e-05
Slc9a4	-0.000153565	-0.000208301
Serpinb3d	0	0
Atp6v1g3	0.00011958	1.09273e-05
Lypla1	0.00179883	0.00095712
Serpinb3b	-0.000333602	0.000260812
Gm37988	-0.00054732	-0.00178989
Serpinb3c	0.000150155	-9.42866e-06
Nek7	0.0261271	-0.000685453
Serpinb11	0.000912478	0.000436113
Tmem182	5.27895e-05	0.000185802
Tcea1	0.00803462	-0.0100721
Serpinb7	0.000407991	-0.000193832
Fn1	0.00209694	-0.000550348
Rgs20	-0.0324948	-0.0348998
Pou3f3	-0.005627	-0.00918563
Lhx9	0.034081	0.00245479
Mreg	0.00611255	-0.00219211
2310009B15Rik	0.00871588	-0.00414053
Serpinb8	-4.57221e-06	6.70079e-05
Mrps9	-0.01166	-0.00797319
Pecr	0.00552251	0.000602983
Gpr45	-0.026512	-0.0226725
Tmem169	0.00246644	-0.00902909
Xrcc5	-0.0119172	-0.00826503
Marchf4	-0.0335499	-0.0173354
Atp6v1h	-0.0496723	-0.0269877
Tgfbrap1	-0.00166537	-0.0131717
AI597479	0.00145984	-0.00530051
Slamf7	3.43556e-05	-5.01837e-05
Oprk1	-0.00385146	-0.0108954
Npbwr1	0.000957864	-0.00161498
Fhl2	-0.00288074	-0.00212271
Cd48	0.000600424	-0.000374245
Dennd1b	-0.0494913	-0.0188531
Nck2	0.00249593	-0.00773153
Ecrg4	0.000724429	-0.000845055
Slamf1	-0.000941543	-0.00119676
Smarcal1	-0.00899643	-0.0122715
Crb1	0.00135341	0.00216785
Rb1cc1	-0.0181281	-0.029185
Zbtb41	-0.0127832	-0.0252089
Ankar	0.000242185	0.000258804
Alkal1	-0.000281024	-0.000198186
Rpl37a	0.0224665	-0.083855
Igfbp2	-0.000955285	0.000196951
Igfbp5	0.0397864	0.00112642
Tnp1	5.5287e-05	-6.18408e-05
Aspm	0.000467487	-0.000536331
F13b	1.59913e-05	-0.00013158
Cfhr1	0.000144627	6.10938e-05
Cfhr4	-0.000494304	-0.000697855
Cfhr2	0.000214759	0.000163735
Tns1	-0.000546193	-0.00243708
Cfh	-0.00212436	-0.000538403
Rufy4	0.000224621	0.000177744
Cxcr2	0.000615968	-0.000302829
Cxcr1	0	0
Kcnt2	-0.102999	-0.035562
St18	-0.00617428	0.00669198
Atp1a4	-2.03648e-05	0.000375029
Cdc73	-0.0795444	-0.0502082
Arpc2	0.00326759	-0.0360914
B3galt2	0.0241973	0.00038442
Gpbar1	0	0
Igsf8	0.116114	0.0205169
Aamp	0.0319682	-0.0184235
Glrx2	0.00574499	-0.0170441
Ro60	0.0129096	-0.0197453
Atp1a2	0.010271	0.00261417
Kcnj9	0.0326731	0.00234425
Kcnj10	-0.00124137	-0.00191672
Pigm	0.000208467	-0.00147306
Slamf9	1.64808e-05	5.20434e-05
Pnkd	0.0207367	-0.0127965
Uchl5	-0.00342023	-0.0166097
Rgs2	0.014413	-0.0118605
Rgs13	0.000166473	-0.000282616
Tmbim1	0.00443575	0.00159817
Igsf9	-0.00236953	-0.00961325
Rgs1	0.000421057	-3.89119e-05
Rgs21	-4.39048e-05	-0.000361323
Tagln2	0.00177493	-0.000761771
Rgs18	7.08983e-05	-0.000338462
Brinp3	-0.0721514	0.00260735
Cfap45	0.000301629	-0.000820737
Vsig8	0.00153254	0.00209293
Slamf8	-3.15718e-05	-0.000222932
Fcrl6	-0.000199651	-0.000132927
Dusp23	0.00898393	0.00111528
Crp	0.00039551	0.000284198
Apcs	6.51813e-05	2.7356e-05
Or10j5	-9.93309e-05	-7.68884e-05
Or10j27	4.97083e-05	-7.74615e-05
Or10j7	-0.00012851	-5.1244e-05
Pla2g4a	-0.00025184	0.000436046
Or10j3	0.000160372	-0.000140389
Or10j3b	-0.000107152	0.000100474
Fcer1a	5.83296e-05	0.000104793
Or10j2	4.77837e-05	0.000260688
Mptx2	-7.73425e-05	-4.35257e-05
Ackr1	0.00868624	-0.00920068
Ptgs2	-0.00103583	-0.000794801
Pdc	-7.00956e-06	-1.10051e-05
Usp37	-0.00871867	-0.0145684
Cadm3	0.0538925	-0.0210917
Cnot9	-0.00383367	-0.0065261
Aim2	-0.00901185	-0.00681825
Ifi206	-0.000318143	-0.000256942
Ifi214	-5.94028e-05	-3.4948e-06
Ifi213	0.00035684	0.000200796
Ifi209	-0.000232146	-0.00022511
Ifi208	4.07232e-05	-3.61145e-05
Ifi207	0.00020786	-7.57897e-05
Ifi204	0.000234234	0.00017504
Mndal	0.000610546	-0.000559147
Odr4	-0.004603	-0.0126727
Ifi211	0.000160071	0.000133619
Plcd4	0.00537403	-0.00129073
Ifi203	0.000544478	9.53201e-05
Ifi202b	-2.08574e-05	-3.37982e-05
Ifi205	0	1.71831e-05
Or10aa1	-2.94712e-05	1.37358e-06
Or10aa3	0	0
Or6n2	0	0
Or6n1	0	0
Or6k14	0	0
Or6k6	0	0
Or6k4	0	0
Or6k8-ps1	0	0
Or6k2	-0.000131581	-0.000161785
Zfp142	-0.00184891	-0.00932606
Tpr	0.0416192	-0.00619018
Spta1	-0.000268455	-0.000213346
Bcs1l	0.0253171	-0.000411846
Or10z1	0	0
Mptx1	-2.212e-05	-2.212e-05
Or10x1	5.32737e-05	1.04392e-06
Or10x4	0	0
Or6p1	-0.000109903	-0.000280928
Or6y1	-4.08782e-05	1.60735e-05
Fmn2	-0.0966005	-0.0373366
Grem2	-0.000231072	-0.00192867
Rnf25	0.0708629	0.0224391
Prg4	0.00103938	-0.00207962
Rgs7	-0.0937862	0.00521255
Fh1	0.0258291	-0.00692889
Kmo	0.0183024	0.00255393
Opn3	0.00627474	0.00238156
Stk36	-0.000994176	-0.00477943
Chml	-0.00318549	-0.0048041
Hmcn1	0.0028277	0.00293838
Ttll4	-0.000292435	-0.0128659
Cyp27a1	0.00212228	0.00140946
Wdr64	-0.000223225	0.00094376
Prkag3	-0.000110019	0.000210574
Wnt6	-8.04511e-05	6.2922e-05
Wnt10a	0.00127828	0.000454969
Zfand2b	0.0156875	-0.00486287
Abcb6	0.00364069	-0.0030143
Atg9a	0.0457958	-0.00744365
Ankzf1	0.0153312	-0.000216976
Glb1l	0.00136309	-0.000617672
Stk16	0.00825985	-0.00514392
Tuba4a	0.0377236	-0.0325175
A630095N17Rik	0.000188781	-9.83803e-05
Dnajb2	0.0142812	-0.0157929
Ptprn	0.119318	-0.00864559
Resp18	0.360868	0.157297
Dnpep	0.0025824	-0.00611642
Des	0.000170811	-8.59628e-05
Speg	-0.007456	-0.0220803
Dbi	0.0294136	-0.0480112
3110009E18Rik	0.000412505	-0.0021446
Steap3	0.00171689	-0.000905627
C1ql2	0.0121458	0.00355676
Marco	-0.000104061	0.000119418
Cd84	-8.17017e-05	-0.000791046
Slamf6	-7.96631e-05	-0.000343479
B4galt3	0.0231801	0.000477068
Ppox	0.0045605	-0.00220134
Ufc1	0.0129865	-0.0118793
Dedd	0.00425486	-0.0140955
Nit1	0.0221698	-0.00878614
Pfdn2	0.0307357	-0.0291103
Klhdc9	0.000533676	-3.4323e-05
Nectin4	0.00163386	0.00128939
Arhgap30	-0.000369403	-0.000359582
Usf1	0.00281759	-0.00909314
Tstd1	0.00134643	-0.00103582
F11r	0.00350648	0.000848697
Usp21	0.0132037	-0.00252366
Capn8	2.11664e-05	0.00011262
Ccdc185	4.74588e-05	0
Susd4	-0.0134368	-0.0212681
Tlr5	0.000209422	-6.91643e-05
Disp1	-0.0265268	-0.010358
Brox	-0.000994757	-0.0126739
Aida	-0.00529389	-0.0138888
Hhipl2	-0.000219591	-0.000551657
Mia3	0.0630644	0.0149574
Cdk5r2	0.0108192	-0.0112638
Fev	-4.49994e-05	-0.000148284
Cryba2	1.17626e-05	-7.86652e-05
Cfap65	0.00271963	-0.00217938
Ihh	0.000155428	0.000263831
Nhej1	-0.00259388	-0.000591245
Slc23a3	-0.000335155	-7.42787e-05
Cnppd1	0.0079618	-0.00466701
Retreg2	0.0639228	-0.0105529
Taf1a	0.0116566	-0.00139444
Rd3	-0.000180225	-4.734e-05
Traf5	0.00136102	-0.00679634
Chpf	0.0163189	-0.0034449
Obsl1	0.00570119	-0.00698776
Tmem198	0.00830607	-0.000170138
Inha	0.0323598	-0.0129704
Stk11ip	0.00786948	0.00286726
Slc4a3	0.0544771	-0.0016503
Rims1	-0.0636246	-0.0102947
Slc40a1	-0.000268705	-0.00136056
Serpinb2	6.18331e-05	-2.50834e-05
Tdrd5	0.00285487	0.00391004
Nphs2	-0.000116586	-7.31081e-05
Axdnd1	-0.0027821	-0.00108973
Gm2000	-0.00120197	-0.010819
Soat1	0.00460752	-0.00280125
Wdr75	-0.0057102	-0.0152916
Gm28040	0.000431723	8.66892e-05
Gm28040-1	-0.000566961	-0.000477132
Ren1	0.000136926	7.15568e-05
Etnk2	0.0152315	-0.000997424
Sox13	0.000717349	-0.00319891
Spata3	-0.000520254	1.88646e-05
2810459M11Rik	0.00256201	0.00099402
Psmd1	0.000869334	-0.0141836
Htr2b	0.00713193	-0.000667982
Gm21972	-0.00168535	-0.00805282
Armc9	-0.000648737	-0.0271449
B3gnt7	0.000774135	0.000193195
Lonrf2	0.00108892	-0.0343155
Chst10	0.0327514	-0.0086305
Nms	0.00476216	-0.0021096
Utp25	0.000906691	-0.0066851
A130010J15Rik	0.000827017	-0.00149575
Traf3ip3	-0.000366738	0.000586862
Gm47985	5.55236e-05	0
Gm8947	0	0
Ivns1abp	-0.0307204	-0.0441966
Swt1	0.0139723	-0.039432
Trmt1l	-0.0063253	-0.0353744
Rnf2	0.00126503	-0.00729685
Fcmr	1.67733e-05	-0.000314572
Il24	2.52494e-08	1.46624e-05
Il20	4.86659e-05	6.23476e-05
Il19	7.95887e-05	-4.27522e-05
Ndufs1	0.0214744	-0.0194117
Eef1b2	0.0732062	-0.0060218
Gpr1	-0.00296454	0.00179615
Ino80d	-0.0194666	-0.0223177
Mroh3	0.000217766	0.000159275
Gpr25	0.000152789	2.70892e-05
Kif21b	0.00563477	-0.0147307
Slc11a1	0.000302533	-4.68791e-05
Ctdsp1	0.00248167	-0.00113779
Vil1	0.00217336	0.00078059
Catip	0.000555094	0.00105789
Slc45a3	-0.000114856	4.8001e-05
Elk4	7.92742e-06	-0.00670605
Mfsd4a	0.02808	0.00517872
Cdk18	0.0150502	-0.00173279
Gm29695	0.00310975	0.00184288
Klhdc8a	-0.000274485	-0.00420753
Tmcc2	0.00682843	-0.0110113
Lin9	0.00171924	-0.00504441
Mixl1	0.000161518	6.27359e-05
Acbd3	0.00403655	-0.0175383
Mettl18	0.00324471	0.000570221
Sele	4.19197e-05	-2.01652e-05
Sell	-0.000455539	-0.000393563
Selp	8.9853e-05	0.000153245
Fmod	0.000246617	0.000601869
Chit1	-0.000203715	-6.07019e-06
Chil1	9.45036e-05	6.56615e-05
Mybph	-0.000177192	-0.000434524
Adora1	0.00882685	-0.00351799
Nhlh1	-3.43091e-05	-1.40577e-05
Ncstn	0.0152822	-0.00588048
Copa	0.00466827	-0.0255236
Pex19	0.0158453	-0.00319143
Dcaf8	-0.0109429	-0.0255821
Pea15a	0.0544304	-0.0119082
Casq1	-0.000189716	2.64505e-05
Vangl2	0.0185683	-0.00617444
Ptprv	-0.00480597	-0.00415028
Ptpn7	-0.000777248	-0.000870857
Arl8a	0.0425482	-0.015751
Gpr37l1	0.00643012	0.00707559
Slc9a2	-0.00513511	-0.00381083
Serpinb10	0.000111882	-9.35209e-05
Mlph	0.00032331	0.000371528
Prlh	0.00175093	0.00160005
Rab17	-2.86181e-05	-6.18079e-05
Phf3	-0.0257822	-0.0454182
Ptp4a1	-2.10581e-05	-0.00189718
Ptp4a1-1	-0.000133787	-0.000109325
Gm5698	-3.12311e-05	-3.12311e-05
Lgsn	4.22214e-05	6.35795e-05
Dnaaf6	0	0
Alyref2	0.00293175	-0.00192083
Itln1	-0.000208583	-0.000127093
Cd244a	-7.46031e-05	-0.000210069
Ly9	0.000484369	4.61294e-05
4931428L18Rik	0.000602339	0.00034344
Gm6489	0	0
Btg2	0.00974179	-0.00181795
Nuak2	0.0038204	-0.000392633
Mfsd9	0.000519755	-0.00118154
Golt1a	9.95345e-05	0.000238224
Kiss1	0	0
Irf6	0.000414574	-5.0196e-06
Ascl5	0	3.19358e-05
Cacna1s	-0.000151243	-0.000254342
Camsap2	-0.035261	-0.0409748
Inava	0.000685421	0.000464893
Lemd1	0.00506547	0.00781962
Gm47995	0	0
3110040M04Rik	0	0
Gm47996	0	0
Hdlbp	-0.0235601	-0.0339379
Septin2	-0.00998252	-0.00977439
Septin2-1	0	0
1700019A02Rik	-0.00422531	-0.00214098
Pms1	-0.0142973	-0.010665
Ormdl1	0.0103999	-0.00277392
Gm28778	0.000190612	-0.00101111
Osgepl1	-0.00182371	-0.00237883
Gm28551	-0.000859279	-0.00480514
Asnsd1	0.00259519	-0.0032196
Gm50478	0	0
Akr1cl	-0.000801356	-0.000961628
Cryge	0.000195912	0.00038059
Crygd	9.54602e-05	-4.67747e-06
Crygc	8.01621e-05	5.85282e-05
Crygb	-0.0001101	-5.81576e-06
Cryga	0.00027981	-0.000308179
D630023F18Rik	0.00639228	-0.00287031
Idh1	0.0100246	-0.0103543
Pikfyve	-0.0409546	-0.0236849
Adam23	-0.0751282	-0.0312346
Gm39653	-0.00161187	-0.000325914
Dytn	-0.000187989	-0.000269957
Mdh1b	-0.00131014	-0.000954494
Fastkd2	-0.0063021	-0.0121695
Rnf149	0.014491	-0.0106378
Creg2	0.0202193	-0.00348238
Rfx8	0.000358068	0.000248413
Map4k4	-0.0060274	-0.0115264
Il1r2	0.00227376	0.000873174
Gm28845	0.00033788	1.83763e-05
B020011L13Rik	0.000311627	-0.000174258
Gm7145	-0.000176801	-0.000141629
Snrpe	0.0207263	-0.013813
Zc3h11a	-0.0150634	-0.0240247
Zbed6	-0.00347893	-0.0117633
Lax1	-0.000264288	-0.00045868
Atp2b4	-0.0286967	-0.0291182
Terf1	-0.0126658	-0.0192512
Sbspon	0.003754	-0.00242737
4930444P10Rik	-0.00849248	-0.00321658
Rpl7	0.0358228	-0.054167
Rdh10	-0.00787338	-0.012286
Stau2	-0.0844065	-0.0289836
Atp5e	0.0132348	-0.040754
Or5d43	-0.000142299	-0.000118912
Or5d44	0	0
Or5d45	-0.000107019	4.22699e-05
Rspo4	0.000930362	9.64368e-05
Or5d46	0	1.00135e-05
Rtf1	0.00672287	-0.023205
Or5d3	0	0
Gcg	0.000247949	0.000167243
Or4p7	-2.46889e-05	-8.28928e-07
Prelid3b	0.00743669	0.000374235
Itpka	-0.0126586	-0.00706645
Surf2	0.0031091	-0.00523865
Angpt4	-0.000690084	-0.000509731
Or4p18	4.69229e-05	0
Zfp831	-0.0131653	-0.00817896
Or4p19	-3.52035e-05	-3.52035e-05
Or4p20	0	0
Edn3	0.000839314	0.000502795
Or4p21	0	0
Surf4	0.0192314	-0.00327056
Or4c31	7.06814e-05	0.000158892
Gm14444	-0.000200541	-0.000648049
Fam110a	0.00343188	-0.00149218
Or4p22	0	0
Or4c99	0	4.31351e-05
Gm14393	-0.00207008	-0.0016294
Fam171a1	-0.0401669	-0.0432215
Or4c100	4.49038e-05	0
Gm14399	-0.016482	-0.0148068
Stkld1	-0.000216936	6.49041e-05
Gm14443	-0.0184823	-0.0159777
Slc52a3	-0.000259258	-8.10062e-05
Scrt2	0.00396237	-0.000713756
Gm14391	-0.00221213	-0.00124004
Srxn1	0.0110011	-0.00696383
Tcf15	6.85901e-05	-0.000506854
Gm14440	0	0
Or4a27	0	0
Rexo4	0.0221256	-0.00850274
Nmt2	0.00133306	-0.0329039
Or4p23	-0.000156659	-4.07633e-05
Rpp38	0.00178834	-0.004658
Or4c104	0	0
Or4a67	2.56809e-05	-1.9858e-06
Acbd7	-3.44641e-05	0.00013132
Or4c11b	0	0
Or4c105	-4.99469e-05	-8.0466e-06
Or4c11c	0	0
Or4c106	1.45305e-05	0.000132058
Or4c11	2.83482e-05	4.72612e-05
Olah	-0.000287415	0.000204574
Adamts13	-4.8928e-05	-0.000276192
Or4p8	0.000291503	1.59051e-05
Or4c29	0.000207314	0.000245676
Csnk2a1	-0.0143582	-0.0331821
Or4c15	0.000243182	6.85641e-05
Or4c107	-3.83647e-05	-3.83647e-05
Or4c108	-3.51466e-05	-3.51466e-05
Meig1	0.000855446	-0.000449277
Or4c109	-7.69121e-05	-7.69121e-05
Tbc1d20	0.00596525	-0.0128953
Or4c110	-2.47996e-05	-2.47996e-05
Gm2004	-1.04174e-05	-5.93294e-05
Or4c111	5.14125e-05	3.69866e-05
2210418O10Rik	-0.000126528	-0.000174933
Gm11009	0	4.83076e-05
Or4c112	-8.2886e-05	2.06172e-05
Zfp968-ps	-8.70054e-05	3.10462e-05
Fap	-0.00113516	-0.000847705
Gm14434	4.16609e-05	0
Cacfd1	0.0191746	-0.0027184
Or4c113	4.79542e-05	0
Zfp967	3.25243e-05	-2.33148e-05
Ltk	-0.000746343	-0.00543406
Or4c114	0	8.12813e-05
Or4c115	-0.000776095	-0.000224535
Gm14308	-0.000954332	-0.000503162
Rbck1	0.0148383	-0.0137775
Zfp973	-0.00369799	-0.00586575
Or4c116	-6.40576e-05	-7.8204e-05
Gm14305	-0.0025227	-0.00669209
Trib3	-0.000223723	-0.0006211
Gm14295	0.00242645	-0.003461
Gm14408	6.63785e-05	-6.11842e-05
Or4c117	4.98949e-05	0
Nrsn2	0.224564	0.0408829
Slc2a6	0.0117056	0.000384357
Sox12	0.00743928	-0.0111564
Gm14296	-8.34465e-07	-0.00795075
Zcchc3	0.0105159	-0.00157401
Gm13398	-0.000170126	-1.24585e-05
Gm14419	0.000505976	-0.00182263
Gm14401	-0.00127796	-0.000182522
Mymk	0.000809998	0.000502547
6820408C15Rik	-0.0028785	-0.00023761
Gm14410	-0.0142034	-0.0142899
Gm14409	1.33988e-05	-9.15664e-05
Defb23	4.30616e-05	-0.00030404
Gm14412	-0.00354703	-0.00202033
Defb20	6.676e-05	-6.22525e-05
Ifih1	0.0011249	0.00015837
Gm14418	0.00365275	-0.00211929
Defb22	0	0
Defb26	0	0
Defb28	0	0
Zfp970	-0.00226349	-0.00424622
Defb29	0	0
Gm14403	-0.00201913	-0.00404251
Adamtsl2	0.000853526	-0.000306904
Gm17416	0	1.1683e-05
Gm14406	0.0007424	-0.000541384
Defb21	0	0
Fam163b	-0.00130749	-0.00300746
Defb19	-4.25405e-05	0.000178583
Gca	-0.00381405	-0.00370416
Or4c124	0	0
Defb45	-4.90663e-05	-1.80519e-05
Defb36	0	0.000108189
Or4c125	0	0
Defb25	0.000463585	-4.42161e-05
Or4a15	3.55716e-05	0
Rem1	-0.000376669	1.32888e-05
Dbh	4.39434e-05	-1.17019e-06
Dclre1c	-0.00896522	-0.0116756
Or4a39	-0.000155544	-1.0099e-05
Kcnh7	-0.0664023	0.0237694
Or4a2	0	0
Or4a68	0	0
Or4a69	0	0
Or4a70	0	0
Fign	0.028996	0.00267595
Or4a71	0	0
Suv39h2	-0.00156771	-0.00342828
Or4a72	0	0
Or4a73	-7.09847e-05	-3.75541e-05
Or4a74	2.66021e-05	0.000213832
Or4a75	0	0
Or4a76	0	0
Or4a77	0.000139268	0.000123574
Sardh	-0.000331368	-0.000675282
Or4a78	0	0
Hspa14	0.0041056	-0.00847988
Or4a79	7.21801e-06	-2.90533e-05
Or4a80	-9.90446e-05	9.136e-05
Grb14	0.0134632	-0.0068118
Gm45902	0.00226925	0.000706045
Or4a81	-0.000326912	-0.000331611
Or4c12b	8.23222e-05	4.75092e-05
Cdnf	5.91953e-05	-0.000143807
Or4a47	-0.000519767	-0.000254191
Or4c58	0.00038094	6.65334e-05
Or4c10b	3.95695e-05	0
Or4c10	3.04944e-05	4.04209e-05
Or4c12	2.79791e-05	-2.73902e-05
Fam107b	-0.00313821	-0.0027838
Or4c35	0.000113671	6.2499e-06
Vav2	0.0065772	-0.00109262
Brd3os	0.00581073	-0.000282154
Rpap1	6.59078e-05	-0.00584343
H13	0.0562079	-0.00891385
Mcts2	0.00915119	-0.000141643
Id1	0.000593414	-0.00138
Cox4i2	0.00108772	0.000240269
Bcl2l1	0.00575633	-0.00832693
Phactr3	-0.000556707	-0.0151155
Olfr1565	0	0
Tyro3	-0.0142136	-0.014155
Cobll1	0.00226393	-0.00335499
Sycp2	0.0136133	-0.00210772
Ppp1r3d	0.000497834	-0.00398924
Fam217b	-0.0042133	-0.0123237
Cdh26	0.000203897	4.75252e-05
Tpx2	-0.000391127	-5.99679e-06
Brd3	0.0196804	-0.0150121
Mylk2	0.000162635	9.44164e-05
Foxs1	6.30018e-05	-7.71583e-05
Cdh4	-0.0412619	-0.0105094
Slc38a11	-0.00217119	-0.00430028
Dusp15	0.0158601	0.00706205
Wdr5	0.01681	-0.00320861
Taf4	-0.00769936	-0.0168455
Scn3a	-0.0196588	-0.0263052
Lsm14b	0.000837699	-0.0111467
Psma7	0.0588741	-0.0156009
Rxra	0.00224636	-0.0042025
Ss18l1	0.00576502	-0.00964518
Mtg2	0.017476	-0.00786993
Ttll9	-0.00126215	-0.00271508
Frmd4a	-0.0790434	0.00470662
Nup160	-0.00765647	-0.00923421
Pdrg1	0.0144979	0.00253791
Xkr7	0.00119354	-0.000812916
Scn2a	-0.0196712	-0.027819
Mga	-0.0677128	-0.0478927
Col5a1	0.000501429	-0.000477807
Ccm2l	0.000216254	-0.000342997
Prpf18	0.0188234	-0.0189255
Fnbp4	-0.0281456	-0.0118611
Fcnb	0.000200698	7.0682e-05
Csrnp3	-0.106087	-0.023488
Bend7	-0.00372161	-0.00526023
Galnt3	0.000595313	-0.000175821
Mapkbp1	0.0107516	-0.0166777
Jmjd7	-0.000134082	-0.000286584
Sephs1	-0.00711471	-0.00605518
Hck	0.00322823	-0.00172212
Phyh	0.0155163	-0.00572267
Olfm1	0.159068	0.0199043
Gm28042	0.000107992	-0.000288258
Ppp1r26	0.00663864	-0.00471011
Pierce1	0.00380379	-0.00121949
Ucma	0.00198944	0.000899511
Mrps2	0.00407573	-0.00217389
Ttc21b	-0.0291449	-0.0127218
Pla2g4b	0.000204886	4.82796e-05
Gbgt1	-0.00102291	-0.000677243
Sptbn5	0.00283491	-0.000807596
Slco4a1	0.00128699	-6.37341e-05
Ehd4	0.00297866	-0.00275795
Ntsr1	-0.00133237	-0.00459868
Mcm10	-0.00130206	-4.92474e-05
Mrgbp	0.0263297	-0.00759631
Ogfr	0.00368655	-0.00555283
Optn	0.000975043	-0.00315665
Pla2g4e	-0.0128244	-0.00396
Ccdc3	-0.00137889	-0.000169372
Pla2g4d	3.42919e-05	-8.1713e-05
Camk1d	0.018899	-0.0117083
Pla2g4f	0.000310677	-0.000732221
Agbl2	-0.00125017	-0.000873463
Col9a3	0.00902424	-0.00184915
Cdc123	-0.00300619	-0.0212005
Tcfl5	-0.00123894	-0.000484243
Nudt5	0.0189242	-0.00772005
Gm13199	0.00128773	2.02274e-05
Ralgds	-0.000502706	-0.0135356
Sec61a2	0.0104223	-0.00835061
Mtch2	0.0324279	-0.00866744
Cel	-0.000103211	-0.000134394
Dhtkd1	-0.0070349	-0.0103673
Upf2	-0.00821185	-0.0161271
Gtf3c5	0.00461262	-0.00815641
Proser2	0.000877543	-0.000216728
Scn1a	-0.0316615	-0.00301635
Echdc3	-0.000690713	-0.000183252
Gfi1b	-1.13184e-05	3.2004e-05
1700014B07Rik	0.000107238	-3.04025e-05
Dido1	-0.00715736	-0.0160191
Gid8	0.00730302	-0.00430381
Slc17a9	0.000402941	-0.00107938
Bhlhe23	0.000760011	0.000323028
Usp6nl	-0.000588775	-0.00100888
Vps39	0.00763264	-0.00719307
Ythdf1	0.00304577	-0.0174059
Birc7	1.51372e-06	-0.00027317
Nkain4	0.0174746	-0.000405051
Scn9a	0.0032438	0.00856101
Scn7a	-0.000770569	-0.00234943
Tsc1	0.029395	-0.0210824
Tmem87a	-0.0293611	-0.0235609
Spaca9	0.000635053	-0.00101504
Ak8	-0.000489583	-0.00237073
Gtf3c4	-0.00329969	-0.008848
Xirp2	0.000445433	0.000558071
Gm21830	0	0
Ddx31	-0.00533333	-0.00550637
B3galt1	-0.116475	-0.0100031
Barhl1	-0.000978672	-0.00201135
Cfap77	-0.00224001	-0.000161894
Ganc	-0.00542326	-0.00384055
Ttf1	0.00111097	-0.00903299
Stk39	0.00281686	-0.0151811
Gm52968	-3.80132e-05	0.000121926
4933409G03Rik	0.000123946	-4.04764e-05
Setx	-0.0300945	-0.0259871
Arfgap1	0.0534973	0.00353977
4932414N04Rik	-0.000654959	-0.000328776
Cers6	-0.0564891	-0.0314102
Nostrin	-0.000864971	-0.00106595
Ntng2	-0.00246498	-0.00593062
Psmc3	0.0313466	-0.0169809
Med27	-0.0212872	-0.0157075
Col20a1	0.0026093	0.000297673
Spc25	0.000413599	0.000167188
Chrna4	0.0188132	0.0043884
Slc39a13	0.0138438	0.000134796
Dnmt3c	0.000226917	0.000104239
G6pc2	-1.58905e-05	-9.80968e-05
Mapre1	-0.00272685	-0.0104635
Spi1	-0.000314845	-0.00046535
Efcab8	-0.000289471	-0.000300637
Sun5	-1.29257e-05	-3.95262e-05
Celf2	-0.148165	-0.0339258
Abcb11	-0.000634628	-0.000672712
Dhrs9	-0.000842458	-0.000470225
Bpifb2	0.000492491	0.000318171
Bpifb6	0.000113247	3.34606e-05
Bpifb3	-0.000288869	-0.000340627
Bpifb4	-6.98853e-06	-1.44473e-05
Bpifa6	1.5699e-05	5.01478e-06
Lrp2	-0.00282193	-0.00127251
Bpifa2	0.000116606	-4.39736e-05
Mybpc3	0.000104884	-2.70823e-05
Bpifa3	-5.94327e-05	-6.65942e-05
Bpifa1	9.61059e-05	0.000222189
Bpifa5	9.77258e-05	-1.30512e-06
Bbs5	0.0125478	-0.013342
Klhl41	-0.00358637	-0.0049795
Bpifb1	0.000167077	9.73989e-06
Bpifb5	-0.000164587	0.000152287
Itih5	0.00213341	0.00209645
Fastkd1	0.0244576	-0.00675622
Bpifb9a	0.00029372	-0.000358688
Bpifb9b	7.25837e-05	0.000120932
Cdk5rap1	-0.00423121	8.44076e-05
Snta1	0.00305799	-0.00784513
Sfmbt2	-0.0111967	-0.0179285
Ppig	-0.00961375	-0.0255591
Ccdc173	0.0025623	-0.00153689
Phospho2	-0.00145103	-0.0110878
Urm1	0.0129293	-0.00302717
Cbfa2t2	-0.021826	-0.0197811
Klhl23	0.0167082	-0.00658205
Cercam	0.000376903	-0.00368229
Capn3	0.000158365	-1.52466e-05
Necab3	0.00931284	-0.0041191
Ssb	0.0469604	-0.0154622
1700003F12Rik	0.00528736	0.00243438
Actl10	5.31997e-05	0.000239111
Prkcq	0.00522173	-0.00390766
Mettl5	0.0028528	-0.00736105
E2f1	0.00116094	0.000471533
Pxmp4	0.00907959	3.26112e-05
Zfp341	0.00186349	-0.00608373
Zfp106	0.00361854	-0.0275211
Chmp4b	0.0229302	-0.0215323
Ubr3	-0.0643595	-0.0137893
Snap23	-0.00203915	-0.0203567
Myo3b	-0.00986896	-0.00253946
Lrrc57	0.0146283	-0.00474001
Sp5	-6.47912e-05	0.000143186
Haus2	0.00588322	-0.000811126
Erich2	7.72234e-05	5.86174e-06
Stard9	0.0106101	0.000156566
Gad1	-0.0144493	-0.0421
Cdan1	0.00778479	-0.00243294
Itch	-0.00981057	-0.0215093
Dynlrb1	0.0394019	-0.0306308
Map1lc3a	0.0432824	-0.0248201
Pigu	-0.00636396	-0.00975746
Trp53inp2	0.00662047	-0.0114284
Gorasp2	0.00618455	-0.0167992
Ttbk2	-0.0136524	-0.0204425
Tlk1	-0.0413429	-0.0205471
Ncoa6	-0.0486088	-0.0374618
Ggt7	0.0452632	-0.00750691
Ubr1	-0.0460911	-0.0420464
Pfkfb3	-0.0119041	-0.00610322
Tmem62	-0.00964454	-0.0114868
Mettl8	0.00372891	-0.0061146
Rbm17	0.00239469	-0.00814709
Gm17490	0	0
Il2ra	0.000138678	0.000247453
Acss2	-0.00526896	-0.0101919
Gss	0.00813229	-0.00486597
Ccndbp1	0.0115739	-0.00913464
Dcaf17	-0.00263947	-0.00588635
Myh7b	0.000794928	-0.00124993
Cybrd1	7.65212e-05	-0.000439985
Odf2	0.03676	-0.00563657
Epb42	-0.000411285	-0.000446641
Tgm5	-6.35599e-05	-0.000184991
Gle1	0.00767331	-0.00211808
Tgm7	-0.000324949	-0.000485414
Lcmt2	0.00194985	-0.00241075
Kcnq2	0.0060215	-0.0437474
Il15ra	0.000421774	-0.00536285
Trpc4ap	0.00431743	-0.0264397
Eef1a2	0.0601255	-0.0373585
Edem2	0.00549334	-0.00782936
Gm17581	0	4.20758e-05
Procr	0.000168519	2.10118e-06
Mmp24	0.0156839	-0.0108465
BC029722	0.0223655	-0.00590464
Ppdpf	0.0167628	-0.00910813
Fbh1	-0.0138087	-0.0141702
Ptk6	0.000247305	0.00026636
Eif6	0.0109636	-0.00426928
Srms	-0.000550195	-0.000494623
Fndc11	0.00025614	-0.00023629
Adal	0.016998	-0.00851126
Zscan29	0.00227236	-0.00273621
Ankrd16	-0.00106932	-0.00815225
Helz2	0.000133221	-0.000487564
Itga8	-0.0111918	-0.0068795
Gmeb2	-0.0114664	-0.00823313
Stmn3	0.27112	0.0754359
Tubgcp4	0.0158009	-0.00958249
Mindy3	-0.0242622	-0.0264618
Pter	0.00150498	-0.00173838
C1ql3	0.0402486	0.00870438
Trp53bp1	-0.0261136	-0.0407048
Rsu1	-0.0218484	-0.0184382
Map1a	0.0214611	-0.0154408
Dync1i2	-0.00325322	-0.0412968
Cubn	0.0040903	0.00178184
Trdmt1	-0.0139609	-0.00773723
Slc25a12	-0.032071	-0.0443184
Hat1	-0.00592449	-0.00926332
Vim	0.00292747	-0.00414752
St8sia6	-0.00736575	-0.00264721
Metap1d	0.00971225	-0.0076662
Dlx1	0.00492214	-0.00670067
Dlx2	0.00461141	-0.00307715
Hacd1	-0.0560867	-0.0277964
Stam	-0.0423992	-0.0260367
Tmem236	-0.000491932	-0.000103658
Mrc1	-0.00034772	-0.00010688
Slc39a12	-0.00405604	0.00232144
Itga6	-0.000201985	0.00407833
Pdk1	-0.00141321	-0.0057873
Ppip5k1	-0.00949609	-0.042455
Cacnb2	-0.121546	-0.0275192
Ckmt1	0.0553909	-0.0229293
Strc	0.000186847	0.000428161
Catsper2	0.000275888	-0.00380584
Rtel1	0.00134033	-0.00506825
Madd	0.0327339	-0.02073
Nsun6	0.00339872	-0.00320823
Pdia3	0.137483	0.00468683
Ell3	-0.000148193	0.0002234
Arl5b	0.00111055	-0.00621997
Serinc4	-3.32398e-05	-0.000920537
Malrd1	-0.000378261	-0.000196031
Serf2	0.0381146	-0.0155201
Arfrp1	0.0133292	-0.00230246
Hypk	0.0198663	-0.0156361
Mfap1b	0.0164539	0.0027518
Nr1h3	0.0026791	-0.00256644
Mfap1a	0.0136425	0.00159421
Plxdc2	-0.0529032	0.0177413
Zgpat	0.0104579	0.000797629
Rapgef4	-0.0719408	-0.0265865
Lime1	-0.000136646	0.00037027
Wdr76	0.00304817	-0.00435255
Zbtb46	-0.0121689	-0.0121707
Abhd16b	0	0
Nebl	-0.12268	-0.0222321
Acp2	0.0288215	-0.00859477
Ddb2	0.00854266	-0.00560889
Map3k20	-0.00583248	-0.00113033
Cdca7	0.000930297	0.000457485
Dnajc1	-0.0721281	-0.0347791
Commd3	0.0260527	-0.00548223
Tpd52l2	0.0199794	-0.0133802
Sp3	-0.0486303	-0.0444953
Gm11084	0.00666515	0.00327494
Rbm39	0.0716846	0.0288423
Phf20	0.0015254	-0.0290103
Scand1	0.0185553	-0.0167517
Pacsin3	0.00209753	-0.000199446
Bmi1	0.00166569	-0.00533079
Dnajc5	0.0156503	-0.0278541
Spag6	-0.0010983	-0.00113005
Carlr	0.00049932	-8.09738e-05
Frmd5	-0.0744778	-0.0205213
Ola1	-0.0563697	-0.0234396
Cnbd2	0.0131829	-0.00442335
Pip4k2a	-0.00308317	-0.013957
Sp9	0.00168162	-0.00241326
Cir1	0.00395022	-0.0144219
Sptan1	0.024981	-0.0310092
Arfgap2	0.0138955	0.000194296
Scrn3	0.00226452	-0.0023649
Armc3	-0.000497871	0.000673796
Uckl1	-0.00414202	-0.0257421
Msrb2	-0.00443818	-0.00352479
Dync2i2	0.0177541	-0.00411741
Ptf1a	0	0
Golm2	-0.0188451	-0.0180284
4921504E06Rik	-0.000365225	-0.000538711
Mageb3	0.000414606	0.000517601
Otud1	0.00329963	-0.000908122
Cstpp1	-0.0140397	-0.0388392
Set	0.0428507	-0.0244226
Zfp512b	0.0070613	-0.00643389
Lrp4	0.00141167	0.00119684
Pkn3	8.48656e-05	-6.57037e-05
Prpf6	-0.00346506	-0.0217497
Zdhhc12	0.00320578	0.00135389
Samd10	0.0167538	-0.00215496
Gm29797	-0.0009738	-0.00253588
Gpr155	-0.0155918	-0.0187826
Sox18	0.000639461	-0.000287637
Ctdspl2	-0.0441838	-0.0333875
Eif3j1	-0.00399315	-0.0173303
Zer1	0.016339	-0.0213665
Tcea2	0.00747584	-0.00568213
Spg11	-0.0116452	-0.0169107
Wipf1	-0.000455536	0.000505596
Patl2	-0.000194857	-0.000434405
Chrna1	0.000164397	-0.000261609
Epb41l1	-0.0211129	-0.0600044
B2m	0.0406112	0.00936627
Trim69	4.36899e-05	-7.57462e-05
Aar2	0.0119432	0.0015654
Terb2	-6.26821e-06	-0.000401419
Sord	-0.00105489	-0.00653236
Rgs19	0.00583864	-0.00280246
Lkaaear1	-5.83351e-06	-8.69373e-05
Duox2	0.000197386	-0.000123663
Duoxa2	-0.000104319	-7.98916e-05
Oprl1	0.0585983	-0.00385392
Duoxa1	0.000259901	4.95662e-05
Duox1	-0.000767795	-0.000908906
Etl4	-0.0862162	0.00400138
Shf	0.00460822	-0.00325857
Dlgap4	-0.000640124	-0.0280766
Myl9	-0.000282419	-0.00117065
Slc28a2	-6.8547e-05	0.000115074
Tgif2	0.000125583	0.00106497
Slc28a2b	-0.000214165	-0.000155169
Rab5if	0.0341062	-0.01335
Ckap5	-0.0347134	-0.018383
Sla2	9.27262e-05	-0.000315208
Chn1	-0.035613	-0.0355668
F2	4.54426e-05	0.000237594
Bloc1s6	0.00278652	-0.00494687
Zfp408	0.0129679	0.00117363
Sqor	0.00273389	-0.00060913
Ndrg3	0.00345892	-0.0454787
Myt1	-0.00882122	-0.0105846
Arhgap21	-0.0439644	-0.0260988
Enkur	0.00197472	-0.00276133
Dsn1	-0.000747924	-0.000195441
Pcmtd2	-0.0205286	-0.0301134
Soga1	-0.000972584	-0.0122723
Tldc2	-0.000485808	-0.000150556
Polr3k	0.00527439	-0.0121065
Thnsl1	0.00360556	-0.006124
Gm14496	0.00030223	-7.5956e-05
Arhgap1	0.00449753	-0.0101032
Gpr158	-0.110571	-0.0232244
Myo3a	-0.00148434	-0.00113681
Gad2	-0.059875	-0.0576106
Apbb1ip	-0.00419574	-0.00048364
Atg13	-0.00246251	-0.0150715
Harbi1	0.00268365	0.000580853
Samhd1	0.00296032	-0.00239448
Pdss1	-0.00976372	-0.0131145
Rbl1	-0.00247303	-0.00829653
Atf2	-0.0652496	-0.0347856
Mroh8	-0.00430094	-0.00862006
Atp5g3	0.0636223	-0.03367
Rpn2	0.0551989	-0.0142532
Ghrh	0.0171671	0.00737637
Manbal	0.0201058	0.00738676
Lnpk	-0.0420595	-0.00819635
Evx2	0	0
Hoxd13	6.31273e-05	0
Hoxd12	0	0
Ambra1	-0.0655221	-0.0387663
Hoxd11	0	0
Chrm4	-0.000358504	-5.89394e-05
Hoxd10	0	0
Hoxd9	0	4.71227e-05
Hoxd8	0	0
Hoxd3	0	0
Src	0.00478984	-0.00589855
Hoxd4	0	0
Gm28230	0	0
Blcap	0.0219747	-0.0214699
Hoxd1	-9.84985e-06	-3.22831e-05
Mtx2	-0.0409143	-0.040538
Nnat	0.152499	0.00382924
Mdk	0.00510831	-0.000870686
Sema6d	-0.032142	-0.00734848
Cstad	-0.00205068	-0.000905687
Ctnnbl1	0.000505507	-0.0143929
Vstm2l	0.0847969	-0.00638664
Slc24a5	0.0405798	-0.0109567
Tti1	0.00216345	-0.00259312
Hnrnpa3	0.0230309	-0.0274953
Nfe2l2	0.0020751	0.000740988
1700001O22Rik	0.000370834	-0.0015452
Rprd1b	-0.0100888	-0.0110426
Ntmt1	0.0103762	-0.00183238
Tgm2	0.00121142	0.000117249
Asb6	0.00582819	-0.00168015
Prrx2	-0.000386443	-0.000295805
Agps	-0.0486563	-0.0244234
Ttc30b	0.00206022	-0.00245055
Ptges	0.0008964	-0.000858152
Ttc30a2	-0.000230273	-0.00027505
Ttc30a1	0.00143687	-0.000900009
D630003M21Rik	0.000559234	0.000998295
Tor1b	0.0130768	-0.00325942
Pde11a	-0.0171835	-0.00144769
Cyct	0.000445559	-0.00012436
Tor1a	0.0177079	0.000796393
Rbm45	-0.00489157	-0.00962536
BC005624	0.0379809	0.0122124
Dgkz	0.0110135	-0.0143836
Abi1	-0.0591464	-0.0400623
Bpi	-9.34141e-05	-0.000119218
Myef2	-0.0372667	-0.0155956
Ctxn2	0.0164625	-0.0172152
Lbp	-1.61906e-05	-0.000903095
Creb3l1	-0.000481508	-0.000874822
Osbpl6	-0.043283	-0.0207567
Prkra	-0.00140679	-0.0119792
Pjvk	0.000282135	-5.08021e-05
Fkbp7	0.00772076	0.00226256
Plekha3	-0.00283964	-0.00527175
Usp20	0.010995	-0.00544332
Slc12a1	-0.00681538	-0.000392362
Dut	0.0084615	-0.00700499
Fbn1	-0.039389	-0.00898911
Cep152	0.00164369	-0.00607674
Fam83d	-0.00107892	-0.00125198
Shc4	0.00258965	-0.000416022
Eid1	0.0787241	-0.00829473
Acbd5	-0.0217025	-0.0309195
Phf21a	-0.0342771	-0.0382789
Mastl	0.000906609	-0.000448935
Secisbp2l	0.0124445	-0.0150852
Yme1l1	-0.0249166	-0.0352076
Dhx35	-0.000900656	-0.011069
Potegl	-0.0042995	-0.00120785
Nxph2	-0.0039284	-0.0010119
Gm826	-0.000366935	-0.000512694
Mafb	0.00119608	-0.000134305
Spopl	-0.0726376	-0.0297245
Top1	-0.0241079	-0.0464019
Cops2	-0.017489	-0.0332107
Hnmt	0.00234929	-0.00789589
Tbpl2	3.50112e-05	-5.84988e-05
Galk2	-0.0101658	-0.0120325
Plcg1	0.000967488	-0.0188836
Zhx3	-0.0374143	-0.0388251
Fam227b	0.00599575	0.00436503
Large2	0.000935801	8.55657e-05
Fgf7	-0.000235414	-0.000317313
Il1rn	-2.24053e-05	-2.24053e-05
Dtwd1	0.000598758	-0.00834068
Gm17555	-2.90986e-06	-3.35591e-05
Pex16	0.00696186	-0.00336013
1700029I15Rik	0.000431037	-0.00153293
Lpin3	4.67972e-05	-2.33809e-06
Emilin3	1.84913e-05	-9.60142e-06
Psd4	0.000263848	4.67433e-05
Mapk8ip1	0.038428	-0.0106182
Chd6	0.00370598	-0.0149993
Atp8b4	-9.63721e-05	-0.000576336
Pax8	-0.00020187	-3.02267e-05
Fnbp1	-0.0112732	-0.0290913
Slc27a2	0.00903429	0.000299349
Cry2	0.00804882	-0.0146061
Slc35c1	0.00251139	-0.00185702
Hdc	0.00071631	0.00150317
Chst1	0.0419109	-0.0144929
Syt13	0.0694676	0.00367782
Gpr107	0.00359857	-0.00555271
Prdm11	-0.00146865	0.00113622
Ncs1	0.00607121	-0.0185763
Ptprt	-0.0806967	-0.0104715
Trp53i11	0.0227197	-0.00156249
Srsf6	-0.00977048	-0.0350018
Hmcn2	-0.00189645	0.000604063
Tspan18	0.00611469	-0.00315655
L3mbtl1	-0.00634631	-0.0019985
Ass1	0.0165027	-0.0120491
Ttn	-0.00674837	0.00140036
Gabpb1	-0.0409066	-0.0298161
Sgk2	-0.000134843	9.39139e-05
Ift52	0.0139684	-0.0133723
Fubp3	-0.00525317	-0.0230904
Prdm12	0.00047166	0.00039001
Mybl2	-0.00143595	-0.0015914
Gtsf1l	-8.58194e-05	-8.58194e-05
Ccdc141	0.0186578	0.00509523
Tox2	-0.009543	-0.0203097
Exosc2	0.00366202	-0.00527687
Jph2	-2.80351e-05	-0.000263476
Oser1	0.00283021	-0.00568042
Usp8	-0.00208732	-0.0164086
Sestd1	-0.0206929	-0.015807
Cd82	0.00197733	0.000424377
Gdap1l1	0.0163031	-0.00676537
Fitm2	0.0151328	-0.00221808
Usp50	0.0477887	0.00727776
R3hdml	0.000189692	-2.4175e-05
Abl1	-0.0377422	-0.0271129
Gm56303	0	0
Qrfp	0.00203343	0.00219408
Zfp385b	-0.0709845	-0.0305458
Fibcd1	0.00233883	-0.000818389
Hnf4a	0.000218654	8.75525e-05
Cacna1b	-0.0218641	-0.0124761
Ttpal	0.0137456	-0.00708497
Lamc3	0.00302929	0.000117881
Serinc3	0.0460845	-0.0169916
Aif1l	0.000411069	-0.000578154
Pkig	-0.00155687	-0.00432035
Ada	0.000114303	-0.000630249
Trpm7	-0.0209877	-0.0308506
Ccn5	-6.46638e-05	-0.000185216
Kcnk15	0.00029804	0.000248902
Rims4	-0.00141069	-0.0149321
Nup214	-0.00228894	-0.0155541
Ywhab	0.097411	-0.0198726
Sppl2a	-0.0200567	-0.0181943
Pabpc1l	0.000566313	0.000449455
Fam78a	0.000296712	-8.79737e-05
Plpp7	0.0104653	-0.00542304
Tomm34	0.00148174	-0.0145339
Ube2e3	-0.00908092	-0.0248898
Stk4	0.00511442	-0.0123353
Kcns1	0.000688909	0.000303594
Wfdc5	-0.000108713	-0.000108713
Wfdc12	8.98064e-05	-4.80428e-05
Ap4e1	-0.0252505	-0.0114893
Wfdc15a	0	0
Wfdc15b	0	0.000156123
Semg1	0	0
Hsd17b12	0.0143491	0.0170206
Svs3b	3.58012e-05	0
Svs4	0	0
Svs3a	0	0
Itga4	-0.00150082	-0.003152
Svs6	0	0
Svs5	0	0
Blvra	0.00583286	-0.00153695
Slpi	-0.000369252	-0.000484334
Cerkl	0.00208968	0.000257675
Neurod1	0.00710721	-0.00308459
Ncaph	-0.000257464	-0.000114688
Itpripl1	0.000133778	0.000202413
Ttc17	0.0058679	-0.0139582
1810024B03Rik	0.000618801	0.00142166
Matn4	0.000822932	0.00203777
Api5	0.011952	-0.022341
Rbpjl	-0.000462579	-0.000482352
Sdc4	0.0114879	0.000889301
Lrrc4c	-0.183099	-0.0225499
Snrnp200	0.000818193	-0.00975542
Sys1	0.0448196	0.00657871
Gm20458	-0.00348475	-0.00400725
Trp53tg5	4.4672e-05	0.000166164
Ciao1	0.0141983	-0.00702418
Tmem127	0.0209136	-0.000640541
Itprid2	0.0137279	0.00178457
Dbndd2	0.00538556	-0.011136
Ppp1r1c	0.000747197	0.000100211
Stard7	-0.000240743	-0.0180284
Prrc2b	0.00531489	-0.0408207
Dusp2	-0.000160488	-0.000931739
Pigt	0.0413035	-0.0054276
Iftap	-0.00837664	-0.0119641
Rag2	-0.000384457	-0.000176197
Rag1	-0.000126593	-8.42493e-05
Wfdc2	-0.0003388	-0.000144151
Spint3	-2.1027e-05	-0.000103911
Traf6	0.0283348	0.00995603
Wfdc6a	-2.61745e-05	-2.61745e-05
Eppin	0.00019858	0.000107226
Wfdc8	0.000226922	-0.000606281
Astl	1.42076e-05	-1.05228e-05
Wfdc6b	0	3.09209e-05
Adra2b	0.00206723	0.00045067
Wfdc16	-9.66413e-05	-0.000102232
Wfdc9	0.000266217	6.68308e-05
Wfdc10	0.000873429	-2.03337e-05
Wfdc11	0.000261623	5.63441e-05
Wfdc13	0	0
Spint4	-0.000130667	-0.000112542
Spint5	0	0
Pomt1	0.0219073	-0.000720099
Gpat2	0.000977144	-0.000288159
Wfdc3	-0.000262107	-0.000353721
Fahd2a	0.00423919	-0.000232998
Uck1	0.00698002	-0.00313032
Prr5l	0.00180513	-0.00439004
Dnttip1	0.0185661	-0.00693592
Commd9	0.00434272	0.000616174
Ube2c	0.000520922	0.000144327
Ehmt1	-0.0383791	-0.0331685
Kcnip3	-0.0118718	-0.0185395
Tnnc2	2.45774e-05	1.335e-05
Ldlrad3	-0.00419147	-0.001917
Snx21	0.035793	0.000785142
[truncated: 20,546 more rows]

## Sheet: EDF5g
cell_id	UMAP_1	UMAP_2	cell_type	augur_score
AAACAGCCAACTAGAA_1	8.9081	0.982341	C66-48: Meis2.GABA-5	0.533741
AAACAGCCACCGGCTA_2	8.73176	1.4481	C66-34: Il1rapl2.GABA-1	0.564274
AAACAGCCACCTGCTC	9.46015	-2.18457	C66-39: Lhx6.GABA-1	0.557041
AAACAGCCAGTAATAG	13.7665	4.88226	C66-50: Chat.GABA-7	0.481553
AAACATGCACAATTAC_1	11.1591	4.76598	C66-35: Lef1.GABA-1	0.595113
AAACATGCACAGCCTG	10.9247	0.198828	C66-28: Mixed.GABA-2	0.545454
AAACATGCAGTAAAGC	13.0629	-1.88305	C66-28: Mixed.GABA-2	0.545454
AAACATGCATAATCAC	7.69929	-2.29532	C66-43: Nts.GABA-1	0.562914
AAACCAACAACAACAA	15.4052	-4.20315	C66-12: Gpr149.GLU-3	0.564467
AAACCAACAACACTTG	12.2813	7.21461	C66-18: Rfx4.GLU-4	0.519252
AAACCAACACTCGCTC	10.1696	1.38441	C66-28: Mixed.GABA-2	0.545454
AAACCGAAGAAAGCAT	6.76792	-3.70455	C66-43: Nts.GABA-1	0.562914
AAACCGAAGCAATAGG	6.91127	-1.26709	C66-36: Hmcn1.GABA-1	0.56873
AAACCGAAGCGGGCAA	14.8106	-1.3936	C66-2: Irx5.GLU-2	0.561587
AAACCGAAGGATTTGC	9.78136	1.83978	C66-42: Lhx8.GABA-1	0.586429
AAACCGAAGGTATTGC	9.98375	-0.583237	C66-28: Mixed.GABA-2	0.545454
AAACCGAAGGTTAGAG_1	12.0813	-10.5163	C66-25: Foxb1.GLU-8	0.551825
AAACCGAAGTAGCGGG	8.15444	2.41204	C66-34: Il1rapl2.GABA-1	0.564274
AAACCGAAGTGTGATC	11.8589	-2.06455	C66-16: Mixed.GLU-4	0.555193
AAACCGCGTAAGCACC	12.981	1.71322	C66-28: Mixed.GABA-2	0.545454
AAACCGCGTCACAGCG	12.553	-5.58508	C66-3: Nxph4.GLU-2	0.581145
AAACCGCGTGTGCACG	11.2059	0.98081	C66-28: Mixed.GABA-2	0.545454
AAACCGCGTTAGTGAT	9.02481	-0.280454	C66-39: Lhx6.GABA-1	0.557041
AAACCGCGTTCACCCA	12.3077	7.3261	C66-18: Rfx4.GLU-4	0.519252
AAACCGGCAGTTTACG	15.8567	-5.05338	C66-12: Gpr149.GLU-3	0.564467
AAACGCGCAAGTTATC	10.4163	3.57588	C66-42: Lhx8.GABA-1	0.586429
AAACGCGCACCTGCCT	11.725	-1.96181	C66-3: Nxph4.GLU-2	0.581145
AAACGCGCAGTTATCG	8.67491	-2.42887	C66-43: Nts.GABA-1	0.562914
AAACGCGCATAATGTC	12.0109	-1.11943	C66-28: Mixed.GABA-2	0.545454
AAACGCGCATTGTCCT	0.982614	-7.558	C66-48: Meis2.GABA-5	0.533741
AAACGGATCAATTGGC	11.8336	-0.88049	C66-28: Mixed.GABA-2	0.545454
AAACGGATCAGAAACG	14.5314	-3.65169	C66-8: Lmx1a.GLU-2	0.540068
AAACGGATCCATAATG	9.28681	0.579212	C66-39: Lhx6.GABA-1	0.557041
AAACGGATCCTAGTCC	15.7195	-3.4053	C66-12: Gpr149.GLU-3	0.564467
AAACGGATCCTCATCA_1	8.32368	-10.1654	C66-25: Foxb1.GLU-8	0.551825
AAACGGATCCTGGTGA	17.4426	-4.30649	C66-13: Vcan.GLU-3	0.537506
AAACGTACAAATACCT	10.4696	-0.249718	C66-28: Mixed.GABA-2	0.545454
AAACGTACAGGCATGA	4.46253	-5.32416	C66-29: Vipr2.GABA-2	0.558832
AAACGTACAGGCGAGT	6.76499	-2.1932	C66-49: Satb2.GABA-6	0.574161
AAACGTACAGGCGATA	9.75563	2.23516	C66-28: Mixed.GABA-2	0.545454
AAACGTACATAGGCGA	1.04192	-3.53829	C66-48: Meis2.GABA-5	0.533741
AAACGTACATCAGCAC	15.3821	-1.76706	C66-2: Irx5.GLU-2	0.561587
AAAGCAAGTATTCGCT	12.4374	-4.00527	C66-25: Foxb1.GLU-8	0.551825
AAAGCAAGTCCTAGTT	8.2271	1.01592	C66-34: Il1rapl2.GABA-1	0.564274
AAAGCAAGTTGGGTTA	16.7173	-4.45903	C66-12: Gpr149.GLU-3	0.564467
AAAGCAAGTTTCGCCA	8.34402	0.529813	C66-39: Lhx6.GABA-1	0.557041
AAAGCAAGTTTGTGGA	11.5099	-10.6444	C66-25: Foxb1.GLU-8	0.551825
AAAGCACCAAGCGAGC	11.3735	-3.34314	C66-16: Mixed.GLU-4	0.555193
AAAGCACCAGGCATCT	13.0742	-1.09934	C66-28: Mixed.GABA-2	0.545454
AAAGCACCAGTCTATG	0.458389	-4.83413	C66-48: Meis2.GABA-5	0.533741
AAAGCACCAGTTTGTG	16.3234	-6.54985	C66-12: Gpr149.GLU-3	0.564467
AAAGCACCATAAGTTC	15.382	-1.68179	C66-2: Irx5.GLU-2	0.561587
AAAGCACCATCAGTAT_1	1.01332	-3.54276	C66-48: Meis2.GABA-5	0.533741
AAAGCACCATTCCTGT	0.35396	-6.20897	C66-48: Meis2.GABA-5	0.533741
AAAGCCCGTAGGATTT	4.50775	-5.22016	C66-29: Vipr2.GABA-2	0.558832
AAAGCCCGTCGACTAA	12.6114	-0.0094755	C66-28: Mixed.GABA-2	0.545454
AAAGCCCGTGGGAACA	5.85218	-2.56135	C66-30: Onecut2.GABA-2	0.596701
AAAGCCCGTGTTTGTC	9.20852	-1.73081	C66-30: Onecut2.GABA-2	0.596701
AAAGCCGCAACTAGAA	5.31337	-2.71864	C66-30: Onecut2.GABA-2	0.596701
AAAGCCGCAAGGTAAC	10.7647	-3.21331	C66-28: Mixed.GABA-2	0.545454
AAAGCCGCAATCATGT	18.7343	6.57191	C66-22: Caprin2.GLU-6	0.545862
AAAGCCGCACATTGCA_1	11.5456	3.31267	C66-42: Lhx8.GABA-1	0.586429
AAAGCCGCACCACAAC	10.7709	0.65852	C66-28: Mixed.GABA-2	0.545454
AAAGCCGCACGTTACA_1	20.2554	-8.76319	C66-1: GLU-1	0.537834
AAAGCCGCAGGCTAGA	0.49859	-4.77899	C66-48: Meis2.GABA-5	0.533741
AAAGCCGCAGTTGCGT	13.675	-2.07975	C66-28: Mixed.GABA-2	0.545454
AAAGCGGGTGATTTGG	1.03013	-3.99742	C66-48: Meis2.GABA-5	0.533741
AAAGCGGGTGTGAGGA	10.5262	0.957013	C66-28: Mixed.GABA-2	0.545454
AAAGCGGGTTACATCC	11.1271	0.643537	C66-35: Lef1.GABA-1	0.595113
AAAGCGGGTTTGAGCA	18.3671	3.05386	C66-46: Agrp.GABA-4	0.590306
AAAGCTTGTCGACTCC	9.20387	-7.1163	C66-7: Foxb1.GLU-2	0.547744
AAAGGACGTAGCCTCC	11.5595	0.52507	C66-28: Mixed.GABA-2	0.545454
AAAGGACGTAGTTGGC	10.4561	1.94541	C66-30: Onecut2.GABA-2	0.596701
AAAGGACGTCGACTCC	16.9621	-2.71757	C66-12: Gpr149.GLU-3	0.564467
AAAGGACGTGTTTCAC	1.28114	-3.69003	C66-48: Meis2.GABA-5	0.533741
AAAGGACGTTAGCTGA	8.75167	1.94842	C66-34: Il1rapl2.GABA-1	0.564274
AAAGGACGTTCACCAT	17.731	-3.24293	C66-12: Gpr149.GLU-3	0.564467
AAAGGACGTTGCATCT	20.2984	-6.15976	C66-1: GLU-1	0.537834
AAAGGACGTTGGCGTG_1	21.1626	-8.42496	C66-1: GLU-1	0.537834
AAAGGAGCAAACCTTG	8.01175	1.26628	C66-34: Il1rapl2.GABA-1	0.564274
AAAGGAGCAAAGCGCA	12.6305	-1.04093	C66-28: Mixed.GABA-2	0.545454
AAAGGAGCAAAGCGGC	12.3938	4.38017	C66-34: Il1rapl2.GABA-1	0.564274
AAAGGAGCAACCCTAA_1	15.2756	-3.29238	C66-12: Gpr149.GLU-3	0.564467
AAAGGAGCACCGGCTA	7.35941	-0.713037	C66-36: Hmcn1.GABA-1	0.56873
AAAGGAGCACTAAGTT	7.8874	-0.801575	C66-36: Hmcn1.GABA-1	0.56873
AAAGGAGCAGCTTAGC	17.8791	-2.99145	C66-12: Gpr149.GLU-3	0.564467
AAAGGAGCAGGTTCAC_1	9.79464	4.08186	C66-28: Mixed.GABA-2	0.545454
AAAGGAGCATAATTGC	8.01964	-3.60689	C66-39: Lhx6.GABA-1	0.557041
AAAGGAGCATGCAACC	11.1941	5.6849	C66-35: Lef1.GABA-1	0.595113
AAAGGAGCATGTCAGC	9.22809	-1.12311	C66-19: Pomc.GLU-5	0.560726
AAAGGCTCAACTAGCC	15.8701	-4.7288	C66-12: Gpr149.GLU-3	0.564467
AAAGGCTCACAATACT	14.2784	-4.93138	C66-8: Lmx1a.GLU-2	0.540068
AAAGGCTCACAATGTT	16.6021	-4.83434	C66-12: Gpr149.GLU-3	0.564467
AAAGGCTCAGCTTACA_1	14.0023	1.57326	C66-4: Trh.GLU-2	0.588866
AAAGGCTCATTGTCAG	6.95168	3.68967	C66-48: Meis2.GABA-5	0.533741
AAAGGTTAGCAGCTAT	9.59572	-0.591165	C66-39: Lhx6.GABA-1	0.557041
AAAGGTTAGGGCTTAT	1.14492	-4.70214	C66-48: Meis2.GABA-5	0.533741
AAAGGTTAGTTCCCGT	8.8156	-0.90996	C66-30: Onecut2.GABA-2	0.596701
AAATCCGGTAGACAAA	7.66792	-1.78951	C66-36: Hmcn1.GABA-1	0.56873
AAATCCGGTAGTTGGC	1.62369	-4.18188	C66-48: Meis2.GABA-5	0.533741
AAATCCGGTCTAGCTT	5.73696	-5.42263	C66-29: Vipr2.GABA-2	0.558832
AAATCCGGTGACCTGG	5.16063	4.32158	C66-4: Trh.GLU-2	0.588866
AAATCCGGTGGTTAGC	17.3157	-2.57191	C66-12: Gpr149.GLU-3	0.564467
AAATCCGGTTAGGATT_1	9.8631	-12.5219	C66-25: Foxb1.GLU-8	0.551825
AAATCCGGTTAGTACG	11.957	1.84182	C66-28: Mixed.GABA-2	0.545454
AAATGCCTCAAGCCTG	12.597	6.18528	C66-44: Nkx2-4.GABA-3	0.548016
AAATGCCTCCAACTGG	9.2236	0.535303	C66-28: Mixed.GABA-2	0.545454
AAATGCCTCTTAAGTG	11.5785	-0.657733	C66-28: Mixed.GABA-2	0.545454
AAATGCCTCTTAGGGT	4.47199	-2.6777	C66-34: Il1rapl2.GABA-1	0.564274
AAATGCCTCTTGATGA	15.9061	-4.20102	C66-12: Gpr149.GLU-3	0.564467
AAATGGCCAACCCTAA	10.0848	-5.45087	C66-7: Foxb1.GLU-2	0.547744
AAATGGCCAAGGGTTG	17.9134	6.70908	C66-22: Caprin2.GLU-6	0.545862
AAATGGCCAATTATGC	19.5874	-8.62108	C66-1: GLU-1	0.537834
AAATGGCCACTGACCG	9.86628	-0.716752	C66-39: Lhx6.GABA-1	0.557041
AAATGGCCAGCAAGAT	10.8442	4.46673	C66-44: Nkx2-4.GABA-3	0.548016
AAATGGCCAGTTTGTG	3.39567	-0.201709	C66-19: Pomc.GLU-5	0.560726
AAATGGCCATGCTCCC	10.5345	-4.20587	C66-28: Mixed.GABA-2	0.545454
AAATGGCCATTTAAGC	3.57051	-1.69249	C66-20: Tac2.GLU-5	0.560805
AACAAAGGTCAGTAAT	13.1005	0.188812	C66-4: Trh.GLU-2	0.588866
AACAAAGGTCCCGAAG	21.3612	-8.40357	C66-1: GLU-1	0.537834
AACAAAGGTCCTTCTC	13.804	1.2918	C66-4: Trh.GLU-2	0.588866
AACAAAGGTCCTTTAA	13.1006	0.354438	C66-6: Samd3.GLU-2	0.597166
AACAAAGGTGAGGTAG	10.4994	0.407038	C66-28: Mixed.GABA-2	0.545454
AACAAAGGTGATCATG_1	16.17	-2.88921	C66-12: Gpr149.GLU-3	0.564467
AACAAAGGTGATGAAA_1	18.666	6.32348	C66-22: Caprin2.GLU-6	0.545862
AACAAAGGTGCAATGC	0.836402	-7.44694	C66-48: Meis2.GABA-5	0.533741
AACAAAGGTGCTCCGT_1	14.9112	-0.762713	C66-6: Samd3.GLU-2	0.597166
AACAAAGGTTGGTGAC	10.4841	1.17264	C66-28: Mixed.GABA-2	0.545454
AACAAAGGTTTACTTG	6.82373	-3.72613	C66-43: Nts.GABA-1	0.562914
AACAAAGGTTTGTCTA	1.05326	-3.63805	C66-48: Meis2.GABA-5	0.533741
AACAAGCCAAATTGCT	6.86025	-1.74841	C66-36: Hmcn1.GABA-1	0.56873
AACAAGCCAAGGACCA	11.2982	-1.42281	C66-28: Mixed.GABA-2.chow	0.528923
AACAAGCCAAGGTAAC	8.69294	0.382022	C66-48: Meis2.GABA-5	0.533741
AACAAGCCACCACAAC	10.8028	2.01439	C66-42: Lhx8.GABA-1	0.586429
AACAAGCCACCCACAG	19.4328	-8.41509	C66-1: GLU-1	0.537834
AACAAGCCAGAGAGCC	5.02265	0.716367	C66-38: Ppp1r17.GABA-1	0.544116
AACAAGCCATTGACAT	13.3007	-0.0361365	C66-4: Trh.GLU-2	0.588866
AACAGATAGCAACATC_1	10.283	-2.29282	C66-43: Nts.GABA-1	0.562914
AACAGATAGCAGGTGG	8.9667	-5.22268	C66-16: Mixed.GLU-4	0.555193
AACAGATAGCGATACT	9.86296	-4.62697	C66-16: Mixed.GLU-4	0.555193
AACAGATAGGCGCTAC	14.7367	-3.1206	C66-8: Lmx1a.GLU-2	0.540068
AACAGATAGGCTGTCA	13.147	-11.009	C66-25: Foxb1.GLU-8	0.551825
AACAGATAGGTCATTA	12.9929	5.51957	C66-44: Nkx2-4.GABA-3	0.548016
AACAGATAGGTTACGT	0.454667	-5.06974	C66-48: Meis2.GABA-5	0.533741
AACAGATAGTATCGCG	1.9152	-5.45611	C66-48: Meis2.GABA-5	0.533741
AACAGCAAGATGGACA	6.82397	0.639988	C66-49: Satb2.GABA-6	0.574161
AACAGCAAGCACGTTG	12.9916	-5.34798	C66-8: Lmx1a.GLU-2	0.540068
AACAGCAAGGCCCAGT	11.0982	-7.91542	C66-46: Agrp.GABA-4	0.590306
AACAGCAAGGGACTAA	12.0452	3.86631	C66-44: Nkx2-4.GABA-3	0.548016
AACAGCAAGGTGTCCA_1	7.61357	-3.14064	C66-43: Nts.GABA-1	0.562914
AACAGCAAGTTGTCTT	13.7529	0.370005	C66-4: Trh.GLU-2	0.588866
AACAGGATCAATACGC	9.38654	-6.76254	C66-7: Foxb1.GLU-2	0.547744
AACAGGATCAGCAAGA	15.8577	0.40465	C66-4: Trh.GLU-2	0.588866
AACAGGATCCTCCCTC	4.31256	0.930128	C66-38: Ppp1r17.GABA-1	0.544116
AACAGGATCGAAGTGA	8.56686	-3.14672	C66-43: Nts.GABA-1	0.562914
AACAGGATCGCCTAAG	13.052	1.22619	C66-3: Nxph4.GLU-2	0.581145
AACAGGATCGCTAGCA_1	20.7563	-6.73347	C66-1: GLU-1	0.537834
AACAGGATCTGTAAGC	10.271	-1.09018	C66-39: Lhx6.GABA-1	0.557041
AACATAGCAAAGCTCC	18.1987	-3.29234	C66-12: Gpr149.GLU-3	0.564467
AACATAGCACCATATG	10.9669	1.9188	C66-30: Onecut2.GABA-2	0.596701
AACATAGCAGGCCATT	17.7607	6.96809	C66-22: Caprin2.GLU-6	0.545862
AACATAGCAGTTATGT	13.3934	-3.91286	C66-8: Lmx1a.GLU-2	0.540068
AACATCATCAATTACG	0.164499	-6.08204	C66-48: Meis2.GABA-5	0.533741
AACATCATCATAACTG	12.6968	-0.681448	C66-28: Mixed.GABA-2	0.545454
AACATCATCATTACTC	1.39824	-3.79912	C66-48: Meis2.GABA-5	0.533741
AACATCATCGAGCTAT_1	10.3095	0.0444594	C66-28: Mixed.GABA-2	0.545454
AACATCATCGTACCGA	10.8131	3.45239	C66-42: Lhx8.GABA-1	0.586429
AACATCATCTAACTGA	10.8947	0.0417978	C66-28: Mixed.GABA-2	0.545454
AACATCATCTGCAAAC_1	1.18642	-3.77904	C66-48: Meis2.GABA-5	0.533741
AACATTGTCATGCAAC	7.83543	-2.21086	C66-36: Hmcn1.GABA-1	0.56873
AACATTGTCCGGCTAA	6.11729	-3.22759	C66-36: Hmcn1.GABA-1	0.56873
AACATTGTCGCTTGCT	7.73881	0.747308	C66-34: Il1rapl2.GABA-1	0.564274
AACCCGCAGAGGGACT	6.85974	3.67948	C66-48: Meis2.GABA-5	0.533741
AACCCGCAGCAAGACA_1	9.48095	-0.702312	C66-48: Meis2.GABA-5	0.533741
AACCCGCAGGAACCAA	8.64771	0.920905	C66-48: Meis2.GABA-5	0.533741
AACCCGCAGGCCGGAA	10.3333	-12.4514	C66-25: Foxb1.GLU-8	0.551825
AACCCGCAGTATGTGC	5.58309	-2.72841	C66-30: Onecut2.GABA-2	0.596701
AACCCGCAGTCTTGAA	13.1668	-0.252237	C66-4: Trh.GLU-2	0.588866
AACCGCTCAATATGGA	3.53063	1.07651	C66-38: Ppp1r17.GABA-1	0.544116
AACCGCTCAGTTTGTG	8.06259	3.4286	C66-42: Lhx8.GABA-1	0.586429
AACCGCTCATAGACTT	11.0476	-3.58787	C66-28: Mixed.GABA-2	0.545454
AACCGGCTCAGGCTAT	9.52927	3.7133	C66-28: Mixed.GABA-2	0.545454
AACCGGCTCATAGCCG	21.7513	-9.82697	C66-1: GLU-1	0.537834
AACCGGCTCCCTGGAA	17.8087	0.907887	C66-26: Prkch.GLU-8	0.508027
AACCGGCTCTCAATAG	0.695815	-5.13742	C66-48: Meis2.GABA-5	0.533741
AACCGGCTCTCGCCCA	15.2998	-1.7194	C66-2: Irx5.GLU-2	0.561587
AACCTAATCACAGGAA	10.8227	2.84008	C66-42: Lhx8.GABA-1	0.586429
AACCTAATCACTCAAA	6.45933	-0.366548	C66-28: Mixed.GABA-2.chow	0.528923
AACCTAATCCCTGATC_1	9.45005	2.14169	C66-34: Il1rapl2.GABA-1	0.564274
AACCTAATCCTAAATG	8.45517	-5.4363	C66-16: Mixed.GLU-4	0.555193
AACCTAATCGGGATTT	4.52689	-4.43122	C66-29: Vipr2.GABA-2	0.558832
AACCTCACAACTAGAA	1.05454	-3.41847	C66-48: Meis2.GABA-5	0.533741
AACCTCACAAGGTGGC	12.8142	5.1642	C66-44: Nkx2-4.GABA-3	0.548016
AACCTCACACGTAATT	17.3978	-2.74805	C66-12: Gpr149.GLU-3	0.564467
AACCTCACAGGCAAGC_1	5.39311	-2.51823	C66-30: Onecut2.GABA-2	0.596701
AACCTCACAGTAAGTA	10.0593	-4.28774	C66-16: Mixed.GLU-4	0.555193
AACCTCCTCACAGCCA	12.4556	-7.27928	C66-3: Nxph4.GLU-2	0.581145
AACCTCCTCCAGGTCA	12.6594	-1.39204	C66-28: Mixed.GABA-2	0.545454
AACCTCCTCGAGGAGT	20.8636	-9.42993	C66-1: GLU-1	0.537834
AACCTCCTCTTGCAGG	6.26086	-1.22	C66-36: Hmcn1.GABA-1	0.56873
AACCTTAAGCATGCAT	10.1531	2.69332	C66-37: Crh.GABA-1	0.545204
AACCTTAAGCATGTCG	9.85597	-8.71121	C66-34: Il1rapl2.GABA-1	0.564274
AACCTTAAGCCGCAGT	10.6274	-0.986663	C66-49: Satb2.GABA-6	0.574161
AACCTTAAGCGGATTT	11.739	0.82502	C66-42: Lhx8.GABA-1	0.586429
AACCTTAAGGTTTACA	10.1477	-3.02873	C66-28: Mixed.GABA-2	0.545454
AACCTTAAGTAACCCG	11.5593	-3.49946	C66-3: Nxph4.GLU-2	0.581145
AACCTTAAGTATGTGC	10.6754	-2.73901	C66-28: Mixed.GABA-2	0.545454
AACCTTGCACTTAACG	7.24862	-0.35747	C66-28: Mixed.GABA-2.chow	0.528923
AACCTTGCATCTAGCA	12.2806	2.53362	C66-35: Lef1.GABA-1	0.595113
AACCTTGCATGTTTGG	13.6905	3.63876	C66-34: Il1rapl2.GABA-1	0.564274
AACGACAAGCCTGGTA_2	16.1066	-4.63957	C66-12: Gpr149.GLU-3	0.564467
AACGACAAGCCTGTTC	12.5203	-4.07158	C66-25: Foxb1.GLU-8	0.551825
AACGACAAGCTTAGTA	0.780519	-7.6776	C66-48: Meis2.GABA-5	0.533741
AACGACAAGGCGCACT	11.0137	3.01141	C66-42: Lhx8.GABA-1	0.586429
AACGACAAGTTAGCTA	16.3671	-4.41757	C66-12: Gpr149.GLU-3	0.564467
AACGCCCAGCCTCTCG	18.0034	-3.06879	C66-12: Gpr149.GLU-3	0.564467
AACGCTAGTCCTCCAA	0.980002	-3.78416	C66-48: Meis2.GABA-5	0.533741
AACGCTAGTGAGGTGA_1	14.7948	-0.651352	C66-6: Samd3.GLU-2	0.597166
AACGCTAGTGTCCAGG	20.5087	-8.30767	C66-1: GLU-1	0.537834
AACGCTAGTTAAGTGT_1	13.4409	1.77608	C66-3: Nxph4.GLU-2	0.581145
AACGCTAGTTCACCCA	9.4643	2.69738	C66-19: Pomc.GLU-5	0.560726
AACGCTAGTTGACTTC	12.3191	-2.39807	C66-28: Mixed.GABA-2	0.545454
AACGGTAAGCCATCAG	10.0039	0.204807	C66-28: Mixed.GABA-2	0.545454
AACGGTAAGCGAGTAA	14.832	-6.45534	C66-12: Gpr149.GLU-3	0.564467
AACGGTAAGCGCAATT	0.901876	-4.70503	C66-48: Meis2.GABA-5	0.533741
AACGGTAAGGACCTGC	11.6943	1.51466	C66-28: Mixed.GABA-2	0.545454
AACTACTCACCGGCTA	3.64802	0.828512	C66-38: Ppp1r17.GABA-1	0.544116
AACTACTCACCTAAGC	8.88712	-2.99882	C66-43: Nts.GABA-1	0.562914
AACTACTCAGCATGAG	10.6848	-4.48508	C66-28: Mixed.GABA-2	0.545454
AACTACTCATAGACCC	17.749	0.821324	C66-26: Prkch.GLU-8	0.508027
AACTACTCATCGCTCC	14.5298	2.44938	C66-4: Trh.GLU-2	0.588866
AACTAGCTCCGCCTAT	11.4148	-3.91838	C66-16: Mixed.GLU-4	0.555193
AACTAGCTCGCTATAA	9.98028	1.50643	C66-37: Crh.GABA-1	0.545204
AACTAGTGTATTGTGG	14.6954	1.13933	C66-4: Trh.GLU-2	0.588866
AACTAGTGTCGCAAAC	12.6967	-1.41722	C66-28: Mixed.GABA-2	0.545454
AACTAGTGTTACGCAA	13.3442	0.555791	C66-4: Trh.GLU-2	0.588866
AACTAGTGTTCTTTAG	6.59789	-3.01883	C66-49: Satb2.GABA-6	0.574161
AACTCACAGCAAGGGT_1	11.5305	-10.2879	C66-25: Foxb1.GLU-8	0.551825
AACTCACAGGATTGCT	15.9629	-6.07758	C66-12: Gpr149.GLU-3	0.564467
AACTCACAGTAGAGGC	6.46929	3.54266	C66-48: Meis2.GABA-5	0.533741
AACTCACAGTCTCACC	13.3293	-0.910127	C66-4: Trh.GLU-2	0.588866
AACTCACAGTGAAGTG	3.53632	-1.71572	C66-20: Tac2.GLU-5	0.560805
AACTGTTCAAACAACA	1.4927	-5.43317	C66-48: Meis2.GABA-5	0.533741
AACTGTTCAGCTACGT	16.239	-5.57241	C66-12: Gpr149.GLU-3	0.564467
AACTGTTCAGGCATCT	12.0582	-0.1654	C66-28: Mixed.GABA-2	0.545454
AACTGTTCAGTTATGT	2.62736	-6.46314	C66-48: Meis2.GABA-5	0.533741
AACTGTTCATTAGGTT	11.902	2.29642	C66-35: Lef1.GABA-1	0.595113
AACTTAGTCAAATCGC	7.64835	2.2448	C66-34: Il1rapl2.GABA-1	0.564274
AACTTAGTCAGCCAAT	5.39778	-5.17597	C66-29: Vipr2.GABA-2	0.558832
AACTTAGTCATTACAG	10.3258	1.0565	C66-28: Mixed.GABA-2	0.545454
AACTTAGTCGCTTCTA	9.83323	-11.9209	C66-25: Foxb1.GLU-8	0.551825
AACTTAGTCTCAATAG	14.2954	1.52222	C66-4: Trh.GLU-2	0.588866
AACTTAGTCTCTAGCC	11.1228	1.1096	C66-30: Onecut2.GABA-2	0.596701
AAGAACAGTCACGAAC_1	5.28119	-0.434581	C66-19: Pomc.GLU-5	0.560726
AAGAACAGTGGTTCTT	14.0411	7.1575	C66-8: Lmx1a.GLU-2	0.540068
AAGAACAGTTACATCC	2.07737	-5.57006	C66-48: Meis2.GABA-5	0.533741
AAGAACAGTTGCACGG	7.22986	-0.187114	C66-34: Il1rapl2.GABA-1	0.564274
AAGAACAGTTGCTGGG	8.55358	2.07577	C66-34: Il1rapl2.GABA-1	0.564274
AAGAATCAGCCACAAT	15.0499	-1.12996	C66-2: Irx5.GLU-2	0.561587
AAGAATCAGGACTTAC	0.529003	-4.67874	C66-48: Meis2.GABA-5	0.533741
AAGAATCAGGCAACAA	11.4201	3.05305	C66-42: Lhx8.GABA-1	0.586429
AAGAATCAGGCTATGT	19.7093	-7.75147	C66-1: GLU-1	0.537834
AAGAATCAGGTCGAGG	9.47854	-1.0662	C66-39: Lhx6.GABA-1	0.557041
AAGAATCAGGTGAGAC	7.19199	-1.10365	C66-30: Onecut2.GABA-2	0.596701
AAGAATCAGGTGTCCA	10.8056	0.806587	C66-28: Mixed.GABA-2	0.545454
AAGAATCAGTAGCGGG	12.3473	7.36103	C66-18: Rfx4.GLU-4	0.519252
AAGAATCAGTCATTGA	9.41435	1.02579	C66-48: Meis2.GABA-5	0.533741
AAGACAAGTACTGATG	13.5205	0.795423	C66-4: Trh.GLU-2	0.588866
AAGACAAGTAGCTGCG	0.78243	-3.46703	C66-48: Meis2.GABA-5	0.533741
AAGACAAGTCGCAATA	10.0061	1.26681	C66-28: Mixed.GABA-2	0.545454
AAGACAAGTTATTGCC	6.38554	-2.29765	C66-36: Hmcn1.GABA-1	0.56873
AAGACATAGAGGAGTC	9.33384	-0.814435	C66-39: Lhx6.GABA-1	0.557041
AAGACATAGCGGATAA	8.62507	1.42982	C66-34: Il1rapl2.GABA-1	0.564274
AAGACATAGGAGCAAC_1	7.67844	-0.0792219	C66-28: Mixed.GABA-2.chow	0.528923
AAGACATAGGTGAAAT	1.32137	-3.71864	C66-48: Meis2.GABA-5	0.533741
AAGACATAGTAGGCGG	7.09883	-0.523612	C66-30: Onecut2.GABA-2	0.596701
AAGACATAGTATCGCG_1	19.1709	-8.36525	C66-1: GLU-1	0.537834
AAGACATAGTCGCTAG	8.07337	-2.30337	C66-43: Nts.GABA-1	0.562914
AAGACATAGTTGTCTT	10.5199	0.207776	C66-28: Mixed.GABA-2	0.545454
AAGACCAAGCGCTAAT	8.76553	-0.518127	C66-28: Mixed.GABA-2.chow	0.528923
AAGACCAAGCTCCCTG	11.7599	4.41352	C66-35: Lef1.GABA-1	0.595113
AAGACCAAGGCAATAG	4.7103	-5.50418	C66-29: Vipr2.GABA-2	0.558832
AAGACCAAGGTCCAAT	16.3817	-4.51485	C66-12: Gpr149.GLU-3	0.564467
AAGACCAAGTTTGGGT	9.75257	-12.3672	C66-25: Foxb1.GLU-8	0.551825
AAGCAAGTCCTTCTAG	12.4274	0.0774496	C66-16: Mixed.GLU-4	0.555193
AAGCAAGTCGCCTGTT	17.6041	5.87632	C66-22: Caprin2.GLU-6	0.545862
AAGCAAGTCTAGCTAA	8.14725	-2.93688	C66-29: Vipr2.GABA-2	0.558832
AAGCATGAGAACAAGT	13.4324	-3.86307	C66-8: Lmx1a.GLU-2	0.540068
AAGCATGAGCCAGTAT	16.1289	-4.4979	C66-12: Gpr149.GLU-3	0.564467
AAGCATGAGGCGCATC	9.14209	-1.11324	C66-39: Lhx6.GABA-1	0.557041
AAGCATGAGTGTGATC	15.1952	-5.10603	C66-12: Gpr149.GLU-3	0.564467
AAGCCACGTACCAGGT	11.45	-10.4425	C66-25: Foxb1.GLU-8	0.551825
AAGCCACGTCCGTGAG	11.927	2.31573	C66-35: Lef1.GABA-1	0.595113
AAGCCACGTTGACTTC_1	12.6904	-6.4003	C66-3: Nxph4.GLU-2	0.581145
AAGCCACGTTTCCACG	10.9788	2.36622	C66-42: Lhx8.GABA-1	0.586429
AAGCCTCCAAACCTAT	8.70792	2.02991	C66-34: Il1rapl2.GABA-1	0.564274
AAGCCTCCAATTGACT	12.9428	-3.50214	C66-25: Foxb1.GLU-8	0.551825
AAGCCTCCACAGCCTG	10.1403	2.13123	C66-28: Mixed.GABA-2	0.545454
AAGCCTCCACTGACTA	5.16497	-1.90353	C66-30: Onecut2.GABA-2	0.596701
AAGCCTCCAGAACCGA	14.3979	-0.621568	C66-6: Samd3.GLU-2	0.597166
AAGCCTCCAGCACGTT	10.7118	-0.477564	C66-35: Lef1.GABA-1	0.595113
AAGCCTCCAGTCTAAT	14.4097	-0.690508	C66-6: Samd3.GLU-2	0.597166
AAGCCTCCAGTTTGGC	13.4034	-2.36095	C66-16: Mixed.GLU-4	0.555193
AAGCCTCCATAATGAG	14.8988	-5.3421	C66-12: Gpr149.GLU-3	0.564467
AAGCCTCCATCCTAGA	13.1961	1.2485	C66-3: Nxph4.GLU-2	0.581145
AAGCCTGTCACGCGGT	10.6183	0.120218	C66-28: Mixed.GABA-2	0.545454
AAGCCTGTCACTCAAA	10.9692	1.77855	C66-42: Lhx8.GABA-1	0.586429
AAGCCTGTCCTGATGG	6.80515	3.90234	C66-48: Meis2.GABA-5	0.533741
AAGCCTGTCTGTTGCC	21.2641	-8.31823	C66-1: GLU-1	0.537834
AAGCCTTAGCGCCTTT	0.958379	-4.62285	C66-48: Meis2.GABA-5	0.533741
AAGCCTTAGGCTATGT	0.315234	-5.93806	C66-48: Meis2.GABA-5	0.533741
AAGCCTTAGTGCTGTG	11.9643	-0.729361	C66-28: Mixed.GABA-2	0.545454
AAGCCTTAGTTCCTGC	7.35063	-4.53096	C66-43: Nts.GABA-1	0.562914
AAGCCTTAGTTTGGGT	6.86811	-3.59805	C66-43: Nts.GABA-1	0.562914
AAGCGAATCCACCTGT	9.01146	2.59531	C66-34: Il1rapl2.GABA-1	0.564274
AAGCGAATCCTAAGTA	11.0356	-2.86671	C66-28: Mixed.GABA-2	0.545454
AAGCGAATCCTTAATC	8.7743	2.09969	C66-34: Il1rapl2.GABA-1	0.564274
AAGCGAGGTACCGTAA	5.41597	0.136196	C66-49: Satb2.GABA-6	0.574161
AAGCGAGGTACGTTTC	19.8233	-8.00692	C66-1: GLU-1	0.537834
AAGCGAGGTCAGTAAT	10.6563	1.38082	C66-28: Mixed.GABA-2	0.545454
AAGCGAGGTCTAACAG_1	9.60599	-10.9195	C66-25: Foxb1.GLU-8	0.551825
AAGCGAGGTTCCGCAC	12.4103	-11.5252	C66-25: Foxb1.GLU-8	0.551825
AAGCGCTGTACTGATG	0.808165	-3.8693	C66-48: Meis2.GABA-5	0.533741
AAGCGCTGTCAAAGGG	20.5872	-7.20264	C66-1: GLU-1	0.537834
AAGCGCTGTCATTGTC	8.28735	0.851174	C66-34: Il1rapl2.GABA-1	0.564274
AAGCGCTGTGAAACAA	2.0541	-5.59567	C66-48: Meis2.GABA-5	0.533741
AAGCGCTGTGGGTGAA	10.0619	-12.1883	C66-25: Foxb1.GLU-8	0.551825
AAGCGCTGTGTTGCAA	21.3284	-9.68376	C66-1: GLU-1	0.537834
AAGCGCTGTTCGCGCT	3.9479	-0.287535	C66-19: Pomc.GLU-5	0.560726
AAGCGCTGTTGCACAA	14.3842	-0.904447	C66-6: Samd3.GLU-2	0.597166
AAGCGCTGTTTGACCT	13.1969	-10.6172	C66-25: Foxb1.GLU-8	0.551825
AAGCGGGTCCATAAGC	9.54101	-1.2555	C66-39: Lhx6.GABA-1	0.557041
AAGCGGGTCCCGCAAA	8.61641	-2.13441	C66-49: Satb2.GABA-6	0.574161
AAGCGGGTCCTTCAAT	10.8535	3.38065	C66-42: Lhx8.GABA-1	0.586429
AAGCGGGTCTGTTGCC	15.413	-0.399712	C66-4: Trh.GLU-2	0.588866
AAGCGTTTCAAGCTAC	21.2519	-8.01445	C66-1: GLU-1	0.537834
AAGCGTTTCAAGGACA_1	6.12859	-2.13547	C66-36: Hmcn1.GABA-1	0.56873
AAGCGTTTCCCTGTTA_1	8.67279	2.61056	C66-37: Crh.GABA-1	0.545204
AAGCGTTTCCGGTTGA	16.7252	-0.863386	C66-2: Irx5.GLU-2	0.561587
AAGCGTTTCCGTTATT_2	16.1551	-0.628601	C66-2: Irx5.GLU-2	0.561587
AAGCGTTTCCTAAGAC_1	20.8504	-6.99573	C66-1: GLU-1	0.537834
AAGCGTTTCGGTACGC	9.00566	-0.0130207	C66-28: Mixed.GABA-2.chow	0.528923
AAGCGTTTCTCCTCTT	10.6038	-0.612372	C66-39: Lhx6.GABA-1	0.557041
AAGCGTTTCTTACTCG	9.66702	-2.35408	C66-19: Pomc.GLU-5	0.560726
AAGCGTTTCTTGCTAT	12.9916	-1.50855	C66-28: Mixed.GABA-2	0.545454
AAGCTAGAGGACCTCA	10.9249	0.88532	C66-28: Mixed.GABA-2	0.545454
AAGCTAGAGGACGTAA	7.494	2.39115	C66-34: Il1rapl2.GABA-1	0.564274
AAGCTAGAGGATGATG	2.47421	-6.27547	C66-48: Meis2.GABA-5	0.533741
AAGCTAGAGGCACAGG	0.195966	-6.23952	C66-48: Meis2.GABA-5	0.533741
AAGCTAGAGTATCGCG	15.4047	-4.30216	C66-12: Gpr149.GLU-3	0.564467
AAGCTAGAGTCCTGAG	13.7337	-2.16296	C66-8: Lmx1a.GLU-2	0.540068
AAGCTAGAGTCTTGAA	12.4522	-4.02164	C66-25: Foxb1.GLU-8	0.551825
AAGCTAGAGTTAACCA	9.87117	-11.3461	C66-25: Foxb1.GLU-8	0.551825
AAGCTATGTTAGTTGG	5.4401	-2.35635	C66-30: Onecut2.GABA-2	0.596701
AAGCTATGTTCAAGCA	5.92171	-2.25488	C66-36: Hmcn1.GABA-1	0.56873
AAGCTATGTTCATTTG	20.5734	-7.4049	C66-1: GLU-1	0.537834
AAGCTCCCAAGCCACT	19.8144	-8.44331	C66-1: GLU-1	0.537834
AAGCTCCCAAGCGATG	12.5765	2.31012	C66-30: Onecut2.GABA-2	0.596701
AAGCTCCCAAGGAATC	16.5678	-1.14752	C66-2: Irx5.GLU-2	0.561587
AAGCTCCCATCACTTC	9.75262	1.20486	C66-28: Mixed.GABA-2	0.545454
AAGCTCCCATTATGCG	10.2547	-3.84053	C66-28: Mixed.GABA-2	0.545454
AAGCTTGGTAAATTGC	11.0715	5.46851	C66-35: Lef1.GABA-1	0.595113
AAGCTTGGTAACTACG	11.7882	8.08627	C66-18: Rfx4.GLU-4	0.519252
AAGCTTGGTACGATTG	14.1648	-6.10827	C66-12: Gpr149.GLU-3	0.564467
AAGCTTGGTACGGTAC	10.9707	-2.196	C66-28: Mixed.GABA-2	0.545454
AAGCTTGGTAGCCATA	9.9006	-8.39513	C66-34: Il1rapl2.GABA-1	0.564274
AAGCTTGGTATTGCAG	14.0624	-8.40097	C66-48: Meis2.GABA-5	0.533741
AAGCTTGGTGAGGTGA	6.92633	-2.42714	C66-49: Satb2.GABA-6	0.574161
AAGCTTGGTTTCGCGC	13.961	0.232139	C66-28: Mixed.GABA-2	0.545454
AAGGAAGCACTTGTTC	10.2883	-6.13358	C66-7: Foxb1.GLU-2	0.547744
AAGGAAGCAGGTTACC	12.4354	-4.19028	C66-25: Foxb1.GLU-8	0.551825
AAGGATCCAGGCCATT	18.8762	-6.79508	C66-1: GLU-1	0.537834
AAGGATCCATGAATCT	8.18356	1.87052	C66-34: Il1rapl2.GABA-1	0.564274
AAGGATCCATTAAACC	13.602	-6.89309	C66-8: Lmx1a.GLU-2	0.540068
AAGGATGTCACCTGCT	14.0181	-4.08313	C66-8: Lmx1a.GLU-2	0.540068
AAGGATGTCCCATAGG	1.08729	-4.70191	C66-48: Meis2.GABA-5	0.533741
AAGGATGTCGATCAGT	10.1113	-1.89561	C66-29: Vipr2.GABA-2	0.558832
AAGGATTAGAAAGCAT	12.0848	-1.40462	C66-28: Mixed.GABA-2	0.545454
AAGGATTAGAACCTGT_1	9.35033	-1.4787	C66-39: Lhx6.GABA-1	0.557041
AAGGATTAGCCAAATC	15.284	-4.80946	C66-12: Gpr149.GLU-3	0.564467
AAGGATTAGGTGAAGC	1.92073	-5.61343	C66-48: Meis2.GABA-5	0.533741
AAGGATTAGGTTAGAG	12.3932	-2.73778	C66-3: Nxph4.GLU-2	0.581145
AAGGCCCTCATCAGTA	16.1068	-1.44961	C66-2: Irx5.GLU-2	0.561587
AAGGCCCTCCCGCATT	8.75518	1.37963	C66-48: Meis2.GABA-5	0.533741
AAGGCCCTCCCTCTAA	11.4478	-0.166594	C66-28: Mixed.GABA-2	0.545454
AAGGCCCTCCCTTGCG	6.86175	-3.32794	C66-43: Nts.GABA-1	0.562914
AAGGCCCTCCGCAAAT	3.30458	-3.25454	C66-5: Tent5a.GLU-2	0.538277
AAGGCCCTCCTTAGGG	9.52638	-4.56914	C66-16: Mixed.GLU-4	0.555193
AAGGCCCTCGGTCAAT	14.3996	1.34797	C66-4: Trh.GLU-2	0.588866
AAGGCCCTCTCAATAG	10.0485	-0.136184	C66-28: Mixed.GABA-2	0.545454
AAGGCCCTCTCCTCTT	19.0995	-6.18527	C66-1: GLU-1	0.537834
AAGGCCCTCTTGTTCG	7.63614	2.00872	C66-34: Il1rapl2.GABA-1	0.564274
AAGGTATAGACAAACG	7.23563	-2.19484	C66-16: Mixed.GLU-4	0.555193
AAGGTATAGAGGCTAA	14.5762	2.17808	C66-4: Trh.GLU-2	0.588866
AAGGTATAGCGATAAG_1	14.8378	-6.45447	C66-12: Gpr149.GLU-3	0.564467
AAGGTATAGCTTACTT	12.2136	-5.16261	C66-3: Nxph4.GLU-2	0.581145
AAGGTCAAGCAAACCT	5.93823	-1.32324	C66-36: Hmcn1.GABA-1	0.56873
AAGGTCAAGCAGCTAT	8.30818	-2.53691	C66-29: Vipr2.GABA-2	0.558832
AAGGTCAAGCTCAATA_1	13.4156	-5.95774	C66-8: Lmx1a.GLU-2	0.540068
AAGGTCAAGGCTACAT	0.911798	-4.80651	C66-48: Meis2.GABA-5	0.533741
AAGGTCAAGTGAGCGG	13.6041	-1.33018	C66-28: Mixed.GABA-2	0.545454
AAGGTCAAGTTAACCA	17.3066	5.75176	C66-22: Caprin2.GLU-6	0.545862
AAGGTCAAGTTAGACC	16.4822	-1.27859	C66-2: Irx5.GLU-2	0.561587
AAGGTGCAGCATTATG_2	16.0271	-5.83987	C66-12: Gpr149.GLU-3	0.564467
AAGGTGCAGCTGCACA_2	12.7914	1.42079	C66-28: Mixed.GABA-2	0.545454
AAGGTGCAGGAACCGG	10.8925	3.30379	C66-42: Lhx8.GABA-1	0.586429
AAGGTGCAGGATAAAC	13.2834	-5.47342	C66-8: Lmx1a.GLU-2	0.540068
AAGGTGCAGTCTGGGC	8.03647	0.420957	C66-34: Il1rapl2.GABA-1	0.564274
AAGGTGCAGTTGGGCC_1	3.33829	-3.31386	C66-5: Tent5a.GLU-2	0.538277
AAGTAGCCAAATACCT	8.89298	-7.15098	C66-7: Foxb1.GLU-2	0.547744
AAGTAGCCAAGCTACC	13.0887	1.43716	C66-28: Mixed.GABA-2	0.545454
AAGTAGCCAGCGCTTG	17.1363	-3.1287	C66-12: Gpr149.GLU-3	0.564467
AAGTAGCCAGGTCCTG	13.5037	-6.10177	C66-8: Lmx1a.GLU-2	0.540068
AAGTAGCCATAGACCC	12.057	2.60702	C66-35: Lef1.GABA-1	0.595113
AAGTAGCCATCAGTAT	8.88585	1.7944	C66-34: Il1rapl2.GABA-1	0.564274
AAGTAGCCATGCAACC	6.38368	-2.61815	C66-36: Hmcn1.GABA-1	0.56873
AAGTCTATCACTAATG	19.8419	-1.59108	C66-40: Hdc.GABA-1	0.513798
AAGTCTATCAGGGCCT	17.8221	6.5728	C66-22: Caprin2.GLU-6	0.545862
AAGTCTATCCCGCATT	7.83097	-1.97856	C66-43: Nts.GABA-1	0.562914
AAGTCTATCCCTGTTA	6.98442	3.63233	C66-48: Meis2.GABA-5	0.533741
AAGTCTATCGCTCCAT	11.0735	-7.60639	C66-46: Agrp.GABA-4	0.590306
AAGTGAAGTAGCAGCT	12.0098	-0.49385	C66-28: Mixed.GABA-2	0.545454
AAGTGAAGTTAACGGC	10.3711	-1.56104	C66-43: Nts.GABA-1	0.562914
AAGTGAAGTTACGCGG	19.4663	-6.44476	C66-1: GLU-1	0.537834
AAGTGAAGTTTGGGTA	9.74192	0.232062	C66-28: Mixed.GABA-2	0.545454
AAGTGCAAGCCACATG	10.6938	-1.95971	C66-28: Mixed.GABA-2	0.545454
AAGTGCAAGGATTGAG	10.2543	-1.38214	C66-28: Mixed.GABA-2.chow	0.528923
AAGTGCAAGTCCTGAG_1	16.2168	2.89206	C66-43: Nts.GABA-1	0.562914
AAGTGTTGTAACCAGC	2.11388	-5.73716	C66-48: Meis2.GABA-5	0.533741
AAGTGTTGTAATCGCA	9.86181	1.23647	C66-28: Mixed.GABA-2	0.545454
AAGTGTTGTAGTTGGC_1	9.56879	-2.28615	C66-29: Vipr2.GABA-2	0.558832
AAGTGTTGTGCTCACC	18.3715	3.13113	C66-46: Agrp.GABA-4	0.590306
AAGTGTTGTTCAAGAT_1	9.31869	-5.71	C66-7: Foxb1.GLU-2	0.547744
AAGTGTTGTTGTGACA	0.941043	-3.67151	C66-48: Meis2.GABA-5	0.533741
AAGTGTTGTTTACTTG	9.20184	-0.345217	C66-28: Mixed.GABA-2.chow	0.528923
AAGTTACGTACCGTAA	7.64955	1.45372	C66-34: Il1rapl2.GABA-1	0.564274
AAGTTACGTATTGAGT	6.62636	3.67191	C66-48: Meis2.GABA-5	0.533741
AAGTTACGTCCTCCAA	10.6436	0.586901	C66-28: Mixed.GABA-2	0.545454
AAGTTACGTGAGCACT	16.411	-0.309132	C66-2: Irx5.GLU-2	0.561587
AAGTTACGTGCTCACC	13.0733	-4.24027	C66-25: Foxb1.GLU-8	0.551825
AAGTTACGTTGGTGAC	5.03596	-3.93202	C66-29: Vipr2.GABA-2	0.558832
AAGTTACGTTGTTCAC	15.0938	-1.77209	C66-2: Irx5.GLU-2	0.561587
AAGTTACGTTTAAAGC	13.4079	0.0339267	C66-6: Samd3.GLU-2	0.597166
AAGTTAGCACACCAAC	9.89041	-2.19047	C66-43: Nts.GABA-1	0.562914
AAGTTAGCACGTAATT	14.0303	-8.48418	C66-48: Meis2.GABA-5	0.533741
AAGTTAGCAGCTTACA	14.063	-4.53439	C66-8: Lmx1a.GLU-2	0.540068
AAGTTAGCATAGGCGA	13.2403	-1.87176	C66-28: Mixed.GABA-2	0.545454
AAGTTTGTCTAGCTAA	8.47108	-1.42959	C66-42: Lhx8.GABA-1	0.586429
AATAACCGTCATGCCC	5.0706	-5.44084	C66-29: Vipr2.GABA-2	0.558832
AATAACCGTCCTTCAG	7.14726	-0.469076	C66-30: Onecut2.GABA-2	0.596701
AATAACCGTCGACTCC	14.887	0.650448	C66-4: Trh.GLU-2	0.588866
AATAACCGTGGATGTC	0.776925	-3.79895	C66-48: Meis2.GABA-5	0.533741
AATAACCGTGTGCACG	11.1213	2.4353	C66-42: Lhx8.GABA-1	0.586429
AATAACCGTTACTAGG	8.24751	-7.04461	C66-7: Foxb1.GLU-2	0.547744
AATAACCGTTGTTGTC	11.1507	1.63433	C66-30: Onecut2.GABA-2	0.596701
AATACCGGTACCGTTT	15.0052	0.361996	C66-4: Trh.GLU-2	0.588866
AATACCGGTATGGTGC	0.938506	-3.56129	C66-48: Meis2.GABA-5	0.533741
AATACCGGTATTACCC	9.98518	1.51036	C66-28: Mixed.GABA-2	0.545454
AATACCGGTTAAGCGC	7.94328	1.38141	C66-34: Il1rapl2.GABA-1	0.564274
AATACCGGTTACCTGT	10.4178	2.42571	C66-19: Pomc.GLU-5	0.560726
AATACCGGTTACTAGG	9.37153	0.917251	C66-34: Il1rapl2.GABA-1	0.564274
AATACCGGTTGGATAT	7.59942	-2.02917	C66-30: Onecut2.GABA-2	0.596701
AATACCGGTTTATGGG	10.5612	1.29872	C66-37: Crh.GABA-1	0.545204
AATAGAGGTACTTCAC	0.773216	-7.55016	C66-48: Meis2.GABA-5	0.533741
AATAGAGGTGAGGTAG	13.4306	-2.06401	C66-28: Mixed.GABA-2	0.545454
AATAGAGGTTATAGCG	4.83539	-5.23164	C66-29: Vipr2.GABA-2	0.558832
AATAGAGGTTCTTTAG	9.5905	0.577486	C66-28: Mixed.GABA-2	0.545454
AATAGAGGTTGTCCAT	11.8037	-2.1911	C66-43: Nts.GABA-1	0.562914
AATAGCTGTAGCCATA	9.21242	-1.94783	C66-39: Lhx6.GABA-1	0.557041
AATAGCTGTCCTTCAG	11.0744	2.06448	C66-28: Mixed.GABA-2	0.545454
AATAGCTGTCGTTATC	13.5312	-0.489173	C66-7: Foxb1.GLU-2	0.547744
AATAGCTGTGCGCAAT	9.85722	-0.695694	C66-39: Lhx6.GABA-1	0.557041
AATAGCTGTGCGCATG	11.3396	-0.190481	C66-28: Mixed.GABA-2	0.545454
AATAGCTGTGGAAACG	9.92215	-1.85473	C66-43: Nts.GABA-1	0.562914
AATAGCTGTGTGCAAC_1	12.3492	-5.55996	C66-3: Nxph4.GLU-2	0.581145
AATAGCTGTTATCGAG_1	0.763689	-7.6881	C66-48: Meis2.GABA-5	0.533741
AATAGCTGTTCCGGGA	19.0863	-7.05832	C66-1: GLU-1	0.537834
AATAGCTGTTCCTCCT	16.1013	-2.51964	C66-12: Gpr149.GLU-3	0.564467
AATATCCCAAAGCGGC	18.884	-8.14567	C66-1: GLU-1	0.537834
AATATCCCATAGACCC	15.1237	0.517645	C66-4: Trh.GLU-2	0.588866
AATATCCCATGAGCAG	10.311	-3.75317	C66-28: Mixed.GABA-2	0.545454
AATATCCCATGTTGCA	10.0823	2.33473	C66-37: Crh.GABA-1	0.545204
AATATCCCATTTAAGC	13.6019	-0.534473	C66-7: Foxb1.GLU-2	0.547744
AATCAGGAGATTGAGG	12.8748	-0.0486528	C66-6: Samd3.GLU-2	0.597166
AATCAGGAGCATTAGC	11.1014	-0.851601	C66-28: Mixed.GABA-2	0.545454
AATCAGGAGGACTAAG	20.5582	-8.01209	C66-1: GLU-1	0.537834
AATCAGGAGTAAGTCC	20.2592	0.547467	C66-24: Pmch.GLU-7	0.559853
AATCAGGAGTCACGAT	16.1114	-5.25579	C66-12: Gpr149.GLU-3	0.564467
AATCAGGAGTCCTTTG	5.20974	-5.23406	C66-29: Vipr2.GABA-2	0.558832
AATCATCCAAATGCCC	16.2597	-5.30175	C66-12: Gpr149.GLU-3	0.564467
AATCATCCAACTAGAA	18.9973	-6.77896	C66-1: GLU-1	0.537834
AATCATCCAATAATCC	13.3079	0.0617975	C66-6: Samd3.GLU-2	0.597166
AATCATCCACTAGCGT	18.1554	-4.11305	C66-13: Vcan.GLU-3	0.537506
AATCATCCAGCAACAG	13.9734	1.32721	C66-4: Trh.GLU-2	0.588866
AATCATCCAGGTTACC_1	14.4588	-0.578495	C66-6: Samd3.GLU-2	0.597166
AATCATCCATCCTAGA	12.4944	-0.10815	C66-6: Samd3.GLU-2	0.597166
AATCATCCATGAGTTT	14.1695	-1.09163	C66-28: Mixed.GABA-2	0.545454
AATCATCCATTTGCTC	8.75045	1.01688	C66-48: Meis2.GABA-5	0.533741
AATCATGTCAGCACCA	9.90994	-3.2957	C66-28: Mixed.GABA-2	0.545454
AATCATGTCAGCTAAC	7.06566	3.74529	C66-48: Meis2.GABA-5	0.533741
AATCATGTCATTCATC	9.80049	-1.3318	C66-49: Satb2.GABA-6	0.574161
AATCATGTCGCTCACT	8.19283	0.394788	C66-34: Il1rapl2.GABA-1	0.564274
AATCATGTCGTCCTTA	16.7766	-1.19718	C66-2: Irx5.GLU-2	0.561587
AATCATGTCTATCGCC	8.71598	-10.3854	C66-25: Foxb1.GLU-8	0.551825
AATCATGTCTTGGATA	12.1615	2.68795	C66-35: Lef1.GABA-1	0.595113
AATCATGTCTTGTTCG	11.4747	-2.5182	C66-28: Mixed.GABA-2	0.545454
AATCCATCAAACCCTA	10.4173	2.10417	C66-28: Mixed.GABA-2	0.545454
AATCCATCAATGCCCG	0.75079	-5.14347	C66-48: Meis2.GABA-5	0.533741
AATCCATCAATTATGC	12.1988	2.10352	C66-30: Onecut2.GABA-2	0.596701
AATCCATCACAGCCTG	11.2423	3.29924	C66-42: Lhx8.GABA-1	0.586429
AATCCATCATCACTTC	8.97785	-2.32657	C66-20: Tac2.GLU-5	0.560805
AATCCATCATCGTTCT	11.4667	-2.03698	C66-28: Mixed.GABA-2	0.545454
AATCCATCATGGAGGC	9.52142	-12.463	C66-25: Foxb1.GLU-8	0.551825
AATCCCTGTCACGAAC	0.85479	-7.5631	C66-48: Meis2.GABA-5	0.533741
AATCCCTGTGACCTGG	5.43444	-4.86113	C66-29: Vipr2.GABA-2	0.558832
AATCCCTGTGAGCACT_1	12.7373	-2.5019	C66-16: Mixed.GLU-4	0.555193
AATCCCTGTTGCACGG	10.7698	-1.0512	C66-28: Mixed.GABA-2	0.545454
AATCCGTAGGATTGAG	14.4891	-0.673348	C66-6: Samd3.GLU-2	0.597166
AATCCGTAGGCTACTG	21.5286	-9.60567	C66-1: GLU-1	0.537834
AATCCGTAGGTGTTAC	9.01635	-4.21306	C66-43: Nts.GABA-1	0.562914
AATCCTAAGACACTTA	13.7908	0.558844	C66-4: Trh.GLU-2	0.588866
AATCCTAAGACAGGTA_1	1.17734	-3.53762	C66-48: Meis2.GABA-5	0.533741
AATCCTAAGAGCCGGA	9.46945	-0.0608897	C66-28: Mixed.GABA-2	0.545454
AATCCTAAGCATGGTT	0.64399	-3.40571	C66-48: Meis2.GABA-5	0.533741
AATCCTAAGGCTAGAA	15.1612	2.63463	C66-4: Trh.GLU-2	0.588866
AATCCTAAGGCTTAGT	9.93084	-8.34927	C66-34: Il1rapl2.GABA-1	0.564274
AATCCTAAGTTAGCCG	13.0408	-1.16941	C66-6: Samd3.GLU-2	0.597166
AATCGCCCAAACCCTA	11.237	-2.49259	C66-28: Mixed.GABA-2	0.545454
AATCGCCCACAATGCC_1	9.99281	-4.34791	C66-16: Mixed.GLU-4	0.555193
AATCGCCCACCAGCAT	14.3351	-0.574352	C66-6: Samd3.GLU-2	0.597166
AATCGCCCACCTCAGG	10.45	-0.0990146	C66-28: Mixed.GABA-2	0.545454
AATCGCCCACTATGGC	0.787827	-4.15655	C66-48: Meis2.GABA-5	0.533741
AATCGCCCAGGACACA	19.6746	-1.00533	C66-40: Hdc.GABA-1	0.513798
AATCGCCCATATAACC	13.4791	0.375232	C66-4: Trh.GLU-2	0.588866
AATCTCAAGACCATAC	15.1763	3.24277	C66-4: Trh.GLU-2	0.588866
AATCTCAAGCAGCTAT	10.8842	0.204249	C66-28: Mixed.GABA-2	0.545454
AATCTCAAGCCTGGTA	7.0193	-1.2416	C66-49: Satb2.GABA-6	0.574161
AATCTCAAGCTCAAAC_1	3.25546	-1.62752	C66-20: Tac2.GLU-5	0.560805
AATCTCAAGCTGGACC	3.68931	-3.51592	C66-5: Tent5a.GLU-2	0.538277
AATCTCAAGTTTGTCT	8.77814	2.11846	C66-34: Il1rapl2.GABA-1	0.564274
AATCTTGAGAGCCGCT	12.0037	1.35754	C66-28: Mixed.GABA-2	0.545454
AATCTTGAGCATCCAG	3.60351	0.734871	C66-38: Ppp1r17.GABA-1	0.544116
AATCTTGAGCGCCTAA	16.3364	-4.84218	C66-12: Gpr149.GLU-3	0.564467
AATCTTGAGGCTAATC	10.6536	-1.45238	C66-28: Mixed.GABA-2	0.545454
AATCTTGAGTATCGCG	12.5163	-2.93978	C66-34: Il1rapl2.GABA-1	0.564274
AATCTTGAGTTAGTGC	7.20634	-0.0707128	C66-28: Mixed.GABA-2.chow	0.528923
AATGAAGGTCATAGAT_1	7.11272	-1.31552	C66-36: Hmcn1.GABA-1	0.56873
AATGAAGGTCTAACCT	11.5236	-1.14452	C66-28: Mixed.GABA-2	0.545454
AATGAAGGTGACCTGG	11.73	-11.2947	C66-25: Foxb1.GLU-8	0.551825
AATGAAGGTTACCTGT	5.7614	-2.34072	C66-30: Onecut2.GABA-2	0.596701
AATGCAACAAACAACA	16.1732	-5.66867	C66-12: Gpr149.GLU-3	0.564467
AATGCAACAAGGTCCT	10.944	-6.36	C66-3: Nxph4.GLU-2	0.581145
AATGCAACAGCAAGAT	9.71291	-0.0551346	C66-39: Lhx6.GABA-1	0.557041
AATGCAACAGCATGTC	9.57131	-0.0874863	C66-28: Mixed.GABA-2.chow	0.528923
AATGCAACATCCTAGA	10.5888	1.48237	C66-28: Mixed.GABA-2	0.545454
AATGCATGTAGCTAAT	11.8593	-4.64551	C66-3: Nxph4.GLU-2	0.581145
AATGCATGTCAATACG	11.8833	-0.286946	C66-28: Mixed.GABA-2	0.545454
AATGCATGTCCTTTAA	13.5589	-5.94331	C66-8: Lmx1a.GLU-2	0.540068
AATGCATGTGCTGTAA	10.0468	-0.0751236	C66-28: Mixed.GABA-2	0.545454
AATGCATGTTAGGCGT	9.08286	-2.16779	C66-39: Lhx6.GABA-1	0.557041
AATGCGCGTACTTAGG	10.9519	-0.361533	C66-35: Lef1.GABA-1	0.595113
AATGCGCGTAGCCTCC	12.2531	-0.193996	C66-28: Mixed.GABA-2	0.545454
AATGCGCGTGGAAACG	11.1744	1.66864	C66-30: Onecut2.GABA-2	0.596701
AATGCGCGTGGTTATG	13.7264	-1.19328	C66-28: Mixed.GABA-2	0.545454
AATGCGCGTGTTGCTT	10.8228	-1.47947	C66-28: Mixed.GABA-2	0.545454
AATGCGCGTTAACACG	13.1495	-10.7036	C66-25: Foxb1.GLU-8	0.551825
AATGCGCGTTGTAACG	12.5553	2.52946	C66-30: Onecut2.GABA-2	0.596701
AATGGCGCAAATATCC	13.4691	-5.69572	C66-8: Lmx1a.GLU-2	0.540068
AATGGCGCAACAGGAT	15.8512	-1.62239	C66-2: Irx5.GLU-2	0.561587
AATGGCGCACCAAAGG	3.07372	-0.115887	C66-19: Pomc.GLU-5	0.560726
AATGGCGCACTAGGTC	0.864573	-3.35851	C66-48: Meis2.GABA-5	0.533741
AATGGCGCAGGAACTG	11.9689	1.37804	C66-28: Mixed.GABA-2	0.545454
AATGGCGCAGGACCAA	11.3825	0.513843	C66-39: Lhx6.GABA-1	0.557041
AATGGCGCATCGCTTT	17.6763	0.859009	C66-26: Prkch.GLU-8	0.508027
AATGTCATCAAACCGT	5.78962	3.56592	C66-45: Ghrh.GABA-3	0.640079
AATGTCATCTAAGTCA_1	0.670082	-3.72816	C66-48: Meis2.GABA-5	0.533741
AATGTCATCTTGGATA	0.288196	-6.12587	C66-48: Meis2.GABA-5	0.533741
AATGTCCAGACTTACA_1	5.54294	-2.07152	C66-30: Onecut2.GABA-2	0.596701
AATGTCCAGATAAAGC	15.0703	-1.90474	C66-2: Irx5.GLU-2	0.561587
AATGTCCAGCTATGAC	10.0436	-1.73306	C66-43: Nts.GABA-1	0.562914
AATGTCCAGGAGGGTT	7.55573	2.47155	C66-34: Il1rapl2.GABA-1	0.564274
AATGTCCAGGCGCATC	14.9958	-0.637591	C66-6: Samd3.GLU-2	0.597166
AATGTCCAGGTGCGGA	18.9647	-6.83727	C66-1: GLU-1	0.537834
AATTACCCAACTGGCT	4.03739	-0.432154	C66-19: Pomc.GLU-5	0.560726
AATTACCCAATAATGG	12.775	-2.66875	C66-7: Foxb1.GLU-2	0.547744
AATTACCCAGGTATTT	10.7026	-6.54087	C66-46: Agrp.GABA-4	0.590306
AATTACCCAGTAGGAT	21.2044	-9.47537	C66-1: GLU-1	0.537834
AATTACCCATCACAGC	7.83386	-2.9483	C66-43: Nts.GABA-1	0.562914
AATTACCCATGTCAGC	21.2053	-7.81663	C66-1: GLU-1	0.537834
AATTAGCGTGAGGTGA_1	13.6328	-0.158541	C66-4: Trh.GLU-2	0.588866
AATTAGCGTTCACTGT	14.8382	-1.29874	C66-2: Irx5.GLU-2	0.561587
AATTAGCGTTCCGGGA_1	9.21526	0.650263	C66-39: Lhx6.GABA-1	0.557041
AATTAGCGTTGTAACG	8.53571	1.87592	C66-34: Il1rapl2.GABA-1	0.564274
AATTAGCGTTGTTGGA	9.86825	0.676082	C66-28: Mixed.GABA-2	0.545454
AATTAGGCACCAAAGG	8.84409	-1.16366	C66-39: Lhx6.GABA-1	0.557041
AATTAGGCACGTGCTG	15.3934	-7.96094	C66-31: Lhx1.GABA-2
AATTAGGCAGCTTACA	10.5148	1.35765	C66-28: Mixed.GABA-2	0.545454
AATTAGGCAGGCCATT	7.25316	1.45249	C66-19: Pomc.GLU-5	0.560726
AATTAGGCATAGCGAG	2.20975	-5.97242	C66-48: Meis2.GABA-5	0.533741
AATTAGGCATATTGAC	1.19966	-5.20904	C66-48: Meis2.GABA-5	0.533741
AATTAGGCATTGTTGG_1	16.7002	4.34718	C66-40: Hdc.GABA-1	0.513798
AATTCGTCAAAGCGCA	9.14063	-12.1203	C66-25: Foxb1.GLU-8	0.551825
AATTCGTCAAGGACCA	5.58995	3.11916	C66-45: Ghrh.GABA-3	0.640079
AATTCGTCAAGGATTA	0.916366	-3.45622	C66-48: Meis2.GABA-5	0.533741
AATTCGTCACTCGCTC	14.8462	-4.55558	C66-12: Gpr149.GLU-3	0.564467
AATTCGTCAGTTATCG	13.405	-0.199011	C66-6: Samd3.GLU-2	0.597166
AATTGACGTCACAAAT	8.89541	0.738498	C66-48: Meis2.GABA-5	0.533741
AATTGACGTGAACAAA	10.9268	2.52641	C66-42: Lhx8.GABA-1	0.586429
AATTGCCAGCATTATG	0.448102	-5.33631	C66-48: Meis2.GABA-5	0.533741
AATTGCCAGCTAATCA	8.3915	-0.747374	C66-39: Lhx6.GABA-1	0.557041
AATTGCCAGGACCTTG	8.23286	-0.270533	C66-39: Lhx6.GABA-1	0.557041
AATTGCCAGGCAATAG	15.1146	-2.64093	C66-12: Gpr149.GLU-3	0.564467
AATTGCCAGGCGCTAC	15.9871	-5.27759	C66-12: Gpr149.GLU-3	0.564467
AATTGCCAGTTCCCGT	1.20303	-3.60755	C66-48: Meis2.GABA-5	0.533741
AATTGCCAGTTTCCTG	2.61129	-6.72172	C66-48: Meis2.GABA-5	0.533741
AATTGCTCAAGCTTAT	14.0641	-3.57404	C66-16: Mixed.GLU-4	0.555193
AATTGCTCACAACCTA	9.88066	-2.21987	C66-43: Nts.GABA-1	0.562914
AATTGGACACAACAGG	11.0106	1.31678	C66-28: Mixed.GABA-2	0.545454
AATTGGACACCATATG	12.0473	-7.01252	C66-3: Nxph4.GLU-2	0.581145
AATTGGACAGCAACAG	3.65038	-3.48933	C66-5: Tent5a.GLU-2	0.538277
AATTGGACATAGCTTG	13.3556	-2.1849	C66-28: Mixed.GABA-2	0.545454
AATTGGACATTAAACC_1	12.973	-3.05628	C66-16: Mixed.GLU-4	0.555193
AATTGGGAGAAGGTGC_1	20.1305	-8.42031	C66-1: GLU-1	0.537834
AATTGGGAGAATCTCA	13.15	3.49668	C66-34: Il1rapl2.GABA-1	0.564274
AATTGGGAGCAAGACA	13.8245	-3.41411	C66-16: Mixed.GLU-4	0.555193
AATTGGGAGCATTATG_1	10.781	-2.61685	C66-28: Mixed.GABA-2	0.545454
AATTGGGAGCGCTAAT	15.1473	3.22401	C66-4: Trh.GLU-2	0.588866
AATTGGGAGGAGTCGG	21.2294	-9.41013	C66-1: GLU-1	0.537834
AATTGGGAGTAAGGGC	12.7729	-3.94007	C66-25: Foxb1.GLU-8	0.551825
AATTGTGTCTAACCTT	10.2304	1.97162	C66-28: Mixed.GABA-2	0.545454
AATTGTGTCTCATCAT_1	8.83558	-7.05854	C66-7: Foxb1.GLU-2	0.547744
AATTGTGTCTGTTGCC	5.4726	-0.587472	C66-49: Satb2.GABA-6	0.574161
AATTGTGTCTTAGGAC	19.4108	-8.89828	C66-1: GLU-1	0.537834
AATTTCCTCACTAAGC	9.32028	-0.116	C66-28: Mixed.GABA-2	0.545454
AATTTCCTCCTGTTCA	15.3898	0.676021	C66-4: Trh.GLU-2	0.588866
AATTTCCTCTCCTCTT_1	12.3132	1.37019	C66-28: Mixed.GABA-2	0.545454
AATTTGCCAAGGATTA	12.7748	1.21143	C66-28: Mixed.GABA-2	0.545454
AATTTGCCAATCATGT	12.8311	-4.00731	C66-25: Foxb1.GLU-8	0.551825
AATTTGCCACAGGGAC	10.4964	3.92452	C66-37: Crh.GABA-1	0.545204
AATTTGCCACTAAGTT	15.794	0.249808	C66-4: Trh.GLU-2	0.588866
AATTTGCCACTGGCCA	17.1557	-3.63714	C66-12: Gpr149.GLU-3	0.564467
AATTTGCCAGAGGCTA	14.1226	-1.70369	C66-28: Mixed.GABA-2	0.545454
AATTTGCCAGGCTGTT	4.59731	-0.130393	C66-19: Pomc.GLU-5	0.560726
AATTTGCCATTCCTCG	19.4927	-7.90947	C66-1: GLU-1	0.537834
AATTTGGTCATAGCCG	15.9852	-5.97408	C66-12: Gpr149.GLU-3	0.564467
AATTTGGTCCACCCTG	0.304131	-4.82238	C66-48: Meis2.GABA-5	0.533741
AATTTGGTCCATTACT	11.1948	3.31051	C66-35: Lef1.GABA-1	0.595113
AATTTGGTCGCACACA	8.53896	0.74041	C66-48: Meis2.GABA-5	0.533741
AATTTGGTCGCATCCT_1	13.4496	-2.796	C66-8: Lmx1a.GLU-2	0.540068
AATTTGGTCGCTCACT	1.75961	-4.73514	C66-48: Meis2.GABA-5	0.533741
AATTTGGTCTTCAATC_1	17.6018	-0.217987	C66-2: Irx5.GLU-2	0.561587
ACAAACTGTACCGAAC	16.1063	-5.63486	C66-12: Gpr149.GLU-3	0.564467
ACAAACTGTCCCGGAA	16.3027	3.04063	C66-43: Nts.GABA-1	0.562914
ACAAACTGTTAACACG	13.8943	-3.32668	C66-16: Mixed.GLU-4	0.555193
ACAAAGGTCCAAATCA	9.61031	-4.76359	C66-16: Mixed.GLU-4	0.555193
ACAAAGGTCCTGTTCA	11.0869	-0.861553	C66-49: Satb2.GABA-6	0.574161
ACAACAACACAGAACG_1	14.2595	4.23472	C66-34: Il1rapl2.GABA-1	0.564274
ACAACAACACCTAATG	20.3905	-6.30215	C66-1: GLU-1	0.537834
ACAACAACAGCATGAG_1	9.2115	-6.05288	C66-7: Foxb1.GLU-2	0.547744
ACAACAACATTAAAGG	8.55985	-0.992862	C66-30: Onecut2.GABA-2	0.596701
ACAACAACATTAGGTT	12.5026	0.589428	C66-28: Mixed.GABA-2	0.545454
ACAACACTCATGCATA	13.3297	-0.872497	C66-28: Mixed.GABA-2	0.545454
ACAACACTCATTTGCT	3.90064	1.06263	C66-38: Ppp1r17.GABA-1	0.544116
ACAACACTCCAAACAC	16.2918	-4.6055	C66-12: Gpr149.GLU-3	0.564467
ACAACACTCCAGGTCA	10.4005	1.42142	C66-28: Mixed.GABA-2	0.545454
ACAACACTCCCTGATC	8.38583	-0.426772	C66-28: Mixed.GABA-2.chow	0.528923
ACAACACTCCGCCAAA	15.4084	-7.96532	C66-31: Lhx1.GABA-2
ACAACAGAGCCGCTAA	11.1727	3.01776	C66-42: Lhx8.GABA-1	0.586429
ACAACAGAGCTTCCCG	5.17974	2.83675	C66-49: Satb2.GABA-6	0.574161
ACAACAGAGGCCAATT	7.72613	1.87137	C66-34: Il1rapl2.GABA-1	0.564274
ACAACAGAGTAACGGA	0.581	-4.91809	C66-48: Meis2.GABA-5	0.533741
ACAACAGAGTACTGGT	0.924595	-3.46775	C66-48: Meis2.GABA-5	0.533741
ACAACAGAGTAGCCAT	8.42554	1.75411	C66-34: Il1rapl2.GABA-1	0.564274
ACAACAGAGTTTGTCT	14.9832	3.04897	C66-4: Trh.GLU-2	0.588866
ACAACATGTAAATTGC	8.41451	-1.54732	C66-30: Onecut2.GABA-2	0.596701
ACAACATGTAATCACG	5.06244	-5.04616	C66-29: Vipr2.GABA-2	0.558832
ACACAATGTAATGGAA_1	16.805	-4.30242	C66-12: Gpr149.GLU-3	0.564467
ACACAATGTACAAAGA_1	11.041	0.335742	C66-48: Meis2.GABA-5	0.533741
ACACAATGTACCAGGT	1.19017	-4.95412	C66-48: Meis2.GABA-5	0.533741
ACACAATGTCATCCTG	7.76476	2.69305	C66-34: Il1rapl2.GABA-1	0.564274
ACACAATGTCCCGAAG	16.6301	-5.2842	C66-12: Gpr149.GLU-3	0.564467
ACACAATGTGAGCAAG	7.55024	0.506723	C66-19: Pomc.GLU-5	0.560726
ACACAATGTTGGCGTG	0.428519	-4.66778	C66-48: Meis2.GABA-5	0.533741
ACACAATGTTGGGTTA	6.89915	-3.44463	C66-43: Nts.GABA-1	0.562914
ACACCTTGTAACGTGC	6.21088	0.181725	C66-19: Pomc.GLU-5	0.560726
ACACCTTGTATTTGCC	6.39839	0.739239	C66-49: Satb2.GABA-6	0.574161
ACACCTTGTGAACAAA	12.9611	0.747078	C66-6: Samd3.GLU-2	0.597166
ACACCTTGTTCATTTG	2.52044	-4.21321	C66-48: Meis2.GABA-5	0.533741
ACACGGACAAACAACA	17.32	-4.92434	C66-13: Vcan.GLU-3	0.537506
ACACGGACAATGCCCG	13.4237	0.746693	C66-38: Ppp1r17.GABA-1	0.544116
ACACGGACACAGCCAT	10.1218	2.43603	C66-37: Crh.GABA-1	0.545204
ACACGGACACTTACAG	8.42128	-1.92902	C66-36: Hmcn1.GABA-1	0.56873
ACACGGACATTATGCG	11.5749	-0.248461	C66-28: Mixed.GABA-2	0.545454
ACACTAATCAGCACCA_1	0.864926	-7.66675	C66-48: Meis2.GABA-5	0.533741
ACACTAATCATGAAGG	4.8398	1.17124	C66-28: Mixed.GABA-2.chow	0.528923
ACACTAATCCACCTTA	10.5913	0.465414	C66-42: Lhx8.GABA-1	0.586429
ACACTAGGTAACGGGA	11.4392	3.14189	C66-42: Lhx8.GABA-1	0.586429
ACACTAGGTAATCGGC	17.9514	-2.92383	C66-12: Gpr149.GLU-3	0.564467
ACACTAGGTACTTCAC	9.19159	-6.70822	C66-7: Foxb1.GLU-2	0.547744
ACACTAGGTATTGTCC	10.8007	3.21388	C66-42: Lhx8.GABA-1	0.586429
ACACTAGGTCAGGCCA	12.368	-1.49655	C66-28: Mixed.GABA-2	0.545454
ACACTAGGTCTAGCTT	5.81639	-2.55941	C66-30: Onecut2.GABA-2	0.596701
ACACTAGGTGCTCCAC_1	12.053	-0.723245	C66-28: Mixed.GABA-2	0.545454
ACACTAGGTGCTTACT	4.38076	-0.771797	C66-19: Pomc.GLU-5	0.560726
ACACTAGGTTAAGCGC	9.57904	-4.98236	C66-16: Mixed.GLU-4	0.555193
ACACTAGGTTGGTTGA	10.2001	2.55658	C66-37: Crh.GABA-1	0.545204
ACACTTAAGAATGACG	8.7024	-4.3501	C66-43: Nts.GABA-1	0.562914
ACACTTAAGACAAGTG	13.624	-6.25815	C66-8: Lmx1a.GLU-2	0.540068
ACACTTAAGAGGATAT	0.728294	-3.98764	C66-48: Meis2.GABA-5	0.533741
ACACTTAAGCTCCTTA	0.632818	-3.48144	C66-48: Meis2.GABA-5	0.533741
ACACTTAAGGCACAGG	2.07422	-5.40362	C66-48: Meis2.GABA-5	0.533741
ACACTTAAGGTACCGC	20.1621	-1.51772	C66-40: Hdc.GABA-1	0.513798
ACACTTAAGTTCCTGC	5.19557	2.46916	C66-49: Satb2.GABA-6	0.574161
ACACTTAAGTTGCCTC	8.01604	1.14911	C66-34: Il1rapl2.GABA-1	0.564274
ACACTTGCAAACTGCC	10.4004	-1.85638	C66-29: Vipr2.GABA-2	0.558832
ACACTTGCAACAGGAT	13.7	-2.01598	C66-8: Lmx1a.GLU-2	0.540068
ACACTTGCAAGGCCAA	14.9391	-0.338874	C66-4: Trh.GLU-2	0.588866
ACACTTGCACTAAGTT	9.62302	-1.41744	C66-39: Lhx6.GABA-1	0.557041
ACACTTGCAGCATGTC	13.3868	1.36421	C66-4: Trh.GLU-2	0.588866
ACACTTGCAGCCTAAC	9.85676	-2.16607	C66-43: Nts.GABA-1	0.562914
ACACTTGCAGCCTTGG_1	15.7216	0.688396	C66-4: Trh.GLU-2	0.588866
ACACTTGCAGCTCAAC_1	11.6936	-1.05473	C66-28: Mixed.GABA-2	0.545454
ACACTTGCAGTCTAAT_1	13.4753	-1.71421	C66-28: Mixed.GABA-2	0.545454
ACAGCCGGTCTAGCTT	8.99119	1.63329	C66-48: Meis2.GABA-5	0.533741
ACAGCCGGTGGAAGGC	8.89639	-0.181043	C66-28: Mixed.GABA-2	0.545454
ACAGCCGGTTTCCACG	9.48026	-1.04141	C66-39: Lhx6.GABA-1	0.557041
ACAGCCGGTTTCGCGC	8.59285	0.314228	C66-48: Meis2.GABA-5	0.533741
ACAGCGCTCACAGGAA	10.509	-2.19966	C66-28: Mixed.GABA-2	0.545454
ACAGCGCTCCATAAGC	14.8886	2.78689	C66-4: Trh.GLU-2	0.588866
ACAGCGCTCCATAATG	9.10308	-7.17016	C66-7: Foxb1.GLU-2	0.547744
ACAGCGCTCCGTAAAC	8.49977	1.97335	C66-34: Il1rapl2.GABA-1	0.564274
ACAGCGCTCGAGCAAA	9.24398	-4.02303	C66-16: Mixed.GLU-4	0.555193
ACAGCGCTCTGCAACG	11.336	-3.77536	C66-16: Mixed.GLU-4	0.555193
ACAGCGCTCTGGTCCT	20.7399	-6.79226	C66-1: GLU-1	0.537834
ACAGGAATCATAACCA	4.71057	1.13347	C66-41: Tbx3.GABA-1	0.54661
ACAGGAATCCACCTGT	13.7042	7.09817	C66-8: Lmx1a.GLU-2	0.540068
ACAGGAATCCCTCTAA	13.8895	-1.90375	C66-2: Irx5.GLU-2	0.561587
ACAGGAATCGCAGGCT	13.6199	2.01842	C66-4: Trh.GLU-2	0.588866
ACAGGAATCGTCATTT	13.1406	-11.5298	C66-25: Foxb1.GLU-8	0.551825
ACAGGAATCTCGACCT	20.6318	-6.56619	C66-1: GLU-1	0.537834
ACAGGAATCTGGCATG	8.25882	-1.7415	C66-39: Lhx6.GABA-1	0.557041
ACAGGAATCTGTGCCT	10.0909	0.364116	C66-28: Mixed.GABA-2	0.545454
ACAGGAATCTTAATGG	11.5683	-7.57534	C66-46: Agrp.GABA-4	0.590306
ACAGGATCACGAATCC	11.1972	0.310786	C66-28: Mixed.GABA-2	0.545454
ACAGGATCAGAGAGCC	16.3866	-5.84306	C66-12: Gpr149.GLU-3	0.564467
ACAGGATCATCAGTAT	12.8004	2.74063	C66-30: Onecut2.GABA-2	0.596701
ACAGGATCATCGCTCC	19.5311	-8.10838	C66-1: GLU-1	0.537834
ACAGGCTGTCACAAAT_1	12.0899	-2.46316	C66-3: Nxph4.GLU-2	0.581145
ACAGGCTGTCACGAAC	15.0682	-2.64525	C66-12: Gpr149.GLU-3	0.564467
ACAGGCTGTGCTTTAC_2	12.0659	-6.86001	C66-3: Nxph4.GLU-2	0.581145
ACAGGCTGTTCATTTG	20.7723	-8.66322	C66-1: GLU-1	0.537834
ACAGGCTGTTCCAGGG	13.614	-1.62795	C66-2: Irx5.GLU-2	0.561587
ACAGGCTGTTCCGGCT	6.06321	-1.99811	C66-36: Hmcn1.GABA-1	0.56873
ACAGGTAAGACAACGA_1	0.811218	-4.35336	C66-48: Meis2.GABA-5	0.533741
ACAGGTAAGATTCCTT_1	9.57623	-1.772	C66-28: Mixed.GABA-2	0.545454
ACAGGTAAGCTCGCTT	9.02264	0.776249	C66-48: Meis2.GABA-5	0.533741
ACAGGTAAGGCCTGGT	20.5216	-1.76064	C66-40: Hdc.GABA-1	0.513798
ACAGGTAAGGGTGGAT_1	20.867	-7.14113	C66-1: GLU-1	0.537834
ACAGGTAAGGGTTATC	12.8053	-1.09199	C66-28: Mixed.GABA-2	0.545454
ACAGTATGTCCTAATC	20.3718	-7.36075	C66-1: GLU-1	0.537834
ACAGTATGTGCTTAGA	6.4076	1.82089	C66-49: Satb2.GABA-6	0.574161
ACATAGCTCACTAGGT	12.1374	7.21413	C66-18: Rfx4.GLU-4	0.519252
ACATAGCTCAGGCTAT	6.5896	-1.89393	C66-49: Satb2.GABA-6	0.574161
ACATAGCTCGGTCAAT	11.1033	0.110854	C66-28: Mixed.GABA-2	0.545454
ACATCAATCAAGTGAG	8.9608	2.78254	C66-34: Il1rapl2.GABA-1	0.564274
ACATCAATCACTAAGC	19.5236	-8.76238	C66-1: GLU-1	0.537834
ACATCAATCATCCTAT	9.88262	-8.86493	C66-34: Il1rapl2.GABA-1	0.564274
ACATCAATCATTGCAA	15.4452	-6.04685	C66-12: Gpr149.GLU-3	0.564467
ACATCAATCGTAATCA	9.77028	1.00419	C66-28: Mixed.GABA-2	0.545454
ACATCATCAAGATTCT	11.6441	-0.777298	C66-28: Mixed.GABA-2	0.545454
ACATCATCATTAGCGC	10.0488	1.90803	C66-28: Mixed.GABA-2	0.545454
ACATTAGTCAAGACTC	20.0414	-8.07898	C66-1: GLU-1	0.537834
ACATTAGTCAATGTCA	6.1168	0.572368	C66-19: Pomc.GLU-5	0.560726
ACATTAGTCACCTGTC	11.602	-2.0138	C66-5: Tent5a.GLU-2	0.538277
ACATTAGTCAGGTCCA	4.73401	-0.095012	C66-19: Pomc.GLU-5	0.560726
ACATTAGTCGCCTGTT	10.2236	-6.11727	C66-7: Foxb1.GLU-2	0.547744
ACATTAGTCTACCTCA	5.85482	0.315524	C66-49: Satb2.GABA-6	0.574161
ACATTAGTCTGTAAGC	8.48138	-1.00352	C66-39: Lhx6.GABA-1	0.557041
ACATTAGTCTTGGACG	21.018	-8.27265	C66-1: GLU-1	0.537834
ACATTGCAGACAAACG	13.398	3.85663	C66-34: Il1rapl2.GABA-1	0.564274
ACATTGCAGGATCCGC	10.7372	1.39218	C66-28: Mixed.GABA-2	0.545454
ACATTGCAGGCAAGTA_1	13.8032	-5.59444	C66-8: Lmx1a.GLU-2	0.540068
ACATTGCAGGTAAGGC	8.96612	-1.68185	C66-30: Onecut2.GABA-2	0.596701
ACATTGCAGTGAACCT	13.8659	0.803423	C66-4: Trh.GLU-2	0.588866
ACATTGCAGTTGTCTT	7.01348	3.60251	C66-48: Meis2.GABA-5	0.533741
ACCAAACTCCACCTTA	21.1993	-8.97617	C66-1: GLU-1	0.537834
ACCAAACTCCGCAACA	4.14016	2.15046	C66-28: Mixed.GABA-2.chow	0.528923
ACCAAACTCCTTGTTG	10.5447	-12.6159	C66-25: Foxb1.GLU-8	0.551825
ACCAAACTCGCGCTAA	16.7552	6.89349	C66-22: Caprin2.GLU-6	0.545862
ACCAAACTCGTACCGA	13.2254	-0.98913	C66-28: Mixed.GABA-2	0.545454
ACCAAGCGTAGCTAAT	17.5721	-5.30488	C66-13: Vcan.GLU-3	0.537506
ACCAAGCGTGGAAACG	0.670333	-7.32974	C66-48: Meis2.GABA-5	0.533741
ACCAAGCGTTAAGGTT	5.53645	3.39451	C66-45: Ghrh.GABA-3	0.640079
ACCAAGCGTTAGACCA	12.1771	-3.44872	C66-3: Nxph4.GLU-2	0.581145
ACCAAGCGTTAGTGAT	15.9362	-4.80956	C66-12: Gpr149.GLU-3	0.564467
ACCAAGTTCACCATTT	6.8141	-2.25412	C66-49: Satb2.GABA-6	0.574161
ACCAAGTTCAGGTTTA	5.11168	2.41166	C66-41: Tbx3.GABA-1	0.54661
ACCAAGTTCCTGGTGA	14.7778	-2.29466	C66-8: Lmx1a.GLU-2	0.540068
ACCAAGTTCGTTCACC	14.8288	0.102152	C66-4: Trh.GLU-2	0.588866
ACCAATATCAGCTAAC	9.93464	0.711773	C66-28: Mixed.GABA-2	0.545454
ACCAATATCCAGGTCA	11.7782	2.72971	C66-35: Lef1.GABA-1	0.595113
ACCAATATCCTGAGTG	10.0402	1.59232	C66-28: Mixed.GABA-2	0.545454
ACCAATATCCTTCTAG	13.3633	-0.465826	C66-28: Mixed.GABA-2	0.545454
ACCAATATCGAGGTGG	12.8588	1.31273	C66-28: Mixed.GABA-2	0.545454
ACCAATATCTAAGGTC	20.7639	-6.57807	C66-1: GLU-1	0.537834
ACCAATATCTATTGTC	14.5493	0.568474	C66-4: Trh.GLU-2	0.588866
ACCAATATCTTGCTAT	17.0469	-3.45929	C66-12: Gpr149.GLU-3	0.564467
ACCACACCAAACCTAT	19.3742	-8.65311	C66-1: GLU-1	0.537834
ACCACACCAAGCCAGA_1	14.5588	-3.12356	C66-8: Lmx1a.GLU-2	0.540068
ACCACACCAAGTGTTT	8.60027	1.69782	C66-34: Il1rapl2.GABA-1	0.564274
ACCACACCAATAATGG	7.78393	-4.17587	C66-39: Lhx6.GABA-1	0.557041
ACCACACCACAACCTA	11.6908	5.00166	C66-35: Lef1.GABA-1	0.595113
ACCACACCAGGCTTCG_1	21.4671	-8.75221	C66-1: GLU-1	0.537834
ACCACATAGCGCTAAT	9.19414	-11.2091	C66-25: Foxb1.GLU-8	0.551825
ACCACATAGCTTAACA	11.0164	-2.85002	C66-28: Mixed.GABA-2	0.545454
ACCACATAGGGACGCA	5.57496	-1.49467	C66-30: Onecut2.GABA-2	0.596701
ACCACATAGTAGGATG	13.8487	-1.35677	C66-44: Nkx2-4.GABA-3	0.548016
ACCACATAGTCAATTG_1	3.45467	-1.7942	C66-20: Tac2.GLU-5	0.560805
ACCACATAGTCTATGA	10.1134	2.31143	C66-28: Mixed.GABA-2	0.545454
ACCACATAGTTAGCCG	8.25824	-10.3075	C66-25: Foxb1.GLU-8	0.551825
ACCACATAGTTGTCCC	14.1484	-1.49467	C66-44: Nkx2-4.GABA-3	0.548016
ACCAGCTCAAACCTAT	6.84101	3.81053	C66-48: Meis2.GABA-5	0.533741
ACCAGCTCAGTGAACG	0.692401	-3.56488	C66-48: Meis2.GABA-5	0.533741
ACCAGCTCATAAGTCT	14.7128	0.404805	C66-4: Trh.GLU-2	0.588866
ACCAGGACAAGTTATC	9.81632	-11.8602	C66-25: Foxb1.GLU-8	0.551825
ACCAGGACAGAAATTG	4.02776	0.391629	C66-38: Ppp1r17.GABA-1	0.544116
ACCAGGACAGGAACCA	4.64234	1.49445	C66-28: Mixed.GABA-2.chow	0.528923
ACCAGGCTCACTAAGC	0.713563	-3.74227	C66-48: Meis2.GABA-5	0.533741
ACCAGGCTCAGGCTAT_1	7.58573	2.72136	C66-42: Lhx8.GABA-1	0.586429
ACCAGGCTCCGCATGA	19.645	-8.50869	C66-1: GLU-1	0.537834
[truncated: 42,272 more rows]

## Sheet: EDF5h
cell_id	UMAP_1	UMAP_2	cell_type	augur_score
[truncated: 51,361 more rows]

## Sheet: EDF5i
ligand	receptor	source	target	lr_means	cellphone_pvals
[truncated: 48 more rows]
