# Supplementary material for: GIPR agonism and antagonism decrease body weight and food intake via different mechanisms in male mice
Source: Nat Metab. 2025 Apr 29;7(6):1282–98. doi: 10.1038/s42255-025-01294-x (PMC12198009; doi:10.1038/s42255-025-01294-x)
Supplement: Supplementary file 17 — Statistical source data for Extended Data Fig. 6. [file 42255_2025_1294_MOESM17_ESM.xlsx]

## Sheet: EDF6a
cell_id	UMAP_1	UMAP_2	group
AAACATGCATTCCTGT	0.0559988	14.9898	Chow_Cntrl.
AAACCGAAGTTCCCAC	12.7384	11.7823	Chow_Cntrl.
AAACCGCGTGATGAAA	14.5266	7.44588	Chow_Cntrl.
AAACCGGCAAACTCAT	-0.845121	14.8842	Chow_Cntrl.
AAACCGGCATAGACTT	12.091	10.1072	Chow_Cntrl.
AAACGTACAGGCTAAG	12.6089	15.3814	Chow_Cntrl.
AAAGCACCAGTTTACG	13.5334	14.4651	Chow_Cntrl.
AAAGCACCATCACAGC	12.53	8.61133	Chow_Cntrl.
AAAGCCCGTTCGCTTG	-1.3173	1.33429	Chow_Cntrl.
AAAGCTTGTGGGTGAA	-2.76793	10.9182	Chow_Cntrl.
AAAGGACGTTCCGCAC	12.1061	13.7149	Chow_Cntrl.
AAAGGAGCAAATATCC	12.6355	10.886	Chow_Cntrl.
AAAGGAGCAGCACGAA	14.7759	7.9832	Chow_Cntrl.
AAAGGCTCAATCGCAC	-2.42142	12.8231	Chow_Cntrl.
AAAGGCTCATCGCTTT	10.6218	-4.08282	Chow_Cntrl.
AAAGGTTAGCTGAGGG	13.524	14.7955	Chow_Cntrl.
AAATCCGGTTACCGGG	11.1562	10.1199	Chow_Cntrl.
AAATCCGGTTTAACCC	11.3048	10.8585	Chow_Cntrl.
AAATGCCTCATGTTTC	4.23541	6.6415	Chow_Cntrl.
AACAAAGGTATCTGGA	-2.03827	7.20179	Chow_Cntrl.
AACAGATAGCATGCAT	-2.29217	8.95843	Chow_Cntrl.
AACAGATAGTAAGTCC	11.5538	16.1192	Chow_Cntrl.
AACATAGCACGAACAG	11.8917	14.6722	Chow_Cntrl.
AACATCATCACTCAAA	11.2626	17.1043	Chow_Cntrl.
AACCCGCAGCAGGTGG	12.4115	13.1069	Chow_Cntrl.
AACCCGCAGGTTTGCG	0.779249	11.6783	Chow_Cntrl.
AACCCGCAGTAAGTGG	12.4949	14.9437	Chow_Cntrl.
AACCGCTCACAATACT	11.1753	14.688	Chow_Cntrl.
AACCGGCTCTTGTCCA	10.9033	13.2566	Chow_Cntrl.
AACCGGCTCTTGTCTG	12.6607	15.4758	Chow_Cntrl.
AACCTAATCCGGTTAG	-2.43699	10.3197	Chow_Cntrl.
AACCTCACAACTAACT	-1.64487	11.5663	Chow_Cntrl.
AACCTCCTCCAGCACA	0.554699	12.863	Chow_Cntrl.
AACCTTAAGGAGGGTT	9.4063	-4.186	Chow_Cntrl.
AACCTTGCAACTAGAA	-2.33651	11.0669	Chow_Cntrl.
AACGACAAGGAGGGTT	-0.204539	2.0056	Chow_Cntrl.
AACGGTAAGTAGGATG	11.4333	16.1639	Chow_Cntrl.
AACTACTCAAGGCCAA	-1.82671	7.52118	Chow_Cntrl.
AACTAGCTCAATGTGC	3.46195	6.63652	Chow_Cntrl.
AACTCACAGGCTGTCA	-1.44559	13.6316	Chow_Cntrl.
AACTCACAGGTTACAC	3.65423	0.992911	Chow_Cntrl.
AACTGTTCACAGGATG	-3.39948	11.5224	Chow_Cntrl.
AACTGTTCAGGGAGGA	14.3974	6.56045	Chow_Cntrl.
AACTTAGTCAACCAAC	12.6948	8.61735	Chow_Cntrl.
AACTTAGTCGCAGGCT	-0.199619	13.7613	Chow_Cntrl.
AACTTAGTCTAACTGA	-2.24923	12.4551	Chow_Cntrl.
AACTTAGTCTTGCATT	0.204455	14.5232	Chow_Cntrl.
AAGAATCAGCGATAGA	9.95505	-0.52461	Chow_Cntrl.
AAGAATCAGGTAAGCA	13.2298	15.848	Chow_Cntrl.
AAGACAAGTAGCCTCC	11.592	16.2675	Chow_Cntrl.
AAGACAAGTCTTTGAC	-2.19697	7.13454	Chow_Cntrl.
AAGACATAGCATCCAG	-0.59241	12.7286	Chow_Cntrl.
AAGACCAAGGTCTTGG	10.1817	11.5143	Chow_Cntrl.
AAGCAAGTCACTAATG	-1.49175	9.98977	Chow_Cntrl.
AAGCAAGTCTAATCTC	13.2201	8.41148	Chow_Cntrl.
AAGCCTTAGCCTCTCG	12.5604	8.89406	Chow_Cntrl.
AAGCGGGTCTTAATGG	13.2905	7.99544	Chow_Cntrl.
AAGCGGGTCTTTGTAC	11.7264	16.5692	Chow_Cntrl.
AAGCTAGAGGTTACAC	12.6133	13.6864	Chow_Cntrl.
AAGGATGTCACCGGTA	13.8199	6.1755	Chow_Cntrl.
AAGGATGTCCTGAGTG	6.08817	-0.261717	Chow_Cntrl.
AAGGATTAGCTGTACG	10.8481	6.49953	Chow_Cntrl.
AAGGATTAGGGACCTC	-1.14017	12.033	Chow_Cntrl.
AAGGTATAGCTTAGCG	12.5831	14.3567	Chow_Cntrl.
AAGGTATAGGCCCAGT	11.2925	8.92536	Chow_Cntrl.
AAGGTATAGGGATGCG	11.2981	10.8662	Chow_Cntrl.
AAGGTATAGTCATTGA	14.853	6.78944	Chow_Cntrl.
AAGGTCAAGATGGAGC	-0.706601	12.0477	Chow_Cntrl.
AAGGTCAAGCGGTTAT	14.5863	10.2811	Chow_Cntrl.
AAGTAGCCAAAGCCTC	9.51706	9.62353	Chow_Cntrl.
AAGTAGCCAAGGTACG	2.95381	4.22064	Chow_Cntrl.
AAGTAGCCAGCCTTGG	0.306516	12.5727	Chow_Cntrl.
AAGTGAAGTGATGAGG	12.8215	6.79734	Chow_Cntrl.
AAGTGCAAGGAGGGTT	13.2839	7.66615	Chow_Cntrl.
AAGTTACGTGCAATAT	13.6994	10.862	Chow_Cntrl.
AAGTTAGCAGGAACCA	13.1231	15.4847	Chow_Cntrl.
AAGTTTGTCCATAATG	0.446336	12.5529	Chow_Cntrl.
AATACCGGTATTCGCT	12.4438	11.7891	Chow_Cntrl.
AATAGAGGTACAAAGA	-3.05947	10.5383	Chow_Cntrl.
AATAGCTGTACTGATG	-2.20449	7.1162	Chow_Cntrl.
AATATCCCACAAGCCT	-0.0698928	13.4589	Chow_Cntrl.
AATATCCCAGCCGCTA	13.9263	9.21748	Chow_Cntrl.
AATATCCCATAAACCT	-0.681647	14.1678	Chow_Cntrl.
AATCAGGAGCAAGGAC	11.9096	16.0348	Chow_Cntrl.
AATCATCCAACTAACT	12.5657	17.4869	Chow_Cntrl.
AATCATGTCACGCGGT	0.428532	8.81412	Chow_Cntrl.
AATCCATCAACTGGCT	0.542215	14.57	Chow_Cntrl.
AATCGCCCAGGCCATT	14.1425	11.4473	Chow_Cntrl.
AATCTCAAGCTTACTT	10.9873	12.1171	Chow_Cntrl.
AATCTCAAGTATCGCG	13.2879	10.9686	Chow_Cntrl.
AATGAAGGTGTTAGCA	-2.40181	11.4254	Chow_Cntrl.
AATGCATGTAGGTTTG	12.4309	6.9092	Chow_Cntrl.
AATGCATGTTTATCGC	-2.04715	7.17824	Chow_Cntrl.
AATGCGCGTCAGGCAT	12.5858	6.30045	Chow_Cntrl.
AATGTCCAGCGATAGA	10.0574	11.5949	Chow_Cntrl.
AATTACCCAAGGGTTG	-2.007	10.725	Chow_Cntrl.
AATTACCCACTTGTTC	2.45023	4.70674	Chow_Cntrl.
AATTACCCAGGTTACC	-0.445368	14.063	Chow_Cntrl.
AATTAGCGTGAGGTGA	13.7659	6.37116	Chow_Cntrl.
AATTCGTCAACTAACT	2.68933	4.25923	Chow_Cntrl.
AATTGACGTCACGAAC	12.6521	15.832	Chow_Cntrl.
AATTGGACAAAGGCCA	12.1334	7.74413	Chow_Cntrl.
AATTTGGTCTGGCATG	-0.681308	13.0205	Chow_Cntrl.
ACAAAGGTCATAGCCG	-1.47359	13.3691	Chow_Cntrl.
ACAAAGGTCTTGTCTG	12.3659	15.3287	Chow_Cntrl.
ACAACAACACCTACGG	13.7192	7.3418	Chow_Cntrl.
ACAACAACAGATTCAT	11.8164	9.43439	Chow_Cntrl.
ACAACAACATAAACCT	12.9388	14.7829	Chow_Cntrl.
ACAACACTCAGTGAAG	12.3132	12.4762	Chow_Cntrl.
ACAACACTCCATAAGC	2.63292	9.68774	Chow_Cntrl.
ACAACAGAGCCTCTCG	-0.0292168	13.6909	Chow_Cntrl.
ACAACATGTCATGCAA	12.166	17.2317	Chow_Cntrl.
ACAACATGTTGTGATG	11.2533	16.2978	Chow_Cntrl.
ACACCTTGTTCCTGAT	0.0390747	15.0714	Chow_Cntrl.
ACACTAGGTGCTCCAC	3.59061	2.07807	Chow_Cntrl.
ACACTAGGTTTACTTG	5.47859	3.73711	Chow_Cntrl.
ACAGGAATCATTCATC	-1.63183	13.038	Chow_Cntrl.
ACAGGATCAAACAACA	6.98506	0.465462	Chow_Cntrl.
ACAGGATCACAAAGGT	14.1098	10.119	Chow_Cntrl.
ACAGGCTGTAGTTGGC	0.286858	13.3097	Chow_Cntrl.
ACAGGCTGTTTATGGG	13.2903	7.09019	Chow_Cntrl.
ACAGGTAAGCTAAAGG	12.9613	16.889	Chow_Cntrl.
ACAGTATGTAATCCCT	-1.33908	12.7501	Chow_Cntrl.
ACAGTATGTAGTTGGC	12.3417	17.7836	Chow_Cntrl.
ACATCATCAAGGTGCA	10.0233	10.8057	Chow_Cntrl.
ACATCATCAATTGAGA	-2.27571	7.02172	Chow_Cntrl.
ACATCATCACCAGGTT	11.9685	15.5989	Chow_Cntrl.
ACATTAGTCAATGAGG	16.2172	15.3034	Chow_Cntrl.
ACATTAGTCCTTGCAC	9.90744	13.4228	Chow_Cntrl.
ACATTAGTCGTTACAA	13.4011	10.594	Chow_Cntrl.
ACATTGCAGGATGATG	11.4721	10.5743	Chow_Cntrl.
ACATTGCAGTCAGTAC	12.8427	9.36884	Chow_Cntrl.
ACCAAGCGTTAATCGG	11.6463	11.1803	Chow_Cntrl.
ACCAAGCGTTAGGACC	14.0978	14.2508	Chow_Cntrl.
ACCAATATCTGGCTTC	11.1864	16.4765	Chow_Cntrl.
ACCACACCAAGCCAGA	-1.50932	7.90556	Chow_Cntrl.
ACCACATAGGTTAGCT	-1.04335	14.8486	Chow_Cntrl.
ACCAGCTCATAGCTTG	11.557	13.7338	Chow_Cntrl.
ACCAGCTCATGGCCCA	-0.73483	13.69	Chow_Cntrl.
ACCAGGACACATAACT	11.2629	8.92251	Chow_Cntrl.
ACCAGGACATTCCTCG	-0.0191617	12.2378	Chow_Cntrl.
ACCAGGCTCCAATAGC	12.7103	15.4953	Chow_Cntrl.
ACCAGGGAGCTATATG	11.4888	15.7475	Chow_Cntrl.
ACCATAATCCTTTACG	11.2439	9.43965	Chow_Cntrl.
ACCATTAAGGTAAGCA	10.2075	11.2205	Chow_Cntrl.
ACCCAGGGTCCTAAGA	-1.15291	11.9853	Chow_Cntrl.
ACCCGCTGTGCATCGG	13.4771	6.58749	Chow_Cntrl.
ACCCGGTAGTAGGCGG	11.6806	7.61425	Chow_Cntrl.
ACCCGTAAGCTGTACG	11.3848	9.46515	Chow_Cntrl.
ACCCTCCCAGTTTGTG	4.03018	6.93932	Chow_Cntrl.
ACCGCAATCGGGCCAT	13.4305	11.4945	Chow_Cntrl.
ACCGCAATCTAATCTC	-2.04531	7.07015	Chow_Cntrl.
ACCGGCTAGACTTACA	10.8964	15.008	Chow_Cntrl.
ACCGGCTAGGAGGACT	4.44485	6.88904	Chow_Cntrl.
ACCGGCTAGGTAAGGC	10.561	13.1944	Chow_Cntrl.
ACCTAAATCTTGAGCG	0.0675194	11.8297	Chow_Cntrl.
ACCTAAGGTGTGAGGA	12.1599	16.8424	Chow_Cntrl.
ACCTACCTCTCACAAA	10.9038	-4.066	Chow_Cntrl.
ACCTCACTCGAAGTAG	13.4718	11.94	Chow_Cntrl.
ACCTGGTCACAGCCAT	13.2552	9.89175	Chow_Cntrl.
ACCTGGTCACATAGCC	6.23399	3.88851	Chow_Cntrl.
ACCTGGTCACCTCACC	13.0816	12.0546	Chow_Cntrl.
ACCTGTTGTTCATTTG	12.0297	17.0284	Chow_Cntrl.
ACCTTCATCTTAGGGT	-2.14761	7.14557	Chow_Cntrl.
ACCTTCCAGGAGGTTA	13.4183	11.9994	Chow_Cntrl.
ACCTTCCAGTCATTAG	11.5643	14.0132	Chow_Cntrl.
ACCTTGTGTCAAACTG	12.09	11.7759	Chow_Cntrl.
ACCTTGTGTTCCGCAC	-1.12728	8.61966	Chow_Cntrl.
ACGAAGTCACAGGAAT	13.6245	16.2341	Chow_Cntrl.
ACGAAGTCAGATTCAT	-0.109653	11.5616	Chow_Cntrl.
ACGACTTAGCCTGATG	11.8947	11.9433	Chow_Cntrl.
ACGACTTAGGTGAGAC	12.2156	13.727	Chow_Cntrl.
ACGAGTAAGGAGGACT	12.6981	13.2698	Chow_Cntrl.
ACGCAAGCAATATAGG	0.0370178	14.1461	Chow_Cntrl.
ACGCAAGCACTTCATC	11.8864	8.18568	Chow_Cntrl.
ACGCTTGAGGTACCGC	12.4674	13.6341	Chow_Cntrl.
ACGGTACGTCACCAAA	4.02088	6.48599	Chow_Cntrl.
ACGGTTAGTTAAGGCC	10.9003	15.252	Chow_Cntrl.
ACGTACCCACCAGGTT	3.58353	6.45751	Chow_Cntrl.
ACGTCAAGTAAGGTCC	13.315	11.9907	Chow_Cntrl.
ACGTCAAGTTGGGTTA	11.0174	6.95209	Chow_Cntrl.
ACGTCCAAGACCATAC	12.8502	11.3974	Chow_Cntrl.
ACGTCCAAGGCGGGTA	12.4545	5.22454	Chow_Cntrl.
ACTAACCAGTACCGCA	9.73272	12.2777	Chow_Cntrl.
ACTAACCAGTTCCTGC	10.0422	6.44989	Chow_Cntrl.
ACTAACGGTTAAGCGC	12.0112	9.60974	Chow_Cntrl.
ACTAACGGTTGGTTAG	13.0875	8.87021	Chow_Cntrl.
ACTAACTCACAACCTA	0.472637	13.4428	Chow_Cntrl.
ACTAATCCACACTAAT	-1.69333	12.2312	Chow_Cntrl.
ACTAATCCACCATATG	-3.16484	11.5876	Chow_Cntrl.
ACTAGGCGTAAGCTCA	12.0593	11.4802	Chow_Cntrl.
ACTATCCGTCGCATAA	9.73284	-4.74926	Chow_Cntrl.
ACTATGTCAAGGTGGC	12.3364	15.8244	Chow_Cntrl.
ACTATGTCAATTGCGC	10.9761	10.4099	Chow_Cntrl.
ACTCACTGTGTTTGAG	11.1199	11.573	Chow_Cntrl.
ACTCAGTAGAGAGGAG	-0.109059	15.3272	Chow_Cntrl.
ACTCAGTAGCTGTACG	0.280034	12.761	Chow_Cntrl.
ACTCCTCAGGGCCACT	10.4886	16.3569	Chow_Cntrl.
ACTCGCGCATCCCTCA	12.4959	9.67989	Chow_Cntrl.
ACTCGCTTCAAGCGCC	13.7139	7.65014	Chow_Cntrl.
ACTGAAACAGTACCGT	10.0145	-4.53804	Chow_Cntrl.
ACTTACTTCTTACTCG	12.2349	11.5787	Chow_Cntrl.
ACTTAGTCAAGTGAAC	-0.736471	12.2208	Chow_Cntrl.
ACTTATGAGGTGAAAT	11.3177	6.65505	Chow_Cntrl.
ACTTCGCTCCCTCAGT	12.6646	16.6581	Chow_Cntrl.
ACTTCGCTCGGTTCCT	-0.993987	6.87297	Chow_Cntrl.
ACTTGCACAGCCAGTT	11.782	7.86674	Chow_Cntrl.
ACTTGCACAGGCTACT	11.1193	14.4198	Chow_Cntrl.
ACTTTGTTCACTCAAA	3.11014	-1.56301	Chow_Cntrl.
ACTTTGTTCCAAACAC	4.23271	6.66765	Chow_Cntrl.
ACTTTGTTCGAGGTGG	-0.320474	11.5808	Chow_Cntrl.
AGAAACCCAGCAACAG	10.6309	11.9127	Chow_Cntrl.
AGAAACCCAGGCTTCG	-1.85419	11.0255	Chow_Cntrl.
AGAAACCCATTGCGAC	-1.41706	10.5244	Chow_Cntrl.
AGAAACTAGGCTAGAA	0.778215	12.4079	Chow_Cntrl.
AGAAACTAGTTTGCGG	12.4714	17.2069	Chow_Cntrl.
AGAACAAGTATTGGAT	8.98819	13.1587	Chow_Cntrl.
AGAACCAAGTTTCCGC	-3.38773	11.3272	Chow_Cntrl.
AGAACCGCAGGTTCAC	-2.25398	13.1188	Chow_Cntrl.
AGAACCGCATCCCGCT	10.2332	-5.28385	Chow_Cntrl.
AGAAGGTGTTACCGGG	-0.719461	13.3071	Chow_Cntrl.
AGAATCGAGTTGGATC	14.3897	7.50397	Chow_Cntrl.
AGAATCTGTCAAGTGC	11.5269	16.8075	Chow_Cntrl.
AGAATCTGTCAATAGT	0.400234	14.4216	Chow_Cntrl.
AGAATCTGTTAGCAGC	-2.05393	13.4393	Chow_Cntrl.
AGACACGCAATTGAGA	12.9157	15.9346	Chow_Cntrl.
AGACACGCATAGCTTG	0.251408	10.2017	Chow_Cntrl.
AGAGAAGCAGGTCCTG	5.5074	-1.57623	Chow_Cntrl.
AGAGGATGTTAGTTGG	9.17053	-4.79293	Chow_Cntrl.
AGATGAAGTACTGAAT	-2.77238	13.3278	Chow_Cntrl.
AGATGAAGTAGACAAA	12.1765	6.86369	Chow_Cntrl.
AGATGAAGTGAGGTAG	12.8224	7.58654	Chow_Cntrl.
AGATGCTTCCTAAGTA	13.6253	9.07231	Chow_Cntrl.
AGATGCTTCGAAGTGA	9.80125	13.5487	Chow_Cntrl.
AGATGCTTCGAGGAAC	10.2532	-3.55636	Chow_Cntrl.
AGCAAATAGAGGAGGA	13.7177	6.48795	Chow_Cntrl.
AGCAAATAGGGACCTC	13.1856	16.5783	Chow_Cntrl.
AGCAATTGTGATGGCT	13.3792	7.62746	Chow_Cntrl.
AGCAATTGTGGGTGAA	9.0408	11.2189	Chow_Cntrl.
AGCACAGCAGCAACCT	11.1179	13.1213	Chow_Cntrl.
AGCACAGCATATAACC	13.4323	16.4004	Chow_Cntrl.
AGCACAGCATCCTAGA	-2.06718	12.3286	Chow_Cntrl.
AGCACTAGTTAGCCAA	12.3108	8.26284	Chow_Cntrl.
AGCAGGTAGCATTAGC	11.3586	8.43712	Chow_Cntrl.
AGCAGGTAGGCACAGG	12.6319	13.8128	Chow_Cntrl.
AGCAGGTAGGCCTGGT	5.6228	0.269463	Chow_Cntrl.
AGCAGGTAGTAGCCAT	13.9796	6.92763	Chow_Cntrl.
AGCATCCCACAAACTT	12.4459	13.2452	Chow_Cntrl.
AGCATCCCAGCACGAA	-1.65671	14.1832	Chow_Cntrl.
AGCATTTCATTAGGTT	-1.08672	14.8032	Chow_Cntrl.
AGCCAGTGTACAAAGA	13.2679	14.8272	Chow_Cntrl.
AGCCAGTGTGGGTACT	0.166819	9.80846	Chow_Cntrl.
AGCCTAGTCGACAAAG	12.6973	16.0229	Chow_Cntrl.
AGCGATTTCGGTTACG	0.251843	11.1154	Chow_Cntrl.
AGCGCCTAGGCAGGTG	13.999	15.8505	Chow_Cntrl.
AGCGCCTAGTTAACCA	-0.368721	9.81737	Chow_Cntrl.
AGCGCTCAGCGATACT	5.98359	3.86016	Chow_Cntrl.
AGCGCTCAGGATTGAG	-2.29178	6.99187	Chow_Cntrl.
AGCGGACCATAGACCC	11.8952	13.5489	Chow_Cntrl.
AGCGGATAGCGCAATT	11.5525	5.10532	Chow_Cntrl.
AGCGGATAGCTCAATA	13.1411	8.58738	Chow_Cntrl.
AGCTAAACAGTAGCCT	-3.11537	13.0563	Chow_Cntrl.
AGCTAACTCCTTCAAT	-2.19803	6.96964	Chow_Cntrl.
AGCTAACTCTAACCTT	11.108	15.7112	Chow_Cntrl.
AGCTACTAGACTTACA	11.8935	14.5477	Chow_Cntrl.
AGCTAGTTCCTGGTCT	14.8748	8.13953	Chow_Cntrl.
AGCTATATCGATTTAG	11.862	14.4721	Chow_Cntrl.
AGCTTAATCAAGTGTC	12.4116	13.4728	Chow_Cntrl.
AGCTTAATCAGTATTG	-2.05277	7.24105	Chow_Cntrl.
AGCTTAATCATTTGCT	-2.33548	6.98489	Chow_Cntrl.
AGCTTAATCCGCACAA	14.08	10.8093	Chow_Cntrl.
AGCTTCCTCGATTATG	10.386	7.34775	Chow_Cntrl.
AGCTTCCTCGCATCCT	-1.58805	14.6541	Chow_Cntrl.
AGCTTTAAGGACAACA	13.421	11.565	Chow_Cntrl.
AGCTTTAAGGCTACTG	11.2147	16.7154	Chow_Cntrl.
AGCTTTAAGGTGTTAC	11.7326	9.4141	Chow_Cntrl.
AGCTTTAAGTTGGCCA	13.4188	14.6381	Chow_Cntrl.
AGGAAACGTCCGTAGG	13.2609	9.01868	Chow_Cntrl.
AGGAAACGTCGCATAA	-1.67731	9.13004	Chow_Cntrl.
AGGAACGGTCAAGTGC	14.2614	9.71758	Chow_Cntrl.
AGGAACGGTTGGATAT	12.8639	12.1706	Chow_Cntrl.
AGGAACGGTTTGGCTT	-2.19158	7.10743	Chow_Cntrl.
AGGACGTAGTACTGGT	-0.860576	12.5103	Chow_Cntrl.
AGGACGTAGTTGCCTC	11.0482	10.8918	Chow_Cntrl.
AGGACTAAGCTGGCTA	-1.14144	13.4455	Chow_Cntrl.
AGGATCCGTACAATGT	12.1712	8.68663	Chow_Cntrl.
AGGATCCGTTAACGAT	10.0513	-4.72587	Chow_Cntrl.
AGGATGCAGTTTCCGC	13.3579	10.5571	Chow_Cntrl.
AGGATGTCACTTAGGC	9.81722	11.1058	Chow_Cntrl.
AGGATGTCAGCCAGTT	14.6756	10.3218	Chow_Cntrl.
AGGATTGAGGAGCAAC	14.1477	6.37542	Chow_Cntrl.
AGGATTGAGGCTACTG	11.9578	16.7832	Chow_Cntrl.
AGGCAATCACCGGCTA	10.99	14.6404	Chow_Cntrl.
AGGCAATCACGGTTTA	16.3677	15.3425	Chow_Cntrl.
AGGCCCAGTGAATCGC	11.4672	15.4444	Chow_Cntrl.
AGGCCCAGTGCTTAGA	12.8072	16.6569	Chow_Cntrl.
AGGCGGATCTTGATGA	10.1688	-3.53318	Chow_Cntrl.
AGGCTAAAGGCTAAGA	11.8425	14.9686	Chow_Cntrl.
AGGTAACCAGTTATCG	-2.10008	12.543	Chow_Cntrl.
AGGTATTGTGTTTCAC	-2.17772	7.31119	Chow_Cntrl.
AGGTATTGTTTGCTGT	12.7641	9.07747	Chow_Cntrl.
AGGTCATTCTTGTTCG	12.105	12.2463	Chow_Cntrl.
AGGTCCGGTAATAACC	3.39382	-2.1574	Chow_Cntrl.
AGGTCCGGTCATCAAG	13.1428	12.1654	Chow_Cntrl.
AGGTCCGGTCATGAGC	-0.184211	12.7534	Chow_Cntrl.
AGGTCCGGTTAAGCCA	11.6151	7.99584	Chow_Cntrl.
AGGTCTTAGACTTATG	-1.67295	10.5452	Chow_Cntrl.
AGGTGAATCAACCAAC	11.5988	10.7003	Chow_Cntrl.
AGGTGAGGTTCCTGTG	11.4056	17.3456	Chow_Cntrl.
AGGTTAGAGCAGGTTT	10.6593	10.0663	Chow_Cntrl.
AGGTTAGAGTGTTGTA	-2.20295	8.42995	Chow_Cntrl.
AGGTTGCGTTAGGTTG	11.8882	16.0157	Chow_Cntrl.
AGGTTTATCACGAATC	-1.13171	13.0449	Chow_Cntrl.
AGGTTTGGTGTTTCAC	10.8718	9.60037	Chow_Cntrl.
AGTAAACAGCATGTCG	11.5315	-4.56217	Chow_Cntrl.
AGTAAACAGCTTTGTT	-0.20023	14.0566	Chow_Cntrl.
AGTAAACAGTGAGCAA	13.1252	11.5803	Chow_Cntrl.
AGTAACACACTTCATC	-1.95333	7.28742	Chow_Cntrl.
AGTAACACATGGAGGC	4.84462	6.73872	Chow_Cntrl.
AGTAACCTCCGCAAGC	11.1989	16.4787	Chow_Cntrl.
AGTAACGAGGGACTAA	13.2495	10.6972	Chow_Cntrl.
AGTAAGTAGTAAGGGC	9.33599	10.3149	Chow_Cntrl.
AGTACGCGTCAGGCAT	14.0688	14.2026	Chow_Cntrl.
AGTAGGATCCAAGTGT	14.0228	10.2584	Chow_Cntrl.
AGTAGGATCGCTAAGT	12.2386	9.5728	Chow_Cntrl.
AGTATAGCAACAGGTG	-1.64923	12.2435	Chow_Cntrl.
AGTATAGCAAGTGTTT	12.7565	6.76225	Chow_Cntrl.
AGTATAGCATCACAGC	11.0875	11.2337	Chow_Cntrl.
AGTCAAGAGCAGGTGG	13.1218	16.1508	Chow_Cntrl.
AGTCAATGTAACCTAG	10.6287	8.69844	Chow_Cntrl.
AGTCAGGCAATACTGT	10.96	17.2321	Chow_Cntrl.
AGTCAGGCACAACAAA	14.6287	7.62765	Chow_Cntrl.
AGTCCTGAGTCTATGA	-2.2201	7.22731	Chow_Cntrl.
AGTCCTTGTAACCAGC	11.0203	16.7207	Chow_Cntrl.
AGTCGCATCAAGCCTG	12.3332	15.7626	Chow_Cntrl.
AGTCGCATCAAGGACA	12.0677	16.5003	Chow_Cntrl.
AGTCGCATCATTTAGG	13.3532	14.8641	Chow_Cntrl.
AGTCGCATCGGGCCAT	12.825	10.6758	Chow_Cntrl.
AGTCTTGCACGTTACA	12.9299	16.0715	Chow_Cntrl.
AGTGAGTCAGCCGCTA	13.4078	8.20055	Chow_Cntrl.
AGTGATGAGGGTGGAT	-0.819423	12.6771	Chow_Cntrl.
AGTGATGAGGTAGCTT	14.0958	7.57868	Chow_Cntrl.
AGTGATGAGTCACCTC	4.56295	6.18394	Chow_Cntrl.
AGTGGACAGGTCGATT	11.7508	8.80439	Chow_Cntrl.
AGTGTGGCACCTAAGC	1.53295	2.70305	Chow_Cntrl.
AGTGTGGCAGCTCAAC	-2.0922	12.2378	Chow_Cntrl.
AGTTACATCAAGCGCC	5.50102	3.70295	Chow_Cntrl.
AGTTACTCAAGCCAGA	11.3988	11.8604	Chow_Cntrl.
AGTTGCGTCACTCAAA	-0.782135	9.92753	Chow_Cntrl.
AGTTGGCGTCTATCGT	10.9419	17.0633	Chow_Cntrl.
AGTTGGCGTTGAGGTC	13.1154	16.2299	Chow_Cntrl.
AGTTGGCGTTGTTCAC	13.1573	14.5327	Chow_Cntrl.
AGTTGTCAGAAACTGG	14.5639	10.4975	Chow_Cntrl.
AGTTTGATCACAGGAA	-1.78686	13.1448	Chow_Cntrl.
AGTTTGATCACGCATG	10.111	9.87426	Chow_Cntrl.
AGTTTGATCCCAGTAG	-3.06447	11.9103	Chow_Cntrl.
AGTTTGATCCTCCATA	-1.85382	8.67919	Chow_Cntrl.
AGTTTGATCGCTATAA	12.7078	7.70276	Chow_Cntrl.
ATAAGTCGTAATGGAA	-1.51659	10.1495	Chow_Cntrl.
ATAAGTCGTACGGTAC	13.6991	11.581	Chow_Cntrl.
ATACCTGCACAGGAAT	12.2987	9.04512	Chow_Cntrl.
ATAGCATGTACTGAAT	-1.94661	7.12946	Chow_Cntrl.
ATATAGGCAGGCATCT	-1.64128	12.7318	Chow_Cntrl.
ATATGCATCCGTGACA	11.6862	10.8397	Chow_Cntrl.
ATATGCATCCTGATGG	0.0210176	13.9339	Chow_Cntrl.
ATATGTCCAGGTTCAC	-0.55834	14.1883	Chow_Cntrl.
ATCAAGACAAATATCC	-0.539936	12.5672	Chow_Cntrl.
ATCAATCCAGCCAGAA	-2.60897	13.1482	Chow_Cntrl.
ATCACAATCAATTACG	14.1284	9.80924	Chow_Cntrl.
ATCACAATCTAAGGTC	11.1562	-4.37121	Chow_Cntrl.
ATCACCCTCACCTGTC	12.0263	12.2084	Chow_Cntrl.
ATCACCCTCGCTAAGT	14.6949	10.1165	Chow_Cntrl.
ATCACTAAGTATTGTG	10.8383	16.0543	Chow_Cntrl.
ATCAGGTTCCCATAAA	12.6418	6.7645	Chow_Cntrl.
ATCAGGTTCTGCAACG	11.5958	16.9479	Chow_Cntrl.
ATCATCAAGTCTATGA	14.0099	15.6424	Chow_Cntrl.
ATCCAACAGCGATAAG	11.7168	14.8255	Chow_Cntrl.
ATCCAACAGTGCACGC	-0.371728	13.3366	Chow_Cntrl.
ATCCAACAGTTCCCAC	9.30954	11.1276	Chow_Cntrl.
ATCCATAAGATGCCTG	-3.02489	12.8286	Chow_Cntrl.
ATCCATAAGTTAGGCT	10.7513	8.65614	Chow_Cntrl.
ATCCGTGAGGGCTTAT	12.8256	9.30147	Chow_Cntrl.
ATCCGTGAGTGAGGGT	11.5656	15.0241	Chow_Cntrl.
ATCCTGACAGCTCATA	15.5762	8.19243	Chow_Cntrl.
ATCCTTAGTTTGAGCA	-0.337771	13.3274	Chow_Cntrl.
ATCGAGGCAATGAATG	12.2037	16.8846	Chow_Cntrl.
ATCGAGGCACACCAAC	-3.07827	12.2001	Chow_Cntrl.
ATCGAGGCATGGCCTG	13.0956	15.0626	Chow_Cntrl.
ATCGCCCGTGATTTGG	12.4	17.2074	Chow_Cntrl.
ATCGCTTGTAAAGCAA	12.0138	11.8195	Chow_Cntrl.
ATCGGCCAGGGTCCAC	12.1088	17.8303	Chow_Cntrl.
ATCTATGAGCACTAAC	13.0607	9.31339	Chow_Cntrl.
ATCTATGAGCTATTGA	11.9759	13.2087	Chow_Cntrl.
ATCTATGAGGACCTTG	-1.8213	12.7439	Chow_Cntrl.
ATCTTTGGTGTGCACG	10.8436	8.4808	Chow_Cntrl.
ATGAAGCCAACTAACT	-1.71609	12.5345	Chow_Cntrl.
ATGAAGCCAAGTGAAC	13.2614	12.4033	Chow_Cntrl.
ATGAAGTAGGTTACAC	-0.0692242	11.8946	Chow_Cntrl.
ATGAATGCACCGGCTA	13.841	15.7371	Chow_Cntrl.
ATGAATGCATTAGGCC	11.6332	12.102	Chow_Cntrl.
ATGAGCCGTTGCCTCA	5.69498	3.77649	Chow_Cntrl.
ATGAGCCGTTTAGCTC	12.516	15.0187	Chow_Cntrl.
ATGATGGAGCAATAGG	-0.502377	12.6608	Chow_Cntrl.
ATGATGGAGCGCATTG	11.8515	15.6211	Chow_Cntrl.
ATGATGGAGGCGAATA	-3.29051	11.4278	Chow_Cntrl.
ATGCATTCACCTCAGG	13.2019	12.6809	Chow_Cntrl.
ATGCATTCAGCTCATA	12.6877	15.8549	Chow_Cntrl.
ATGCTTAAGCTTCTCA	10.6192	10.9586	Chow_Cntrl.
ATGCTTAAGTGAACGA	-0.779195	12.9665	Chow_Cntrl.
ATGGCCCAGGGTGAAC	12.6457	12.4176	Chow_Cntrl.
ATGGCCCAGTCAGGCC	11.1854	17.7713	Chow_Cntrl.
ATGGCTAGTACCGGAT	-2.30254	8.28699	Chow_Cntrl.
ATGGCTAGTCCCGAAG	10.0745	5.11793	Chow_Cntrl.
ATGGCTAGTTAACACG	12.3103	6.78026	Chow_Cntrl.
ATGGCTAGTTAGACCA	10.3179	16.18	Chow_Cntrl.
ATGGCTAGTTTCGCGC	12.631	16.4611	Chow_Cntrl.
ATGGCTGTCATCACTT	12.7963	16.348	Chow_Cntrl.
ATGGTCTAGTCATCCC	-0.412561	10.0381	Chow_Cntrl.
ATGGTGCGTAAGCTCA	-2.62549	13.6118	Chow_Cntrl.
ATGGTTATCGGCCATA	12.7394	9.10747	Chow_Cntrl.
ATGTCAATCATTGTTC	2.81013	4.16944	Chow_Cntrl.
ATGTGAGAGACACCGC	10.5806	10.0503	Chow_Cntrl.
ATGTTGTCAAGTGTTT	13.2867	9.38974	Chow_Cntrl.
ATGTTTGAGCATGCAT	-1.53207	13.6548	Chow_Cntrl.
ATTAACCCAGGCCAAA	-1.6624	7.74479	Chow_Cntrl.
ATTACCCGTGAGGTGA	0.438638	13.3244	Chow_Cntrl.
ATTACCGCATGAAGTA	-3.00303	9.8259	Chow_Cntrl.
ATTACGTCACATTAAC	-1.13317	15.2838	Chow_Cntrl.
ATTACGTCAGCAAATA	12.2475	9.08273	Chow_Cntrl.
ATTACGTCAGCATGGA	10.2875	-4.70075	Chow_Cntrl.
ATTACTGAGGTACCGC	13.0539	10.8608	Chow_Cntrl.
ATTAGCGGTTGGCCGA	12.9425	7.64156	Chow_Cntrl.
ATTAGCTCACCTACGG	15.0928	9.23611	Chow_Cntrl.
ATTAGGTGTAATGGAA	5.09797	6.56032	Chow_Cntrl.
ATTAGGTGTCCGCTGT	-2.24471	11.8524	Chow_Cntrl.
ATTAGTCCATTGACAT	10.5827	11.7147	Chow_Cntrl.
ATTCACTTCCTGGTCT	10.8861	15.3975	Chow_Cntrl.
ATTCACTTCGAAGTAG	12.5378	17.6281	Chow_Cntrl.
ATTCACTTCTCACTCA	10.314	13.8209	Chow_Cntrl.
ATTCATGAGGATAAAC	2.41748	3.16952	Chow_Cntrl.
ATTCATGAGGGCTAAA	-0.581085	14.9648	Chow_Cntrl.
ATTCCGGAGTATCGCG	11.7209	5.35827	Chow_Cntrl.
ATTGACTCACGTAATT	-2.35149	7.12002	Chow_Cntrl.
ATTGCACAGGCATGAA	-2.16996	7.45767	Chow_Cntrl.
ATTGCACAGGTTACAC	13.3642	14.881	Chow_Cntrl.
ATTGCAGGTAGACAAA	11.8657	14.1459	Chow_Cntrl.
ATTGCAGGTTAGGTTG	-2.34879	10.8129	Chow_Cntrl.
ATTGCTCGTCTAACCT	-0.668458	12.892	Chow_Cntrl.
ATTGGCTAGCACTTGG	12.5289	16.3353	Chow_Cntrl.
ATTGGCTAGTAGGATG	0.557036	13.2569	Chow_Cntrl.
ATTGTGATCCATAAGC	10.9253	16.5462	Chow_Cntrl.
ATTGTGATCCCTTGCG	-2.47973	13.7882	Chow_Cntrl.
ATTGTGATCTAAATCG	-1.02037	15.0802	Chow_Cntrl.
ATTTAGCCAGTTTACG	10.6115	10.1043	Chow_Cntrl.
ATTTAGGTCAAACCGT	13.3395	11.5839	Chow_Cntrl.
ATTTGTGAGCCGCAGT	9.65127	-2.30427	Chow_Cntrl.
CAAACGCGTGATTACG	13.3286	12.9901	Chow_Cntrl.
CAAACTGGTCAATAGT	11.7066	7.51684	Chow_Cntrl.
CAAACTGGTCGAAGTC	9.75954	-4.74407	Chow_Cntrl.
CAAAGCGCAGTACCGT	0.155428	10.0029	Chow_Cntrl.
CAAATCATCATGGCCA	-2.79888	13.3821	Chow_Cntrl.
CAAATCATCATTACGA	4.45176	3.08312	Chow_Cntrl.
CAACAGGCATCCATCT	12.4978	17.5977	Chow_Cntrl.
CAACAGGCATGACTAT	-0.114435	10.4796	Chow_Cntrl.
CAACCCGCAAGGAATC	12.5024	16.4996	Chow_Cntrl.
CAACCCGCACGGTACT	13.0627	11.9706	Chow_Cntrl.
CAACCCTTCCGGCTAA	11.9936	12.9309	Chow_Cntrl.
CAACTAATCTTTAGGA	9.08285	10.9703	Chow_Cntrl.
CAACTAGGTATTGTGG	-2.82194	13.9802	Chow_Cntrl.
CAAGAACCAATTAAGG	-1.64142	7.76057	Chow_Cntrl.
CAAGACAAGGAACGGT	-0.0749646	13.6633	Chow_Cntrl.
CAAGTATGTAATGGAA	12.6487	10.5792	Chow_Cntrl.
CAAGTATGTGGGTGAA	-0.236635	14.0954	Chow_Cntrl.
CAATAAGCAATTTAGC	14.9499	9.62762	Chow_Cntrl.
CAATATGTCTAGCTTT	13.2407	12.5023	Chow_Cntrl.
CAATCGCCAACGTGCT	14.7171	15.7928	Chow_Cntrl.
CAATCGCCAAGTCGCT	12.7223	6.76602	Chow_Cntrl.
CAATGCCCATAATCGT	0.924086	10.4771	Chow_Cntrl.
CAATGTCAGAGCAAGC	0.332717	11.4415	Chow_Cntrl.
CAATGTCAGGACCTCA	-1.00039	6.93015	Chow_Cntrl.
CAATGTCAGTTAGTGC	12.5369	13.0253	Chow_Cntrl.
CACAAGCGTATTCGTC	13.0671	15.817	Chow_Cntrl.
CACATAATCATTGTTC	-2.2072	12.1302	Chow_Cntrl.
CACATACAGCTACTGG	9.78636	-4.83608	Chow_Cntrl.
CACATACAGTTAGTTG	10.2069	11.2221	Chow_Cntrl.
CACCAACCAATAATCC	9.57004	-5.35234	Chow_Cntrl.
CACCAACCAGTTTGTG	13.5033	7.45749	Chow_Cntrl.
CACCGGTAGGCCCAGT	-1.9157	7.59898	Chow_Cntrl.
CACCTCAGTCAGGCAT	-0.0688034	14.4327	Chow_Cntrl.
CACCTGTTCCTAACGG	11.5269	14.6138	Chow_Cntrl.
CACCTGTTCTAAGTCA	12.3295	6.24185	Chow_Cntrl.
CACCTGTTCTAGCGTG	-2.05889	7.03072	Chow_Cntrl.
CACGCAATCTTGACCC	4.60284	7.01426	Chow_Cntrl.
CACGCTAAGCTGGACC	2.7949	4.28885	Chow_Cntrl.
CACTAAGGTAACCAGC	11.4959	11.4363	Chow_Cntrl.
CACTAAGGTCATCAAG	-2.14753	7.26411	Chow_Cntrl.
CACTAAGGTGCATTTC	11.8947	13.7981	Chow_Cntrl.
CACTGACCAGGAACCA	11.5922	17.1412	Chow_Cntrl.
CACTTAAAGTGTTGCG	11.7577	11.8021	Chow_Cntrl.
CACTTTGTCCCATAGG	-2.2784	7.10592	Chow_Cntrl.
CAGAACCGTTTCCTCC	5.22862	4.1213	Chow_Cntrl.
CAGAATCTCCGCCTAT	11.2922	8.65817	Chow_Cntrl.
CAGCAAGCAATGCCCG	10.9529	6.19723	Chow_Cntrl.
CAGCATGTCTTGCAAA	12.9345	9.53302	Chow_Cntrl.
CAGCATGTCTTTAGGA	-0.39306	13.1831	Chow_Cntrl.
CAGCCAATCAAAGGCA	-0.013547	14.3331	Chow_Cntrl.
CAGCCTTTCTCCTCAA	-0.56165	13.5042	Chow_Cntrl.
CAGCTATAGGCATTAC	-1.21286	6.78691	Chow_Cntrl.
CAGGACACATAGTCAT	11.3484	8.87409	Chow_Cntrl.
CAGGACCTCATAGCCG	0.401285	14.6822	Chow_Cntrl.
CAGGACCTCTGGTCCT	13.114	16.5451	Chow_Cntrl.
CAGGCTATCAACCAAC	10.9758	10.9153	Chow_Cntrl.
CAGGCTATCACCAATA	9.69787	9.19087	Chow_Cntrl.
CAGGCTATCTTGCATT	10.7132	11.4985	Chow_Cntrl.
CAGGCTGGTGCTCCAC	13.5247	10.8719	Chow_Cntrl.
CAGGTCCAGGTAAGCA	-2.50715	13.7209	Chow_Cntrl.
CAGGTCCAGTTTAACG	11.3448	16.7297	Chow_Cntrl.
CAGGTGGAGCAAGGAC	-1.73015	10.799	Chow_Cntrl.
CAGGTGGAGTAAGGGC	12.1684	5.79194	Chow_Cntrl.
CAGGTTAGTAATCGGC	-1.11973	1.69374	Chow_Cntrl.
CAGGTTAGTACCAGGT	11.0425	-4.67336	Chow_Cntrl.
CAGGTTAGTCAATAGT	11.0918	14.4876	Chow_Cntrl.
CAGGTTAGTTGCACGG	11.779	9.50171	Chow_Cntrl.
CAGGTTTAGGAACGCG	12.7271	8.84104	Chow_Cntrl.
CAGTACCCACAACAGG	11.8899	17.9134	Chow_Cntrl.
CATAACGGTGTTTCAC	9.14905	-3.59652	Chow_Cntrl.
CATAAGCTCCTAATAG	11.992	17.6609	Chow_Cntrl.
CATCAATCAGTTATGT	11.3401	16.7592	Chow_Cntrl.
CATCAATCATTGTGCA	0.246637	11.0585	Chow_Cntrl.
CATCACACACCATATG	10.8244	17.3616	Chow_Cntrl.
CATCAGCCATGAGCAG	12.0048	13.1347	Chow_Cntrl.
CATCATAAGCATCCAG	12.0179	15.0715	Chow_Cntrl.
CATCATGCAGCACGTT	-0.556829	9.75923	Chow_Cntrl.
CATCCTCAGCTCATAA	4.03622	7.14409	Chow_Cntrl.
CATCCTGGTACTTAGG	0.562452	12.8352	Chow_Cntrl.
CATCCTGGTATTGAGT	12.9554	8.45256	Chow_Cntrl.
CATCCTGGTTAGCGTA	-0.572618	10.6425	Chow_Cntrl.
CATGAGGCAAGTGTCC	12.871	17.2251	Chow_Cntrl.
CATGAGGCACCTCAGG	11.1107	9.43804	Chow_Cntrl.
CATGCGCAGTCCTTCA	10.3682	14.3287	Chow_Cntrl.
CATGCGGGTAAGGTCC	9.80178	9.937	Chow_Cntrl.
CATGCGGGTTTGAGCA	10.4579	15.9437	Chow_Cntrl.
CATGGATTCCGGTATG	11.2742	16.2584	Chow_Cntrl.
CATGGCGGTTTATTCG	-0.335083	12.7387	Chow_Cntrl.
CATGGCGGTTTGGCGG	13.5143	15.1779	Chow_Cntrl.
CATTATCTCTCAATGA	10.1643	-3.82594	Chow_Cntrl.
CATTATGAGGCCTGGT	-3.19736	11.5809	Chow_Cntrl.
CATTATGAGTCTGGGC	13.4928	9.95697	Chow_Cntrl.
CATTCATTCCACCTGT	14.3178	7.75001	Chow_Cntrl.
CATTGCGAGAAAGGAA	12.32	12.3345	Chow_Cntrl.
CATTGCGAGGCGCTTA	13.7209	13.8068	Chow_Cntrl.
CATTGTGCACCTGTAA	-2.18549	10.6627	Chow_Cntrl.
CCAAACCCATGATTGT	13.788	8.56376	Chow_Cntrl.
CCAAACTAGAAAGCAT	-1.98182	13.4139	Chow_Cntrl.
CCAAACTAGTCACTCC	3.65778	6.86138	Chow_Cntrl.
CCAAATCAGCTCAAAC	12.109	13.8635	Chow_Cntrl.
CCAAATCAGTCAGGCC	0.214839	9.99418	Chow_Cntrl.
CCAACATAGTTTGCGG	-1.84582	14.3801	Chow_Cntrl.
CCAACCAAGGATTTGC	11.8018	11.801	Chow_Cntrl.
CCAACCAAGGCAAGTA	12.3542	16.0372	Chow_Cntrl.
CCACAATAGAGAGCCG	13.6694	15.5465	Chow_Cntrl.
CCACAATAGGTTACGT	12.0923	8.49904	Chow_Cntrl.
CCAGCCTGTTATGTGG	-2.05441	7.36167	Chow_Cntrl.
CCAGCTAAGAACCTGT	3.68801	6.65724	Chow_Cntrl.
CCAGCTGCAGTCTATG	9.9639	11.0414	Chow_Cntrl.
CCAGGATGTTAGGTTG	-0.863086	8.93326	Chow_Cntrl.
CCATAAATCTTGTCCA	-3.20956	13.0511	Chow_Cntrl.
CCATAAGGTACTTAGG	-2.51576	12.6574	Chow_Cntrl.
CCATCATGTGTTGTAG	4.00462	-1.28251	Chow_Cntrl.
CCCAAACCAAACCTAT	12.028	10.3612	Chow_Cntrl.
CCCAAACCAAGCTTTG	12.6262	12.5542	Chow_Cntrl.
CCCAAATAGTTACTTC	-2.09053	7.13019	Chow_Cntrl.
CCCAACCGTTTGCGCC	10.9512	9.45061	Chow_Cntrl.
CCCAATTGTAATCGCA	12.3845	9.71943	Chow_Cntrl.
CCCAATTGTTCCGCAC	-1.958	14.34	Chow_Cntrl.
CCCAGCACATAATCGT	10.812	16.8343	Chow_Cntrl.
CCCAGTTTCTGTTCAT	11.1054	9.08402	Chow_Cntrl.
CCCAGTTTCTTAGTGA	11.4815	9.94802	Chow_Cntrl.
CCCGCAACATTAGCGC	12.3778	17.4679	Chow_Cntrl.
CCCGTTGTCAGTATTG	12.7111	15.1462	Chow_Cntrl.
CCCGTTGTCCAATAGC	11.1393	6.32478	Chow_Cntrl.
CCCGTTGTCTGTAATG	10.1663	12.6839	Chow_Cntrl.
CCCTAATGTAATCGTG	12.8324	14.3822	Chow_Cntrl.
CCCTCACCAAGTGTCC	12.0481	17.5712	Chow_Cntrl.
CCCTGGACAGGAAGCC	-1.28103	11.1851	Chow_Cntrl.
CCCTGTTAGCGATAAG	-1.26217	11.3829	Chow_Cntrl.
CCGCACACATAGCGGA	11.4629	11.6981	Chow_Cntrl.
CCGCCAACAAGCGATG	-2.90798	11.2174	Chow_Cntrl.
CCGCTTAGTAAATTGC	-1.30377	12.7518	Chow_Cntrl.
CCGGTAGGTAACCTAG	11.5465	-4.31962	Chow_Cntrl.
CCGGTAGGTTAGTGAT	11.496	8.32578	Chow_Cntrl.
CCGGTTAAGTTGCCTC	-2.66432	11.799	Chow_Cntrl.
CCGTGCTGTCACTCGC	14.8434	8.89052	Chow_Cntrl.
CCGTTAACATGCTCCC	12.0753	12.0407	Chow_Cntrl.
CCGTTACTCCGTCCAT	11.4686	12.9894	Chow_Cntrl.
CCGTTATGTTGAGGTC	10.1859	-4.74368	Chow_Cntrl.
CCGTTTGGTAGGTTGC	12.4418	13.0196	Chow_Cntrl.
CCGTTTGGTCCTTCAG	11.3025	17.5875	Chow_Cntrl.
CCGTTTGGTCGCAAAC	-2.14206	7.30811	Chow_Cntrl.
CCGTTTGGTTACAACG	0.49131	13.2368	Chow_Cntrl.
CCTAAGCCAATGCCCG	0.376699	12.0209	Chow_Cntrl.
CCTAAGGTCCTCCATA	11.5692	-4.32535	Chow_Cntrl.
CCTAAGTAGATTCCTT	13.0343	16.5455	Chow_Cntrl.
CCTACTTCAGCTACGT	0.0452874	13.7269	Chow_Cntrl.
CCTAGTTGTATGTGGC	-1.94374	12.9723	Chow_Cntrl.
CCTATATTCTTGTCCA	12.2677	12.4473	Chow_Cntrl.
CCTATTGTCTCATCAT	-1.81269	12.8709	Chow_Cntrl.
CCTCAAACAGCCTGCA	3.66361	6.34774	Chow_Cntrl.
CCTCAGTTCATCCACC	-1.36288	8.09408	Chow_Cntrl.
CCTCAGTTCGCAACAT	5.14447	6.86678	Chow_Cntrl.
CCTCAGTTCGCACACA	10.1629	13.2404	Chow_Cntrl.
CCTCCTGAGTCCTTCA	-1.13934	14.6759	Chow_Cntrl.
CCTGAATAGGCTAGAA	12.0345	13.3732	Chow_Cntrl.
CCTGAGTCACAAAGCG	-0.303598	10.4552	Chow_Cntrl.
CCTGATGAGGACCGCT	13.3701	7.60791	Chow_Cntrl.
CCTGATGAGTAACGAG	10.6715	11.1745	Chow_Cntrl.
CCTGCTCCAACCCTCC	-0.577953	10.6665	Chow_Cntrl.
CCTGGATCATGTTGCA	14.5122	9.47588	Chow_Cntrl.
CCTGTAACAAGCGATG	0.157599	11.6944	Chow_Cntrl.
CCTGTAACAATAACGA	3.19279	-2.14256	Chow_Cntrl.
CCTGTATGTATCTGGA	3.81956	6.99792	Chow_Cntrl.
CCTGTTGGTTATAGCG	12.5212	13.3897	Chow_Cntrl.
CCTTAACGTACAATGT	-1.92403	14.7855	Chow_Cntrl.
CCTTAACGTACCGGAT	10.8798	-4.52095	Chow_Cntrl.
CCTTATGTCCTGAGTG	13.608	10.3147	Chow_Cntrl.
CCTTCAATCATGCTCC	10.1946	9.16154	Chow_Cntrl.
CCTTCAATCCTTCAAT	9.51417	12.2377	Chow_Cntrl.
CCTTCGGTCTAATCAG	11.2095	16.168	Chow_Cntrl.
CCTTCGTAGAGGAAGG	-1.45479	11.8396	Chow_Cntrl.
CCTTGCGTCACCTGTC	-2.16868	7.13351	Chow_Cntrl.
CCTTGCGTCCTAAGAC	11.9518	13.718	Chow_Cntrl.
CCTTTAGTCCTCCCTC	-2.2335	7.01221	Chow_Cntrl.
CGAAATGAGTGAGAGC	11.8616	9.00547	Chow_Cntrl.
CGAACAAAGGTCGATT	14.5482	8.87915	Chow_Cntrl.
CGAACCGGTCACCAAA	12.0774	13.3378	Chow_Cntrl.
CGAACCGGTTAAATGC	13.4561	11.947	Chow_Cntrl.
CGAAGCCTCCGTTATT	-2.19929	7.11668	Chow_Cntrl.
CGAAGCCTCTAACCAA	3.86063	7.0304	Chow_Cntrl.
CGAAGCGAGCGAGCGA	4.75284	6.42814	Chow_Cntrl.
CGAAGGCCATTCCTCG	11.0219	-4.38628	Chow_Cntrl.
CGAAGTAAGAACCTGT	13.8034	9.83544	Chow_Cntrl.
CGAAGTAAGCTCCCTG	-1.79888	13.9203	Chow_Cntrl.
CGAATATGTAATAACC	11.7512	17.536	Chow_Cntrl.
CGAATCTAGAATCTCA	-1.40995	11.9697	Chow_Cntrl.
CGAATCTAGTAGCGGG	12.7469	16.2614	Chow_Cntrl.
CGACTAAGTCTAGCTT	-2.33112	14.3791	Chow_Cntrl.
CGACTAAGTTGAGGTC	10.9481	7.30892	Chow_Cntrl.
CGACTAAGTTGGTGAC	13.4976	11.077	Chow_Cntrl.
CGACTAAGTTTGTCTA	-1.15259	15.106	Chow_Cntrl.
CGAGCGAAGGGTCTAT	11.8271	6.26895	Chow_Cntrl.
CGAGCTGGTCAAGTGC	13.3929	11.5359	Chow_Cntrl.
CGAGCTGGTCTTGCAT	10.9682	7.85428	Chow_Cntrl.
CGAGCTGGTGTGTCCC	-2.80572	10.569	Chow_Cntrl.
CGAGGAAGTATGGTGC	5.08835	6.79372	Chow_Cntrl.
CGAGGAAGTGCCTCAC	-1.9004	7.92223	Chow_Cntrl.
CGAGGCAAGCAGGCCT	-2.12103	12.2293	Chow_Cntrl.
CGAGGCAAGGTCGAGG	8.99877	12.7033	Chow_Cntrl.
CGATGTCCATGTCGCG	11.6568	5.5106	Chow_Cntrl.
CGATTATCAGAATGAC	10.3088	13.3078	Chow_Cntrl.
CGATTTGCAGCATGGA	12.8982	6.11516	Chow_Cntrl.
CGCAATAGTAGACAAA	8.74644	13.1112	Chow_Cntrl.
CGCAATGTCACAGACT	10.5457	12.7315	Chow_Cntrl.
CGCAATGTCTAATCTC	-0.767375	13.366	Chow_Cntrl.
CGCAATTAGCCACATG	9.95263	11.2228	Chow_Cntrl.
CGCAATTAGTGTGATC	13.5746	8.33317	Chow_Cntrl.
CGCACAATCATGCTAA	-0.063488	14.768	Chow_Cntrl.
CGCACAATCGGCCAGT	13.2276	10.1455	Chow_Cntrl.
CGCACAATCGTTTCGC	-2.27507	9.64698	Chow_Cntrl.
CGCACCACAAGTGTCC	11.6454	16.058	Chow_Cntrl.
CGCACCACAATATAGG	13.5467	11.2299	Chow_Cntrl.
CGCACCACACTTCATC	11.8308	11.0266	Chow_Cntrl.
CGCATATAGGTCCACA	13.6194	11.114	Chow_Cntrl.
CGCATGATCAGGATGA	14.3464	7.30996	Chow_Cntrl.
CGCATGATCCTTAATC	12.7162	14.3222	Chow_Cntrl.
CGCATTTGTCACAAAT	9.2699	-4.84234	Chow_Cntrl.
CGCATTTGTTATCCTA	-2.08293	7.07814	Chow_Cntrl.
CGCCAAATCGTTAAGC	12.0839	9.22435	Chow_Cntrl.
CGCCACACAAGCGAGC	12.5674	9.92193	Chow_Cntrl.
CGCCACACAAGTCGCT	13.8443	8.3852	Chow_Cntrl.
CGCCACACAATAGTCT	3.84189	7.09872	Chow_Cntrl.
CGCCACACATTCAGCA	13.847	7.26691	Chow_Cntrl.
CGCCTCATCCGCCTAT	10.1624	-4.9884	Chow_Cntrl.
CGCCTGTGTGGACATC	-0.802604	8.9201	Chow_Cntrl.
CGCGGATTCAGGCTAT	11.2069	8.39999	Chow_Cntrl.
CGCGGATTCCGTTAAA	12.6018	15.4853	Chow_Cntrl.
CGCGGATTCGGTTACG	13.6859	11.4438	Chow_Cntrl.
CGCTAACCAATGCCTA	-0.00986212	13.3269	Chow_Cntrl.
CGCTAACCACCTAAGC	9.2387	11.8	Chow_Cntrl.
CGCTACTTCACAGACT	11.2918	13.8986	Chow_Cntrl.
CGCTACTTCGCTAGCA	11.672	12.6458	Chow_Cntrl.
CGCTACTTCTCAATTC	0.0275861	15.4118	Chow_Cntrl.
CGCTACTTCTTGACCC	-1.25581	14.648	Chow_Cntrl.
CGCTATGAGTAAAGGT	12.6731	16.1795	Chow_Cntrl.
CGCTCAGCATTCCTGT	11.4024	-4.37263	Chow_Cntrl.
CGCTTAACACAATGCC	11.346	13.475	Chow_Cntrl.
CGCTTAACATTGTGTG	13.6857	13.5378	Chow_Cntrl.
CGCTTACTCGATATTG	-2.28321	8.06349	Chow_Cntrl.
CGCTTGCGTGTTAGCA	-2.0967	10.5333	Chow_Cntrl.
CGGAATCGTCCGTGAG	-2.17775	7.76163	Chow_Cntrl.
CGGACAACAAGGTATA	2.56961	-2.06667	Chow_Cntrl.
CGGACAACAGGATTAA	0.00399825	13.9915	Chow_Cntrl.
CGGAGTCTCATTACAG	-1.05835	6.73	Chow_Cntrl.
CGGAGTCTCCATAATG	10.9008	9.99847	Chow_Cntrl.
CGGATAAAGGCCAATT	13.546	7.82804	Chow_Cntrl.
CGGATAAAGTCTTGAA	-0.313055	9.54188	Chow_Cntrl.
CGGCAATGTAAGTCGC	-1.06253	12.3832	Chow_Cntrl.
CGGCAATGTTGGGTTA	11.0294	8.94545	Chow_Cntrl.
CGGCCATAGCAAACCT	13.0727	16.7487	Chow_Cntrl.
CGGCCATAGTCAATTG	11.4675	16.328	Chow_Cntrl.
CGGCTAATCACATTGA	-2.33057	13.1496	Chow_Cntrl.
CGGCTAATCGTGCCTT	13.4729	8.91772	Chow_Cntrl.
CGGCTCACACAGACTC	11.8253	17.7656	Chow_Cntrl.
CGGGTATGTTGGCCGA	-0.810138	12.2766	Chow_Cntrl.
CGGTTCCGTCCTCCAA	13.5552	13.1485	Chow_Cntrl.
CGGTTTGAGCCAGGTC	13.5358	6.92772	Chow_Cntrl.
CGTAACCCATGGAGGC	13.5933	10.1155	Chow_Cntrl.
CGTAACTAGGCAAGTA	5.76457	4.26121	Chow_Cntrl.
CGTAACTAGTGAAGTG	13.5253	15.029	Chow_Cntrl.
CGTAACTAGTTAGAGG	-0.688182	14.6396	Chow_Cntrl.
CGTAATGGTACCGAAC	11.9554	14.6072	Chow_Cntrl.
CGTACGGGTAGGTTAT	5.34175	3.83173	Chow_Cntrl.
CGTAGCGGTAAAGCGG	-1.23812	11.1756	Chow_Cntrl.
CGTAGCGGTACGTTTC	12.255	17.3564	Chow_Cntrl.
CGTAGCGGTGCTTTAC	11.614	4.96163	Chow_Cntrl.
CGTAGCGGTTTCCACG	-0.234075	12.4756	Chow_Cntrl.
CGTAGTTAGCACTAGT	3.79773	6.79719	Chow_Cntrl.
CGTAGTTAGGGATGAC	0.669022	2.07317	Chow_Cntrl.
CGTAGTTAGGTTACGT	12.0834	15.5806	Chow_Cntrl.
CGTATTGCAGCGCTTG	13.2207	14.7592	Chow_Cntrl.
CGTATTGCATCTTGAG	14.4304	8.06492	Chow_Cntrl.
CGTCATTGTTCCTGAT	12.8333	6.78421	Chow_Cntrl.
CGTCCTAGTAAAGCAA	11.2096	16.1286	Chow_Cntrl.
CGTCCTAGTAGCTGCG	10.2146	11.7467	Chow_Cntrl.
CGTGACATCTCACTCA	13.5533	14.221	Chow_Cntrl.
CGTGAGGAGCATTAGC	-3.04983	11.4162	Chow_Cntrl.
CGTGCTTTCTTTAAGG	15.2142	9.54143	Chow_Cntrl.
CGTGCTTTCTTTGAGA	12.2541	16.2149	Chow_Cntrl.
CGTGGTTCATTGTTGG	12.8973	15.2131	Chow_Cntrl.
CGTGTGTCAATCATGT	-2.22955	9.97485	Chow_Cntrl.
CGTGTTACAGTAGGTG	-2.25745	7.39281	Chow_Cntrl.
CGTTAAATCGTCATTT	13.5126	8.93496	Chow_Cntrl.
CGTTAGGTCTTGGATA	10.7977	15.6765	Chow_Cntrl.
CGTTATTTCTTAGGAC	13.4781	16.3062	Chow_Cntrl.
CGTTGCGCACTGGCTG	4.2389	6.21572	Chow_Cntrl.
CGTTGCGCAGCATGAG	-1.05479	8.6119	Chow_Cntrl.
CGTTGCGCATGATTGT	12.5774	13.2654	Chow_Cntrl.
CTAAATGTCACCAATA	12.3671	9.85228	Chow_Cntrl.
CTAAATGTCCCTGATC	10.8729	9.34748	Chow_Cntrl.
CTAAGTCAGCTAATTG	0.33883	11.3137	Chow_Cntrl.
CTAATAGTCCTCCCTC	7.33013	0.292804	Chow_Cntrl.
CTAATCCGTAATTAGC	-1.273	13.6305	Chow_Cntrl.
CTAATCGCAGGTTTGC	-1.83619	7.46278	Chow_Cntrl.
CTAATCGCATGGCCCA	-0.0181753	10.5165	Chow_Cntrl.
CTAATGTCACCCTCAC	-1.46201	7.99452	Chow_Cntrl.
CTAATGTCAGTTTGTG	11.4645	-4.1442	Chow_Cntrl.
CTAATTGAGCCACATG	5.23366	6.83472	Chow_Cntrl.
CTAATTGAGGAGTCGG	12.7422	7.89545	Chow_Cntrl.
CTACCGGCAGTTGCGT	13.0678	16.1548	Chow_Cntrl.
CTACTAAAGTGAGAGC	9.18642	-4.17429	Chow_Cntrl.
CTACTTAGTGAGCAAG	-3.29417	11.262	Chow_Cntrl.
CTAGCGGGTGTTGTGA	15.3176	7.38474	Chow_Cntrl.
CTAGCTGAGCTAATCA	-1.55733	9.76451	Chow_Cntrl.
CTAGCTGAGGAGCAAC	3.32264	-2.07423	Chow_Cntrl.
CTAGCTGAGTCACTCC	-1.36305	14.4576	Chow_Cntrl.
CTAGCTGAGTTCCCAC	11.1958	17.3224	Chow_Cntrl.
CTAGGACGTTAAATGC	0.332667	12.3547	Chow_Cntrl.
CTAGGCGGTGCTCCGT	-1.59037	8.84452	Chow_Cntrl.
CTAGTAATCCAATAGC	12.4306	16.1598	Chow_Cntrl.
CTAGTTGCACAATTAC	12.5358	11.1221	Chow_Cntrl.
CTATAACCACCTACTT	-1.39869	14.6219	Chow_Cntrl.
CTATGATCACAATGTT	9.67017	-4.40428	Chow_Cntrl.
CTATGATCAGTTATCG	14.2285	15.6059	Chow_Cntrl.
CTATGGCCAAGCTACC	-1.97358	8.62662	Chow_Cntrl.
CTATGTTTCATTGACA	10.7805	14.1631	Chow_Cntrl.
CTATTACTCAAGCGCC	12.4863	16.3345	Chow_Cntrl.
CTATTACTCCAAGTGT	13.9244	10.1029	Chow_Cntrl.
CTATTACTCGGTCATG	-1.03299	11.0343	Chow_Cntrl.
CTATTCAGTAACCTAG	11.531	13.042	Chow_Cntrl.
CTATTCAGTTGAGCCG	14.682	7.8428	Chow_Cntrl.
CTATTGAAGATGCCTG	-1.08792	13.1827	Chow_Cntrl.
CTCAATAAGGAGCAAC	12.6533	16.358	Chow_Cntrl.
CTCACAACAAGGTCCT	11.0266	12.8106	Chow_Cntrl.
CTCACAACATATAACC	11.9085	-4.35451	Chow_Cntrl.
CTCACACTCATCACTT	10.5809	12.9588	Chow_Cntrl.
CTCACTCAGTAACCAC	-1.43333	14.519	Chow_Cntrl.
CTCAGGATCCGCCTAT	3.63837	6.69821	Chow_Cntrl.
CTCATCATCAACCAAC	13.6804	9.60193	Chow_Cntrl.
CTCATCATCACCATTT	-1.48184	1.41516	Chow_Cntrl.
CTCATCATCCCGCATT	-1.11709	6.81826	Chow_Cntrl.
CTCATGACATGACTAT	10.68	14.1308	Chow_Cntrl.
CTCATGCTCATTAGTG	10.816	17.8962	Chow_Cntrl.
CTCATGCTCGATCAGT	11.1154	14.7086	Chow_Cntrl.
CTCATTGTCATAACGC	10.5197	7.9879	Chow_Cntrl.
CTCCATCAGTGGCGGA	-0.799487	9.08845	Chow_Cntrl.
CTCCGTCCAGAGGGAG	12.588	10.6301	Chow_Cntrl.
CTCCTAATCCCTCACG	13.8518	10.8887	Chow_Cntrl.
CTCCTCACATCCCTCA	11.7615	14.4746	Chow_Cntrl.
CTCCTGAGTTGCGGAT	-2.6943	10.7103	Chow_Cntrl.
CTCGCTAGTGGATTAT	14.4779	10.3939	Chow_Cntrl.
CTCGCTCCAGCAATAA	-1.88586	7.33702	Chow_Cntrl.
CTCGTTATCACAGGAA	11.9777	17.3833	Chow_Cntrl.
CTCGTTATCAGGAACA	12.1221	17.1788	Chow_Cntrl.
CTCTAAGCAAAGCTCC	-2.35798	7.21753	Chow_Cntrl.
CTCTAAGCAAGACTCC	-3.25211	12.0399	Chow_Cntrl.
CTCTAAGCACCATATG	10.5086	16.4337	Chow_Cntrl.
CTGACATAGCTCGCTT	-1.48718	12.8618	Chow_Cntrl.
CTGACCAAGGCCTGGT	12.3888	16.9108	Chow_Cntrl.
CTGATCACAGGAACCA	13.9073	15.5498	Chow_Cntrl.
CTGCAATAGTAAGTGG	4.28421	6.45775	Chow_Cntrl.
CTGCTACTCGAAGTAG	2.61013	4.42323	Chow_Cntrl.
CTGCTCCCACCTCAGG	14.8332	7.33056	Chow_Cntrl.
CTGCTCCCATGCTTAG	12.1519	17.7448	Chow_Cntrl.
CTGGCTAAGGAGGACT	2.50363	4.51217	Chow_Cntrl.
CTGGCTAAGGTGAAGC	-1.58126	13.174	Chow_Cntrl.
CTGGTCAAGTGACCTG	-0.0127856	12.2258	Chow_Cntrl.
CTGTACCTCCGGAACC	14.2654	10.8731	Chow_Cntrl.
CTGTGTGAGTGACCTG	13.1148	11.1271	Chow_Cntrl.
CTGTTAAAGCGCCTTT	10.5237	10.7759	Chow_Cntrl.
CTGTTCATCATAACCA	11.3403	11.5368	Chow_Cntrl.
CTGTTGGAGACAAGTG	13.2155	9.6676	Chow_Cntrl.
CTTAACAAGGCATTAC	-2.2972	7.16046	Chow_Cntrl.
CTTAACAAGGGATGAC	10.1089	0.653934	Chow_Cntrl.
CTTAACAAGTAGCCAT	8.96152	11.1925	Chow_Cntrl.
CTTAACAAGTGATTCA	12.2107	15.6956	Chow_Cntrl.
CTTAACAAGTTGCGTG	-0.57181	11.8006	Chow_Cntrl.
CTTAAGGGTTAACGGC	12.3878	10.3254	Chow_Cntrl.
CTTAATGAGGTCGAGG	8.24681	0.842708	Chow_Cntrl.
CTTACCTCAAGTGTCC	-1.31679	11.9589	Chow_Cntrl.
CTTACCTCACGAATCC	11.0302	17.5511	Chow_Cntrl.
CTTACTAGTTATTGCC	5.78859	3.78803	Chow_Cntrl.
CTTATGTTCATCCTAT	10.9076	15.3826	Chow_Cntrl.
CTTATTGGTAATTAGC	10.4786	-3.99855	Chow_Cntrl.
CTTATTGGTTACCTGT	-2.19549	7.0977	Chow_Cntrl.
CTTCAAGCAACACCTA	-0.773058	14.4741	Chow_Cntrl.
CTTCAAGCAGAGGGAG	-0.20095	12.5439	Chow_Cntrl.
CTTCACTCAAGGGTTG	-2.05977	7.20546	Chow_Cntrl.
CTTCTAAGTTTCCGGC	10.7482	15.8617	Chow_Cntrl.
CTTCTCAAGAAAGCAT	-2.15713	7.03156	Chow_Cntrl.
CTTGAACAGTTTGTCT	13.8193	9.56957	Chow_Cntrl.
CTTGACGAGCGGTTAT	12.9754	16.36	Chow_Cntrl.
CTTGACGAGGGACGCA	10.297	8.98808	Chow_Cntrl.
CTTGCAACAACTAGGG	-0.226895	12.2559	Chow_Cntrl.
CTTGCAACATGTCGCG	-2.0779	7.47962	Chow_Cntrl.
CTTGCAACATGTTGTG	12.5608	17.5335	Chow_Cntrl.
CTTGCATGTTTGCAGA	-2.50768	9.81353	Chow_Cntrl.
CTTGCTCAGAAAGGAA	13.9577	8.54101	Chow_Cntrl.
CTTGCTCAGCGCTCAA	-1.24346	14.1494	Chow_Cntrl.
CTTGCTCAGGGTCTAT	-0.39998	15.4607	Chow_Cntrl.
CTTGGACCAGGCCTTG	-2.28845	7.42631	Chow_Cntrl.
CTTGTAAAGCGTGCAC	4.32641	6.17193	Chow_Cntrl.
CTTGTAAAGTACCGCA	12.3308	15.0945	Chow_Cntrl.
CTTGTCCAGTGAGGTA	13.7058	10.5331	Chow_Cntrl.
CTTGTTCCACCTACGG	-0.143053	13.7283	Chow_Cntrl.
CTTGTTCCATACCCGG	11.4881	17.0754	Chow_Cntrl.
CTTGTTCCATGATTGT	-0.0999598	13.6045	Chow_Cntrl.
CTTTAGGCACCTCACC	11.2907	12.9229	Chow_Cntrl.
CTTTAGGCATTATGGT	-1.48516	12.7918	Chow_Cntrl.
CTTTAGTTCAGCAAAG	6.08501	-0.292436	Chow_Cntrl.
CTTTAGTTCCGCCTCA	-0.787239	13.9413	Chow_Cntrl.
CTTTATCAGCGCATTG	0.416724	12.85	Chow_Cntrl.
CTTTATGGTACCGTAA	10.5558	16.3084	Chow_Cntrl.
CTTTCTTGTATACTGG	10.0582	13.7809	Chow_Cntrl.
CTTTCTTGTTCAAGAT	-0.333255	12.5172	Chow_Cntrl.
CTTTGGGAGAGAGGCT	13.9696	13.8592	Chow_Cntrl.
GAAACTGAGACTAAGG	-1.14096	9.28607	Chow_Cntrl.
GAAACTGAGTATTGTG	13.2348	14.2867	Chow_Cntrl.
GAAACTGAGTCACTCC	-1.01083	12.6374	Chow_Cntrl.
GAAAGGCTCATCCTCA	-2.47083	13.9128	Chow_Cntrl.
GAACACAAGCAGCTCA	-2.29334	7.34176	Chow_Cntrl.
GAACACAAGGCTGTGC	0.413862	10.6414	Chow_Cntrl.
GAACCAAAGCTGGCTA	11.0782	17.3795	Chow_Cntrl.
GAACCAGCACATTAAC	11.2609	14.5158	Chow_Cntrl.
GAACCGCTCCCGTTGT	12.7799	14.5693	Chow_Cntrl.
GAACCGCTCCTCATCA	-1.38881	14.3611	Chow_Cntrl.
GAACCGCTCGCCTGTT	12.5063	10.5952	Chow_Cntrl.
GAACGAATCGTTATCT	-2.28281	12.1969	Chow_Cntrl.
GAACTTATCATAACTG	12.2064	10.0336	Chow_Cntrl.
GAACTTATCCTGAATA	10.35	12.5068	Chow_Cntrl.
GAACTTATCCTGATGG	-2.16129	7.03718	Chow_Cntrl.
GAAGCCTGTCCTAGTT	13.4168	8.67945	Chow_Cntrl.
GAAGCTAAGCCACAAT	4.6345	6.52109	Chow_Cntrl.
GAAGGAACATAAGTCT	11.751	16.5136	Chow_Cntrl.
GAAGGAACATGCATAT	10.2568	-3.82443	Chow_Cntrl.
GAAGGATGTCTTACTA	-0.0363167	2.26965	Chow_Cntrl.
GAAGGCCCACAACCTA	-2.24306	7.45548	Chow_Cntrl.
GAAGGCTAGGCTAAGA	-2.74949	11.7212	Chow_Cntrl.
GAAGTCAAGCACGTTG	14.5179	10.6489	Chow_Cntrl.
GAAGTCAAGGCCTTAG	-3.18772	11.1702	Chow_Cntrl.
GAATTTGTCACGCATG	13.1345	16.6211	Chow_Cntrl.
GAATTTGTCCTGATGG	-2.31943	12.5116	Chow_Cntrl.
GAATTTGTCTGGCATG	12.3188	13.9989	Chow_Cntrl.
GACACCGGTTAGGCGT	9.64866	-3.69096	Chow_Cntrl.
GACATAGAGGACCTCA	10.7428	17.0567	Chow_Cntrl.
GACATAGAGGAGGGTT	13.891	8.35872	Chow_Cntrl.
GACATAGAGGTTACAC	10.7153	11.066	Chow_Cntrl.
GACATTATCCAGGTCA	12.3752	17.7833	Chow_Cntrl.
GACCGAACATAGCGGA	12.3914	8.20101	Chow_Cntrl.
GACCTAAGTTGAATCG	0.239586	10.3672	Chow_Cntrl.
GACCTAGTCTAAGTCA	-3.26721	11.6835	Chow_Cntrl.
GACCTCAAGGAGGGTT	8.2031	-4.86378	Chow_Cntrl.
GACCTGATCGTTTCGC	-0.605797	11.8862	Chow_Cntrl.
GACCTGCAGCTGGAAA	-2.14402	7.42718	Chow_Cntrl.
GACCTGCAGGAGCATA	13.1495	11.2536	Chow_Cntrl.
GACCTTTGTAATCACG	5.955	4.15139	Chow_Cntrl.
GACCTTTGTGAGAAAC	12.4512	9.71793	Chow_Cntrl.
GACCTTTGTTGTTCAC	2.62352	9.68244	Chow_Cntrl.
GACGCAACAGGCTACT	-0.417866	9.23821	Chow_Cntrl.
GACGTAAAGCAGCTAT	12.776	9.75143	Chow_Cntrl.
GACGTAAAGCTCAAAC	-2.70232	13.9117	Chow_Cntrl.
GACTATTCAATGCGCT	12.6237	9.74185	Chow_Cntrl.
GACTATTCACATACTG	10.6558	11.0846	Chow_Cntrl.
GACTATTCACTAAGAA	-2.35584	7.25859	Chow_Cntrl.
GACTCACCACATAACT	0.711378	13.7487	Chow_Cntrl.
GACTTACAGTCAGGCC	14.6461	8.51581	Chow_Cntrl.
GACTTACAGTTTGTCT	12.0867	9.09676	Chow_Cntrl.
GACTTAGGTTAAGCGC	0.0751873	12.1886	Chow_Cntrl.
GACTTAGGTTAGCCAA	-3.04264	10.3497	Chow_Cntrl.
GACTTGGTCCAAATCA	11.1933	13.4703	Chow_Cntrl.
GAGAACCAGTGCTGTG	-0.775498	13.1639	Chow_Cntrl.
GAGAACCAGTTGGCCA	13.2455	15.4901	Chow_Cntrl.
GAGAGGCGTCTATCGT	12.4451	5.82864	Chow_Cntrl.
GAGAGGCGTTGCGTAA	-2.75516	11.4289	Chow_Cntrl.
GAGCAAATCAAAGGCA	12.2217	7.4113	Chow_Cntrl.
GAGCAAATCACTAGGT	12.7307	11.6066	Chow_Cntrl.
GAGCAAATCCAAGTTA	16.3083	15.3457	Chow_Cntrl.
GAGCAAATCCGCAACA	-1.13136	7.94685	Chow_Cntrl.
GAGCAAGGTCGCATAA	0.304383	9.26819	Chow_Cntrl.
GAGCATGCAAGCCAGA	12.0973	17.7235	Chow_Cntrl.
GAGCATGCAAGGATTA	5.60384	3.82819	Chow_Cntrl.
GAGCATGCATTGTGGC	14.0862	14.8424	Chow_Cntrl.
GAGCCACTCCCTCAGT	11.2384	17.1299	Chow_Cntrl.
GAGCGAAGTTTGGCGG	13.8972	11.9695	Chow_Cntrl.
GAGCTAGCAGAAACGT	14.3149	11.0474	Chow_Cntrl.
GAGCTTAGTCGCATAA	-0.374994	11.6583	Chow_Cntrl.
GAGCTTGTCACTAATG	12.3053	11.3244	Chow_Cntrl.
GAGCTTGTCATTGACA	15.1058	7.93602	Chow_Cntrl.
GAGCTTGTCCGCTAGA	-2.75378	13.604	Chow_Cntrl.
GAGGACTAGCGGATTT	-1.84578	11.1409	Chow_Cntrl.
GAGGACTAGCTAATCA	12.9912	8.17722	Chow_Cntrl.
GAGGAGGCACCGGCTA	15.1535	7.53506	Chow_Cntrl.
GAGGCAAGTACTGAAT	12.6655	10.1368	Chow_Cntrl.
GAGGCAAGTGGATTGC	-0.313876	12.0431	Chow_Cntrl.
GAGGCCTTCCGGTTAG	11.2699	8.93462	Chow_Cntrl.
GAGGCCTTCGATATTG	13.7498	8.34044	Chow_Cntrl.
GAGGCTACACGTGCTG	-0.4127	13.4656	Chow_Cntrl.
GAGGCTTGTGGGTACT	13.9718	7.63117	Chow_Cntrl.
GAGGGAGCACGTAAGG	13.5533	12.2576	Chow_Cntrl.
GAGGGAGCAGCACCAT	0.39938	10.954	Chow_Cntrl.
GAGGTACAGGCGCATC	-1.1455	11.4749	Chow_Cntrl.
GAGGTACAGGGTCCAC	-2.10073	13.0667	Chow_Cntrl.
GAGGTGAGTAAGCTCA	-2.36193	10.604	Chow_Cntrl.
GAGGTTAAGGGTGAAC	12.3078	8.62197	Chow_Cntrl.
GAGTAACCAAGTGTCC	-1.4911	10.8481	Chow_Cntrl.
GAGTAATAGGTAGCTT	11.9312	14.1488	Chow_Cntrl.
GAGTAATAGTTTGAGC	13.9166	7.77301	Chow_Cntrl.
GAGTATCTCAGGCCTA	-2.55068	13.217	Chow_Cntrl.
GAGTGAGGTACAATGT	-2.21789	8.07415	Chow_Cntrl.
GAGTGAGGTTATAGCG	13.1249	9.18438	Chow_Cntrl.
GAGTGATCACGTAAGG	9.93347	8.0183	Chow_Cntrl.
GAGTGTTTCCGCCTCA	16.2158	15.3519	Chow_Cntrl.
GAGTTACTCGGGACCT	-0.10922	9.82996	Chow_Cntrl.
GAGTTTGGTTTGGCTT	12.3181	11.8179	Chow_Cntrl.
GATAAAGGTAAGGTCC	12.8893	10.1681	Chow_Cntrl.
GATAATCGTGGGAACA	-0.407733	9.62216	Chow_Cntrl.
GATAGACCAATTAGGA	12.4882	9.39358	Chow_Cntrl.
GATAGACCAGTCTAGC	-3.06039	13.5229	Chow_Cntrl.
GATCAAGAGAATCGCT	-2.24778	11.3637	Chow_Cntrl.
GATCAAGAGGTTAGCT	-3.46476	11.2885	Chow_Cntrl.
GATCACTAGTAACGGA	12.7265	17.5173	Chow_Cntrl.
GATCACTAGTTTGGTA	10.3935	12.9895	Chow_Cntrl.
GATCAGTTCAAGACTC	-2.10559	13.6663	Chow_Cntrl.
GATCAGTTCATGCAAC	9.75688	9.32348	Chow_Cntrl.
GATCAGTTCATGGCCA	11.1291	12.9891	Chow_Cntrl.
GATCAGTTCATGGCTG	9.95524	12.8853	Chow_Cntrl.
GATCCGTCACCCTCAC	2.28949	4.75483	Chow_Cntrl.
GATCGAGCAGCTAACC	-2.07798	11.9568	Chow_Cntrl.
GATGCAGCAATCTCTC	12.4584	8.74192	Chow_Cntrl.
GATGCATTCAAAGGCA	11.4879	15.0087	Chow_Cntrl.
GATGCATTCGCATTAA	-1.25352	10.641	Chow_Cntrl.
GATGCGACAAACATAG	14.7629	14.2692	Chow_Cntrl.
GATGCTTAGTAAGTCC	10.8959	14.15	Chow_Cntrl.
GATGGACAGAACCTGT	11.3595	14.0251	Chow_Cntrl.
GATGGCTGTTTAAAGC	-2.52791	12.0408	Chow_Cntrl.
GATTAAGCAATAACGA	13.2631	16.3869	Chow_Cntrl.
GATTAAGCACCTACTT	-0.345499	11.8937	Chow_Cntrl.
GATTACTCAAGCGAGC	-1.83624	13.7619	Chow_Cntrl.
GATTACTCAGGAACAT	3.63121	6.57372	Chow_Cntrl.
GATTACTCATTTGCTC	4.83388	6.85283	Chow_Cntrl.
GATTAGCTCCGGGACT	-1.06156	14.3762	Chow_Cntrl.
GATTATGTCTACCTCA	11.2397	11.5304	Chow_Cntrl.
GATTATGTCTTTGACT	13.4245	8.4707	Chow_Cntrl.
GATTCATCAGGCCAAA	3.65683	2.31482	Chow_Cntrl.
GATTCATCAGGTTATT	-2.26936	6.9453	Chow_Cntrl.
GATTCCTGTCGACTAA	-1.6617	10.8821	Chow_Cntrl.
GATTCGCCACTAAGTT	11.4884	12.0412	Chow_Cntrl.
GATTGATGTACCGGAT	12.4217	12.8263	Chow_Cntrl.
GATTGATGTCCTAATC	11.4381	15.2692	Chow_Cntrl.
GATTGGTTCAGCACGC	11.5958	-4.27451	Chow_Cntrl.
GATTGGTTCTAATCCT	10.6244	9.60556	Chow_Cntrl.
GATTGGTTCTCAATAG	12.7672	10.278	Chow_Cntrl.
GATTGTTCAAGTCGCT	10.7752	-3.54526	Chow_Cntrl.
GATTGTTCAGGGAGCT	-2.28843	7.37715	Chow_Cntrl.
GCAAACAAGGTGAGAC	-2.84697	9.86338	Chow_Cntrl.
GCAAACCGTCAAAGAA	-2.88328	9.14303	Chow_Cntrl.
GCAAACTTCGGTCAGC	14.6163	9.77597	Chow_Cntrl.
GCAACAGCAAGCCACT	10.4684	9.58377	Chow_Cntrl.
GCAACAGCAAGCTACC	13.9012	9.93695	Chow_Cntrl.
GCAAGTGCAAAGCTAA	0.190177	14.629	Chow_Cntrl.
GCAAGTGCAGAAATGC	13.1023	12.2846	Chow_Cntrl.
GCAAGTGCATCCCTCA	-1.13366	10.7451	Chow_Cntrl.
GCAATATGTTGGCGTG	11.555	6.97611	Chow_Cntrl.
GCAATCTAGCAATAGG	13.8575	8.95545	Chow_Cntrl.
GCAATGTTCCTAATTC	13.0527	9.64034	Chow_Cntrl.
GCACGAACAGCAATAA	7.7255	6.54623	Chow_Cntrl.
GCACGAACAGGTATTT	10.795	16.9791	Chow_Cntrl.
GCACGCTAGCCGGTAC	12.4867	11.0977	Chow_Cntrl.
GCACTAAGTGATTTGG	0.451299	11.8715	Chow_Cntrl.
GCACTAAGTTAACAGT	0.0919031	14.7523	Chow_Cntrl.
GCACTAAGTTCTTTAG	11.4583	16.5206	Chow_Cntrl.
GCAGCCAGTGGGTGAA	-0.0140526	11.9011	Chow_Cntrl.
GCAGGAAGTGCATTTC	-1.74157	12.2779	Chow_Cntrl.
GCAGGATAGTGAGAGC	-1.55547	11.7443	Chow_Cntrl.
GCAGGCTTCAGAAACG	-1.23408	6.82741	Chow_Cntrl.
GCATATATCTCGCCCA	13.6465	9.88077	Chow_Cntrl.
GCATCCTTCTCGACCT	-1.21077	13.5381	Chow_Cntrl.
GCCAATTAGTCCTGAG	-2.38811	14.0467	Chow_Cntrl.
GCCACACAGGGACCTC	-1.18578	13.5264	Chow_Cntrl.
GCCACACAGTGAAGTG	-1.03728	9.16988	Chow_Cntrl.
GCCAGGTTCTTGCAGG	13.5894	10.7509	Chow_Cntrl.
GCCATGATCTAACCTT	11.6964	11.4682	Chow_Cntrl.
GCCATGATCTCAATGA	11.4105	13.2428	Chow_Cntrl.
GCCATTACAATGCCCG	12.8218	8.52977	Chow_Cntrl.
GCCCAAATCCACCTGT	-3.17219	11.9786	Chow_Cntrl.
GCCCAAATCCCGTTTA	13.9054	10.9093	Chow_Cntrl.
GCCCATAAGTCTCACC	-2.05818	7.20547	Chow_Cntrl.
GCCCTCATCGCTAGCA	4.89978	6.97355	Chow_Cntrl.
GCCTAATAGGAGGACT	-1.31229	11.195	Chow_Cntrl.
GCCTATTGTAACTACG	10.8482	15.6293	Chow_Cntrl.
GCCTATTGTAAGCACC	10.3147	-4.4754	Chow_Cntrl.
GCCTCCATCCTGAATA	11.2233	15.5625	Chow_Cntrl.
GCCTCGACAGGCGATA	13.5749	10.3877	Chow_Cntrl.
GCCTGCTGTGTTAAAC	12.626	17.0039	Chow_Cntrl.
GCCTGTGCAAACCTTG	10.7709	16.6141	Chow_Cntrl.
GCCTGTGCAATATAGG	-2.1908	7.4624	Chow_Cntrl.
GCCTTACTCAGGCCTA	0.257662	14.2756	Chow_Cntrl.
GCCTTACTCCCTCACG	-2.34559	14.0932	Chow_Cntrl.
GCCTTGCGTCCGCTGT	-0.0565805	14.3199	Chow_Cntrl.
GCCTTGCGTCTAGCTT	11.9096	15.2537	Chow_Cntrl.
GCCTTGCGTGCTTTAC	10.7807	9.54337	Chow_Cntrl.
GCCTTGCGTGTTTGTC	0.574386	10.8534	Chow_Cntrl.
GCCTTTATCGAGGAAC	15.4775	15.5521	Chow_Cntrl.
GCGAAGCCAAACATAG	10.5776	8.83889	Chow_Cntrl.
GCGAAGCCAAGTGTTT	12.173	12.7582	Chow_Cntrl.
GCGAGTGAGTAAAGGT	-2.47813	10.3767	Chow_Cntrl.
GCGATATTCAGGTTTA	10.1874	10.0422	Chow_Cntrl.
GCGATTTAGACCATAC	-0.692574	10.9773	Chow_Cntrl.
GCGATTTAGGGATTAG	15.1315	7.7531	Chow_Cntrl.
GCGCAAACAGGCCAAA	-0.0263176	11.8618	Chow_Cntrl.
GCGCGATTCCCTGGAA	12.2014	13.3326	Chow_Cntrl.
GCGCGATTCGAAGTGA	13.1476	11.6588	Chow_Cntrl.
GCGCTAGGTATTTGCC	-0.633799	10.2745	Chow_Cntrl.
GCGCTAGGTCCCGGAA	11.2533	-3.86292	Chow_Cntrl.
GCGCTAGGTTTGAGGC	2.59924	-2.00047	Chow_Cntrl.
GCGCTTAAGGGTCTAT	12.2954	16.4915	Chow_Cntrl.
GCGCTTAAGTGTTGTA	14.093	15.634	Chow_Cntrl.
GCGCTTAAGTTAGCTA	-0.650297	11.6785	Chow_Cntrl.
GCGGAACCAATTGAGA	11.5492	6.07584	Chow_Cntrl.
GCGGAACCAGCTTAGC	13.5291	16.3678	Chow_Cntrl.
GCGGAACCAGTTAGCC	0.480255	11.8256	Chow_Cntrl.
GCGGAACCATAAGCAA	11.3812	17.2095	Chow_Cntrl.
GCGGTTATCGCGCTAA	-0.977371	11.1549	Chow_Cntrl.
GCGGTTATCGCTCACT	14.4441	8.27233	Chow_Cntrl.
GCGGTTGGTCATGAGC	12.3035	11.6016	Chow_Cntrl.
GCGGTTGGTCATGCCC	10.7662	12.4581	Chow_Cntrl.
GCGGTTGGTTGGATAT	11.5374	17.623	Chow_Cntrl.
GCGTAACGTATTCGTC	2.7743	-1.7487	Chow_Cntrl.
GCGTGCTAGCATGACT	13.0455	12.1976	Chow_Cntrl.
GCGTGCTAGCGAGCGA	12.7746	14.7543	Chow_Cntrl.
GCGTTTCTCCTCAGTC	3.64486	-1.52703	Chow_Cntrl.
GCGTTTCTCGAAGTGA	0.229911	9.9411	Chow_Cntrl.
GCTAACAGTACCGTAA	11.7498	9.71724	Chow_Cntrl.
GCTAACAGTAGGTTTG	13.2241	6.81688	Chow_Cntrl.
GCTAACCCAAACGGGC	-2.84196	12.4261	Chow_Cntrl.
GCTAACCCAGCAACCT	-1.51012	14.6407	Chow_Cntrl.
GCTAACCCATTGCGGT	5.01408	6.74221	Chow_Cntrl.
GCTAAGAAGTAAACCC	11.9779	8.03538	Chow_Cntrl.
GCTAAGCGTCAGTAAT	13.2349	8.86343	Chow_Cntrl.
GCTAAGCGTGTTAAAC	12.0115	8.84439	Chow_Cntrl.
GCTAATATCGTTAGTA	-1.13065	11.0828	Chow_Cntrl.
GCTAATATCTGTAAGC	12.1313	11.2038	Chow_Cntrl.
GCTAGCCAGATACTTG	12.6118	13.096	Chow_Cntrl.
GCTAGCGGTCAAAGGG	11.4238	9.08642	Chow_Cntrl.
GCTAGCGGTTAATGCG	9.82015	7.26163	Chow_Cntrl.
GCTAGCTCACCAAAGG	9.1526	-5.3208	Chow_Cntrl.
GCTAGCTCAGCTCAAC	12.3423	11.8347	Chow_Cntrl.
GCTAGTGTCAATGAGG	-0.680597	13.76	Chow_Cntrl.
GCTAGTGTCGTACCGA	-2.4502	9.54424	Chow_Cntrl.
GCTAGTGTCTTAGTCT	5.2732	3.88775	Chow_Cntrl.
GCTATTGCACGAACAG	12.957	11.5484	Chow_Cntrl.
GCTATTGCATAGCTTG	12.2487	9.62874	Chow_Cntrl.
GCTCAACCAGGCTGTT	-1.51923	12.5989	Chow_Cntrl.
GCTCATTGTCATGAGC	-0.896416	12.2282	Chow_Cntrl.
GCTCTGGCAAGGTGGC	-1.91226	11.2311	Chow_Cntrl.
GCTCTGGCATACTCCT	-2.21553	7.25403	Chow_Cntrl.
GCTCTGTTCATGCCTC	11.5883	12.2364	Chow_Cntrl.
GCTGACATCATTACAG	2.31921	4.78722	Chow_Cntrl.
GCTGACCAGGAACCAA	3.45023	1.26326	Chow_Cntrl.
GCTGACCAGTCATGCG	11.1486	8.46742	Chow_Cntrl.
GCTGAGGAGCGGGCAA	13.1252	16.2142	Chow_Cntrl.
GCTGAGGAGGCCGGAA	12.4595	16.0937	Chow_Cntrl.
GCTGAGGAGTTTGAGC	10.9104	7.92903	Chow_Cntrl.
GCTGCAATCGTGCTAG	0.103137	1.73474	Chow_Cntrl.
GCTGCACAGAGCAAGC	13.877	16.1386	Chow_Cntrl.
GCTGCACAGATAACCC	-1.73235	9.78985	Chow_Cntrl.
GCTGCACAGTAACTCA	-1.3923	6.80793	Chow_Cntrl.
GCTGGATGTAACGTGC	9.15134	-4.35359	Chow_Cntrl.
GCTGGATGTTTATTCG	9.91261	-3.82393	Chow_Cntrl.
GCTGTAAGTGGTTCTT	-1.97107	12.961	Chow_Cntrl.
GCTGTACCATAAAGCA	9.45813	12.8832	Chow_Cntrl.
GCTGTGATCACGAATC	12.0755	9.89399	Chow_Cntrl.
GCTGTGATCGCTAAGT	-1.3338	13.5657	Chow_Cntrl.
GCTGTGCAGTAAAGGT	11.584	10.0074	Chow_Cntrl.
GCTTAACAGCCAAATC	12.8467	13.2827	Chow_Cntrl.
GCTTACCTCCCTTGCG	2.60222	-1.49753	Chow_Cntrl.
GCTTGTTGTTTACTTG	2.52912	4.60409	Chow_Cntrl.
GCTTTACGTGACATGC	14.0165	8.63908	Chow_Cntrl.
GCTTTACGTTAGAGCC	-2.25571	12.6599	Chow_Cntrl.
GCTTTACGTTGTAACG	9.00597	12.653	Chow_Cntrl.
GCTTTATTCCTGCGAA	2.22226	-2.21724	Chow_Cntrl.
GCTTTGTGTATGTGGC	0.0665027	2.30676	Chow_Cntrl.
GGAACCACACCGTTCC	-1.28619	1.29017	Chow_Cntrl.
GGAACCTGTAACAGGG	9.60476	-4.91486	Chow_Cntrl.
GGAACCTGTAATGGAA	4.01262	6.99972	Chow_Cntrl.
GGAACCTGTACCGGAT	11.1217	9.81896	Chow_Cntrl.
GGAACTAAGGTGCGGA	-1.74674	7.97529	Chow_Cntrl.
GGAAGCTAGCACTAGT	14.9233	8.29914	Chow_Cntrl.
GGAAGCTAGGCCAATT	-0.304306	2.28984	Chow_Cntrl.
GGAAGTATCATGGCCA	10.9957	15.9296	Chow_Cntrl.
GGAATCTTCGGCTAGC	11.6625	12.3428	Chow_Cntrl.
GGACCGAAGGTCCTAG	-2.33917	6.8776	Chow_Cntrl.
GGACCGAAGTTAACCA	13.0744	10.4558	Chow_Cntrl.
GGACGGATCATGCATA	13.1129	7.8681	Chow_Cntrl.
GGAGCATAGTATTGCA	14.893	9.21607	Chow_Cntrl.
GGAGCGATCACAGGAA	11.1787	-4.4086	Chow_Cntrl.
GGAGCGATCAGGTCCA	13.6842	13.973	Chow_Cntrl.
GGAGTCTGTCTCACTG	12.7047	17.4305	Chow_Cntrl.
GGAGTGAGTTGGTTCT	12.0798	6.70319	Chow_Cntrl.
GGATGTAAGAAAGCAT	11.233	8.79044	Chow_Cntrl.
GGATGTAAGCTAATTG	11.4809	11.9474	Chow_Cntrl.
GGATGTAAGGCATTAC	12.8953	14.9628	Chow_Cntrl.
GGATTATGTGGGAACA	8.61906	12.7513	Chow_Cntrl.
GGATTCAGTGATCATG	13.4805	8.3101	Chow_Cntrl.
GGATTCAGTTGTTGTC	13.197	13.1913	Chow_Cntrl.
GGATTTATCACGTTAA	12.2158	7.13429	Chow_Cntrl.
GGATTTATCAGGTTTA	0.174996	12.9905	Chow_Cntrl.
GGATTTATCTAAATCG	12.3129	13.3875	Chow_Cntrl.
GGCAAGCCAATATACC	12.2506	17.3132	Chow_Cntrl.
GGCAATCGTTCGGGAT	8.63679	11.9357	Chow_Cntrl.
GGCAATCGTTTAACGG	11.655	16.9666	Chow_Cntrl.
GGCATGGAGCTTATGA	12.2556	13.5197	Chow_Cntrl.
GGCATTAGTAATAGCT	-0.338248	11.9708	Chow_Cntrl.
GGCATTGTCAGAAACG	13.7758	9.75333	Chow_Cntrl.
GGCCATCAGTTAGGCT	-2.31001	13.3157	Chow_Cntrl.
GGCCGTTAGCATGAAG	-0.786425	9.00121	Chow_Cntrl.
GGCCGTTAGGAGCATA	13.4104	17.0068	Chow_Cntrl.
GGCCGTTAGTTGTCTT	9.2852	-4.67951	Chow_Cntrl.
GGCCTTAAGAGAGGAG	14.3789	9.30154	Chow_Cntrl.
GGCCTTAAGTAAGTCC	12.2729	14.0879	Chow_Cntrl.
GGCCTTCGTGCAACTA	3.25689	4.09558	Chow_Cntrl.
GGCGATACATGAATAG	15.1636	7.65892	Chow_Cntrl.
GGCGTTATCCCTCATA	-3.13048	10.731	Chow_Cntrl.
GGCTAGACAGTAGGAT	12.7157	11.7033	Chow_Cntrl.
GGCTAGACATTCAGCA	13.99	7.0781	Chow_Cntrl.
GGCTAGTGTATTGTCC	14.2743	6.59389	Chow_Cntrl.
GGCTATGTCTGTTCAT	14.6586	9.02856	Chow_Cntrl.
GGCTCACAGGAACGCG	5.2147	6.8477	Chow_Cntrl.
GGCTCACAGGCCAATT	12.8427	11.9118	Chow_Cntrl.
GGCTCACAGTTATCCT	-0.999406	7.08563	Chow_Cntrl.
GGCTGAGAGCTGCACA	-1.68693	13.0225	Chow_Cntrl.
GGCTTCAAGTATGTGC	13.2931	12.4622	Chow_Cntrl.
GGGCAATAGAGGAAGG	11.6554	8.90198	Chow_Cntrl.
GGGCAATAGGAACCAA	-2.25791	7.29347	Chow_Cntrl.
GGGCAATAGTCACCAG	13.0692	8.81636	Chow_Cntrl.
GGGCGAATCTAATTGG	13.772	14.5934	Chow_Cntrl.
GGGCTAACAAGCGAGC	13.2223	7.40569	Chow_Cntrl.
GGGTCAACAATGCGCT	-0.886801	9.08131	Chow_Cntrl.
GGGTCAACACGGTACT	11.2357	15.049	Chow_Cntrl.
GGGTCACTCCCTCAGT	13.1721	11.7719	Chow_Cntrl.
GGGTCACTCCCTCTAA	12.5717	13.7279	Chow_Cntrl.
GGGTCACTCGGCTATG	12.9643	10.5562	Chow_Cntrl.
GGGTTACGTCTCACTG	10.0992	8.43967	Chow_Cntrl.
GGGTTATTCCAACTGG	8.63905	-4.98277	Chow_Cntrl.
GGGTTATTCCCTCGCA	2.21109	-2.12541	Chow_Cntrl.
GGGTTTGTCTCCTCAA	5.90314	4.15806	Chow_Cntrl.
GGGTTTGTCTTGGATA	-0.598719	12.4815	Chow_Cntrl.
GGTACAAAGAGAGGAG	10.6837	-3.50227	Chow_Cntrl.
GGTACAAAGCAATAGG	16.3225	15.2977	Chow_Cntrl.
GGTACAAAGCTCGCTT	10.8795	8.48675	Chow_Cntrl.
GGTACTAGTAATAACC	13.9534	7.95878	Chow_Cntrl.
GGTACTAGTGCGCGTA	13.0016	16.5771	Chow_Cntrl.
GGTACTAGTTTCCTCC	13.2113	8.26924	Chow_Cntrl.
GGTACTTAGGCAGGTG	-0.928043	13.3489	Chow_Cntrl.
GGTAGGAGTTGCACAA	12.8167	15.6235	Chow_Cntrl.
GGTATGTTCCGTAAAC	12.8225	17.0602	Chow_Cntrl.
GGTATTTCAGCCAGAA	-0.0561717	13.6827	Chow_Cntrl.
GGTATTTCAGGCGAGT	-2.23482	7.2019	Chow_Cntrl.
GGTCATTAGGGTCCAC	11.6297	11.7572	Chow_Cntrl.
GGTCCGTAGTGCTGTG	13.2006	7.46196	Chow_Cntrl.
GGTCCTGCAAGTGTTT	-2.16254	11.1025	Chow_Cntrl.
GGTCTTTGTGTCACGG	11.1449	15.6169	Chow_Cntrl.
GGTGAGCCACATAACT	13.3791	12.3718	Chow_Cntrl.
GGTGAGGTCCCTTGCG	11.3852	18.077	Chow_Cntrl.
GGTGCTTCAGCAAGTG	-0.376028	9.94691	Chow_Cntrl.
GGTGTCCAGCCTGATG	14.0787	8.15228	Chow_Cntrl.
GGTGTGACACAAACTT	14.159	10.5933	Chow_Cntrl.
GGTTACCCAAGGTACG	13.8161	7.83024	Chow_Cntrl.
GGTTAGCGTGAGAAAC	11.6008	8.92746	Chow_Cntrl.
GGTTAGCGTGAGCACT	-2.15738	10.7697	Chow_Cntrl.
GGTTATATCATGACCG	-1.24048	14.6009	Chow_Cntrl.
GGTTCCCGTGATCATG	3.59985	2.34725	Chow_Cntrl.
GGTTGCATCGTACCGA	13.0239	9.81059	Chow_Cntrl.
GGTTGCGGTCCTAGTT	11.1001	6.40331	Chow_Cntrl.
GGTTGCGGTTAGCATG	14.0355	7.96024	Chow_Cntrl.
GGTTGGTGTAGGTGTC	12.3149	17.3029	Chow_Cntrl.
GGTTGGTGTGTTGTGA	-0.397513	9.55368	Chow_Cntrl.
GGTTGGTGTTAGCCAA	12.5422	12.9908	Chow_Cntrl.
GGTTTAATCAGCTAAC	11.2481	-4.3898	Chow_Cntrl.
GGTTTAATCCACCTTA	12.3168	17.0994	Chow_Cntrl.
GGTTTCCTCCTCATCA	-0.943843	14.698	Chow_Cntrl.
GGTTTCCTCCTCCCTC	11.1563	8.47547	Chow_Cntrl.
GGTTTGTAGGGTTAGA	11.3519	-4.68493	Chow_Cntrl.
GTAAAGCCAGCCTAAC	11.0701	9.44443	Chow_Cntrl.
GTAAGCGCATGCTCCC	-2.18736	11.1527	Chow_Cntrl.
GTAAGCTTCCCAGTAG	0.262977	10.636	Chow_Cntrl.
GTAATAGCAAACGCGA	13.4585	8.97965	Chow_Cntrl.
GTACAATGTCCGGTTC	10.5032	-4.34248	Chow_Cntrl.
GTACAATGTCCTTTAA	9.78158	12.114	Chow_Cntrl.
GTACGTAGTACCCACC	0.451788	11.9913	Chow_Cntrl.
GTACGTAGTCCTTAGT	0.96024	11.5454	Chow_Cntrl.
GTACTAATCCAGGTCA	12.2008	9.06468	Chow_Cntrl.
GTACTAATCGGCTAGC	0.181206	9.21913	Chow_Cntrl.
GTACTAGGTGATGAAA	14.2676	8.05315	Chow_Cntrl.
GTACTAGGTTACCTGT	11.4067	16.6126	Chow_Cntrl.
GTAGCCATCGTTTCGC	-0.766328	11.2926	Chow_Cntrl.
GTAGCGCTCCATTACT	-2.31398	7.17065	Chow_Cntrl.
GTAGGATCAACTGGGA	11.9783	12.5028	Chow_Cntrl.
GTAGGATCATCATGTG	13.747	10.737	Chow_Cntrl.
GTAGGATCATCCCGCT	11.1407	17.4832	Chow_Cntrl.
GTAGGCGAGATGCCTG	3.74651	6.96943	Chow_Cntrl.
GTAGGTGCAAACGCGA	13.098	11.7828	Chow_Cntrl.
GTAGGTGCATCAATCG	-2.3266	9.03949	Chow_Cntrl.
GTAGTTTCATTGCGTA	14.0405	15.7494	Chow_Cntrl.
GTATGTGGTTTCCGGC	12.6157	12.4657	Chow_Cntrl.
GTATGTTCACCCACAG	-3.13573	11.6662	Chow_Cntrl.
GTATGTTCAGCCGCTA	10.2871	-4.82353	Chow_Cntrl.
GTATTCAAGGCGAAAC	16.2232	15.3546	Chow_Cntrl.
GTATTGATCCTAACGG	-0.236027	9.66135	Chow_Cntrl.
GTATTGATCCTACCTA	11.2298	-3.98646	Chow_Cntrl.
GTATTGCAGACAGGTA	10.2378	-4.11754	Chow_Cntrl.
GTATTGTCATAAGTCT	12.8399	17.5336	Chow_Cntrl.
GTCAATATCGAAGCGG	8.89068	11.7283	Chow_Cntrl.
GTCAGGCTCTTGTTCG	12.208	16.2875	Chow_Cntrl.
GTCATCACAAGCGATG	10.2024	-3.59009	Chow_Cntrl.
GTCATCACATACCCGG	-1.88054	14.3938	Chow_Cntrl.
GTCATCCTCTTGTTCG	-2.46583	14.0667	Chow_Cntrl.
GTCATGAGTTTGAGGC	12.3279	14.6464	Chow_Cntrl.
GTCATGCCAAAGCGGC	13.1313	6.81864	Chow_Cntrl.
GTCCAAGTCCCGCATT	12.456	15.428	Chow_Cntrl.
GTCCAAGTCTATGACA	10.5953	8.3363	Chow_Cntrl.
GTCCAGGGTGATCAGC	15.4571	15.5506	Chow_Cntrl.
GTCCTCAGTACCGTAA	-0.211784	12.7831	Chow_Cntrl.
GTCCTCAGTCCCGAAG	13.0022	15.5372	Chow_Cntrl.
GTCCTCCCATTGCGTA	3.82489	1.24648	Chow_Cntrl.
GTCGAGGAGGTCCGTA	2.37674	9.88468	Chow_Cntrl.
GTCGCAATCCCGTTGT	2.21746	-1.97082	Chow_Cntrl.
GTCGCAATCTCCATAT	0.110676	11.718	Chow_Cntrl.
GTCTAACAGCCTGAGC	12.0061	16.9898	Chow_Cntrl.
GTCTAACAGTGGCGGA	-0.261147	10.6257	Chow_Cntrl.
GTCTAATCACTAAATC	-0.363502	14.0211	Chow_Cntrl.
GTCTAATCATAGCAGG	11.5074	9.65221	Chow_Cntrl.
GTCTAATCATTGTGCA	11.2041	8.28182	Chow_Cntrl.
GTCTATCGTTACCTGT	4.02793	7.08276	Chow_Cntrl.
GTCTATGCACGTTACA	12.9408	7.32068	Chow_Cntrl.
GTCTATGCATCACAGC	3.67276	1.21783	Chow_Cntrl.
GTCTCACTCATGCTCC	11.1316	18.0304	Chow_Cntrl.
GTCTCACTCGCATCCT	-1.13688	11.7279	Chow_Cntrl.
GTCTTGCTCAGGCTAT	14.454	10.2574	Chow_Cntrl.
GTCTTGCTCAGGGCCT	-2.54091	12.2482	Chow_Cntrl.
GTCTTGCTCTGGCATG	13.5806	9.34021	Chow_Cntrl.
GTCTTTAGTCCTAGTT	14.3264	9.39861	Chow_Cntrl.
GTCTTTGTCATGGTGT	-2.09085	13.623	Chow_Cntrl.
GTCTTTGTCTAAATCG	-1.8528	12.4507	Chow_Cntrl.
GTCTTTGTCTCACATT	11.2055	15.0459	Chow_Cntrl.
GTGAACAAGCATGAAG	-3.14676	9.92205	Chow_Cntrl.
GTGAACAAGTAGAGGC	12.3432	15.5795	Chow_Cntrl.
GTGAATCTCCAAGTGT	12.7082	14.0434	Chow_Cntrl.
GTGAATCTCGACAAAG	-2.24533	11.9335	Chow_Cntrl.
GTGAATCTCGGTCAAT	11.4852	14.2646	Chow_Cntrl.
GTGAGGAGTCATCAAG	14.4209	10.5497	Chow_Cntrl.
GTGAGGAGTGTTTGCT	12.4213	5.72095	Chow_Cntrl.
GTGCACGGTAAGTCGC	10.5853	6.03172	Chow_Cntrl.
GTGCACGGTCAAAGAA	-2.28954	6.97899	Chow_Cntrl.
GTGCATTAGTGAACAG	-1.34829	10.3629	Chow_Cntrl.
GTGCTCAAGCACGATT	-0.471158	9.42657	Chow_Cntrl.
GTGCTCAAGGCGAATA	3.85421	1.3079	Chow_Cntrl.
GTGCTCAAGTTGCGTG	-0.276974	13.133	Chow_Cntrl.
GTGCTCCGTCATTACC	9.80287	-4.19391	Chow_Cntrl.
GTGCTCCGTTATTGCC	12.0578	8.08877	Chow_Cntrl.
GTGCTGATCCAGGGAG	13.0092	11.9672	Chow_Cntrl.
GTGCTGGGTCCGTAGG	3.70026	1.69429	Chow_Cntrl.
GTGCTGGGTGCTAGCG	12.6923	6.49714	Chow_Cntrl.
GTGCTGGGTGGGAACA	12.5475	15.623	Chow_Cntrl.
GTGCTGGGTGTTGTGA	13.1845	10.0975	Chow_Cntrl.
GTGCTTACATTAGCCA	11.0476	17.2782	Chow_Cntrl.
GTGCTTCTCTTGTTCG	3.28122	4.03461	Chow_Cntrl.
GTGGACACAATTAACC	9.77186	11.9698	Chow_Cntrl.
GTGGATGCAAGCGATG	14.4551	15.1838	Chow_Cntrl.
GTGGATGCAATATAGG	11.9283	11.4202	Chow_Cntrl.
GTGGATGCAGGCTTGT	10.7016	11.9164	Chow_Cntrl.
GTGTAACTCTCGCCTG	12.3545	10.791	Chow_Cntrl.
GTGTAACTCTGTTCAT	12.6665	14.447	Chow_Cntrl.
GTGTGAGCACAGGGAC	9.31946	-4.88632	Chow_Cntrl.
GTGTGAGCAGCAACCT	5.41719	3.90748	Chow_Cntrl.
GTGTGAGCAGGTTCAC	13.2521	13.9859	Chow_Cntrl.
GTGTGCGGTAGGATTT	1.74506	-1.64176	Chow_Cntrl.
GTGTGTTAGCCTGAGC	13.2219	6.62658	Chow_Cntrl.
GTGTTACAGGACGTAA	9.27707	11.6402	Chow_Cntrl.
GTTAAACGTAATGGAA	11.0326	15.1316	Chow_Cntrl.
GTTAAACGTACTTAGG	-2.19915	14.2664	Chow_Cntrl.
GTTAAACGTCATGAGC	12.3938	15.9745	Chow_Cntrl.
GTTAAACGTGGGAACA	10.9741	7.94751	Chow_Cntrl.
GTTAACCAGCTTCTCA	-2.62252	11.256	Chow_Cntrl.
GTTAACGGTCCTAACT	10.4038	15.467	Chow_Cntrl.
GTTAACGGTTTCCTCC	-1.9554	7.1943	Chow_Cntrl.
GTTAAGCTCGCCTGTT	12.0933	9.55774	Chow_Cntrl.
GTTACAGGTAAGTCGC	11.2388	6.29591	Chow_Cntrl.
GTTACAGGTCCTTTAA	11.6552	10.2326	Chow_Cntrl.
GTTACAGGTCGCAATA	13.4527	16.2399	Chow_Cntrl.
GTTACCTGTTGTGACA	15.0037	7.66409	Chow_Cntrl.
GTTACCTGTTTGGGTA	11.2848	9.24691	Chow_Cntrl.
GTTACGCCAATTTAGC	12.0847	10.6972	Chow_Cntrl.
GTTAGGCGTACGCGCA	5.9794	3.65666	Chow_Cntrl.
GTTCATTTCGTACCGA	12.1222	15.414	Chow_Cntrl.
GTTCCCAGTACAATGT	9.57195	14.0799	Chow_Cntrl.
GTTCCCAGTAGGATCC	13.1061	9.04405	Chow_Cntrl.
GTTCCCAGTGGTTATG	12.3502	15.5649	Chow_Cntrl.
GTTCCCAGTGGTTCTT	11.0505	-3.7475	Chow_Cntrl.
GTTCCCAGTTAAGTGT	11.7592	14.8298	Chow_Cntrl.
GTTCCTGGTGAGGTAG	9.88589	-3.61196	Chow_Cntrl.
GTTCCTGGTGCTCCGT	11.1761	15.3841	Chow_Cntrl.
GTTCCTTCATGTCAAT	11.6769	9.48042	Chow_Cntrl.
GTTCTTAGTACCGGAT	3.6882	6.9373	Chow_Cntrl.
GTTCTTAGTGCGCAAT	12.466	13.4497	Chow_Cntrl.
GTTCTTAGTTCGCTCA	12.1252	6.81515	Chow_Cntrl.
GTTCTTAGTTGCACAA	-1.01654	14.8721	Chow_Cntrl.
GTTCTTGTCGCGACAC	12.4488	12.1742	Chow_Cntrl.
GTTGCATAGTCCTTTG	11.7197	11.0514	Chow_Cntrl.
GTTGCCCGTAAGGTCC	11.6584	10.3439	Chow_Cntrl.
GTTGCCCGTTGAGGTC	-0.696663	12.6903	Chow_Cntrl.
GTTGCGGGTAGGTTTG	11.5294	8.76703	Chow_Cntrl.
GTTGCGGGTATTGCAG	13.7001	12.2882	Chow_Cntrl.
GTTGGAGCAGCTTAAT	12.2425	6.69935	Chow_Cntrl.
GTTGGCCAGGGATGCG	13.5408	13.3749	Chow_Cntrl.
GTTGTGAGTGATCATG	11.1254	7.57127	Chow_Cntrl.
GTTGTTGCAGGTTAAA	16.2335	15.3633	Chow_Cntrl.
GTTTAACCAATCGCAC	12.3057	13.8854	Chow_Cntrl.
GTTTACCGTTCGCTTG	12.445	14.191	Chow_Cntrl.
GTTTAGCAGTTCCCGT	-1.15392	14.2128	Chow_Cntrl.
GTTTATCTCAACCAAC	0.0112895	14.4957	Chow_Cntrl.
GTTTATCTCCTTGCAC	11.2888	18.0751	Chow_Cntrl.
GTTTATCTCGCTTCTA	10.5848	10.6805	Chow_Cntrl.
GTTTATCTCTTAGGGT	-0.257413	1.56065	Chow_Cntrl.
GTTTCCTCACAGCCAT	14.9112	9.60438	Chow_Cntrl.
GTTTCTAGTTAGGCTA	12.667	11.2665	Chow_Cntrl.
GTTTCTAGTTAGGTTG	11.6817	11.4027	Chow_Cntrl.
GTTTGTAAGGGTGGAT	12.1915	11.6844	Chow_Cntrl.
TAAACAGCACAATGTT	11.9229	16.8516	Chow_Cntrl.
TAAACAGCATGCTTAG	11.1559	13.008	Chow_Cntrl.
TAAACAGCATGTTGGC	-3.058	9.98742	Chow_Cntrl.
TAAAGCCTCCTTGCGT	2.19094	-1.62313	Chow_Cntrl.
TAACAAGCAATTAGGA	10.2687	-3.85491	Chow_Cntrl.
TAACCAGGTTCACCCA	-0.980133	14.1823	Chow_Cntrl.
TAACCAGGTTCGCTTG	2.01138	3.10812	Chow_Cntrl.
TAACCTAAGACCATAC	11.7583	10.7155	Chow_Cntrl.
TAACCTAAGGAGGGTT	12.5734	6.36539	Chow_Cntrl.
TAAGCCAGTGAATCGC	-1.59434	7.76429	Chow_Cntrl.
TAAGCTGGTTGAAGCC	14.014	7.76266	Chow_Cntrl.
TAAGCTGGTTTCAGGA	15.0141	8.88178	Chow_Cntrl.
TAAGGACCACAATACT	-0.426461	15.6234	Chow_Cntrl.
TAAGGACCATATAACC	14.0615	14.5417	Chow_Cntrl.
TAAGTAGCAAGGTGGC	-2.6474	12.1762	Chow_Cntrl.
TAAGTAGCAATTAACC	0.525152	13.4387	Chow_Cntrl.
TAAGTAGCATTAGCCA	0.517532	12.216	Chow_Cntrl.
TAATCACCAATATACC	10.902	11.6895	Chow_Cntrl.
TAATCACCAGGCCAAA	-2.86938	12.4482	Chow_Cntrl.
TAATGCATCACAAGCT	10.7278	-3.78354	Chow_Cntrl.
TAATGGACACCAAAGG	13.1768	9.78251	Chow_Cntrl.
TACAACATCAAATCGC	-2.22025	12.2585	Chow_Cntrl.
TACAAGCTCCACCTTA	13.0999	10.9927	Chow_Cntrl.
TACAGCTAGCATGACT	0.130099	14.5254	Chow_Cntrl.
TACCAAATCACTTCAT	12.3661	10.1831	Chow_Cntrl.
TACCAAATCTCAATTC	-1.13528	10.9622	Chow_Cntrl.
TACCCGGCACAGCCAT	12.1264	8.94065	Chow_Cntrl.
TACCGAAGTATTCGCT	11.5887	17.2029	Chow_Cntrl.
TACCGAAGTGGATGTC	12.1875	16.3797	Chow_Cntrl.
TACCGCAAGCATGGTT	-2.57497	13.1608	Chow_Cntrl.
TACCGTTGTCCTTAGT	10.5363	16.8371	Chow_Cntrl.
TACCGTTGTGATTTGG	10.0714	-4.51256	Chow_Cntrl.
TACCTCATCATCACTT	-0.205758	15.2162	Chow_Cntrl.
TACCTTAGTGGAGCAA	4.76364	4.2312	Chow_Cntrl.
TACCTTAGTTCAAGCA	-2.44672	12.3605	Chow_Cntrl.
TACCTTTAGGACCTCA	-1.84159	7.59279	Chow_Cntrl.
TACCTTTAGGTCCGTA	3.58727	1.89085	Chow_Cntrl.
TACGCTTGTCTAACCT	9.9311	9.96188	Chow_Cntrl.
TACGCTTGTTCGCTTG	-1.16415	12.2925	Chow_Cntrl.
TACGCTTGTTCGGGAT	11.9941	15.3614	Chow_Cntrl.
TACGCTTGTTGGATAT	11.8049	15.5243	Chow_Cntrl.
TACGGATTCAGTTCCC	12.2795	17.5401	Chow_Cntrl.
TACGGATTCGGCTAGC	12.1908	7.47209	Chow_Cntrl.
TACGGTTAGCATGGTT	11.9209	13.1429	Chow_Cntrl.
TACGGTTAGTTATTCC	-1.41848	13.5276	Chow_Cntrl.
TACGTAATCAATCATG	12.8572	11.2958	Chow_Cntrl.
TACGTAATCAATTACG	11.3533	17.1024	Chow_Cntrl.
TACTAAGTCGCTATGG	-1.12775	12.106	Chow_Cntrl.
TACTCAAAGTAGAGGC	-0.612109	11.6528	Chow_Cntrl.
TACTGACAGTAATCCA	3.98821	7.06914	Chow_Cntrl.
TACTGACAGTTTAACG	12.2391	12.8196	Chow_Cntrl.
TACTGAGGTTGGTTAG	14.6899	7.452	Chow_Cntrl.
TACTGCACATAAGCAA	-2.11113	13.1691	Chow_Cntrl.
TACTTCGTCCCTCACG	13.8137	16.1435	Chow_Cntrl.
TAGACCAGTCACAGCG	3.58137	1.59266	Chow_Cntrl.
TAGCAGGCACTTCATC	-1.35952	8.23619	Chow_Cntrl.
TAGCAGGCAGTTGCGT	-2.22895	9.24602	Chow_Cntrl.
TAGCAGGCATGACTAT	-1.49405	13.8988	Chow_Cntrl.
TAGCATATCCCTCACG	-0.332495	12.3385	Chow_Cntrl.
TAGCATATCCTTGTTG	-1.23358	1.49841	Chow_Cntrl.
TAGCCTCTCGGTTTCC	10.2364	16.6017	Chow_Cntrl.
TAGCCTTGTAAGCTCA	13.7556	8.2953	Chow_Cntrl.
TAGCGCGGTCCACAAA	-0.51769	13.8971	Chow_Cntrl.
TAGCGCGGTGAATCGC	12.8653	13.0373	Chow_Cntrl.
TAGCTAATCCTCCATA	-1.03123	14.1337	Chow_Cntrl.
TAGCTAGGTTAACACG	0.772642	13.4328	Chow_Cntrl.
TAGCTTAAGCAAGACA	11.0437	12.3012	Chow_Cntrl.
TAGCTTAAGGGTCTAT	-3.2269	13.0072	Chow_Cntrl.
TAGCTTAAGGTAGCTT	-1.12588	12.4104	Chow_Cntrl.
TAGCTTGCAAATATCC	-0.403037	9.80446	Chow_Cntrl.
TAGCTTGCAGGGAGCT	11.8439	11.4771	Chow_Cntrl.
TAGGAACCATAAGGAC	11.6118	12.899	Chow_Cntrl.
TAGGAGGGTTTGCGAA	13.2548	10.7232	Chow_Cntrl.
TAGGAGTCAACCGCCA	-1.89082	11.6111	Chow_Cntrl.
TAGGAGTCAACTGGGA	15.0125	7.10813	Chow_Cntrl.
TAGGAGTCATGGCCCA	13.9535	7.86866	Chow_Cntrl.
TAGGCTAGTTACCTGT	10.8167	8.13022	Chow_Cntrl.
TAGGCTGTCCTCAGCT	13.513	9.10956	Chow_Cntrl.
TAGGGTTTCCTCAGTC	-2.09914	8.63055	Chow_Cntrl.
TAGGGTTTCTTAGCCC	-0.913256	11.5228	Chow_Cntrl.
TAGGTGCGTAGCTGGT	14.512	8.16424	Chow_Cntrl.
TAGGTGCGTAGGTGTC	13.6695	15.7181	Chow_Cntrl.
TAGGTGCGTGTCACGG	14.6845	8.33135	Chow_Cntrl.
TAGGTTATCATTTGCT	10.2678	8.45864	Chow_Cntrl.
TAGGTTGGTTAGGTTG	14.6692	10.2769	Chow_Cntrl.
TAGGTTGGTTTGTTGC	15.2609	15.6499	Chow_Cntrl.
TAGTACGGTTGACTTC	15.5445	15.5699	Chow_Cntrl.
TAGTAGGAGTTAGTTG	14.4743	7.02177	Chow_Cntrl.
TAGTAGGAGTTCCTGC	6.04878	3.77889	Chow_Cntrl.
TAGTCAATCGCAAACT	13.5711	9.03089	Chow_Cntrl.
TAGTCAATCGGTTCCT	12.9487	16.5061	Chow_Cntrl.
TAGTGGCGTGTTAAAC	11.6956	5.03615	Chow_Cntrl.
TAGTTGTCAAGCCACT	-0.844902	12.3399	Chow_Cntrl.
TAGTTGTCACAATACT	10.2974	9.47881	Chow_Cntrl.
TAGTTGTCACCTATAG	-1.48622	14.3826	Chow_Cntrl.
TATAACCCAAGGGTTG	13.7288	11.4843	Chow_Cntrl.
TATAGCCAGGCATTGT	13.9219	8.67612	Chow_Cntrl.
TATAGCTCACCTGCCT	-0.141774	11.4996	Chow_Cntrl.
TATATCCTCAGGTCCA	11.2244	-3.76638	Chow_Cntrl.
TATCACGCACTTGTTC	-2.21002	7.27929	Chow_Cntrl.
TATCCAGCACTCAACA	-3.03733	13.3166	Chow_Cntrl.
TATCCAGCAGGAATCG	4.83931	7.10525	Chow_Cntrl.
TATCCAGCAGGTTTGC	7.49382	6.45225	Chow_Cntrl.
TATCGAGGTGTCCAAA	12.638	15.8613	Chow_Cntrl.
TATCGCACAGCAACAG	11.0942	17.3327	Chow_Cntrl.
TATGAAGCAGGCAAGC	0.270916	2.44349	Chow_Cntrl.
TATGAAGCATAAGTCT	-2.23227	7.52697	Chow_Cntrl.
TATGACATCTTAGTGA	10.4931	7.0891	Chow_Cntrl.
TATGACTCACCTACGG	7.6082	0.287146	Chow_Cntrl.
TATGACTCAGCTCAAC	11.5231	16.3136	Chow_Cntrl.
TATGCATCAATCATGT	11.4676	10.3411	Chow_Cntrl.
TATGCATCACCGGTAT	-1.58649	14.5583	Chow_Cntrl.
TATGCATCAGTAGGAT	15.3244	9.21252	Chow_Cntrl.
TATGCATCATCTAGCA	13.0442	11.3569	Chow_Cntrl.
TATGGATGTAATAGCT	0.0543077	11.3333	Chow_Cntrl.
TATGGATGTTGTCATC	-1.13035	2.03469	Chow_Cntrl.
TATTAGCCATATAACC	11.5965	8.54182	Chow_Cntrl.
TATTAGGTCATCCTGC	12.6317	16.3354	Chow_Cntrl.
TATTAGGTCTGTGCCT	11.2425	14.6464	Chow_Cntrl.
TATTAGGTCTTCAATC	9.9547	10.3398	Chow_Cntrl.
TATTCGTTCCCTCAGT	11.5981	16.3058	Chow_Cntrl.
TATTTGGAGCCTGAGC	12.6237	16.3867	Chow_Cntrl.
TATTTGGAGCTCCCTG	-1.06223	6.8252	Chow_Cntrl.
TCAACAATCCTCATCA	15.5876	15.4799	Chow_Cntrl.
TCAAGAACACCGGCTA	-3.2794	11.199	Chow_Cntrl.
TCAAGAACATTAGGTT	-0.500397	2.29741	Chow_Cntrl.
TCAAGCTAGCTATTAG	-1.91124	9.71757	Chow_Cntrl.
TCAAGCTAGGACACTT	0.577789	10.2842	Chow_Cntrl.
TCAAGGAAGGGCCATC	11.8127	15.4002	Chow_Cntrl.
TCAAGTATCGAAGTAG	11.6102	5.4449	Chow_Cntrl.
TCAAGTATCTGTGCCT	3.52057	2.00841	Chow_Cntrl.
TCAATCGCACAAAGAC	10.9926	16.0828	Chow_Cntrl.
TCAATCGCACCCACCT	9.59469	6.51037	Chow_Cntrl.
TCAATCGCATAAACCT	11.8949	17.3324	Chow_Cntrl.
TCACATAAGTCATTTC	10.9272	16.2771	Chow_Cntrl.
TCACCGGCACAATTAC	0.599673	13.6913	Chow_Cntrl.
TCACGGATCGCAACAT	-2.4009	7.52617	Chow_Cntrl.
TCAGCAAGTACCCACC	13.0538	16.3556	Chow_Cntrl.
TCAGCCTTCGAGGAAC	-0.77614	1.45185	Chow_Cntrl.
TCAGCCTTCGCTATGG	10.5094	-4.01474	Chow_Cntrl.
TCAGCGATCATGGCTG	-1.94474	12.2374	Chow_Cntrl.
TCAGGAGCACCTGTAA	11.5248	7.36472	Chow_Cntrl.
TCAGGTTAGCGCTCAA	10.7025	-3.90604	Chow_Cntrl.
TCAGGTTAGGAGCAAC	9.62141	-4.97038	Chow_Cntrl.
TCAGGTTAGGTCCTAG	-1.14302	1.41604	Chow_Cntrl.
TCAGTAATCATCAGTA	10.893	16.4984	Chow_Cntrl.
TCAGTGAGTGATTTGG	13.4694	13.1161	Chow_Cntrl.
TCAGTGAGTTTGTTGC	11.4583	17.9797	Chow_Cntrl.
TCATAACCAACCTGGT	11.5336	13.5185	Chow_Cntrl.
TCATGCCTCGAAGTAG	-1.27593	12.1627	Chow_Cntrl.
TCATTACTCCCGAACA	11.7874	8.94331	Chow_Cntrl.
TCATTGCGTATTCGTC	-0.0370584	1.41676	Chow_Cntrl.
TCATTGCGTCCAAATG	0.184866	10.9846	Chow_Cntrl.
TCATTGCGTGATCATG	11.1721	12.9804	Chow_Cntrl.
TCATTGCGTGTTTCAC	4.27974	6.21084	Chow_Cntrl.
TCATTTGGTTAGCGTA	13.3706	11.8514	Chow_Cntrl.
TCCACAACAGCTTACA	11.9117	8.78096	Chow_Cntrl.
TCCAGGATCCATAAGC	-2.36597	10.9287	Chow_Cntrl.
TCCAGGATCCGCCAAA	11.8361	9.91603	Chow_Cntrl.
TCCAGGTCATTGTGAT	2.41197	-2.36119	Chow_Cntrl.
TCCATAAAGGCGGGTA	12.7383	9.21983	Chow_Cntrl.
TCCATAAAGGTTTGAC	12.3198	16.1142	Chow_Cntrl.
TCCATCATCATGGTTA	-2.35679	7.09542	Chow_Cntrl.
TCCATTGTCTTGTCTG	9.24629	12.4058	Chow_Cntrl.
TCCCGGACAGCTTACA	-1.48886	13.6815	Chow_Cntrl.
TCCCGTTAGCACGTTG	11.2383	15.439	Chow_Cntrl.
TCCCGTTAGTTCCTCA	11.2185	12.6252	Chow_Cntrl.
TCCCTGGTCATAACGC	-0.364115	12.4265	Chow_Cntrl.
TCCCTGGTCCTAACGG	13.3627	10.1524	Chow_Cntrl.
TCCCTGGTCGTTTCTG	11.1418	12.8052	Chow_Cntrl.
TCCGGAATCAGAAACG	12.9107	16.8174	Chow_Cntrl.
TCCGGAATCATAACCA	-2.20617	13.9317	Chow_Cntrl.
TCCGGAATCGATCAGT	4.12925	6.41416	Chow_Cntrl.
TCCGGTAAGCTTGCTC	0.122676	14.1263	Chow_Cntrl.
TCCGGTTTCTTGCAAA	11.327	15.9131	Chow_Cntrl.
TCCTAGTGTCCCGAAG	12.404	17.7538	Chow_Cntrl.
TCCTAGTGTTCCTGAT	12.8766	11.7885	Chow_Cntrl.
TCCTCAATCAAGCTAC	-2.18481	7.01819	Chow_Cntrl.
TCCTCAATCAGGATGA	10.6281	7.88739	Chow_Cntrl.
TCCTCAATCCAAACAC	-0.682999	13.1856	Chow_Cntrl.
TCCTCAATCGGCCATA	-1.37891	1.8681	Chow_Cntrl.
TCCTCACAGGTCCACA	-1.09048	6.75665	Chow_Cntrl.
TCCTCACAGTCACTAA	10.8031	-3.64343	Chow_Cntrl.
TCCTCTAAGCCTGACA	11.7831	13.685	Chow_Cntrl.
TCCTCTAAGGGACCTC	-2.57223	11.6477	Chow_Cntrl.
TCCTCTAAGGTAAGGC	-2.16369	13.6997	Chow_Cntrl.
TCCTCTAAGTCATTAG	12.868	8.05739	Chow_Cntrl.
TCCTGGTTCCTCCATA	5.87516	3.60285	Chow_Cntrl.
TCCTGTTCAAATTCGT	-2.82005	11.0603	Chow_Cntrl.
TCCTTAGTCATAAGCC	12.0022	11.9348	Chow_Cntrl.
TCCTTAGTCCCGAACA	12.1456	17.5498	Chow_Cntrl.
TCCTTAGTCTGGCATG	2.84618	4.32938	Chow_Cntrl.
TCCTTCAAGCACGATT	2.51563	4.5713	Chow_Cntrl.
TCCTTGCAGAATGACG	12.8656	6.24381	Chow_Cntrl.
TCCTTGCAGACTTACA	10.8562	11.3919	Chow_Cntrl.
TCCTTGCAGCAAGGAC	11.0133	14.1229	Chow_Cntrl.
TCCTTGCAGGTGTCCA	0.386762	12.1883	Chow_Cntrl.
TCCTTGCAGTCAATTG	10.4359	16.6948	Chow_Cntrl.
TCGCATTGTCGTTACT	11.3378	11.1639	Chow_Cntrl.
TCGCATTGTCGTTATC	12.6684	11.1325	Chow_Cntrl.
TCGCGAGGTAAAGCGG	13.1981	8.2267	Chow_Cntrl.
TCGCGCACAAGATTCT	4.96713	6.68664	Chow_Cntrl.
TCGCGCACATTGTGCA	12.0114	12.9288	Chow_Cntrl.
TCGGTAAGTATTCGCT	11.8248	16.4918	Chow_Cntrl.
TCGTGCTTCACCAATA	-2.09357	7.9428	Chow_Cntrl.
TCGTGCTTCCTGGTCT	13.4534	12.6938	Chow_Cntrl.
TCGTGCTTCTTAAGTG	14.857	9.01189	Chow_Cntrl.
TCGTTAAAGGCTAGAA	-1.00506	2.13838	Chow_Cntrl.
TCGTTACGTATTCGCT	-0.156133	11.7395	Chow_Cntrl.
TCGTTAGCAGTTAAAG	12.133	17.5477	Chow_Cntrl.
TCGTTTCCAGTTAGCC	11.9146	16.4247	Chow_Cntrl.
TCGTTTCCATCCTGAA	8.88125	-4.89244	Chow_Cntrl.
TCTAACCGTATTACCC	-2.49793	14.3501	Chow_Cntrl.
TCTAACCGTCCTTCTC	13.4818	9.96334	Chow_Cntrl.
TCTAACTTCCGGTTAG	-1.14886	13.4004	Chow_Cntrl.
TCTAACTTCGGTCAGC	11.4982	9.74336	Chow_Cntrl.
TCTACCTCAAATACCT	-1.70299	12.2751	Chow_Cntrl.
TCTACCTCAAGACTCC	-1.78319	12.7157	Chow_Cntrl.
TCTACCTCACATGCTA	-1.13187	6.80228	Chow_Cntrl.
TCTACCTCACTTGTTC	-0.578828	10.9574	Chow_Cntrl.
TCTACTAGTGAGCAAG	-3.14042	11.3917	Chow_Cntrl.
TCTAGCACACAGCCAT	3.14761	4.21646	Chow_Cntrl.
TCTAGCCTCTGTGCAG	12.3057	17.7337	Chow_Cntrl.
TCTCAATTCAGTATTG	0.150196	12.047	Chow_Cntrl.
TCTCCTCGTGATTACG	7.60289	-0.193021	Chow_Cntrl.
TCTCGCCCAGTTATGT	11.4318	11.7193	Chow_Cntrl.
TCTGGCTTCCCTCATA	-0.695717	12.385	Chow_Cntrl.
TCTGTGACAGCATGGA	13.6515	7.49601	Chow_Cntrl.
TCTTAGCGTTCGCGCT	9.33446	11.5565	Chow_Cntrl.
TCTTCAAGTTTATCGC	13.6253	9.2326	Chow_Cntrl.
TCTTGTCCAAAGGTAC	-1.82758	7.48587	Chow_Cntrl.
TCTTTGTAGGTGTCCA	-1.88132	12.8934	Chow_Cntrl.
TCTTTGTAGGTTTGAC	-2.16708	14.083	Chow_Cntrl.
TGAAACTGTGTTTGAG	11.6845	7.20441	Chow_Cntrl.
TGAACAACAAAGGCCA	11.6781	13.3467	Chow_Cntrl.
TGAACAGAGGCGCTAC	12.7535	13.9618	Chow_Cntrl.
TGAAGCAAGCGATAAG	-2.17776	11.4695	Chow_Cntrl.
TGAAGCAAGGAGCAAC	-0.384515	12.8485	Chow_Cntrl.
TGAAGGATCCAAGTGT	-2.13391	7.43704	Chow_Cntrl.
TGACCTTGTTCTTTAG	12.2467	11.3798	Chow_Cntrl.
TGACCTTGTTTGACCT	-0.775983	12.1751	Chow_Cntrl.
TGACTCCTCCCTCAGT	-2.3662	6.93065	Chow_Cntrl.
TGACTTAAGCGCATTG	-0.610483	13.6499	Chow_Cntrl.
TGACTTAAGGGACTAA	11.3814	11.5082	Chow_Cntrl.
TGACTTAAGGGTGGAT	-2.7885	10.303	Chow_Cntrl.
TGAGAACCAAAGCTCC	-2.76253	11.8422	Chow_Cntrl.
TGAGAACCACTAAGCC	3.50993	1.3117	Chow_Cntrl.
TGAGCAAAGGTAACGA	0.0432733	9.08778	Chow_Cntrl.
TGAGGAGGTCAAAGAA	10.5456	8.35314	Chow_Cntrl.
TGAGGGAGTGAGCACT	-2.1806	7.54605	Chow_Cntrl.
TGAGGTGCACCAGCAT	-2.96948	12.5479	Chow_Cntrl.
TGAGTGAAGCGCATTG	5.04512	6.28426	Chow_Cntrl.
TGAGTGAAGTCATGCG	-0.513149	12.6998	Chow_Cntrl.
TGAGTGAAGTGAGAGC	-1.30075	9.84054	Chow_Cntrl.
TGATCAATCAATCTCT	11.9744	15.4064	Chow_Cntrl.
TGATCGAGTAGCAGCT	13.6351	9.98645	Chow_Cntrl.
TGATCGAGTCATGAGC	14.2606	15.0799	Chow_Cntrl.
TGATGACTCGAGGTGG	-1.34318	11.8065	Chow_Cntrl.
TGATGATGTGGGTGAA	-2.06484	13.0183	Chow_Cntrl.
TGATGATGTTAGTACG	12.3163	15.4688	Chow_Cntrl.
TGATTCAAGCTCAATA	13.0454	13.2106	Chow_Cntrl.
TGATTGCAGGAGCACG	15.0475	5.9495	Chow_Cntrl.
TGCAAGCGTTGCGCGA	-1.01387	6.88677	Chow_Cntrl.
TGCAATATCACTTCAT	11.8315	12.9458	Chow_Cntrl.
TGCACACCAGCACCAT	-0.575981	14.2823	Chow_Cntrl.
TGCACCTTCTAATCCT	9.81601	6.8571	Chow_Cntrl.
TGCACCTTCTGCAAAC	-0.872043	14.3533	Chow_Cntrl.
TGCATCCTCAAATCGC	-2.89407	12.0091	Chow_Cntrl.
TGCATTAAGGATAAAC	11.8837	14.0477	Chow_Cntrl.
TGCATTAAGTCATCCC	10.8602	16.2823	Chow_Cntrl.
TGCCATTGTTGTGATG	12.577	10.2468	Chow_Cntrl.
TGCCTGTTCACAGCGC	-2.82032	12.9351	Chow_Cntrl.
TGCGCAGGTCGTTACT	0.0697986	12.254	Chow_Cntrl.
TGCGCGAGTTGTGATG	0.45963	10.2934	Chow_Cntrl.
TGCGGTTCAAGGTAAC	6.84356	0.314047	Chow_Cntrl.
TGCTAACAGAGGATAT	-1.74743	7.77419	Chow_Cntrl.
TGCTAGCCAATTGAAG	13.7156	9.32537	Chow_Cntrl.
TGCTAGCCAGTAAGTA	15.146	8.32538	Chow_Cntrl.
TGCTAGCCATCCTAGA	13.4621	15.9149	Chow_Cntrl.
TGCTCAACAGAAACGT	-2.27337	7.31622	Chow_Cntrl.
TGCTCAACATCTTGAG	11.5318	15.5103	Chow_Cntrl.
TGCTCACTCACCATTT	0.06204	10.9996	Chow_Cntrl.
TGCTCACTCATGTCAA	10.7241	12.3488	Chow_Cntrl.
TGCTCCGTCAAGACTC	11.8055	17.4161	Chow_Cntrl.
TGCTCCGTCCGCAAGC	-0.953009	13.9999	Chow_Cntrl.
TGCTCTCAGTTCCCAC	4.03654	6.76767	Chow_Cntrl.
TGCTTCATCACAGACT	0.427333	14.0358	Chow_Cntrl.
TGCTTCATCCTAAATG	-3.11416	12.4596	Chow_Cntrl.
TGCTTCCAGCAGGTGG	-3.11428	11.498	Chow_Cntrl.
TGGAACAAGCACCACA	0.248668	11.1438	Chow_Cntrl.
TGGACAAAGTAACCAC	-2.30972	7.4774	Chow_Cntrl.
TGGACAAAGTTAGAGG	11.6176	15.0585	Chow_Cntrl.
TGGACCGGTACAAAGA	10.8963	8.01043	Chow_Cntrl.
TGGACCGGTCAGGAAG	13.9209	7.73664	Chow_Cntrl.
TGGACGGAGGAAGCTA	-3.08138	10.5621	Chow_Cntrl.
TGGACTAGTATTGAGT	-1.93755	10.1736	Chow_Cntrl.
TGGACTAGTTGTAAAC	3.49226	-2.23208	Chow_Cntrl.
TGGATTCAGAGCAAGC	11.0194	6.03691	Chow_Cntrl.
TGGATTCAGGCTAGAA	13.6234	10.7116	Chow_Cntrl.
TGGATTCAGTGAGGGT	8.90126	-4.48753	Chow_Cntrl.
TGGATTGGTCACCAAA	11.9127	14.4624	Chow_Cntrl.
TGGATTGGTTAGGACC	11.4738	9.02631	Chow_Cntrl.
TGGCCAATCGCAGGCT	12.4229	13.4885	Chow_Cntrl.
TGGCCTGCAACAACAA	-2.40949	6.92009	Chow_Cntrl.
TGGCTATAGATTGAGG	-0.530608	11.1201	Chow_Cntrl.
TGGGCATGTGGACCTG	9.58888	-4.87318	Chow_Cntrl.
TGGGCCTAGTAGGCGG	13.5501	7.94991	Chow_Cntrl.
TGGTCAGTCCCGTTTA	11.1103	16.7484	Chow_Cntrl.
TGGTCAGTCGGTTAGT	12.1214	9.01499	Chow_Cntrl.
TGGTCATAGCAATAGG	-0.917851	8.66495	Chow_Cntrl.
TGGTCATAGCCAAATC	13.9081	9.2596	Chow_Cntrl.
TGGTCCTTCATTACGA	-1.52577	13.6945	Chow_Cntrl.
TGGTGATTCACAGGAA	11.1548	15.5382	Chow_Cntrl.
TGGTTAATCGACAAAG	-1.8	7.6186	Chow_Cntrl.
TGGTTCCTCCGCAAGC	12.0994	7.70107	Chow_Cntrl.
TGGTTCTGTACGCGCA	0.322764	13.5559	Chow_Cntrl.
TGGTTCTGTCTCACTG	-2.1945	7.02982	Chow_Cntrl.
TGGTTCTGTTCAAGCA	11.1077	8.79629	Chow_Cntrl.
TGTAACTCACCCACCT	-0.700203	13.6167	Chow_Cntrl.
TGTAACTCACGTAAGG	10.9693	-4.49516	Chow_Cntrl.
TGTAACTCACGTGCTG	-1.99728	7.44406	Chow_Cntrl.
TGTAACTCATTGTGGC	7.54753	6.54198	Chow_Cntrl.
TGTAAGCTCCTGTTCA	13.1039	13.4511	Chow_Cntrl.
TGTAAGTGTTACCTGT	13.8592	15.041	Chow_Cntrl.
TGTAATGTCGATATTG	12.0301	12.3904	Chow_Cntrl.
TGTATCCGTTGCATCT	12.005	13.0863	Chow_Cntrl.
TGTCAGTAGTATCGCG	-0.563514	14.4626	Chow_Cntrl.
TGTCATAAGCCGCAAC	11.9485	6.94019	Chow_Cntrl.
TGTCATAAGTCATTTC	10.7411	15.325	Chow_Cntrl.
TGTCCTGGTTTGAGCA	13.7208	7.46063	Chow_Cntrl.
TGTCCTTCAGGCTTGT	14.1517	9.36182	Chow_Cntrl.
TGTCCTTCATTATGAC	11.9192	14.832	Chow_Cntrl.
TGTCCTTCATTATGCG	-1.89512	12.6793	Chow_Cntrl.
TGTGAAACATCGCTCC	-2.25838	9.82446	Chow_Cntrl.
TGTGCACCAATGCCTA	-1.16009	13.5532	Chow_Cntrl.
TGTGCACCAATTAGCT	11.1192	14.2037	Chow_Cntrl.
TGTGGAGCAATAATCC	12.7799	8.95575	Chow_Cntrl.
TGTGGAGCAGGCTAAG	-2.51565	11.685	Chow_Cntrl.
TGTGGAGCAGGCTAGA	3.62463	2.58003	Chow_Cntrl.
TGTGGAGCATTGCGAC	13.5162	7.01807	Chow_Cntrl.
TGTGGCGGTCATTGAG	10.5943	10.9478	Chow_Cntrl.
TGTGGCTCAATGCCTA	11.0645	15.8879	Chow_Cntrl.
TGTGTGAGTTCATTTG	-0.936458	12.8526	Chow_Cntrl.
TGTGTGAGTTGCAATG	12.9746	9.04891	Chow_Cntrl.
TGTTAGCAGACTTACA	14.4946	7.59997	Chow_Cntrl.
TGTTAGCAGCAAGGGT	-1.30951	8.16116	Chow_Cntrl.
TGTTAGCAGGAGGTTA	12.661	8.02819	Chow_Cntrl.
TGTTAGCAGGCTATGT	13.4635	16.4769	Chow_Cntrl.
TGTTCCTCACCAGGTT	7.57071	6.53688	Chow_Cntrl.
TGTTCCTCACTAAGTT	10.7282	10.6465	Chow_Cntrl.
TGTTGTGCACTTACAG	15.3399	15.505	Chow_Cntrl.
TGTTGTGCAGAACCGA	0.0346275	11.7592	Chow_Cntrl.
TGTTGTTTCAAGGACA	-3.21428	9.98414	Chow_Cntrl.
TGTTGTTTCCACCTGT	12.9297	7.9136	Chow_Cntrl.
TTAAAGGCACCAGCAT	-2.25442	6.97429	Chow_Cntrl.
TTAACTGAGTTTGCGG	13.2751	11.1982	Chow_Cntrl.
TTAAGTGTCAGGTCCA	-1.70119	7.75033	Chow_Cntrl.
TTAATCGAGGACCGCT	13.212	8.39686	Chow_Cntrl.
TTACACCGTTTGCTGT	9.77809	-5.07294	Chow_Cntrl.
TTACCGTGTCCTAATC	-0.896757	1.45641	Chow_Cntrl.
TTACCGTGTTCGCTCA	10.7053	12.2481	Chow_Cntrl.
TTACCTGTCTTAGCGG	-0.183932	1.39458	Chow_Cntrl.
TTACGTTTCTAGCGTG	14.4953	9.60754	Chow_Cntrl.
TTAGCAATCATTCATC	11.4906	-4.54026	Chow_Cntrl.
TTAGCAATCCAAATCA	-0.0163555	12.1419	Chow_Cntrl.
TTAGCAGGTCTAACAG	-0.156294	12.352	Chow_Cntrl.
TTAGCCTGTCCTAATC	4.25202	3.89427	Chow_Cntrl.
TTAGCCTGTTAATGAC	-2.16551	7.55426	Chow_Cntrl.
TTAGCGGTCCCTGGAA	-2.51022	10.7256	Chow_Cntrl.
TTAGCGGTCGATTATG	4.17028	6.59852	Chow_Cntrl.
TTAGCTGCAGTTATCG	-1.91222	14.4269	Chow_Cntrl.
TTAGCTGCAGTTGCGT	12.8798	15.1418	Chow_Cntrl.
TTAGCTGCATTAGGTT	-2.04722	7.21675	Chow_Cntrl.
TTAGGAACAAACCTAT	12.2165	15.9262	Chow_Cntrl.
TTAGGCCCAGGCGAGT	13.216	8.16117	Chow_Cntrl.
TTAGGCGTCCCGTTAC	13.0982	7.81829	Chow_Cntrl.
TTAGGCTAGCAAGACA	9.32107	12.3127	Chow_Cntrl.
TTAGGCTAGCCTGTGA	12.4581	7.7497	Chow_Cntrl.
TTAGGCTAGGAACACA	12.2973	11.9961	Chow_Cntrl.
TTAGGCTAGTCATGCG	-2.09821	7.76151	Chow_Cntrl.
TTAGTCAAGCAAGATG	-3.22406	10.1043	Chow_Cntrl.
TTAGTCAAGTAAAGGT	-1.03208	1.46025	Chow_Cntrl.
TTATAGCCAGGCAAGC	12.8087	8.93495	Chow_Cntrl.
TTATCCGTCATCACTT	0.0630913	12.6828	Chow_Cntrl.
TTATCCGTCATTGACA	12.8941	9.68168	Chow_Cntrl.
TTCACTGTCAGCCAAT	9.78701	-3.97441	Chow_Cntrl.
TTCACTGTCATCAGTA	11.0751	15.2743	Chow_Cntrl.
TTCAGCACAGGCTAAG	-2.0595	9.16597	Chow_Cntrl.
TTCAGGTAGCAAGGTA	-1.97033	7.44862	Chow_Cntrl.
TTCAGGTAGGTATTGC	0.69666	14.0568	Chow_Cntrl.
TTCAGGTAGTTGTCAA	12.6578	10.462	Chow_Cntrl.
TTCATCCCAACTAGAA	0.0395036	12.389	Chow_Cntrl.
TTCATCCCAATTATGC	-1.09156	12.368	Chow_Cntrl.
TTCATCCCACAATTAC	13.3416	10.9245	Chow_Cntrl.
TTCATCCCACATGCTA	13.1558	10.0849	Chow_Cntrl.
TTCATTCAGCACTAGT	10.719	10.0836	Chow_Cntrl.
TTCCCACAGGACGTAA	-0.434248	12.368	Chow_Cntrl.
TTCCCACAGTGAACAG	-2.28632	6.92952	Chow_Cntrl.
TTCCCACAGTTTCCTG	10.5376	8.38271	Chow_Cntrl.
TTCCTTCTCCGCAAGC	11.397	15.9694	Chow_Cntrl.
TTCCTTCTCCGGGACT	0.487546	14.4012	Chow_Cntrl.
TTCCTTGAGCCTTAAA	12.6629	10.595	Chow_Cntrl.
TTCCTTGAGGTATTGC	5.38545	4.22082	Chow_Cntrl.
TTCGTGCTCAGGGCCT	13.1081	10.0768	Chow_Cntrl.
TTCGTTAGTGTGCAAC	11.8061	16.5773	Chow_Cntrl.
TTCGTTAGTGTGTGGT	-2.09773	12.6697	Chow_Cntrl.
TTCTTAGGTTACATCC	-0.964238	13.5543	Chow_Cntrl.
TTGACGTAGCAGCTAT	-1.57344	11.1627	Chow_Cntrl.
TTGACGTAGGCAATAG	12.4958	13.326	Chow_Cntrl.
TTGACTAAGTTCCTGC	11.794	17.7655	Chow_Cntrl.
TTGAGCTAGGTTACGT	14.5095	7.96771	Chow_Cntrl.
TTGAGGCGTGATCATG	-1.18293	11.1937	Chow_Cntrl.
TTGCAAGGTGCAACTA	10.9794	10.18	Chow_Cntrl.
TTGCAATCACGCAACT	1.00787	11.8614	Chow_Cntrl.
TTGCAATCATTAGGTT	13.8946	15.1017	Chow_Cntrl.
TTGCACACAAGGTCGA	-1.74331	9.51662	Chow_Cntrl.
TTGCAGCCAGCTAATT	10.3755	-4.42696	Chow_Cntrl.
TTGCATTTCCGCATGA	11.6759	-4.34257	Chow_Cntrl.
TTGCCCGTCCTAATTC	-1.01166	13.7265	Chow_Cntrl.
TTGCCCGTCGCACACA	10.4462	7.82861	Chow_Cntrl.
TTGCGTCTCACCAATA	-2.35812	7.23539	Chow_Cntrl.
TTGCTTAGTGATGGCT	-2.27494	7.12856	Chow_Cntrl.
TTGGATATCTATGACA	11.3725	10.2222	Chow_Cntrl.
TTGGATCAGTAACCAC	0.599831	10.797	Chow_Cntrl.
TTGGATTCACAAACTT	15.9752	15.2725	Chow_Cntrl.
TTGGCTGAGGCTTAAC	-0.899942	14.5469	Chow_Cntrl.
TTGGGTTAGTAAACCC	11.4291	18.1779	Chow_Cntrl.
TTGGTGAGTACCGAAC	-1.27657	2.7224	Chow_Cntrl.
TTGGTGAGTGATTACG	12.3852	13.1625	Chow_Cntrl.
TTGTAAGTCCGCATGA	0.625536	12.7932	Chow_Cntrl.
TTGTCAAAGGCTTAAC	-0.735843	8.77873	Chow_Cntrl.
TTGTCAAAGTAACAGG	11.0013	9.77765	Chow_Cntrl.
TTGTCCGGTATTGAGT	-1.69098	12.9879	Chow_Cntrl.
TTGTGAGGTAAATTGC	13.1442	16.3965	Chow_Cntrl.
TTGTGCCTCACCGGTA	-0.63961	1.48612	Chow_Cntrl.
TTGTGCCTCCGGGACT	10.1118	9.22516	Chow_Cntrl.
TTGTGCGAGTACCGCA	12.8285	12.4004	Chow_Cntrl.
TTGTTGCGTGGTTATG	-2.29482	7.00661	Chow_Cntrl.
TTGTTGCGTTTATGGG	12.3537	16.7962	Chow_Cntrl.
TTGTTGTTCGCAAACT	10.274	-4.09059	Chow_Cntrl.
TTGTTGTTCTAACCAA	-2.03589	11.5337	Chow_Cntrl.
TTGTTTGGTTCGGGAT	0.856717	9.79608	Chow_Cntrl.
TTGTTTGGTTTGCAGA	13.4149	8.16394	Chow_Cntrl.
TTTAAGCCAAAGCGCA	0.683065	12.0864	Chow_Cntrl.
TTTAAGCCACTATGGC	14.8073	8.82045	Chow_Cntrl.
TTTAAGCCAGTTATGT	12.8271	6.32602	Chow_Cntrl.
TTTAAGCCATAAGTTC	12.0144	15.6147	Chow_Cntrl.
TTTAAGGTCAATGAGG	2.2887	3.1626	Chow_Cntrl.
TTTAAGGTCTGTGCCT	3.52516	-2.23369	Chow_Cntrl.
TTTACGCGTTTCCTCC	12.3272	10.565	Chow_Cntrl.
TTTAGCAAGATGCCTG	0.158898	13.6067	Chow_Cntrl.
TTTAGCAAGTCACCTC	11.3284	-4.04518	Chow_Cntrl.
TTTAGCAAGTGATTCA	5.26582	-0.905754	Chow_Cntrl.
TTTAGCTTCAAGACTC	0.130845	14.817	Chow_Cntrl.
TTTAGCTTCCATCAGG	0.137938	12.0067	Chow_Cntrl.
TTTAGCTTCCTGAGTG	-3.18139	13.0103	Chow_Cntrl.
TTTAGGATCCTCCCTC	15.0361	9.47489	Chow_Cntrl.
TTTATGGAGTGCACGC	14.7486	9.10279	Chow_Cntrl.
TTTATGGAGTTCCTCA	-2.14115	7.20901	Chow_Cntrl.
TTTCACCCAAATGCCC	-3.2607	12.4014	Chow_Cntrl.
TTTCCGGGTGAGCACT	-0.432233	11.0436	Chow_Cntrl.
TTTCGTCCAAACGCGA	10.8119	-3.7652	Chow_Cntrl.
TTTCGTCCACTGACTA	-1.3086	6.78757	Chow_Cntrl.
TTTCTTGCATTCAGCA	-1.8605	7.55779	Chow_Cntrl.
TTTGACCGTGTCCTGC	3.64964	1.74109	Chow_Cntrl.
TTTGACCGTTCATCTA	10.6138	16.7925	Chow_Cntrl.
TTTGACTTCGGCCAGT	14.3836	14.246	Chow_Cntrl.
TTTGCGACAGGCATGA	14.6537	14.5168	Chow_Cntrl.
TTTGGCTGTATTTGGG	10.1959	13.5138	Chow_Cntrl.
TTTGGTAAGACACCGC	11.4962	18.0647	Chow_Cntrl.
TTTGGTAAGAGAGCCG	11.5346	15.6445	Chow_Cntrl.
TTTGGTAAGTAACAGG	14.0238	7.31389	Chow_Cntrl.
TTTGGTAAGTCAATTG	10.9707	11.5881	Chow_Cntrl.
TTTGGTGCAGCGCTTG	13.0361	9.2081	Chow_Cntrl.
TTTGTCCCAAGACTCC	-1.46485	14.1249	Chow_Cntrl.
TTTGTCCCAGAGGCTA	11.1134	17.6973	Chow_Cntrl.
TTTGTCTAGATAAAGC	11.5445	12.2968	Chow_Cntrl.
TTTGTGAAGTTATTCC	11.4429	15.2338	Chow_Cntrl.
TTTGTGGCATATAACC	-2.21245	7.20435	Chow_Cntrl.
TTTGTGGCATTCCTCG	14.3668	10.0414	Chow_Cntrl.
TTTGTTGGTTTACTTG	-1.74063	8.91305	Chow_Cntrl.
AAACAGCCACGAACAG	12.8295	8.58497	Chow_Cntrl.
AAACATGCAATATAGG	12.4114	8.16142	Chow_Cntrl.
AAACCAACAACTAGAA	14.1133	13.9441	Chow_Cntrl.
AAACCAACAACTAGCC	11.861	6.16893	Chow_Cntrl.
AAACCAACAGGTTTGC	3.1281	4.20693	Chow_Cntrl.
AAACCGCGTGCAACTA	13.7565	14.0592	Chow_Cntrl.
AAACCGGCAATACTGT	0.906695	11.8249	Chow_Cntrl.
AAACCGGCAATTGAGA	9.35356	-4.69312	Chow_Cntrl.
AAACGGATCACTAATG	12.9815	8.73745	Chow_Cntrl.
AAACGGATCAGCAAAG	13.7365	6.86753	Chow_Cntrl.
AAACGGATCATGAAGG	12.219	14.2225	Chow_Cntrl.
AAACGTACATAGCTTG	12.4172	13.383	Chow_Cntrl.
AAAGCAAGTACCGTTT	14.5942	7.74187	Chow_Cntrl.
AAAGCAAGTGCCTCAC	12.7399	5.75228	Chow_Cntrl.
AAAGCACCATCCGTAA	14.1941	7.69829	Chow_Cntrl.
AAAGCACCATTGCGAC	12.7051	12.8113	Chow_Cntrl.
AAAGCCCGTCCTAATC	13.285	15.1912	Chow_Cntrl.
AAAGCGGGTTAGTTGG	-1.20315	9.11471	Chow_Cntrl.
AAAGCTTGTCACACCC	13.9857	10.7375	Chow_Cntrl.
AAAGGACGTATTGGTG	13.8274	9.68187	Chow_Cntrl.
AAAGGACGTGAAGCCT	10.836	5.98119	Chow_Cntrl.
AAAGGAGCAGTTTGGC	14.1706	8.34421	Chow_Cntrl.
AAAGGCTCACCGGTAT	-3.63664	10.83	Chow_Cntrl.
AAAGGTTAGACACTTA	13.1268	9.20155	Chow_Cntrl.
AAAGGTTAGCATTTCT	-2.04719	12.8063	Chow_Cntrl.
AAATCCGGTCAGGAAG	-0.815929	11.2773	Chow_Cntrl.
AAATCCGGTTTGGCGG	14.5912	7.52968	Chow_Cntrl.
AAATGCCTCCAAGTGT	14.2932	15.6176	Chow_Cntrl.
AAATGCCTCGTTACTT	12.2825	10.5042	Chow_Cntrl.
AAATGGCCAAACCTAT	12.5354	10.2111	Chow_Cntrl.
AAATGGCCAAATATCC	11.1471	7.52324	Chow_Cntrl.
AAATGGCCAGAATGAC	-1.25663	10.6553	Chow_Cntrl.
AACAAAGGTGGATTAT	12.9027	11.1681	Chow_Cntrl.
AACAAGCCAAGTGAAC	14.2685	14.9221	Chow_Cntrl.
AACAAGCCAATCATGT	-3.20966	12.3045	Chow_Cntrl.
AACAAGCCATAGTCAT	-0.675481	2.66481	Chow_Cntrl.
AACAGATAGATTCCTT	12.0914	17.7448	Chow_Cntrl.
AACAGATAGCTGTCAG	12.8549	15.7797	Chow_Cntrl.
AACAGCAAGCTAATTG	10.7186	13.5982	Chow_Cntrl.
AACAGCAAGGTGTCCA	10.0423	6.34328	Chow_Cntrl.
AACAGGATCTTTAGGA	8.29894	-4.85894	Chow_Cntrl.
AACATCATCACAGCGC	12.2817	13.6478	Chow_Cntrl.
AACATCATCAGTGAAG	10.9609	6.11822	Chow_Cntrl.
AACATTGTCTTGATGA	12.8522	9.63394	Chow_Cntrl.
AACCCGCAGACAAAGT	13.4271	11.4149	Chow_Cntrl.
AACCCGCAGCTTAGCG	11.3911	15.1886	Chow_Cntrl.
AACCCGCAGGAATAAC	13.1047	16.0702	Chow_Cntrl.
AACCCGCAGTCACGAT	13.3226	13.7333	Chow_Cntrl.
AACCCGCAGTTGTCAA	-0.801429	10.895	Chow_Cntrl.
AACCGCTCAGATTCAT	11.2254	11.6593	Chow_Cntrl.
AACCGGCTCTCACTCA	12.37	16.5294	Chow_Cntrl.
AACCTAATCCCTGGAA	13.6402	10.9359	Chow_Cntrl.
AACCTAATCCGCACAA	12.2661	8.92487	Chow_Cntrl.
AACCTCACATAAGGAC	-0.829603	12.4208	Chow_Cntrl.
AACCTCCTCCACCTTA	12.1404	13.5832	Chow_Cntrl.
AACCTCCTCGCTAGCA	14.1458	8.44628	Chow_Cntrl.
AACCTCCTCTCGCCTG	11.5055	10.6654	Chow_Cntrl.
AACCTTAAGGTGTTAC	11.4129	7.19583	Chow_Cntrl.
AACCTTGCAATAGCAA	9.96563	-4.41723	Chow_Cntrl.
AACCTTGCAGCACCAT	-1.77892	13.6667	Chow_Cntrl.
AACGACAAGGACAATG	13.0637	16.416	Chow_Cntrl.
AACGCCCAGGCTAATC	12.3578	13.2392	Chow_Cntrl.
AACGCTAGTAAAGCGG	11.8315	9.88886	Chow_Cntrl.
AACGCTAGTTCGCTTG	12.7675	9.5859	Chow_Cntrl.
AACGCTAGTTGGATAT	13.9673	10.5752	Chow_Cntrl.
AACGGTAAGCTCATAA	-2.09478	9.40259	Chow_Cntrl.
AACGGTAAGCTTCCCG	12.5423	11.9113	Chow_Cntrl.
AACTACTCAGTTTCTC	3.14645	4.13761	Chow_Cntrl.
AACTAGCTCACTTCAT	-1.50843	2.41545	Chow_Cntrl.
AACTAGCTCATCCTGC	11.1486	17.0842	Chow_Cntrl.
AACTAGCTCGGTCAAT	13.2647	14.077	Chow_Cntrl.
AACTAGCTCTATTGTC	12.7379	15.6078	Chow_Cntrl.
AACTAGTGTCAATAGT	-0.364408	2.87792	Chow_Cntrl.
AACTAGTGTCCAAATG	12.9919	17.557	Chow_Cntrl.
AACTCACAGTAAGTCC	14.432	9.07732	Chow_Cntrl.
AACTGTTCAACTGGGA	-1.69147	12.2728	Chow_Cntrl.
AAGAACAGTAAAGCGG	13.0792	13.5549	Chow_Cntrl.
AAGAACAGTTACTTGC	13.9732	10.3291	Chow_Cntrl.
AAGAATCAGCTATGAC	-1.97924	10.7977	Chow_Cntrl.
AAGACATAGACTCGCA	13.9054	7.22421	Chow_Cntrl.
AAGACATAGCATGGTT	0.421799	1.99493	Chow_Cntrl.
AAGACATAGGACAACA	10.5749	9.16864	Chow_Cntrl.
AAGACCAAGCTTACTT	10.0151	-4.14782	Chow_Cntrl.
AAGACCAAGTATTGGC	-2.10308	9.63888	Chow_Cntrl.
AAGCCACGTGTGTGGT	13.007	6.92906	Chow_Cntrl.
AAGCCACGTTAGAGCC	12.5382	5.16213	Chow_Cntrl.
AAGCCTCCACAGGAAT	12.6095	10.7218	Chow_Cntrl.
AAGCCTCCACCGGTAT	-2.10158	11.6827	Chow_Cntrl.
AAGCCTGTCGAAGTGA	12.7754	6.88382	Chow_Cntrl.
AAGCCTTAGGGCTTAT	-0.0709491	2.34114	Chow_Cntrl.
AAGCCTTAGTCATTGA	-0.879633	10.0336	Chow_Cntrl.
AAGCGAATCACTTTAC	-1.21463	2.2357	Chow_Cntrl.
AAGCGCTGTAGTAAGA	11.8331	5.66916	Chow_Cntrl.
AAGCGGGTCCAGGTCA	14.252	8.94612	Chow_Cntrl.
AAGCGGGTCCATAATG	5.09896	6.60266	Chow_Cntrl.
AAGCGTTTCAAACCGT	13.6472	10.7032	Chow_Cntrl.
AAGCGTTTCCAGGGAG	13.9663	6.80837	Chow_Cntrl.
AAGCTATGTTCCTCCT	9.71364	8.8871	Chow_Cntrl.
AAGCTCCCACACCAAC	9.922	-3.92263	Chow_Cntrl.
AAGCTTGGTCGACTAA	10.6704	9.04188	Chow_Cntrl.
AAGGAAGCAAGTGTCC	13.584	15.1668	Chow_Cntrl.
AAGGAAGCAGGTATTT	11.0308	10.7194	Chow_Cntrl.
AAGGATCCAGCATGAG	14.8035	8.93947	Chow_Cntrl.
AAGGATGTCAGGCCTA	-1.57792	9.76556	Chow_Cntrl.
AAGGCCCTCCGTGACA	12.6808	14.2578	Chow_Cntrl.
AAGGCCCTCTAAGTGC	10.1006	-5.44365	Chow_Cntrl.
AAGGTATAGTGATTCA	-2.69345	13.0951	Chow_Cntrl.
AAGGTCAAGAGGCTAA	-0.676555	13.1716	Chow_Cntrl.
AAGGTGCAGTAAGTGG	12.8	15.4681	Chow_Cntrl.
AAGTCTATCACTAAGC	12.5253	11.9232	Chow_Cntrl.
AAGTCTATCCTTGCAC	5.95008	3.4892	Chow_Cntrl.
AAGTGAAGTTCACCCA	14.2006	7.35931	Chow_Cntrl.
AAGTGAAGTTGCGGAT	13.0519	6.29635	Chow_Cntrl.
AAGTGAAGTTTCCTCC	-0.281127	13.077	Chow_Cntrl.
AATACCGGTTAACGGC	11.4807	7.37228	Chow_Cntrl.
AATACCGGTTCCATTA	-2.0393	10.7507	Chow_Cntrl.
AATAGAGGTGCTAGAC	11.8345	6.37002	Chow_Cntrl.
AATAGCTGTCACGAAC	-3.16939	11.463	Chow_Cntrl.
AATAGCTGTTTAACGG	11.0411	6.8447	Chow_Cntrl.
AATCAGGAGCATGTCG_1	13.5301	12.1273	Chow_Cntrl.
AATCATCCACCTCACC	15.122	8.56003	Chow_Cntrl.
AATCATCCAGTTTGTG	11.9573	10.4464	Chow_Cntrl.
AATCATGTCCTAATGA	11.6796	15.5989	Chow_Cntrl.
AATCATGTCCTCATGC	12.3027	5.74101	Chow_Cntrl.
AATCCCTGTTACTTCA	12.4561	17.5899	Chow_Cntrl.
AATCCGTAGGACCTGC	-2.52111	11.3253	Chow_Cntrl.
AATCCGTAGTGAGGTA	14.6472	8.72245	Chow_Cntrl.
AATCCTAAGCTAATTG	10.3126	13.32	Chow_Cntrl.
AATCGCCCAGGCTACT	13.994	9.68071	Chow_Cntrl.
AATCGCCCATTGTCCT	11.6663	7.59626	Chow_Cntrl.
AATCTCAAGAAAGCAT	-0.153224	9.92233	Chow_Cntrl.
AATCTTGAGGGTTATC	9.87429	-3.40793	Chow_Cntrl.
AATGAAGGTCCTTCAG	11.3232	7.0003	Chow_Cntrl.
AATGAAGGTGATCATG	14.7473	7.01644	Chow_Cntrl.
AATGCAACAATGAAGC	10.9369	9.21725	Chow_Cntrl.
AATGCAACATTATCCC	-0.340377	3.36936	Chow_Cntrl.
AATGCGCGTCACGAAC	11.8525	5.98925	Chow_Cntrl.
AATGGCGCAAACGCGA	-2.76307	13.1353	Chow_Cntrl.
AATGGCGCATTGTGTG	12.1568	5.67571	Chow_Cntrl.
AATGTCATCATTCATC	-0.915005	10.5089	Chow_Cntrl.
AATTACCCACCTCACC	11.6734	15.6096	Chow_Cntrl.
AATTGACGTCGTTATC	14.4313	6.07879	Chow_Cntrl.
[truncated: 20,623 more rows]

## Sheet: EDF6b
cell_id	UMAP_1	UMAP_2	C35_type
AAACATGCATTCCTGT	0.0559988	14.9898	C35_Astrocytes
AAACCGAAGTTCCCAC	12.7384	11.7823	C35_Oligodendrocytes
AAACCGCGTGATGAAA	14.5266	7.44588	C35_Oligodendrocytes
AAACCGGCAAACTCAT	-0.845121	14.8842	C35_Astrocytes
AAACCGGCATAGACTT	12.091	10.1072	C35_Oligodendrocytes
AAACGTACAGGCTAAG	12.6089	15.3814	C35_Oligodendrocytes
AAAGCACCAGTTTACG	13.5334	14.4651	C35_Oligodendrocytes
AAAGCACCATCACAGC	12.53	8.61133	C35_Oligodendrocytes
AAAGCCCGTTCGCTTG	-1.3173	1.33429	C35_Immune
AAAGCTTGTGGGTGAA	-2.76793	10.9182	C35_Astrocytes
AAAGGACGTTCCGCAC	12.1061	13.7149	C35_Oligodendrocytes
AAAGGAGCAAATATCC	12.6355	10.886	C35_Oligodendrocytes
AAAGGAGCAGCACGAA	14.7759	7.9832	C35_Oligodendrocytes
AAAGGCTCAATCGCAC	-2.42142	12.8231	C35_Astrocytes
AAAGGCTCATCGCTTT	10.6218	-4.08282	C35_OPC
AAAGGTTAGCTGAGGG	13.524	14.7955	C35_Oligodendrocytes
AAATCCGGTTACCGGG	11.1562	10.1199	C35_Oligodendrocytes
AAATCCGGTTTAACCC	11.3048	10.8585	C35_Oligodendrocytes
AAATGCCTCATGTTTC	4.23541	6.6415	C35_Fibroblasts
AACAAAGGTATCTGGA	-2.03827	7.20179	C35_Astrocytes
AACAGATAGCATGCAT	-2.29217	8.95843	C35_Astrocytes
AACAGATAGTAAGTCC	11.5538	16.1192	C35_Oligodendrocytes
AACATAGCACGAACAG	11.8917	14.6722	C35_Oligodendrocytes
AACATCATCACTCAAA	11.2626	17.1043	C35_Oligodendrocytes
AACCCGCAGCAGGTGG	12.4115	13.1069	C35_Oligodendrocytes
AACCCGCAGGTTTGCG	0.779249	11.6783	C35_Astrocytes
AACCCGCAGTAAGTGG	12.4949	14.9437	C35_Oligodendrocytes
AACCGCTCACAATACT	11.1753	14.688	C35_Oligodendrocytes
AACCGGCTCTTGTCCA	10.9033	13.2566	C35_Oligodendrocytes
AACCGGCTCTTGTCTG	12.6607	15.4758	C35_Oligodendrocytes
AACCTAATCCGGTTAG	-2.43699	10.3197	C35_Astrocytes
AACCTCACAACTAACT	-1.64487	11.5663	C35_Astrocytes
AACCTCCTCCAGCACA	0.554699	12.863	C35_Astrocytes
AACCTTAAGGAGGGTT	9.4063	-4.186	C35_OPC
AACCTTGCAACTAGAA	-2.33651	11.0669	C35_Astrocytes
AACGACAAGGAGGGTT	-0.204539	2.0056	C35_Immune
AACGGTAAGTAGGATG	11.4333	16.1639	C35_Oligodendrocytes
AACTACTCAAGGCCAA	-1.82671	7.52118	C35_Astrocytes
AACTAGCTCAATGTGC	3.46195	6.63652	C35_Fibroblasts
AACTCACAGGCTGTCA	-1.44559	13.6316	C35_Astrocytes
AACTCACAGGTTACAC	3.65423	0.992911	C35_Mural
AACTGTTCACAGGATG	-3.39948	11.5224	C35_Astrocytes
AACTGTTCAGGGAGGA	14.3974	6.56045	C35_Oligodendrocytes
AACTTAGTCAACCAAC	12.6948	8.61735	C35_Oligodendrocytes
AACTTAGTCGCAGGCT	-0.199619	13.7613	C35_Astrocytes
AACTTAGTCTAACTGA	-2.24923	12.4551	C35_Astrocytes
AACTTAGTCTTGCATT	0.204455	14.5232	C35_Astrocytes
AAGAATCAGCGATAGA	9.95505	-0.52461	C35_Oligodendrocytes
AAGAATCAGGTAAGCA	13.2298	15.848	C35_Oligodendrocytes
AAGACAAGTAGCCTCC	11.592	16.2675	C35_Oligodendrocytes
AAGACAAGTCTTTGAC	-2.19697	7.13454	C35_Astrocytes
AAGACATAGCATCCAG	-0.59241	12.7286	C35_Astrocytes
AAGACCAAGGTCTTGG	10.1817	11.5143	C35_Oligodendrocytes
AAGCAAGTCACTAATG	-1.49175	9.98977	C35_Astrocytes
AAGCAAGTCTAATCTC	13.2201	8.41148	C35_Oligodendrocytes
AAGCCTTAGCCTCTCG	12.5604	8.89406	C35_Oligodendrocytes
AAGCGGGTCTTAATGG	13.2905	7.99544	C35_Oligodendrocytes
AAGCGGGTCTTTGTAC	11.7264	16.5692	C35_Oligodendrocytes
AAGCTAGAGGTTACAC	12.6133	13.6864	C35_Oligodendrocytes
AAGGATGTCACCGGTA	13.8199	6.1755	C35_Oligodendrocytes
AAGGATGTCCTGAGTG	6.08817	-0.261717	C35_Oligodendrocytes
AAGGATTAGCTGTACG	10.8481	6.49953	C35_Oligodendrocytes
AAGGATTAGGGACCTC	-1.14017	12.033	C35_Astrocytes
AAGGTATAGCTTAGCG	12.5831	14.3567	C35_Oligodendrocytes
AAGGTATAGGCCCAGT	11.2925	8.92536	C35_Oligodendrocytes
AAGGTATAGGGATGCG	11.2981	10.8662	C35_Oligodendrocytes
AAGGTATAGTCATTGA	14.853	6.78944	C35_Oligodendrocytes
AAGGTCAAGATGGAGC	-0.706601	12.0477	C35_Astrocytes
AAGGTCAAGCGGTTAT	14.5863	10.2811	C35_Oligodendrocytes
AAGTAGCCAAAGCCTC	9.51706	9.62353	C35_Oligodendrocytes
AAGTAGCCAAGGTACG	2.95381	4.22064	C35_Endothelial
AAGTAGCCAGCCTTGG	0.306516	12.5727	C35_Astrocytes
AAGTGAAGTGATGAGG	12.8215	6.79734	C35_Oligodendrocytes
AAGTGCAAGGAGGGTT	13.2839	7.66615	C35_Oligodendrocytes
AAGTTACGTGCAATAT	13.6994	10.862	C35_Oligodendrocytes
AAGTTAGCAGGAACCA	13.1231	15.4847	C35_Oligodendrocytes
AAGTTTGTCCATAATG	0.446336	12.5529	C35_Astrocytes
AATACCGGTATTCGCT	12.4438	11.7891	C35_Oligodendrocytes
AATAGAGGTACAAAGA	-3.05947	10.5383	C35_Astrocytes
AATAGCTGTACTGATG	-2.20449	7.1162	C35_Astrocytes
AATATCCCACAAGCCT	-0.0698928	13.4589	C35_Astrocytes
AATATCCCAGCCGCTA	13.9263	9.21748	C35_Oligodendrocytes
AATATCCCATAAACCT	-0.681647	14.1678	C35_Astrocytes
AATCAGGAGCAAGGAC	11.9096	16.0348	C35_Oligodendrocytes
AATCATCCAACTAACT	12.5657	17.4869	C35_Oligodendrocytes
AATCATGTCACGCGGT	0.428532	8.81412	C35_Astrocytes
AATCCATCAACTGGCT	0.542215	14.57	C35_Astrocytes
AATCGCCCAGGCCATT	14.1425	11.4473	C35_Oligodendrocytes
AATCTCAAGCTTACTT	10.9873	12.1171	C35_Oligodendrocytes
AATCTCAAGTATCGCG	13.2879	10.9686	C35_Oligodendrocytes
AATGAAGGTGTTAGCA	-2.40181	11.4254	C35_Astrocytes
AATGCATGTAGGTTTG	12.4309	6.9092	C35_Oligodendrocytes
AATGCATGTTTATCGC	-2.04715	7.17824	C35_Astrocytes
AATGCGCGTCAGGCAT	12.5858	6.30045	C35_Oligodendrocytes
AATGTCCAGCGATAGA	10.0574	11.5949	C35_Oligodendrocytes
AATTACCCAAGGGTTG	-2.007	10.725	C35_Astrocytes
AATTACCCACTTGTTC	2.45023	4.70674	C35_Endothelial
AATTACCCAGGTTACC	-0.445368	14.063	C35_Astrocytes
AATTAGCGTGAGGTGA	13.7659	6.37116	C35_Oligodendrocytes
AATTCGTCAACTAACT	2.68933	4.25923	C35_Endothelial
AATTGACGTCACGAAC	12.6521	15.832	C35_Oligodendrocytes
AATTGGACAAAGGCCA	12.1334	7.74413	C35_Oligodendrocytes
AATTTGGTCTGGCATG	-0.681308	13.0205	C35_Astrocytes
ACAAAGGTCATAGCCG	-1.47359	13.3691	C35_Astrocytes
ACAAAGGTCTTGTCTG	12.3659	15.3287	C35_Oligodendrocytes
ACAACAACACCTACGG	13.7192	7.3418	C35_Oligodendrocytes
ACAACAACAGATTCAT	11.8164	9.43439	C35_Oligodendrocytes
ACAACAACATAAACCT	12.9388	14.7829	C35_Oligodendrocytes
ACAACACTCAGTGAAG	12.3132	12.4762	C35_Oligodendrocytes
ACAACACTCCATAAGC	2.63292	9.68774	C35_Immune
ACAACAGAGCCTCTCG	-0.0292168	13.6909	C35_Astrocytes
ACAACATGTCATGCAA	12.166	17.2317	C35_Oligodendrocytes
ACAACATGTTGTGATG	11.2533	16.2978	C35_Oligodendrocytes
ACACCTTGTTCCTGAT	0.0390747	15.0714	C35_Astrocytes
ACACTAGGTGCTCCAC	3.59061	2.07807	C35_Mural
ACACTAGGTTTACTTG	5.47859	3.73711	C35_Tanycytes
ACAGGAATCATTCATC	-1.63183	13.038	C35_Astrocytes
ACAGGATCAAACAACA	6.98506	0.465462	C35_Oligodendrocytes
ACAGGATCACAAAGGT	14.1098	10.119	C35_Oligodendrocytes
ACAGGCTGTAGTTGGC	0.286858	13.3097	C35_Astrocytes
ACAGGCTGTTTATGGG	13.2903	7.09019	C35_Oligodendrocytes
ACAGGTAAGCTAAAGG	12.9613	16.889	C35_Oligodendrocytes
ACAGTATGTAATCCCT	-1.33908	12.7501	C35_Astrocytes
ACAGTATGTAGTTGGC	12.3417	17.7836	C35_Oligodendrocytes
ACATCATCAAGGTGCA	10.0233	10.8057	C35_Oligodendrocytes
ACATCATCAATTGAGA	-2.27571	7.02172	C35_Astrocytes
ACATCATCACCAGGTT	11.9685	15.5989	C35_Oligodendrocytes
ACATTAGTCAATGAGG	16.2172	15.3034	C35_Oligodendrocytes
ACATTAGTCCTTGCAC	9.90744	13.4228	C35_Oligodendrocytes
ACATTAGTCGTTACAA	13.4011	10.594	C35_Oligodendrocytes
ACATTGCAGGATGATG	11.4721	10.5743	C35_Oligodendrocytes
ACATTGCAGTCAGTAC	12.8427	9.36884	C35_Oligodendrocytes
ACCAAGCGTTAATCGG	11.6463	11.1803	C35_Oligodendrocytes
ACCAAGCGTTAGGACC	14.0978	14.2508	C35_Oligodendrocytes
ACCAATATCTGGCTTC	11.1864	16.4765	C35_Oligodendrocytes
ACCACACCAAGCCAGA	-1.50932	7.90556	C35_Astrocytes
ACCACATAGGTTAGCT	-1.04335	14.8486	C35_Astrocytes
ACCAGCTCATAGCTTG	11.557	13.7338	C35_Oligodendrocytes
ACCAGCTCATGGCCCA	-0.73483	13.69	C35_Astrocytes
ACCAGGACACATAACT	11.2629	8.92251	C35_Oligodendrocytes
ACCAGGACATTCCTCG	-0.0191617	12.2378	C35_Astrocytes
ACCAGGCTCCAATAGC	12.7103	15.4953	C35_Oligodendrocytes
ACCAGGGAGCTATATG	11.4888	15.7475	C35_Oligodendrocytes
ACCATAATCCTTTACG	11.2439	9.43965	C35_Oligodendrocytes
ACCATTAAGGTAAGCA	10.2075	11.2205	C35_Oligodendrocytes
ACCCAGGGTCCTAAGA	-1.15291	11.9853	C35_Astrocytes
ACCCGCTGTGCATCGG	13.4771	6.58749	C35_Oligodendrocytes
ACCCGGTAGTAGGCGG	11.6806	7.61425	C35_Oligodendrocytes
ACCCGTAAGCTGTACG	11.3848	9.46515	C35_Oligodendrocytes
ACCCTCCCAGTTTGTG	4.03018	6.93932	C35_Fibroblasts
ACCGCAATCGGGCCAT	13.4305	11.4945	C35_Oligodendrocytes
ACCGCAATCTAATCTC	-2.04531	7.07015	C35_Astrocytes
ACCGGCTAGACTTACA	10.8964	15.008	C35_Oligodendrocytes
ACCGGCTAGGAGGACT	4.44485	6.88904	C35_Fibroblasts
ACCGGCTAGGTAAGGC	10.561	13.1944	C35_Oligodendrocytes
ACCTAAATCTTGAGCG	0.0675194	11.8297	C35_Astrocytes
ACCTAAGGTGTGAGGA	12.1599	16.8424	C35_Oligodendrocytes
ACCTACCTCTCACAAA	10.9038	-4.066	C35_OPC
ACCTCACTCGAAGTAG	13.4718	11.94	C35_Oligodendrocytes
ACCTGGTCACAGCCAT	13.2552	9.89175	C35_Oligodendrocytes
ACCTGGTCACATAGCC	6.23399	3.88851	C35_Tanycytes
ACCTGGTCACCTCACC	13.0816	12.0546	C35_Oligodendrocytes
ACCTGTTGTTCATTTG	12.0297	17.0284	C35_Oligodendrocytes
ACCTTCATCTTAGGGT	-2.14761	7.14557	C35_Astrocytes
ACCTTCCAGGAGGTTA	13.4183	11.9994	C35_Oligodendrocytes
ACCTTCCAGTCATTAG	11.5643	14.0132	C35_Oligodendrocytes
ACCTTGTGTCAAACTG	12.09	11.7759	C35_Oligodendrocytes
ACCTTGTGTTCCGCAC	-1.12728	8.61966	C35_Astrocytes
ACGAAGTCACAGGAAT	13.6245	16.2341	C35_Oligodendrocytes
ACGAAGTCAGATTCAT	-0.109653	11.5616	C35_Astrocytes
ACGACTTAGCCTGATG	11.8947	11.9433	C35_Oligodendrocytes
ACGACTTAGGTGAGAC	12.2156	13.727	C35_Oligodendrocytes
ACGAGTAAGGAGGACT	12.6981	13.2698	C35_Oligodendrocytes
ACGCAAGCAATATAGG	0.0370178	14.1461	C35_Astrocytes
ACGCAAGCACTTCATC	11.8864	8.18568	C35_Oligodendrocytes
ACGCTTGAGGTACCGC	12.4674	13.6341	C35_Oligodendrocytes
ACGGTACGTCACCAAA	4.02088	6.48599	C35_Fibroblasts
ACGGTTAGTTAAGGCC	10.9003	15.252	C35_Oligodendrocytes
ACGTACCCACCAGGTT	3.58353	6.45751	C35_Fibroblasts
ACGTCAAGTAAGGTCC	13.315	11.9907	C35_Oligodendrocytes
ACGTCAAGTTGGGTTA	11.0174	6.95209	C35_Oligodendrocytes
ACGTCCAAGACCATAC	12.8502	11.3974	C35_Oligodendrocytes
ACGTCCAAGGCGGGTA	12.4545	5.22454	C35_Oligodendrocytes
ACTAACCAGTACCGCA	9.73272	12.2777	C35_Oligodendrocytes
ACTAACCAGTTCCTGC	10.0422	6.44989	C35_Oligodendrocytes
ACTAACGGTTAAGCGC	12.0112	9.60974	C35_Oligodendrocytes
ACTAACGGTTGGTTAG	13.0875	8.87021	C35_Oligodendrocytes
ACTAACTCACAACCTA	0.472637	13.4428	C35_Astrocytes
ACTAATCCACACTAAT	-1.69333	12.2312	C35_Astrocytes
ACTAATCCACCATATG	-3.16484	11.5876	C35_Astrocytes
ACTAGGCGTAAGCTCA	12.0593	11.4802	C35_Oligodendrocytes
ACTATCCGTCGCATAA	9.73284	-4.74926	C35_OPC
ACTATGTCAAGGTGGC	12.3364	15.8244	C35_Oligodendrocytes
ACTATGTCAATTGCGC	10.9761	10.4099	C35_Oligodendrocytes
ACTCACTGTGTTTGAG	11.1199	11.573	C35_Oligodendrocytes
ACTCAGTAGAGAGGAG	-0.109059	15.3272	C35_Astrocytes
ACTCAGTAGCTGTACG	0.280034	12.761	C35_Astrocytes
ACTCCTCAGGGCCACT	10.4886	16.3569	C35_Oligodendrocytes
ACTCGCGCATCCCTCA	12.4959	9.67989	C35_Oligodendrocytes
ACTCGCTTCAAGCGCC	13.7139	7.65014	C35_Oligodendrocytes
ACTGAAACAGTACCGT	10.0145	-4.53804	C35_OPC
ACTTACTTCTTACTCG	12.2349	11.5787	C35_Oligodendrocytes
ACTTAGTCAAGTGAAC	-0.736471	12.2208	C35_Astrocytes
ACTTATGAGGTGAAAT	11.3177	6.65505	C35_Oligodendrocytes
ACTTCGCTCCCTCAGT	12.6646	16.6581	C35_Oligodendrocytes
ACTTCGCTCGGTTCCT	-0.993987	6.87297	C35_Astrocytes
ACTTGCACAGCCAGTT	11.782	7.86674	C35_Oligodendrocytes
ACTTGCACAGGCTACT	11.1193	14.4198	C35_Oligodendrocytes
ACTTTGTTCACTCAAA	3.11014	-1.56301	C35_Oligodendrocytes
ACTTTGTTCCAAACAC	4.23271	6.66765	C35_Fibroblasts
ACTTTGTTCGAGGTGG	-0.320474	11.5808	C35_Astrocytes
AGAAACCCAGCAACAG	10.6309	11.9127	C35_Oligodendrocytes
AGAAACCCAGGCTTCG	-1.85419	11.0255	C35_Astrocytes
AGAAACCCATTGCGAC	-1.41706	10.5244	C35_Astrocytes
AGAAACTAGGCTAGAA	0.778215	12.4079	C35_Astrocytes
AGAAACTAGTTTGCGG	12.4714	17.2069	C35_Oligodendrocytes
AGAACAAGTATTGGAT	8.98819	13.1587	C35_Oligodendrocytes
AGAACCAAGTTTCCGC	-3.38773	11.3272	C35_Astrocytes
AGAACCGCAGGTTCAC	-2.25398	13.1188	C35_Astrocytes
AGAACCGCATCCCGCT	10.2332	-5.28385	C35_OPC
AGAAGGTGTTACCGGG	-0.719461	13.3071	C35_Astrocytes
AGAATCGAGTTGGATC	14.3897	7.50397	C35_Oligodendrocytes
AGAATCTGTCAAGTGC	11.5269	16.8075	C35_Oligodendrocytes
AGAATCTGTCAATAGT	0.400234	14.4216	C35_Astrocytes
AGAATCTGTTAGCAGC	-2.05393	13.4393	C35_Astrocytes
AGACACGCAATTGAGA	12.9157	15.9346	C35_Oligodendrocytes
AGACACGCATAGCTTG	0.251408	10.2017	C35_Astrocytes
AGAGAAGCAGGTCCTG	5.5074	-1.57623	C35_Oligodendrocytes
AGAGGATGTTAGTTGG	9.17053	-4.79293	C35_OPC
AGATGAAGTACTGAAT	-2.77238	13.3278	C35_Astrocytes
AGATGAAGTAGACAAA	12.1765	6.86369	C35_Oligodendrocytes
AGATGAAGTGAGGTAG	12.8224	7.58654	C35_Oligodendrocytes
AGATGCTTCCTAAGTA	13.6253	9.07231	C35_Oligodendrocytes
AGATGCTTCGAAGTGA	9.80125	13.5487	C35_Oligodendrocytes
AGATGCTTCGAGGAAC	10.2532	-3.55636	C35_OPC
AGCAAATAGAGGAGGA	13.7177	6.48795	C35_Oligodendrocytes
AGCAAATAGGGACCTC	13.1856	16.5783	C35_Oligodendrocytes
AGCAATTGTGATGGCT	13.3792	7.62746	C35_Oligodendrocytes
AGCAATTGTGGGTGAA	9.0408	11.2189	C35_Oligodendrocytes
AGCACAGCAGCAACCT	11.1179	13.1213	C35_Oligodendrocytes
AGCACAGCATATAACC	13.4323	16.4004	C35_Oligodendrocytes
AGCACAGCATCCTAGA	-2.06718	12.3286	C35_Astrocytes
AGCACTAGTTAGCCAA	12.3108	8.26284	C35_Oligodendrocytes
AGCAGGTAGCATTAGC	11.3586	8.43712	C35_Oligodendrocytes
AGCAGGTAGGCACAGG	12.6319	13.8128	C35_Oligodendrocytes
AGCAGGTAGGCCTGGT	5.6228	0.269463	C35_Oligodendrocytes
AGCAGGTAGTAGCCAT	13.9796	6.92763	C35_Oligodendrocytes
AGCATCCCACAAACTT	12.4459	13.2452	C35_Oligodendrocytes
AGCATCCCAGCACGAA	-1.65671	14.1832	C35_Astrocytes
AGCATTTCATTAGGTT	-1.08672	14.8032	C35_Astrocytes
AGCCAGTGTACAAAGA	13.2679	14.8272	C35_Oligodendrocytes
AGCCAGTGTGGGTACT	0.166819	9.80846	C35_Astrocytes
AGCCTAGTCGACAAAG	12.6973	16.0229	C35_Oligodendrocytes
AGCGATTTCGGTTACG	0.251843	11.1154	C35_Astrocytes
AGCGCCTAGGCAGGTG	13.999	15.8505	C35_Oligodendrocytes
AGCGCCTAGTTAACCA	-0.368721	9.81737	C35_Astrocytes
AGCGCTCAGCGATACT	5.98359	3.86016	C35_Tanycytes
AGCGCTCAGGATTGAG	-2.29178	6.99187	C35_Astrocytes
AGCGGACCATAGACCC	11.8952	13.5489	C35_Oligodendrocytes
AGCGGATAGCGCAATT	11.5525	5.10532	C35_Oligodendrocytes
AGCGGATAGCTCAATA	13.1411	8.58738	C35_Oligodendrocytes
AGCTAAACAGTAGCCT	-3.11537	13.0563	C35_Astrocytes
AGCTAACTCCTTCAAT	-2.19803	6.96964	C35_Astrocytes
AGCTAACTCTAACCTT	11.108	15.7112	C35_Oligodendrocytes
AGCTACTAGACTTACA	11.8935	14.5477	C35_Oligodendrocytes
AGCTAGTTCCTGGTCT	14.8748	8.13953	C35_Oligodendrocytes
AGCTATATCGATTTAG	11.862	14.4721	C35_Oligodendrocytes
AGCTTAATCAAGTGTC	12.4116	13.4728	C35_Oligodendrocytes
AGCTTAATCAGTATTG	-2.05277	7.24105	C35_Astrocytes
AGCTTAATCATTTGCT	-2.33548	6.98489	C35_Astrocytes
AGCTTAATCCGCACAA	14.08	10.8093	C35_Oligodendrocytes
AGCTTCCTCGATTATG	10.386	7.34775	C35_Oligodendrocytes
AGCTTCCTCGCATCCT	-1.58805	14.6541	C35_Astrocytes
AGCTTTAAGGACAACA	13.421	11.565	C35_Oligodendrocytes
AGCTTTAAGGCTACTG	11.2147	16.7154	C35_Oligodendrocytes
AGCTTTAAGGTGTTAC	11.7326	9.4141	C35_Oligodendrocytes
AGCTTTAAGTTGGCCA	13.4188	14.6381	C35_Oligodendrocytes
AGGAAACGTCCGTAGG	13.2609	9.01868	C35_Oligodendrocytes
AGGAAACGTCGCATAA	-1.67731	9.13004	C35_Astrocytes
AGGAACGGTCAAGTGC	14.2614	9.71758	C35_Oligodendrocytes
AGGAACGGTTGGATAT	12.8639	12.1706	C35_Oligodendrocytes
AGGAACGGTTTGGCTT	-2.19158	7.10743	C35_Astrocytes
AGGACGTAGTACTGGT	-0.860576	12.5103	C35_Astrocytes
AGGACGTAGTTGCCTC	11.0482	10.8918	C35_Oligodendrocytes
AGGACTAAGCTGGCTA	-1.14144	13.4455	C35_Astrocytes
AGGATCCGTACAATGT	12.1712	8.68663	C35_Oligodendrocytes
AGGATCCGTTAACGAT	10.0513	-4.72587	C35_OPC
AGGATGCAGTTTCCGC	13.3579	10.5571	C35_Oligodendrocytes
AGGATGTCACTTAGGC	9.81722	11.1058	C35_Oligodendrocytes
AGGATGTCAGCCAGTT	14.6756	10.3218	C35_Oligodendrocytes
AGGATTGAGGAGCAAC	14.1477	6.37542	C35_Oligodendrocytes
AGGATTGAGGCTACTG	11.9578	16.7832	C35_Oligodendrocytes
AGGCAATCACCGGCTA	10.99	14.6404	C35_Oligodendrocytes
AGGCAATCACGGTTTA	16.3677	15.3425	C35_Oligodendrocytes
AGGCCCAGTGAATCGC	11.4672	15.4444	C35_Oligodendrocytes
AGGCCCAGTGCTTAGA	12.8072	16.6569	C35_Oligodendrocytes
AGGCGGATCTTGATGA	10.1688	-3.53318	C35_OPC
AGGCTAAAGGCTAAGA	11.8425	14.9686	C35_Oligodendrocytes
AGGTAACCAGTTATCG	-2.10008	12.543	C35_Astrocytes
AGGTATTGTGTTTCAC	-2.17772	7.31119	C35_Astrocytes
AGGTATTGTTTGCTGT	12.7641	9.07747	C35_Oligodendrocytes
AGGTCATTCTTGTTCG	12.105	12.2463	C35_Oligodendrocytes
AGGTCCGGTAATAACC	3.39382	-2.1574	C35_Oligodendrocytes
AGGTCCGGTCATCAAG	13.1428	12.1654	C35_Oligodendrocytes
AGGTCCGGTCATGAGC	-0.184211	12.7534	C35_Astrocytes
AGGTCCGGTTAAGCCA	11.6151	7.99584	C35_Oligodendrocytes
AGGTCTTAGACTTATG	-1.67295	10.5452	C35_Astrocytes
AGGTGAATCAACCAAC	11.5988	10.7003	C35_Oligodendrocytes
AGGTGAGGTTCCTGTG	11.4056	17.3456	C35_Oligodendrocytes
AGGTTAGAGCAGGTTT	10.6593	10.0663	C35_Oligodendrocytes
AGGTTAGAGTGTTGTA	-2.20295	8.42995	C35_Astrocytes
AGGTTGCGTTAGGTTG	11.8882	16.0157	C35_Oligodendrocytes
AGGTTTATCACGAATC	-1.13171	13.0449	C35_Astrocytes
AGGTTTGGTGTTTCAC	10.8718	9.60037	C35_Oligodendrocytes
AGTAAACAGCATGTCG	11.5315	-4.56217	C35_OPC
AGTAAACAGCTTTGTT	-0.20023	14.0566	C35_Astrocytes
AGTAAACAGTGAGCAA	13.1252	11.5803	C35_Oligodendrocytes
AGTAACACACTTCATC	-1.95333	7.28742	C35_Astrocytes
AGTAACACATGGAGGC	4.84462	6.73872	C35_Fibroblasts
AGTAACCTCCGCAAGC	11.1989	16.4787	C35_Oligodendrocytes
AGTAACGAGGGACTAA	13.2495	10.6972	C35_Oligodendrocytes
AGTAAGTAGTAAGGGC	9.33599	10.3149	C35_Oligodendrocytes
AGTACGCGTCAGGCAT	14.0688	14.2026	C35_Oligodendrocytes
AGTAGGATCCAAGTGT	14.0228	10.2584	C35_Oligodendrocytes
AGTAGGATCGCTAAGT	12.2386	9.5728	C35_Oligodendrocytes
AGTATAGCAACAGGTG	-1.64923	12.2435	C35_Astrocytes
AGTATAGCAAGTGTTT	12.7565	6.76225	C35_Oligodendrocytes
AGTATAGCATCACAGC	11.0875	11.2337	C35_Oligodendrocytes
AGTCAAGAGCAGGTGG	13.1218	16.1508	C35_Oligodendrocytes
AGTCAATGTAACCTAG	10.6287	8.69844	C35_Oligodendrocytes
AGTCAGGCAATACTGT	10.96	17.2321	C35_Oligodendrocytes
AGTCAGGCACAACAAA	14.6287	7.62765	C35_Oligodendrocytes
AGTCCTGAGTCTATGA	-2.2201	7.22731	C35_Astrocytes
AGTCCTTGTAACCAGC	11.0203	16.7207	C35_Oligodendrocytes
AGTCGCATCAAGCCTG	12.3332	15.7626	C35_Oligodendrocytes
AGTCGCATCAAGGACA	12.0677	16.5003	C35_Oligodendrocytes
AGTCGCATCATTTAGG	13.3532	14.8641	C35_Oligodendrocytes
AGTCGCATCGGGCCAT	12.825	10.6758	C35_Oligodendrocytes
AGTCTTGCACGTTACA	12.9299	16.0715	C35_Oligodendrocytes
AGTGAGTCAGCCGCTA	13.4078	8.20055	C35_Oligodendrocytes
AGTGATGAGGGTGGAT	-0.819423	12.6771	C35_Astrocytes
AGTGATGAGGTAGCTT	14.0958	7.57868	C35_Oligodendrocytes
AGTGATGAGTCACCTC	4.56295	6.18394	C35_Fibroblasts
AGTGGACAGGTCGATT	11.7508	8.80439	C35_Oligodendrocytes
AGTGTGGCACCTAAGC	1.53295	2.70305	C35_Immune
AGTGTGGCAGCTCAAC	-2.0922	12.2378	C35_Astrocytes
AGTTACATCAAGCGCC	5.50102	3.70295	C35_Tanycytes
AGTTACTCAAGCCAGA	11.3988	11.8604	C35_Oligodendrocytes
AGTTGCGTCACTCAAA	-0.782135	9.92753	C35_Astrocytes
AGTTGGCGTCTATCGT	10.9419	17.0633	C35_Oligodendrocytes
AGTTGGCGTTGAGGTC	13.1154	16.2299	C35_Oligodendrocytes
AGTTGGCGTTGTTCAC	13.1573	14.5327	C35_Oligodendrocytes
AGTTGTCAGAAACTGG	14.5639	10.4975	C35_Oligodendrocytes
AGTTTGATCACAGGAA	-1.78686	13.1448	C35_Astrocytes
AGTTTGATCACGCATG	10.111	9.87426	C35_Oligodendrocytes
AGTTTGATCCCAGTAG	-3.06447	11.9103	C35_Astrocytes
AGTTTGATCCTCCATA	-1.85382	8.67919	C35_Astrocytes
AGTTTGATCGCTATAA	12.7078	7.70276	C35_Oligodendrocytes
ATAAGTCGTAATGGAA	-1.51659	10.1495	C35_Astrocytes
ATAAGTCGTACGGTAC	13.6991	11.581	C35_Oligodendrocytes
ATACCTGCACAGGAAT	12.2987	9.04512	C35_Oligodendrocytes
ATAGCATGTACTGAAT	-1.94661	7.12946	C35_Astrocytes
ATATAGGCAGGCATCT	-1.64128	12.7318	C35_Astrocytes
ATATGCATCCGTGACA	11.6862	10.8397	C35_Oligodendrocytes
ATATGCATCCTGATGG	0.0210176	13.9339	C35_Astrocytes
ATATGTCCAGGTTCAC	-0.55834	14.1883	C35_Astrocytes
ATCAAGACAAATATCC	-0.539936	12.5672	C35_Astrocytes
ATCAATCCAGCCAGAA	-2.60897	13.1482	C35_Astrocytes
ATCACAATCAATTACG	14.1284	9.80924	C35_Oligodendrocytes
ATCACAATCTAAGGTC	11.1562	-4.37121	C35_OPC
ATCACCCTCACCTGTC	12.0263	12.2084	C35_Oligodendrocytes
ATCACCCTCGCTAAGT	14.6949	10.1165	C35_Oligodendrocytes
ATCACTAAGTATTGTG	10.8383	16.0543	C35_Oligodendrocytes
ATCAGGTTCCCATAAA	12.6418	6.7645	C35_Oligodendrocytes
ATCAGGTTCTGCAACG	11.5958	16.9479	C35_Oligodendrocytes
ATCATCAAGTCTATGA	14.0099	15.6424	C35_Oligodendrocytes
ATCCAACAGCGATAAG	11.7168	14.8255	C35_Oligodendrocytes
ATCCAACAGTGCACGC	-0.371728	13.3366	C35_Astrocytes
ATCCAACAGTTCCCAC	9.30954	11.1276	C35_Oligodendrocytes
ATCCATAAGATGCCTG	-3.02489	12.8286	C35_Astrocytes
ATCCATAAGTTAGGCT	10.7513	8.65614	C35_Oligodendrocytes
ATCCGTGAGGGCTTAT	12.8256	9.30147	C35_Oligodendrocytes
ATCCGTGAGTGAGGGT	11.5656	15.0241	C35_Oligodendrocytes
ATCCTGACAGCTCATA	15.5762	8.19243	C35_Oligodendrocytes
ATCCTTAGTTTGAGCA	-0.337771	13.3274	C35_Astrocytes
ATCGAGGCAATGAATG	12.2037	16.8846	C35_Oligodendrocytes
ATCGAGGCACACCAAC	-3.07827	12.2001	C35_Astrocytes
ATCGAGGCATGGCCTG	13.0956	15.0626	C35_Oligodendrocytes
ATCGCCCGTGATTTGG	12.4	17.2074	C35_Oligodendrocytes
ATCGCTTGTAAAGCAA	12.0138	11.8195	C35_Oligodendrocytes
ATCGGCCAGGGTCCAC	12.1088	17.8303	C35_Oligodendrocytes
ATCTATGAGCACTAAC	13.0607	9.31339	C35_Oligodendrocytes
ATCTATGAGCTATTGA	11.9759	13.2087	C35_Oligodendrocytes
ATCTATGAGGACCTTG	-1.8213	12.7439	C35_Astrocytes
ATCTTTGGTGTGCACG	10.8436	8.4808	C35_Oligodendrocytes
ATGAAGCCAACTAACT	-1.71609	12.5345	C35_Astrocytes
ATGAAGCCAAGTGAAC	13.2614	12.4033	C35_Oligodendrocytes
ATGAAGTAGGTTACAC	-0.0692242	11.8946	C35_Astrocytes
ATGAATGCACCGGCTA	13.841	15.7371	C35_Oligodendrocytes
ATGAATGCATTAGGCC	11.6332	12.102	C35_Oligodendrocytes
ATGAGCCGTTGCCTCA	5.69498	3.77649	C35_Tanycytes
ATGAGCCGTTTAGCTC	12.516	15.0187	C35_Oligodendrocytes
ATGATGGAGCAATAGG	-0.502377	12.6608	C35_Astrocytes
ATGATGGAGCGCATTG	11.8515	15.6211	C35_Oligodendrocytes
ATGATGGAGGCGAATA	-3.29051	11.4278	C35_Astrocytes
ATGCATTCACCTCAGG	13.2019	12.6809	C35_Oligodendrocytes
ATGCATTCAGCTCATA	12.6877	15.8549	C35_Oligodendrocytes
ATGCTTAAGCTTCTCA	10.6192	10.9586	C35_Oligodendrocytes
ATGCTTAAGTGAACGA	-0.779195	12.9665	C35_Astrocytes
ATGGCCCAGGGTGAAC	12.6457	12.4176	C35_Oligodendrocytes
ATGGCCCAGTCAGGCC	11.1854	17.7713	C35_Oligodendrocytes
ATGGCTAGTACCGGAT	-2.30254	8.28699	C35_Astrocytes
ATGGCTAGTCCCGAAG	10.0745	5.11793	C35_Oligodendrocytes
ATGGCTAGTTAACACG	12.3103	6.78026	C35_Oligodendrocytes
ATGGCTAGTTAGACCA	10.3179	16.18	C35_Oligodendrocytes
ATGGCTAGTTTCGCGC	12.631	16.4611	C35_Oligodendrocytes
ATGGCTGTCATCACTT	12.7963	16.348	C35_Oligodendrocytes
ATGGTCTAGTCATCCC	-0.412561	10.0381	C35_Astrocytes
ATGGTGCGTAAGCTCA	-2.62549	13.6118	C35_Astrocytes
ATGGTTATCGGCCATA	12.7394	9.10747	C35_Oligodendrocytes
ATGTCAATCATTGTTC	2.81013	4.16944	C35_Endothelial
ATGTGAGAGACACCGC	10.5806	10.0503	C35_Oligodendrocytes
ATGTTGTCAAGTGTTT	13.2867	9.38974	C35_Oligodendrocytes
ATGTTTGAGCATGCAT	-1.53207	13.6548	C35_Astrocytes
ATTAACCCAGGCCAAA	-1.6624	7.74479	C35_Astrocytes
ATTACCCGTGAGGTGA	0.438638	13.3244	C35_Astrocytes
ATTACCGCATGAAGTA	-3.00303	9.8259	C35_Astrocytes
ATTACGTCACATTAAC	-1.13317	15.2838	C35_Astrocytes
ATTACGTCAGCAAATA	12.2475	9.08273	C35_Oligodendrocytes
ATTACGTCAGCATGGA	10.2875	-4.70075	C35_OPC
ATTACTGAGGTACCGC	13.0539	10.8608	C35_Oligodendrocytes
ATTAGCGGTTGGCCGA	12.9425	7.64156	C35_Oligodendrocytes
ATTAGCTCACCTACGG	15.0928	9.23611	C35_Oligodendrocytes
ATTAGGTGTAATGGAA	5.09797	6.56032	C35_Fibroblasts
ATTAGGTGTCCGCTGT	-2.24471	11.8524	C35_Astrocytes
ATTAGTCCATTGACAT	10.5827	11.7147	C35_Oligodendrocytes
ATTCACTTCCTGGTCT	10.8861	15.3975	C35_Oligodendrocytes
ATTCACTTCGAAGTAG	12.5378	17.6281	C35_Oligodendrocytes
ATTCACTTCTCACTCA	10.314	13.8209	C35_Oligodendrocytes
ATTCATGAGGATAAAC	2.41748	3.16952	C35_Immune
ATTCATGAGGGCTAAA	-0.581085	14.9648	C35_Astrocytes
ATTCCGGAGTATCGCG	11.7209	5.35827	C35_Oligodendrocytes
ATTGACTCACGTAATT	-2.35149	7.12002	C35_Astrocytes
ATTGCACAGGCATGAA	-2.16996	7.45767	C35_Astrocytes
ATTGCACAGGTTACAC	13.3642	14.881	C35_Oligodendrocytes
ATTGCAGGTAGACAAA	11.8657	14.1459	C35_Oligodendrocytes
ATTGCAGGTTAGGTTG	-2.34879	10.8129	C35_Astrocytes
ATTGCTCGTCTAACCT	-0.668458	12.892	C35_Astrocytes
ATTGGCTAGCACTTGG	12.5289	16.3353	C35_Oligodendrocytes
ATTGGCTAGTAGGATG	0.557036	13.2569	C35_Astrocytes
ATTGTGATCCATAAGC	10.9253	16.5462	C35_Oligodendrocytes
ATTGTGATCCCTTGCG	-2.47973	13.7882	C35_Astrocytes
ATTGTGATCTAAATCG	-1.02037	15.0802	C35_Astrocytes
ATTTAGCCAGTTTACG	10.6115	10.1043	C35_Oligodendrocytes
ATTTAGGTCAAACCGT	13.3395	11.5839	C35_Oligodendrocytes
ATTTGTGAGCCGCAGT	9.65127	-2.30427	C35_OPC
CAAACGCGTGATTACG	13.3286	12.9901	C35_Oligodendrocytes
CAAACTGGTCAATAGT	11.7066	7.51684	C35_Oligodendrocytes
CAAACTGGTCGAAGTC	9.75954	-4.74407	C35_OPC
CAAAGCGCAGTACCGT	0.155428	10.0029	C35_Astrocytes
CAAATCATCATGGCCA	-2.79888	13.3821	C35_Astrocytes
CAAATCATCATTACGA	4.45176	3.08312	C35_Oligodendrocytes
CAACAGGCATCCATCT	12.4978	17.5977	C35_Oligodendrocytes
CAACAGGCATGACTAT	-0.114435	10.4796	C35_Astrocytes
CAACCCGCAAGGAATC	12.5024	16.4996	C35_Oligodendrocytes
CAACCCGCACGGTACT	13.0627	11.9706	C35_Oligodendrocytes
CAACCCTTCCGGCTAA	11.9936	12.9309	C35_Oligodendrocytes
CAACTAATCTTTAGGA	9.08285	10.9703	C35_Oligodendrocytes
CAACTAGGTATTGTGG	-2.82194	13.9802	C35_Astrocytes
CAAGAACCAATTAAGG	-1.64142	7.76057	C35_Astrocytes
CAAGACAAGGAACGGT	-0.0749646	13.6633	C35_Astrocytes
CAAGTATGTAATGGAA	12.6487	10.5792	C35_Oligodendrocytes
CAAGTATGTGGGTGAA	-0.236635	14.0954	C35_Astrocytes
CAATAAGCAATTTAGC	14.9499	9.62762	C35_Oligodendrocytes
CAATATGTCTAGCTTT	13.2407	12.5023	C35_Oligodendrocytes
CAATCGCCAACGTGCT	14.7171	15.7928	C35_Oligodendrocytes
CAATCGCCAAGTCGCT	12.7223	6.76602	C35_Oligodendrocytes
CAATGCCCATAATCGT	0.924086	10.4771	C35_Astrocytes
CAATGTCAGAGCAAGC	0.332717	11.4415	C35_Astrocytes
CAATGTCAGGACCTCA	-1.00039	6.93015	C35_Astrocytes
CAATGTCAGTTAGTGC	12.5369	13.0253	C35_Oligodendrocytes
CACAAGCGTATTCGTC	13.0671	15.817	C35_Oligodendrocytes
CACATAATCATTGTTC	-2.2072	12.1302	C35_Astrocytes
CACATACAGCTACTGG	9.78636	-4.83608	C35_OPC
CACATACAGTTAGTTG	10.2069	11.2221	C35_Oligodendrocytes
CACCAACCAATAATCC	9.57004	-5.35234	C35_OPC
CACCAACCAGTTTGTG	13.5033	7.45749	C35_Oligodendrocytes
CACCGGTAGGCCCAGT	-1.9157	7.59898	C35_Astrocytes
CACCTCAGTCAGGCAT	-0.0688034	14.4327	C35_Astrocytes
CACCTGTTCCTAACGG	11.5269	14.6138	C35_Oligodendrocytes
CACCTGTTCTAAGTCA	12.3295	6.24185	C35_Oligodendrocytes
CACCTGTTCTAGCGTG	-2.05889	7.03072	C35_Astrocytes
CACGCAATCTTGACCC	4.60284	7.01426	C35_Fibroblasts
CACGCTAAGCTGGACC	2.7949	4.28885	C35_Endothelial
CACTAAGGTAACCAGC	11.4959	11.4363	C35_Oligodendrocytes
CACTAAGGTCATCAAG	-2.14753	7.26411	C35_Astrocytes
CACTAAGGTGCATTTC	11.8947	13.7981	C35_Oligodendrocytes
CACTGACCAGGAACCA	11.5922	17.1412	C35_Oligodendrocytes
CACTTAAAGTGTTGCG	11.7577	11.8021	C35_Oligodendrocytes
CACTTTGTCCCATAGG	-2.2784	7.10592	C35_Astrocytes
CAGAACCGTTTCCTCC	5.22862	4.1213	C35_Tanycytes
CAGAATCTCCGCCTAT	11.2922	8.65817	C35_Oligodendrocytes
CAGCAAGCAATGCCCG	10.9529	6.19723	C35_Oligodendrocytes
CAGCATGTCTTGCAAA	12.9345	9.53302	C35_Oligodendrocytes
CAGCATGTCTTTAGGA	-0.39306	13.1831	C35_Astrocytes
CAGCCAATCAAAGGCA	-0.013547	14.3331	C35_Astrocytes
CAGCCTTTCTCCTCAA	-0.56165	13.5042	C35_Astrocytes
CAGCTATAGGCATTAC	-1.21286	6.78691	C35_Astrocytes
CAGGACACATAGTCAT	11.3484	8.87409	C35_Oligodendrocytes
CAGGACCTCATAGCCG	0.401285	14.6822	C35_Astrocytes
CAGGACCTCTGGTCCT	13.114	16.5451	C35_Oligodendrocytes
CAGGCTATCAACCAAC	10.9758	10.9153	C35_Oligodendrocytes
CAGGCTATCACCAATA	9.69787	9.19087	C35_Oligodendrocytes
CAGGCTATCTTGCATT	10.7132	11.4985	C35_Oligodendrocytes
CAGGCTGGTGCTCCAC	13.5247	10.8719	C35_Oligodendrocytes
CAGGTCCAGGTAAGCA	-2.50715	13.7209	C35_Astrocytes
CAGGTCCAGTTTAACG	11.3448	16.7297	C35_Oligodendrocytes
CAGGTGGAGCAAGGAC	-1.73015	10.799	C35_Astrocytes
CAGGTGGAGTAAGGGC	12.1684	5.79194	C35_Oligodendrocytes
CAGGTTAGTAATCGGC	-1.11973	1.69374	C35_Immune
CAGGTTAGTACCAGGT	11.0425	-4.67336	C35_OPC
CAGGTTAGTCAATAGT	11.0918	14.4876	C35_Oligodendrocytes
CAGGTTAGTTGCACGG	11.779	9.50171	C35_Oligodendrocytes
CAGGTTTAGGAACGCG	12.7271	8.84104	C35_Oligodendrocytes
CAGTACCCACAACAGG	11.8899	17.9134	C35_Oligodendrocytes
CATAACGGTGTTTCAC	9.14905	-3.59652	C35_OPC
CATAAGCTCCTAATAG	11.992	17.6609	C35_Oligodendrocytes
CATCAATCAGTTATGT	11.3401	16.7592	C35_Oligodendrocytes
CATCAATCATTGTGCA	0.246637	11.0585	C35_Astrocytes
CATCACACACCATATG	10.8244	17.3616	C35_Oligodendrocytes
CATCAGCCATGAGCAG	12.0048	13.1347	C35_Oligodendrocytes
CATCATAAGCATCCAG	12.0179	15.0715	C35_Oligodendrocytes
CATCATGCAGCACGTT	-0.556829	9.75923	C35_Astrocytes
CATCCTCAGCTCATAA	4.03622	7.14409	C35_Fibroblasts
CATCCTGGTACTTAGG	0.562452	12.8352	C35_Astrocytes
CATCCTGGTATTGAGT	12.9554	8.45256	C35_Oligodendrocytes
CATCCTGGTTAGCGTA	-0.572618	10.6425	C35_Astrocytes
CATGAGGCAAGTGTCC	12.871	17.2251	C35_Oligodendrocytes
CATGAGGCACCTCAGG	11.1107	9.43804	C35_Oligodendrocytes
CATGCGCAGTCCTTCA	10.3682	14.3287	C35_Oligodendrocytes
CATGCGGGTAAGGTCC	9.80178	9.937	C35_Oligodendrocytes
CATGCGGGTTTGAGCA	10.4579	15.9437	C35_Oligodendrocytes
CATGGATTCCGGTATG	11.2742	16.2584	C35_Oligodendrocytes
CATGGCGGTTTATTCG	-0.335083	12.7387	C35_Astrocytes
CATGGCGGTTTGGCGG	13.5143	15.1779	C35_Oligodendrocytes
CATTATCTCTCAATGA	10.1643	-3.82594	C35_OPC
CATTATGAGGCCTGGT	-3.19736	11.5809	C35_Astrocytes
CATTATGAGTCTGGGC	13.4928	9.95697	C35_Oligodendrocytes
CATTCATTCCACCTGT	14.3178	7.75001	C35_Oligodendrocytes
CATTGCGAGAAAGGAA	12.32	12.3345	C35_Oligodendrocytes
CATTGCGAGGCGCTTA	13.7209	13.8068	C35_Oligodendrocytes
CATTGTGCACCTGTAA	-2.18549	10.6627	C35_Astrocytes
CCAAACCCATGATTGT	13.788	8.56376	C35_Oligodendrocytes
CCAAACTAGAAAGCAT	-1.98182	13.4139	C35_Astrocytes
CCAAACTAGTCACTCC	3.65778	6.86138	C35_Fibroblasts
CCAAATCAGCTCAAAC	12.109	13.8635	C35_Oligodendrocytes
CCAAATCAGTCAGGCC	0.214839	9.99418	C35_Astrocytes
CCAACATAGTTTGCGG	-1.84582	14.3801	C35_Astrocytes
CCAACCAAGGATTTGC	11.8018	11.801	C35_Oligodendrocytes
CCAACCAAGGCAAGTA	12.3542	16.0372	C35_Oligodendrocytes
CCACAATAGAGAGCCG	13.6694	15.5465	C35_Oligodendrocytes
CCACAATAGGTTACGT	12.0923	8.49904	C35_Oligodendrocytes
CCAGCCTGTTATGTGG	-2.05441	7.36167	C35_Astrocytes
CCAGCTAAGAACCTGT	3.68801	6.65724	C35_Fibroblasts
CCAGCTGCAGTCTATG	9.9639	11.0414	C35_Oligodendrocytes
CCAGGATGTTAGGTTG	-0.863086	8.93326	C35_Astrocytes
CCATAAATCTTGTCCA	-3.20956	13.0511	C35_Astrocytes
CCATAAGGTACTTAGG	-2.51576	12.6574	C35_Astrocytes
CCATCATGTGTTGTAG	4.00462	-1.28251	C35_Oligodendrocytes
CCCAAACCAAACCTAT	12.028	10.3612	C35_Oligodendrocytes
CCCAAACCAAGCTTTG	12.6262	12.5542	C35_Oligodendrocytes
CCCAAATAGTTACTTC	-2.09053	7.13019	C35_Astrocytes
CCCAACCGTTTGCGCC	10.9512	9.45061	C35_Oligodendrocytes
CCCAATTGTAATCGCA	12.3845	9.71943	C35_Oligodendrocytes
CCCAATTGTTCCGCAC	-1.958	14.34	C35_Astrocytes
CCCAGCACATAATCGT	10.812	16.8343	C35_Oligodendrocytes
CCCAGTTTCTGTTCAT	11.1054	9.08402	C35_Oligodendrocytes
CCCAGTTTCTTAGTGA	11.4815	9.94802	C35_Oligodendrocytes
CCCGCAACATTAGCGC	12.3778	17.4679	C35_Oligodendrocytes
CCCGTTGTCAGTATTG	12.7111	15.1462	C35_Oligodendrocytes
CCCGTTGTCCAATAGC	11.1393	6.32478	C35_Oligodendrocytes
CCCGTTGTCTGTAATG	10.1663	12.6839	C35_Oligodendrocytes
CCCTAATGTAATCGTG	12.8324	14.3822	C35_Oligodendrocytes
CCCTCACCAAGTGTCC	12.0481	17.5712	C35_Oligodendrocytes
CCCTGGACAGGAAGCC	-1.28103	11.1851	C35_Astrocytes
CCCTGTTAGCGATAAG	-1.26217	11.3829	C35_Astrocytes
CCGCACACATAGCGGA	11.4629	11.6981	C35_Oligodendrocytes
CCGCCAACAAGCGATG	-2.90798	11.2174	C35_Astrocytes
CCGCTTAGTAAATTGC	-1.30377	12.7518	C35_Astrocytes
CCGGTAGGTAACCTAG	11.5465	-4.31962	C35_OPC
CCGGTAGGTTAGTGAT	11.496	8.32578	C35_Oligodendrocytes
CCGGTTAAGTTGCCTC	-2.66432	11.799	C35_Astrocytes
CCGTGCTGTCACTCGC	14.8434	8.89052	C35_Oligodendrocytes
CCGTTAACATGCTCCC	12.0753	12.0407	C35_Oligodendrocytes
CCGTTACTCCGTCCAT	11.4686	12.9894	C35_Oligodendrocytes
CCGTTATGTTGAGGTC	10.1859	-4.74368	C35_OPC
CCGTTTGGTAGGTTGC	12.4418	13.0196	C35_Oligodendrocytes
CCGTTTGGTCCTTCAG	11.3025	17.5875	C35_Oligodendrocytes
CCGTTTGGTCGCAAAC	-2.14206	7.30811	C35_Astrocytes
CCGTTTGGTTACAACG	0.49131	13.2368	C35_Astrocytes
CCTAAGCCAATGCCCG	0.376699	12.0209	C35_Astrocytes
CCTAAGGTCCTCCATA	11.5692	-4.32535	C35_OPC
CCTAAGTAGATTCCTT	13.0343	16.5455	C35_Oligodendrocytes
CCTACTTCAGCTACGT	0.0452874	13.7269	C35_Astrocytes
CCTAGTTGTATGTGGC	-1.94374	12.9723	C35_Astrocytes
CCTATATTCTTGTCCA	12.2677	12.4473	C35_Oligodendrocytes
CCTATTGTCTCATCAT	-1.81269	12.8709	C35_Astrocytes
CCTCAAACAGCCTGCA	3.66361	6.34774	C35_Fibroblasts
CCTCAGTTCATCCACC	-1.36288	8.09408	C35_Astrocytes
CCTCAGTTCGCAACAT	5.14447	6.86678	C35_Fibroblasts
CCTCAGTTCGCACACA	10.1629	13.2404	C35_Oligodendrocytes
CCTCCTGAGTCCTTCA	-1.13934	14.6759	C35_Astrocytes
CCTGAATAGGCTAGAA	12.0345	13.3732	C35_Oligodendrocytes
CCTGAGTCACAAAGCG	-0.303598	10.4552	C35_Astrocytes
CCTGATGAGGACCGCT	13.3701	7.60791	C35_Oligodendrocytes
CCTGATGAGTAACGAG	10.6715	11.1745	C35_Oligodendrocytes
CCTGCTCCAACCCTCC	-0.577953	10.6665	C35_Astrocytes
CCTGGATCATGTTGCA	14.5122	9.47588	C35_Oligodendrocytes
CCTGTAACAAGCGATG	0.157599	11.6944	C35_Astrocytes
CCTGTAACAATAACGA	3.19279	-2.14256	C35_Oligodendrocytes
CCTGTATGTATCTGGA	3.81956	6.99792	C35_Fibroblasts
CCTGTTGGTTATAGCG	12.5212	13.3897	C35_Oligodendrocytes
CCTTAACGTACAATGT	-1.92403	14.7855	C35_Astrocytes
CCTTAACGTACCGGAT	10.8798	-4.52095	C35_OPC
CCTTATGTCCTGAGTG	13.608	10.3147	C35_Oligodendrocytes
CCTTCAATCATGCTCC	10.1946	9.16154	C35_Oligodendrocytes
CCTTCAATCCTTCAAT	9.51417	12.2377	C35_Oligodendrocytes
CCTTCGGTCTAATCAG	11.2095	16.168	C35_Oligodendrocytes
CCTTCGTAGAGGAAGG	-1.45479	11.8396	C35_Astrocytes
CCTTGCGTCACCTGTC	-2.16868	7.13351	C35_Astrocytes
CCTTGCGTCCTAAGAC	11.9518	13.718	C35_Oligodendrocytes
CCTTTAGTCCTCCCTC	-2.2335	7.01221	C35_Astrocytes
CGAAATGAGTGAGAGC	11.8616	9.00547	C35_Oligodendrocytes
CGAACAAAGGTCGATT	14.5482	8.87915	C35_Oligodendrocytes
CGAACCGGTCACCAAA	12.0774	13.3378	C35_Oligodendrocytes
CGAACCGGTTAAATGC	13.4561	11.947	C35_Oligodendrocytes
CGAAGCCTCCGTTATT	-2.19929	7.11668	C35_Astrocytes
CGAAGCCTCTAACCAA	3.86063	7.0304	C35_Fibroblasts
CGAAGCGAGCGAGCGA	4.75284	6.42814	C35_Fibroblasts
CGAAGGCCATTCCTCG	11.0219	-4.38628	C35_OPC
CGAAGTAAGAACCTGT	13.8034	9.83544	C35_Oligodendrocytes
CGAAGTAAGCTCCCTG	-1.79888	13.9203	C35_Astrocytes
CGAATATGTAATAACC	11.7512	17.536	C35_Oligodendrocytes
CGAATCTAGAATCTCA	-1.40995	11.9697	C35_Astrocytes
CGAATCTAGTAGCGGG	12.7469	16.2614	C35_Oligodendrocytes
CGACTAAGTCTAGCTT	-2.33112	14.3791	C35_Astrocytes
CGACTAAGTTGAGGTC	10.9481	7.30892	C35_Oligodendrocytes
CGACTAAGTTGGTGAC	13.4976	11.077	C35_Oligodendrocytes
CGACTAAGTTTGTCTA	-1.15259	15.106	C35_Astrocytes
CGAGCGAAGGGTCTAT	11.8271	6.26895	C35_Oligodendrocytes
CGAGCTGGTCAAGTGC	13.3929	11.5359	C35_Oligodendrocytes
CGAGCTGGTCTTGCAT	10.9682	7.85428	C35_Oligodendrocytes
CGAGCTGGTGTGTCCC	-2.80572	10.569	C35_Astrocytes
CGAGGAAGTATGGTGC	5.08835	6.79372	C35_Fibroblasts
CGAGGAAGTGCCTCAC	-1.9004	7.92223	C35_Astrocytes
CGAGGCAAGCAGGCCT	-2.12103	12.2293	C35_Astrocytes
CGAGGCAAGGTCGAGG	8.99877	12.7033	C35_Oligodendrocytes
CGATGTCCATGTCGCG	11.6568	5.5106	C35_Oligodendrocytes
CGATTATCAGAATGAC	10.3088	13.3078	C35_Oligodendrocytes
CGATTTGCAGCATGGA	12.8982	6.11516	C35_Oligodendrocytes
CGCAATAGTAGACAAA	8.74644	13.1112	C35_Oligodendrocytes
CGCAATGTCACAGACT	10.5457	12.7315	C35_Oligodendrocytes
CGCAATGTCTAATCTC	-0.767375	13.366	C35_Astrocytes
CGCAATTAGCCACATG	9.95263	11.2228	C35_Oligodendrocytes
CGCAATTAGTGTGATC	13.5746	8.33317	C35_Oligodendrocytes
CGCACAATCATGCTAA	-0.063488	14.768	C35_Astrocytes
CGCACAATCGGCCAGT	13.2276	10.1455	C35_Oligodendrocytes
CGCACAATCGTTTCGC	-2.27507	9.64698	C35_Astrocytes
CGCACCACAAGTGTCC	11.6454	16.058	C35_Oligodendrocytes
CGCACCACAATATAGG	13.5467	11.2299	C35_Oligodendrocytes
CGCACCACACTTCATC	11.8308	11.0266	C35_Oligodendrocytes
CGCATATAGGTCCACA	13.6194	11.114	C35_Oligodendrocytes
CGCATGATCAGGATGA	14.3464	7.30996	C35_Oligodendrocytes
CGCATGATCCTTAATC	12.7162	14.3222	C35_Oligodendrocytes
CGCATTTGTCACAAAT	9.2699	-4.84234	C35_OPC
CGCATTTGTTATCCTA	-2.08293	7.07814	C35_Astrocytes
CGCCAAATCGTTAAGC	12.0839	9.22435	C35_Oligodendrocytes
CGCCACACAAGCGAGC	12.5674	9.92193	C35_Oligodendrocytes
CGCCACACAAGTCGCT	13.8443	8.3852	C35_Oligodendrocytes
CGCCACACAATAGTCT	3.84189	7.09872	C35_Fibroblasts
CGCCACACATTCAGCA	13.847	7.26691	C35_Oligodendrocytes
CGCCTCATCCGCCTAT	10.1624	-4.9884	C35_OPC
CGCCTGTGTGGACATC	-0.802604	8.9201	C35_Astrocytes
CGCGGATTCAGGCTAT	11.2069	8.39999	C35_Oligodendrocytes
CGCGGATTCCGTTAAA	12.6018	15.4853	C35_Oligodendrocytes
CGCGGATTCGGTTACG	13.6859	11.4438	C35_Oligodendrocytes
CGCTAACCAATGCCTA	-0.00986212	13.3269	C35_Astrocytes
CGCTAACCACCTAAGC	9.2387	11.8	C35_Oligodendrocytes
CGCTACTTCACAGACT	11.2918	13.8986	C35_Oligodendrocytes
CGCTACTTCGCTAGCA	11.672	12.6458	C35_Oligodendrocytes
CGCTACTTCTCAATTC	0.0275861	15.4118	C35_Astrocytes
CGCTACTTCTTGACCC	-1.25581	14.648	C35_Astrocytes
CGCTATGAGTAAAGGT	12.6731	16.1795	C35_Oligodendrocytes
CGCTCAGCATTCCTGT	11.4024	-4.37263	C35_OPC
CGCTTAACACAATGCC	11.346	13.475	C35_Oligodendrocytes
CGCTTAACATTGTGTG	13.6857	13.5378	C35_Oligodendrocytes
CGCTTACTCGATATTG	-2.28321	8.06349	C35_Astrocytes
CGCTTGCGTGTTAGCA	-2.0967	10.5333	C35_Astrocytes
CGGAATCGTCCGTGAG	-2.17775	7.76163	C35_Astrocytes
CGGACAACAAGGTATA	2.56961	-2.06667	C35_Oligodendrocytes
CGGACAACAGGATTAA	0.00399825	13.9915	C35_Astrocytes
CGGAGTCTCATTACAG	-1.05835	6.73	C35_Astrocytes
CGGAGTCTCCATAATG	10.9008	9.99847	C35_Oligodendrocytes
CGGATAAAGGCCAATT	13.546	7.82804	C35_Oligodendrocytes
CGGATAAAGTCTTGAA	-0.313055	9.54188	C35_Astrocytes
CGGCAATGTAAGTCGC	-1.06253	12.3832	C35_Astrocytes
CGGCAATGTTGGGTTA	11.0294	8.94545	C35_Oligodendrocytes
CGGCCATAGCAAACCT	13.0727	16.7487	C35_Oligodendrocytes
CGGCCATAGTCAATTG	11.4675	16.328	C35_Oligodendrocytes
CGGCTAATCACATTGA	-2.33057	13.1496	C35_Astrocytes
CGGCTAATCGTGCCTT	13.4729	8.91772	C35_Oligodendrocytes
CGGCTCACACAGACTC	11.8253	17.7656	C35_Oligodendrocytes
CGGGTATGTTGGCCGA	-0.810138	12.2766	C35_Astrocytes
CGGTTCCGTCCTCCAA	13.5552	13.1485	C35_Oligodendrocytes
CGGTTTGAGCCAGGTC	13.5358	6.92772	C35_Oligodendrocytes
CGTAACCCATGGAGGC	13.5933	10.1155	C35_Oligodendrocytes
CGTAACTAGGCAAGTA	5.76457	4.26121	C35_Tanycytes
CGTAACTAGTGAAGTG	13.5253	15.029	C35_Oligodendrocytes
CGTAACTAGTTAGAGG	-0.688182	14.6396	C35_Astrocytes
CGTAATGGTACCGAAC	11.9554	14.6072	C35_Oligodendrocytes
CGTACGGGTAGGTTAT	5.34175	3.83173	C35_Tanycytes
CGTAGCGGTAAAGCGG	-1.23812	11.1756	C35_Astrocytes
CGTAGCGGTACGTTTC	12.255	17.3564	C35_Oligodendrocytes
CGTAGCGGTGCTTTAC	11.614	4.96163	C35_Oligodendrocytes
CGTAGCGGTTTCCACG	-0.234075	12.4756	C35_Astrocytes
CGTAGTTAGCACTAGT	3.79773	6.79719	C35_Fibroblasts
CGTAGTTAGGGATGAC	0.669022	2.07317	C35_Immune
CGTAGTTAGGTTACGT	12.0834	15.5806	C35_Oligodendrocytes
CGTATTGCAGCGCTTG	13.2207	14.7592	C35_Oligodendrocytes
CGTATTGCATCTTGAG	14.4304	8.06492	C35_Oligodendrocytes
CGTCATTGTTCCTGAT	12.8333	6.78421	C35_Oligodendrocytes
CGTCCTAGTAAAGCAA	11.2096	16.1286	C35_Oligodendrocytes
CGTCCTAGTAGCTGCG	10.2146	11.7467	C35_Oligodendrocytes
CGTGACATCTCACTCA	13.5533	14.221	C35_Oligodendrocytes
CGTGAGGAGCATTAGC	-3.04983	11.4162	C35_Astrocytes
CGTGCTTTCTTTAAGG	15.2142	9.54143	C35_Oligodendrocytes
CGTGCTTTCTTTGAGA	12.2541	16.2149	C35_Oligodendrocytes
CGTGGTTCATTGTTGG	12.8973	15.2131	C35_Oligodendrocytes
CGTGTGTCAATCATGT	-2.22955	9.97485	C35_Astrocytes
CGTGTTACAGTAGGTG	-2.25745	7.39281	C35_Astrocytes
CGTTAAATCGTCATTT	13.5126	8.93496	C35_Oligodendrocytes
CGTTAGGTCTTGGATA	10.7977	15.6765	C35_Oligodendrocytes
CGTTATTTCTTAGGAC	13.4781	16.3062	C35_Oligodendrocytes
CGTTGCGCACTGGCTG	4.2389	6.21572	C35_Fibroblasts
CGTTGCGCAGCATGAG	-1.05479	8.6119	C35_Astrocytes
CGTTGCGCATGATTGT	12.5774	13.2654	C35_Oligodendrocytes
CTAAATGTCACCAATA	12.3671	9.85228	C35_Oligodendrocytes
CTAAATGTCCCTGATC	10.8729	9.34748	C35_Oligodendrocytes
CTAAGTCAGCTAATTG	0.33883	11.3137	C35_Astrocytes
CTAATAGTCCTCCCTC	7.33013	0.292804	C35_Oligodendrocytes
CTAATCCGTAATTAGC	-1.273	13.6305	C35_Astrocytes
CTAATCGCAGGTTTGC	-1.83619	7.46278	C35_Astrocytes
CTAATCGCATGGCCCA	-0.0181753	10.5165	C35_Astrocytes
CTAATGTCACCCTCAC	-1.46201	7.99452	C35_Astrocytes
CTAATGTCAGTTTGTG	11.4645	-4.1442	C35_OPC
CTAATTGAGCCACATG	5.23366	6.83472	C35_Fibroblasts
CTAATTGAGGAGTCGG	12.7422	7.89545	C35_Oligodendrocytes
CTACCGGCAGTTGCGT	13.0678	16.1548	C35_Oligodendrocytes
CTACTAAAGTGAGAGC	9.18642	-4.17429	C35_OPC
CTACTTAGTGAGCAAG	-3.29417	11.262	C35_Astrocytes
CTAGCGGGTGTTGTGA	15.3176	7.38474	C35_Oligodendrocytes
CTAGCTGAGCTAATCA	-1.55733	9.76451	C35_Astrocytes
CTAGCTGAGGAGCAAC	3.32264	-2.07423	C35_Oligodendrocytes
CTAGCTGAGTCACTCC	-1.36305	14.4576	C35_Astrocytes
CTAGCTGAGTTCCCAC	11.1958	17.3224	C35_Oligodendrocytes
CTAGGACGTTAAATGC	0.332667	12.3547	C35_Astrocytes
CTAGGCGGTGCTCCGT	-1.59037	8.84452	C35_Astrocytes
CTAGTAATCCAATAGC	12.4306	16.1598	C35_Oligodendrocytes
CTAGTTGCACAATTAC	12.5358	11.1221	C35_Oligodendrocytes
CTATAACCACCTACTT	-1.39869	14.6219	C35_Astrocytes
CTATGATCACAATGTT	9.67017	-4.40428	C35_OPC
CTATGATCAGTTATCG	14.2285	15.6059	C35_Oligodendrocytes
CTATGGCCAAGCTACC	-1.97358	8.62662	C35_Astrocytes
CTATGTTTCATTGACA	10.7805	14.1631	C35_Oligodendrocytes
CTATTACTCAAGCGCC	12.4863	16.3345	C35_Oligodendrocytes
CTATTACTCCAAGTGT	13.9244	10.1029	C35_Oligodendrocytes
CTATTACTCGGTCATG	-1.03299	11.0343	C35_Astrocytes
CTATTCAGTAACCTAG	11.531	13.042	C35_Oligodendrocytes
CTATTCAGTTGAGCCG	14.682	7.8428	C35_Oligodendrocytes
CTATTGAAGATGCCTG	-1.08792	13.1827	C35_Astrocytes
CTCAATAAGGAGCAAC	12.6533	16.358	C35_Oligodendrocytes
CTCACAACAAGGTCCT	11.0266	12.8106	C35_Oligodendrocytes
CTCACAACATATAACC	11.9085	-4.35451	C35_OPC
CTCACACTCATCACTT	10.5809	12.9588	C35_Oligodendrocytes
CTCACTCAGTAACCAC	-1.43333	14.519	C35_Astrocytes
CTCAGGATCCGCCTAT	3.63837	6.69821	C35_Fibroblasts
CTCATCATCAACCAAC	13.6804	9.60193	C35_Oligodendrocytes
CTCATCATCACCATTT	-1.48184	1.41516	C35_Immune
CTCATCATCCCGCATT	-1.11709	6.81826	C35_Astrocytes
CTCATGACATGACTAT	10.68	14.1308	C35_Oligodendrocytes
CTCATGCTCATTAGTG	10.816	17.8962	C35_Oligodendrocytes
CTCATGCTCGATCAGT	11.1154	14.7086	C35_Oligodendrocytes
CTCATTGTCATAACGC	10.5197	7.9879	C35_Oligodendrocytes
CTCCATCAGTGGCGGA	-0.799487	9.08845	C35_Astrocytes
CTCCGTCCAGAGGGAG	12.588	10.6301	C35_Oligodendrocytes
CTCCTAATCCCTCACG	13.8518	10.8887	C35_Oligodendrocytes
CTCCTCACATCCCTCA	11.7615	14.4746	C35_Oligodendrocytes
CTCCTGAGTTGCGGAT	-2.6943	10.7103	C35_Astrocytes
CTCGCTAGTGGATTAT	14.4779	10.3939	C35_Oligodendrocytes
CTCGCTCCAGCAATAA	-1.88586	7.33702	C35_Astrocytes
CTCGTTATCACAGGAA	11.9777	17.3833	C35_Oligodendrocytes
CTCGTTATCAGGAACA	12.1221	17.1788	C35_Oligodendrocytes
CTCTAAGCAAAGCTCC	-2.35798	7.21753	C35_Astrocytes
CTCTAAGCAAGACTCC	-3.25211	12.0399	C35_Astrocytes
CTCTAAGCACCATATG	10.5086	16.4337	C35_Oligodendrocytes
CTGACATAGCTCGCTT	-1.48718	12.8618	C35_Astrocytes
CTGACCAAGGCCTGGT	12.3888	16.9108	C35_Oligodendrocytes
CTGATCACAGGAACCA	13.9073	15.5498	C35_Oligodendrocytes
CTGCAATAGTAAGTGG	4.28421	6.45775	C35_Fibroblasts
CTGCTACTCGAAGTAG	2.61013	4.42323	C35_Endothelial
CTGCTCCCACCTCAGG	14.8332	7.33056	C35_Oligodendrocytes
CTGCTCCCATGCTTAG	12.1519	17.7448	C35_Oligodendrocytes
CTGGCTAAGGAGGACT	2.50363	4.51217	C35_Endothelial
CTGGCTAAGGTGAAGC	-1.58126	13.174	C35_Astrocytes
CTGGTCAAGTGACCTG	-0.0127856	12.2258	C35_Astrocytes
CTGTACCTCCGGAACC	14.2654	10.8731	C35_Oligodendrocytes
CTGTGTGAGTGACCTG	13.1148	11.1271	C35_Oligodendrocytes
CTGTTAAAGCGCCTTT	10.5237	10.7759	C35_Oligodendrocytes
CTGTTCATCATAACCA	11.3403	11.5368	C35_Oligodendrocytes
CTGTTGGAGACAAGTG	13.2155	9.6676	C35_Oligodendrocytes
CTTAACAAGGCATTAC	-2.2972	7.16046	C35_Astrocytes
CTTAACAAGGGATGAC	10.1089	0.653934	C35_Oligodendrocytes
CTTAACAAGTAGCCAT	8.96152	11.1925	C35_Oligodendrocytes
CTTAACAAGTGATTCA	12.2107	15.6956	C35_Oligodendrocytes
CTTAACAAGTTGCGTG	-0.57181	11.8006	C35_Astrocytes
CTTAAGGGTTAACGGC	12.3878	10.3254	C35_Oligodendrocytes
CTTAATGAGGTCGAGG	8.24681	0.842708	C35_Oligodendrocytes
CTTACCTCAAGTGTCC	-1.31679	11.9589	C35_Astrocytes
CTTACCTCACGAATCC	11.0302	17.5511	C35_Oligodendrocytes
CTTACTAGTTATTGCC	5.78859	3.78803	C35_Tanycytes
CTTATGTTCATCCTAT	10.9076	15.3826	C35_Oligodendrocytes
CTTATTGGTAATTAGC	10.4786	-3.99855	C35_OPC
CTTATTGGTTACCTGT	-2.19549	7.0977	C35_Astrocytes
CTTCAAGCAACACCTA	-0.773058	14.4741	C35_Astrocytes
CTTCAAGCAGAGGGAG	-0.20095	12.5439	C35_Astrocytes
CTTCACTCAAGGGTTG	-2.05977	7.20546	C35_Astrocytes
CTTCTAAGTTTCCGGC	10.7482	15.8617	C35_Oligodendrocytes
CTTCTCAAGAAAGCAT	-2.15713	7.03156	C35_Astrocytes
CTTGAACAGTTTGTCT	13.8193	9.56957	C35_Oligodendrocytes
CTTGACGAGCGGTTAT	12.9754	16.36	C35_Oligodendrocytes
CTTGACGAGGGACGCA	10.297	8.98808	C35_Oligodendrocytes
CTTGCAACAACTAGGG	-0.226895	12.2559	C35_Astrocytes
CTTGCAACATGTCGCG	-2.0779	7.47962	C35_Astrocytes
CTTGCAACATGTTGTG	12.5608	17.5335	C35_Oligodendrocytes
CTTGCATGTTTGCAGA	-2.50768	9.81353	C35_Astrocytes
CTTGCTCAGAAAGGAA	13.9577	8.54101	C35_Oligodendrocytes
CTTGCTCAGCGCTCAA	-1.24346	14.1494	C35_Astrocytes
CTTGCTCAGGGTCTAT	-0.39998	15.4607	C35_Astrocytes
CTTGGACCAGGCCTTG	-2.28845	7.42631	C35_Astrocytes
CTTGTAAAGCGTGCAC	4.32641	6.17193	C35_Fibroblasts
CTTGTAAAGTACCGCA	12.3308	15.0945	C35_Oligodendrocytes
CTTGTCCAGTGAGGTA	13.7058	10.5331	C35_Oligodendrocytes
CTTGTTCCACCTACGG	-0.143053	13.7283	C35_Astrocytes
CTTGTTCCATACCCGG	11.4881	17.0754	C35_Oligodendrocytes
CTTGTTCCATGATTGT	-0.0999598	13.6045	C35_Astrocytes
CTTTAGGCACCTCACC	11.2907	12.9229	C35_Oligodendrocytes
CTTTAGGCATTATGGT	-1.48516	12.7918	C35_Astrocytes
CTTTAGTTCAGCAAAG	6.08501	-0.292436	C35_Oligodendrocytes
CTTTAGTTCCGCCTCA	-0.787239	13.9413	C35_Astrocytes
CTTTATCAGCGCATTG	0.416724	12.85	C35_Astrocytes
CTTTATGGTACCGTAA	10.5558	16.3084	C35_Oligodendrocytes
CTTTCTTGTATACTGG	10.0582	13.7809	C35_Oligodendrocytes
CTTTCTTGTTCAAGAT	-0.333255	12.5172	C35_Astrocytes
CTTTGGGAGAGAGGCT	13.9696	13.8592	C35_Oligodendrocytes
GAAACTGAGACTAAGG	-1.14096	9.28607	C35_Astrocytes
GAAACTGAGTATTGTG	13.2348	14.2867	C35_Oligodendrocytes
GAAACTGAGTCACTCC	-1.01083	12.6374	C35_Astrocytes
GAAAGGCTCATCCTCA	-2.47083	13.9128	C35_Astrocytes
GAACACAAGCAGCTCA	-2.29334	7.34176	C35_Astrocytes
GAACACAAGGCTGTGC	0.413862	10.6414	C35_Astrocytes
GAACCAAAGCTGGCTA	11.0782	17.3795	C35_Oligodendrocytes
GAACCAGCACATTAAC	11.2609	14.5158	C35_Oligodendrocytes
GAACCGCTCCCGTTGT	12.7799	14.5693	C35_Oligodendrocytes
GAACCGCTCCTCATCA	-1.38881	14.3611	C35_Astrocytes
GAACCGCTCGCCTGTT	12.5063	10.5952	C35_Oligodendrocytes
GAACGAATCGTTATCT	-2.28281	12.1969	C35_Astrocytes
GAACTTATCATAACTG	12.2064	10.0336	C35_Oligodendrocytes
GAACTTATCCTGAATA	10.35	12.5068	C35_Oligodendrocytes
GAACTTATCCTGATGG	-2.16129	7.03718	C35_Astrocytes
GAAGCCTGTCCTAGTT	13.4168	8.67945	C35_Oligodendrocytes
GAAGCTAAGCCACAAT	4.6345	6.52109	C35_Fibroblasts
GAAGGAACATAAGTCT	11.751	16.5136	C35_Oligodendrocytes
GAAGGAACATGCATAT	10.2568	-3.82443	C35_OPC
GAAGGATGTCTTACTA	-0.0363167	2.26965	C35_Immune
GAAGGCCCACAACCTA	-2.24306	7.45548	C35_Astrocytes
GAAGGCTAGGCTAAGA	-2.74949	11.7212	C35_Astrocytes
GAAGTCAAGCACGTTG	14.5179	10.6489	C35_Oligodendrocytes
GAAGTCAAGGCCTTAG	-3.18772	11.1702	C35_Astrocytes
GAATTTGTCACGCATG	13.1345	16.6211	C35_Oligodendrocytes
GAATTTGTCCTGATGG	-2.31943	12.5116	C35_Astrocytes
GAATTTGTCTGGCATG	12.3188	13.9989	C35_Oligodendrocytes
GACACCGGTTAGGCGT	9.64866	-3.69096	C35_OPC
GACATAGAGGACCTCA	10.7428	17.0567	C35_Oligodendrocytes
GACATAGAGGAGGGTT	13.891	8.35872	C35_Oligodendrocytes
GACATAGAGGTTACAC	10.7153	11.066	C35_Oligodendrocytes
GACATTATCCAGGTCA	12.3752	17.7833	C35_Oligodendrocytes
GACCGAACATAGCGGA	12.3914	8.20101	C35_Oligodendrocytes
GACCTAAGTTGAATCG	0.239586	10.3672	C35_Astrocytes
GACCTAGTCTAAGTCA	-3.26721	11.6835	C35_Astrocytes
GACCTCAAGGAGGGTT	8.2031	-4.86378	C35_OPC
GACCTGATCGTTTCGC	-0.605797	11.8862	C35_Astrocytes
GACCTGCAGCTGGAAA	-2.14402	7.42718	C35_Astrocytes
GACCTGCAGGAGCATA	13.1495	11.2536	C35_Oligodendrocytes
GACCTTTGTAATCACG	5.955	4.15139	C35_Tanycytes
GACCTTTGTGAGAAAC	12.4512	9.71793	C35_Oligodendrocytes
GACCTTTGTTGTTCAC	2.62352	9.68244	C35_Immune
GACGCAACAGGCTACT	-0.417866	9.23821	C35_Astrocytes
GACGTAAAGCAGCTAT	12.776	9.75143	C35_Oligodendrocytes
GACGTAAAGCTCAAAC	-2.70232	13.9117	C35_Astrocytes
GACTATTCAATGCGCT	12.6237	9.74185	C35_Oligodendrocytes
GACTATTCACATACTG	10.6558	11.0846	C35_Oligodendrocytes
GACTATTCACTAAGAA	-2.35584	7.25859	C35_Astrocytes
GACTCACCACATAACT	0.711378	13.7487	C35_Astrocytes
GACTTACAGTCAGGCC	14.6461	8.51581	C35_Oligodendrocytes
GACTTACAGTTTGTCT	12.0867	9.09676	C35_Oligodendrocytes
GACTTAGGTTAAGCGC	0.0751873	12.1886	C35_Astrocytes
GACTTAGGTTAGCCAA	-3.04264	10.3497	C35_Astrocytes
GACTTGGTCCAAATCA	11.1933	13.4703	C35_Oligodendrocytes
GAGAACCAGTGCTGTG	-0.775498	13.1639	C35_Astrocytes
GAGAACCAGTTGGCCA	13.2455	15.4901	C35_Oligodendrocytes
GAGAGGCGTCTATCGT	12.4451	5.82864	C35_Oligodendrocytes
GAGAGGCGTTGCGTAA	-2.75516	11.4289	C35_Astrocytes
GAGCAAATCAAAGGCA	12.2217	7.4113	C35_Oligodendrocytes
GAGCAAATCACTAGGT	12.7307	11.6066	C35_Oligodendrocytes
GAGCAAATCCAAGTTA	16.3083	15.3457	C35_Oligodendrocytes
GAGCAAATCCGCAACA	-1.13136	7.94685	C35_Astrocytes
GAGCAAGGTCGCATAA	0.304383	9.26819	C35_Astrocytes
GAGCATGCAAGCCAGA	12.0973	17.7235	C35_Oligodendrocytes
GAGCATGCAAGGATTA	5.60384	3.82819	C35_Tanycytes
GAGCATGCATTGTGGC	14.0862	14.8424	C35_Oligodendrocytes
GAGCCACTCCCTCAGT	11.2384	17.1299	C35_Oligodendrocytes
GAGCGAAGTTTGGCGG	13.8972	11.9695	C35_Oligodendrocytes
GAGCTAGCAGAAACGT	14.3149	11.0474	C35_Oligodendrocytes
GAGCTTAGTCGCATAA	-0.374994	11.6583	C35_Astrocytes
GAGCTTGTCACTAATG	12.3053	11.3244	C35_Oligodendrocytes
GAGCTTGTCATTGACA	15.1058	7.93602	C35_Oligodendrocytes
GAGCTTGTCCGCTAGA	-2.75378	13.604	C35_Astrocytes
GAGGACTAGCGGATTT	-1.84578	11.1409	C35_Astrocytes
GAGGACTAGCTAATCA	12.9912	8.17722	C35_Oligodendrocytes
GAGGAGGCACCGGCTA	15.1535	7.53506	C35_Oligodendrocytes
GAGGCAAGTACTGAAT	12.6655	10.1368	C35_Oligodendrocytes
GAGGCAAGTGGATTGC	-0.313876	12.0431	C35_Astrocytes
GAGGCCTTCCGGTTAG	11.2699	8.93462	C35_Oligodendrocytes
GAGGCCTTCGATATTG	13.7498	8.34044	C35_Oligodendrocytes
GAGGCTACACGTGCTG	-0.4127	13.4656	C35_Astrocytes
GAGGCTTGTGGGTACT	13.9718	7.63117	C35_Oligodendrocytes
GAGGGAGCACGTAAGG	13.5533	12.2576	C35_Oligodendrocytes
GAGGGAGCAGCACCAT	0.39938	10.954	C35_Astrocytes
GAGGTACAGGCGCATC	-1.1455	11.4749	C35_Astrocytes
GAGGTACAGGGTCCAC	-2.10073	13.0667	C35_Astrocytes
GAGGTGAGTAAGCTCA	-2.36193	10.604	C35_Astrocytes
GAGGTTAAGGGTGAAC	12.3078	8.62197	C35_Oligodendrocytes
GAGTAACCAAGTGTCC	-1.4911	10.8481	C35_Astrocytes
GAGTAATAGGTAGCTT	11.9312	14.1488	C35_Oligodendrocytes
GAGTAATAGTTTGAGC	13.9166	7.77301	C35_Oligodendrocytes
GAGTATCTCAGGCCTA	-2.55068	13.217	C35_Astrocytes
GAGTGAGGTACAATGT	-2.21789	8.07415	C35_Astrocytes
GAGTGAGGTTATAGCG	13.1249	9.18438	C35_Oligodendrocytes
GAGTGATCACGTAAGG	9.93347	8.0183	C35_Oligodendrocytes
GAGTGTTTCCGCCTCA	16.2158	15.3519	C35_Oligodendrocytes
GAGTTACTCGGGACCT	-0.10922	9.82996	C35_Astrocytes
GAGTTTGGTTTGGCTT	12.3181	11.8179	C35_Oligodendrocytes
GATAAAGGTAAGGTCC	12.8893	10.1681	C35_Oligodendrocytes
GATAATCGTGGGAACA	-0.407733	9.62216	C35_Astrocytes
GATAGACCAATTAGGA	12.4882	9.39358	C35_Oligodendrocytes
GATAGACCAGTCTAGC	-3.06039	13.5229	C35_Astrocytes
GATCAAGAGAATCGCT	-2.24778	11.3637	C35_Astrocytes
GATCAAGAGGTTAGCT	-3.46476	11.2885	C35_Astrocytes
GATCACTAGTAACGGA	12.7265	17.5173	C35_Oligodendrocytes
GATCACTAGTTTGGTA	10.3935	12.9895	C35_Oligodendrocytes
GATCAGTTCAAGACTC	-2.10559	13.6663	C35_Astrocytes
GATCAGTTCATGCAAC	9.75688	9.32348	C35_Oligodendrocytes
GATCAGTTCATGGCCA	11.1291	12.9891	C35_Oligodendrocytes
GATCAGTTCATGGCTG	9.95524	12.8853	C35_Oligodendrocytes
GATCCGTCACCCTCAC	2.28949	4.75483	C35_Endothelial
GATCGAGCAGCTAACC	-2.07798	11.9568	C35_Astrocytes
GATGCAGCAATCTCTC	12.4584	8.74192	C35_Oligodendrocytes
GATGCATTCAAAGGCA	11.4879	15.0087	C35_Oligodendrocytes
GATGCATTCGCATTAA	-1.25352	10.641	C35_Astrocytes
GATGCGACAAACATAG	14.7629	14.2692	C35_Oligodendrocytes
GATGCTTAGTAAGTCC	10.8959	14.15	C35_Oligodendrocytes
GATGGACAGAACCTGT	11.3595	14.0251	C35_Oligodendrocytes
GATGGCTGTTTAAAGC	-2.52791	12.0408	C35_Astrocytes
GATTAAGCAATAACGA	13.2631	16.3869	C35_Oligodendrocytes
GATTAAGCACCTACTT	-0.345499	11.8937	C35_Astrocytes
GATTACTCAAGCGAGC	-1.83624	13.7619	C35_Astrocytes
GATTACTCAGGAACAT	3.63121	6.57372	C35_Fibroblasts
GATTACTCATTTGCTC	4.83388	6.85283	C35_Fibroblasts
GATTAGCTCCGGGACT	-1.06156	14.3762	C35_Astrocytes
GATTATGTCTACCTCA	11.2397	11.5304	C35_Oligodendrocytes
GATTATGTCTTTGACT	13.4245	8.4707	C35_Oligodendrocytes
GATTCATCAGGCCAAA	3.65683	2.31482	C35_Mural
GATTCATCAGGTTATT	-2.26936	6.9453	C35_Astrocytes
GATTCCTGTCGACTAA	-1.6617	10.8821	C35_Astrocytes
GATTCGCCACTAAGTT	11.4884	12.0412	C35_Oligodendrocytes
GATTGATGTACCGGAT	12.4217	12.8263	C35_Oligodendrocytes
GATTGATGTCCTAATC	11.4381	15.2692	C35_Oligodendrocytes
GATTGGTTCAGCACGC	11.5958	-4.27451	C35_OPC
GATTGGTTCTAATCCT	10.6244	9.60556	C35_Oligodendrocytes
GATTGGTTCTCAATAG	12.7672	10.278	C35_Oligodendrocytes
GATTGTTCAAGTCGCT	10.7752	-3.54526	C35_OPC
GATTGTTCAGGGAGCT	-2.28843	7.37715	C35_Astrocytes
GCAAACAAGGTGAGAC	-2.84697	9.86338	C35_Astrocytes
GCAAACCGTCAAAGAA	-2.88328	9.14303	C35_Astrocytes
GCAAACTTCGGTCAGC	14.6163	9.77597	C35_Oligodendrocytes
GCAACAGCAAGCCACT	10.4684	9.58377	C35_Oligodendrocytes
GCAACAGCAAGCTACC	13.9012	9.93695	C35_Oligodendrocytes
GCAAGTGCAAAGCTAA	0.190177	14.629	C35_Astrocytes
GCAAGTGCAGAAATGC	13.1023	12.2846	C35_Oligodendrocytes
GCAAGTGCATCCCTCA	-1.13366	10.7451	C35_Astrocytes
GCAATATGTTGGCGTG	11.555	6.97611	C35_Oligodendrocytes
GCAATCTAGCAATAGG	13.8575	8.95545	C35_Oligodendrocytes
GCAATGTTCCTAATTC	13.0527	9.64034	C35_Oligodendrocytes
GCACGAACAGCAATAA	7.7255	6.54623	C35_Oligodendrocytes
GCACGAACAGGTATTT	10.795	16.9791	C35_Oligodendrocytes
GCACGCTAGCCGGTAC	12.4867	11.0977	C35_Oligodendrocytes
GCACTAAGTGATTTGG	0.451299	11.8715	C35_Astrocytes
GCACTAAGTTAACAGT	0.0919031	14.7523	C35_Astrocytes
GCACTAAGTTCTTTAG	11.4583	16.5206	C35_Oligodendrocytes
GCAGCCAGTGGGTGAA	-0.0140526	11.9011	C35_Astrocytes
GCAGGAAGTGCATTTC	-1.74157	12.2779	C35_Astrocytes
GCAGGATAGTGAGAGC	-1.55547	11.7443	C35_Astrocytes
GCAGGCTTCAGAAACG	-1.23408	6.82741	C35_Astrocytes
GCATATATCTCGCCCA	13.6465	9.88077	C35_Oligodendrocytes
GCATCCTTCTCGACCT	-1.21077	13.5381	C35_Astrocytes
GCCAATTAGTCCTGAG	-2.38811	14.0467	C35_Astrocytes
GCCACACAGGGACCTC	-1.18578	13.5264	C35_Astrocytes
GCCACACAGTGAAGTG	-1.03728	9.16988	C35_Astrocytes
GCCAGGTTCTTGCAGG	13.5894	10.7509	C35_Oligodendrocytes
GCCATGATCTAACCTT	11.6964	11.4682	C35_Oligodendrocytes
GCCATGATCTCAATGA	11.4105	13.2428	C35_Oligodendrocytes
GCCATTACAATGCCCG	12.8218	8.52977	C35_Oligodendrocytes
GCCCAAATCCACCTGT	-3.17219	11.9786	C35_Astrocytes
GCCCAAATCCCGTTTA	13.9054	10.9093	C35_Oligodendrocytes
GCCCATAAGTCTCACC	-2.05818	7.20547	C35_Astrocytes
GCCCTCATCGCTAGCA	4.89978	6.97355	C35_Fibroblasts
GCCTAATAGGAGGACT	-1.31229	11.195	C35_Astrocytes
GCCTATTGTAACTACG	10.8482	15.6293	C35_Oligodendrocytes
GCCTATTGTAAGCACC	10.3147	-4.4754	C35_OPC
GCCTCCATCCTGAATA	11.2233	15.5625	C35_Oligodendrocytes
GCCTCGACAGGCGATA	13.5749	10.3877	C35_Oligodendrocytes
GCCTGCTGTGTTAAAC	12.626	17.0039	C35_Oligodendrocytes
GCCTGTGCAAACCTTG	10.7709	16.6141	C35_Oligodendrocytes
GCCTGTGCAATATAGG	-2.1908	7.4624	C35_Astrocytes
GCCTTACTCAGGCCTA	0.257662	14.2756	C35_Astrocytes
GCCTTACTCCCTCACG	-2.34559	14.0932	C35_Astrocytes
GCCTTGCGTCCGCTGT	-0.0565805	14.3199	C35_Astrocytes
GCCTTGCGTCTAGCTT	11.9096	15.2537	C35_Oligodendrocytes
GCCTTGCGTGCTTTAC	10.7807	9.54337	C35_Oligodendrocytes
GCCTTGCGTGTTTGTC	0.574386	10.8534	C35_Astrocytes
GCCTTTATCGAGGAAC	15.4775	15.5521	C35_Oligodendrocytes
GCGAAGCCAAACATAG	10.5776	8.83889	C35_Oligodendrocytes
GCGAAGCCAAGTGTTT	12.173	12.7582	C35_Oligodendrocytes
GCGAGTGAGTAAAGGT	-2.47813	10.3767	C35_Astrocytes
GCGATATTCAGGTTTA	10.1874	10.0422	C35_Oligodendrocytes
GCGATTTAGACCATAC	-0.692574	10.9773	C35_Astrocytes
GCGATTTAGGGATTAG	15.1315	7.7531	C35_Oligodendrocytes
GCGCAAACAGGCCAAA	-0.0263176	11.8618	C35_Astrocytes
GCGCGATTCCCTGGAA	12.2014	13.3326	C35_Oligodendrocytes
GCGCGATTCGAAGTGA	13.1476	11.6588	C35_Oligodendrocytes
GCGCTAGGTATTTGCC	-0.633799	10.2745	C35_Astrocytes
GCGCTAGGTCCCGGAA	11.2533	-3.86292	C35_OPC
GCGCTAGGTTTGAGGC	2.59924	-2.00047	C35_Oligodendrocytes
GCGCTTAAGGGTCTAT	12.2954	16.4915	C35_Oligodendrocytes
GCGCTTAAGTGTTGTA	14.093	15.634	C35_Oligodendrocytes
GCGCTTAAGTTAGCTA	-0.650297	11.6785	C35_Astrocytes
GCGGAACCAATTGAGA	11.5492	6.07584	C35_Oligodendrocytes
GCGGAACCAGCTTAGC	13.5291	16.3678	C35_Oligodendrocytes
GCGGAACCAGTTAGCC	0.480255	11.8256	C35_Astrocytes
GCGGAACCATAAGCAA	11.3812	17.2095	C35_Oligodendrocytes
GCGGTTATCGCGCTAA	-0.977371	11.1549	C35_Astrocytes
GCGGTTATCGCTCACT	14.4441	8.27233	C35_Oligodendrocytes
GCGGTTGGTCATGAGC	12.3035	11.6016	C35_Oligodendrocytes
GCGGTTGGTCATGCCC	10.7662	12.4581	C35_Oligodendrocytes
GCGGTTGGTTGGATAT	11.5374	17.623	C35_Oligodendrocytes
GCGTAACGTATTCGTC	2.7743	-1.7487	C35_Oligodendrocytes
GCGTGCTAGCATGACT	13.0455	12.1976	C35_Oligodendrocytes
GCGTGCTAGCGAGCGA	12.7746	14.7543	C35_Oligodendrocytes
GCGTTTCTCCTCAGTC	3.64486	-1.52703	C35_Oligodendrocytes
GCGTTTCTCGAAGTGA	0.229911	9.9411	C35_Astrocytes
GCTAACAGTACCGTAA	11.7498	9.71724	C35_Oligodendrocytes
GCTAACAGTAGGTTTG	13.2241	6.81688	C35_Oligodendrocytes
GCTAACCCAAACGGGC	-2.84196	12.4261	C35_Astrocytes
GCTAACCCAGCAACCT	-1.51012	14.6407	C35_Astrocytes
GCTAACCCATTGCGGT	5.01408	6.74221	C35_Fibroblasts
GCTAAGAAGTAAACCC	11.9779	8.03538	C35_Oligodendrocytes
GCTAAGCGTCAGTAAT	13.2349	8.86343	C35_Oligodendrocytes
GCTAAGCGTGTTAAAC	12.0115	8.84439	C35_Oligodendrocytes
GCTAATATCGTTAGTA	-1.13065	11.0828	C35_Astrocytes
GCTAATATCTGTAAGC	12.1313	11.2038	C35_Oligodendrocytes
GCTAGCCAGATACTTG	12.6118	13.096	C35_Oligodendrocytes
GCTAGCGGTCAAAGGG	11.4238	9.08642	C35_Oligodendrocytes
GCTAGCGGTTAATGCG	9.82015	7.26163	C35_Oligodendrocytes
GCTAGCTCACCAAAGG	9.1526	-5.3208	C35_OPC
GCTAGCTCAGCTCAAC	12.3423	11.8347	C35_Oligodendrocytes
GCTAGTGTCAATGAGG	-0.680597	13.76	C35_Astrocytes
GCTAGTGTCGTACCGA	-2.4502	9.54424	C35_Astrocytes
GCTAGTGTCTTAGTCT	5.2732	3.88775	C35_Tanycytes
GCTATTGCACGAACAG	12.957	11.5484	C35_Oligodendrocytes
GCTATTGCATAGCTTG	12.2487	9.62874	C35_Oligodendrocytes
GCTCAACCAGGCTGTT	-1.51923	12.5989	C35_Astrocytes
GCTCATTGTCATGAGC	-0.896416	12.2282	C35_Astrocytes
GCTCTGGCAAGGTGGC	-1.91226	11.2311	C35_Astrocytes
GCTCTGGCATACTCCT	-2.21553	7.25403	C35_Astrocytes
GCTCTGTTCATGCCTC	11.5883	12.2364	C35_Oligodendrocytes
GCTGACATCATTACAG	2.31921	4.78722	C35_Endothelial
GCTGACCAGGAACCAA	3.45023	1.26326	C35_Mural
GCTGACCAGTCATGCG	11.1486	8.46742	C35_Oligodendrocytes
GCTGAGGAGCGGGCAA	13.1252	16.2142	C35_Oligodendrocytes
GCTGAGGAGGCCGGAA	12.4595	16.0937	C35_Oligodendrocytes
GCTGAGGAGTTTGAGC	10.9104	7.92903	C35_Oligodendrocytes
GCTGCAATCGTGCTAG	0.103137	1.73474	C35_Immune
GCTGCACAGAGCAAGC	13.877	16.1386	C35_Oligodendrocytes
GCTGCACAGATAACCC	-1.73235	9.78985	C35_Astrocytes
GCTGCACAGTAACTCA	-1.3923	6.80793	C35_Astrocytes
GCTGGATGTAACGTGC	9.15134	-4.35359	C35_OPC
GCTGGATGTTTATTCG	9.91261	-3.82393	C35_OPC
GCTGTAAGTGGTTCTT	-1.97107	12.961	C35_Astrocytes
GCTGTACCATAAAGCA	9.45813	12.8832	C35_Oligodendrocytes
GCTGTGATCACGAATC	12.0755	9.89399	C35_Oligodendrocytes
GCTGTGATCGCTAAGT	-1.3338	13.5657	C35_Astrocytes
GCTGTGCAGTAAAGGT	11.584	10.0074	C35_Oligodendrocytes
GCTTAACAGCCAAATC	12.8467	13.2827	C35_Oligodendrocytes
GCTTACCTCCCTTGCG	2.60222	-1.49753	C35_Oligodendrocytes
GCTTGTTGTTTACTTG	2.52912	4.60409	C35_Endothelial
GCTTTACGTGACATGC	14.0165	8.63908	C35_Oligodendrocytes
GCTTTACGTTAGAGCC	-2.25571	12.6599	C35_Astrocytes
GCTTTACGTTGTAACG	9.00597	12.653	C35_Oligodendrocytes
GCTTTATTCCTGCGAA	2.22226	-2.21724	C35_Oligodendrocytes
GCTTTGTGTATGTGGC	0.0665027	2.30676	C35_Immune
GGAACCACACCGTTCC	-1.28619	1.29017	C35_Immune
GGAACCTGTAACAGGG	9.60476	-4.91486	C35_OPC
GGAACCTGTAATGGAA	4.01262	6.99972	C35_Fibroblasts
GGAACCTGTACCGGAT	11.1217	9.81896	C35_Oligodendrocytes
GGAACTAAGGTGCGGA	-1.74674	7.97529	C35_Astrocytes
GGAAGCTAGCACTAGT	14.9233	8.29914	C35_Oligodendrocytes
GGAAGCTAGGCCAATT	-0.304306	2.28984	C35_Immune
GGAAGTATCATGGCCA	10.9957	15.9296	C35_Oligodendrocytes
GGAATCTTCGGCTAGC	11.6625	12.3428	C35_Oligodendrocytes
GGACCGAAGGTCCTAG	-2.33917	6.8776	C35_Astrocytes
GGACCGAAGTTAACCA	13.0744	10.4558	C35_Oligodendrocytes
GGACGGATCATGCATA	13.1129	7.8681	C35_Oligodendrocytes
GGAGCATAGTATTGCA	14.893	9.21607	C35_Oligodendrocytes
GGAGCGATCACAGGAA	11.1787	-4.4086	C35_OPC
GGAGCGATCAGGTCCA	13.6842	13.973	C35_Oligodendrocytes
GGAGTCTGTCTCACTG	12.7047	17.4305	C35_Oligodendrocytes
GGAGTGAGTTGGTTCT	12.0798	6.70319	C35_Oligodendrocytes
GGATGTAAGAAAGCAT	11.233	8.79044	C35_Oligodendrocytes
GGATGTAAGCTAATTG	11.4809	11.9474	C35_Oligodendrocytes
GGATGTAAGGCATTAC	12.8953	14.9628	C35_Oligodendrocytes
GGATTATGTGGGAACA	8.61906	12.7513	C35_Oligodendrocytes
GGATTCAGTGATCATG	13.4805	8.3101	C35_Oligodendrocytes
GGATTCAGTTGTTGTC	13.197	13.1913	C35_Oligodendrocytes
GGATTTATCACGTTAA	12.2158	7.13429	C35_Oligodendrocytes
GGATTTATCAGGTTTA	0.174996	12.9905	C35_Astrocytes
GGATTTATCTAAATCG	12.3129	13.3875	C35_Oligodendrocytes
GGCAAGCCAATATACC	12.2506	17.3132	C35_Oligodendrocytes
GGCAATCGTTCGGGAT	8.63679	11.9357	C35_Oligodendrocytes
GGCAATCGTTTAACGG	11.655	16.9666	C35_Oligodendrocytes
GGCATGGAGCTTATGA	12.2556	13.5197	C35_Oligodendrocytes
GGCATTAGTAATAGCT	-0.338248	11.9708	C35_Astrocytes
GGCATTGTCAGAAACG	13.7758	9.75333	C35_Oligodendrocytes
GGCCATCAGTTAGGCT	-2.31001	13.3157	C35_Astrocytes
GGCCGTTAGCATGAAG	-0.786425	9.00121	C35_Astrocytes
GGCCGTTAGGAGCATA	13.4104	17.0068	C35_Oligodendrocytes
GGCCGTTAGTTGTCTT	9.2852	-4.67951	C35_OPC
GGCCTTAAGAGAGGAG	14.3789	9.30154	C35_Oligodendrocytes
GGCCTTAAGTAAGTCC	12.2729	14.0879	C35_Oligodendrocytes
GGCCTTCGTGCAACTA	3.25689	4.09558	C35_Endothelial
GGCGATACATGAATAG	15.1636	7.65892	C35_Oligodendrocytes
GGCGTTATCCCTCATA	-3.13048	10.731	C35_Astrocytes
GGCTAGACAGTAGGAT	12.7157	11.7033	C35_Oligodendrocytes
GGCTAGACATTCAGCA	13.99	7.0781	C35_Oligodendrocytes
GGCTAGTGTATTGTCC	14.2743	6.59389	C35_Oligodendrocytes
GGCTATGTCTGTTCAT	14.6586	9.02856	C35_Oligodendrocytes
GGCTCACAGGAACGCG	5.2147	6.8477	C35_Fibroblasts
GGCTCACAGGCCAATT	12.8427	11.9118	C35_Oligodendrocytes
GGCTCACAGTTATCCT	-0.999406	7.08563	C35_Astrocytes
GGCTGAGAGCTGCACA	-1.68693	13.0225	C35_Astrocytes
GGCTTCAAGTATGTGC	13.2931	12.4622	C35_Oligodendrocytes
GGGCAATAGAGGAAGG	11.6554	8.90198	C35_Oligodendrocytes
GGGCAATAGGAACCAA	-2.25791	7.29347	C35_Astrocytes
GGGCAATAGTCACCAG	13.0692	8.81636	C35_Oligodendrocytes
GGGCGAATCTAATTGG	13.772	14.5934	C35_Oligodendrocytes
GGGCTAACAAGCGAGC	13.2223	7.40569	C35_Oligodendrocytes
GGGTCAACAATGCGCT	-0.886801	9.08131	C35_Astrocytes
GGGTCAACACGGTACT	11.2357	15.049	C35_Oligodendrocytes
GGGTCACTCCCTCAGT	13.1721	11.7719	C35_Oligodendrocytes
GGGTCACTCCCTCTAA	12.5717	13.7279	C35_Oligodendrocytes
GGGTCACTCGGCTATG	12.9643	10.5562	C35_Oligodendrocytes
GGGTTACGTCTCACTG	10.0992	8.43967	C35_Oligodendrocytes
GGGTTATTCCAACTGG	8.63905	-4.98277	C35_OPC
GGGTTATTCCCTCGCA	2.21109	-2.12541	C35_Oligodendrocytes
GGGTTTGTCTCCTCAA	5.90314	4.15806	C35_Tanycytes
GGGTTTGTCTTGGATA	-0.598719	12.4815	C35_Astrocytes
GGTACAAAGAGAGGAG	10.6837	-3.50227	C35_OPC
GGTACAAAGCAATAGG	16.3225	15.2977	C35_Oligodendrocytes
GGTACAAAGCTCGCTT	10.8795	8.48675	C35_Oligodendrocytes
GGTACTAGTAATAACC	13.9534	7.95878	C35_Oligodendrocytes
GGTACTAGTGCGCGTA	13.0016	16.5771	C35_Oligodendrocytes
GGTACTAGTTTCCTCC	13.2113	8.26924	C35_Oligodendrocytes
GGTACTTAGGCAGGTG	-0.928043	13.3489	C35_Astrocytes
GGTAGGAGTTGCACAA	12.8167	15.6235	C35_Oligodendrocytes
GGTATGTTCCGTAAAC	12.8225	17.0602	C35_Oligodendrocytes
GGTATTTCAGCCAGAA	-0.0561717	13.6827	C35_Astrocytes
GGTATTTCAGGCGAGT	-2.23482	7.2019	C35_Astrocytes
GGTCATTAGGGTCCAC	11.6297	11.7572	C35_Oligodendrocytes
GGTCCGTAGTGCTGTG	13.2006	7.46196	C35_Oligodendrocytes
GGTCCTGCAAGTGTTT	-2.16254	11.1025	C35_Astrocytes
GGTCTTTGTGTCACGG	11.1449	15.6169	C35_Oligodendrocytes
GGTGAGCCACATAACT	13.3791	12.3718	C35_Oligodendrocytes
GGTGAGGTCCCTTGCG	11.3852	18.077	C35_Oligodendrocytes
GGTGCTTCAGCAAGTG	-0.376028	9.94691	C35_Astrocytes
GGTGTCCAGCCTGATG	14.0787	8.15228	C35_Oligodendrocytes
GGTGTGACACAAACTT	14.159	10.5933	C35_Oligodendrocytes
GGTTACCCAAGGTACG	13.8161	7.83024	C35_Oligodendrocytes
GGTTAGCGTGAGAAAC	11.6008	8.92746	C35_Oligodendrocytes
GGTTAGCGTGAGCACT	-2.15738	10.7697	C35_Astrocytes
GGTTATATCATGACCG	-1.24048	14.6009	C35_Astrocytes
GGTTCCCGTGATCATG	3.59985	2.34725	C35_Mural
GGTTGCATCGTACCGA	13.0239	9.81059	C35_Oligodendrocytes
GGTTGCGGTCCTAGTT	11.1001	6.40331	C35_Oligodendrocytes
GGTTGCGGTTAGCATG	14.0355	7.96024	C35_Oligodendrocytes
GGTTGGTGTAGGTGTC	12.3149	17.3029	C35_Oligodendrocytes
GGTTGGTGTGTTGTGA	-0.397513	9.55368	C35_Astrocytes
GGTTGGTGTTAGCCAA	12.5422	12.9908	C35_Oligodendrocytes
GGTTTAATCAGCTAAC	11.2481	-4.3898	C35_OPC
GGTTTAATCCACCTTA	12.3168	17.0994	C35_Oligodendrocytes
GGTTTCCTCCTCATCA	-0.943843	14.698	C35_Astrocytes
GGTTTCCTCCTCCCTC	11.1563	8.47547	C35_Oligodendrocytes
GGTTTGTAGGGTTAGA	11.3519	-4.68493	C35_OPC
GTAAAGCCAGCCTAAC	11.0701	9.44443	C35_Oligodendrocytes
GTAAGCGCATGCTCCC	-2.18736	11.1527	C35_Astrocytes
GTAAGCTTCCCAGTAG	0.262977	10.636	C35_Astrocytes
GTAATAGCAAACGCGA	13.4585	8.97965	C35_Oligodendrocytes
GTACAATGTCCGGTTC	10.5032	-4.34248	C35_OPC
GTACAATGTCCTTTAA	9.78158	12.114	C35_Oligodendrocytes
GTACGTAGTACCCACC	0.451788	11.9913	C35_Astrocytes
GTACGTAGTCCTTAGT	0.96024	11.5454	C35_Astrocytes
GTACTAATCCAGGTCA	12.2008	9.06468	C35_Oligodendrocytes
GTACTAATCGGCTAGC	0.181206	9.21913	C35_Astrocytes
GTACTAGGTGATGAAA	14.2676	8.05315	C35_Oligodendrocytes
GTACTAGGTTACCTGT	11.4067	16.6126	C35_Oligodendrocytes
GTAGCCATCGTTTCGC	-0.766328	11.2926	C35_Astrocytes
GTAGCGCTCCATTACT	-2.31398	7.17065	C35_Astrocytes
GTAGGATCAACTGGGA	11.9783	12.5028	C35_Oligodendrocytes
GTAGGATCATCATGTG	13.747	10.737	C35_Oligodendrocytes
GTAGGATCATCCCGCT	11.1407	17.4832	C35_Oligodendrocytes
GTAGGCGAGATGCCTG	3.74651	6.96943	C35_Fibroblasts
GTAGGTGCAAACGCGA	13.098	11.7828	C35_Oligodendrocytes
GTAGGTGCATCAATCG	-2.3266	9.03949	C35_Astrocytes
GTAGTTTCATTGCGTA	14.0405	15.7494	C35_Oligodendrocytes
GTATGTGGTTTCCGGC	12.6157	12.4657	C35_Oligodendrocytes
GTATGTTCACCCACAG	-3.13573	11.6662	C35_Astrocytes
GTATGTTCAGCCGCTA	10.2871	-4.82353	C35_OPC
GTATTCAAGGCGAAAC	16.2232	15.3546	C35_Oligodendrocytes
GTATTGATCCTAACGG	-0.236027	9.66135	C35_Astrocytes
GTATTGATCCTACCTA	11.2298	-3.98646	C35_OPC
GTATTGCAGACAGGTA	10.2378	-4.11754	C35_OPC
GTATTGTCATAAGTCT	12.8399	17.5336	C35_Oligodendrocytes
GTCAATATCGAAGCGG	8.89068	11.7283	C35_Oligodendrocytes
GTCAGGCTCTTGTTCG	12.208	16.2875	C35_Oligodendrocytes
GTCATCACAAGCGATG	10.2024	-3.59009	C35_OPC
GTCATCACATACCCGG	-1.88054	14.3938	C35_Astrocytes
GTCATCCTCTTGTTCG	-2.46583	14.0667	C35_Astrocytes
GTCATGAGTTTGAGGC	12.3279	14.6464	C35_Oligodendrocytes
GTCATGCCAAAGCGGC	13.1313	6.81864	C35_Oligodendrocytes
GTCCAAGTCCCGCATT	12.456	15.428	C35_Oligodendrocytes
GTCCAAGTCTATGACA	10.5953	8.3363	C35_Oligodendrocytes
GTCCAGGGTGATCAGC	15.4571	15.5506	C35_Oligodendrocytes
GTCCTCAGTACCGTAA	-0.211784	12.7831	C35_Astrocytes
GTCCTCAGTCCCGAAG	13.0022	15.5372	C35_Oligodendrocytes
GTCCTCCCATTGCGTA	3.82489	1.24648	C35_Mural
GTCGAGGAGGTCCGTA	2.37674	9.88468	C35_Immune
GTCGCAATCCCGTTGT	2.21746	-1.97082	C35_Oligodendrocytes
GTCGCAATCTCCATAT	0.110676	11.718	C35_Astrocytes
GTCTAACAGCCTGAGC	12.0061	16.9898	C35_Oligodendrocytes
GTCTAACAGTGGCGGA	-0.261147	10.6257	C35_Astrocytes
GTCTAATCACTAAATC	-0.363502	14.0211	C35_Astrocytes
GTCTAATCATAGCAGG	11.5074	9.65221	C35_Oligodendrocytes
GTCTAATCATTGTGCA	11.2041	8.28182	C35_Oligodendrocytes
GTCTATCGTTACCTGT	4.02793	7.08276	C35_Fibroblasts
GTCTATGCACGTTACA	12.9408	7.32068	C35_Oligodendrocytes
GTCTATGCATCACAGC	3.67276	1.21783	C35_Mural
GTCTCACTCATGCTCC	11.1316	18.0304	C35_Oligodendrocytes
GTCTCACTCGCATCCT	-1.13688	11.7279	C35_Astrocytes
GTCTTGCTCAGGCTAT	14.454	10.2574	C35_Oligodendrocytes
GTCTTGCTCAGGGCCT	-2.54091	12.2482	C35_Astrocytes
GTCTTGCTCTGGCATG	13.5806	9.34021	C35_Oligodendrocytes
GTCTTTAGTCCTAGTT	14.3264	9.39861	C35_Oligodendrocytes
GTCTTTGTCATGGTGT	-2.09085	13.623	C35_Astrocytes
GTCTTTGTCTAAATCG	-1.8528	12.4507	C35_Astrocytes
GTCTTTGTCTCACATT	11.2055	15.0459	C35_Oligodendrocytes
GTGAACAAGCATGAAG	-3.14676	9.92205	C35_Astrocytes
GTGAACAAGTAGAGGC	12.3432	15.5795	C35_Oligodendrocytes
GTGAATCTCCAAGTGT	12.7082	14.0434	C35_Oligodendrocytes
GTGAATCTCGACAAAG	-2.24533	11.9335	C35_Astrocytes
GTGAATCTCGGTCAAT	11.4852	14.2646	C35_Oligodendrocytes
GTGAGGAGTCATCAAG	14.4209	10.5497	C35_Oligodendrocytes
GTGAGGAGTGTTTGCT	12.4213	5.72095	C35_Oligodendrocytes
GTGCACGGTAAGTCGC	10.5853	6.03172	C35_Oligodendrocytes
GTGCACGGTCAAAGAA	-2.28954	6.97899	C35_Astrocytes
GTGCATTAGTGAACAG	-1.34829	10.3629	C35_Astrocytes
GTGCTCAAGCACGATT	-0.471158	9.42657	C35_Astrocytes
GTGCTCAAGGCGAATA	3.85421	1.3079	C35_Mural
GTGCTCAAGTTGCGTG	-0.276974	13.133	C35_Astrocytes
GTGCTCCGTCATTACC	9.80287	-4.19391	C35_OPC
GTGCTCCGTTATTGCC	12.0578	8.08877	C35_Oligodendrocytes
GTGCTGATCCAGGGAG	13.0092	11.9672	C35_Oligodendrocytes
GTGCTGGGTCCGTAGG	3.70026	1.69429	C35_Mural
GTGCTGGGTGCTAGCG	12.6923	6.49714	C35_Oligodendrocytes
GTGCTGGGTGGGAACA	12.5475	15.623	C35_Oligodendrocytes
GTGCTGGGTGTTGTGA	13.1845	10.0975	C35_Oligodendrocytes
GTGCTTACATTAGCCA	11.0476	17.2782	C35_Oligodendrocytes
GTGCTTCTCTTGTTCG	3.28122	4.03461	C35_Endothelial
GTGGACACAATTAACC	9.77186	11.9698	C35_Oligodendrocytes
GTGGATGCAAGCGATG	14.4551	15.1838	C35_Oligodendrocytes
GTGGATGCAATATAGG	11.9283	11.4202	C35_Oligodendrocytes
GTGGATGCAGGCTTGT	10.7016	11.9164	C35_Oligodendrocytes
GTGTAACTCTCGCCTG	12.3545	10.791	C35_Oligodendrocytes
GTGTAACTCTGTTCAT	12.6665	14.447	C35_Oligodendrocytes
GTGTGAGCACAGGGAC	9.31946	-4.88632	C35_OPC
GTGTGAGCAGCAACCT	5.41719	3.90748	C35_Tanycytes
GTGTGAGCAGGTTCAC	13.2521	13.9859	C35_Oligodendrocytes
GTGTGCGGTAGGATTT	1.74506	-1.64176	C35_Oligodendrocytes
GTGTGTTAGCCTGAGC	13.2219	6.62658	C35_Oligodendrocytes
GTGTTACAGGACGTAA	9.27707	11.6402	C35_Oligodendrocytes
GTTAAACGTAATGGAA	11.0326	15.1316	C35_Oligodendrocytes
GTTAAACGTACTTAGG	-2.19915	14.2664	C35_Astrocytes
GTTAAACGTCATGAGC	12.3938	15.9745	C35_Oligodendrocytes
GTTAAACGTGGGAACA	10.9741	7.94751	C35_Oligodendrocytes
GTTAACCAGCTTCTCA	-2.62252	11.256	C35_Astrocytes
GTTAACGGTCCTAACT	10.4038	15.467	C35_Oligodendrocytes
GTTAACGGTTTCCTCC	-1.9554	7.1943	C35_Astrocytes
GTTAAGCTCGCCTGTT	12.0933	9.55774	C35_Oligodendrocytes
GTTACAGGTAAGTCGC	11.2388	6.29591	C35_Oligodendrocytes
GTTACAGGTCCTTTAA	11.6552	10.2326	C35_Oligodendrocytes
GTTACAGGTCGCAATA	13.4527	16.2399	C35_Oligodendrocytes
GTTACCTGTTGTGACA	15.0037	7.66409	C35_Oligodendrocytes
GTTACCTGTTTGGGTA	11.2848	9.24691	C35_Oligodendrocytes
GTTACGCCAATTTAGC	12.0847	10.6972	C35_Oligodendrocytes
GTTAGGCGTACGCGCA	5.9794	3.65666	C35_Tanycytes
GTTCATTTCGTACCGA	12.1222	15.414	C35_Oligodendrocytes
GTTCCCAGTACAATGT	9.57195	14.0799	C35_Oligodendrocytes
GTTCCCAGTAGGATCC	13.1061	9.04405	C35_Oligodendrocytes
GTTCCCAGTGGTTATG	12.3502	15.5649	C35_Oligodendrocytes
GTTCCCAGTGGTTCTT	11.0505	-3.7475	C35_OPC
GTTCCCAGTTAAGTGT	11.7592	14.8298	C35_Oligodendrocytes
GTTCCTGGTGAGGTAG	9.88589	-3.61196	C35_OPC
GTTCCTGGTGCTCCGT	11.1761	15.3841	C35_Oligodendrocytes
GTTCCTTCATGTCAAT	11.6769	9.48042	C35_Oligodendrocytes
GTTCTTAGTACCGGAT	3.6882	6.9373	C35_Fibroblasts
GTTCTTAGTGCGCAAT	12.466	13.4497	C35_Oligodendrocytes
GTTCTTAGTTCGCTCA	12.1252	6.81515	C35_Oligodendrocytes
GTTCTTAGTTGCACAA	-1.01654	14.8721	C35_Astrocytes
GTTCTTGTCGCGACAC	12.4488	12.1742	C35_Oligodendrocytes
GTTGCATAGTCCTTTG	11.7197	11.0514	C35_Oligodendrocytes
GTTGCCCGTAAGGTCC	11.6584	10.3439	C35_Oligodendrocytes
GTTGCCCGTTGAGGTC	-0.696663	12.6903	C35_Astrocytes
GTTGCGGGTAGGTTTG	11.5294	8.76703	C35_Oligodendrocytes
GTTGCGGGTATTGCAG	13.7001	12.2882	C35_Oligodendrocytes
GTTGGAGCAGCTTAAT	12.2425	6.69935	C35_Oligodendrocytes
GTTGGCCAGGGATGCG	13.5408	13.3749	C35_Oligodendrocytes
GTTGTGAGTGATCATG	11.1254	7.57127	C35_Oligodendrocytes
GTTGTTGCAGGTTAAA	16.2335	15.3633	C35_Oligodendrocytes
GTTTAACCAATCGCAC	12.3057	13.8854	C35_Oligodendrocytes
GTTTACCGTTCGCTTG	12.445	14.191	C35_Oligodendrocytes
GTTTAGCAGTTCCCGT	-1.15392	14.2128	C35_Astrocytes
GTTTATCTCAACCAAC	0.0112895	14.4957	C35_Astrocytes
GTTTATCTCCTTGCAC	11.2888	18.0751	C35_Oligodendrocytes
GTTTATCTCGCTTCTA	10.5848	10.6805	C35_Oligodendrocytes
GTTTATCTCTTAGGGT	-0.257413	1.56065	C35_Immune
GTTTCCTCACAGCCAT	14.9112	9.60438	C35_Oligodendrocytes
GTTTCTAGTTAGGCTA	12.667	11.2665	C35_Oligodendrocytes
GTTTCTAGTTAGGTTG	11.6817	11.4027	C35_Oligodendrocytes
GTTTGTAAGGGTGGAT	12.1915	11.6844	C35_Oligodendrocytes
TAAACAGCACAATGTT	11.9229	16.8516	C35_Oligodendrocytes
TAAACAGCATGCTTAG	11.1559	13.008	C35_Oligodendrocytes
TAAACAGCATGTTGGC	-3.058	9.98742	C35_Astrocytes
TAAAGCCTCCTTGCGT	2.19094	-1.62313	C35_Oligodendrocytes
TAACAAGCAATTAGGA	10.2687	-3.85491	C35_OPC
TAACCAGGTTCACCCA	-0.980133	14.1823	C35_Astrocytes
TAACCAGGTTCGCTTG	2.01138	3.10812	C35_Immune
TAACCTAAGACCATAC	11.7583	10.7155	C35_Oligodendrocytes
TAACCTAAGGAGGGTT	12.5734	6.36539	C35_Oligodendrocytes
TAAGCCAGTGAATCGC	-1.59434	7.76429	C35_Astrocytes
TAAGCTGGTTGAAGCC	14.014	7.76266	C35_Oligodendrocytes
TAAGCTGGTTTCAGGA	15.0141	8.88178	C35_Oligodendrocytes
TAAGGACCACAATACT	-0.426461	15.6234	C35_Astrocytes
TAAGGACCATATAACC	14.0615	14.5417	C35_Oligodendrocytes
TAAGTAGCAAGGTGGC	-2.6474	12.1762	C35_Astrocytes
TAAGTAGCAATTAACC	0.525152	13.4387	C35_Astrocytes
TAAGTAGCATTAGCCA	0.517532	12.216	C35_Astrocytes
TAATCACCAATATACC	10.902	11.6895	C35_Oligodendrocytes
TAATCACCAGGCCAAA	-2.86938	12.4482	C35_Astrocytes
TAATGCATCACAAGCT	10.7278	-3.78354	C35_OPC
TAATGGACACCAAAGG	13.1768	9.78251	C35_Oligodendrocytes
TACAACATCAAATCGC	-2.22025	12.2585	C35_Astrocytes
TACAAGCTCCACCTTA	13.0999	10.9927	C35_Oligodendrocytes
TACAGCTAGCATGACT	0.130099	14.5254	C35_Astrocytes
TACCAAATCACTTCAT	12.3661	10.1831	C35_Oligodendrocytes
TACCAAATCTCAATTC	-1.13528	10.9622	C35_Astrocytes
TACCCGGCACAGCCAT	12.1264	8.94065	C35_Oligodendrocytes
TACCGAAGTATTCGCT	11.5887	17.2029	C35_Oligodendrocytes
TACCGAAGTGGATGTC	12.1875	16.3797	C35_Oligodendrocytes
TACCGCAAGCATGGTT	-2.57497	13.1608	C35_Astrocytes
TACCGTTGTCCTTAGT	10.5363	16.8371	C35_Oligodendrocytes
TACCGTTGTGATTTGG	10.0714	-4.51256	C35_OPC
TACCTCATCATCACTT	-0.205758	15.2162	C35_Astrocytes
TACCTTAGTGGAGCAA	4.76364	4.2312	C35_Tanycytes
TACCTTAGTTCAAGCA	-2.44672	12.3605	C35_Astrocytes
TACCTTTAGGACCTCA	-1.84159	7.59279	C35_Astrocytes
TACCTTTAGGTCCGTA	3.58727	1.89085	C35_Mural
TACGCTTGTCTAACCT	9.9311	9.96188	C35_Oligodendrocytes
TACGCTTGTTCGCTTG	-1.16415	12.2925	C35_Astrocytes
TACGCTTGTTCGGGAT	11.9941	15.3614	C35_Oligodendrocytes
TACGCTTGTTGGATAT	11.8049	15.5243	C35_Oligodendrocytes
TACGGATTCAGTTCCC	12.2795	17.5401	C35_Oligodendrocytes
TACGGATTCGGCTAGC	12.1908	7.47209	C35_Oligodendrocytes
TACGGTTAGCATGGTT	11.9209	13.1429	C35_Oligodendrocytes
TACGGTTAGTTATTCC	-1.41848	13.5276	C35_Astrocytes
TACGTAATCAATCATG	12.8572	11.2958	C35_Oligodendrocytes
TACGTAATCAATTACG	11.3533	17.1024	C35_Oligodendrocytes
TACTAAGTCGCTATGG	-1.12775	12.106	C35_Astrocytes
TACTCAAAGTAGAGGC	-0.612109	11.6528	C35_Astrocytes
TACTGACAGTAATCCA	3.98821	7.06914	C35_Fibroblasts
TACTGACAGTTTAACG	12.2391	12.8196	C35_Oligodendrocytes
TACTGAGGTTGGTTAG	14.6899	7.452	C35_Oligodendrocytes
TACTGCACATAAGCAA	-2.11113	13.1691	C35_Astrocytes
TACTTCGTCCCTCACG	13.8137	16.1435	C35_Oligodendrocytes
TAGACCAGTCACAGCG	3.58137	1.59266	C35_Mural
TAGCAGGCACTTCATC	-1.35952	8.23619	C35_Astrocytes
TAGCAGGCAGTTGCGT	-2.22895	9.24602	C35_Astrocytes
TAGCAGGCATGACTAT	-1.49405	13.8988	C35_Astrocytes
TAGCATATCCCTCACG	-0.332495	12.3385	C35_Astrocytes
TAGCATATCCTTGTTG	-1.23358	1.49841	C35_Immune
TAGCCTCTCGGTTTCC	10.2364	16.6017	C35_Oligodendrocytes
TAGCCTTGTAAGCTCA	13.7556	8.2953	C35_Oligodendrocytes
TAGCGCGGTCCACAAA	-0.51769	13.8971	C35_Astrocytes
TAGCGCGGTGAATCGC	12.8653	13.0373	C35_Oligodendrocytes
TAGCTAATCCTCCATA	-1.03123	14.1337	C35_Astrocytes
TAGCTAGGTTAACACG	0.772642	13.4328	C35_Astrocytes
TAGCTTAAGCAAGACA	11.0437	12.3012	C35_Oligodendrocytes
TAGCTTAAGGGTCTAT	-3.2269	13.0072	C35_Astrocytes
TAGCTTAAGGTAGCTT	-1.12588	12.4104	C35_Astrocytes
TAGCTTGCAAATATCC	-0.403037	9.80446	C35_Astrocytes
TAGCTTGCAGGGAGCT	11.8439	11.4771	C35_Oligodendrocytes
TAGGAACCATAAGGAC	11.6118	12.899	C35_Oligodendrocytes
TAGGAGGGTTTGCGAA	13.2548	10.7232	C35_Oligodendrocytes
TAGGAGTCAACCGCCA	-1.89082	11.6111	C35_Astrocytes
TAGGAGTCAACTGGGA	15.0125	7.10813	C35_Oligodendrocytes
TAGGAGTCATGGCCCA	13.9535	7.86866	C35_Oligodendrocytes
TAGGCTAGTTACCTGT	10.8167	8.13022	C35_Oligodendrocytes
TAGGCTGTCCTCAGCT	13.513	9.10956	C35_Oligodendrocytes
TAGGGTTTCCTCAGTC	-2.09914	8.63055	C35_Astrocytes
TAGGGTTTCTTAGCCC	-0.913256	11.5228	C35_Astrocytes
TAGGTGCGTAGCTGGT	14.512	8.16424	C35_Oligodendrocytes
TAGGTGCGTAGGTGTC	13.6695	15.7181	C35_Oligodendrocytes
TAGGTGCGTGTCACGG	14.6845	8.33135	C35_Oligodendrocytes
TAGGTTATCATTTGCT	10.2678	8.45864	C35_Oligodendrocytes
TAGGTTGGTTAGGTTG	14.6692	10.2769	C35_Oligodendrocytes
TAGGTTGGTTTGTTGC	15.2609	15.6499	C35_Oligodendrocytes
TAGTACGGTTGACTTC	15.5445	15.5699	C35_Oligodendrocytes
TAGTAGGAGTTAGTTG	14.4743	7.02177	C35_Oligodendrocytes
TAGTAGGAGTTCCTGC	6.04878	3.77889	C35_Tanycytes
TAGTCAATCGCAAACT	13.5711	9.03089	C35_Oligodendrocytes
TAGTCAATCGGTTCCT	12.9487	16.5061	C35_Oligodendrocytes
TAGTGGCGTGTTAAAC	11.6956	5.03615	C35_Oligodendrocytes
TAGTTGTCAAGCCACT	-0.844902	12.3399	C35_Astrocytes
TAGTTGTCACAATACT	10.2974	9.47881	C35_Oligodendrocytes
TAGTTGTCACCTATAG	-1.48622	14.3826	C35_Astrocytes
TATAACCCAAGGGTTG	13.7288	11.4843	C35_Oligodendrocytes
TATAGCCAGGCATTGT	13.9219	8.67612	C35_Oligodendrocytes
TATAGCTCACCTGCCT	-0.141774	11.4996	C35_Astrocytes
TATATCCTCAGGTCCA	11.2244	-3.76638	C35_OPC
TATCACGCACTTGTTC	-2.21002	7.27929	C35_Astrocytes
TATCCAGCACTCAACA	-3.03733	13.3166	C35_Astrocytes
TATCCAGCAGGAATCG	4.83931	7.10525	C35_Fibroblasts
TATCCAGCAGGTTTGC	7.49382	6.45225	C35_Oligodendrocytes
TATCGAGGTGTCCAAA	12.638	15.8613	C35_Oligodendrocytes
TATCGCACAGCAACAG	11.0942	17.3327	C35_Oligodendrocytes
TATGAAGCAGGCAAGC	0.270916	2.44349	C35_Immune
TATGAAGCATAAGTCT	-2.23227	7.52697	C35_Astrocytes
TATGACATCTTAGTGA	10.4931	7.0891	C35_Oligodendrocytes
TATGACTCACCTACGG	7.6082	0.287146	C35_Oligodendrocytes
TATGACTCAGCTCAAC	11.5231	16.3136	C35_Oligodendrocytes
TATGCATCAATCATGT	11.4676	10.3411	C35_Oligodendrocytes
TATGCATCACCGGTAT	-1.58649	14.5583	C35_Astrocytes
TATGCATCAGTAGGAT	15.3244	9.21252	C35_Oligodendrocytes
TATGCATCATCTAGCA	13.0442	11.3569	C35_Oligodendrocytes
TATGGATGTAATAGCT	0.0543077	11.3333	C35_Astrocytes
TATGGATGTTGTCATC	-1.13035	2.03469	C35_Immune
TATTAGCCATATAACC	11.5965	8.54182	C35_Oligodendrocytes
TATTAGGTCATCCTGC	12.6317	16.3354	C35_Oligodendrocytes
TATTAGGTCTGTGCCT	11.2425	14.6464	C35_Oligodendrocytes
TATTAGGTCTTCAATC	9.9547	10.3398	C35_Oligodendrocytes
TATTCGTTCCCTCAGT	11.5981	16.3058	C35_Oligodendrocytes
TATTTGGAGCCTGAGC	12.6237	16.3867	C35_Oligodendrocytes
TATTTGGAGCTCCCTG	-1.06223	6.8252	C35_Astrocytes
TCAACAATCCTCATCA	15.5876	15.4799	C35_Oligodendrocytes
TCAAGAACACCGGCTA	-3.2794	11.199	C35_Astrocytes
TCAAGAACATTAGGTT	-0.500397	2.29741	C35_Immune
TCAAGCTAGCTATTAG	-1.91124	9.71757	C35_Astrocytes
TCAAGCTAGGACACTT	0.577789	10.2842	C35_Astrocytes
TCAAGGAAGGGCCATC	11.8127	15.4002	C35_Oligodendrocytes
TCAAGTATCGAAGTAG	11.6102	5.4449	C35_Oligodendrocytes
TCAAGTATCTGTGCCT	3.52057	2.00841	C35_Mural
TCAATCGCACAAAGAC	10.9926	16.0828	C35_Oligodendrocytes
TCAATCGCACCCACCT	9.59469	6.51037	C35_Oligodendrocytes
TCAATCGCATAAACCT	11.8949	17.3324	C35_Oligodendrocytes
TCACATAAGTCATTTC	10.9272	16.2771	C35_Oligodendrocytes
TCACCGGCACAATTAC	0.599673	13.6913	C35_Astrocytes
TCACGGATCGCAACAT	-2.4009	7.52617	C35_Astrocytes
TCAGCAAGTACCCACC	13.0538	16.3556	C35_Oligodendrocytes
TCAGCCTTCGAGGAAC	-0.77614	1.45185	C35_Immune
TCAGCCTTCGCTATGG	10.5094	-4.01474	C35_OPC
TCAGCGATCATGGCTG	-1.94474	12.2374	C35_Astrocytes
TCAGGAGCACCTGTAA	11.5248	7.36472	C35_Oligodendrocytes
TCAGGTTAGCGCTCAA	10.7025	-3.90604	C35_OPC
TCAGGTTAGGAGCAAC	9.62141	-4.97038	C35_OPC
TCAGGTTAGGTCCTAG	-1.14302	1.41604	C35_Immune
TCAGTAATCATCAGTA	10.893	16.4984	C35_Oligodendrocytes
TCAGTGAGTGATTTGG	13.4694	13.1161	C35_Oligodendrocytes
TCAGTGAGTTTGTTGC	11.4583	17.9797	C35_Oligodendrocytes
TCATAACCAACCTGGT	11.5336	13.5185	C35_Oligodendrocytes
TCATGCCTCGAAGTAG	-1.27593	12.1627	C35_Astrocytes
TCATTACTCCCGAACA	11.7874	8.94331	C35_Oligodendrocytes
TCATTGCGTATTCGTC	-0.0370584	1.41676	C35_Immune
TCATTGCGTCCAAATG	0.184866	10.9846	C35_Astrocytes
TCATTGCGTGATCATG	11.1721	12.9804	C35_Oligodendrocytes
TCATTGCGTGTTTCAC	4.27974	6.21084	C35_Fibroblasts
TCATTTGGTTAGCGTA	13.3706	11.8514	C35_Oligodendrocytes
TCCACAACAGCTTACA	11.9117	8.78096	C35_Oligodendrocytes
TCCAGGATCCATAAGC	-2.36597	10.9287	C35_Astrocytes
TCCAGGATCCGCCAAA	11.8361	9.91603	C35_Oligodendrocytes
TCCAGGTCATTGTGAT	2.41197	-2.36119	C35_Oligodendrocytes
TCCATAAAGGCGGGTA	12.7383	9.21983	C35_Oligodendrocytes
TCCATAAAGGTTTGAC	12.3198	16.1142	C35_Oligodendrocytes
TCCATCATCATGGTTA	-2.35679	7.09542	C35_Astrocytes
TCCATTGTCTTGTCTG	9.24629	12.4058	C35_Oligodendrocytes
TCCCGGACAGCTTACA	-1.48886	13.6815	C35_Astrocytes
TCCCGTTAGCACGTTG	11.2383	15.439	C35_Oligodendrocytes
TCCCGTTAGTTCCTCA	11.2185	12.6252	C35_Oligodendrocytes
TCCCTGGTCATAACGC	-0.364115	12.4265	C35_Astrocytes
TCCCTGGTCCTAACGG	13.3627	10.1524	C35_Oligodendrocytes
TCCCTGGTCGTTTCTG	11.1418	12.8052	C35_Oligodendrocytes
TCCGGAATCAGAAACG	12.9107	16.8174	C35_Oligodendrocytes
TCCGGAATCATAACCA	-2.20617	13.9317	C35_Astrocytes
TCCGGAATCGATCAGT	4.12925	6.41416	C35_Fibroblasts
TCCGGTAAGCTTGCTC	0.122676	14.1263	C35_Astrocytes
TCCGGTTTCTTGCAAA	11.327	15.9131	C35_Oligodendrocytes
TCCTAGTGTCCCGAAG	12.404	17.7538	C35_Oligodendrocytes
TCCTAGTGTTCCTGAT	12.8766	11.7885	C35_Oligodendrocytes
TCCTCAATCAAGCTAC	-2.18481	7.01819	C35_Astrocytes
TCCTCAATCAGGATGA	10.6281	7.88739	C35_Oligodendrocytes
TCCTCAATCCAAACAC	-0.682999	13.1856	C35_Astrocytes
TCCTCAATCGGCCATA	-1.37891	1.8681	C35_Immune
TCCTCACAGGTCCACA	-1.09048	6.75665	C35_Astrocytes
TCCTCACAGTCACTAA	10.8031	-3.64343	C35_OPC
TCCTCTAAGCCTGACA	11.7831	13.685	C35_Oligodendrocytes
TCCTCTAAGGGACCTC	-2.57223	11.6477	C35_Astrocytes
TCCTCTAAGGTAAGGC	-2.16369	13.6997	C35_Astrocytes
TCCTCTAAGTCATTAG	12.868	8.05739	C35_Oligodendrocytes
TCCTGGTTCCTCCATA	5.87516	3.60285	C35_Tanycytes
TCCTGTTCAAATTCGT	-2.82005	11.0603	C35_Astrocytes
TCCTTAGTCATAAGCC	12.0022	11.9348	C35_Oligodendrocytes
TCCTTAGTCCCGAACA	12.1456	17.5498	C35_Oligodendrocytes
TCCTTAGTCTGGCATG	2.84618	4.32938	C35_Endothelial
TCCTTCAAGCACGATT	2.51563	4.5713	C35_Endothelial
TCCTTGCAGAATGACG	12.8656	6.24381	C35_Oligodendrocytes
TCCTTGCAGACTTACA	10.8562	11.3919	C35_Oligodendrocytes
TCCTTGCAGCAAGGAC	11.0133	14.1229	C35_Oligodendrocytes
TCCTTGCAGGTGTCCA	0.386762	12.1883	C35_Astrocytes
TCCTTGCAGTCAATTG	10.4359	16.6948	C35_Oligodendrocytes
TCGCATTGTCGTTACT	11.3378	11.1639	C35_Oligodendrocytes
TCGCATTGTCGTTATC	12.6684	11.1325	C35_Oligodendrocytes
TCGCGAGGTAAAGCGG	13.1981	8.2267	C35_Oligodendrocytes
TCGCGCACAAGATTCT	4.96713	6.68664	C35_Fibroblasts
TCGCGCACATTGTGCA	12.0114	12.9288	C35_Oligodendrocytes
TCGGTAAGTATTCGCT	11.8248	16.4918	C35_Oligodendrocytes
TCGTGCTTCACCAATA	-2.09357	7.9428	C35_Astrocytes
TCGTGCTTCCTGGTCT	13.4534	12.6938	C35_Oligodendrocytes
TCGTGCTTCTTAAGTG	14.857	9.01189	C35_Oligodendrocytes
TCGTTAAAGGCTAGAA	-1.00506	2.13838	C35_Immune
TCGTTACGTATTCGCT	-0.156133	11.7395	C35_Astrocytes
TCGTTAGCAGTTAAAG	12.133	17.5477	C35_Oligodendrocytes
TCGTTTCCAGTTAGCC	11.9146	16.4247	C35_Oligodendrocytes
TCGTTTCCATCCTGAA	8.88125	-4.89244	C35_OPC
TCTAACCGTATTACCC	-2.49793	14.3501	C35_Astrocytes
TCTAACCGTCCTTCTC	13.4818	9.96334	C35_Oligodendrocytes
TCTAACTTCCGGTTAG	-1.14886	13.4004	C35_Astrocytes
TCTAACTTCGGTCAGC	11.4982	9.74336	C35_Oligodendrocytes
TCTACCTCAAATACCT	-1.70299	12.2751	C35_Astrocytes
TCTACCTCAAGACTCC	-1.78319	12.7157	C35_Astrocytes
TCTACCTCACATGCTA	-1.13187	6.80228	C35_Astrocytes
TCTACCTCACTTGTTC	-0.578828	10.9574	C35_Astrocytes
TCTACTAGTGAGCAAG	-3.14042	11.3917	C35_Astrocytes
TCTAGCACACAGCCAT	3.14761	4.21646	C35_Endothelial
TCTAGCCTCTGTGCAG	12.3057	17.7337	C35_Oligodendrocytes
TCTCAATTCAGTATTG	0.150196	12.047	C35_Astrocytes
TCTCCTCGTGATTACG	7.60289	-0.193021	C35_Oligodendrocytes
TCTCGCCCAGTTATGT	11.4318	11.7193	C35_Oligodendrocytes
TCTGGCTTCCCTCATA	-0.695717	12.385	C35_Astrocytes
TCTGTGACAGCATGGA	13.6515	7.49601	C35_Oligodendrocytes
TCTTAGCGTTCGCGCT	9.33446	11.5565	C35_Oligodendrocytes
TCTTCAAGTTTATCGC	13.6253	9.2326	C35_Oligodendrocytes
TCTTGTCCAAAGGTAC	-1.82758	7.48587	C35_Astrocytes
TCTTTGTAGGTGTCCA	-1.88132	12.8934	C35_Astrocytes
TCTTTGTAGGTTTGAC	-2.16708	14.083	C35_Astrocytes
TGAAACTGTGTTTGAG	11.6845	7.20441	C35_Oligodendrocytes
TGAACAACAAAGGCCA	11.6781	13.3467	C35_Oligodendrocytes
TGAACAGAGGCGCTAC	12.7535	13.9618	C35_Oligodendrocytes
TGAAGCAAGCGATAAG	-2.17776	11.4695	C35_Astrocytes
TGAAGCAAGGAGCAAC	-0.384515	12.8485	C35_Astrocytes
TGAAGGATCCAAGTGT	-2.13391	7.43704	C35_Astrocytes
TGACCTTGTTCTTTAG	12.2467	11.3798	C35_Oligodendrocytes
TGACCTTGTTTGACCT	-0.775983	12.1751	C35_Astrocytes
TGACTCCTCCCTCAGT	-2.3662	6.93065	C35_Astrocytes
TGACTTAAGCGCATTG	-0.610483	13.6499	C35_Astrocytes
TGACTTAAGGGACTAA	11.3814	11.5082	C35_Oligodendrocytes
TGACTTAAGGGTGGAT	-2.7885	10.303	C35_Astrocytes
TGAGAACCAAAGCTCC	-2.76253	11.8422	C35_Astrocytes
TGAGAACCACTAAGCC	3.50993	1.3117	C35_Mural
TGAGCAAAGGTAACGA	0.0432733	9.08778	C35_Astrocytes
TGAGGAGGTCAAAGAA	10.5456	8.35314	C35_Oligodendrocytes
TGAGGGAGTGAGCACT	-2.1806	7.54605	C35_Astrocytes
TGAGGTGCACCAGCAT	-2.96948	12.5479	C35_Astrocytes
TGAGTGAAGCGCATTG	5.04512	6.28426	C35_Fibroblasts
TGAGTGAAGTCATGCG	-0.513149	12.6998	C35_Astrocytes
TGAGTGAAGTGAGAGC	-1.30075	9.84054	C35_Astrocytes
TGATCAATCAATCTCT	11.9744	15.4064	C35_Oligodendrocytes
TGATCGAGTAGCAGCT	13.6351	9.98645	C35_Oligodendrocytes
TGATCGAGTCATGAGC	14.2606	15.0799	C35_Oligodendrocytes
TGATGACTCGAGGTGG	-1.34318	11.8065	C35_Astrocytes
TGATGATGTGGGTGAA	-2.06484	13.0183	C35_Astrocytes
TGATGATGTTAGTACG	12.3163	15.4688	C35_Oligodendrocytes
TGATTCAAGCTCAATA	13.0454	13.2106	C35_Oligodendrocytes
TGATTGCAGGAGCACG	15.0475	5.9495	C35_Oligodendrocytes
TGCAAGCGTTGCGCGA	-1.01387	6.88677	C35_Astrocytes
TGCAATATCACTTCAT	11.8315	12.9458	C35_Oligodendrocytes
TGCACACCAGCACCAT	-0.575981	14.2823	C35_Astrocytes
TGCACCTTCTAATCCT	9.81601	6.8571	C35_Oligodendrocytes
TGCACCTTCTGCAAAC	-0.872043	14.3533	C35_Astrocytes
TGCATCCTCAAATCGC	-2.89407	12.0091	C35_Astrocytes
TGCATTAAGGATAAAC	11.8837	14.0477	C35_Oligodendrocytes
TGCATTAAGTCATCCC	10.8602	16.2823	C35_Oligodendrocytes
TGCCATTGTTGTGATG	12.577	10.2468	C35_Oligodendrocytes
TGCCTGTTCACAGCGC	-2.82032	12.9351	C35_Astrocytes
TGCGCAGGTCGTTACT	0.0697986	12.254	C35_Astrocytes
TGCGCGAGTTGTGATG	0.45963	10.2934	C35_Astrocytes
TGCGGTTCAAGGTAAC	6.84356	0.314047	C35_Oligodendrocytes
TGCTAACAGAGGATAT	-1.74743	7.77419	C35_Astrocytes
TGCTAGCCAATTGAAG	13.7156	9.32537	C35_Oligodendrocytes
TGCTAGCCAGTAAGTA	15.146	8.32538	C35_Oligodendrocytes
TGCTAGCCATCCTAGA	13.4621	15.9149	C35_Oligodendrocytes
TGCTCAACAGAAACGT	-2.27337	7.31622	C35_Astrocytes
TGCTCAACATCTTGAG	11.5318	15.5103	C35_Oligodendrocytes
TGCTCACTCACCATTT	0.06204	10.9996	C35_Astrocytes
TGCTCACTCATGTCAA	10.7241	12.3488	C35_Oligodendrocytes
TGCTCCGTCAAGACTC	11.8055	17.4161	C35_Oligodendrocytes
TGCTCCGTCCGCAAGC	-0.953009	13.9999	C35_Astrocytes
TGCTCTCAGTTCCCAC	4.03654	6.76767	C35_Fibroblasts
TGCTTCATCACAGACT	0.427333	14.0358	C35_Astrocytes
TGCTTCATCCTAAATG	-3.11416	12.4596	C35_Astrocytes
TGCTTCCAGCAGGTGG	-3.11428	11.498	C35_Astrocytes
TGGAACAAGCACCACA	0.248668	11.1438	C35_Astrocytes
TGGACAAAGTAACCAC	-2.30972	7.4774	C35_Astrocytes
TGGACAAAGTTAGAGG	11.6176	15.0585	C35_Oligodendrocytes
TGGACCGGTACAAAGA	10.8963	8.01043	C35_Oligodendrocytes
TGGACCGGTCAGGAAG	13.9209	7.73664	C35_Oligodendrocytes
TGGACGGAGGAAGCTA	-3.08138	10.5621	C35_Astrocytes
TGGACTAGTATTGAGT	-1.93755	10.1736	C35_Astrocytes
TGGACTAGTTGTAAAC	3.49226	-2.23208	C35_Oligodendrocytes
TGGATTCAGAGCAAGC	11.0194	6.03691	C35_Oligodendrocytes
TGGATTCAGGCTAGAA	13.6234	10.7116	C35_Oligodendrocytes
TGGATTCAGTGAGGGT	8.90126	-4.48753	C35_OPC
TGGATTGGTCACCAAA	11.9127	14.4624	C35_Oligodendrocytes
TGGATTGGTTAGGACC	11.4738	9.02631	C35_Oligodendrocytes
TGGCCAATCGCAGGCT	12.4229	13.4885	C35_Oligodendrocytes
TGGCCTGCAACAACAA	-2.40949	6.92009	C35_Astrocytes
TGGCTATAGATTGAGG	-0.530608	11.1201	C35_Astrocytes
TGGGCATGTGGACCTG	9.58888	-4.87318	C35_OPC
TGGGCCTAGTAGGCGG	13.5501	7.94991	C35_Oligodendrocytes
TGGTCAGTCCCGTTTA	11.1103	16.7484	C35_Oligodendrocytes
TGGTCAGTCGGTTAGT	12.1214	9.01499	C35_Oligodendrocytes
TGGTCATAGCAATAGG	-0.917851	8.66495	C35_Astrocytes
TGGTCATAGCCAAATC	13.9081	9.2596	C35_Oligodendrocytes
TGGTCCTTCATTACGA	-1.52577	13.6945	C35_Astrocytes
TGGTGATTCACAGGAA	11.1548	15.5382	C35_Oligodendrocytes
TGGTTAATCGACAAAG	-1.8	7.6186	C35_Astrocytes
TGGTTCCTCCGCAAGC	12.0994	7.70107	C35_Oligodendrocytes
TGGTTCTGTACGCGCA	0.322764	13.5559	C35_Astrocytes
TGGTTCTGTCTCACTG	-2.1945	7.02982	C35_Astrocytes
TGGTTCTGTTCAAGCA	11.1077	8.79629	C35_Oligodendrocytes
TGTAACTCACCCACCT	-0.700203	13.6167	C35_Astrocytes
TGTAACTCACGTAAGG	10.9693	-4.49516	C35_OPC
TGTAACTCACGTGCTG	-1.99728	7.44406	C35_Astrocytes
TGTAACTCATTGTGGC	7.54753	6.54198	C35_Oligodendrocytes
TGTAAGCTCCTGTTCA	13.1039	13.4511	C35_Oligodendrocytes
TGTAAGTGTTACCTGT	13.8592	15.041	C35_Oligodendrocytes
TGTAATGTCGATATTG	12.0301	12.3904	C35_Oligodendrocytes
TGTATCCGTTGCATCT	12.005	13.0863	C35_Oligodendrocytes
TGTCAGTAGTATCGCG	-0.563514	14.4626	C35_Astrocytes
TGTCATAAGCCGCAAC	11.9485	6.94019	C35_Oligodendrocytes
TGTCATAAGTCATTTC	10.7411	15.325	C35_Oligodendrocytes
TGTCCTGGTTTGAGCA	13.7208	7.46063	C35_Oligodendrocytes
TGTCCTTCAGGCTTGT	14.1517	9.36182	C35_Oligodendrocytes
TGTCCTTCATTATGAC	11.9192	14.832	C35_Oligodendrocytes
TGTCCTTCATTATGCG	-1.89512	12.6793	C35_Astrocytes
TGTGAAACATCGCTCC	-2.25838	9.82446	C35_Astrocytes
TGTGCACCAATGCCTA	-1.16009	13.5532	C35_Astrocytes
TGTGCACCAATTAGCT	11.1192	14.2037	C35_Oligodendrocytes
TGTGGAGCAATAATCC	12.7799	8.95575	C35_Oligodendrocytes
TGTGGAGCAGGCTAAG	-2.51565	11.685	C35_Astrocytes
TGTGGAGCAGGCTAGA	3.62463	2.58003	C35_Mural
TGTGGAGCATTGCGAC	13.5162	7.01807	C35_Oligodendrocytes
TGTGGCGGTCATTGAG	10.5943	10.9478	C35_Oligodendrocytes
TGTGGCTCAATGCCTA	11.0645	15.8879	C35_Oligodendrocytes
TGTGTGAGTTCATTTG	-0.936458	12.8526	C35_Astrocytes
TGTGTGAGTTGCAATG	12.9746	9.04891	C35_Oligodendrocytes
TGTTAGCAGACTTACA	14.4946	7.59997	C35_Oligodendrocytes
TGTTAGCAGCAAGGGT	-1.30951	8.16116	C35_Astrocytes
TGTTAGCAGGAGGTTA	12.661	8.02819	C35_Oligodendrocytes
TGTTAGCAGGCTATGT	13.4635	16.4769	C35_Oligodendrocytes
TGTTCCTCACCAGGTT	7.57071	6.53688	C35_Oligodendrocytes
TGTTCCTCACTAAGTT	10.7282	10.6465	C35_Oligodendrocytes
TGTTGTGCACTTACAG	15.3399	15.505	C35_Oligodendrocytes
TGTTGTGCAGAACCGA	0.0346275	11.7592	C35_Astrocytes
TGTTGTTTCAAGGACA	-3.21428	9.98414	C35_Astrocytes
TGTTGTTTCCACCTGT	12.9297	7.9136	C35_Oligodendrocytes
TTAAAGGCACCAGCAT	-2.25442	6.97429	C35_Astrocytes
TTAACTGAGTTTGCGG	13.2751	11.1982	C35_Oligodendrocytes
TTAAGTGTCAGGTCCA	-1.70119	7.75033	C35_Astrocytes
TTAATCGAGGACCGCT	13.212	8.39686	C35_Oligodendrocytes
TTACACCGTTTGCTGT	9.77809	-5.07294	C35_OPC
TTACCGTGTCCTAATC	-0.896757	1.45641	C35_Immune
TTACCGTGTTCGCTCA	10.7053	12.2481	C35_Oligodendrocytes
TTACCTGTCTTAGCGG	-0.183932	1.39458	C35_Immune
TTACGTTTCTAGCGTG	14.4953	9.60754	C35_Oligodendrocytes
TTAGCAATCATTCATC	11.4906	-4.54026	C35_OPC
TTAGCAATCCAAATCA	-0.0163555	12.1419	C35_Astrocytes
TTAGCAGGTCTAACAG	-0.156294	12.352	C35_Astrocytes
TTAGCCTGTCCTAATC	4.25202	3.89427	C35_Tanycytes
TTAGCCTGTTAATGAC	-2.16551	7.55426	C35_Astrocytes
TTAGCGGTCCCTGGAA	-2.51022	10.7256	C35_Astrocytes
TTAGCGGTCGATTATG	4.17028	6.59852	C35_Fibroblasts
TTAGCTGCAGTTATCG	-1.91222	14.4269	C35_Astrocytes
TTAGCTGCAGTTGCGT	12.8798	15.1418	C35_Oligodendrocytes
TTAGCTGCATTAGGTT	-2.04722	7.21675	C35_Astrocytes
TTAGGAACAAACCTAT	12.2165	15.9262	C35_Oligodendrocytes
TTAGGCCCAGGCGAGT	13.216	8.16117	C35_Oligodendrocytes
TTAGGCGTCCCGTTAC	13.0982	7.81829	C35_Oligodendrocytes
TTAGGCTAGCAAGACA	9.32107	12.3127	C35_Oligodendrocytes
TTAGGCTAGCCTGTGA	12.4581	7.7497	C35_Oligodendrocytes
TTAGGCTAGGAACACA	12.2973	11.9961	C35_Oligodendrocytes
TTAGGCTAGTCATGCG	-2.09821	7.76151	C35_Astrocytes
TTAGTCAAGCAAGATG	-3.22406	10.1043	C35_Astrocytes
TTAGTCAAGTAAAGGT	-1.03208	1.46025	C35_Immune
TTATAGCCAGGCAAGC	12.8087	8.93495	C35_Oligodendrocytes
TTATCCGTCATCACTT	0.0630913	12.6828	C35_Astrocytes
TTATCCGTCATTGACA	12.8941	9.68168	C35_Oligodendrocytes
TTCACTGTCAGCCAAT	9.78701	-3.97441	C35_OPC
TTCACTGTCATCAGTA	11.0751	15.2743	C35_Oligodendrocytes
TTCAGCACAGGCTAAG	-2.0595	9.16597	C35_Astrocytes
TTCAGGTAGCAAGGTA	-1.97033	7.44862	C35_Astrocytes
TTCAGGTAGGTATTGC	0.69666	14.0568	C35_Astrocytes
TTCAGGTAGTTGTCAA	12.6578	10.462	C35_Oligodendrocytes
TTCATCCCAACTAGAA	0.0395036	12.389	C35_Astrocytes
TTCATCCCAATTATGC	-1.09156	12.368	C35_Astrocytes
TTCATCCCACAATTAC	13.3416	10.9245	C35_Oligodendrocytes
TTCATCCCACATGCTA	13.1558	10.0849	C35_Oligodendrocytes
TTCATTCAGCACTAGT	10.719	10.0836	C35_Oligodendrocytes
TTCCCACAGGACGTAA	-0.434248	12.368	C35_Astrocytes
TTCCCACAGTGAACAG	-2.28632	6.92952	C35_Astrocytes
TTCCCACAGTTTCCTG	10.5376	8.38271	C35_Oligodendrocytes
TTCCTTCTCCGCAAGC	11.397	15.9694	C35_Oligodendrocytes
TTCCTTCTCCGGGACT	0.487546	14.4012	C35_Astrocytes
TTCCTTGAGCCTTAAA	12.6629	10.595	C35_Oligodendrocytes
TTCCTTGAGGTATTGC	5.38545	4.22082	C35_Tanycytes
TTCGTGCTCAGGGCCT	13.1081	10.0768	C35_Oligodendrocytes
TTCGTTAGTGTGCAAC	11.8061	16.5773	C35_Oligodendrocytes
TTCGTTAGTGTGTGGT	-2.09773	12.6697	C35_Astrocytes
TTCTTAGGTTACATCC	-0.964238	13.5543	C35_Astrocytes
TTGACGTAGCAGCTAT	-1.57344	11.1627	C35_Astrocytes
TTGACGTAGGCAATAG	12.4958	13.326	C35_Oligodendrocytes
TTGACTAAGTTCCTGC	11.794	17.7655	C35_Oligodendrocytes
TTGAGCTAGGTTACGT	14.5095	7.96771	C35_Oligodendrocytes
TTGAGGCGTGATCATG	-1.18293	11.1937	C35_Astrocytes
TTGCAAGGTGCAACTA	10.9794	10.18	C35_Oligodendrocytes
TTGCAATCACGCAACT	1.00787	11.8614	C35_Astrocytes
TTGCAATCATTAGGTT	13.8946	15.1017	C35_Oligodendrocytes
TTGCACACAAGGTCGA	-1.74331	9.51662	C35_Astrocytes
TTGCAGCCAGCTAATT	10.3755	-4.42696	C35_OPC
TTGCATTTCCGCATGA	11.6759	-4.34257	C35_OPC
TTGCCCGTCCTAATTC	-1.01166	13.7265	C35_Astrocytes
TTGCCCGTCGCACACA	10.4462	7.82861	C35_Oligodendrocytes
TTGCGTCTCACCAATA	-2.35812	7.23539	C35_Astrocytes
TTGCTTAGTGATGGCT	-2.27494	7.12856	C35_Astrocytes
TTGGATATCTATGACA	11.3725	10.2222	C35_Oligodendrocytes
TTGGATCAGTAACCAC	0.599831	10.797	C35_Astrocytes
TTGGATTCACAAACTT	15.9752	15.2725	C35_Oligodendrocytes
TTGGCTGAGGCTTAAC	-0.899942	14.5469	C35_Astrocytes
TTGGGTTAGTAAACCC	11.4291	18.1779	C35_Oligodendrocytes
TTGGTGAGTACCGAAC	-1.27657	2.7224	C35_Immune
TTGGTGAGTGATTACG	12.3852	13.1625	C35_Oligodendrocytes
TTGTAAGTCCGCATGA	0.625536	12.7932	C35_Astrocytes
TTGTCAAAGGCTTAAC	-0.735843	8.77873	C35_Astrocytes
TTGTCAAAGTAACAGG	11.0013	9.77765	C35_Oligodendrocytes
TTGTCCGGTATTGAGT	-1.69098	12.9879	C35_Astrocytes
TTGTGAGGTAAATTGC	13.1442	16.3965	C35_Oligodendrocytes
TTGTGCCTCACCGGTA	-0.63961	1.48612	C35_Immune
TTGTGCCTCCGGGACT	10.1118	9.22516	C35_Oligodendrocytes
TTGTGCGAGTACCGCA	12.8285	12.4004	C35_Oligodendrocytes
TTGTTGCGTGGTTATG	-2.29482	7.00661	C35_Astrocytes
TTGTTGCGTTTATGGG	12.3537	16.7962	C35_Oligodendrocytes
TTGTTGTTCGCAAACT	10.274	-4.09059	C35_OPC
TTGTTGTTCTAACCAA	-2.03589	11.5337	C35_Astrocytes
TTGTTTGGTTCGGGAT	0.856717	9.79608	C35_Astrocytes
TTGTTTGGTTTGCAGA	13.4149	8.16394	C35_Oligodendrocytes
TTTAAGCCAAAGCGCA	0.683065	12.0864	C35_Astrocytes
TTTAAGCCACTATGGC	14.8073	8.82045	C35_Oligodendrocytes
TTTAAGCCAGTTATGT	12.8271	6.32602	C35_Oligodendrocytes
TTTAAGCCATAAGTTC	12.0144	15.6147	C35_Oligodendrocytes
TTTAAGGTCAATGAGG	2.2887	3.1626	C35_Immune
TTTAAGGTCTGTGCCT	3.52516	-2.23369	C35_Oligodendrocytes
TTTACGCGTTTCCTCC	12.3272	10.565	C35_Oligodendrocytes
TTTAGCAAGATGCCTG	0.158898	13.6067	C35_Astrocytes
TTTAGCAAGTCACCTC	11.3284	-4.04518	C35_OPC
TTTAGCAAGTGATTCA	5.26582	-0.905754	C35_Oligodendrocytes
TTTAGCTTCAAGACTC	0.130845	14.817	C35_Astrocytes
TTTAGCTTCCATCAGG	0.137938	12.0067	C35_Astrocytes
TTTAGCTTCCTGAGTG	-3.18139	13.0103	C35_Astrocytes
TTTAGGATCCTCCCTC	15.0361	9.47489	C35_Oligodendrocytes
TTTATGGAGTGCACGC	14.7486	9.10279	C35_Oligodendrocytes
TTTATGGAGTTCCTCA	-2.14115	7.20901	C35_Astrocytes
TTTCACCCAAATGCCC	-3.2607	12.4014	C35_Astrocytes
TTTCCGGGTGAGCACT	-0.432233	11.0436	C35_Astrocytes
TTTCGTCCAAACGCGA	10.8119	-3.7652	C35_OPC
TTTCGTCCACTGACTA	-1.3086	6.78757	C35_Astrocytes
TTTCTTGCATTCAGCA	-1.8605	7.55779	C35_Astrocytes
TTTGACCGTGTCCTGC	3.64964	1.74109	C35_Mural
TTTGACCGTTCATCTA	10.6138	16.7925	C35_Oligodendrocytes
TTTGACTTCGGCCAGT	14.3836	14.246	C35_Oligodendrocytes
TTTGCGACAGGCATGA	14.6537	14.5168	C35_Oligodendrocytes
TTTGGCTGTATTTGGG	10.1959	13.5138	C35_Oligodendrocytes
TTTGGTAAGACACCGC	11.4962	18.0647	C35_Oligodendrocytes
TTTGGTAAGAGAGCCG	11.5346	15.6445	C35_Oligodendrocytes
TTTGGTAAGTAACAGG	14.0238	7.31389	C35_Oligodendrocytes
TTTGGTAAGTCAATTG	10.9707	11.5881	C35_Oligodendrocytes
TTTGGTGCAGCGCTTG	13.0361	9.2081	C35_Oligodendrocytes
TTTGTCCCAAGACTCC	-1.46485	14.1249	C35_Astrocytes
TTTGTCCCAGAGGCTA	11.1134	17.6973	C35_Oligodendrocytes
TTTGTCTAGATAAAGC	11.5445	12.2968	C35_Oligodendrocytes
TTTGTGAAGTTATTCC	11.4429	15.2338	C35_Oligodendrocytes
TTTGTGGCATATAACC	-2.21245	7.20435	C35_Astrocytes
TTTGTGGCATTCCTCG	14.3668	10.0414	C35_Oligodendrocytes
TTTGTTGGTTTACTTG	-1.74063	8.91305	C35_Astrocytes
AAACAGCCACGAACAG	12.8295	8.58497	C35_Oligodendrocytes
AAACATGCAATATAGG	12.4114	8.16142	C35_Oligodendrocytes
AAACCAACAACTAGAA	14.1133	13.9441	C35_Oligodendrocytes
AAACCAACAACTAGCC	11.861	6.16893	C35_Oligodendrocytes
AAACCAACAGGTTTGC	3.1281	4.20693	C35_Endothelial
AAACCGCGTGCAACTA	13.7565	14.0592	C35_Oligodendrocytes
AAACCGGCAATACTGT	0.906695	11.8249	C35_Astrocytes
AAACCGGCAATTGAGA	9.35356	-4.69312	C35_OPC
AAACGGATCACTAATG	12.9815	8.73745	C35_Oligodendrocytes
AAACGGATCAGCAAAG	13.7365	6.86753	C35_Oligodendrocytes
AAACGGATCATGAAGG	12.219	14.2225	C35_Oligodendrocytes
AAACGTACATAGCTTG	12.4172	13.383	C35_Oligodendrocytes
AAAGCAAGTACCGTTT	14.5942	7.74187	C35_Oligodendrocytes
AAAGCAAGTGCCTCAC	12.7399	5.75228	C35_Oligodendrocytes
AAAGCACCATCCGTAA	14.1941	7.69829	C35_Oligodendrocytes
AAAGCACCATTGCGAC	12.7051	12.8113	C35_Oligodendrocytes
AAAGCCCGTCCTAATC	13.285	15.1912	C35_Oligodendrocytes
AAAGCGGGTTAGTTGG	-1.20315	9.11471	C35_Astrocytes
AAAGCTTGTCACACCC	13.9857	10.7375	C35_Oligodendrocytes
AAAGGACGTATTGGTG	13.8274	9.68187	C35_Oligodendrocytes
AAAGGACGTGAAGCCT	10.836	5.98119	C35_Oligodendrocytes
AAAGGAGCAGTTTGGC	14.1706	8.34421	C35_Oligodendrocytes
AAAGGCTCACCGGTAT	-3.63664	10.83	C35_Astrocytes
AAAGGTTAGACACTTA	13.1268	9.20155	C35_Oligodendrocytes
AAAGGTTAGCATTTCT	-2.04719	12.8063	C35_Astrocytes
AAATCCGGTCAGGAAG	-0.815929	11.2773	C35_Astrocytes
AAATCCGGTTTGGCGG	14.5912	7.52968	C35_Oligodendrocytes
AAATGCCTCCAAGTGT	14.2932	15.6176	C35_Oligodendrocytes
AAATGCCTCGTTACTT	12.2825	10.5042	C35_Oligodendrocytes
AAATGGCCAAACCTAT	12.5354	10.2111	C35_Oligodendrocytes
AAATGGCCAAATATCC	11.1471	7.52324	C35_Oligodendrocytes
AAATGGCCAGAATGAC	-1.25663	10.6553	C35_Astrocytes
AACAAAGGTGGATTAT	12.9027	11.1681	C35_Oligodendrocytes
AACAAGCCAAGTGAAC	14.2685	14.9221	C35_Oligodendrocytes
AACAAGCCAATCATGT	-3.20966	12.3045	C35_Astrocytes
AACAAGCCATAGTCAT	-0.675481	2.66481	C35_Immune
AACAGATAGATTCCTT	12.0914	17.7448	C35_Oligodendrocytes
AACAGATAGCTGTCAG	12.8549	15.7797	C35_Oligodendrocytes
AACAGCAAGCTAATTG	10.7186	13.5982	C35_Oligodendrocytes
AACAGCAAGGTGTCCA	10.0423	6.34328	C35_Oligodendrocytes
AACAGGATCTTTAGGA	8.29894	-4.85894	C35_OPC
AACATCATCACAGCGC	12.2817	13.6478	C35_Oligodendrocytes
AACATCATCAGTGAAG	10.9609	6.11822	C35_Oligodendrocytes
AACATTGTCTTGATGA	12.8522	9.63394	C35_Oligodendrocytes
AACCCGCAGACAAAGT	13.4271	11.4149	C35_Oligodendrocytes
AACCCGCAGCTTAGCG	11.3911	15.1886	C35_Oligodendrocytes
AACCCGCAGGAATAAC	13.1047	16.0702	C35_Oligodendrocytes
AACCCGCAGTCACGAT	13.3226	13.7333	C35_Oligodendrocytes
AACCCGCAGTTGTCAA	-0.801429	10.895	C35_Astrocytes
AACCGCTCAGATTCAT	11.2254	11.6593	C35_Oligodendrocytes
AACCGGCTCTCACTCA	12.37	16.5294	C35_Oligodendrocytes
AACCTAATCCCTGGAA	13.6402	10.9359	C35_Oligodendrocytes
AACCTAATCCGCACAA	12.2661	8.92487	C35_Oligodendrocytes
AACCTCACATAAGGAC	-0.829603	12.4208	C35_Astrocytes
AACCTCCTCCACCTTA	12.1404	13.5832	C35_Oligodendrocytes
AACCTCCTCGCTAGCA	14.1458	8.44628	C35_Oligodendrocytes
AACCTCCTCTCGCCTG	11.5055	10.6654	C35_Oligodendrocytes
AACCTTAAGGTGTTAC	11.4129	7.19583	C35_Oligodendrocytes
AACCTTGCAATAGCAA	9.96563	-4.41723	C35_OPC
AACCTTGCAGCACCAT	-1.77892	13.6667	C35_Astrocytes
AACGACAAGGACAATG	13.0637	16.416	C35_Oligodendrocytes
AACGCCCAGGCTAATC	12.3578	13.2392	C35_Oligodendrocytes
AACGCTAGTAAAGCGG	11.8315	9.88886	C35_Oligodendrocytes
AACGCTAGTTCGCTTG	12.7675	9.5859	C35_Oligodendrocytes
AACGCTAGTTGGATAT	13.9673	10.5752	C35_Oligodendrocytes
AACGGTAAGCTCATAA	-2.09478	9.40259	C35_Astrocytes
AACGGTAAGCTTCCCG	12.5423	11.9113	C35_Oligodendrocytes
AACTACTCAGTTTCTC	3.14645	4.13761	C35_Endothelial
AACTAGCTCACTTCAT	-1.50843	2.41545	C35_Immune
AACTAGCTCATCCTGC	11.1486	17.0842	C35_Oligodendrocytes
AACTAGCTCGGTCAAT	13.2647	14.077	C35_Oligodendrocytes
AACTAGCTCTATTGTC	12.7379	15.6078	C35_Oligodendrocytes
AACTAGTGTCAATAGT	-0.364408	2.87792	C35_Immune
AACTAGTGTCCAAATG	12.9919	17.557	C35_Oligodendrocytes
AACTCACAGTAAGTCC	14.432	9.07732	C35_Oligodendrocytes
AACTGTTCAACTGGGA	-1.69147	12.2728	C35_Astrocytes
AAGAACAGTAAAGCGG	13.0792	13.5549	C35_Oligodendrocytes
AAGAACAGTTACTTGC	13.9732	10.3291	C35_Oligodendrocytes
AAGAATCAGCTATGAC	-1.97924	10.7977	C35_Astrocytes
AAGACATAGACTCGCA	13.9054	7.22421	C35_Oligodendrocytes
AAGACATAGCATGGTT	0.421799	1.99493	C35_Immune
AAGACATAGGACAACA	10.5749	9.16864	C35_Oligodendrocytes
AAGACCAAGCTTACTT	10.0151	-4.14782	C35_OPC
AAGACCAAGTATTGGC	-2.10308	9.63888	C35_Astrocytes
AAGCCACGTGTGTGGT	13.007	6.92906	C35_Oligodendrocytes
AAGCCACGTTAGAGCC	12.5382	5.16213	C35_Oligodendrocytes
AAGCCTCCACAGGAAT	12.6095	10.7218	C35_Oligodendrocytes
AAGCCTCCACCGGTAT	-2.10158	11.6827	C35_Astrocytes
AAGCCTGTCGAAGTGA	12.7754	6.88382	C35_Oligodendrocytes
AAGCCTTAGGGCTTAT	-0.0709491	2.34114	C35_Immune
AAGCCTTAGTCATTGA	-0.879633	10.0336	C35_Astrocytes
AAGCGAATCACTTTAC	-1.21463	2.2357	C35_Immune
AAGCGCTGTAGTAAGA	11.8331	5.66916	C35_Oligodendrocytes
AAGCGGGTCCAGGTCA	14.252	8.94612	C35_Oligodendrocytes
AAGCGGGTCCATAATG	5.09896	6.60266	C35_Fibroblasts
AAGCGTTTCAAACCGT	13.6472	10.7032	C35_Oligodendrocytes
AAGCGTTTCCAGGGAG	13.9663	6.80837	C35_Oligodendrocytes
AAGCTATGTTCCTCCT	9.71364	8.8871	C35_Oligodendrocytes
AAGCTCCCACACCAAC	9.922	-3.92263	C35_OPC
AAGCTTGGTCGACTAA	10.6704	9.04188	C35_Oligodendrocytes
AAGGAAGCAAGTGTCC	13.584	15.1668	C35_Oligodendrocytes
AAGGAAGCAGGTATTT	11.0308	10.7194	C35_Oligodendrocytes
AAGGATCCAGCATGAG	14.8035	8.93947	C35_Oligodendrocytes
AAGGATGTCAGGCCTA	-1.57792	9.76556	C35_Astrocytes
AAGGCCCTCCGTGACA	12.6808	14.2578	C35_Oligodendrocytes
AAGGCCCTCTAAGTGC	10.1006	-5.44365	C35_OPC
AAGGTATAGTGATTCA	-2.69345	13.0951	C35_Astrocytes
AAGGTCAAGAGGCTAA	-0.676555	13.1716	C35_Astrocytes
AAGGTGCAGTAAGTGG	12.8	15.4681	C35_Oligodendrocytes
AAGTCTATCACTAAGC	12.5253	11.9232	C35_Oligodendrocytes
AAGTCTATCCTTGCAC	5.95008	3.4892	C35_Tanycytes
AAGTGAAGTTCACCCA	14.2006	7.35931	C35_Oligodendrocytes
AAGTGAAGTTGCGGAT	13.0519	6.29635	C35_Oligodendrocytes
AAGTGAAGTTTCCTCC	-0.281127	13.077	C35_Astrocytes
AATACCGGTTAACGGC	11.4807	7.37228	C35_Oligodendrocytes
AATACCGGTTCCATTA	-2.0393	10.7507	C35_Astrocytes
AATAGAGGTGCTAGAC	11.8345	6.37002	C35_Oligodendrocytes
AATAGCTGTCACGAAC	-3.16939	11.463	C35_Astrocytes
AATAGCTGTTTAACGG	11.0411	6.8447	C35_Oligodendrocytes
AATCAGGAGCATGTCG_1	13.5301	12.1273	C35_Oligodendrocytes
AATCATCCACCTCACC	15.122	8.56003	C35_Oligodendrocytes
AATCATCCAGTTTGTG	11.9573	10.4464	C35_Oligodendrocytes
AATCATGTCCTAATGA	11.6796	15.5989	C35_Oligodendrocytes
AATCATGTCCTCATGC	12.3027	5.74101	C35_Oligodendrocytes
AATCCCTGTTACTTCA	12.4561	17.5899	C35_Oligodendrocytes
AATCCGTAGGACCTGC	-2.52111	11.3253	C35_Astrocytes
AATCCGTAGTGAGGTA	14.6472	8.72245	C35_Oligodendrocytes
AATCCTAAGCTAATTG	10.3126	13.32	C35_Oligodendrocytes
AATCGCCCAGGCTACT	13.994	9.68071	C35_Oligodendrocytes
AATCGCCCATTGTCCT	11.6663	7.59626	C35_Oligodendrocytes
AATCTCAAGAAAGCAT	-0.153224	9.92233	C35_Astrocytes
AATCTTGAGGGTTATC	9.87429	-3.40793	C35_OPC
AATGAAGGTCCTTCAG	11.3232	7.0003	C35_Oligodendrocytes
AATGAAGGTGATCATG	14.7473	7.01644	C35_Oligodendrocytes
AATGCAACAATGAAGC	10.9369	9.21725	C35_Oligodendrocytes
AATGCAACATTATCCC	-0.340377	3.36936	C35_Immune
AATGCGCGTCACGAAC	11.8525	5.98925	C35_Oligodendrocytes
AATGGCGCAAACGCGA	-2.76307	13.1353	C35_Astrocytes
AATGGCGCATTGTGTG	12.1568	5.67571	C35_Oligodendrocytes
AATGTCATCATTCATC	-0.915005	10.5089	C35_Astrocytes
AATTACCCACCTCACC	11.6734	15.6096	C35_Oligodendrocytes
AATTGACGTCGTTATC	14.4313	6.07879	C35_Oligodendrocytes
[truncated: 20,623 more rows]

## Sheet: EDF6c
cell_id	UMAP_1	UMAP_2	Glp-1r
AAACATGCATTCCTGT	0.0559988	14.9898	0
AAACCGAAGTTCCCAC	12.7384	11.7823	0
AAACCGCGTGATGAAA	14.5266	7.44588	0
AAACCGGCAAACTCAT	-0.845121	14.8842	0
AAACCGGCATAGACTT	12.091	10.1072	0
AAACGTACAGGCTAAG	12.6089	15.3814	0
AAAGCACCAGTTTACG	13.5334	14.4651	0
AAAGCACCATCACAGC	12.53	8.61133	0
AAAGCCCGTTCGCTTG	-1.3173	1.33429	0
AAAGCTTGTGGGTGAA	-2.76793	10.9182	0
AAAGGACGTTCCGCAC	12.1061	13.7149	0
AAAGGAGCAAATATCC	12.6355	10.886	0
AAAGGAGCAGCACGAA	14.7759	7.9832	0
AAAGGCTCAATCGCAC	-2.42142	12.8231	0
AAAGGCTCATCGCTTT	10.6218	-4.08282	0
AAAGGTTAGCTGAGGG	13.524	14.7955	0
AAATCCGGTTACCGGG	11.1562	10.1199	0
AAATCCGGTTTAACCC	11.3048	10.8585	0
AAATGCCTCATGTTTC	4.23541	6.6415	0
AACAAAGGTATCTGGA	-2.03827	7.20179	0
AACAGATAGCATGCAT	-2.29217	8.95843	0
AACAGATAGTAAGTCC	11.5538	16.1192	0
AACATAGCACGAACAG	11.8917	14.6722	0
AACATCATCACTCAAA	11.2626	17.1043	0
AACCCGCAGCAGGTGG	12.4115	13.1069	0
AACCCGCAGGTTTGCG	0.779249	11.6783	0
AACCCGCAGTAAGTGG	12.4949	14.9437	0
AACCGCTCACAATACT	11.1753	14.688	0
AACCGGCTCTTGTCCA	10.9033	13.2566	0
AACCGGCTCTTGTCTG	12.6607	15.4758	0
AACCTAATCCGGTTAG	-2.43699	10.3197	0
AACCTCACAACTAACT	-1.64487	11.5663	0
AACCTCCTCCAGCACA	0.554699	12.863	0
AACCTTAAGGAGGGTT	9.4063	-4.186	0
AACCTTGCAACTAGAA	-2.33651	11.0669	0
AACGACAAGGAGGGTT	-0.204539	2.0056	0
AACGGTAAGTAGGATG	11.4333	16.1639	0
AACTACTCAAGGCCAA	-1.82671	7.52118	0
AACTAGCTCAATGTGC	3.46195	6.63652	0
AACTCACAGGCTGTCA	-1.44559	13.6316	0
AACTCACAGGTTACAC	3.65423	0.992911	0
AACTGTTCACAGGATG	-3.39948	11.5224	0
AACTGTTCAGGGAGGA	14.3974	6.56045	0
AACTTAGTCAACCAAC	12.6948	8.61735	0
AACTTAGTCGCAGGCT	-0.199619	13.7613	0
AACTTAGTCTAACTGA	-2.24923	12.4551	0
AACTTAGTCTTGCATT	0.204455	14.5232	0
AAGAATCAGCGATAGA	9.95505	-0.52461	0
AAGAATCAGGTAAGCA	13.2298	15.848	0
AAGACAAGTAGCCTCC	11.592	16.2675	0
AAGACAAGTCTTTGAC	-2.19697	7.13454	0
AAGACATAGCATCCAG	-0.59241	12.7286	0
AAGACCAAGGTCTTGG	10.1817	11.5143	0
AAGCAAGTCACTAATG	-1.49175	9.98977	0
AAGCAAGTCTAATCTC	13.2201	8.41148	0
AAGCCTTAGCCTCTCG	12.5604	8.89406	0
AAGCGGGTCTTAATGG	13.2905	7.99544	0
AAGCGGGTCTTTGTAC	11.7264	16.5692	0
AAGCTAGAGGTTACAC	12.6133	13.6864	0
AAGGATGTCACCGGTA	13.8199	6.1755	0
AAGGATGTCCTGAGTG	6.08817	-0.261717	0
AAGGATTAGCTGTACG	10.8481	6.49953	0
AAGGATTAGGGACCTC	-1.14017	12.033	0
AAGGTATAGCTTAGCG	12.5831	14.3567	0
AAGGTATAGGCCCAGT	11.2925	8.92536	0
AAGGTATAGGGATGCG	11.2981	10.8662	0
AAGGTATAGTCATTGA	14.853	6.78944	0
AAGGTCAAGATGGAGC	-0.706601	12.0477	0
AAGGTCAAGCGGTTAT	14.5863	10.2811	0
AAGTAGCCAAAGCCTC	9.51706	9.62353	0
AAGTAGCCAAGGTACG	2.95381	4.22064	0
AAGTAGCCAGCCTTGG	0.306516	12.5727	0
AAGTGAAGTGATGAGG	12.8215	6.79734	0
AAGTGCAAGGAGGGTT	13.2839	7.66615	0
AAGTTACGTGCAATAT	13.6994	10.862	0
AAGTTAGCAGGAACCA	13.1231	15.4847	0
AAGTTTGTCCATAATG	0.446336	12.5529	0
AATACCGGTATTCGCT	12.4438	11.7891	0
AATAGAGGTACAAAGA	-3.05947	10.5383	0
AATAGCTGTACTGATG	-2.20449	7.1162	0
AATATCCCACAAGCCT	-0.0698928	13.4589	0
AATATCCCAGCCGCTA	13.9263	9.21748	0
AATATCCCATAAACCT	-0.681647	14.1678	0
AATCAGGAGCAAGGAC	11.9096	16.0348	0
AATCATCCAACTAACT	12.5657	17.4869	0
AATCATGTCACGCGGT	0.428532	8.81412	0
AATCCATCAACTGGCT	0.542215	14.57	0
AATCGCCCAGGCCATT	14.1425	11.4473	0
AATCTCAAGCTTACTT	10.9873	12.1171	0
AATCTCAAGTATCGCG	13.2879	10.9686	0
AATGAAGGTGTTAGCA	-2.40181	11.4254	0
AATGCATGTAGGTTTG	12.4309	6.9092	0
AATGCATGTTTATCGC	-2.04715	7.17824	0
AATGCGCGTCAGGCAT	12.5858	6.30045	0
AATGTCCAGCGATAGA	10.0574	11.5949	0
AATTACCCAAGGGTTG	-2.007	10.725	0
AATTACCCACTTGTTC	2.45023	4.70674	0
AATTACCCAGGTTACC	-0.445368	14.063	0
AATTAGCGTGAGGTGA	13.7659	6.37116	0
AATTCGTCAACTAACT	2.68933	4.25923	0
AATTGACGTCACGAAC	12.6521	15.832	0
AATTGGACAAAGGCCA	12.1334	7.74413	0
AATTTGGTCTGGCATG	-0.681308	13.0205	0
ACAAAGGTCATAGCCG	-1.47359	13.3691	0
ACAAAGGTCTTGTCTG	12.3659	15.3287	0
ACAACAACACCTACGG	13.7192	7.3418	0
ACAACAACAGATTCAT	11.8164	9.43439	0
ACAACAACATAAACCT	12.9388	14.7829	0
ACAACACTCAGTGAAG	12.3132	12.4762	0
ACAACACTCCATAAGC	2.63292	9.68774	0
ACAACAGAGCCTCTCG	-0.0292168	13.6909	0
ACAACATGTCATGCAA	12.166	17.2317	0
ACAACATGTTGTGATG	11.2533	16.2978	0
ACACCTTGTTCCTGAT	0.0390747	15.0714	0
ACACTAGGTGCTCCAC	3.59061	2.07807	0
ACACTAGGTTTACTTG	5.47859	3.73711	0
ACAGGAATCATTCATC	-1.63183	13.038	0
ACAGGATCAAACAACA	6.98506	0.465462	0
ACAGGATCACAAAGGT	14.1098	10.119	0
ACAGGCTGTAGTTGGC	0.286858	13.3097	0
ACAGGCTGTTTATGGG	13.2903	7.09019	0
ACAGGTAAGCTAAAGG	12.9613	16.889	0
ACAGTATGTAATCCCT	-1.33908	12.7501	0
ACAGTATGTAGTTGGC	12.3417	17.7836	0
ACATCATCAAGGTGCA	10.0233	10.8057	0
ACATCATCAATTGAGA	-2.27571	7.02172	0
ACATCATCACCAGGTT	11.9685	15.5989	0
ACATTAGTCAATGAGG	16.2172	15.3034	0
ACATTAGTCCTTGCAC	9.90744	13.4228	0
ACATTAGTCGTTACAA	13.4011	10.594	0
ACATTGCAGGATGATG	11.4721	10.5743	0
ACATTGCAGTCAGTAC	12.8427	9.36884	0
ACCAAGCGTTAATCGG	11.6463	11.1803	0
ACCAAGCGTTAGGACC	14.0978	14.2508	0
ACCAATATCTGGCTTC	11.1864	16.4765	0
ACCACACCAAGCCAGA	-1.50932	7.90556	0
ACCACATAGGTTAGCT	-1.04335	14.8486	0
ACCAGCTCATAGCTTG	11.557	13.7338	0
ACCAGCTCATGGCCCA	-0.73483	13.69	0
ACCAGGACACATAACT	11.2629	8.92251	0
ACCAGGACATTCCTCG	-0.0191617	12.2378	0
ACCAGGCTCCAATAGC	12.7103	15.4953	0
ACCAGGGAGCTATATG	11.4888	15.7475	0
ACCATAATCCTTTACG	11.2439	9.43965	0
ACCATTAAGGTAAGCA	10.2075	11.2205	0
ACCCAGGGTCCTAAGA	-1.15291	11.9853	0
ACCCGCTGTGCATCGG	13.4771	6.58749	0
ACCCGGTAGTAGGCGG	11.6806	7.61425	0
ACCCGTAAGCTGTACG	11.3848	9.46515	0
ACCCTCCCAGTTTGTG	4.03018	6.93932	0
ACCGCAATCGGGCCAT	13.4305	11.4945	0
ACCGCAATCTAATCTC	-2.04531	7.07015	0
ACCGGCTAGACTTACA	10.8964	15.008	0
ACCGGCTAGGAGGACT	4.44485	6.88904	0
ACCGGCTAGGTAAGGC	10.561	13.1944	0
ACCTAAATCTTGAGCG	0.0675194	11.8297	0
ACCTAAGGTGTGAGGA	12.1599	16.8424	0
ACCTACCTCTCACAAA	10.9038	-4.066	0
ACCTCACTCGAAGTAG	13.4718	11.94	0
ACCTGGTCACAGCCAT	13.2552	9.89175	0
ACCTGGTCACATAGCC	6.23399	3.88851	0
ACCTGGTCACCTCACC	13.0816	12.0546	0
ACCTGTTGTTCATTTG	12.0297	17.0284	0
ACCTTCATCTTAGGGT	-2.14761	7.14557	0
ACCTTCCAGGAGGTTA	13.4183	11.9994	0
ACCTTCCAGTCATTAG	11.5643	14.0132	0
ACCTTGTGTCAAACTG	12.09	11.7759	0
ACCTTGTGTTCCGCAC	-1.12728	8.61966	0
ACGAAGTCACAGGAAT	13.6245	16.2341	0
ACGAAGTCAGATTCAT	-0.109653	11.5616	0
ACGACTTAGCCTGATG	11.8947	11.9433	0
ACGACTTAGGTGAGAC	12.2156	13.727	0
ACGAGTAAGGAGGACT	12.6981	13.2698	0
ACGCAAGCAATATAGG	0.0370178	14.1461	0
ACGCAAGCACTTCATC	11.8864	8.18568	0
ACGCTTGAGGTACCGC	12.4674	13.6341	0
ACGGTACGTCACCAAA	4.02088	6.48599	0
ACGGTTAGTTAAGGCC	10.9003	15.252	0
ACGTACCCACCAGGTT	3.58353	6.45751	0
ACGTCAAGTAAGGTCC	13.315	11.9907	0
ACGTCAAGTTGGGTTA	11.0174	6.95209	0
ACGTCCAAGACCATAC	12.8502	11.3974	0
ACGTCCAAGGCGGGTA	12.4545	5.22454	0
ACTAACCAGTACCGCA	9.73272	12.2777	0
ACTAACCAGTTCCTGC	10.0422	6.44989	0
ACTAACGGTTAAGCGC	12.0112	9.60974	0
ACTAACGGTTGGTTAG	13.0875	8.87021	0
ACTAACTCACAACCTA	0.472637	13.4428	0
ACTAATCCACACTAAT	-1.69333	12.2312	0
ACTAATCCACCATATG	-3.16484	11.5876	0
ACTAGGCGTAAGCTCA	12.0593	11.4802	0
ACTATCCGTCGCATAA	9.73284	-4.74926	0
ACTATGTCAAGGTGGC	12.3364	15.8244	0
ACTATGTCAATTGCGC	10.9761	10.4099	0
ACTCACTGTGTTTGAG	11.1199	11.573	0
ACTCAGTAGAGAGGAG	-0.109059	15.3272	0
ACTCAGTAGCTGTACG	0.280034	12.761	0
ACTCCTCAGGGCCACT	10.4886	16.3569	0
ACTCGCGCATCCCTCA	12.4959	9.67989	0
ACTCGCTTCAAGCGCC	13.7139	7.65014	0
ACTGAAACAGTACCGT	10.0145	-4.53804	0
ACTTACTTCTTACTCG	12.2349	11.5787	0
ACTTAGTCAAGTGAAC	-0.736471	12.2208	0
ACTTATGAGGTGAAAT	11.3177	6.65505	0
ACTTCGCTCCCTCAGT	12.6646	16.6581	0
ACTTCGCTCGGTTCCT	-0.993987	6.87297	0
ACTTGCACAGCCAGTT	11.782	7.86674	0
ACTTGCACAGGCTACT	11.1193	14.4198	0
ACTTTGTTCACTCAAA	3.11014	-1.56301	0
ACTTTGTTCCAAACAC	4.23271	6.66765	0
ACTTTGTTCGAGGTGG	-0.320474	11.5808	0
AGAAACCCAGCAACAG	10.6309	11.9127	0
AGAAACCCAGGCTTCG	-1.85419	11.0255	0
AGAAACCCATTGCGAC	-1.41706	10.5244	0
AGAAACTAGGCTAGAA	0.778215	12.4079	0
AGAAACTAGTTTGCGG	12.4714	17.2069	0
AGAACAAGTATTGGAT	8.98819	13.1587	0
AGAACCAAGTTTCCGC	-3.38773	11.3272	0
AGAACCGCAGGTTCAC	-2.25398	13.1188	0
AGAACCGCATCCCGCT	10.2332	-5.28385	0
AGAAGGTGTTACCGGG	-0.719461	13.3071	0
AGAATCGAGTTGGATC	14.3897	7.50397	0
AGAATCTGTCAAGTGC	11.5269	16.8075	0
AGAATCTGTCAATAGT	0.400234	14.4216	0
AGAATCTGTTAGCAGC	-2.05393	13.4393	0
AGACACGCAATTGAGA	12.9157	15.9346	0
AGACACGCATAGCTTG	0.251408	10.2017	0
AGAGAAGCAGGTCCTG	5.5074	-1.57623	0
AGAGGATGTTAGTTGG	9.17053	-4.79293	0
AGATGAAGTACTGAAT	-2.77238	13.3278	0
AGATGAAGTAGACAAA	12.1765	6.86369	0
AGATGAAGTGAGGTAG	12.8224	7.58654	0
AGATGCTTCCTAAGTA	13.6253	9.07231	0
AGATGCTTCGAAGTGA	9.80125	13.5487	0
AGATGCTTCGAGGAAC	10.2532	-3.55636	0
AGCAAATAGAGGAGGA	13.7177	6.48795	0
AGCAAATAGGGACCTC	13.1856	16.5783	0
AGCAATTGTGATGGCT	13.3792	7.62746	0
AGCAATTGTGGGTGAA	9.0408	11.2189	0
AGCACAGCAGCAACCT	11.1179	13.1213	0
AGCACAGCATATAACC	13.4323	16.4004	0
AGCACAGCATCCTAGA	-2.06718	12.3286	0
AGCACTAGTTAGCCAA	12.3108	8.26284	0
AGCAGGTAGCATTAGC	11.3586	8.43712	0
AGCAGGTAGGCACAGG	12.6319	13.8128	0
AGCAGGTAGGCCTGGT	5.6228	0.269463	0
AGCAGGTAGTAGCCAT	13.9796	6.92763	0
AGCATCCCACAAACTT	12.4459	13.2452	0
AGCATCCCAGCACGAA	-1.65671	14.1832	0
AGCATTTCATTAGGTT	-1.08672	14.8032	0
AGCCAGTGTACAAAGA	13.2679	14.8272	0
AGCCAGTGTGGGTACT	0.166819	9.80846	0
AGCCTAGTCGACAAAG	12.6973	16.0229	0
AGCGATTTCGGTTACG	0.251843	11.1154	0
AGCGCCTAGGCAGGTG	13.999	15.8505	0
AGCGCCTAGTTAACCA	-0.368721	9.81737	0
AGCGCTCAGCGATACT	5.98359	3.86016	0
AGCGCTCAGGATTGAG	-2.29178	6.99187	0
AGCGGACCATAGACCC	11.8952	13.5489	0
AGCGGATAGCGCAATT	11.5525	5.10532	0
AGCGGATAGCTCAATA	13.1411	8.58738	0
AGCTAAACAGTAGCCT	-3.11537	13.0563	0
AGCTAACTCCTTCAAT	-2.19803	6.96964	0
AGCTAACTCTAACCTT	11.108	15.7112	0
AGCTACTAGACTTACA	11.8935	14.5477	0
AGCTAGTTCCTGGTCT	14.8748	8.13953	0
AGCTATATCGATTTAG	11.862	14.4721	0
AGCTTAATCAAGTGTC	12.4116	13.4728	0
AGCTTAATCAGTATTG	-2.05277	7.24105	0
AGCTTAATCATTTGCT	-2.33548	6.98489	0
AGCTTAATCCGCACAA	14.08	10.8093	0
AGCTTCCTCGATTATG	10.386	7.34775	0
AGCTTCCTCGCATCCT	-1.58805	14.6541	0
AGCTTTAAGGACAACA	13.421	11.565	0
AGCTTTAAGGCTACTG	11.2147	16.7154	0
AGCTTTAAGGTGTTAC	11.7326	9.4141	0
AGCTTTAAGTTGGCCA	13.4188	14.6381	0
AGGAAACGTCCGTAGG	13.2609	9.01868	0
AGGAAACGTCGCATAA	-1.67731	9.13004	0
AGGAACGGTCAAGTGC	14.2614	9.71758	0
AGGAACGGTTGGATAT	12.8639	12.1706	0
AGGAACGGTTTGGCTT	-2.19158	7.10743	0
AGGACGTAGTACTGGT	-0.860576	12.5103	0
AGGACGTAGTTGCCTC	11.0482	10.8918	0
AGGACTAAGCTGGCTA	-1.14144	13.4455	0
AGGATCCGTACAATGT	12.1712	8.68663	0
AGGATCCGTTAACGAT	10.0513	-4.72587	0
AGGATGCAGTTTCCGC	13.3579	10.5571	0
AGGATGTCACTTAGGC	9.81722	11.1058	0
AGGATGTCAGCCAGTT	14.6756	10.3218	0
AGGATTGAGGAGCAAC	14.1477	6.37542	0
AGGATTGAGGCTACTG	11.9578	16.7832	0
AGGCAATCACCGGCTA	10.99	14.6404	0
AGGCAATCACGGTTTA	16.3677	15.3425	0
AGGCCCAGTGAATCGC	11.4672	15.4444	0
AGGCCCAGTGCTTAGA	12.8072	16.6569	0
AGGCGGATCTTGATGA	10.1688	-3.53318	0
AGGCTAAAGGCTAAGA	11.8425	14.9686	0
AGGTAACCAGTTATCG	-2.10008	12.543	0
AGGTATTGTGTTTCAC	-2.17772	7.31119	0
AGGTATTGTTTGCTGT	12.7641	9.07747	0
AGGTCATTCTTGTTCG	12.105	12.2463	0
AGGTCCGGTAATAACC	3.39382	-2.1574	0
AGGTCCGGTCATCAAG	13.1428	12.1654	0
AGGTCCGGTCATGAGC	-0.184211	12.7534	0
AGGTCCGGTTAAGCCA	11.6151	7.99584	0
AGGTCTTAGACTTATG	-1.67295	10.5452	0
AGGTGAATCAACCAAC	11.5988	10.7003	0
AGGTGAGGTTCCTGTG	11.4056	17.3456	0
AGGTTAGAGCAGGTTT	10.6593	10.0663	0
AGGTTAGAGTGTTGTA	-2.20295	8.42995	0
AGGTTGCGTTAGGTTG	11.8882	16.0157	0
AGGTTTATCACGAATC	-1.13171	13.0449	0
AGGTTTGGTGTTTCAC	10.8718	9.60037	0
AGTAAACAGCATGTCG	11.5315	-4.56217	0
AGTAAACAGCTTTGTT	-0.20023	14.0566	0
AGTAAACAGTGAGCAA	13.1252	11.5803	0
AGTAACACACTTCATC	-1.95333	7.28742	0
AGTAACACATGGAGGC	4.84462	6.73872	0
AGTAACCTCCGCAAGC	11.1989	16.4787	0
AGTAACGAGGGACTAA	13.2495	10.6972	0
AGTAAGTAGTAAGGGC	9.33599	10.3149	0
AGTACGCGTCAGGCAT	14.0688	14.2026	0
AGTAGGATCCAAGTGT	14.0228	10.2584	0
AGTAGGATCGCTAAGT	12.2386	9.5728	0
AGTATAGCAACAGGTG	-1.64923	12.2435	0
AGTATAGCAAGTGTTT	12.7565	6.76225	0
AGTATAGCATCACAGC	11.0875	11.2337	0
AGTCAAGAGCAGGTGG	13.1218	16.1508	0
AGTCAATGTAACCTAG	10.6287	8.69844	0
AGTCAGGCAATACTGT	10.96	17.2321	0
AGTCAGGCACAACAAA	14.6287	7.62765	0
AGTCCTGAGTCTATGA	-2.2201	7.22731	0
AGTCCTTGTAACCAGC	11.0203	16.7207	0
AGTCGCATCAAGCCTG	12.3332	15.7626	0
AGTCGCATCAAGGACA	12.0677	16.5003	0
AGTCGCATCATTTAGG	13.3532	14.8641	0
AGTCGCATCGGGCCAT	12.825	10.6758	0
AGTCTTGCACGTTACA	12.9299	16.0715	0
AGTGAGTCAGCCGCTA	13.4078	8.20055	0
AGTGATGAGGGTGGAT	-0.819423	12.6771	0
AGTGATGAGGTAGCTT	14.0958	7.57868	0
AGTGATGAGTCACCTC	4.56295	6.18394	0
AGTGGACAGGTCGATT	11.7508	8.80439	0
AGTGTGGCACCTAAGC	1.53295	2.70305	0
AGTGTGGCAGCTCAAC	-2.0922	12.2378	0
AGTTACATCAAGCGCC	5.50102	3.70295	0
AGTTACTCAAGCCAGA	11.3988	11.8604	0
AGTTGCGTCACTCAAA	-0.782135	9.92753	0
AGTTGGCGTCTATCGT	10.9419	17.0633	0
AGTTGGCGTTGAGGTC	13.1154	16.2299	0
AGTTGGCGTTGTTCAC	13.1573	14.5327	0
AGTTGTCAGAAACTGG	14.5639	10.4975	0
AGTTTGATCACAGGAA	-1.78686	13.1448	0
AGTTTGATCACGCATG	10.111	9.87426	0
AGTTTGATCCCAGTAG	-3.06447	11.9103	0
AGTTTGATCCTCCATA	-1.85382	8.67919	0
AGTTTGATCGCTATAA	12.7078	7.70276	0
ATAAGTCGTAATGGAA	-1.51659	10.1495	0
ATAAGTCGTACGGTAC	13.6991	11.581	0
ATACCTGCACAGGAAT	12.2987	9.04512	0
ATAGCATGTACTGAAT	-1.94661	7.12946	0
ATATAGGCAGGCATCT	-1.64128	12.7318	0
ATATGCATCCGTGACA	11.6862	10.8397	0
ATATGCATCCTGATGG	0.0210176	13.9339	0
ATATGTCCAGGTTCAC	-0.55834	14.1883	0
ATCAAGACAAATATCC	-0.539936	12.5672	0
ATCAATCCAGCCAGAA	-2.60897	13.1482	0
ATCACAATCAATTACG	14.1284	9.80924	0
ATCACAATCTAAGGTC	11.1562	-4.37121	0
ATCACCCTCACCTGTC	12.0263	12.2084	0
ATCACCCTCGCTAAGT	14.6949	10.1165	0
ATCACTAAGTATTGTG	10.8383	16.0543	0
ATCAGGTTCCCATAAA	12.6418	6.7645	0
ATCAGGTTCTGCAACG	11.5958	16.9479	0
ATCATCAAGTCTATGA	14.0099	15.6424	0
ATCCAACAGCGATAAG	11.7168	14.8255	0
ATCCAACAGTGCACGC	-0.371728	13.3366	0
ATCCAACAGTTCCCAC	9.30954	11.1276	0
ATCCATAAGATGCCTG	-3.02489	12.8286	0
ATCCATAAGTTAGGCT	10.7513	8.65614	0
ATCCGTGAGGGCTTAT	12.8256	9.30147	0
ATCCGTGAGTGAGGGT	11.5656	15.0241	0
ATCCTGACAGCTCATA	15.5762	8.19243	0
ATCCTTAGTTTGAGCA	-0.337771	13.3274	0
ATCGAGGCAATGAATG	12.2037	16.8846	0
ATCGAGGCACACCAAC	-3.07827	12.2001	0
ATCGAGGCATGGCCTG	13.0956	15.0626	0
ATCGCCCGTGATTTGG	12.4	17.2074	0
ATCGCTTGTAAAGCAA	12.0138	11.8195	0
ATCGGCCAGGGTCCAC	12.1088	17.8303	0
ATCTATGAGCACTAAC	13.0607	9.31339	0
ATCTATGAGCTATTGA	11.9759	13.2087	0
ATCTATGAGGACCTTG	-1.8213	12.7439	0
ATCTTTGGTGTGCACG	10.8436	8.4808	0
ATGAAGCCAACTAACT	-1.71609	12.5345	0
ATGAAGCCAAGTGAAC	13.2614	12.4033	0
ATGAAGTAGGTTACAC	-0.0692242	11.8946	0
ATGAATGCACCGGCTA	13.841	15.7371	0
ATGAATGCATTAGGCC	11.6332	12.102	0
ATGAGCCGTTGCCTCA	5.69498	3.77649	0
ATGAGCCGTTTAGCTC	12.516	15.0187	0
ATGATGGAGCAATAGG	-0.502377	12.6608	0
ATGATGGAGCGCATTG	11.8515	15.6211	0
ATGATGGAGGCGAATA	-3.29051	11.4278	0
ATGCATTCACCTCAGG	13.2019	12.6809	0
ATGCATTCAGCTCATA	12.6877	15.8549	0
ATGCTTAAGCTTCTCA	10.6192	10.9586	0
ATGCTTAAGTGAACGA	-0.779195	12.9665	0
ATGGCCCAGGGTGAAC	12.6457	12.4176	0
ATGGCCCAGTCAGGCC	11.1854	17.7713	0
ATGGCTAGTACCGGAT	-2.30254	8.28699	0
ATGGCTAGTCCCGAAG	10.0745	5.11793	0
ATGGCTAGTTAACACG	12.3103	6.78026	0
ATGGCTAGTTAGACCA	10.3179	16.18	0
ATGGCTAGTTTCGCGC	12.631	16.4611	0
ATGGCTGTCATCACTT	12.7963	16.348	0
ATGGTCTAGTCATCCC	-0.412561	10.0381	0
ATGGTGCGTAAGCTCA	-2.62549	13.6118	0
ATGGTTATCGGCCATA	12.7394	9.10747	0
ATGTCAATCATTGTTC	2.81013	4.16944	0
ATGTGAGAGACACCGC	10.5806	10.0503	0
ATGTTGTCAAGTGTTT	13.2867	9.38974	0
ATGTTTGAGCATGCAT	-1.53207	13.6548	0
ATTAACCCAGGCCAAA	-1.6624	7.74479	0
ATTACCCGTGAGGTGA	0.438638	13.3244	0
ATTACCGCATGAAGTA	-3.00303	9.8259	0
ATTACGTCACATTAAC	-1.13317	15.2838	0
ATTACGTCAGCAAATA	12.2475	9.08273	0
ATTACGTCAGCATGGA	10.2875	-4.70075	0
ATTACTGAGGTACCGC	13.0539	10.8608	0
ATTAGCGGTTGGCCGA	12.9425	7.64156	0
ATTAGCTCACCTACGG	15.0928	9.23611	0
ATTAGGTGTAATGGAA	5.09797	6.56032	0
ATTAGGTGTCCGCTGT	-2.24471	11.8524	0
ATTAGTCCATTGACAT	10.5827	11.7147	0
ATTCACTTCCTGGTCT	10.8861	15.3975	0
ATTCACTTCGAAGTAG	12.5378	17.6281	0
ATTCACTTCTCACTCA	10.314	13.8209	0
ATTCATGAGGATAAAC	2.41748	3.16952	0
ATTCATGAGGGCTAAA	-0.581085	14.9648	0
ATTCCGGAGTATCGCG	11.7209	5.35827	0
ATTGACTCACGTAATT	-2.35149	7.12002	0
ATTGCACAGGCATGAA	-2.16996	7.45767	0
ATTGCACAGGTTACAC	13.3642	14.881	0
ATTGCAGGTAGACAAA	11.8657	14.1459	0
ATTGCAGGTTAGGTTG	-2.34879	10.8129	0
ATTGCTCGTCTAACCT	-0.668458	12.892	0
ATTGGCTAGCACTTGG	12.5289	16.3353	0
ATTGGCTAGTAGGATG	0.557036	13.2569	0
ATTGTGATCCATAAGC	10.9253	16.5462	0
ATTGTGATCCCTTGCG	-2.47973	13.7882	0
ATTGTGATCTAAATCG	-1.02037	15.0802	0
ATTTAGCCAGTTTACG	10.6115	10.1043	0
ATTTAGGTCAAACCGT	13.3395	11.5839	0
ATTTGTGAGCCGCAGT	9.65127	-2.30427	0
CAAACGCGTGATTACG	13.3286	12.9901	0
CAAACTGGTCAATAGT	11.7066	7.51684	0
CAAACTGGTCGAAGTC	9.75954	-4.74407	0
CAAAGCGCAGTACCGT	0.155428	10.0029	0
CAAATCATCATGGCCA	-2.79888	13.3821	0
CAAATCATCATTACGA	4.45176	3.08312	0
CAACAGGCATCCATCT	12.4978	17.5977	0
CAACAGGCATGACTAT	-0.114435	10.4796	0
CAACCCGCAAGGAATC	12.5024	16.4996	0
CAACCCGCACGGTACT	13.0627	11.9706	0
CAACCCTTCCGGCTAA	11.9936	12.9309	0
CAACTAATCTTTAGGA	9.08285	10.9703	0
CAACTAGGTATTGTGG	-2.82194	13.9802	0
CAAGAACCAATTAAGG	-1.64142	7.76057	0
CAAGACAAGGAACGGT	-0.0749646	13.6633	0
CAAGTATGTAATGGAA	12.6487	10.5792	0
CAAGTATGTGGGTGAA	-0.236635	14.0954	0
CAATAAGCAATTTAGC	14.9499	9.62762	0
CAATATGTCTAGCTTT	13.2407	12.5023	0
CAATCGCCAACGTGCT	14.7171	15.7928	0
CAATCGCCAAGTCGCT	12.7223	6.76602	0
CAATGCCCATAATCGT	0.924086	10.4771	0
CAATGTCAGAGCAAGC	0.332717	11.4415	0
CAATGTCAGGACCTCA	-1.00039	6.93015	0
CAATGTCAGTTAGTGC	12.5369	13.0253	0
CACAAGCGTATTCGTC	13.0671	15.817	0
CACATAATCATTGTTC	-2.2072	12.1302	0
CACATACAGCTACTGG	9.78636	-4.83608	0
CACATACAGTTAGTTG	10.2069	11.2221	0
CACCAACCAATAATCC	9.57004	-5.35234	0
CACCAACCAGTTTGTG	13.5033	7.45749	0
CACCGGTAGGCCCAGT	-1.9157	7.59898	0
CACCTCAGTCAGGCAT	-0.0688034	14.4327	0
CACCTGTTCCTAACGG	11.5269	14.6138	0
CACCTGTTCTAAGTCA	12.3295	6.24185	0
CACCTGTTCTAGCGTG	-2.05889	7.03072	0
CACGCAATCTTGACCC	4.60284	7.01426	0
CACGCTAAGCTGGACC	2.7949	4.28885	0
CACTAAGGTAACCAGC	11.4959	11.4363	0
CACTAAGGTCATCAAG	-2.14753	7.26411	0
CACTAAGGTGCATTTC	11.8947	13.7981	0
CACTGACCAGGAACCA	11.5922	17.1412	0
CACTTAAAGTGTTGCG	11.7577	11.8021	0
CACTTTGTCCCATAGG	-2.2784	7.10592	0
CAGAACCGTTTCCTCC	5.22862	4.1213	0
CAGAATCTCCGCCTAT	11.2922	8.65817	0
CAGCAAGCAATGCCCG	10.9529	6.19723	0
CAGCATGTCTTGCAAA	12.9345	9.53302	0
CAGCATGTCTTTAGGA	-0.39306	13.1831	0
CAGCCAATCAAAGGCA	-0.013547	14.3331	0
CAGCCTTTCTCCTCAA	-0.56165	13.5042	0
CAGCTATAGGCATTAC	-1.21286	6.78691	0
CAGGACACATAGTCAT	11.3484	8.87409	0
CAGGACCTCATAGCCG	0.401285	14.6822	0
CAGGACCTCTGGTCCT	13.114	16.5451	0
CAGGCTATCAACCAAC	10.9758	10.9153	0
CAGGCTATCACCAATA	9.69787	9.19087	0
CAGGCTATCTTGCATT	10.7132	11.4985	0
CAGGCTGGTGCTCCAC	13.5247	10.8719	0
CAGGTCCAGGTAAGCA	-2.50715	13.7209	0
CAGGTCCAGTTTAACG	11.3448	16.7297	0
CAGGTGGAGCAAGGAC	-1.73015	10.799	0
CAGGTGGAGTAAGGGC	12.1684	5.79194	0
CAGGTTAGTAATCGGC	-1.11973	1.69374	0
CAGGTTAGTACCAGGT	11.0425	-4.67336	0
CAGGTTAGTCAATAGT	11.0918	14.4876	0
CAGGTTAGTTGCACGG	11.779	9.50171	0
CAGGTTTAGGAACGCG	12.7271	8.84104	0
CAGTACCCACAACAGG	11.8899	17.9134	0
CATAACGGTGTTTCAC	9.14905	-3.59652	0
CATAAGCTCCTAATAG	11.992	17.6609	0
CATCAATCAGTTATGT	11.3401	16.7592	0
CATCAATCATTGTGCA	0.246637	11.0585	0
CATCACACACCATATG	10.8244	17.3616	0
CATCAGCCATGAGCAG	12.0048	13.1347	0
CATCATAAGCATCCAG	12.0179	15.0715	0
CATCATGCAGCACGTT	-0.556829	9.75923	0
CATCCTCAGCTCATAA	4.03622	7.14409	0
CATCCTGGTACTTAGG	0.562452	12.8352	0
CATCCTGGTATTGAGT	12.9554	8.45256	0
CATCCTGGTTAGCGTA	-0.572618	10.6425	0
CATGAGGCAAGTGTCC	12.871	17.2251	0
CATGAGGCACCTCAGG	11.1107	9.43804	0
CATGCGCAGTCCTTCA	10.3682	14.3287	0
CATGCGGGTAAGGTCC	9.80178	9.937	0
CATGCGGGTTTGAGCA	10.4579	15.9437	0
CATGGATTCCGGTATG	11.2742	16.2584	0
CATGGCGGTTTATTCG	-0.335083	12.7387	0
CATGGCGGTTTGGCGG	13.5143	15.1779	0
CATTATCTCTCAATGA	10.1643	-3.82594	0
CATTATGAGGCCTGGT	-3.19736	11.5809	0
CATTATGAGTCTGGGC	13.4928	9.95697	0
CATTCATTCCACCTGT	14.3178	7.75001	0
CATTGCGAGAAAGGAA	12.32	12.3345	0
CATTGCGAGGCGCTTA	13.7209	13.8068	0
CATTGTGCACCTGTAA	-2.18549	10.6627	0
CCAAACCCATGATTGT	13.788	8.56376	0
CCAAACTAGAAAGCAT	-1.98182	13.4139	0
CCAAACTAGTCACTCC	3.65778	6.86138	0
CCAAATCAGCTCAAAC	12.109	13.8635	0
CCAAATCAGTCAGGCC	0.214839	9.99418	0
CCAACATAGTTTGCGG	-1.84582	14.3801	0
CCAACCAAGGATTTGC	11.8018	11.801	0
CCAACCAAGGCAAGTA	12.3542	16.0372	0
CCACAATAGAGAGCCG	13.6694	15.5465	0
CCACAATAGGTTACGT	12.0923	8.49904	0
CCAGCCTGTTATGTGG	-2.05441	7.36167	0
CCAGCTAAGAACCTGT	3.68801	6.65724	0
CCAGCTGCAGTCTATG	9.9639	11.0414	0
CCAGGATGTTAGGTTG	-0.863086	8.93326	0
CCATAAATCTTGTCCA	-3.20956	13.0511	0
CCATAAGGTACTTAGG	-2.51576	12.6574	0
CCATCATGTGTTGTAG	4.00462	-1.28251	0
CCCAAACCAAACCTAT	12.028	10.3612	0
CCCAAACCAAGCTTTG	12.6262	12.5542	0
CCCAAATAGTTACTTC	-2.09053	7.13019	0
CCCAACCGTTTGCGCC	10.9512	9.45061	0
CCCAATTGTAATCGCA	12.3845	9.71943	0
CCCAATTGTTCCGCAC	-1.958	14.34	0
CCCAGCACATAATCGT	10.812	16.8343	0
CCCAGTTTCTGTTCAT	11.1054	9.08402	0
CCCAGTTTCTTAGTGA	11.4815	9.94802	0
CCCGCAACATTAGCGC	12.3778	17.4679	0
CCCGTTGTCAGTATTG	12.7111	15.1462	0
CCCGTTGTCCAATAGC	11.1393	6.32478	0
CCCGTTGTCTGTAATG	10.1663	12.6839	0
CCCTAATGTAATCGTG	12.8324	14.3822	0
CCCTCACCAAGTGTCC	12.0481	17.5712	0
CCCTGGACAGGAAGCC	-1.28103	11.1851	0
CCCTGTTAGCGATAAG	-1.26217	11.3829	0
CCGCACACATAGCGGA	11.4629	11.6981	0
CCGCCAACAAGCGATG	-2.90798	11.2174	0
CCGCTTAGTAAATTGC	-1.30377	12.7518	0
CCGGTAGGTAACCTAG	11.5465	-4.31962	0
CCGGTAGGTTAGTGAT	11.496	8.32578	0
CCGGTTAAGTTGCCTC	-2.66432	11.799	0
CCGTGCTGTCACTCGC	14.8434	8.89052	0
CCGTTAACATGCTCCC	12.0753	12.0407	0
CCGTTACTCCGTCCAT	11.4686	12.9894	0
CCGTTATGTTGAGGTC	10.1859	-4.74368	0
CCGTTTGGTAGGTTGC	12.4418	13.0196	0
CCGTTTGGTCCTTCAG	11.3025	17.5875	0
CCGTTTGGTCGCAAAC	-2.14206	7.30811	0
CCGTTTGGTTACAACG	0.49131	13.2368	0
CCTAAGCCAATGCCCG	0.376699	12.0209	0
CCTAAGGTCCTCCATA	11.5692	-4.32535	0
CCTAAGTAGATTCCTT	13.0343	16.5455	0
CCTACTTCAGCTACGT	0.0452874	13.7269	0
CCTAGTTGTATGTGGC	-1.94374	12.9723	0
CCTATATTCTTGTCCA	12.2677	12.4473	0
CCTATTGTCTCATCAT	-1.81269	12.8709	0
CCTCAAACAGCCTGCA	3.66361	6.34774	0
CCTCAGTTCATCCACC	-1.36288	8.09408	0
CCTCAGTTCGCAACAT	5.14447	6.86678	0
CCTCAGTTCGCACACA	10.1629	13.2404	0
CCTCCTGAGTCCTTCA	-1.13934	14.6759	0
CCTGAATAGGCTAGAA	12.0345	13.3732	0
CCTGAGTCACAAAGCG	-0.303598	10.4552	0
CCTGATGAGGACCGCT	13.3701	7.60791	0
CCTGATGAGTAACGAG	10.6715	11.1745	0
CCTGCTCCAACCCTCC	-0.577953	10.6665	0
CCTGGATCATGTTGCA	14.5122	9.47588	0
CCTGTAACAAGCGATG	0.157599	11.6944	0
CCTGTAACAATAACGA	3.19279	-2.14256	0
CCTGTATGTATCTGGA	3.81956	6.99792	0
CCTGTTGGTTATAGCG	12.5212	13.3897	0
CCTTAACGTACAATGT	-1.92403	14.7855	0
CCTTAACGTACCGGAT	10.8798	-4.52095	0
CCTTATGTCCTGAGTG	13.608	10.3147	0
CCTTCAATCATGCTCC	10.1946	9.16154	0
CCTTCAATCCTTCAAT	9.51417	12.2377	0
CCTTCGGTCTAATCAG	11.2095	16.168	0
CCTTCGTAGAGGAAGG	-1.45479	11.8396	0
CCTTGCGTCACCTGTC	-2.16868	7.13351	0
CCTTGCGTCCTAAGAC	11.9518	13.718	0
CCTTTAGTCCTCCCTC	-2.2335	7.01221	0
CGAAATGAGTGAGAGC	11.8616	9.00547	0
CGAACAAAGGTCGATT	14.5482	8.87915	0
CGAACCGGTCACCAAA	12.0774	13.3378	0
CGAACCGGTTAAATGC	13.4561	11.947	0
CGAAGCCTCCGTTATT	-2.19929	7.11668	0
CGAAGCCTCTAACCAA	3.86063	7.0304	0
CGAAGCGAGCGAGCGA	4.75284	6.42814	0
CGAAGGCCATTCCTCG	11.0219	-4.38628	0
CGAAGTAAGAACCTGT	13.8034	9.83544	0
CGAAGTAAGCTCCCTG	-1.79888	13.9203	0
CGAATATGTAATAACC	11.7512	17.536	0
CGAATCTAGAATCTCA	-1.40995	11.9697	0
CGAATCTAGTAGCGGG	12.7469	16.2614	0
CGACTAAGTCTAGCTT	-2.33112	14.3791	0
CGACTAAGTTGAGGTC	10.9481	7.30892	0
CGACTAAGTTGGTGAC	13.4976	11.077	0
CGACTAAGTTTGTCTA	-1.15259	15.106	0
CGAGCGAAGGGTCTAT	11.8271	6.26895	0
CGAGCTGGTCAAGTGC	13.3929	11.5359	0
CGAGCTGGTCTTGCAT	10.9682	7.85428	0
CGAGCTGGTGTGTCCC	-2.80572	10.569	0
CGAGGAAGTATGGTGC	5.08835	6.79372	0
CGAGGAAGTGCCTCAC	-1.9004	7.92223	0
CGAGGCAAGCAGGCCT	-2.12103	12.2293	0
CGAGGCAAGGTCGAGG	8.99877	12.7033	0
CGATGTCCATGTCGCG	11.6568	5.5106	0
CGATTATCAGAATGAC	10.3088	13.3078	0
CGATTTGCAGCATGGA	12.8982	6.11516	0
CGCAATAGTAGACAAA	8.74644	13.1112	0
CGCAATGTCACAGACT	10.5457	12.7315	0
CGCAATGTCTAATCTC	-0.767375	13.366	0
CGCAATTAGCCACATG	9.95263	11.2228	0
CGCAATTAGTGTGATC	13.5746	8.33317	0
CGCACAATCATGCTAA	-0.063488	14.768	0
CGCACAATCGGCCAGT	13.2276	10.1455	0
CGCACAATCGTTTCGC	-2.27507	9.64698	0
CGCACCACAAGTGTCC	11.6454	16.058	0
CGCACCACAATATAGG	13.5467	11.2299	0
CGCACCACACTTCATC	11.8308	11.0266	0
CGCATATAGGTCCACA	13.6194	11.114	0
CGCATGATCAGGATGA	14.3464	7.30996	0
CGCATGATCCTTAATC	12.7162	14.3222	0
CGCATTTGTCACAAAT	9.2699	-4.84234	0
CGCATTTGTTATCCTA	-2.08293	7.07814	0
CGCCAAATCGTTAAGC	12.0839	9.22435	0
CGCCACACAAGCGAGC	12.5674	9.92193	0
CGCCACACAAGTCGCT	13.8443	8.3852	0
CGCCACACAATAGTCT	3.84189	7.09872	0
CGCCACACATTCAGCA	13.847	7.26691	0
CGCCTCATCCGCCTAT	10.1624	-4.9884	0
CGCCTGTGTGGACATC	-0.802604	8.9201	1.90424
CGCGGATTCAGGCTAT	11.2069	8.39999	0
CGCGGATTCCGTTAAA	12.6018	15.4853	0
CGCGGATTCGGTTACG	13.6859	11.4438	0
CGCTAACCAATGCCTA	-0.00986212	13.3269	0
CGCTAACCACCTAAGC	9.2387	11.8	0
CGCTACTTCACAGACT	11.2918	13.8986	0
CGCTACTTCGCTAGCA	11.672	12.6458	0
CGCTACTTCTCAATTC	0.0275861	15.4118	0
CGCTACTTCTTGACCC	-1.25581	14.648	0
CGCTATGAGTAAAGGT	12.6731	16.1795	0
CGCTCAGCATTCCTGT	11.4024	-4.37263	0
CGCTTAACACAATGCC	11.346	13.475	0
CGCTTAACATTGTGTG	13.6857	13.5378	0
CGCTTACTCGATATTG	-2.28321	8.06349	0
CGCTTGCGTGTTAGCA	-2.0967	10.5333	0
CGGAATCGTCCGTGAG	-2.17775	7.76163	0
CGGACAACAAGGTATA	2.56961	-2.06667	0
CGGACAACAGGATTAA	0.00399825	13.9915	0
CGGAGTCTCATTACAG	-1.05835	6.73	0
CGGAGTCTCCATAATG	10.9008	9.99847	0
CGGATAAAGGCCAATT	13.546	7.82804	0
CGGATAAAGTCTTGAA	-0.313055	9.54188	0
CGGCAATGTAAGTCGC	-1.06253	12.3832	0
CGGCAATGTTGGGTTA	11.0294	8.94545	0
CGGCCATAGCAAACCT	13.0727	16.7487	0
CGGCCATAGTCAATTG	11.4675	16.328	0
CGGCTAATCACATTGA	-2.33057	13.1496	0
CGGCTAATCGTGCCTT	13.4729	8.91772	0
CGGCTCACACAGACTC	11.8253	17.7656	0
CGGGTATGTTGGCCGA	-0.810138	12.2766	0
CGGTTCCGTCCTCCAA	13.5552	13.1485	0
CGGTTTGAGCCAGGTC	13.5358	6.92772	0
CGTAACCCATGGAGGC	13.5933	10.1155	0
CGTAACTAGGCAAGTA	5.76457	4.26121	0
CGTAACTAGTGAAGTG	13.5253	15.029	0
CGTAACTAGTTAGAGG	-0.688182	14.6396	0
CGTAATGGTACCGAAC	11.9554	14.6072	0
CGTACGGGTAGGTTAT	5.34175	3.83173	0
CGTAGCGGTAAAGCGG	-1.23812	11.1756	0
CGTAGCGGTACGTTTC	12.255	17.3564	0
CGTAGCGGTGCTTTAC	11.614	4.96163	0
CGTAGCGGTTTCCACG	-0.234075	12.4756	0
CGTAGTTAGCACTAGT	3.79773	6.79719	0
CGTAGTTAGGGATGAC	0.669022	2.07317	0
CGTAGTTAGGTTACGT	12.0834	15.5806	0
CGTATTGCAGCGCTTG	13.2207	14.7592	0
CGTATTGCATCTTGAG	14.4304	8.06492	0
CGTCATTGTTCCTGAT	12.8333	6.78421	0
CGTCCTAGTAAAGCAA	11.2096	16.1286	0
CGTCCTAGTAGCTGCG	10.2146	11.7467	0
CGTGACATCTCACTCA	13.5533	14.221	0
CGTGAGGAGCATTAGC	-3.04983	11.4162	0
CGTGCTTTCTTTAAGG	15.2142	9.54143	0
CGTGCTTTCTTTGAGA	12.2541	16.2149	0
CGTGGTTCATTGTTGG	12.8973	15.2131	0
CGTGTGTCAATCATGT	-2.22955	9.97485	0
CGTGTTACAGTAGGTG	-2.25745	7.39281	0
CGTTAAATCGTCATTT	13.5126	8.93496	0
CGTTAGGTCTTGGATA	10.7977	15.6765	0
CGTTATTTCTTAGGAC	13.4781	16.3062	0
CGTTGCGCACTGGCTG	4.2389	6.21572	0
CGTTGCGCAGCATGAG	-1.05479	8.6119	0
CGTTGCGCATGATTGT	12.5774	13.2654	0
CTAAATGTCACCAATA	12.3671	9.85228	0
CTAAATGTCCCTGATC	10.8729	9.34748	0
CTAAGTCAGCTAATTG	0.33883	11.3137	0
CTAATAGTCCTCCCTC	7.33013	0.292804	0
CTAATCCGTAATTAGC	-1.273	13.6305	0
CTAATCGCAGGTTTGC	-1.83619	7.46278	0
CTAATCGCATGGCCCA	-0.0181753	10.5165	0
CTAATGTCACCCTCAC	-1.46201	7.99452	0
CTAATGTCAGTTTGTG	11.4645	-4.1442	0
CTAATTGAGCCACATG	5.23366	6.83472	0
CTAATTGAGGAGTCGG	12.7422	7.89545	0
CTACCGGCAGTTGCGT	13.0678	16.1548	0
CTACTAAAGTGAGAGC	9.18642	-4.17429	0
CTACTTAGTGAGCAAG	-3.29417	11.262	0
CTAGCGGGTGTTGTGA	15.3176	7.38474	0
CTAGCTGAGCTAATCA	-1.55733	9.76451	0
CTAGCTGAGGAGCAAC	3.32264	-2.07423	0
CTAGCTGAGTCACTCC	-1.36305	14.4576	0
CTAGCTGAGTTCCCAC	11.1958	17.3224	0
CTAGGACGTTAAATGC	0.332667	12.3547	0
CTAGGCGGTGCTCCGT	-1.59037	8.84452	0
CTAGTAATCCAATAGC	12.4306	16.1598	0
CTAGTTGCACAATTAC	12.5358	11.1221	0
CTATAACCACCTACTT	-1.39869	14.6219	0
CTATGATCACAATGTT	9.67017	-4.40428	1.03131
CTATGATCAGTTATCG	14.2285	15.6059	0
CTATGGCCAAGCTACC	-1.97358	8.62662	0
CTATGTTTCATTGACA	10.7805	14.1631	0
CTATTACTCAAGCGCC	12.4863	16.3345	0
CTATTACTCCAAGTGT	13.9244	10.1029	0
CTATTACTCGGTCATG	-1.03299	11.0343	0
CTATTCAGTAACCTAG	11.531	13.042	0
CTATTCAGTTGAGCCG	14.682	7.8428	0
CTATTGAAGATGCCTG	-1.08792	13.1827	0
CTCAATAAGGAGCAAC	12.6533	16.358	0
CTCACAACAAGGTCCT	11.0266	12.8106	0
CTCACAACATATAACC	11.9085	-4.35451	0
CTCACACTCATCACTT	10.5809	12.9588	0
CTCACTCAGTAACCAC	-1.43333	14.519	0
CTCAGGATCCGCCTAT	3.63837	6.69821	0
CTCATCATCAACCAAC	13.6804	9.60193	0
CTCATCATCACCATTT	-1.48184	1.41516	0
CTCATCATCCCGCATT	-1.11709	6.81826	0
CTCATGACATGACTAT	10.68	14.1308	0
CTCATGCTCATTAGTG	10.816	17.8962	0
CTCATGCTCGATCAGT	11.1154	14.7086	0
CTCATTGTCATAACGC	10.5197	7.9879	0
CTCCATCAGTGGCGGA	-0.799487	9.08845	0
CTCCGTCCAGAGGGAG	12.588	10.6301	0
CTCCTAATCCCTCACG	13.8518	10.8887	0
CTCCTCACATCCCTCA	11.7615	14.4746	0
CTCCTGAGTTGCGGAT	-2.6943	10.7103	0
CTCGCTAGTGGATTAT	14.4779	10.3939	0
CTCGCTCCAGCAATAA	-1.88586	7.33702	0
CTCGTTATCACAGGAA	11.9777	17.3833	0
CTCGTTATCAGGAACA	12.1221	17.1788	0
CTCTAAGCAAAGCTCC	-2.35798	7.21753	0
CTCTAAGCAAGACTCC	-3.25211	12.0399	0
CTCTAAGCACCATATG	10.5086	16.4337	0
CTGACATAGCTCGCTT	-1.48718	12.8618	0
CTGACCAAGGCCTGGT	12.3888	16.9108	0
CTGATCACAGGAACCA	13.9073	15.5498	0
CTGCAATAGTAAGTGG	4.28421	6.45775	0
CTGCTACTCGAAGTAG	2.61013	4.42323	0
CTGCTCCCACCTCAGG	14.8332	7.33056	0
CTGCTCCCATGCTTAG	12.1519	17.7448	0
CTGGCTAAGGAGGACT	2.50363	4.51217	0
CTGGCTAAGGTGAAGC	-1.58126	13.174	0
CTGGTCAAGTGACCTG	-0.0127856	12.2258	0
CTGTACCTCCGGAACC	14.2654	10.8731	0
CTGTGTGAGTGACCTG	13.1148	11.1271	0
CTGTTAAAGCGCCTTT	10.5237	10.7759	0
CTGTTCATCATAACCA	11.3403	11.5368	0
CTGTTGGAGACAAGTG	13.2155	9.6676	0
CTTAACAAGGCATTAC	-2.2972	7.16046	0
CTTAACAAGGGATGAC	10.1089	0.653934	0
CTTAACAAGTAGCCAT	8.96152	11.1925	0
CTTAACAAGTGATTCA	12.2107	15.6956	0
CTTAACAAGTTGCGTG	-0.57181	11.8006	0
CTTAAGGGTTAACGGC	12.3878	10.3254	0
CTTAATGAGGTCGAGG	8.24681	0.842708	0
CTTACCTCAAGTGTCC	-1.31679	11.9589	0
CTTACCTCACGAATCC	11.0302	17.5511	0
CTTACTAGTTATTGCC	5.78859	3.78803	0
CTTATGTTCATCCTAT	10.9076	15.3826	0
CTTATTGGTAATTAGC	10.4786	-3.99855	0
CTTATTGGTTACCTGT	-2.19549	7.0977	0
CTTCAAGCAACACCTA	-0.773058	14.4741	0
CTTCAAGCAGAGGGAG	-0.20095	12.5439	0
CTTCACTCAAGGGTTG	-2.05977	7.20546	0
CTTCTAAGTTTCCGGC	10.7482	15.8617	0
CTTCTCAAGAAAGCAT	-2.15713	7.03156	0
CTTGAACAGTTTGTCT	13.8193	9.56957	0
CTTGACGAGCGGTTAT	12.9754	16.36	0
CTTGACGAGGGACGCA	10.297	8.98808	0
CTTGCAACAACTAGGG	-0.226895	12.2559	0
CTTGCAACATGTCGCG	-2.0779	7.47962	0
CTTGCAACATGTTGTG	12.5608	17.5335	0
CTTGCATGTTTGCAGA	-2.50768	9.81353	0
CTTGCTCAGAAAGGAA	13.9577	8.54101	0
CTTGCTCAGCGCTCAA	-1.24346	14.1494	0
CTTGCTCAGGGTCTAT	-0.39998	15.4607	0
CTTGGACCAGGCCTTG	-2.28845	7.42631	0
CTTGTAAAGCGTGCAC	4.32641	6.17193	0
CTTGTAAAGTACCGCA	12.3308	15.0945	0
CTTGTCCAGTGAGGTA	13.7058	10.5331	0
CTTGTTCCACCTACGG	-0.143053	13.7283	0
CTTGTTCCATACCCGG	11.4881	17.0754	0
CTTGTTCCATGATTGT	-0.0999598	13.6045	0
CTTTAGGCACCTCACC	11.2907	12.9229	0
CTTTAGGCATTATGGT	-1.48516	12.7918	0
CTTTAGTTCAGCAAAG	6.08501	-0.292436	0
CTTTAGTTCCGCCTCA	-0.787239	13.9413	0
CTTTATCAGCGCATTG	0.416724	12.85	0
CTTTATGGTACCGTAA	10.5558	16.3084	0
CTTTCTTGTATACTGG	10.0582	13.7809	0
CTTTCTTGTTCAAGAT	-0.333255	12.5172	0
CTTTGGGAGAGAGGCT	13.9696	13.8592	0
GAAACTGAGACTAAGG	-1.14096	9.28607	0
GAAACTGAGTATTGTG	13.2348	14.2867	0
GAAACTGAGTCACTCC	-1.01083	12.6374	0
GAAAGGCTCATCCTCA	-2.47083	13.9128	0
GAACACAAGCAGCTCA	-2.29334	7.34176	0
GAACACAAGGCTGTGC	0.413862	10.6414	0
GAACCAAAGCTGGCTA	11.0782	17.3795	0
GAACCAGCACATTAAC	11.2609	14.5158	0
GAACCGCTCCCGTTGT	12.7799	14.5693	0
GAACCGCTCCTCATCA	-1.38881	14.3611	0
GAACCGCTCGCCTGTT	12.5063	10.5952	0
GAACGAATCGTTATCT	-2.28281	12.1969	0
GAACTTATCATAACTG	12.2064	10.0336	0
GAACTTATCCTGAATA	10.35	12.5068	0
GAACTTATCCTGATGG	-2.16129	7.03718	0
GAAGCCTGTCCTAGTT	13.4168	8.67945	0
GAAGCTAAGCCACAAT	4.6345	6.52109	0
GAAGGAACATAAGTCT	11.751	16.5136	0
GAAGGAACATGCATAT	10.2568	-3.82443	0
GAAGGATGTCTTACTA	-0.0363167	2.26965	0
GAAGGCCCACAACCTA	-2.24306	7.45548	0
GAAGGCTAGGCTAAGA	-2.74949	11.7212	0
GAAGTCAAGCACGTTG	14.5179	10.6489	0
GAAGTCAAGGCCTTAG	-3.18772	11.1702	0
GAATTTGTCACGCATG	13.1345	16.6211	0
GAATTTGTCCTGATGG	-2.31943	12.5116	0
GAATTTGTCTGGCATG	12.3188	13.9989	0
GACACCGGTTAGGCGT	9.64866	-3.69096	0
GACATAGAGGACCTCA	10.7428	17.0567	0
GACATAGAGGAGGGTT	13.891	8.35872	0
GACATAGAGGTTACAC	10.7153	11.066	0
GACATTATCCAGGTCA	12.3752	17.7833	0
GACCGAACATAGCGGA	12.3914	8.20101	0
GACCTAAGTTGAATCG	0.239586	10.3672	0
GACCTAGTCTAAGTCA	-3.26721	11.6835	0
GACCTCAAGGAGGGTT	8.2031	-4.86378	0
GACCTGATCGTTTCGC	-0.605797	11.8862	0
GACCTGCAGCTGGAAA	-2.14402	7.42718	0
GACCTGCAGGAGCATA	13.1495	11.2536	0
GACCTTTGTAATCACG	5.955	4.15139	0
GACCTTTGTGAGAAAC	12.4512	9.71793	0
GACCTTTGTTGTTCAC	2.62352	9.68244	0
GACGCAACAGGCTACT	-0.417866	9.23821	0
GACGTAAAGCAGCTAT	12.776	9.75143	0
GACGTAAAGCTCAAAC	-2.70232	13.9117	0
GACTATTCAATGCGCT	12.6237	9.74185	0
GACTATTCACATACTG	10.6558	11.0846	0
GACTATTCACTAAGAA	-2.35584	7.25859	0
GACTCACCACATAACT	0.711378	13.7487	0
GACTTACAGTCAGGCC	14.6461	8.51581	0
GACTTACAGTTTGTCT	12.0867	9.09676	0
GACTTAGGTTAAGCGC	0.0751873	12.1886	0
GACTTAGGTTAGCCAA	-3.04264	10.3497	0
GACTTGGTCCAAATCA	11.1933	13.4703	0
GAGAACCAGTGCTGTG	-0.775498	13.1639	0
GAGAACCAGTTGGCCA	13.2455	15.4901	0
GAGAGGCGTCTATCGT	12.4451	5.82864	0
GAGAGGCGTTGCGTAA	-2.75516	11.4289	0
GAGCAAATCAAAGGCA	12.2217	7.4113	0
GAGCAAATCACTAGGT	12.7307	11.6066	0
GAGCAAATCCAAGTTA	16.3083	15.3457	0
GAGCAAATCCGCAACA	-1.13136	7.94685	0
GAGCAAGGTCGCATAA	0.304383	9.26819	0
GAGCATGCAAGCCAGA	12.0973	17.7235	0
GAGCATGCAAGGATTA	5.60384	3.82819	0
GAGCATGCATTGTGGC	14.0862	14.8424	0
GAGCCACTCCCTCAGT	11.2384	17.1299	0
GAGCGAAGTTTGGCGG	13.8972	11.9695	0
GAGCTAGCAGAAACGT	14.3149	11.0474	0
GAGCTTAGTCGCATAA	-0.374994	11.6583	0
GAGCTTGTCACTAATG	12.3053	11.3244	0
GAGCTTGTCATTGACA	15.1058	7.93602	0
GAGCTTGTCCGCTAGA	-2.75378	13.604	0
GAGGACTAGCGGATTT	-1.84578	11.1409	0
GAGGACTAGCTAATCA	12.9912	8.17722	0
GAGGAGGCACCGGCTA	15.1535	7.53506	0
GAGGCAAGTACTGAAT	12.6655	10.1368	0
GAGGCAAGTGGATTGC	-0.313876	12.0431	0
GAGGCCTTCCGGTTAG	11.2699	8.93462	0
GAGGCCTTCGATATTG	13.7498	8.34044	0
GAGGCTACACGTGCTG	-0.4127	13.4656	0
GAGGCTTGTGGGTACT	13.9718	7.63117	0
GAGGGAGCACGTAAGG	13.5533	12.2576	0
GAGGGAGCAGCACCAT	0.39938	10.954	0
GAGGTACAGGCGCATC	-1.1455	11.4749	0
GAGGTACAGGGTCCAC	-2.10073	13.0667	0
GAGGTGAGTAAGCTCA	-2.36193	10.604	0
GAGGTTAAGGGTGAAC	12.3078	8.62197	0
GAGTAACCAAGTGTCC	-1.4911	10.8481	0
GAGTAATAGGTAGCTT	11.9312	14.1488	0
GAGTAATAGTTTGAGC	13.9166	7.77301	0
GAGTATCTCAGGCCTA	-2.55068	13.217	0
GAGTGAGGTACAATGT	-2.21789	8.07415	0
GAGTGAGGTTATAGCG	13.1249	9.18438	0
GAGTGATCACGTAAGG	9.93347	8.0183	0
GAGTGTTTCCGCCTCA	16.2158	15.3519	0
GAGTTACTCGGGACCT	-0.10922	9.82996	0
GAGTTTGGTTTGGCTT	12.3181	11.8179	0
GATAAAGGTAAGGTCC	12.8893	10.1681	0
GATAATCGTGGGAACA	-0.407733	9.62216	0
GATAGACCAATTAGGA	12.4882	9.39358	0
GATAGACCAGTCTAGC	-3.06039	13.5229	0
GATCAAGAGAATCGCT	-2.24778	11.3637	0
GATCAAGAGGTTAGCT	-3.46476	11.2885	0
GATCACTAGTAACGGA	12.7265	17.5173	0
GATCACTAGTTTGGTA	10.3935	12.9895	0
GATCAGTTCAAGACTC	-2.10559	13.6663	0
GATCAGTTCATGCAAC	9.75688	9.32348	0
GATCAGTTCATGGCCA	11.1291	12.9891	0
GATCAGTTCATGGCTG	9.95524	12.8853	0
GATCCGTCACCCTCAC	2.28949	4.75483	0
GATCGAGCAGCTAACC	-2.07798	11.9568	0
GATGCAGCAATCTCTC	12.4584	8.74192	0
GATGCATTCAAAGGCA	11.4879	15.0087	0
GATGCATTCGCATTAA	-1.25352	10.641	0
GATGCGACAAACATAG	14.7629	14.2692	0
GATGCTTAGTAAGTCC	10.8959	14.15	0
GATGGACAGAACCTGT	11.3595	14.0251	0
GATGGCTGTTTAAAGC	-2.52791	12.0408	0
GATTAAGCAATAACGA	13.2631	16.3869	0
GATTAAGCACCTACTT	-0.345499	11.8937	0
GATTACTCAAGCGAGC	-1.83624	13.7619	0
GATTACTCAGGAACAT	3.63121	6.57372	0
GATTACTCATTTGCTC	4.83388	6.85283	0
GATTAGCTCCGGGACT	-1.06156	14.3762	0
GATTATGTCTACCTCA	11.2397	11.5304	0
GATTATGTCTTTGACT	13.4245	8.4707	0
GATTCATCAGGCCAAA	3.65683	2.31482	0
GATTCATCAGGTTATT	-2.26936	6.9453	0
GATTCCTGTCGACTAA	-1.6617	10.8821	0
GATTCGCCACTAAGTT	11.4884	12.0412	0
GATTGATGTACCGGAT	12.4217	12.8263	0
GATTGATGTCCTAATC	11.4381	15.2692	0
GATTGGTTCAGCACGC	11.5958	-4.27451	0
GATTGGTTCTAATCCT	10.6244	9.60556	0
GATTGGTTCTCAATAG	12.7672	10.278	0
GATTGTTCAAGTCGCT	10.7752	-3.54526	0
GATTGTTCAGGGAGCT	-2.28843	7.37715	0
GCAAACAAGGTGAGAC	-2.84697	9.86338	0
GCAAACCGTCAAAGAA	-2.88328	9.14303	0
GCAAACTTCGGTCAGC	14.6163	9.77597	0
GCAACAGCAAGCCACT	10.4684	9.58377	0
GCAACAGCAAGCTACC	13.9012	9.93695	0
GCAAGTGCAAAGCTAA	0.190177	14.629	0
GCAAGTGCAGAAATGC	13.1023	12.2846	0
GCAAGTGCATCCCTCA	-1.13366	10.7451	0
GCAATATGTTGGCGTG	11.555	6.97611	0
GCAATCTAGCAATAGG	13.8575	8.95545	0
GCAATGTTCCTAATTC	13.0527	9.64034	0
GCACGAACAGCAATAA	7.7255	6.54623	0
GCACGAACAGGTATTT	10.795	16.9791	0
GCACGCTAGCCGGTAC	12.4867	11.0977	0
GCACTAAGTGATTTGG	0.451299	11.8715	0
GCACTAAGTTAACAGT	0.0919031	14.7523	0
GCACTAAGTTCTTTAG	11.4583	16.5206	0
GCAGCCAGTGGGTGAA	-0.0140526	11.9011	0
GCAGGAAGTGCATTTC	-1.74157	12.2779	0
GCAGGATAGTGAGAGC	-1.55547	11.7443	0
GCAGGCTTCAGAAACG	-1.23408	6.82741	0
GCATATATCTCGCCCA	13.6465	9.88077	0
GCATCCTTCTCGACCT	-1.21077	13.5381	0
GCCAATTAGTCCTGAG	-2.38811	14.0467	0
GCCACACAGGGACCTC	-1.18578	13.5264	0
GCCACACAGTGAAGTG	-1.03728	9.16988	0
GCCAGGTTCTTGCAGG	13.5894	10.7509	0
GCCATGATCTAACCTT	11.6964	11.4682	0
GCCATGATCTCAATGA	11.4105	13.2428	0
GCCATTACAATGCCCG	12.8218	8.52977	0
GCCCAAATCCACCTGT	-3.17219	11.9786	0
GCCCAAATCCCGTTTA	13.9054	10.9093	0
GCCCATAAGTCTCACC	-2.05818	7.20547	0
GCCCTCATCGCTAGCA	4.89978	6.97355	0
GCCTAATAGGAGGACT	-1.31229	11.195	0
GCCTATTGTAACTACG	10.8482	15.6293	0
GCCTATTGTAAGCACC	10.3147	-4.4754	0
GCCTCCATCCTGAATA	11.2233	15.5625	0
GCCTCGACAGGCGATA	13.5749	10.3877	0
GCCTGCTGTGTTAAAC	12.626	17.0039	0
GCCTGTGCAAACCTTG	10.7709	16.6141	0
GCCTGTGCAATATAGG	-2.1908	7.4624	0
GCCTTACTCAGGCCTA	0.257662	14.2756	0
GCCTTACTCCCTCACG	-2.34559	14.0932	0
GCCTTGCGTCCGCTGT	-0.0565805	14.3199	0
GCCTTGCGTCTAGCTT	11.9096	15.2537	0
GCCTTGCGTGCTTTAC	10.7807	9.54337	0
GCCTTGCGTGTTTGTC	0.574386	10.8534	0
GCCTTTATCGAGGAAC	15.4775	15.5521	0
GCGAAGCCAAACATAG	10.5776	8.83889	0
GCGAAGCCAAGTGTTT	12.173	12.7582	0
GCGAGTGAGTAAAGGT	-2.47813	10.3767	0
GCGATATTCAGGTTTA	10.1874	10.0422	0
GCGATTTAGACCATAC	-0.692574	10.9773	0
GCGATTTAGGGATTAG	15.1315	7.7531	0
GCGCAAACAGGCCAAA	-0.0263176	11.8618	0
GCGCGATTCCCTGGAA	12.2014	13.3326	0
GCGCGATTCGAAGTGA	13.1476	11.6588	0
GCGCTAGGTATTTGCC	-0.633799	10.2745	0
GCGCTAGGTCCCGGAA	11.2533	-3.86292	0
GCGCTAGGTTTGAGGC	2.59924	-2.00047	0
GCGCTTAAGGGTCTAT	12.2954	16.4915	0
GCGCTTAAGTGTTGTA	14.093	15.634	0
GCGCTTAAGTTAGCTA	-0.650297	11.6785	0
GCGGAACCAATTGAGA	11.5492	6.07584	0
GCGGAACCAGCTTAGC	13.5291	16.3678	0
GCGGAACCAGTTAGCC	0.480255	11.8256	0
GCGGAACCATAAGCAA	11.3812	17.2095	0
GCGGTTATCGCGCTAA	-0.977371	11.1549	0
GCGGTTATCGCTCACT	14.4441	8.27233	0
GCGGTTGGTCATGAGC	12.3035	11.6016	0
GCGGTTGGTCATGCCC	10.7662	12.4581	0
GCGGTTGGTTGGATAT	11.5374	17.623	0
GCGTAACGTATTCGTC	2.7743	-1.7487	0
GCGTGCTAGCATGACT	13.0455	12.1976	0
GCGTGCTAGCGAGCGA	12.7746	14.7543	0
GCGTTTCTCCTCAGTC	3.64486	-1.52703	0
GCGTTTCTCGAAGTGA	0.229911	9.9411	0
GCTAACAGTACCGTAA	11.7498	9.71724	0
GCTAACAGTAGGTTTG	13.2241	6.81688	0
GCTAACCCAAACGGGC	-2.84196	12.4261	0
GCTAACCCAGCAACCT	-1.51012	14.6407	0
GCTAACCCATTGCGGT	5.01408	6.74221	0
GCTAAGAAGTAAACCC	11.9779	8.03538	0
GCTAAGCGTCAGTAAT	13.2349	8.86343	0
GCTAAGCGTGTTAAAC	12.0115	8.84439	0
GCTAATATCGTTAGTA	-1.13065	11.0828	0
GCTAATATCTGTAAGC	12.1313	11.2038	0
GCTAGCCAGATACTTG	12.6118	13.096	0
GCTAGCGGTCAAAGGG	11.4238	9.08642	0
GCTAGCGGTTAATGCG	9.82015	7.26163	0
GCTAGCTCACCAAAGG	9.1526	-5.3208	0
GCTAGCTCAGCTCAAC	12.3423	11.8347	0
GCTAGTGTCAATGAGG	-0.680597	13.76	0
GCTAGTGTCGTACCGA	-2.4502	9.54424	0
GCTAGTGTCTTAGTCT	5.2732	3.88775	0
GCTATTGCACGAACAG	12.957	11.5484	0
GCTATTGCATAGCTTG	12.2487	9.62874	0
GCTCAACCAGGCTGTT	-1.51923	12.5989	0
GCTCATTGTCATGAGC	-0.896416	12.2282	0
GCTCTGGCAAGGTGGC	-1.91226	11.2311	0
GCTCTGGCATACTCCT	-2.21553	7.25403	0
GCTCTGTTCATGCCTC	11.5883	12.2364	0
GCTGACATCATTACAG	2.31921	4.78722	0
GCTGACCAGGAACCAA	3.45023	1.26326	0
GCTGACCAGTCATGCG	11.1486	8.46742	0
GCTGAGGAGCGGGCAA	13.1252	16.2142	0
GCTGAGGAGGCCGGAA	12.4595	16.0937	0
GCTGAGGAGTTTGAGC	10.9104	7.92903	0
GCTGCAATCGTGCTAG	0.103137	1.73474	0
GCTGCACAGAGCAAGC	13.877	16.1386	0
GCTGCACAGATAACCC	-1.73235	9.78985	0
GCTGCACAGTAACTCA	-1.3923	6.80793	0
GCTGGATGTAACGTGC	9.15134	-4.35359	0
GCTGGATGTTTATTCG	9.91261	-3.82393	0
GCTGTAAGTGGTTCTT	-1.97107	12.961	0
GCTGTACCATAAAGCA	9.45813	12.8832	0
GCTGTGATCACGAATC	12.0755	9.89399	0
GCTGTGATCGCTAAGT	-1.3338	13.5657	0
GCTGTGCAGTAAAGGT	11.584	10.0074	0
GCTTAACAGCCAAATC	12.8467	13.2827	0
GCTTACCTCCCTTGCG	2.60222	-1.49753	0
GCTTGTTGTTTACTTG	2.52912	4.60409	0
GCTTTACGTGACATGC	14.0165	8.63908	0
GCTTTACGTTAGAGCC	-2.25571	12.6599	0
GCTTTACGTTGTAACG	9.00597	12.653	0
GCTTTATTCCTGCGAA	2.22226	-2.21724	0
GCTTTGTGTATGTGGC	0.0665027	2.30676	0
GGAACCACACCGTTCC	-1.28619	1.29017	0
GGAACCTGTAACAGGG	9.60476	-4.91486	0
GGAACCTGTAATGGAA	4.01262	6.99972	0
GGAACCTGTACCGGAT	11.1217	9.81896	0
GGAACTAAGGTGCGGA	-1.74674	7.97529	0
GGAAGCTAGCACTAGT	14.9233	8.29914	0
GGAAGCTAGGCCAATT	-0.304306	2.28984	0
GGAAGTATCATGGCCA	10.9957	15.9296	0
GGAATCTTCGGCTAGC	11.6625	12.3428	0
GGACCGAAGGTCCTAG	-2.33917	6.8776	0
GGACCGAAGTTAACCA	13.0744	10.4558	0
GGACGGATCATGCATA	13.1129	7.8681	0
GGAGCATAGTATTGCA	14.893	9.21607	0
GGAGCGATCACAGGAA	11.1787	-4.4086	0
GGAGCGATCAGGTCCA	13.6842	13.973	0
GGAGTCTGTCTCACTG	12.7047	17.4305	0
GGAGTGAGTTGGTTCT	12.0798	6.70319	0
GGATGTAAGAAAGCAT	11.233	8.79044	0
GGATGTAAGCTAATTG	11.4809	11.9474	0
GGATGTAAGGCATTAC	12.8953	14.9628	0
GGATTATGTGGGAACA	8.61906	12.7513	0
GGATTCAGTGATCATG	13.4805	8.3101	0
GGATTCAGTTGTTGTC	13.197	13.1913	0
GGATTTATCACGTTAA	12.2158	7.13429	0
GGATTTATCAGGTTTA	0.174996	12.9905	0
GGATTTATCTAAATCG	12.3129	13.3875	0
GGCAAGCCAATATACC	12.2506	17.3132	0
GGCAATCGTTCGGGAT	8.63679	11.9357	0
GGCAATCGTTTAACGG	11.655	16.9666	0
GGCATGGAGCTTATGA	12.2556	13.5197	0
GGCATTAGTAATAGCT	-0.338248	11.9708	0
GGCATTGTCAGAAACG	13.7758	9.75333	0
GGCCATCAGTTAGGCT	-2.31001	13.3157	0
GGCCGTTAGCATGAAG	-0.786425	9.00121	0
GGCCGTTAGGAGCATA	13.4104	17.0068	0
GGCCGTTAGTTGTCTT	9.2852	-4.67951	0
GGCCTTAAGAGAGGAG	14.3789	9.30154	0
GGCCTTAAGTAAGTCC	12.2729	14.0879	0
GGCCTTCGTGCAACTA	3.25689	4.09558	0
GGCGATACATGAATAG	15.1636	7.65892	0
GGCGTTATCCCTCATA	-3.13048	10.731	0
GGCTAGACAGTAGGAT	12.7157	11.7033	0
GGCTAGACATTCAGCA	13.99	7.0781	0
GGCTAGTGTATTGTCC	14.2743	6.59389	0
GGCTATGTCTGTTCAT	14.6586	9.02856	0
GGCTCACAGGAACGCG	5.2147	6.8477	0
GGCTCACAGGCCAATT	12.8427	11.9118	0
GGCTCACAGTTATCCT	-0.999406	7.08563	0
GGCTGAGAGCTGCACA	-1.68693	13.0225	0
GGCTTCAAGTATGTGC	13.2931	12.4622	0
GGGCAATAGAGGAAGG	11.6554	8.90198	0
GGGCAATAGGAACCAA	-2.25791	7.29347	0
GGGCAATAGTCACCAG	13.0692	8.81636	0
GGGCGAATCTAATTGG	13.772	14.5934	0
GGGCTAACAAGCGAGC	13.2223	7.40569	0
GGGTCAACAATGCGCT	-0.886801	9.08131	0
GGGTCAACACGGTACT	11.2357	15.049	0
GGGTCACTCCCTCAGT	13.1721	11.7719	0
GGGTCACTCCCTCTAA	12.5717	13.7279	0
GGGTCACTCGGCTATG	12.9643	10.5562	0
GGGTTACGTCTCACTG	10.0992	8.43967	0
GGGTTATTCCAACTGG	8.63905	-4.98277	0
GGGTTATTCCCTCGCA	2.21109	-2.12541	0
GGGTTTGTCTCCTCAA	5.90314	4.15806	0
GGGTTTGTCTTGGATA	-0.598719	12.4815	0
GGTACAAAGAGAGGAG	10.6837	-3.50227	0
GGTACAAAGCAATAGG	16.3225	15.2977	0
GGTACAAAGCTCGCTT	10.8795	8.48675	0
GGTACTAGTAATAACC	13.9534	7.95878	0
GGTACTAGTGCGCGTA	13.0016	16.5771	0
GGTACTAGTTTCCTCC	13.2113	8.26924	0
GGTACTTAGGCAGGTG	-0.928043	13.3489	0
GGTAGGAGTTGCACAA	12.8167	15.6235	0
GGTATGTTCCGTAAAC	12.8225	17.0602	0
GGTATTTCAGCCAGAA	-0.0561717	13.6827	0
GGTATTTCAGGCGAGT	-2.23482	7.2019	0
GGTCATTAGGGTCCAC	11.6297	11.7572	0
GGTCCGTAGTGCTGTG	13.2006	7.46196	0
GGTCCTGCAAGTGTTT	-2.16254	11.1025	0
GGTCTTTGTGTCACGG	11.1449	15.6169	0
GGTGAGCCACATAACT	13.3791	12.3718	0
GGTGAGGTCCCTTGCG	11.3852	18.077	0
GGTGCTTCAGCAAGTG	-0.376028	9.94691	0
GGTGTCCAGCCTGATG	14.0787	8.15228	0
GGTGTGACACAAACTT	14.159	10.5933	0
GGTTACCCAAGGTACG	13.8161	7.83024	0
GGTTAGCGTGAGAAAC	11.6008	8.92746	0
GGTTAGCGTGAGCACT	-2.15738	10.7697	0
GGTTATATCATGACCG	-1.24048	14.6009	0
GGTTCCCGTGATCATG	3.59985	2.34725	0
GGTTGCATCGTACCGA	13.0239	9.81059	0
GGTTGCGGTCCTAGTT	11.1001	6.40331	0
GGTTGCGGTTAGCATG	14.0355	7.96024	0
GGTTGGTGTAGGTGTC	12.3149	17.3029	0
GGTTGGTGTGTTGTGA	-0.397513	9.55368	0
GGTTGGTGTTAGCCAA	12.5422	12.9908	0
GGTTTAATCAGCTAAC	11.2481	-4.3898	0
GGTTTAATCCACCTTA	12.3168	17.0994	0
GGTTTCCTCCTCATCA	-0.943843	14.698	0
GGTTTCCTCCTCCCTC	11.1563	8.47547	0
GGTTTGTAGGGTTAGA	11.3519	-4.68493	0
GTAAAGCCAGCCTAAC	11.0701	9.44443	0
GTAAGCGCATGCTCCC	-2.18736	11.1527	0
GTAAGCTTCCCAGTAG	0.262977	10.636	0
GTAATAGCAAACGCGA	13.4585	8.97965	0
GTACAATGTCCGGTTC	10.5032	-4.34248	0
GTACAATGTCCTTTAA	9.78158	12.114	0
GTACGTAGTACCCACC	0.451788	11.9913	0
GTACGTAGTCCTTAGT	0.96024	11.5454	0
GTACTAATCCAGGTCA	12.2008	9.06468	0
GTACTAATCGGCTAGC	0.181206	9.21913	0
GTACTAGGTGATGAAA	14.2676	8.05315	0
GTACTAGGTTACCTGT	11.4067	16.6126	0
GTAGCCATCGTTTCGC	-0.766328	11.2926	0
GTAGCGCTCCATTACT	-2.31398	7.17065	0
GTAGGATCAACTGGGA	11.9783	12.5028	0
GTAGGATCATCATGTG	13.747	10.737	0
GTAGGATCATCCCGCT	11.1407	17.4832	0
GTAGGCGAGATGCCTG	3.74651	6.96943	0
GTAGGTGCAAACGCGA	13.098	11.7828	0
GTAGGTGCATCAATCG	-2.3266	9.03949	0
GTAGTTTCATTGCGTA	14.0405	15.7494	0
GTATGTGGTTTCCGGC	12.6157	12.4657	0
GTATGTTCACCCACAG	-3.13573	11.6662	0
GTATGTTCAGCCGCTA	10.2871	-4.82353	0
GTATTCAAGGCGAAAC	16.2232	15.3546	0
GTATTGATCCTAACGG	-0.236027	9.66135	0
GTATTGATCCTACCTA	11.2298	-3.98646	0
GTATTGCAGACAGGTA	10.2378	-4.11754	0
GTATTGTCATAAGTCT	12.8399	17.5336	0
GTCAATATCGAAGCGG	8.89068	11.7283	0
GTCAGGCTCTTGTTCG	12.208	16.2875	0
GTCATCACAAGCGATG	10.2024	-3.59009	0
GTCATCACATACCCGG	-1.88054	14.3938	0
GTCATCCTCTTGTTCG	-2.46583	14.0667	0
GTCATGAGTTTGAGGC	12.3279	14.6464	0
GTCATGCCAAAGCGGC	13.1313	6.81864	0
GTCCAAGTCCCGCATT	12.456	15.428	0
GTCCAAGTCTATGACA	10.5953	8.3363	0
GTCCAGGGTGATCAGC	15.4571	15.5506	0
GTCCTCAGTACCGTAA	-0.211784	12.7831	0
GTCCTCAGTCCCGAAG	13.0022	15.5372	0
GTCCTCCCATTGCGTA	3.82489	1.24648	0
GTCGAGGAGGTCCGTA	2.37674	9.88468	0
GTCGCAATCCCGTTGT	2.21746	-1.97082	0
GTCGCAATCTCCATAT	0.110676	11.718	0
GTCTAACAGCCTGAGC	12.0061	16.9898	0
GTCTAACAGTGGCGGA	-0.261147	10.6257	0
GTCTAATCACTAAATC	-0.363502	14.0211	0
GTCTAATCATAGCAGG	11.5074	9.65221	0
GTCTAATCATTGTGCA	11.2041	8.28182	0
GTCTATCGTTACCTGT	4.02793	7.08276	0
GTCTATGCACGTTACA	12.9408	7.32068	0
GTCTATGCATCACAGC	3.67276	1.21783	0
GTCTCACTCATGCTCC	11.1316	18.0304	0
GTCTCACTCGCATCCT	-1.13688	11.7279	0
GTCTTGCTCAGGCTAT	14.454	10.2574	0
GTCTTGCTCAGGGCCT	-2.54091	12.2482	0
GTCTTGCTCTGGCATG	13.5806	9.34021	0
GTCTTTAGTCCTAGTT	14.3264	9.39861	0
GTCTTTGTCATGGTGT	-2.09085	13.623	0
GTCTTTGTCTAAATCG	-1.8528	12.4507	0
GTCTTTGTCTCACATT	11.2055	15.0459	0
GTGAACAAGCATGAAG	-3.14676	9.92205	0
GTGAACAAGTAGAGGC	12.3432	15.5795	0
GTGAATCTCCAAGTGT	12.7082	14.0434	0
GTGAATCTCGACAAAG	-2.24533	11.9335	0
GTGAATCTCGGTCAAT	11.4852	14.2646	0
GTGAGGAGTCATCAAG	14.4209	10.5497	0
GTGAGGAGTGTTTGCT	12.4213	5.72095	0
GTGCACGGTAAGTCGC	10.5853	6.03172	0
GTGCACGGTCAAAGAA	-2.28954	6.97899	0
GTGCATTAGTGAACAG	-1.34829	10.3629	0
GTGCTCAAGCACGATT	-0.471158	9.42657	0
GTGCTCAAGGCGAATA	3.85421	1.3079	0
GTGCTCAAGTTGCGTG	-0.276974	13.133	0
GTGCTCCGTCATTACC	9.80287	-4.19391	0
GTGCTCCGTTATTGCC	12.0578	8.08877	0
GTGCTGATCCAGGGAG	13.0092	11.9672	0
GTGCTGGGTCCGTAGG	3.70026	1.69429	0
GTGCTGGGTGCTAGCG	12.6923	6.49714	0
GTGCTGGGTGGGAACA	12.5475	15.623	0
GTGCTGGGTGTTGTGA	13.1845	10.0975	0
GTGCTTACATTAGCCA	11.0476	17.2782	0
GTGCTTCTCTTGTTCG	3.28122	4.03461	0
GTGGACACAATTAACC	9.77186	11.9698	0
GTGGATGCAAGCGATG	14.4551	15.1838	0
GTGGATGCAATATAGG	11.9283	11.4202	0
GTGGATGCAGGCTTGT	10.7016	11.9164	0
GTGTAACTCTCGCCTG	12.3545	10.791	0
GTGTAACTCTGTTCAT	12.6665	14.447	0
GTGTGAGCACAGGGAC	9.31946	-4.88632	0
GTGTGAGCAGCAACCT	5.41719	3.90748	0
GTGTGAGCAGGTTCAC	13.2521	13.9859	0
GTGTGCGGTAGGATTT	1.74506	-1.64176	0
GTGTGTTAGCCTGAGC	13.2219	6.62658	0
GTGTTACAGGACGTAA	9.27707	11.6402	0
GTTAAACGTAATGGAA	11.0326	15.1316	0
GTTAAACGTACTTAGG	-2.19915	14.2664	0
GTTAAACGTCATGAGC	12.3938	15.9745	0
GTTAAACGTGGGAACA	10.9741	7.94751	0
GTTAACCAGCTTCTCA	-2.62252	11.256	0
GTTAACGGTCCTAACT	10.4038	15.467	0
GTTAACGGTTTCCTCC	-1.9554	7.1943	0
GTTAAGCTCGCCTGTT	12.0933	9.55774	0
GTTACAGGTAAGTCGC	11.2388	6.29591	0
GTTACAGGTCCTTTAA	11.6552	10.2326	0
GTTACAGGTCGCAATA	13.4527	16.2399	0
GTTACCTGTTGTGACA	15.0037	7.66409	0
GTTACCTGTTTGGGTA	11.2848	9.24691	0
GTTACGCCAATTTAGC	12.0847	10.6972	0
GTTAGGCGTACGCGCA	5.9794	3.65666	0
GTTCATTTCGTACCGA	12.1222	15.414	0
GTTCCCAGTACAATGT	9.57195	14.0799	0
GTTCCCAGTAGGATCC	13.1061	9.04405	0
GTTCCCAGTGGTTATG	12.3502	15.5649	0
GTTCCCAGTGGTTCTT	11.0505	-3.7475	0
GTTCCCAGTTAAGTGT	11.7592	14.8298	0
GTTCCTGGTGAGGTAG	9.88589	-3.61196	0
GTTCCTGGTGCTCCGT	11.1761	15.3841	0
GTTCCTTCATGTCAAT	11.6769	9.48042	0
GTTCTTAGTACCGGAT	3.6882	6.9373	0
GTTCTTAGTGCGCAAT	12.466	13.4497	0
GTTCTTAGTTCGCTCA	12.1252	6.81515	0
GTTCTTAGTTGCACAA	-1.01654	14.8721	0
GTTCTTGTCGCGACAC	12.4488	12.1742	0
GTTGCATAGTCCTTTG	11.7197	11.0514	0
GTTGCCCGTAAGGTCC	11.6584	10.3439	0
GTTGCCCGTTGAGGTC	-0.696663	12.6903	0
GTTGCGGGTAGGTTTG	11.5294	8.76703	0
GTTGCGGGTATTGCAG	13.7001	12.2882	0
GTTGGAGCAGCTTAAT	12.2425	6.69935	0
GTTGGCCAGGGATGCG	13.5408	13.3749	0
GTTGTGAGTGATCATG	11.1254	7.57127	0
GTTGTTGCAGGTTAAA	16.2335	15.3633	0
GTTTAACCAATCGCAC	12.3057	13.8854	0
GTTTACCGTTCGCTTG	12.445	14.191	0
GTTTAGCAGTTCCCGT	-1.15392	14.2128	0
GTTTATCTCAACCAAC	0.0112895	14.4957	0
GTTTATCTCCTTGCAC	11.2888	18.0751	0
GTTTATCTCGCTTCTA	10.5848	10.6805	0
GTTTATCTCTTAGGGT	-0.257413	1.56065	0
GTTTCCTCACAGCCAT	14.9112	9.60438	0
GTTTCTAGTTAGGCTA	12.667	11.2665	0
GTTTCTAGTTAGGTTG	11.6817	11.4027	0
GTTTGTAAGGGTGGAT	12.1915	11.6844	0
TAAACAGCACAATGTT	11.9229	16.8516	0
TAAACAGCATGCTTAG	11.1559	13.008	0
TAAACAGCATGTTGGC	-3.058	9.98742	0
TAAAGCCTCCTTGCGT	2.19094	-1.62313	0
TAACAAGCAATTAGGA	10.2687	-3.85491	0
TAACCAGGTTCACCCA	-0.980133	14.1823	0
TAACCAGGTTCGCTTG	2.01138	3.10812	0
TAACCTAAGACCATAC	11.7583	10.7155	0
TAACCTAAGGAGGGTT	12.5734	6.36539	0
TAAGCCAGTGAATCGC	-1.59434	7.76429	0
TAAGCTGGTTGAAGCC	14.014	7.76266	0
TAAGCTGGTTTCAGGA	15.0141	8.88178	0
TAAGGACCACAATACT	-0.426461	15.6234	0
TAAGGACCATATAACC	14.0615	14.5417	0
TAAGTAGCAAGGTGGC	-2.6474	12.1762	0
TAAGTAGCAATTAACC	0.525152	13.4387	0
TAAGTAGCATTAGCCA	0.517532	12.216	0
TAATCACCAATATACC	10.902	11.6895	0
TAATCACCAGGCCAAA	-2.86938	12.4482	0
TAATGCATCACAAGCT	10.7278	-3.78354	0
TAATGGACACCAAAGG	13.1768	9.78251	0
TACAACATCAAATCGC	-2.22025	12.2585	0
TACAAGCTCCACCTTA	13.0999	10.9927	0
TACAGCTAGCATGACT	0.130099	14.5254	0
TACCAAATCACTTCAT	12.3661	10.1831	0
TACCAAATCTCAATTC	-1.13528	10.9622	0
TACCCGGCACAGCCAT	12.1264	8.94065	0
TACCGAAGTATTCGCT	11.5887	17.2029	0
TACCGAAGTGGATGTC	12.1875	16.3797	0
TACCGCAAGCATGGTT	-2.57497	13.1608	0
TACCGTTGTCCTTAGT	10.5363	16.8371	0
TACCGTTGTGATTTGG	10.0714	-4.51256	0
TACCTCATCATCACTT	-0.205758	15.2162	0
TACCTTAGTGGAGCAA	4.76364	4.2312	0
TACCTTAGTTCAAGCA	-2.44672	12.3605	0
TACCTTTAGGACCTCA	-1.84159	7.59279	0
TACCTTTAGGTCCGTA	3.58727	1.89085	0
TACGCTTGTCTAACCT	9.9311	9.96188	0
TACGCTTGTTCGCTTG	-1.16415	12.2925	0
TACGCTTGTTCGGGAT	11.9941	15.3614	0
TACGCTTGTTGGATAT	11.8049	15.5243	0
TACGGATTCAGTTCCC	12.2795	17.5401	0
TACGGATTCGGCTAGC	12.1908	7.47209	0
TACGGTTAGCATGGTT	11.9209	13.1429	0
TACGGTTAGTTATTCC	-1.41848	13.5276	0
TACGTAATCAATCATG	12.8572	11.2958	0
TACGTAATCAATTACG	11.3533	17.1024	0
TACTAAGTCGCTATGG	-1.12775	12.106	0
TACTCAAAGTAGAGGC	-0.612109	11.6528	0
TACTGACAGTAATCCA	3.98821	7.06914	0
TACTGACAGTTTAACG	12.2391	12.8196	0
TACTGAGGTTGGTTAG	14.6899	7.452	0
TACTGCACATAAGCAA	-2.11113	13.1691	0
TACTTCGTCCCTCACG	13.8137	16.1435	0
TAGACCAGTCACAGCG	3.58137	1.59266	0
TAGCAGGCACTTCATC	-1.35952	8.23619	0
TAGCAGGCAGTTGCGT	-2.22895	9.24602	0
TAGCAGGCATGACTAT	-1.49405	13.8988	0
TAGCATATCCCTCACG	-0.332495	12.3385	0
TAGCATATCCTTGTTG	-1.23358	1.49841	0
TAGCCTCTCGGTTTCC	10.2364	16.6017	0
TAGCCTTGTAAGCTCA	13.7556	8.2953	0
TAGCGCGGTCCACAAA	-0.51769	13.8971	0
TAGCGCGGTGAATCGC	12.8653	13.0373	0
TAGCTAATCCTCCATA	-1.03123	14.1337	0
TAGCTAGGTTAACACG	0.772642	13.4328	0
TAGCTTAAGCAAGACA	11.0437	12.3012	0
TAGCTTAAGGGTCTAT	-3.2269	13.0072	0
TAGCTTAAGGTAGCTT	-1.12588	12.4104	0
TAGCTTGCAAATATCC	-0.403037	9.80446	0
TAGCTTGCAGGGAGCT	11.8439	11.4771	0
TAGGAACCATAAGGAC	11.6118	12.899	0
TAGGAGGGTTTGCGAA	13.2548	10.7232	0
TAGGAGTCAACCGCCA	-1.89082	11.6111	0
TAGGAGTCAACTGGGA	15.0125	7.10813	0
TAGGAGTCATGGCCCA	13.9535	7.86866	0
TAGGCTAGTTACCTGT	10.8167	8.13022	0
TAGGCTGTCCTCAGCT	13.513	9.10956	0
TAGGGTTTCCTCAGTC	-2.09914	8.63055	0
TAGGGTTTCTTAGCCC	-0.913256	11.5228	0
TAGGTGCGTAGCTGGT	14.512	8.16424	0
TAGGTGCGTAGGTGTC	13.6695	15.7181	0
TAGGTGCGTGTCACGG	14.6845	8.33135	0
TAGGTTATCATTTGCT	10.2678	8.45864	0
TAGGTTGGTTAGGTTG	14.6692	10.2769	0
TAGGTTGGTTTGTTGC	15.2609	15.6499	0
TAGTACGGTTGACTTC	15.5445	15.5699	0
TAGTAGGAGTTAGTTG	14.4743	7.02177	0
TAGTAGGAGTTCCTGC	6.04878	3.77889	0
TAGTCAATCGCAAACT	13.5711	9.03089	0
TAGTCAATCGGTTCCT	12.9487	16.5061	0
TAGTGGCGTGTTAAAC	11.6956	5.03615	0
TAGTTGTCAAGCCACT	-0.844902	12.3399	0
TAGTTGTCACAATACT	10.2974	9.47881	0
TAGTTGTCACCTATAG	-1.48622	14.3826	0
TATAACCCAAGGGTTG	13.7288	11.4843	0
TATAGCCAGGCATTGT	13.9219	8.67612	0
TATAGCTCACCTGCCT	-0.141774	11.4996	0
TATATCCTCAGGTCCA	11.2244	-3.76638	0
TATCACGCACTTGTTC	-2.21002	7.27929	0
TATCCAGCACTCAACA	-3.03733	13.3166	0
TATCCAGCAGGAATCG	4.83931	7.10525	0
TATCCAGCAGGTTTGC	7.49382	6.45225	0
TATCGAGGTGTCCAAA	12.638	15.8613	0
TATCGCACAGCAACAG	11.0942	17.3327	0
TATGAAGCAGGCAAGC	0.270916	2.44349	0
TATGAAGCATAAGTCT	-2.23227	7.52697	0
TATGACATCTTAGTGA	10.4931	7.0891	0
TATGACTCACCTACGG	7.6082	0.287146	0
TATGACTCAGCTCAAC	11.5231	16.3136	0
TATGCATCAATCATGT	11.4676	10.3411	0
TATGCATCACCGGTAT	-1.58649	14.5583	0
TATGCATCAGTAGGAT	15.3244	9.21252	0
TATGCATCATCTAGCA	13.0442	11.3569	0
TATGGATGTAATAGCT	0.0543077	11.3333	0
TATGGATGTTGTCATC	-1.13035	2.03469	0
TATTAGCCATATAACC	11.5965	8.54182	0
TATTAGGTCATCCTGC	12.6317	16.3354	0
TATTAGGTCTGTGCCT	11.2425	14.6464	0
TATTAGGTCTTCAATC	9.9547	10.3398	0
TATTCGTTCCCTCAGT	11.5981	16.3058	0
TATTTGGAGCCTGAGC	12.6237	16.3867	0
TATTTGGAGCTCCCTG	-1.06223	6.8252	0
TCAACAATCCTCATCA	15.5876	15.4799	0
TCAAGAACACCGGCTA	-3.2794	11.199	0
TCAAGAACATTAGGTT	-0.500397	2.29741	0
TCAAGCTAGCTATTAG	-1.91124	9.71757	0
TCAAGCTAGGACACTT	0.577789	10.2842	0
TCAAGGAAGGGCCATC	11.8127	15.4002	0
TCAAGTATCGAAGTAG	11.6102	5.4449	0
TCAAGTATCTGTGCCT	3.52057	2.00841	0
TCAATCGCACAAAGAC	10.9926	16.0828	0
TCAATCGCACCCACCT	9.59469	6.51037	0
TCAATCGCATAAACCT	11.8949	17.3324	0
TCACATAAGTCATTTC	10.9272	16.2771	0
TCACCGGCACAATTAC	0.599673	13.6913	0
TCACGGATCGCAACAT	-2.4009	7.52617	0
TCAGCAAGTACCCACC	13.0538	16.3556	0
TCAGCCTTCGAGGAAC	-0.77614	1.45185	0
TCAGCCTTCGCTATGG	10.5094	-4.01474	0
TCAGCGATCATGGCTG	-1.94474	12.2374	0
TCAGGAGCACCTGTAA	11.5248	7.36472	0
TCAGGTTAGCGCTCAA	10.7025	-3.90604	0
TCAGGTTAGGAGCAAC	9.62141	-4.97038	0
TCAGGTTAGGTCCTAG	-1.14302	1.41604	0
TCAGTAATCATCAGTA	10.893	16.4984	0
TCAGTGAGTGATTTGG	13.4694	13.1161	0
TCAGTGAGTTTGTTGC	11.4583	17.9797	0
TCATAACCAACCTGGT	11.5336	13.5185	0
TCATGCCTCGAAGTAG	-1.27593	12.1627	0
TCATTACTCCCGAACA	11.7874	8.94331	0
TCATTGCGTATTCGTC	-0.0370584	1.41676	0
TCATTGCGTCCAAATG	0.184866	10.9846	0
TCATTGCGTGATCATG	11.1721	12.9804	0
TCATTGCGTGTTTCAC	4.27974	6.21084	0
TCATTTGGTTAGCGTA	13.3706	11.8514	0
TCCACAACAGCTTACA	11.9117	8.78096	0
TCCAGGATCCATAAGC	-2.36597	10.9287	0
TCCAGGATCCGCCAAA	11.8361	9.91603	0
TCCAGGTCATTGTGAT	2.41197	-2.36119	0
TCCATAAAGGCGGGTA	12.7383	9.21983	0
TCCATAAAGGTTTGAC	12.3198	16.1142	0
TCCATCATCATGGTTA	-2.35679	7.09542	0
TCCATTGTCTTGTCTG	9.24629	12.4058	0
TCCCGGACAGCTTACA	-1.48886	13.6815	0
TCCCGTTAGCACGTTG	11.2383	15.439	0
TCCCGTTAGTTCCTCA	11.2185	12.6252	0
TCCCTGGTCATAACGC	-0.364115	12.4265	0
TCCCTGGTCCTAACGG	13.3627	10.1524	0
TCCCTGGTCGTTTCTG	11.1418	12.8052	0
TCCGGAATCAGAAACG	12.9107	16.8174	0
TCCGGAATCATAACCA	-2.20617	13.9317	0
TCCGGAATCGATCAGT	4.12925	6.41416	0
TCCGGTAAGCTTGCTC	0.122676	14.1263	0
TCCGGTTTCTTGCAAA	11.327	15.9131	0
TCCTAGTGTCCCGAAG	12.404	17.7538	0
TCCTAGTGTTCCTGAT	12.8766	11.7885	0
TCCTCAATCAAGCTAC	-2.18481	7.01819	0
TCCTCAATCAGGATGA	10.6281	7.88739	0
TCCTCAATCCAAACAC	-0.682999	13.1856	0
TCCTCAATCGGCCATA	-1.37891	1.8681	0
TCCTCACAGGTCCACA	-1.09048	6.75665	0
TCCTCACAGTCACTAA	10.8031	-3.64343	0
TCCTCTAAGCCTGACA	11.7831	13.685	0
TCCTCTAAGGGACCTC	-2.57223	11.6477	0
TCCTCTAAGGTAAGGC	-2.16369	13.6997	0
TCCTCTAAGTCATTAG	12.868	8.05739	0
TCCTGGTTCCTCCATA	5.87516	3.60285	0
TCCTGTTCAAATTCGT	-2.82005	11.0603	0
TCCTTAGTCATAAGCC	12.0022	11.9348	0
TCCTTAGTCCCGAACA	12.1456	17.5498	0
TCCTTAGTCTGGCATG	2.84618	4.32938	0
TCCTTCAAGCACGATT	2.51563	4.5713	0
TCCTTGCAGAATGACG	12.8656	6.24381	0
TCCTTGCAGACTTACA	10.8562	11.3919	0
TCCTTGCAGCAAGGAC	11.0133	14.1229	0
TCCTTGCAGGTGTCCA	0.386762	12.1883	0
TCCTTGCAGTCAATTG	10.4359	16.6948	0
TCGCATTGTCGTTACT	11.3378	11.1639	0
TCGCATTGTCGTTATC	12.6684	11.1325	0
TCGCGAGGTAAAGCGG	13.1981	8.2267	0
TCGCGCACAAGATTCT	4.96713	6.68664	0
TCGCGCACATTGTGCA	12.0114	12.9288	0
TCGGTAAGTATTCGCT	11.8248	16.4918	0
TCGTGCTTCACCAATA	-2.09357	7.9428	0
TCGTGCTTCCTGGTCT	13.4534	12.6938	0
TCGTGCTTCTTAAGTG	14.857	9.01189	0
TCGTTAAAGGCTAGAA	-1.00506	2.13838	0
TCGTTACGTATTCGCT	-0.156133	11.7395	0
TCGTTAGCAGTTAAAG	12.133	17.5477	0
TCGTTTCCAGTTAGCC	11.9146	16.4247	0
TCGTTTCCATCCTGAA	8.88125	-4.89244	0
TCTAACCGTATTACCC	-2.49793	14.3501	0
TCTAACCGTCCTTCTC	13.4818	9.96334	0
TCTAACTTCCGGTTAG	-1.14886	13.4004	0
TCTAACTTCGGTCAGC	11.4982	9.74336	0
TCTACCTCAAATACCT	-1.70299	12.2751	0
TCTACCTCAAGACTCC	-1.78319	12.7157	0
TCTACCTCACATGCTA	-1.13187	6.80228	0
TCTACCTCACTTGTTC	-0.578828	10.9574	0
TCTACTAGTGAGCAAG	-3.14042	11.3917	0
TCTAGCACACAGCCAT	3.14761	4.21646	0
TCTAGCCTCTGTGCAG	12.3057	17.7337	0
TCTCAATTCAGTATTG	0.150196	12.047	0
TCTCCTCGTGATTACG	7.60289	-0.193021	0
TCTCGCCCAGTTATGT	11.4318	11.7193	0
TCTGGCTTCCCTCATA	-0.695717	12.385	0
TCTGTGACAGCATGGA	13.6515	7.49601	0
TCTTAGCGTTCGCGCT	9.33446	11.5565	0
TCTTCAAGTTTATCGC	13.6253	9.2326	0
TCTTGTCCAAAGGTAC	-1.82758	7.48587	0
TCTTTGTAGGTGTCCA	-1.88132	12.8934	0
TCTTTGTAGGTTTGAC	-2.16708	14.083	0
TGAAACTGTGTTTGAG	11.6845	7.20441	0
TGAACAACAAAGGCCA	11.6781	13.3467	0
TGAACAGAGGCGCTAC	12.7535	13.9618	0
TGAAGCAAGCGATAAG	-2.17776	11.4695	0
TGAAGCAAGGAGCAAC	-0.384515	12.8485	0
TGAAGGATCCAAGTGT	-2.13391	7.43704	0
TGACCTTGTTCTTTAG	12.2467	11.3798	0
TGACCTTGTTTGACCT	-0.775983	12.1751	0
TGACTCCTCCCTCAGT	-2.3662	6.93065	0
TGACTTAAGCGCATTG	-0.610483	13.6499	0
TGACTTAAGGGACTAA	11.3814	11.5082	0
TGACTTAAGGGTGGAT	-2.7885	10.303	0
TGAGAACCAAAGCTCC	-2.76253	11.8422	0
TGAGAACCACTAAGCC	3.50993	1.3117	0
TGAGCAAAGGTAACGA	0.0432733	9.08778	0
TGAGGAGGTCAAAGAA	10.5456	8.35314	0
TGAGGGAGTGAGCACT	-2.1806	7.54605	0
TGAGGTGCACCAGCAT	-2.96948	12.5479	0
TGAGTGAAGCGCATTG	5.04512	6.28426	0
TGAGTGAAGTCATGCG	-0.513149	12.6998	0
TGAGTGAAGTGAGAGC	-1.30075	9.84054	0
TGATCAATCAATCTCT	11.9744	15.4064	0
TGATCGAGTAGCAGCT	13.6351	9.98645	0
TGATCGAGTCATGAGC	14.2606	15.0799	0
TGATGACTCGAGGTGG	-1.34318	11.8065	0
TGATGATGTGGGTGAA	-2.06484	13.0183	0
TGATGATGTTAGTACG	12.3163	15.4688	0
TGATTCAAGCTCAATA	13.0454	13.2106	0
TGATTGCAGGAGCACG	15.0475	5.9495	0
TGCAAGCGTTGCGCGA	-1.01387	6.88677	0
TGCAATATCACTTCAT	11.8315	12.9458	0
TGCACACCAGCACCAT	-0.575981	14.2823	0
TGCACCTTCTAATCCT	9.81601	6.8571	0
TGCACCTTCTGCAAAC	-0.872043	14.3533	0
TGCATCCTCAAATCGC	-2.89407	12.0091	0
TGCATTAAGGATAAAC	11.8837	14.0477	0
TGCATTAAGTCATCCC	10.8602	16.2823	0
TGCCATTGTTGTGATG	12.577	10.2468	0
TGCCTGTTCACAGCGC	-2.82032	12.9351	0
TGCGCAGGTCGTTACT	0.0697986	12.254	0
TGCGCGAGTTGTGATG	0.45963	10.2934	0
TGCGGTTCAAGGTAAC	6.84356	0.314047	0
TGCTAACAGAGGATAT	-1.74743	7.77419	0
TGCTAGCCAATTGAAG	13.7156	9.32537	0
TGCTAGCCAGTAAGTA	15.146	8.32538	0
TGCTAGCCATCCTAGA	13.4621	15.9149	0
TGCTCAACAGAAACGT	-2.27337	7.31622	0
TGCTCAACATCTTGAG	11.5318	15.5103	0
TGCTCACTCACCATTT	0.06204	10.9996	0
TGCTCACTCATGTCAA	10.7241	12.3488	0
TGCTCCGTCAAGACTC	11.8055	17.4161	0
TGCTCCGTCCGCAAGC	-0.953009	13.9999	0
TGCTCTCAGTTCCCAC	4.03654	6.76767	0
TGCTTCATCACAGACT	0.427333	14.0358	0
TGCTTCATCCTAAATG	-3.11416	12.4596	0
TGCTTCCAGCAGGTGG	-3.11428	11.498	0
TGGAACAAGCACCACA	0.248668	11.1438	0
TGGACAAAGTAACCAC	-2.30972	7.4774	0
TGGACAAAGTTAGAGG	11.6176	15.0585	0
TGGACCGGTACAAAGA	10.8963	8.01043	0
TGGACCGGTCAGGAAG	13.9209	7.73664	0
TGGACGGAGGAAGCTA	-3.08138	10.5621	0
TGGACTAGTATTGAGT	-1.93755	10.1736	0
TGGACTAGTTGTAAAC	3.49226	-2.23208	0
TGGATTCAGAGCAAGC	11.0194	6.03691	0
TGGATTCAGGCTAGAA	13.6234	10.7116	0
TGGATTCAGTGAGGGT	8.90126	-4.48753	0
TGGATTGGTCACCAAA	11.9127	14.4624	0
TGGATTGGTTAGGACC	11.4738	9.02631	0
TGGCCAATCGCAGGCT	12.4229	13.4885	0
TGGCCTGCAACAACAA	-2.40949	6.92009	0
TGGCTATAGATTGAGG	-0.530608	11.1201	0
TGGGCATGTGGACCTG	9.58888	-4.87318	0
TGGGCCTAGTAGGCGG	13.5501	7.94991	0
TGGTCAGTCCCGTTTA	11.1103	16.7484	0
TGGTCAGTCGGTTAGT	12.1214	9.01499	0
TGGTCATAGCAATAGG	-0.917851	8.66495	0
TGGTCATAGCCAAATC	13.9081	9.2596	0
TGGTCCTTCATTACGA	-1.52577	13.6945	0
TGGTGATTCACAGGAA	11.1548	15.5382	0
TGGTTAATCGACAAAG	-1.8	7.6186	0
TGGTTCCTCCGCAAGC	12.0994	7.70107	0
TGGTTCTGTACGCGCA	0.322764	13.5559	0
TGGTTCTGTCTCACTG	-2.1945	7.02982	0
TGGTTCTGTTCAAGCA	11.1077	8.79629	0
TGTAACTCACCCACCT	-0.700203	13.6167	0
TGTAACTCACGTAAGG	10.9693	-4.49516	0
TGTAACTCACGTGCTG	-1.99728	7.44406	0
TGTAACTCATTGTGGC	7.54753	6.54198	0
TGTAAGCTCCTGTTCA	13.1039	13.4511	0
TGTAAGTGTTACCTGT	13.8592	15.041	0
TGTAATGTCGATATTG	12.0301	12.3904	0
TGTATCCGTTGCATCT	12.005	13.0863	0
TGTCAGTAGTATCGCG	-0.563514	14.4626	0
TGTCATAAGCCGCAAC	11.9485	6.94019	0
TGTCATAAGTCATTTC	10.7411	15.325	0
TGTCCTGGTTTGAGCA	13.7208	7.46063	0
TGTCCTTCAGGCTTGT	14.1517	9.36182	0
TGTCCTTCATTATGAC	11.9192	14.832	0
TGTCCTTCATTATGCG	-1.89512	12.6793	0
TGTGAAACATCGCTCC	-2.25838	9.82446	0
TGTGCACCAATGCCTA	-1.16009	13.5532	0
TGTGCACCAATTAGCT	11.1192	14.2037	0
TGTGGAGCAATAATCC	12.7799	8.95575	0
TGTGGAGCAGGCTAAG	-2.51565	11.685	0
TGTGGAGCAGGCTAGA	3.62463	2.58003	0
TGTGGAGCATTGCGAC	13.5162	7.01807	0
TGTGGCGGTCATTGAG	10.5943	10.9478	0
TGTGGCTCAATGCCTA	11.0645	15.8879	0
TGTGTGAGTTCATTTG	-0.936458	12.8526	0
TGTGTGAGTTGCAATG	12.9746	9.04891	0
TGTTAGCAGACTTACA	14.4946	7.59997	0
TGTTAGCAGCAAGGGT	-1.30951	8.16116	0
TGTTAGCAGGAGGTTA	12.661	8.02819	0
TGTTAGCAGGCTATGT	13.4635	16.4769	0
TGTTCCTCACCAGGTT	7.57071	6.53688	0
TGTTCCTCACTAAGTT	10.7282	10.6465	0
TGTTGTGCACTTACAG	15.3399	15.505	0
TGTTGTGCAGAACCGA	0.0346275	11.7592	0
TGTTGTTTCAAGGACA	-3.21428	9.98414	0
TGTTGTTTCCACCTGT	12.9297	7.9136	0
TTAAAGGCACCAGCAT	-2.25442	6.97429	0
TTAACTGAGTTTGCGG	13.2751	11.1982	0
TTAAGTGTCAGGTCCA	-1.70119	7.75033	0
TTAATCGAGGACCGCT	13.212	8.39686	0
TTACACCGTTTGCTGT	9.77809	-5.07294	0
TTACCGTGTCCTAATC	-0.896757	1.45641	0
TTACCGTGTTCGCTCA	10.7053	12.2481	0
TTACCTGTCTTAGCGG	-0.183932	1.39458	0
TTACGTTTCTAGCGTG	14.4953	9.60754	0
TTAGCAATCATTCATC	11.4906	-4.54026	0
TTAGCAATCCAAATCA	-0.0163555	12.1419	0
TTAGCAGGTCTAACAG	-0.156294	12.352	0
TTAGCCTGTCCTAATC	4.25202	3.89427	0
TTAGCCTGTTAATGAC	-2.16551	7.55426	0
TTAGCGGTCCCTGGAA	-2.51022	10.7256	0
TTAGCGGTCGATTATG	4.17028	6.59852	0
TTAGCTGCAGTTATCG	-1.91222	14.4269	0
TTAGCTGCAGTTGCGT	12.8798	15.1418	0
TTAGCTGCATTAGGTT	-2.04722	7.21675	0
TTAGGAACAAACCTAT	12.2165	15.9262	0
TTAGGCCCAGGCGAGT	13.216	8.16117	0
TTAGGCGTCCCGTTAC	13.0982	7.81829	0
TTAGGCTAGCAAGACA	9.32107	12.3127	0
TTAGGCTAGCCTGTGA	12.4581	7.7497	0
TTAGGCTAGGAACACA	12.2973	11.9961	0
TTAGGCTAGTCATGCG	-2.09821	7.76151	0
TTAGTCAAGCAAGATG	-3.22406	10.1043	0
TTAGTCAAGTAAAGGT	-1.03208	1.46025	0
TTATAGCCAGGCAAGC	12.8087	8.93495	0
TTATCCGTCATCACTT	0.0630913	12.6828	0
TTATCCGTCATTGACA	12.8941	9.68168	0
TTCACTGTCAGCCAAT	9.78701	-3.97441	0
TTCACTGTCATCAGTA	11.0751	15.2743	0
TTCAGCACAGGCTAAG	-2.0595	9.16597	0
TTCAGGTAGCAAGGTA	-1.97033	7.44862	0
TTCAGGTAGGTATTGC	0.69666	14.0568	0
TTCAGGTAGTTGTCAA	12.6578	10.462	0
TTCATCCCAACTAGAA	0.0395036	12.389	0
TTCATCCCAATTATGC	-1.09156	12.368	0
TTCATCCCACAATTAC	13.3416	10.9245	0
TTCATCCCACATGCTA	13.1558	10.0849	0
TTCATTCAGCACTAGT	10.719	10.0836	0
TTCCCACAGGACGTAA	-0.434248	12.368	0
TTCCCACAGTGAACAG	-2.28632	6.92952	0
TTCCCACAGTTTCCTG	10.5376	8.38271	0
TTCCTTCTCCGCAAGC	11.397	15.9694	0
TTCCTTCTCCGGGACT	0.487546	14.4012	0
TTCCTTGAGCCTTAAA	12.6629	10.595	0
TTCCTTGAGGTATTGC	5.38545	4.22082	0
TTCGTGCTCAGGGCCT	13.1081	10.0768	0
TTCGTTAGTGTGCAAC	11.8061	16.5773	0
TTCGTTAGTGTGTGGT	-2.09773	12.6697	0
TTCTTAGGTTACATCC	-0.964238	13.5543	0
TTGACGTAGCAGCTAT	-1.57344	11.1627	0
TTGACGTAGGCAATAG	12.4958	13.326	0
TTGACTAAGTTCCTGC	11.794	17.7655	0
TTGAGCTAGGTTACGT	14.5095	7.96771	0
TTGAGGCGTGATCATG	-1.18293	11.1937	0
TTGCAAGGTGCAACTA	10.9794	10.18	0
TTGCAATCACGCAACT	1.00787	11.8614	0
TTGCAATCATTAGGTT	13.8946	15.1017	0
TTGCACACAAGGTCGA	-1.74331	9.51662	0
TTGCAGCCAGCTAATT	10.3755	-4.42696	0
TTGCATTTCCGCATGA	11.6759	-4.34257	0
TTGCCCGTCCTAATTC	-1.01166	13.7265	0
TTGCCCGTCGCACACA	10.4462	7.82861	0
TTGCGTCTCACCAATA	-2.35812	7.23539	0
TTGCTTAGTGATGGCT	-2.27494	7.12856	0
TTGGATATCTATGACA	11.3725	10.2222	0
TTGGATCAGTAACCAC	0.599831	10.797	0
TTGGATTCACAAACTT	15.9752	15.2725	0
TTGGCTGAGGCTTAAC	-0.899942	14.5469	0
TTGGGTTAGTAAACCC	11.4291	18.1779	0
TTGGTGAGTACCGAAC	-1.27657	2.7224	0
TTGGTGAGTGATTACG	12.3852	13.1625	0
TTGTAAGTCCGCATGA	0.625536	12.7932	0
TTGTCAAAGGCTTAAC	-0.735843	8.77873	0
TTGTCAAAGTAACAGG	11.0013	9.77765	0
TTGTCCGGTATTGAGT	-1.69098	12.9879	0
TTGTGAGGTAAATTGC	13.1442	16.3965	0
TTGTGCCTCACCGGTA	-0.63961	1.48612	0
TTGTGCCTCCGGGACT	10.1118	9.22516	0
TTGTGCGAGTACCGCA	12.8285	12.4004	0
TTGTTGCGTGGTTATG	-2.29482	7.00661	0
TTGTTGCGTTTATGGG	12.3537	16.7962	0
TTGTTGTTCGCAAACT	10.274	-4.09059	0
TTGTTGTTCTAACCAA	-2.03589	11.5337	0
TTGTTTGGTTCGGGAT	0.856717	9.79608	0
TTGTTTGGTTTGCAGA	13.4149	8.16394	0
TTTAAGCCAAAGCGCA	0.683065	12.0864	0
TTTAAGCCACTATGGC	14.8073	8.82045	0
TTTAAGCCAGTTATGT	12.8271	6.32602	0
TTTAAGCCATAAGTTC	12.0144	15.6147	0
TTTAAGGTCAATGAGG	2.2887	3.1626	0
TTTAAGGTCTGTGCCT	3.52516	-2.23369	0
TTTACGCGTTTCCTCC	12.3272	10.565	0
TTTAGCAAGATGCCTG	0.158898	13.6067	0
TTTAGCAAGTCACCTC	11.3284	-4.04518	0
TTTAGCAAGTGATTCA	5.26582	-0.905754	0
TTTAGCTTCAAGACTC	0.130845	14.817	0
TTTAGCTTCCATCAGG	0.137938	12.0067	0
TTTAGCTTCCTGAGTG	-3.18139	13.0103	0
TTTAGGATCCTCCCTC	15.0361	9.47489	0
TTTATGGAGTGCACGC	14.7486	9.10279	0
TTTATGGAGTTCCTCA	-2.14115	7.20901	0
TTTCACCCAAATGCCC	-3.2607	12.4014	0
TTTCCGGGTGAGCACT	-0.432233	11.0436	0
TTTCGTCCAAACGCGA	10.8119	-3.7652	0
TTTCGTCCACTGACTA	-1.3086	6.78757	0
TTTCTTGCATTCAGCA	-1.8605	7.55779	0
TTTGACCGTGTCCTGC	3.64964	1.74109	0
TTTGACCGTTCATCTA	10.6138	16.7925	0
TTTGACTTCGGCCAGT	14.3836	14.246	0
TTTGCGACAGGCATGA	14.6537	14.5168	0
TTTGGCTGTATTTGGG	10.1959	13.5138	0
TTTGGTAAGACACCGC	11.4962	18.0647	0
TTTGGTAAGAGAGCCG	11.5346	15.6445	0
TTTGGTAAGTAACAGG	14.0238	7.31389	0
TTTGGTAAGTCAATTG	10.9707	11.5881	0
TTTGGTGCAGCGCTTG	13.0361	9.2081	0
TTTGTCCCAAGACTCC	-1.46485	14.1249	0
TTTGTCCCAGAGGCTA	11.1134	17.6973	0
TTTGTCTAGATAAAGC	11.5445	12.2968	0
TTTGTGAAGTTATTCC	11.4429	15.2338	0
TTTGTGGCATATAACC	-2.21245	7.20435	0
TTTGTGGCATTCCTCG	14.3668	10.0414	0
TTTGTTGGTTTACTTG	-1.74063	8.91305	0
AAACAGCCACGAACAG	12.8295	8.58497	0
AAACATGCAATATAGG	12.4114	8.16142	0
AAACCAACAACTAGAA	14.1133	13.9441	0
AAACCAACAACTAGCC	11.861	6.16893	0
AAACCAACAGGTTTGC	3.1281	4.20693	0
AAACCGCGTGCAACTA	13.7565	14.0592	0
AAACCGGCAATACTGT	0.906695	11.8249	0
AAACCGGCAATTGAGA	9.35356	-4.69312	0
AAACGGATCACTAATG	12.9815	8.73745	0
AAACGGATCAGCAAAG	13.7365	6.86753	0
AAACGGATCATGAAGG	12.219	14.2225	0
AAACGTACATAGCTTG	12.4172	13.383	0
AAAGCAAGTACCGTTT	14.5942	7.74187	0
AAAGCAAGTGCCTCAC	12.7399	5.75228	0
AAAGCACCATCCGTAA	14.1941	7.69829	0
AAAGCACCATTGCGAC	12.7051	12.8113	0
AAAGCCCGTCCTAATC	13.285	15.1912	0
AAAGCGGGTTAGTTGG	-1.20315	9.11471	0
AAAGCTTGTCACACCC	13.9857	10.7375	0
AAAGGACGTATTGGTG	13.8274	9.68187	0
AAAGGACGTGAAGCCT	10.836	5.98119	0
AAAGGAGCAGTTTGGC	14.1706	8.34421	0
AAAGGCTCACCGGTAT	-3.63664	10.83	0
AAAGGTTAGACACTTA	13.1268	9.20155	0
AAAGGTTAGCATTTCT	-2.04719	12.8063	0
AAATCCGGTCAGGAAG	-0.815929	11.2773	0
AAATCCGGTTTGGCGG	14.5912	7.52968	0
AAATGCCTCCAAGTGT	14.2932	15.6176	0
AAATGCCTCGTTACTT	12.2825	10.5042	0
AAATGGCCAAACCTAT	12.5354	10.2111	0
AAATGGCCAAATATCC	11.1471	7.52324	0
AAATGGCCAGAATGAC	-1.25663	10.6553	0
AACAAAGGTGGATTAT	12.9027	11.1681	0
AACAAGCCAAGTGAAC	14.2685	14.9221	0
AACAAGCCAATCATGT	-3.20966	12.3045	0
AACAAGCCATAGTCAT	-0.675481	2.66481	0
AACAGATAGATTCCTT	12.0914	17.7448	0
AACAGATAGCTGTCAG	12.8549	15.7797	0
AACAGCAAGCTAATTG	10.7186	13.5982	0
AACAGCAAGGTGTCCA	10.0423	6.34328	0
AACAGGATCTTTAGGA	8.29894	-4.85894	0
AACATCATCACAGCGC	12.2817	13.6478	0
AACATCATCAGTGAAG	10.9609	6.11822	0
AACATTGTCTTGATGA	12.8522	9.63394	0
AACCCGCAGACAAAGT	13.4271	11.4149	0
AACCCGCAGCTTAGCG	11.3911	15.1886	0
AACCCGCAGGAATAAC	13.1047	16.0702	0
AACCCGCAGTCACGAT	13.3226	13.7333	0
AACCCGCAGTTGTCAA	-0.801429	10.895	0
AACCGCTCAGATTCAT	11.2254	11.6593	0
AACCGGCTCTCACTCA	12.37	16.5294	0
AACCTAATCCCTGGAA	13.6402	10.9359	0
AACCTAATCCGCACAA	12.2661	8.92487	0
AACCTCACATAAGGAC	-0.829603	12.4208	0
AACCTCCTCCACCTTA	12.1404	13.5832	0
AACCTCCTCGCTAGCA	14.1458	8.44628	0
AACCTCCTCTCGCCTG	11.5055	10.6654	0
AACCTTAAGGTGTTAC	11.4129	7.19583	0
AACCTTGCAATAGCAA	9.96563	-4.41723	0
AACCTTGCAGCACCAT	-1.77892	13.6667	0
AACGACAAGGACAATG	13.0637	16.416	0
AACGCCCAGGCTAATC	12.3578	13.2392	0
AACGCTAGTAAAGCGG	11.8315	9.88886	0
AACGCTAGTTCGCTTG	12.7675	9.5859	0
AACGCTAGTTGGATAT	13.9673	10.5752	0
AACGGTAAGCTCATAA	-2.09478	9.40259	0
AACGGTAAGCTTCCCG	12.5423	11.9113	0
AACTACTCAGTTTCTC	3.14645	4.13761	0
AACTAGCTCACTTCAT	-1.50843	2.41545	0
AACTAGCTCATCCTGC	11.1486	17.0842	0
AACTAGCTCGGTCAAT	13.2647	14.077	0
AACTAGCTCTATTGTC	12.7379	15.6078	0
AACTAGTGTCAATAGT	-0.364408	2.87792	0
AACTAGTGTCCAAATG	12.9919	17.557	0
AACTCACAGTAAGTCC	14.432	9.07732	0
AACTGTTCAACTGGGA	-1.69147	12.2728	0
AAGAACAGTAAAGCGG	13.0792	13.5549	0
AAGAACAGTTACTTGC	13.9732	10.3291	0
AAGAATCAGCTATGAC	-1.97924	10.7977	0
AAGACATAGACTCGCA	13.9054	7.22421	0
AAGACATAGCATGGTT	0.421799	1.99493	0
AAGACATAGGACAACA	10.5749	9.16864	0
AAGACCAAGCTTACTT	10.0151	-4.14782	0
AAGACCAAGTATTGGC	-2.10308	9.63888	0
AAGCCACGTGTGTGGT	13.007	6.92906	0
AAGCCACGTTAGAGCC	12.5382	5.16213	0
AAGCCTCCACAGGAAT	12.6095	10.7218	0
AAGCCTCCACCGGTAT	-2.10158	11.6827	0
AAGCCTGTCGAAGTGA	12.7754	6.88382	0
AAGCCTTAGGGCTTAT	-0.0709491	2.34114	0
AAGCCTTAGTCATTGA	-0.879633	10.0336	0
AAGCGAATCACTTTAC	-1.21463	2.2357	0
AAGCGCTGTAGTAAGA	11.8331	5.66916	0
AAGCGGGTCCAGGTCA	14.252	8.94612	0
AAGCGGGTCCATAATG	5.09896	6.60266	0
AAGCGTTTCAAACCGT	13.6472	10.7032	0
AAGCGTTTCCAGGGAG	13.9663	6.80837	0
AAGCTATGTTCCTCCT	9.71364	8.8871	0
AAGCTCCCACACCAAC	9.922	-3.92263	0
AAGCTTGGTCGACTAA	10.6704	9.04188	0
AAGGAAGCAAGTGTCC	13.584	15.1668	0
AAGGAAGCAGGTATTT	11.0308	10.7194	0
AAGGATCCAGCATGAG	14.8035	8.93947	0
AAGGATGTCAGGCCTA	-1.57792	9.76556	0
AAGGCCCTCCGTGACA	12.6808	14.2578	0
AAGGCCCTCTAAGTGC	10.1006	-5.44365	0
AAGGTATAGTGATTCA	-2.69345	13.0951	0
AAGGTCAAGAGGCTAA	-0.676555	13.1716	0
AAGGTGCAGTAAGTGG	12.8	15.4681	0
AAGTCTATCACTAAGC	12.5253	11.9232	0
AAGTCTATCCTTGCAC	5.95008	3.4892	0
AAGTGAAGTTCACCCA	14.2006	7.35931	0
AAGTGAAGTTGCGGAT	13.0519	6.29635	0
AAGTGAAGTTTCCTCC	-0.281127	13.077	0
AATACCGGTTAACGGC	11.4807	7.37228	0
AATACCGGTTCCATTA	-2.0393	10.7507	0
AATAGAGGTGCTAGAC	11.8345	6.37002	0
AATAGCTGTCACGAAC	-3.16939	11.463	0
AATAGCTGTTTAACGG	11.0411	6.8447	0
AATCAGGAGCATGTCG_1	13.5301	12.1273	0
AATCATCCACCTCACC	15.122	8.56003	0
AATCATCCAGTTTGTG	11.9573	10.4464	0
AATCATGTCCTAATGA	11.6796	15.5989	0
AATCATGTCCTCATGC	12.3027	5.74101	0
AATCCCTGTTACTTCA	12.4561	17.5899	0
AATCCGTAGGACCTGC	-2.52111	11.3253	0
AATCCGTAGTGAGGTA	14.6472	8.72245	0
AATCCTAAGCTAATTG	10.3126	13.32	0
AATCGCCCAGGCTACT	13.994	9.68071	0
AATCGCCCATTGTCCT	11.6663	7.59626	0
AATCTCAAGAAAGCAT	-0.153224	9.92233	0
AATCTTGAGGGTTATC	9.87429	-3.40793	0
AATGAAGGTCCTTCAG	11.3232	7.0003	0
AATGAAGGTGATCATG	14.7473	7.01644	0
AATGCAACAATGAAGC	10.9369	9.21725	0
AATGCAACATTATCCC	-0.340377	3.36936	0
AATGCGCGTCACGAAC	11.8525	5.98925	0
AATGGCGCAAACGCGA	-2.76307	13.1353	0
AATGGCGCATTGTGTG	12.1568	5.67571	0
AATGTCATCATTCATC	-0.915005	10.5089	0
AATTACCCACCTCACC	11.6734	15.6096	0
AATTGACGTCGTTATC	14.4313	6.07879	0
[truncated: 20,623 more rows]

## Sheet: EDF6d
cell_id	UMAP_1	UMAP_2	Gipr
AAACATGCATTCCTGT	0.0559988	14.9898	0
AAACCGAAGTTCCCAC	12.7384	11.7823	0
AAACCGCGTGATGAAA	14.5266	7.44588	0
AAACCGGCAAACTCAT	-0.845121	14.8842	0
AAACCGGCATAGACTT	12.091	10.1072	0
AAACGTACAGGCTAAG	12.6089	15.3814	0
AAAGCACCAGTTTACG	13.5334	14.4651	0
AAAGCACCATCACAGC	12.53	8.61133	0
AAAGCCCGTTCGCTTG	-1.3173	1.33429	0
AAAGCTTGTGGGTGAA	-2.76793	10.9182	0
AAAGGACGTTCCGCAC	12.1061	13.7149	0
AAAGGAGCAAATATCC	12.6355	10.886	0
AAAGGAGCAGCACGAA	14.7759	7.9832	0
AAAGGCTCAATCGCAC	-2.42142	12.8231	0
AAAGGCTCATCGCTTT	10.6218	-4.08282	0
AAAGGTTAGCTGAGGG	13.524	14.7955	0
AAATCCGGTTACCGGG	11.1562	10.1199	0
AAATCCGGTTTAACCC	11.3048	10.8585	0
AAATGCCTCATGTTTC	4.23541	6.6415	0
AACAAAGGTATCTGGA	-2.03827	7.20179	0
AACAGATAGCATGCAT	-2.29217	8.95843	0
AACAGATAGTAAGTCC	11.5538	16.1192	0
AACATAGCACGAACAG	11.8917	14.6722	0
AACATCATCACTCAAA	11.2626	17.1043	0
AACCCGCAGCAGGTGG	12.4115	13.1069	2.29944
AACCCGCAGGTTTGCG	0.779249	11.6783	0
AACCCGCAGTAAGTGG	12.4949	14.9437	0
AACCGCTCACAATACT	11.1753	14.688	0
AACCGGCTCTTGTCCA	10.9033	13.2566	0
AACCGGCTCTTGTCTG	12.6607	15.4758	0
AACCTAATCCGGTTAG	-2.43699	10.3197	0
AACCTCACAACTAACT	-1.64487	11.5663	0
AACCTCCTCCAGCACA	0.554699	12.863	0
AACCTTAAGGAGGGTT	9.4063	-4.186	0
AACCTTGCAACTAGAA	-2.33651	11.0669	0
AACGACAAGGAGGGTT	-0.204539	2.0056	0
AACGGTAAGTAGGATG	11.4333	16.1639	0
AACTACTCAAGGCCAA	-1.82671	7.52118	0
AACTAGCTCAATGTGC	3.46195	6.63652	0
AACTCACAGGCTGTCA	-1.44559	13.6316	0
AACTCACAGGTTACAC	3.65423	0.992911	0
AACTGTTCACAGGATG	-3.39948	11.5224	0
AACTGTTCAGGGAGGA	14.3974	6.56045	0
AACTTAGTCAACCAAC	12.6948	8.61735	0
AACTTAGTCGCAGGCT	-0.199619	13.7613	0
AACTTAGTCTAACTGA	-2.24923	12.4551	0
AACTTAGTCTTGCATT	0.204455	14.5232	0
AAGAATCAGCGATAGA	9.95505	-0.52461	0
AAGAATCAGGTAAGCA	13.2298	15.848	0
AAGACAAGTAGCCTCC	11.592	16.2675	2.2803
AAGACAAGTCTTTGAC	-2.19697	7.13454	0
AAGACATAGCATCCAG	-0.59241	12.7286	0
AAGACCAAGGTCTTGG	10.1817	11.5143	0
AAGCAAGTCACTAATG	-1.49175	9.98977	0
AAGCAAGTCTAATCTC	13.2201	8.41148	0
AAGCCTTAGCCTCTCG	12.5604	8.89406	0
AAGCGGGTCTTAATGG	13.2905	7.99544	0
AAGCGGGTCTTTGTAC	11.7264	16.5692	0
AAGCTAGAGGTTACAC	12.6133	13.6864	0
AAGGATGTCACCGGTA	13.8199	6.1755	0
AAGGATGTCCTGAGTG	6.08817	-0.261717	0
AAGGATTAGCTGTACG	10.8481	6.49953	0
AAGGATTAGGGACCTC	-1.14017	12.033	0
AAGGTATAGCTTAGCG	12.5831	14.3567	0
AAGGTATAGGCCCAGT	11.2925	8.92536	0
AAGGTATAGGGATGCG	11.2981	10.8662	0
AAGGTATAGTCATTGA	14.853	6.78944	0
AAGGTCAAGATGGAGC	-0.706601	12.0477	0
AAGGTCAAGCGGTTAT	14.5863	10.2811	0
AAGTAGCCAAAGCCTC	9.51706	9.62353	0
AAGTAGCCAAGGTACG	2.95381	4.22064	0
AAGTAGCCAGCCTTGG	0.306516	12.5727	0
AAGTGAAGTGATGAGG	12.8215	6.79734	0
AAGTGCAAGGAGGGTT	13.2839	7.66615	0
AAGTTACGTGCAATAT	13.6994	10.862	0
AAGTTAGCAGGAACCA	13.1231	15.4847	1.9165
AAGTTTGTCCATAATG	0.446336	12.5529	0
AATACCGGTATTCGCT	12.4438	11.7891	0
AATAGAGGTACAAAGA	-3.05947	10.5383	0
AATAGCTGTACTGATG	-2.20449	7.1162	0
AATATCCCACAAGCCT	-0.0698928	13.4589	0
AATATCCCAGCCGCTA	13.9263	9.21748	0
AATATCCCATAAACCT	-0.681647	14.1678	0
AATCAGGAGCAAGGAC	11.9096	16.0348	0
AATCATCCAACTAACT	12.5657	17.4869	0
AATCATGTCACGCGGT	0.428532	8.81412	0
AATCCATCAACTGGCT	0.542215	14.57	0
AATCGCCCAGGCCATT	14.1425	11.4473	0
AATCTCAAGCTTACTT	10.9873	12.1171	0
AATCTCAAGTATCGCG	13.2879	10.9686	0
AATGAAGGTGTTAGCA	-2.40181	11.4254	0
AATGCATGTAGGTTTG	12.4309	6.9092	0
AATGCATGTTTATCGC	-2.04715	7.17824	0
AATGCGCGTCAGGCAT	12.5858	6.30045	0
AATGTCCAGCGATAGA	10.0574	11.5949	0
AATTACCCAAGGGTTG	-2.007	10.725	0
AATTACCCACTTGTTC	2.45023	4.70674	0
AATTACCCAGGTTACC	-0.445368	14.063	0
AATTAGCGTGAGGTGA	13.7659	6.37116	0
AATTCGTCAACTAACT	2.68933	4.25923	0
AATTGACGTCACGAAC	12.6521	15.832	0
AATTGGACAAAGGCCA	12.1334	7.74413	0
AATTTGGTCTGGCATG	-0.681308	13.0205	0
ACAAAGGTCATAGCCG	-1.47359	13.3691	0
ACAAAGGTCTTGTCTG	12.3659	15.3287	0
ACAACAACACCTACGG	13.7192	7.3418	0
ACAACAACAGATTCAT	11.8164	9.43439	0
ACAACAACATAAACCT	12.9388	14.7829	0
ACAACACTCAGTGAAG	12.3132	12.4762	0
ACAACACTCCATAAGC	2.63292	9.68774	0
ACAACAGAGCCTCTCG	-0.0292168	13.6909	0
ACAACATGTCATGCAA	12.166	17.2317	0
ACAACATGTTGTGATG	11.2533	16.2978	0
ACACCTTGTTCCTGAT	0.0390747	15.0714	0
ACACTAGGTGCTCCAC	3.59061	2.07807	0
ACACTAGGTTTACTTG	5.47859	3.73711	0
ACAGGAATCATTCATC	-1.63183	13.038	0
ACAGGATCAAACAACA	6.98506	0.465462	0
ACAGGATCACAAAGGT	14.1098	10.119	0
ACAGGCTGTAGTTGGC	0.286858	13.3097	0
ACAGGCTGTTTATGGG	13.2903	7.09019	0
ACAGGTAAGCTAAAGG	12.9613	16.889	0
ACAGTATGTAATCCCT	-1.33908	12.7501	0
ACAGTATGTAGTTGGC	12.3417	17.7836	0
ACATCATCAAGGTGCA	10.0233	10.8057	0
ACATCATCAATTGAGA	-2.27571	7.02172	0
ACATCATCACCAGGTT	11.9685	15.5989	0
ACATTAGTCAATGAGG	16.2172	15.3034	0
ACATTAGTCCTTGCAC	9.90744	13.4228	0
ACATTAGTCGTTACAA	13.4011	10.594	0
ACATTGCAGGATGATG	11.4721	10.5743	0
ACATTGCAGTCAGTAC	12.8427	9.36884	0
ACCAAGCGTTAATCGG	11.6463	11.1803	0
ACCAAGCGTTAGGACC	14.0978	14.2508	0
ACCAATATCTGGCTTC	11.1864	16.4765	2.09246
ACCACACCAAGCCAGA	-1.50932	7.90556	0
ACCACATAGGTTAGCT	-1.04335	14.8486	0
ACCAGCTCATAGCTTG	11.557	13.7338	0
ACCAGCTCATGGCCCA	-0.73483	13.69	0
ACCAGGACACATAACT	11.2629	8.92251	0
ACCAGGACATTCCTCG	-0.0191617	12.2378	0
ACCAGGCTCCAATAGC	12.7103	15.4953	0
ACCAGGGAGCTATATG	11.4888	15.7475	0
ACCATAATCCTTTACG	11.2439	9.43965	0
ACCATTAAGGTAAGCA	10.2075	11.2205	0
ACCCAGGGTCCTAAGA	-1.15291	11.9853	0
ACCCGCTGTGCATCGG	13.4771	6.58749	0
ACCCGGTAGTAGGCGG	11.6806	7.61425	0
ACCCGTAAGCTGTACG	11.3848	9.46515	0
ACCCTCCCAGTTTGTG	4.03018	6.93932	0
ACCGCAATCGGGCCAT	13.4305	11.4945	0
ACCGCAATCTAATCTC	-2.04531	7.07015	0
ACCGGCTAGACTTACA	10.8964	15.008	0
ACCGGCTAGGAGGACT	4.44485	6.88904	0
ACCGGCTAGGTAAGGC	10.561	13.1944	0
ACCTAAATCTTGAGCG	0.0675194	11.8297	0
ACCTAAGGTGTGAGGA	12.1599	16.8424	1.70262
ACCTACCTCTCACAAA	10.9038	-4.066	0
ACCTCACTCGAAGTAG	13.4718	11.94	0
ACCTGGTCACAGCCAT	13.2552	9.89175	0
ACCTGGTCACATAGCC	6.23399	3.88851	0
ACCTGGTCACCTCACC	13.0816	12.0546	0
ACCTGTTGTTCATTTG	12.0297	17.0284	0
ACCTTCATCTTAGGGT	-2.14761	7.14557	0
ACCTTCCAGGAGGTTA	13.4183	11.9994	0
ACCTTCCAGTCATTAG	11.5643	14.0132	0
ACCTTGTGTCAAACTG	12.09	11.7759	0
ACCTTGTGTTCCGCAC	-1.12728	8.61966	0
ACGAAGTCACAGGAAT	13.6245	16.2341	1.70043
ACGAAGTCAGATTCAT	-0.109653	11.5616	0
ACGACTTAGCCTGATG	11.8947	11.9433	0
ACGACTTAGGTGAGAC	12.2156	13.727	0
ACGAGTAAGGAGGACT	12.6981	13.2698	0
ACGCAAGCAATATAGG	0.0370178	14.1461	0
ACGCAAGCACTTCATC	11.8864	8.18568	0
ACGCTTGAGGTACCGC	12.4674	13.6341	0
ACGGTACGTCACCAAA	4.02088	6.48599	0
ACGGTTAGTTAAGGCC	10.9003	15.252	1.58186
ACGTACCCACCAGGTT	3.58353	6.45751	0
ACGTCAAGTAAGGTCC	13.315	11.9907	0
ACGTCAAGTTGGGTTA	11.0174	6.95209	0
ACGTCCAAGACCATAC	12.8502	11.3974	2.22619
ACGTCCAAGGCGGGTA	12.4545	5.22454	0
ACTAACCAGTACCGCA	9.73272	12.2777	1.46916
ACTAACCAGTTCCTGC	10.0422	6.44989	0
ACTAACGGTTAAGCGC	12.0112	9.60974	0
ACTAACGGTTGGTTAG	13.0875	8.87021	0
ACTAACTCACAACCTA	0.472637	13.4428	0
ACTAATCCACACTAAT	-1.69333	12.2312	0
ACTAATCCACCATATG	-3.16484	11.5876	0
ACTAGGCGTAAGCTCA	12.0593	11.4802	0
ACTATCCGTCGCATAA	9.73284	-4.74926	0
ACTATGTCAAGGTGGC	12.3364	15.8244	0
ACTATGTCAATTGCGC	10.9761	10.4099	0
ACTCACTGTGTTTGAG	11.1199	11.573	0
ACTCAGTAGAGAGGAG	-0.109059	15.3272	0
ACTCAGTAGCTGTACG	0.280034	12.761	0
ACTCCTCAGGGCCACT	10.4886	16.3569	0
ACTCGCGCATCCCTCA	12.4959	9.67989	0
ACTCGCTTCAAGCGCC	13.7139	7.65014	0
ACTGAAACAGTACCGT	10.0145	-4.53804	0
ACTTACTTCTTACTCG	12.2349	11.5787	0
ACTTAGTCAAGTGAAC	-0.736471	12.2208	0
ACTTATGAGGTGAAAT	11.3177	6.65505	0
ACTTCGCTCCCTCAGT	12.6646	16.6581	0
ACTTCGCTCGGTTCCT	-0.993987	6.87297	0
ACTTGCACAGCCAGTT	11.782	7.86674	0
ACTTGCACAGGCTACT	11.1193	14.4198	0
ACTTTGTTCACTCAAA	3.11014	-1.56301	0
ACTTTGTTCCAAACAC	4.23271	6.66765	0
ACTTTGTTCGAGGTGG	-0.320474	11.5808	0
AGAAACCCAGCAACAG	10.6309	11.9127	0
AGAAACCCAGGCTTCG	-1.85419	11.0255	0
AGAAACCCATTGCGAC	-1.41706	10.5244	0
AGAAACTAGGCTAGAA	0.778215	12.4079	0
AGAAACTAGTTTGCGG	12.4714	17.2069	0
AGAACAAGTATTGGAT	8.98819	13.1587	0
AGAACCAAGTTTCCGC	-3.38773	11.3272	0
AGAACCGCAGGTTCAC	-2.25398	13.1188	0
AGAACCGCATCCCGCT	10.2332	-5.28385	0
AGAAGGTGTTACCGGG	-0.719461	13.3071	0
AGAATCGAGTTGGATC	14.3897	7.50397	0
AGAATCTGTCAAGTGC	11.5269	16.8075	0
AGAATCTGTCAATAGT	0.400234	14.4216	0
AGAATCTGTTAGCAGC	-2.05393	13.4393	0
AGACACGCAATTGAGA	12.9157	15.9346	0
AGACACGCATAGCTTG	0.251408	10.2017	0
AGAGAAGCAGGTCCTG	5.5074	-1.57623	0
AGAGGATGTTAGTTGG	9.17053	-4.79293	0
AGATGAAGTACTGAAT	-2.77238	13.3278	0
AGATGAAGTAGACAAA	12.1765	6.86369	0
AGATGAAGTGAGGTAG	12.8224	7.58654	0
AGATGCTTCCTAAGTA	13.6253	9.07231	0
AGATGCTTCGAAGTGA	9.80125	13.5487	0
AGATGCTTCGAGGAAC	10.2532	-3.55636	0
AGCAAATAGAGGAGGA	13.7177	6.48795	0
AGCAAATAGGGACCTC	13.1856	16.5783	0
AGCAATTGTGATGGCT	13.3792	7.62746	0
AGCAATTGTGGGTGAA	9.0408	11.2189	0
AGCACAGCAGCAACCT	11.1179	13.1213	0
AGCACAGCATATAACC	13.4323	16.4004	0
AGCACAGCATCCTAGA	-2.06718	12.3286	0
AGCACTAGTTAGCCAA	12.3108	8.26284	0
AGCAGGTAGCATTAGC	11.3586	8.43712	0
AGCAGGTAGGCACAGG	12.6319	13.8128	0
AGCAGGTAGGCCTGGT	5.6228	0.269463	0
AGCAGGTAGTAGCCAT	13.9796	6.92763	0
AGCATCCCACAAACTT	12.4459	13.2452	2.21013
AGCATCCCAGCACGAA	-1.65671	14.1832	0
AGCATTTCATTAGGTT	-1.08672	14.8032	0
AGCCAGTGTACAAAGA	13.2679	14.8272	0
AGCCAGTGTGGGTACT	0.166819	9.80846	0
AGCCTAGTCGACAAAG	12.6973	16.0229	0
AGCGATTTCGGTTACG	0.251843	11.1154	0
AGCGCCTAGGCAGGTG	13.999	15.8505	0
AGCGCCTAGTTAACCA	-0.368721	9.81737	0
AGCGCTCAGCGATACT	5.98359	3.86016	0
AGCGCTCAGGATTGAG	-2.29178	6.99187	0
AGCGGACCATAGACCC	11.8952	13.5489	0
AGCGGATAGCGCAATT	11.5525	5.10532	0
AGCGGATAGCTCAATA	13.1411	8.58738	0
AGCTAAACAGTAGCCT	-3.11537	13.0563	0
AGCTAACTCCTTCAAT	-2.19803	6.96964	0
AGCTAACTCTAACCTT	11.108	15.7112	0
AGCTACTAGACTTACA	11.8935	14.5477	0
AGCTAGTTCCTGGTCT	14.8748	8.13953	0
AGCTATATCGATTTAG	11.862	14.4721	0
AGCTTAATCAAGTGTC	12.4116	13.4728	0
AGCTTAATCAGTATTG	-2.05277	7.24105	0
AGCTTAATCATTTGCT	-2.33548	6.98489	0
AGCTTAATCCGCACAA	14.08	10.8093	0
AGCTTCCTCGATTATG	10.386	7.34775	1.78843
AGCTTCCTCGCATCCT	-1.58805	14.6541	0
AGCTTTAAGGACAACA	13.421	11.565	0
AGCTTTAAGGCTACTG	11.2147	16.7154	0
AGCTTTAAGGTGTTAC	11.7326	9.4141	0
AGCTTTAAGTTGGCCA	13.4188	14.6381	1.6946
AGGAAACGTCCGTAGG	13.2609	9.01868	0
AGGAAACGTCGCATAA	-1.67731	9.13004	0
AGGAACGGTCAAGTGC	14.2614	9.71758	0
AGGAACGGTTGGATAT	12.8639	12.1706	0
AGGAACGGTTTGGCTT	-2.19158	7.10743	0
AGGACGTAGTACTGGT	-0.860576	12.5103	0
AGGACGTAGTTGCCTC	11.0482	10.8918	0
AGGACTAAGCTGGCTA	-1.14144	13.4455	0
AGGATCCGTACAATGT	12.1712	8.68663	0
AGGATCCGTTAACGAT	10.0513	-4.72587	0
AGGATGCAGTTTCCGC	13.3579	10.5571	0
AGGATGTCACTTAGGC	9.81722	11.1058	0
AGGATGTCAGCCAGTT	14.6756	10.3218	0
AGGATTGAGGAGCAAC	14.1477	6.37542	0
AGGATTGAGGCTACTG	11.9578	16.7832	0
AGGCAATCACCGGCTA	10.99	14.6404	0
AGGCAATCACGGTTTA	16.3677	15.3425	0
AGGCCCAGTGAATCGC	11.4672	15.4444	0
AGGCCCAGTGCTTAGA	12.8072	16.6569	0
AGGCGGATCTTGATGA	10.1688	-3.53318	0
AGGCTAAAGGCTAAGA	11.8425	14.9686	1.94061
AGGTAACCAGTTATCG	-2.10008	12.543	0
AGGTATTGTGTTTCAC	-2.17772	7.31119	0
AGGTATTGTTTGCTGT	12.7641	9.07747	0
AGGTCATTCTTGTTCG	12.105	12.2463	0
AGGTCCGGTAATAACC	3.39382	-2.1574	0
AGGTCCGGTCATCAAG	13.1428	12.1654	0
AGGTCCGGTCATGAGC	-0.184211	12.7534	0
AGGTCCGGTTAAGCCA	11.6151	7.99584	0
AGGTCTTAGACTTATG	-1.67295	10.5452	0
AGGTGAATCAACCAAC	11.5988	10.7003	0
AGGTGAGGTTCCTGTG	11.4056	17.3456	0
AGGTTAGAGCAGGTTT	10.6593	10.0663	0
AGGTTAGAGTGTTGTA	-2.20295	8.42995	0
AGGTTGCGTTAGGTTG	11.8882	16.0157	0
AGGTTTATCACGAATC	-1.13171	13.0449	0
AGGTTTGGTGTTTCAC	10.8718	9.60037	0
AGTAAACAGCATGTCG	11.5315	-4.56217	0
AGTAAACAGCTTTGTT	-0.20023	14.0566	0
AGTAAACAGTGAGCAA	13.1252	11.5803	0
AGTAACACACTTCATC	-1.95333	7.28742	0
AGTAACACATGGAGGC	4.84462	6.73872	0
AGTAACCTCCGCAAGC	11.1989	16.4787	0
AGTAACGAGGGACTAA	13.2495	10.6972	0
AGTAAGTAGTAAGGGC	9.33599	10.3149	0
AGTACGCGTCAGGCAT	14.0688	14.2026	0
AGTAGGATCCAAGTGT	14.0228	10.2584	0
AGTAGGATCGCTAAGT	12.2386	9.5728	0
AGTATAGCAACAGGTG	-1.64923	12.2435	0
AGTATAGCAAGTGTTT	12.7565	6.76225	0
AGTATAGCATCACAGC	11.0875	11.2337	0
AGTCAAGAGCAGGTGG	13.1218	16.1508	0
AGTCAATGTAACCTAG	10.6287	8.69844	0
AGTCAGGCAATACTGT	10.96	17.2321	1.29793
AGTCAGGCACAACAAA	14.6287	7.62765	0
AGTCCTGAGTCTATGA	-2.2201	7.22731	0
AGTCCTTGTAACCAGC	11.0203	16.7207	0
AGTCGCATCAAGCCTG	12.3332	15.7626	0
AGTCGCATCAAGGACA	12.0677	16.5003	0
AGTCGCATCATTTAGG	13.3532	14.8641	0
AGTCGCATCGGGCCAT	12.825	10.6758	0
AGTCTTGCACGTTACA	12.9299	16.0715	0
AGTGAGTCAGCCGCTA	13.4078	8.20055	0
AGTGATGAGGGTGGAT	-0.819423	12.6771	0
AGTGATGAGGTAGCTT	14.0958	7.57868	0
AGTGATGAGTCACCTC	4.56295	6.18394	0
AGTGGACAGGTCGATT	11.7508	8.80439	0
AGTGTGGCACCTAAGC	1.53295	2.70305	0
AGTGTGGCAGCTCAAC	-2.0922	12.2378	0
AGTTACATCAAGCGCC	5.50102	3.70295	0
AGTTACTCAAGCCAGA	11.3988	11.8604	0
AGTTGCGTCACTCAAA	-0.782135	9.92753	0
AGTTGGCGTCTATCGT	10.9419	17.0633	0
AGTTGGCGTTGAGGTC	13.1154	16.2299	0
AGTTGGCGTTGTTCAC	13.1573	14.5327	0
AGTTGTCAGAAACTGG	14.5639	10.4975	0
AGTTTGATCACAGGAA	-1.78686	13.1448	0
AGTTTGATCACGCATG	10.111	9.87426	1.32588
AGTTTGATCCCAGTAG	-3.06447	11.9103	0
AGTTTGATCCTCCATA	-1.85382	8.67919	0
AGTTTGATCGCTATAA	12.7078	7.70276	0
ATAAGTCGTAATGGAA	-1.51659	10.1495	0
ATAAGTCGTACGGTAC	13.6991	11.581	0
ATACCTGCACAGGAAT	12.2987	9.04512	0
ATAGCATGTACTGAAT	-1.94661	7.12946	0
ATATAGGCAGGCATCT	-1.64128	12.7318	0
ATATGCATCCGTGACA	11.6862	10.8397	0
ATATGCATCCTGATGG	0.0210176	13.9339	0
ATATGTCCAGGTTCAC	-0.55834	14.1883	0
ATCAAGACAAATATCC	-0.539936	12.5672	0
ATCAATCCAGCCAGAA	-2.60897	13.1482	0
ATCACAATCAATTACG	14.1284	9.80924	0
ATCACAATCTAAGGTC	11.1562	-4.37121	0
ATCACCCTCACCTGTC	12.0263	12.2084	0
ATCACCCTCGCTAAGT	14.6949	10.1165	0
ATCACTAAGTATTGTG	10.8383	16.0543	2.45625
ATCAGGTTCCCATAAA	12.6418	6.7645	0
ATCAGGTTCTGCAACG	11.5958	16.9479	0
ATCATCAAGTCTATGA	14.0099	15.6424	0
ATCCAACAGCGATAAG	11.7168	14.8255	0
ATCCAACAGTGCACGC	-0.371728	13.3366	0
ATCCAACAGTTCCCAC	9.30954	11.1276	0
ATCCATAAGATGCCTG	-3.02489	12.8286	0
ATCCATAAGTTAGGCT	10.7513	8.65614	0
ATCCGTGAGGGCTTAT	12.8256	9.30147	0
ATCCGTGAGTGAGGGT	11.5656	15.0241	2.34934
ATCCTGACAGCTCATA	15.5762	8.19243	0
ATCCTTAGTTTGAGCA	-0.337771	13.3274	0
ATCGAGGCAATGAATG	12.2037	16.8846	0
ATCGAGGCACACCAAC	-3.07827	12.2001	0
ATCGAGGCATGGCCTG	13.0956	15.0626	0
ATCGCCCGTGATTTGG	12.4	17.2074	0
ATCGCTTGTAAAGCAA	12.0138	11.8195	0
ATCGGCCAGGGTCCAC	12.1088	17.8303	0
ATCTATGAGCACTAAC	13.0607	9.31339	0
ATCTATGAGCTATTGA	11.9759	13.2087	0
ATCTATGAGGACCTTG	-1.8213	12.7439	0
ATCTTTGGTGTGCACG	10.8436	8.4808	0
ATGAAGCCAACTAACT	-1.71609	12.5345	0
ATGAAGCCAAGTGAAC	13.2614	12.4033	0
ATGAAGTAGGTTACAC	-0.0692242	11.8946	0
ATGAATGCACCGGCTA	13.841	15.7371	0
ATGAATGCATTAGGCC	11.6332	12.102	0
ATGAGCCGTTGCCTCA	5.69498	3.77649	0
ATGAGCCGTTTAGCTC	12.516	15.0187	0
ATGATGGAGCAATAGG	-0.502377	12.6608	0
ATGATGGAGCGCATTG	11.8515	15.6211	0
ATGATGGAGGCGAATA	-3.29051	11.4278	0
ATGCATTCACCTCAGG	13.2019	12.6809	0
ATGCATTCAGCTCATA	12.6877	15.8549	0
ATGCTTAAGCTTCTCA	10.6192	10.9586	0
ATGCTTAAGTGAACGA	-0.779195	12.9665	0
ATGGCCCAGGGTGAAC	12.6457	12.4176	0
ATGGCCCAGTCAGGCC	11.1854	17.7713	0
ATGGCTAGTACCGGAT	-2.30254	8.28699	0
ATGGCTAGTCCCGAAG	10.0745	5.11793	0
ATGGCTAGTTAACACG	12.3103	6.78026	0
ATGGCTAGTTAGACCA	10.3179	16.18	0
ATGGCTAGTTTCGCGC	12.631	16.4611	0
ATGGCTGTCATCACTT	12.7963	16.348	0
ATGGTCTAGTCATCCC	-0.412561	10.0381	0
ATGGTGCGTAAGCTCA	-2.62549	13.6118	0
ATGGTTATCGGCCATA	12.7394	9.10747	0
ATGTCAATCATTGTTC	2.81013	4.16944	0
ATGTGAGAGACACCGC	10.5806	10.0503	0
ATGTTGTCAAGTGTTT	13.2867	9.38974	0
ATGTTTGAGCATGCAT	-1.53207	13.6548	0
ATTAACCCAGGCCAAA	-1.6624	7.74479	0
ATTACCCGTGAGGTGA	0.438638	13.3244	0
ATTACCGCATGAAGTA	-3.00303	9.8259	0
ATTACGTCACATTAAC	-1.13317	15.2838	0
ATTACGTCAGCAAATA	12.2475	9.08273	0
ATTACGTCAGCATGGA	10.2875	-4.70075	0
ATTACTGAGGTACCGC	13.0539	10.8608	0
ATTAGCGGTTGGCCGA	12.9425	7.64156	0
ATTAGCTCACCTACGG	15.0928	9.23611	0
ATTAGGTGTAATGGAA	5.09797	6.56032	0
ATTAGGTGTCCGCTGT	-2.24471	11.8524	0
ATTAGTCCATTGACAT	10.5827	11.7147	0
ATTCACTTCCTGGTCT	10.8861	15.3975	0
ATTCACTTCGAAGTAG	12.5378	17.6281	0
ATTCACTTCTCACTCA	10.314	13.8209	0
ATTCATGAGGATAAAC	2.41748	3.16952	0
ATTCATGAGGGCTAAA	-0.581085	14.9648	0
ATTCCGGAGTATCGCG	11.7209	5.35827	0
ATTGACTCACGTAATT	-2.35149	7.12002	0
ATTGCACAGGCATGAA	-2.16996	7.45767	0
ATTGCACAGGTTACAC	13.3642	14.881	0
ATTGCAGGTAGACAAA	11.8657	14.1459	0
ATTGCAGGTTAGGTTG	-2.34879	10.8129	0
ATTGCTCGTCTAACCT	-0.668458	12.892	0
ATTGGCTAGCACTTGG	12.5289	16.3353	0
ATTGGCTAGTAGGATG	0.557036	13.2569	0
ATTGTGATCCATAAGC	10.9253	16.5462	0
ATTGTGATCCCTTGCG	-2.47973	13.7882	0
ATTGTGATCTAAATCG	-1.02037	15.0802	0
ATTTAGCCAGTTTACG	10.6115	10.1043	0
ATTTAGGTCAAACCGT	13.3395	11.5839	0
ATTTGTGAGCCGCAGT	9.65127	-2.30427	0
CAAACGCGTGATTACG	13.3286	12.9901	0
CAAACTGGTCAATAGT	11.7066	7.51684	0
CAAACTGGTCGAAGTC	9.75954	-4.74407	0
CAAAGCGCAGTACCGT	0.155428	10.0029	0
CAAATCATCATGGCCA	-2.79888	13.3821	0
CAAATCATCATTACGA	4.45176	3.08312	0
CAACAGGCATCCATCT	12.4978	17.5977	1.383
CAACAGGCATGACTAT	-0.114435	10.4796	0
CAACCCGCAAGGAATC	12.5024	16.4996	0
CAACCCGCACGGTACT	13.0627	11.9706	0
CAACCCTTCCGGCTAA	11.9936	12.9309	0
CAACTAATCTTTAGGA	9.08285	10.9703	0
CAACTAGGTATTGTGG	-2.82194	13.9802	0
CAAGAACCAATTAAGG	-1.64142	7.76057	0
CAAGACAAGGAACGGT	-0.0749646	13.6633	0
CAAGTATGTAATGGAA	12.6487	10.5792	0
CAAGTATGTGGGTGAA	-0.236635	14.0954	0
CAATAAGCAATTTAGC	14.9499	9.62762	0
CAATATGTCTAGCTTT	13.2407	12.5023	0
CAATCGCCAACGTGCT	14.7171	15.7928	0
CAATCGCCAAGTCGCT	12.7223	6.76602	0
CAATGCCCATAATCGT	0.924086	10.4771	0
CAATGTCAGAGCAAGC	0.332717	11.4415	0
CAATGTCAGGACCTCA	-1.00039	6.93015	0
CAATGTCAGTTAGTGC	12.5369	13.0253	0
CACAAGCGTATTCGTC	13.0671	15.817	0
CACATAATCATTGTTC	-2.2072	12.1302	0
CACATACAGCTACTGG	9.78636	-4.83608	0
CACATACAGTTAGTTG	10.2069	11.2221	0
CACCAACCAATAATCC	9.57004	-5.35234	0
CACCAACCAGTTTGTG	13.5033	7.45749	0
CACCGGTAGGCCCAGT	-1.9157	7.59898	0
CACCTCAGTCAGGCAT	-0.0688034	14.4327	0
CACCTGTTCCTAACGG	11.5269	14.6138	0
CACCTGTTCTAAGTCA	12.3295	6.24185	0
CACCTGTTCTAGCGTG	-2.05889	7.03072	0
CACGCAATCTTGACCC	4.60284	7.01426	0
CACGCTAAGCTGGACC	2.7949	4.28885	0
CACTAAGGTAACCAGC	11.4959	11.4363	0
CACTAAGGTCATCAAG	-2.14753	7.26411	0
CACTAAGGTGCATTTC	11.8947	13.7981	0
CACTGACCAGGAACCA	11.5922	17.1412	1.81677
CACTTAAAGTGTTGCG	11.7577	11.8021	0
CACTTTGTCCCATAGG	-2.2784	7.10592	0
CAGAACCGTTTCCTCC	5.22862	4.1213	0
CAGAATCTCCGCCTAT	11.2922	8.65817	0
CAGCAAGCAATGCCCG	10.9529	6.19723	0
CAGCATGTCTTGCAAA	12.9345	9.53302	0
CAGCATGTCTTTAGGA	-0.39306	13.1831	0
CAGCCAATCAAAGGCA	-0.013547	14.3331	0
CAGCCTTTCTCCTCAA	-0.56165	13.5042	0
CAGCTATAGGCATTAC	-1.21286	6.78691	0
CAGGACACATAGTCAT	11.3484	8.87409	0
CAGGACCTCATAGCCG	0.401285	14.6822	0
CAGGACCTCTGGTCCT	13.114	16.5451	0
CAGGCTATCAACCAAC	10.9758	10.9153	0
CAGGCTATCACCAATA	9.69787	9.19087	0
CAGGCTATCTTGCATT	10.7132	11.4985	0
CAGGCTGGTGCTCCAC	13.5247	10.8719	0
CAGGTCCAGGTAAGCA	-2.50715	13.7209	0
CAGGTCCAGTTTAACG	11.3448	16.7297	0
CAGGTGGAGCAAGGAC	-1.73015	10.799	0
CAGGTGGAGTAAGGGC	12.1684	5.79194	0
CAGGTTAGTAATCGGC	-1.11973	1.69374	0
CAGGTTAGTACCAGGT	11.0425	-4.67336	0
CAGGTTAGTCAATAGT	11.0918	14.4876	0
CAGGTTAGTTGCACGG	11.779	9.50171	0
CAGGTTTAGGAACGCG	12.7271	8.84104	0
CAGTACCCACAACAGG	11.8899	17.9134	0
CATAACGGTGTTTCAC	9.14905	-3.59652	0
CATAAGCTCCTAATAG	11.992	17.6609	0
CATCAATCAGTTATGT	11.3401	16.7592	0
CATCAATCATTGTGCA	0.246637	11.0585	0
CATCACACACCATATG	10.8244	17.3616	0
CATCAGCCATGAGCAG	12.0048	13.1347	0
CATCATAAGCATCCAG	12.0179	15.0715	0
CATCATGCAGCACGTT	-0.556829	9.75923	0
CATCCTCAGCTCATAA	4.03622	7.14409	0
CATCCTGGTACTTAGG	0.562452	12.8352	0
CATCCTGGTATTGAGT	12.9554	8.45256	0
CATCCTGGTTAGCGTA	-0.572618	10.6425	0
CATGAGGCAAGTGTCC	12.871	17.2251	0
CATGAGGCACCTCAGG	11.1107	9.43804	0
CATGCGCAGTCCTTCA	10.3682	14.3287	0
CATGCGGGTAAGGTCC	9.80178	9.937	0
CATGCGGGTTTGAGCA	10.4579	15.9437	0
CATGGATTCCGGTATG	11.2742	16.2584	0
CATGGCGGTTTATTCG	-0.335083	12.7387	0
CATGGCGGTTTGGCGG	13.5143	15.1779	0
CATTATCTCTCAATGA	10.1643	-3.82594	0
CATTATGAGGCCTGGT	-3.19736	11.5809	0
CATTATGAGTCTGGGC	13.4928	9.95697	0
CATTCATTCCACCTGT	14.3178	7.75001	0
CATTGCGAGAAAGGAA	12.32	12.3345	0
CATTGCGAGGCGCTTA	13.7209	13.8068	0
CATTGTGCACCTGTAA	-2.18549	10.6627	0
CCAAACCCATGATTGT	13.788	8.56376	0
CCAAACTAGAAAGCAT	-1.98182	13.4139	0
CCAAACTAGTCACTCC	3.65778	6.86138	0
CCAAATCAGCTCAAAC	12.109	13.8635	0
CCAAATCAGTCAGGCC	0.214839	9.99418	0
CCAACATAGTTTGCGG	-1.84582	14.3801	0
CCAACCAAGGATTTGC	11.8018	11.801	0
CCAACCAAGGCAAGTA	12.3542	16.0372	0
CCACAATAGAGAGCCG	13.6694	15.5465	0
CCACAATAGGTTACGT	12.0923	8.49904	0
CCAGCCTGTTATGTGG	-2.05441	7.36167	0
CCAGCTAAGAACCTGT	3.68801	6.65724	0
CCAGCTGCAGTCTATG	9.9639	11.0414	2.5855
CCAGGATGTTAGGTTG	-0.863086	8.93326	0
CCATAAATCTTGTCCA	-3.20956	13.0511	0
CCATAAGGTACTTAGG	-2.51576	12.6574	0
CCATCATGTGTTGTAG	4.00462	-1.28251	0
CCCAAACCAAACCTAT	12.028	10.3612	0
CCCAAACCAAGCTTTG	12.6262	12.5542	0
CCCAAATAGTTACTTC	-2.09053	7.13019	0
CCCAACCGTTTGCGCC	10.9512	9.45061	0
CCCAATTGTAATCGCA	12.3845	9.71943	0
CCCAATTGTTCCGCAC	-1.958	14.34	0
CCCAGCACATAATCGT	10.812	16.8343	1.18499
CCCAGTTTCTGTTCAT	11.1054	9.08402	0
CCCAGTTTCTTAGTGA	11.4815	9.94802	0
CCCGCAACATTAGCGC	12.3778	17.4679	0
CCCGTTGTCAGTATTG	12.7111	15.1462	0
CCCGTTGTCCAATAGC	11.1393	6.32478	0
CCCGTTGTCTGTAATG	10.1663	12.6839	0
CCCTAATGTAATCGTG	12.8324	14.3822	0
CCCTCACCAAGTGTCC	12.0481	17.5712	0
CCCTGGACAGGAAGCC	-1.28103	11.1851	0
CCCTGTTAGCGATAAG	-1.26217	11.3829	0
CCGCACACATAGCGGA	11.4629	11.6981	0
CCGCCAACAAGCGATG	-2.90798	11.2174	0
CCGCTTAGTAAATTGC	-1.30377	12.7518	0
CCGGTAGGTAACCTAG	11.5465	-4.31962	0
CCGGTAGGTTAGTGAT	11.496	8.32578	0
CCGGTTAAGTTGCCTC	-2.66432	11.799	0
CCGTGCTGTCACTCGC	14.8434	8.89052	0
CCGTTAACATGCTCCC	12.0753	12.0407	0
CCGTTACTCCGTCCAT	11.4686	12.9894	0
CCGTTATGTTGAGGTC	10.1859	-4.74368	0
CCGTTTGGTAGGTTGC	12.4418	13.0196	0
CCGTTTGGTCCTTCAG	11.3025	17.5875	0
CCGTTTGGTCGCAAAC	-2.14206	7.30811	0
CCGTTTGGTTACAACG	0.49131	13.2368	0
CCTAAGCCAATGCCCG	0.376699	12.0209	0
CCTAAGGTCCTCCATA	11.5692	-4.32535	0
CCTAAGTAGATTCCTT	13.0343	16.5455	0
CCTACTTCAGCTACGT	0.0452874	13.7269	0
CCTAGTTGTATGTGGC	-1.94374	12.9723	0
CCTATATTCTTGTCCA	12.2677	12.4473	0
CCTATTGTCTCATCAT	-1.81269	12.8709	0
CCTCAAACAGCCTGCA	3.66361	6.34774	0
CCTCAGTTCATCCACC	-1.36288	8.09408	0
CCTCAGTTCGCAACAT	5.14447	6.86678	0
CCTCAGTTCGCACACA	10.1629	13.2404	0
CCTCCTGAGTCCTTCA	-1.13934	14.6759	0
CCTGAATAGGCTAGAA	12.0345	13.3732	0
CCTGAGTCACAAAGCG	-0.303598	10.4552	0
CCTGATGAGGACCGCT	13.3701	7.60791	0
CCTGATGAGTAACGAG	10.6715	11.1745	0
CCTGCTCCAACCCTCC	-0.577953	10.6665	0
CCTGGATCATGTTGCA	14.5122	9.47588	0
CCTGTAACAAGCGATG	0.157599	11.6944	0
CCTGTAACAATAACGA	3.19279	-2.14256	0
CCTGTATGTATCTGGA	3.81956	6.99792	0
CCTGTTGGTTATAGCG	12.5212	13.3897	0
CCTTAACGTACAATGT	-1.92403	14.7855	0
CCTTAACGTACCGGAT	10.8798	-4.52095	0
CCTTATGTCCTGAGTG	13.608	10.3147	0
CCTTCAATCATGCTCC	10.1946	9.16154	0
CCTTCAATCCTTCAAT	9.51417	12.2377	0
CCTTCGGTCTAATCAG	11.2095	16.168	0
CCTTCGTAGAGGAAGG	-1.45479	11.8396	0
CCTTGCGTCACCTGTC	-2.16868	7.13351	0
CCTTGCGTCCTAAGAC	11.9518	13.718	0
CCTTTAGTCCTCCCTC	-2.2335	7.01221	0
CGAAATGAGTGAGAGC	11.8616	9.00547	0
CGAACAAAGGTCGATT	14.5482	8.87915	0
CGAACCGGTCACCAAA	12.0774	13.3378	0
CGAACCGGTTAAATGC	13.4561	11.947	0
CGAAGCCTCCGTTATT	-2.19929	7.11668	0
CGAAGCCTCTAACCAA	3.86063	7.0304	0
CGAAGCGAGCGAGCGA	4.75284	6.42814	0
CGAAGGCCATTCCTCG	11.0219	-4.38628	1.33488
CGAAGTAAGAACCTGT	13.8034	9.83544	0
CGAAGTAAGCTCCCTG	-1.79888	13.9203	0
CGAATATGTAATAACC	11.7512	17.536	0
CGAATCTAGAATCTCA	-1.40995	11.9697	0
CGAATCTAGTAGCGGG	12.7469	16.2614	0
CGACTAAGTCTAGCTT	-2.33112	14.3791	0
CGACTAAGTTGAGGTC	10.9481	7.30892	0
CGACTAAGTTGGTGAC	13.4976	11.077	0
CGACTAAGTTTGTCTA	-1.15259	15.106	0
CGAGCGAAGGGTCTAT	11.8271	6.26895	0
CGAGCTGGTCAAGTGC	13.3929	11.5359	0
CGAGCTGGTCTTGCAT	10.9682	7.85428	0
CGAGCTGGTGTGTCCC	-2.80572	10.569	0
CGAGGAAGTATGGTGC	5.08835	6.79372	0
CGAGGAAGTGCCTCAC	-1.9004	7.92223	0
CGAGGCAAGCAGGCCT	-2.12103	12.2293	0
CGAGGCAAGGTCGAGG	8.99877	12.7033	0
CGATGTCCATGTCGCG	11.6568	5.5106	0
CGATTATCAGAATGAC	10.3088	13.3078	0
CGATTTGCAGCATGGA	12.8982	6.11516	0
CGCAATAGTAGACAAA	8.74644	13.1112	0
CGCAATGTCACAGACT	10.5457	12.7315	0
CGCAATGTCTAATCTC	-0.767375	13.366	0
CGCAATTAGCCACATG	9.95263	11.2228	0
CGCAATTAGTGTGATC	13.5746	8.33317	0
CGCACAATCATGCTAA	-0.063488	14.768	0
CGCACAATCGGCCAGT	13.2276	10.1455	0
CGCACAATCGTTTCGC	-2.27507	9.64698	0
CGCACCACAAGTGTCC	11.6454	16.058	0
CGCACCACAATATAGG	13.5467	11.2299	0
CGCACCACACTTCATC	11.8308	11.0266	0
CGCATATAGGTCCACA	13.6194	11.114	0
CGCATGATCAGGATGA	14.3464	7.30996	0
CGCATGATCCTTAATC	12.7162	14.3222	0
CGCATTTGTCACAAAT	9.2699	-4.84234	0
CGCATTTGTTATCCTA	-2.08293	7.07814	0
CGCCAAATCGTTAAGC	12.0839	9.22435	0
CGCCACACAAGCGAGC	12.5674	9.92193	0
CGCCACACAAGTCGCT	13.8443	8.3852	0
CGCCACACAATAGTCT	3.84189	7.09872	0
CGCCACACATTCAGCA	13.847	7.26691	0
CGCCTCATCCGCCTAT	10.1624	-4.9884	0
CGCCTGTGTGGACATC	-0.802604	8.9201	0
CGCGGATTCAGGCTAT	11.2069	8.39999	0
CGCGGATTCCGTTAAA	12.6018	15.4853	0
CGCGGATTCGGTTACG	13.6859	11.4438	0
CGCTAACCAATGCCTA	-0.00986212	13.3269	0
CGCTAACCACCTAAGC	9.2387	11.8	1.3495
CGCTACTTCACAGACT	11.2918	13.8986	0
CGCTACTTCGCTAGCA	11.672	12.6458	0
CGCTACTTCTCAATTC	0.0275861	15.4118	0
CGCTACTTCTTGACCC	-1.25581	14.648	0
CGCTATGAGTAAAGGT	12.6731	16.1795	0
CGCTCAGCATTCCTGT	11.4024	-4.37263	0
CGCTTAACACAATGCC	11.346	13.475	0
CGCTTAACATTGTGTG	13.6857	13.5378	0
CGCTTACTCGATATTG	-2.28321	8.06349	0
CGCTTGCGTGTTAGCA	-2.0967	10.5333	0
CGGAATCGTCCGTGAG	-2.17775	7.76163	0
CGGACAACAAGGTATA	2.56961	-2.06667	0
CGGACAACAGGATTAA	0.00399825	13.9915	0
CGGAGTCTCATTACAG	-1.05835	6.73	0
CGGAGTCTCCATAATG	10.9008	9.99847	0
CGGATAAAGGCCAATT	13.546	7.82804	0
CGGATAAAGTCTTGAA	-0.313055	9.54188	0
CGGCAATGTAAGTCGC	-1.06253	12.3832	0
CGGCAATGTTGGGTTA	11.0294	8.94545	0
CGGCCATAGCAAACCT	13.0727	16.7487	0
CGGCCATAGTCAATTG	11.4675	16.328	0
CGGCTAATCACATTGA	-2.33057	13.1496	0
CGGCTAATCGTGCCTT	13.4729	8.91772	2.37371
CGGCTCACACAGACTC	11.8253	17.7656	0
CGGGTATGTTGGCCGA	-0.810138	12.2766	0
CGGTTCCGTCCTCCAA	13.5552	13.1485	0
CGGTTTGAGCCAGGTC	13.5358	6.92772	0
CGTAACCCATGGAGGC	13.5933	10.1155	0
CGTAACTAGGCAAGTA	5.76457	4.26121	0
CGTAACTAGTGAAGTG	13.5253	15.029	0
CGTAACTAGTTAGAGG	-0.688182	14.6396	0
CGTAATGGTACCGAAC	11.9554	14.6072	0
CGTACGGGTAGGTTAT	5.34175	3.83173	0
CGTAGCGGTAAAGCGG	-1.23812	11.1756	0
CGTAGCGGTACGTTTC	12.255	17.3564	0
CGTAGCGGTGCTTTAC	11.614	4.96163	0
CGTAGCGGTTTCCACG	-0.234075	12.4756	0
CGTAGTTAGCACTAGT	3.79773	6.79719	0
CGTAGTTAGGGATGAC	0.669022	2.07317	0
CGTAGTTAGGTTACGT	12.0834	15.5806	0
CGTATTGCAGCGCTTG	13.2207	14.7592	0
CGTATTGCATCTTGAG	14.4304	8.06492	0
CGTCATTGTTCCTGAT	12.8333	6.78421	0
CGTCCTAGTAAAGCAA	11.2096	16.1286	0
CGTCCTAGTAGCTGCG	10.2146	11.7467	0
CGTGACATCTCACTCA	13.5533	14.221	1.80607
CGTGAGGAGCATTAGC	-3.04983	11.4162	0
CGTGCTTTCTTTAAGG	15.2142	9.54143	0
CGTGCTTTCTTTGAGA	12.2541	16.2149	0
CGTGGTTCATTGTTGG	12.8973	15.2131	0
CGTGTGTCAATCATGT	-2.22955	9.97485	0
CGTGTTACAGTAGGTG	-2.25745	7.39281	0
CGTTAAATCGTCATTT	13.5126	8.93496	0
CGTTAGGTCTTGGATA	10.7977	15.6765	1.56579
CGTTATTTCTTAGGAC	13.4781	16.3062	0
CGTTGCGCACTGGCTG	4.2389	6.21572	0
CGTTGCGCAGCATGAG	-1.05479	8.6119	0
CGTTGCGCATGATTGT	12.5774	13.2654	0
CTAAATGTCACCAATA	12.3671	9.85228	0
CTAAATGTCCCTGATC	10.8729	9.34748	0
CTAAGTCAGCTAATTG	0.33883	11.3137	0
CTAATAGTCCTCCCTC	7.33013	0.292804	0
CTAATCCGTAATTAGC	-1.273	13.6305	0
CTAATCGCAGGTTTGC	-1.83619	7.46278	0
CTAATCGCATGGCCCA	-0.0181753	10.5165	0
CTAATGTCACCCTCAC	-1.46201	7.99452	0
CTAATGTCAGTTTGTG	11.4645	-4.1442	0
CTAATTGAGCCACATG	5.23366	6.83472	0
CTAATTGAGGAGTCGG	12.7422	7.89545	0
CTACCGGCAGTTGCGT	13.0678	16.1548	0
CTACTAAAGTGAGAGC	9.18642	-4.17429	0
CTACTTAGTGAGCAAG	-3.29417	11.262	0
CTAGCGGGTGTTGTGA	15.3176	7.38474	0
CTAGCTGAGCTAATCA	-1.55733	9.76451	0
CTAGCTGAGGAGCAAC	3.32264	-2.07423	0
CTAGCTGAGTCACTCC	-1.36305	14.4576	0
CTAGCTGAGTTCCCAC	11.1958	17.3224	0
CTAGGACGTTAAATGC	0.332667	12.3547	0
CTAGGCGGTGCTCCGT	-1.59037	8.84452	0
CTAGTAATCCAATAGC	12.4306	16.1598	0
CTAGTTGCACAATTAC	12.5358	11.1221	0
CTATAACCACCTACTT	-1.39869	14.6219	0
CTATGATCACAATGTT	9.67017	-4.40428	0
CTATGATCAGTTATCG	14.2285	15.6059	0
CTATGGCCAAGCTACC	-1.97358	8.62662	0
CTATGTTTCATTGACA	10.7805	14.1631	0
CTATTACTCAAGCGCC	12.4863	16.3345	0
CTATTACTCCAAGTGT	13.9244	10.1029	0
CTATTACTCGGTCATG	-1.03299	11.0343	0
CTATTCAGTAACCTAG	11.531	13.042	0
CTATTCAGTTGAGCCG	14.682	7.8428	0
CTATTGAAGATGCCTG	-1.08792	13.1827	0
CTCAATAAGGAGCAAC	12.6533	16.358	0
CTCACAACAAGGTCCT	11.0266	12.8106	0
CTCACAACATATAACC	11.9085	-4.35451	0
CTCACACTCATCACTT	10.5809	12.9588	0
CTCACTCAGTAACCAC	-1.43333	14.519	0
CTCAGGATCCGCCTAT	3.63837	6.69821	0
CTCATCATCAACCAAC	13.6804	9.60193	0
CTCATCATCACCATTT	-1.48184	1.41516	0
CTCATCATCCCGCATT	-1.11709	6.81826	0
CTCATGACATGACTAT	10.68	14.1308	0
CTCATGCTCATTAGTG	10.816	17.8962	0
CTCATGCTCGATCAGT	11.1154	14.7086	0
CTCATTGTCATAACGC	10.5197	7.9879	0
CTCCATCAGTGGCGGA	-0.799487	9.08845	0
CTCCGTCCAGAGGGAG	12.588	10.6301	0
CTCCTAATCCCTCACG	13.8518	10.8887	0
CTCCTCACATCCCTCA	11.7615	14.4746	0
CTCCTGAGTTGCGGAT	-2.6943	10.7103	0
CTCGCTAGTGGATTAT	14.4779	10.3939	0
CTCGCTCCAGCAATAA	-1.88586	7.33702	0
CTCGTTATCACAGGAA	11.9777	17.3833	0
CTCGTTATCAGGAACA	12.1221	17.1788	0
CTCTAAGCAAAGCTCC	-2.35798	7.21753	0
CTCTAAGCAAGACTCC	-3.25211	12.0399	0
CTCTAAGCACCATATG	10.5086	16.4337	0
CTGACATAGCTCGCTT	-1.48718	12.8618	0
CTGACCAAGGCCTGGT	12.3888	16.9108	0
CTGATCACAGGAACCA	13.9073	15.5498	1.5625
CTGCAATAGTAAGTGG	4.28421	6.45775	0
CTGCTACTCGAAGTAG	2.61013	4.42323	0
CTGCTCCCACCTCAGG	14.8332	7.33056	0
CTGCTCCCATGCTTAG	12.1519	17.7448	0
CTGGCTAAGGAGGACT	2.50363	4.51217	0
CTGGCTAAGGTGAAGC	-1.58126	13.174	0
CTGGTCAAGTGACCTG	-0.0127856	12.2258	0
CTGTACCTCCGGAACC	14.2654	10.8731	0
CTGTGTGAGTGACCTG	13.1148	11.1271	0
CTGTTAAAGCGCCTTT	10.5237	10.7759	0
CTGTTCATCATAACCA	11.3403	11.5368	0
CTGTTGGAGACAAGTG	13.2155	9.6676	0
CTTAACAAGGCATTAC	-2.2972	7.16046	0
CTTAACAAGGGATGAC	10.1089	0.653934	0
CTTAACAAGTAGCCAT	8.96152	11.1925	0
CTTAACAAGTGATTCA	12.2107	15.6956	0
CTTAACAAGTTGCGTG	-0.57181	11.8006	0
CTTAAGGGTTAACGGC	12.3878	10.3254	0
CTTAATGAGGTCGAGG	8.24681	0.842708	0
CTTACCTCAAGTGTCC	-1.31679	11.9589	0
CTTACCTCACGAATCC	11.0302	17.5511	0
CTTACTAGTTATTGCC	5.78859	3.78803	0
CTTATGTTCATCCTAT	10.9076	15.3826	0
CTTATTGGTAATTAGC	10.4786	-3.99855	0
CTTATTGGTTACCTGT	-2.19549	7.0977	0
CTTCAAGCAACACCTA	-0.773058	14.4741	0
CTTCAAGCAGAGGGAG	-0.20095	12.5439	0
CTTCACTCAAGGGTTG	-2.05977	7.20546	0
CTTCTAAGTTTCCGGC	10.7482	15.8617	0
CTTCTCAAGAAAGCAT	-2.15713	7.03156	0
CTTGAACAGTTTGTCT	13.8193	9.56957	0
CTTGACGAGCGGTTAT	12.9754	16.36	0
CTTGACGAGGGACGCA	10.297	8.98808	0
CTTGCAACAACTAGGG	-0.226895	12.2559	0
CTTGCAACATGTCGCG	-2.0779	7.47962	0
CTTGCAACATGTTGTG	12.5608	17.5335	0
CTTGCATGTTTGCAGA	-2.50768	9.81353	0
CTTGCTCAGAAAGGAA	13.9577	8.54101	0
CTTGCTCAGCGCTCAA	-1.24346	14.1494	0
CTTGCTCAGGGTCTAT	-0.39998	15.4607	0
CTTGGACCAGGCCTTG	-2.28845	7.42631	0
CTTGTAAAGCGTGCAC	4.32641	6.17193	0
CTTGTAAAGTACCGCA	12.3308	15.0945	0
CTTGTCCAGTGAGGTA	13.7058	10.5331	0
CTTGTTCCACCTACGG	-0.143053	13.7283	0
CTTGTTCCATACCCGG	11.4881	17.0754	0
CTTGTTCCATGATTGT	-0.0999598	13.6045	0
CTTTAGGCACCTCACC	11.2907	12.9229	0
CTTTAGGCATTATGGT	-1.48516	12.7918	0
CTTTAGTTCAGCAAAG	6.08501	-0.292436	0
CTTTAGTTCCGCCTCA	-0.787239	13.9413	0
CTTTATCAGCGCATTG	0.416724	12.85	0
CTTTATGGTACCGTAA	10.5558	16.3084	0
CTTTCTTGTATACTGG	10.0582	13.7809	0
CTTTCTTGTTCAAGAT	-0.333255	12.5172	0
CTTTGGGAGAGAGGCT	13.9696	13.8592	0
GAAACTGAGACTAAGG	-1.14096	9.28607	0
GAAACTGAGTATTGTG	13.2348	14.2867	1.95766
GAAACTGAGTCACTCC	-1.01083	12.6374	0
GAAAGGCTCATCCTCA	-2.47083	13.9128	0
GAACACAAGCAGCTCA	-2.29334	7.34176	0
GAACACAAGGCTGTGC	0.413862	10.6414	0
GAACCAAAGCTGGCTA	11.0782	17.3795	0
GAACCAGCACATTAAC	11.2609	14.5158	0
GAACCGCTCCCGTTGT	12.7799	14.5693	0
GAACCGCTCCTCATCA	-1.38881	14.3611	0
GAACCGCTCGCCTGTT	12.5063	10.5952	0
GAACGAATCGTTATCT	-2.28281	12.1969	0
GAACTTATCATAACTG	12.2064	10.0336	0
GAACTTATCCTGAATA	10.35	12.5068	0
GAACTTATCCTGATGG	-2.16129	7.03718	0
GAAGCCTGTCCTAGTT	13.4168	8.67945	0
GAAGCTAAGCCACAAT	4.6345	6.52109	0
GAAGGAACATAAGTCT	11.751	16.5136	0
GAAGGAACATGCATAT	10.2568	-3.82443	0
GAAGGATGTCTTACTA	-0.0363167	2.26965	0
GAAGGCCCACAACCTA	-2.24306	7.45548	0
GAAGGCTAGGCTAAGA	-2.74949	11.7212	0
GAAGTCAAGCACGTTG	14.5179	10.6489	0
GAAGTCAAGGCCTTAG	-3.18772	11.1702	0
GAATTTGTCACGCATG	13.1345	16.6211	1.47538
GAATTTGTCCTGATGG	-2.31943	12.5116	0
GAATTTGTCTGGCATG	12.3188	13.9989	0
GACACCGGTTAGGCGT	9.64866	-3.69096	0
GACATAGAGGACCTCA	10.7428	17.0567	0
GACATAGAGGAGGGTT	13.891	8.35872	0
GACATAGAGGTTACAC	10.7153	11.066	0
GACATTATCCAGGTCA	12.3752	17.7833	0
GACCGAACATAGCGGA	12.3914	8.20101	0
GACCTAAGTTGAATCG	0.239586	10.3672	0
GACCTAGTCTAAGTCA	-3.26721	11.6835	0
GACCTCAAGGAGGGTT	8.2031	-4.86378	0
GACCTGATCGTTTCGC	-0.605797	11.8862	0
GACCTGCAGCTGGAAA	-2.14402	7.42718	0
GACCTGCAGGAGCATA	13.1495	11.2536	0
GACCTTTGTAATCACG	5.955	4.15139	0
GACCTTTGTGAGAAAC	12.4512	9.71793	0
GACCTTTGTTGTTCAC	2.62352	9.68244	0
GACGCAACAGGCTACT	-0.417866	9.23821	0
GACGTAAAGCAGCTAT	12.776	9.75143	0
GACGTAAAGCTCAAAC	-2.70232	13.9117	0
GACTATTCAATGCGCT	12.6237	9.74185	0
GACTATTCACATACTG	10.6558	11.0846	0
GACTATTCACTAAGAA	-2.35584	7.25859	0
GACTCACCACATAACT	0.711378	13.7487	0
GACTTACAGTCAGGCC	14.6461	8.51581	0
GACTTACAGTTTGTCT	12.0867	9.09676	1.92745
GACTTAGGTTAAGCGC	0.0751873	12.1886	0
GACTTAGGTTAGCCAA	-3.04264	10.3497	0
GACTTGGTCCAAATCA	11.1933	13.4703	0
GAGAACCAGTGCTGTG	-0.775498	13.1639	0
GAGAACCAGTTGGCCA	13.2455	15.4901	0
GAGAGGCGTCTATCGT	12.4451	5.82864	0
GAGAGGCGTTGCGTAA	-2.75516	11.4289	0
GAGCAAATCAAAGGCA	12.2217	7.4113	0
GAGCAAATCACTAGGT	12.7307	11.6066	0
GAGCAAATCCAAGTTA	16.3083	15.3457	0
GAGCAAATCCGCAACA	-1.13136	7.94685	0
GAGCAAGGTCGCATAA	0.304383	9.26819	0
GAGCATGCAAGCCAGA	12.0973	17.7235	1.5501
GAGCATGCAAGGATTA	5.60384	3.82819	0
GAGCATGCATTGTGGC	14.0862	14.8424	0
GAGCCACTCCCTCAGT	11.2384	17.1299	0
GAGCGAAGTTTGGCGG	13.8972	11.9695	0
GAGCTAGCAGAAACGT	14.3149	11.0474	0
GAGCTTAGTCGCATAA	-0.374994	11.6583	0
GAGCTTGTCACTAATG	12.3053	11.3244	0
GAGCTTGTCATTGACA	15.1058	7.93602	0
GAGCTTGTCCGCTAGA	-2.75378	13.604	0
GAGGACTAGCGGATTT	-1.84578	11.1409	0
GAGGACTAGCTAATCA	12.9912	8.17722	0
GAGGAGGCACCGGCTA	15.1535	7.53506	0
GAGGCAAGTACTGAAT	12.6655	10.1368	0
GAGGCAAGTGGATTGC	-0.313876	12.0431	0
GAGGCCTTCCGGTTAG	11.2699	8.93462	0
GAGGCCTTCGATATTG	13.7498	8.34044	0
GAGGCTACACGTGCTG	-0.4127	13.4656	0
GAGGCTTGTGGGTACT	13.9718	7.63117	0
GAGGGAGCACGTAAGG	13.5533	12.2576	0
GAGGGAGCAGCACCAT	0.39938	10.954	0
GAGGTACAGGCGCATC	-1.1455	11.4749	0
GAGGTACAGGGTCCAC	-2.10073	13.0667	0
GAGGTGAGTAAGCTCA	-2.36193	10.604	0
GAGGTTAAGGGTGAAC	12.3078	8.62197	0
GAGTAACCAAGTGTCC	-1.4911	10.8481	0
GAGTAATAGGTAGCTT	11.9312	14.1488	0
GAGTAATAGTTTGAGC	13.9166	7.77301	0
GAGTATCTCAGGCCTA	-2.55068	13.217	0
GAGTGAGGTACAATGT	-2.21789	8.07415	0
GAGTGAGGTTATAGCG	13.1249	9.18438	0
GAGTGATCACGTAAGG	9.93347	8.0183	0
GAGTGTTTCCGCCTCA	16.2158	15.3519	0
GAGTTACTCGGGACCT	-0.10922	9.82996	0
GAGTTTGGTTTGGCTT	12.3181	11.8179	0
GATAAAGGTAAGGTCC	12.8893	10.1681	0
GATAATCGTGGGAACA	-0.407733	9.62216	0
GATAGACCAATTAGGA	12.4882	9.39358	0
GATAGACCAGTCTAGC	-3.06039	13.5229	0
GATCAAGAGAATCGCT	-2.24778	11.3637	0
GATCAAGAGGTTAGCT	-3.46476	11.2885	0
GATCACTAGTAACGGA	12.7265	17.5173	1.58958
GATCACTAGTTTGGTA	10.3935	12.9895	0
GATCAGTTCAAGACTC	-2.10559	13.6663	0
GATCAGTTCATGCAAC	9.75688	9.32348	0
GATCAGTTCATGGCCA	11.1291	12.9891	0
GATCAGTTCATGGCTG	9.95524	12.8853	0
GATCCGTCACCCTCAC	2.28949	4.75483	0
GATCGAGCAGCTAACC	-2.07798	11.9568	0
GATGCAGCAATCTCTC	12.4584	8.74192	0
GATGCATTCAAAGGCA	11.4879	15.0087	1.53822
GATGCATTCGCATTAA	-1.25352	10.641	0
GATGCGACAAACATAG	14.7629	14.2692	0
GATGCTTAGTAAGTCC	10.8959	14.15	0
GATGGACAGAACCTGT	11.3595	14.0251	0
GATGGCTGTTTAAAGC	-2.52791	12.0408	0
GATTAAGCAATAACGA	13.2631	16.3869	1.40326
GATTAAGCACCTACTT	-0.345499	11.8937	0
GATTACTCAAGCGAGC	-1.83624	13.7619	0
GATTACTCAGGAACAT	3.63121	6.57372	0
GATTACTCATTTGCTC	4.83388	6.85283	0
GATTAGCTCCGGGACT	-1.06156	14.3762	0
GATTATGTCTACCTCA	11.2397	11.5304	0
GATTATGTCTTTGACT	13.4245	8.4707	0
GATTCATCAGGCCAAA	3.65683	2.31482	0
GATTCATCAGGTTATT	-2.26936	6.9453	0
GATTCCTGTCGACTAA	-1.6617	10.8821	0
GATTCGCCACTAAGTT	11.4884	12.0412	0
GATTGATGTACCGGAT	12.4217	12.8263	0
GATTGATGTCCTAATC	11.4381	15.2692	0
GATTGGTTCAGCACGC	11.5958	-4.27451	0
GATTGGTTCTAATCCT	10.6244	9.60556	0
GATTGGTTCTCAATAG	12.7672	10.278	0
GATTGTTCAAGTCGCT	10.7752	-3.54526	0
GATTGTTCAGGGAGCT	-2.28843	7.37715	0
GCAAACAAGGTGAGAC	-2.84697	9.86338	0
GCAAACCGTCAAAGAA	-2.88328	9.14303	0
GCAAACTTCGGTCAGC	14.6163	9.77597	0
GCAACAGCAAGCCACT	10.4684	9.58377	0
GCAACAGCAAGCTACC	13.9012	9.93695	0
GCAAGTGCAAAGCTAA	0.190177	14.629	0
GCAAGTGCAGAAATGC	13.1023	12.2846	0
GCAAGTGCATCCCTCA	-1.13366	10.7451	0
GCAATATGTTGGCGTG	11.555	6.97611	0
GCAATCTAGCAATAGG	13.8575	8.95545	0
GCAATGTTCCTAATTC	13.0527	9.64034	0
GCACGAACAGCAATAA	7.7255	6.54623	0
GCACGAACAGGTATTT	10.795	16.9791	1.52571
GCACGCTAGCCGGTAC	12.4867	11.0977	0
GCACTAAGTGATTTGG	0.451299	11.8715	0
GCACTAAGTTAACAGT	0.0919031	14.7523	0
GCACTAAGTTCTTTAG	11.4583	16.5206	0
GCAGCCAGTGGGTGAA	-0.0140526	11.9011	0
GCAGGAAGTGCATTTC	-1.74157	12.2779	0
GCAGGATAGTGAGAGC	-1.55547	11.7443	0
GCAGGCTTCAGAAACG	-1.23408	6.82741	0
GCATATATCTCGCCCA	13.6465	9.88077	0
GCATCCTTCTCGACCT	-1.21077	13.5381	0
GCCAATTAGTCCTGAG	-2.38811	14.0467	0
GCCACACAGGGACCTC	-1.18578	13.5264	0
GCCACACAGTGAAGTG	-1.03728	9.16988	0
GCCAGGTTCTTGCAGG	13.5894	10.7509	0
GCCATGATCTAACCTT	11.6964	11.4682	0
GCCATGATCTCAATGA	11.4105	13.2428	0
GCCATTACAATGCCCG	12.8218	8.52977	0
GCCCAAATCCACCTGT	-3.17219	11.9786	0
GCCCAAATCCCGTTTA	13.9054	10.9093	0
GCCCATAAGTCTCACC	-2.05818	7.20547	0
GCCCTCATCGCTAGCA	4.89978	6.97355	0
GCCTAATAGGAGGACT	-1.31229	11.195	0
GCCTATTGTAACTACG	10.8482	15.6293	0
GCCTATTGTAAGCACC	10.3147	-4.4754	0
GCCTCCATCCTGAATA	11.2233	15.5625	0
GCCTCGACAGGCGATA	13.5749	10.3877	0
GCCTGCTGTGTTAAAC	12.626	17.0039	0
GCCTGTGCAAACCTTG	10.7709	16.6141	0
GCCTGTGCAATATAGG	-2.1908	7.4624	0
GCCTTACTCAGGCCTA	0.257662	14.2756	0
GCCTTACTCCCTCACG	-2.34559	14.0932	0
GCCTTGCGTCCGCTGT	-0.0565805	14.3199	0
GCCTTGCGTCTAGCTT	11.9096	15.2537	0
GCCTTGCGTGCTTTAC	10.7807	9.54337	0
GCCTTGCGTGTTTGTC	0.574386	10.8534	0
GCCTTTATCGAGGAAC	15.4775	15.5521	0
GCGAAGCCAAACATAG	10.5776	8.83889	0
GCGAAGCCAAGTGTTT	12.173	12.7582	0
GCGAGTGAGTAAAGGT	-2.47813	10.3767	0
GCGATATTCAGGTTTA	10.1874	10.0422	0
GCGATTTAGACCATAC	-0.692574	10.9773	0
GCGATTTAGGGATTAG	15.1315	7.7531	0
GCGCAAACAGGCCAAA	-0.0263176	11.8618	0
GCGCGATTCCCTGGAA	12.2014	13.3326	0
GCGCGATTCGAAGTGA	13.1476	11.6588	0
GCGCTAGGTATTTGCC	-0.633799	10.2745	0
GCGCTAGGTCCCGGAA	11.2533	-3.86292	0
GCGCTAGGTTTGAGGC	2.59924	-2.00047	0
GCGCTTAAGGGTCTAT	12.2954	16.4915	0
GCGCTTAAGTGTTGTA	14.093	15.634	0
GCGCTTAAGTTAGCTA	-0.650297	11.6785	0
GCGGAACCAATTGAGA	11.5492	6.07584	0
GCGGAACCAGCTTAGC	13.5291	16.3678	0
GCGGAACCAGTTAGCC	0.480255	11.8256	0
GCGGAACCATAAGCAA	11.3812	17.2095	0
GCGGTTATCGCGCTAA	-0.977371	11.1549	0
GCGGTTATCGCTCACT	14.4441	8.27233	0
GCGGTTGGTCATGAGC	12.3035	11.6016	0
GCGGTTGGTCATGCCC	10.7662	12.4581	0
GCGGTTGGTTGGATAT	11.5374	17.623	1.4417
GCGTAACGTATTCGTC	2.7743	-1.7487	0
GCGTGCTAGCATGACT	13.0455	12.1976	0
GCGTGCTAGCGAGCGA	12.7746	14.7543	0
GCGTTTCTCCTCAGTC	3.64486	-1.52703	0
GCGTTTCTCGAAGTGA	0.229911	9.9411	0
GCTAACAGTACCGTAA	11.7498	9.71724	0
GCTAACAGTAGGTTTG	13.2241	6.81688	0
GCTAACCCAAACGGGC	-2.84196	12.4261	0
GCTAACCCAGCAACCT	-1.51012	14.6407	0
GCTAACCCATTGCGGT	5.01408	6.74221	0
GCTAAGAAGTAAACCC	11.9779	8.03538	0
GCTAAGCGTCAGTAAT	13.2349	8.86343	0
GCTAAGCGTGTTAAAC	12.0115	8.84439	0
GCTAATATCGTTAGTA	-1.13065	11.0828	0
GCTAATATCTGTAAGC	12.1313	11.2038	0
GCTAGCCAGATACTTG	12.6118	13.096	0
GCTAGCGGTCAAAGGG	11.4238	9.08642	0
GCTAGCGGTTAATGCG	9.82015	7.26163	0
GCTAGCTCACCAAAGG	9.1526	-5.3208	0
GCTAGCTCAGCTCAAC	12.3423	11.8347	0
GCTAGTGTCAATGAGG	-0.680597	13.76	0
GCTAGTGTCGTACCGA	-2.4502	9.54424	0
GCTAGTGTCTTAGTCT	5.2732	3.88775	0
GCTATTGCACGAACAG	12.957	11.5484	0
GCTATTGCATAGCTTG	12.2487	9.62874	0
GCTCAACCAGGCTGTT	-1.51923	12.5989	0
GCTCATTGTCATGAGC	-0.896416	12.2282	0
GCTCTGGCAAGGTGGC	-1.91226	11.2311	0
GCTCTGGCATACTCCT	-2.21553	7.25403	0
GCTCTGTTCATGCCTC	11.5883	12.2364	0
GCTGACATCATTACAG	2.31921	4.78722	0
GCTGACCAGGAACCAA	3.45023	1.26326	0
GCTGACCAGTCATGCG	11.1486	8.46742	0
GCTGAGGAGCGGGCAA	13.1252	16.2142	0
GCTGAGGAGGCCGGAA	12.4595	16.0937	0
GCTGAGGAGTTTGAGC	10.9104	7.92903	0
GCTGCAATCGTGCTAG	0.103137	1.73474	0
GCTGCACAGAGCAAGC	13.877	16.1386	1.79468
GCTGCACAGATAACCC	-1.73235	9.78985	0
GCTGCACAGTAACTCA	-1.3923	6.80793	0
GCTGGATGTAACGTGC	9.15134	-4.35359	0
GCTGGATGTTTATTCG	9.91261	-3.82393	0
GCTGTAAGTGGTTCTT	-1.97107	12.961	0
GCTGTACCATAAAGCA	9.45813	12.8832	0
GCTGTGATCACGAATC	12.0755	9.89399	0
GCTGTGATCGCTAAGT	-1.3338	13.5657	0
GCTGTGCAGTAAAGGT	11.584	10.0074	0
GCTTAACAGCCAAATC	12.8467	13.2827	0
GCTTACCTCCCTTGCG	2.60222	-1.49753	0
GCTTGTTGTTTACTTG	2.52912	4.60409	0
GCTTTACGTGACATGC	14.0165	8.63908	0
GCTTTACGTTAGAGCC	-2.25571	12.6599	0
GCTTTACGTTGTAACG	9.00597	12.653	0
GCTTTATTCCTGCGAA	2.22226	-2.21724	0
GCTTTGTGTATGTGGC	0.0665027	2.30676	0
GGAACCACACCGTTCC	-1.28619	1.29017	0
GGAACCTGTAACAGGG	9.60476	-4.91486	0
GGAACCTGTAATGGAA	4.01262	6.99972	0
GGAACCTGTACCGGAT	11.1217	9.81896	0
GGAACTAAGGTGCGGA	-1.74674	7.97529	0
GGAAGCTAGCACTAGT	14.9233	8.29914	0
GGAAGCTAGGCCAATT	-0.304306	2.28984	0
GGAAGTATCATGGCCA	10.9957	15.9296	1.75918
GGAATCTTCGGCTAGC	11.6625	12.3428	0
GGACCGAAGGTCCTAG	-2.33917	6.8776	0
GGACCGAAGTTAACCA	13.0744	10.4558	0
GGACGGATCATGCATA	13.1129	7.8681	0
GGAGCATAGTATTGCA	14.893	9.21607	0
GGAGCGATCACAGGAA	11.1787	-4.4086	0
GGAGCGATCAGGTCCA	13.6842	13.973	0
GGAGTCTGTCTCACTG	12.7047	17.4305	0
GGAGTGAGTTGGTTCT	12.0798	6.70319	0
GGATGTAAGAAAGCAT	11.233	8.79044	0
GGATGTAAGCTAATTG	11.4809	11.9474	0
GGATGTAAGGCATTAC	12.8953	14.9628	0
GGATTATGTGGGAACA	8.61906	12.7513	0
GGATTCAGTGATCATG	13.4805	8.3101	0
GGATTCAGTTGTTGTC	13.197	13.1913	0
GGATTTATCACGTTAA	12.2158	7.13429	0
GGATTTATCAGGTTTA	0.174996	12.9905	0
GGATTTATCTAAATCG	12.3129	13.3875	0
GGCAAGCCAATATACC	12.2506	17.3132	0
GGCAATCGTTCGGGAT	8.63679	11.9357	0
GGCAATCGTTTAACGG	11.655	16.9666	0
GGCATGGAGCTTATGA	12.2556	13.5197	0
GGCATTAGTAATAGCT	-0.338248	11.9708	0
GGCATTGTCAGAAACG	13.7758	9.75333	0
GGCCATCAGTTAGGCT	-2.31001	13.3157	0
GGCCGTTAGCATGAAG	-0.786425	9.00121	0
GGCCGTTAGGAGCATA	13.4104	17.0068	0
GGCCGTTAGTTGTCTT	9.2852	-4.67951	0
GGCCTTAAGAGAGGAG	14.3789	9.30154	0
GGCCTTAAGTAAGTCC	12.2729	14.0879	0
GGCCTTCGTGCAACTA	3.25689	4.09558	0
GGCGATACATGAATAG	15.1636	7.65892	0
GGCGTTATCCCTCATA	-3.13048	10.731	0
GGCTAGACAGTAGGAT	12.7157	11.7033	0
GGCTAGACATTCAGCA	13.99	7.0781	0
GGCTAGTGTATTGTCC	14.2743	6.59389	0
GGCTATGTCTGTTCAT	14.6586	9.02856	0
GGCTCACAGGAACGCG	5.2147	6.8477	0
GGCTCACAGGCCAATT	12.8427	11.9118	0
GGCTCACAGTTATCCT	-0.999406	7.08563	0
GGCTGAGAGCTGCACA	-1.68693	13.0225	0
GGCTTCAAGTATGTGC	13.2931	12.4622	0
GGGCAATAGAGGAAGG	11.6554	8.90198	0
GGGCAATAGGAACCAA	-2.25791	7.29347	0
GGGCAATAGTCACCAG	13.0692	8.81636	0
GGGCGAATCTAATTGG	13.772	14.5934	0
GGGCTAACAAGCGAGC	13.2223	7.40569	0
GGGTCAACAATGCGCT	-0.886801	9.08131	0
GGGTCAACACGGTACT	11.2357	15.049	0
GGGTCACTCCCTCAGT	13.1721	11.7719	0
GGGTCACTCCCTCTAA	12.5717	13.7279	0
GGGTCACTCGGCTATG	12.9643	10.5562	0
GGGTTACGTCTCACTG	10.0992	8.43967	0
GGGTTATTCCAACTGG	8.63905	-4.98277	0
GGGTTATTCCCTCGCA	2.21109	-2.12541	0
GGGTTTGTCTCCTCAA	5.90314	4.15806	0
GGGTTTGTCTTGGATA	-0.598719	12.4815	0
GGTACAAAGAGAGGAG	10.6837	-3.50227	0
GGTACAAAGCAATAGG	16.3225	15.2977	0
GGTACAAAGCTCGCTT	10.8795	8.48675	0
GGTACTAGTAATAACC	13.9534	7.95878	0
GGTACTAGTGCGCGTA	13.0016	16.5771	1.7357
GGTACTAGTTTCCTCC	13.2113	8.26924	0
GGTACTTAGGCAGGTG	-0.928043	13.3489	0
GGTAGGAGTTGCACAA	12.8167	15.6235	0
GGTATGTTCCGTAAAC	12.8225	17.0602	0
GGTATTTCAGCCAGAA	-0.0561717	13.6827	0
GGTATTTCAGGCGAGT	-2.23482	7.2019	0
GGTCATTAGGGTCCAC	11.6297	11.7572	0
GGTCCGTAGTGCTGTG	13.2006	7.46196	0
GGTCCTGCAAGTGTTT	-2.16254	11.1025	0
GGTCTTTGTGTCACGG	11.1449	15.6169	0
GGTGAGCCACATAACT	13.3791	12.3718	0
GGTGAGGTCCCTTGCG	11.3852	18.077	0.890001
GGTGCTTCAGCAAGTG	-0.376028	9.94691	0
GGTGTCCAGCCTGATG	14.0787	8.15228	0
GGTGTGACACAAACTT	14.159	10.5933	0
GGTTACCCAAGGTACG	13.8161	7.83024	0
GGTTAGCGTGAGAAAC	11.6008	8.92746	0
GGTTAGCGTGAGCACT	-2.15738	10.7697	0
GGTTATATCATGACCG	-1.24048	14.6009	0
GGTTCCCGTGATCATG	3.59985	2.34725	0
GGTTGCATCGTACCGA	13.0239	9.81059	0
GGTTGCGGTCCTAGTT	11.1001	6.40331	0
GGTTGCGGTTAGCATG	14.0355	7.96024	0
GGTTGGTGTAGGTGTC	12.3149	17.3029	1.61846
GGTTGGTGTGTTGTGA	-0.397513	9.55368	0
GGTTGGTGTTAGCCAA	12.5422	12.9908	0
GGTTTAATCAGCTAAC	11.2481	-4.3898	0
GGTTTAATCCACCTTA	12.3168	17.0994	0
GGTTTCCTCCTCATCA	-0.943843	14.698	0
GGTTTCCTCCTCCCTC	11.1563	8.47547	0
GGTTTGTAGGGTTAGA	11.3519	-4.68493	0
GTAAAGCCAGCCTAAC	11.0701	9.44443	0
GTAAGCGCATGCTCCC	-2.18736	11.1527	0
GTAAGCTTCCCAGTAG	0.262977	10.636	0
GTAATAGCAAACGCGA	13.4585	8.97965	0
GTACAATGTCCGGTTC	10.5032	-4.34248	0
GTACAATGTCCTTTAA	9.78158	12.114	0
GTACGTAGTACCCACC	0.451788	11.9913	0
GTACGTAGTCCTTAGT	0.96024	11.5454	0
GTACTAATCCAGGTCA	12.2008	9.06468	0
GTACTAATCGGCTAGC	0.181206	9.21913	0
GTACTAGGTGATGAAA	14.2676	8.05315	0
GTACTAGGTTACCTGT	11.4067	16.6126	0
GTAGCCATCGTTTCGC	-0.766328	11.2926	0
GTAGCGCTCCATTACT	-2.31398	7.17065	0
GTAGGATCAACTGGGA	11.9783	12.5028	0
GTAGGATCATCATGTG	13.747	10.737	0
GTAGGATCATCCCGCT	11.1407	17.4832	0
GTAGGCGAGATGCCTG	3.74651	6.96943	0
GTAGGTGCAAACGCGA	13.098	11.7828	0
GTAGGTGCATCAATCG	-2.3266	9.03949	0
GTAGTTTCATTGCGTA	14.0405	15.7494	0
GTATGTGGTTTCCGGC	12.6157	12.4657	0
GTATGTTCACCCACAG	-3.13573	11.6662	0
GTATGTTCAGCCGCTA	10.2871	-4.82353	0
GTATTCAAGGCGAAAC	16.2232	15.3546	0
GTATTGATCCTAACGG	-0.236027	9.66135	0
GTATTGATCCTACCTA	11.2298	-3.98646	0
GTATTGCAGACAGGTA	10.2378	-4.11754	0
GTATTGTCATAAGTCT	12.8399	17.5336	0
GTCAATATCGAAGCGG	8.89068	11.7283	0
GTCAGGCTCTTGTTCG	12.208	16.2875	0
GTCATCACAAGCGATG	10.2024	-3.59009	0
GTCATCACATACCCGG	-1.88054	14.3938	0
GTCATCCTCTTGTTCG	-2.46583	14.0667	0
GTCATGAGTTTGAGGC	12.3279	14.6464	0
GTCATGCCAAAGCGGC	13.1313	6.81864	0
GTCCAAGTCCCGCATT	12.456	15.428	0
GTCCAAGTCTATGACA	10.5953	8.3363	0
GTCCAGGGTGATCAGC	15.4571	15.5506	0
GTCCTCAGTACCGTAA	-0.211784	12.7831	0
GTCCTCAGTCCCGAAG	13.0022	15.5372	0
GTCCTCCCATTGCGTA	3.82489	1.24648	0
GTCGAGGAGGTCCGTA	2.37674	9.88468	0
GTCGCAATCCCGTTGT	2.21746	-1.97082	0
GTCGCAATCTCCATAT	0.110676	11.718	0
GTCTAACAGCCTGAGC	12.0061	16.9898	0
GTCTAACAGTGGCGGA	-0.261147	10.6257	0
GTCTAATCACTAAATC	-0.363502	14.0211	0
GTCTAATCATAGCAGG	11.5074	9.65221	0
GTCTAATCATTGTGCA	11.2041	8.28182	0
GTCTATCGTTACCTGT	4.02793	7.08276	0
GTCTATGCACGTTACA	12.9408	7.32068	0
GTCTATGCATCACAGC	3.67276	1.21783	0
GTCTCACTCATGCTCC	11.1316	18.0304	0
GTCTCACTCGCATCCT	-1.13688	11.7279	0
GTCTTGCTCAGGCTAT	14.454	10.2574	0
GTCTTGCTCAGGGCCT	-2.54091	12.2482	0
GTCTTGCTCTGGCATG	13.5806	9.34021	0
GTCTTTAGTCCTAGTT	14.3264	9.39861	0
GTCTTTGTCATGGTGT	-2.09085	13.623	0
GTCTTTGTCTAAATCG	-1.8528	12.4507	0
GTCTTTGTCTCACATT	11.2055	15.0459	0
GTGAACAAGCATGAAG	-3.14676	9.92205	0
GTGAACAAGTAGAGGC	12.3432	15.5795	0
GTGAATCTCCAAGTGT	12.7082	14.0434	0
GTGAATCTCGACAAAG	-2.24533	11.9335	0
GTGAATCTCGGTCAAT	11.4852	14.2646	0
GTGAGGAGTCATCAAG	14.4209	10.5497	0
GTGAGGAGTGTTTGCT	12.4213	5.72095	0
GTGCACGGTAAGTCGC	10.5853	6.03172	0
GTGCACGGTCAAAGAA	-2.28954	6.97899	0
GTGCATTAGTGAACAG	-1.34829	10.3629	0
GTGCTCAAGCACGATT	-0.471158	9.42657	0
GTGCTCAAGGCGAATA	3.85421	1.3079	0
GTGCTCAAGTTGCGTG	-0.276974	13.133	0
GTGCTCCGTCATTACC	9.80287	-4.19391	0
GTGCTCCGTTATTGCC	12.0578	8.08877	0
GTGCTGATCCAGGGAG	13.0092	11.9672	0
GTGCTGGGTCCGTAGG	3.70026	1.69429	0
GTGCTGGGTGCTAGCG	12.6923	6.49714	0
GTGCTGGGTGGGAACA	12.5475	15.623	0
GTGCTGGGTGTTGTGA	13.1845	10.0975	0
GTGCTTACATTAGCCA	11.0476	17.2782	0
GTGCTTCTCTTGTTCG	3.28122	4.03461	0
GTGGACACAATTAACC	9.77186	11.9698	0
GTGGATGCAAGCGATG	14.4551	15.1838	0
GTGGATGCAATATAGG	11.9283	11.4202	0
GTGGATGCAGGCTTGT	10.7016	11.9164	0
GTGTAACTCTCGCCTG	12.3545	10.791	0
GTGTAACTCTGTTCAT	12.6665	14.447	0
GTGTGAGCACAGGGAC	9.31946	-4.88632	0
GTGTGAGCAGCAACCT	5.41719	3.90748	0
GTGTGAGCAGGTTCAC	13.2521	13.9859	0
GTGTGCGGTAGGATTT	1.74506	-1.64176	0
GTGTGTTAGCCTGAGC	13.2219	6.62658	0
GTGTTACAGGACGTAA	9.27707	11.6402	0
GTTAAACGTAATGGAA	11.0326	15.1316	0
GTTAAACGTACTTAGG	-2.19915	14.2664	0
GTTAAACGTCATGAGC	12.3938	15.9745	0
GTTAAACGTGGGAACA	10.9741	7.94751	0
GTTAACCAGCTTCTCA	-2.62252	11.256	0
GTTAACGGTCCTAACT	10.4038	15.467	0
GTTAACGGTTTCCTCC	-1.9554	7.1943	0
GTTAAGCTCGCCTGTT	12.0933	9.55774	0
GTTACAGGTAAGTCGC	11.2388	6.29591	0
GTTACAGGTCCTTTAA	11.6552	10.2326	0
GTTACAGGTCGCAATA	13.4527	16.2399	1.80734
GTTACCTGTTGTGACA	15.0037	7.66409	0
GTTACCTGTTTGGGTA	11.2848	9.24691	0
GTTACGCCAATTTAGC	12.0847	10.6972	0
GTTAGGCGTACGCGCA	5.9794	3.65666	0
GTTCATTTCGTACCGA	12.1222	15.414	1.77285
GTTCCCAGTACAATGT	9.57195	14.0799	0
GTTCCCAGTAGGATCC	13.1061	9.04405	0
GTTCCCAGTGGTTATG	12.3502	15.5649	0
GTTCCCAGTGGTTCTT	11.0505	-3.7475	0
GTTCCCAGTTAAGTGT	11.7592	14.8298	0
GTTCCTGGTGAGGTAG	9.88589	-3.61196	0
GTTCCTGGTGCTCCGT	11.1761	15.3841	0
GTTCCTTCATGTCAAT	11.6769	9.48042	0
GTTCTTAGTACCGGAT	3.6882	6.9373	0
GTTCTTAGTGCGCAAT	12.466	13.4497	0
GTTCTTAGTTCGCTCA	12.1252	6.81515	0
GTTCTTAGTTGCACAA	-1.01654	14.8721	0
GTTCTTGTCGCGACAC	12.4488	12.1742	0
GTTGCATAGTCCTTTG	11.7197	11.0514	0
GTTGCCCGTAAGGTCC	11.6584	10.3439	0
GTTGCCCGTTGAGGTC	-0.696663	12.6903	0
GTTGCGGGTAGGTTTG	11.5294	8.76703	0
GTTGCGGGTATTGCAG	13.7001	12.2882	0
GTTGGAGCAGCTTAAT	12.2425	6.69935	0
GTTGGCCAGGGATGCG	13.5408	13.3749	0
GTTGTGAGTGATCATG	11.1254	7.57127	0
GTTGTTGCAGGTTAAA	16.2335	15.3633	0
GTTTAACCAATCGCAC	12.3057	13.8854	0
GTTTACCGTTCGCTTG	12.445	14.191	0
GTTTAGCAGTTCCCGT	-1.15392	14.2128	0
GTTTATCTCAACCAAC	0.0112895	14.4957	0
GTTTATCTCCTTGCAC	11.2888	18.0751	0
GTTTATCTCGCTTCTA	10.5848	10.6805	0
GTTTATCTCTTAGGGT	-0.257413	1.56065	0
GTTTCCTCACAGCCAT	14.9112	9.60438	2.32401
GTTTCTAGTTAGGCTA	12.667	11.2665	0
GTTTCTAGTTAGGTTG	11.6817	11.4027	0
GTTTGTAAGGGTGGAT	12.1915	11.6844	0
TAAACAGCACAATGTT	11.9229	16.8516	0
TAAACAGCATGCTTAG	11.1559	13.008	0
TAAACAGCATGTTGGC	-3.058	9.98742	0
TAAAGCCTCCTTGCGT	2.19094	-1.62313	0
TAACAAGCAATTAGGA	10.2687	-3.85491	0
TAACCAGGTTCACCCA	-0.980133	14.1823	0
TAACCAGGTTCGCTTG	2.01138	3.10812	0
TAACCTAAGACCATAC	11.7583	10.7155	0
TAACCTAAGGAGGGTT	12.5734	6.36539	0
TAAGCCAGTGAATCGC	-1.59434	7.76429	0
TAAGCTGGTTGAAGCC	14.014	7.76266	0
TAAGCTGGTTTCAGGA	15.0141	8.88178	0
TAAGGACCACAATACT	-0.426461	15.6234	0
TAAGGACCATATAACC	14.0615	14.5417	0
TAAGTAGCAAGGTGGC	-2.6474	12.1762	0
TAAGTAGCAATTAACC	0.525152	13.4387	0
TAAGTAGCATTAGCCA	0.517532	12.216	0
TAATCACCAATATACC	10.902	11.6895	0
TAATCACCAGGCCAAA	-2.86938	12.4482	0
TAATGCATCACAAGCT	10.7278	-3.78354	0
TAATGGACACCAAAGG	13.1768	9.78251	0
TACAACATCAAATCGC	-2.22025	12.2585	0
TACAAGCTCCACCTTA	13.0999	10.9927	0
TACAGCTAGCATGACT	0.130099	14.5254	0
TACCAAATCACTTCAT	12.3661	10.1831	0
TACCAAATCTCAATTC	-1.13528	10.9622	0
TACCCGGCACAGCCAT	12.1264	8.94065	0
TACCGAAGTATTCGCT	11.5887	17.2029	0
TACCGAAGTGGATGTC	12.1875	16.3797	0
TACCGCAAGCATGGTT	-2.57497	13.1608	0
TACCGTTGTCCTTAGT	10.5363	16.8371	0
TACCGTTGTGATTTGG	10.0714	-4.51256	0
TACCTCATCATCACTT	-0.205758	15.2162	0
TACCTTAGTGGAGCAA	4.76364	4.2312	0
TACCTTAGTTCAAGCA	-2.44672	12.3605	0
TACCTTTAGGACCTCA	-1.84159	7.59279	0
TACCTTTAGGTCCGTA	3.58727	1.89085	0
TACGCTTGTCTAACCT	9.9311	9.96188	0
TACGCTTGTTCGCTTG	-1.16415	12.2925	0
TACGCTTGTTCGGGAT	11.9941	15.3614	1.93148
TACGCTTGTTGGATAT	11.8049	15.5243	0
TACGGATTCAGTTCCC	12.2795	17.5401	0
TACGGATTCGGCTAGC	12.1908	7.47209	0
TACGGTTAGCATGGTT	11.9209	13.1429	0
TACGGTTAGTTATTCC	-1.41848	13.5276	0
TACGTAATCAATCATG	12.8572	11.2958	0
TACGTAATCAATTACG	11.3533	17.1024	0
TACTAAGTCGCTATGG	-1.12775	12.106	0
TACTCAAAGTAGAGGC	-0.612109	11.6528	0
TACTGACAGTAATCCA	3.98821	7.06914	0
TACTGACAGTTTAACG	12.2391	12.8196	0
TACTGAGGTTGGTTAG	14.6899	7.452	0
TACTGCACATAAGCAA	-2.11113	13.1691	0
TACTTCGTCCCTCACG	13.8137	16.1435	0
TAGACCAGTCACAGCG	3.58137	1.59266	0
TAGCAGGCACTTCATC	-1.35952	8.23619	0
TAGCAGGCAGTTGCGT	-2.22895	9.24602	0
TAGCAGGCATGACTAT	-1.49405	13.8988	0
TAGCATATCCCTCACG	-0.332495	12.3385	0
TAGCATATCCTTGTTG	-1.23358	1.49841	0
TAGCCTCTCGGTTTCC	10.2364	16.6017	0
TAGCCTTGTAAGCTCA	13.7556	8.2953	0
TAGCGCGGTCCACAAA	-0.51769	13.8971	0
TAGCGCGGTGAATCGC	12.8653	13.0373	0
TAGCTAATCCTCCATA	-1.03123	14.1337	0
TAGCTAGGTTAACACG	0.772642	13.4328	0
TAGCTTAAGCAAGACA	11.0437	12.3012	0
TAGCTTAAGGGTCTAT	-3.2269	13.0072	0
TAGCTTAAGGTAGCTT	-1.12588	12.4104	0
TAGCTTGCAAATATCC	-0.403037	9.80446	0
TAGCTTGCAGGGAGCT	11.8439	11.4771	0
TAGGAACCATAAGGAC	11.6118	12.899	0
TAGGAGGGTTTGCGAA	13.2548	10.7232	0
TAGGAGTCAACCGCCA	-1.89082	11.6111	0
TAGGAGTCAACTGGGA	15.0125	7.10813	0
TAGGAGTCATGGCCCA	13.9535	7.86866	0
TAGGCTAGTTACCTGT	10.8167	8.13022	0
TAGGCTGTCCTCAGCT	13.513	9.10956	0
TAGGGTTTCCTCAGTC	-2.09914	8.63055	0
TAGGGTTTCTTAGCCC	-0.913256	11.5228	0
TAGGTGCGTAGCTGGT	14.512	8.16424	0
TAGGTGCGTAGGTGTC	13.6695	15.7181	0
TAGGTGCGTGTCACGG	14.6845	8.33135	0
TAGGTTATCATTTGCT	10.2678	8.45864	0
TAGGTTGGTTAGGTTG	14.6692	10.2769	0
TAGGTTGGTTTGTTGC	15.2609	15.6499	0
TAGTACGGTTGACTTC	15.5445	15.5699	0
TAGTAGGAGTTAGTTG	14.4743	7.02177	2.59348
TAGTAGGAGTTCCTGC	6.04878	3.77889	0
TAGTCAATCGCAAACT	13.5711	9.03089	0
TAGTCAATCGGTTCCT	12.9487	16.5061	0
TAGTGGCGTGTTAAAC	11.6956	5.03615	0
TAGTTGTCAAGCCACT	-0.844902	12.3399	0
TAGTTGTCACAATACT	10.2974	9.47881	0
TAGTTGTCACCTATAG	-1.48622	14.3826	0
TATAACCCAAGGGTTG	13.7288	11.4843	0
TATAGCCAGGCATTGT	13.9219	8.67612	0
TATAGCTCACCTGCCT	-0.141774	11.4996	0
TATATCCTCAGGTCCA	11.2244	-3.76638	0
TATCACGCACTTGTTC	-2.21002	7.27929	0
TATCCAGCACTCAACA	-3.03733	13.3166	0
TATCCAGCAGGAATCG	4.83931	7.10525	0
TATCCAGCAGGTTTGC	7.49382	6.45225	0
TATCGAGGTGTCCAAA	12.638	15.8613	0
TATCGCACAGCAACAG	11.0942	17.3327	0
TATGAAGCAGGCAAGC	0.270916	2.44349	0
TATGAAGCATAAGTCT	-2.23227	7.52697	0
TATGACATCTTAGTGA	10.4931	7.0891	0
TATGACTCACCTACGG	7.6082	0.287146	0
TATGACTCAGCTCAAC	11.5231	16.3136	0
TATGCATCAATCATGT	11.4676	10.3411	0
TATGCATCACCGGTAT	-1.58649	14.5583	0
TATGCATCAGTAGGAT	15.3244	9.21252	0
TATGCATCATCTAGCA	13.0442	11.3569	0
TATGGATGTAATAGCT	0.0543077	11.3333	0
TATGGATGTTGTCATC	-1.13035	2.03469	0
TATTAGCCATATAACC	11.5965	8.54182	0
TATTAGGTCATCCTGC	12.6317	16.3354	0
TATTAGGTCTGTGCCT	11.2425	14.6464	0
TATTAGGTCTTCAATC	9.9547	10.3398	0
TATTCGTTCCCTCAGT	11.5981	16.3058	0
TATTTGGAGCCTGAGC	12.6237	16.3867	0
TATTTGGAGCTCCCTG	-1.06223	6.8252	0
TCAACAATCCTCATCA	15.5876	15.4799	0
TCAAGAACACCGGCTA	-3.2794	11.199	0
TCAAGAACATTAGGTT	-0.500397	2.29741	0
TCAAGCTAGCTATTAG	-1.91124	9.71757	0
TCAAGCTAGGACACTT	0.577789	10.2842	0
TCAAGGAAGGGCCATC	11.8127	15.4002	0
TCAAGTATCGAAGTAG	11.6102	5.4449	0
TCAAGTATCTGTGCCT	3.52057	2.00841	2.03514
TCAATCGCACAAAGAC	10.9926	16.0828	0
TCAATCGCACCCACCT	9.59469	6.51037	0
TCAATCGCATAAACCT	11.8949	17.3324	0
TCACATAAGTCATTTC	10.9272	16.2771	0
TCACCGGCACAATTAC	0.599673	13.6913	0
TCACGGATCGCAACAT	-2.4009	7.52617	0
TCAGCAAGTACCCACC	13.0538	16.3556	0
TCAGCCTTCGAGGAAC	-0.77614	1.45185	0
TCAGCCTTCGCTATGG	10.5094	-4.01474	0
TCAGCGATCATGGCTG	-1.94474	12.2374	0
TCAGGAGCACCTGTAA	11.5248	7.36472	0
TCAGGTTAGCGCTCAA	10.7025	-3.90604	0
TCAGGTTAGGAGCAAC	9.62141	-4.97038	0
TCAGGTTAGGTCCTAG	-1.14302	1.41604	0
TCAGTAATCATCAGTA	10.893	16.4984	0
TCAGTGAGTGATTTGG	13.4694	13.1161	0
TCAGTGAGTTTGTTGC	11.4583	17.9797	1.49038
TCATAACCAACCTGGT	11.5336	13.5185	0
TCATGCCTCGAAGTAG	-1.27593	12.1627	0
TCATTACTCCCGAACA	11.7874	8.94331	0
TCATTGCGTATTCGTC	-0.0370584	1.41676	0
TCATTGCGTCCAAATG	0.184866	10.9846	0
TCATTGCGTGATCATG	11.1721	12.9804	0
TCATTGCGTGTTTCAC	4.27974	6.21084	0
TCATTTGGTTAGCGTA	13.3706	11.8514	0
TCCACAACAGCTTACA	11.9117	8.78096	0
TCCAGGATCCATAAGC	-2.36597	10.9287	0
TCCAGGATCCGCCAAA	11.8361	9.91603	0
TCCAGGTCATTGTGAT	2.41197	-2.36119	0
TCCATAAAGGCGGGTA	12.7383	9.21983	0
TCCATAAAGGTTTGAC	12.3198	16.1142	0
TCCATCATCATGGTTA	-2.35679	7.09542	0
TCCATTGTCTTGTCTG	9.24629	12.4058	0
TCCCGGACAGCTTACA	-1.48886	13.6815	0
TCCCGTTAGCACGTTG	11.2383	15.439	0
TCCCGTTAGTTCCTCA	11.2185	12.6252	0
TCCCTGGTCATAACGC	-0.364115	12.4265	0
TCCCTGGTCCTAACGG	13.3627	10.1524	0
TCCCTGGTCGTTTCTG	11.1418	12.8052	0
TCCGGAATCAGAAACG	12.9107	16.8174	0
TCCGGAATCATAACCA	-2.20617	13.9317	0
TCCGGAATCGATCAGT	4.12925	6.41416	0
TCCGGTAAGCTTGCTC	0.122676	14.1263	0
TCCGGTTTCTTGCAAA	11.327	15.9131	1.90765
TCCTAGTGTCCCGAAG	12.404	17.7538	0
TCCTAGTGTTCCTGAT	12.8766	11.7885	0
TCCTCAATCAAGCTAC	-2.18481	7.01819	0
TCCTCAATCAGGATGA	10.6281	7.88739	0
TCCTCAATCCAAACAC	-0.682999	13.1856	0
TCCTCAATCGGCCATA	-1.37891	1.8681	0
TCCTCACAGGTCCACA	-1.09048	6.75665	0
TCCTCACAGTCACTAA	10.8031	-3.64343	0
TCCTCTAAGCCTGACA	11.7831	13.685	1.98749
TCCTCTAAGGGACCTC	-2.57223	11.6477	0
TCCTCTAAGGTAAGGC	-2.16369	13.6997	0
TCCTCTAAGTCATTAG	12.868	8.05739	0
TCCTGGTTCCTCCATA	5.87516	3.60285	0
TCCTGTTCAAATTCGT	-2.82005	11.0603	0
TCCTTAGTCATAAGCC	12.0022	11.9348	0
TCCTTAGTCCCGAACA	12.1456	17.5498	0
TCCTTAGTCTGGCATG	2.84618	4.32938	0
TCCTTCAAGCACGATT	2.51563	4.5713	0
TCCTTGCAGAATGACG	12.8656	6.24381	0
TCCTTGCAGACTTACA	10.8562	11.3919	0
TCCTTGCAGCAAGGAC	11.0133	14.1229	0
TCCTTGCAGGTGTCCA	0.386762	12.1883	0
TCCTTGCAGTCAATTG	10.4359	16.6948	0
TCGCATTGTCGTTACT	11.3378	11.1639	0
TCGCATTGTCGTTATC	12.6684	11.1325	0
TCGCGAGGTAAAGCGG	13.1981	8.2267	0
TCGCGCACAAGATTCT	4.96713	6.68664	0
TCGCGCACATTGTGCA	12.0114	12.9288	0
TCGGTAAGTATTCGCT	11.8248	16.4918	0
TCGTGCTTCACCAATA	-2.09357	7.9428	0
TCGTGCTTCCTGGTCT	13.4534	12.6938	0
TCGTGCTTCTTAAGTG	14.857	9.01189	0
TCGTTAAAGGCTAGAA	-1.00506	2.13838	0
TCGTTACGTATTCGCT	-0.156133	11.7395	0
TCGTTAGCAGTTAAAG	12.133	17.5477	0
TCGTTTCCAGTTAGCC	11.9146	16.4247	0
TCGTTTCCATCCTGAA	8.88125	-4.89244	0
TCTAACCGTATTACCC	-2.49793	14.3501	0
TCTAACCGTCCTTCTC	13.4818	9.96334	0
TCTAACTTCCGGTTAG	-1.14886	13.4004	0
TCTAACTTCGGTCAGC	11.4982	9.74336	0
TCTACCTCAAATACCT	-1.70299	12.2751	0
TCTACCTCAAGACTCC	-1.78319	12.7157	0
TCTACCTCACATGCTA	-1.13187	6.80228	0
TCTACCTCACTTGTTC	-0.578828	10.9574	0
TCTACTAGTGAGCAAG	-3.14042	11.3917	0
TCTAGCACACAGCCAT	3.14761	4.21646	0
TCTAGCCTCTGTGCAG	12.3057	17.7337	0
TCTCAATTCAGTATTG	0.150196	12.047	0
TCTCCTCGTGATTACG	7.60289	-0.193021	0
TCTCGCCCAGTTATGT	11.4318	11.7193	0
TCTGGCTTCCCTCATA	-0.695717	12.385	0
TCTGTGACAGCATGGA	13.6515	7.49601	0
TCTTAGCGTTCGCGCT	9.33446	11.5565	0
TCTTCAAGTTTATCGC	13.6253	9.2326	0
TCTTGTCCAAAGGTAC	-1.82758	7.48587	0
TCTTTGTAGGTGTCCA	-1.88132	12.8934	0
TCTTTGTAGGTTTGAC	-2.16708	14.083	0
TGAAACTGTGTTTGAG	11.6845	7.20441	0
TGAACAACAAAGGCCA	11.6781	13.3467	0
TGAACAGAGGCGCTAC	12.7535	13.9618	0
TGAAGCAAGCGATAAG	-2.17776	11.4695	0
TGAAGCAAGGAGCAAC	-0.384515	12.8485	0
TGAAGGATCCAAGTGT	-2.13391	7.43704	0
TGACCTTGTTCTTTAG	12.2467	11.3798	0
TGACCTTGTTTGACCT	-0.775983	12.1751	0
TGACTCCTCCCTCAGT	-2.3662	6.93065	0
TGACTTAAGCGCATTG	-0.610483	13.6499	0
TGACTTAAGGGACTAA	11.3814	11.5082	0
TGACTTAAGGGTGGAT	-2.7885	10.303	0
TGAGAACCAAAGCTCC	-2.76253	11.8422	0
TGAGAACCACTAAGCC	3.50993	1.3117	0
TGAGCAAAGGTAACGA	0.0432733	9.08778	0
TGAGGAGGTCAAAGAA	10.5456	8.35314	0
TGAGGGAGTGAGCACT	-2.1806	7.54605	0
TGAGGTGCACCAGCAT	-2.96948	12.5479	0
TGAGTGAAGCGCATTG	5.04512	6.28426	0
TGAGTGAAGTCATGCG	-0.513149	12.6998	0
TGAGTGAAGTGAGAGC	-1.30075	9.84054	0
TGATCAATCAATCTCT	11.9744	15.4064	0
TGATCGAGTAGCAGCT	13.6351	9.98645	0
TGATCGAGTCATGAGC	14.2606	15.0799	0
TGATGACTCGAGGTGG	-1.34318	11.8065	0
TGATGATGTGGGTGAA	-2.06484	13.0183	0
TGATGATGTTAGTACG	12.3163	15.4688	0
TGATTCAAGCTCAATA	13.0454	13.2106	0
TGATTGCAGGAGCACG	15.0475	5.9495	0
TGCAAGCGTTGCGCGA	-1.01387	6.88677	0
TGCAATATCACTTCAT	11.8315	12.9458	0
TGCACACCAGCACCAT	-0.575981	14.2823	0
TGCACCTTCTAATCCT	9.81601	6.8571	0
TGCACCTTCTGCAAAC	-0.872043	14.3533	0
TGCATCCTCAAATCGC	-2.89407	12.0091	0
TGCATTAAGGATAAAC	11.8837	14.0477	0
TGCATTAAGTCATCCC	10.8602	16.2823	0
TGCCATTGTTGTGATG	12.577	10.2468	0
TGCCTGTTCACAGCGC	-2.82032	12.9351	0
TGCGCAGGTCGTTACT	0.0697986	12.254	0
TGCGCGAGTTGTGATG	0.45963	10.2934	0
TGCGGTTCAAGGTAAC	6.84356	0.314047	0.739234
TGCTAACAGAGGATAT	-1.74743	7.77419	0
TGCTAGCCAATTGAAG	13.7156	9.32537	0
TGCTAGCCAGTAAGTA	15.146	8.32538	0
TGCTAGCCATCCTAGA	13.4621	15.9149	0
TGCTCAACAGAAACGT	-2.27337	7.31622	0
TGCTCAACATCTTGAG	11.5318	15.5103	0
TGCTCACTCACCATTT	0.06204	10.9996	0
TGCTCACTCATGTCAA	10.7241	12.3488	0
TGCTCCGTCAAGACTC	11.8055	17.4161	0
TGCTCCGTCCGCAAGC	-0.953009	13.9999	0
TGCTCTCAGTTCCCAC	4.03654	6.76767	0
TGCTTCATCACAGACT	0.427333	14.0358	0
TGCTTCATCCTAAATG	-3.11416	12.4596	0
TGCTTCCAGCAGGTGG	-3.11428	11.498	0
TGGAACAAGCACCACA	0.248668	11.1438	0
TGGACAAAGTAACCAC	-2.30972	7.4774	0
TGGACAAAGTTAGAGG	11.6176	15.0585	0
TGGACCGGTACAAAGA	10.8963	8.01043	0
TGGACCGGTCAGGAAG	13.9209	7.73664	0
TGGACGGAGGAAGCTA	-3.08138	10.5621	0
TGGACTAGTATTGAGT	-1.93755	10.1736	0
TGGACTAGTTGTAAAC	3.49226	-2.23208	0
TGGATTCAGAGCAAGC	11.0194	6.03691	0
TGGATTCAGGCTAGAA	13.6234	10.7116	0
TGGATTCAGTGAGGGT	8.90126	-4.48753	0
TGGATTGGTCACCAAA	11.9127	14.4624	0
TGGATTGGTTAGGACC	11.4738	9.02631	0
TGGCCAATCGCAGGCT	12.4229	13.4885	0
TGGCCTGCAACAACAA	-2.40949	6.92009	0
TGGCTATAGATTGAGG	-0.530608	11.1201	0
TGGGCATGTGGACCTG	9.58888	-4.87318	0
TGGGCCTAGTAGGCGG	13.5501	7.94991	0
TGGTCAGTCCCGTTTA	11.1103	16.7484	0
TGGTCAGTCGGTTAGT	12.1214	9.01499	0
TGGTCATAGCAATAGG	-0.917851	8.66495	0
TGGTCATAGCCAAATC	13.9081	9.2596	0
TGGTCCTTCATTACGA	-1.52577	13.6945	0
TGGTGATTCACAGGAA	11.1548	15.5382	0
TGGTTAATCGACAAAG	-1.8	7.6186	0
TGGTTCCTCCGCAAGC	12.0994	7.70107	0
TGGTTCTGTACGCGCA	0.322764	13.5559	0
TGGTTCTGTCTCACTG	-2.1945	7.02982	0
TGGTTCTGTTCAAGCA	11.1077	8.79629	0
TGTAACTCACCCACCT	-0.700203	13.6167	0
TGTAACTCACGTAAGG	10.9693	-4.49516	0
TGTAACTCACGTGCTG	-1.99728	7.44406	0
TGTAACTCATTGTGGC	7.54753	6.54198	0
TGTAAGCTCCTGTTCA	13.1039	13.4511	0
TGTAAGTGTTACCTGT	13.8592	15.041	0
TGTAATGTCGATATTG	12.0301	12.3904	0
TGTATCCGTTGCATCT	12.005	13.0863	0
TGTCAGTAGTATCGCG	-0.563514	14.4626	0
TGTCATAAGCCGCAAC	11.9485	6.94019	0
TGTCATAAGTCATTTC	10.7411	15.325	0
TGTCCTGGTTTGAGCA	13.7208	7.46063	0
TGTCCTTCAGGCTTGT	14.1517	9.36182	0
TGTCCTTCATTATGAC	11.9192	14.832	0
TGTCCTTCATTATGCG	-1.89512	12.6793	0
TGTGAAACATCGCTCC	-2.25838	9.82446	0
TGTGCACCAATGCCTA	-1.16009	13.5532	0
TGTGCACCAATTAGCT	11.1192	14.2037	0
TGTGGAGCAATAATCC	12.7799	8.95575	0
TGTGGAGCAGGCTAAG	-2.51565	11.685	0
TGTGGAGCAGGCTAGA	3.62463	2.58003	0
TGTGGAGCATTGCGAC	13.5162	7.01807	2.41535
TGTGGCGGTCATTGAG	10.5943	10.9478	0
TGTGGCTCAATGCCTA	11.0645	15.8879	0
TGTGTGAGTTCATTTG	-0.936458	12.8526	0
TGTGTGAGTTGCAATG	12.9746	9.04891	0
TGTTAGCAGACTTACA	14.4946	7.59997	0
TGTTAGCAGCAAGGGT	-1.30951	8.16116	0
TGTTAGCAGGAGGTTA	12.661	8.02819	0
TGTTAGCAGGCTATGT	13.4635	16.4769	0
TGTTCCTCACCAGGTT	7.57071	6.53688	0
TGTTCCTCACTAAGTT	10.7282	10.6465	0
TGTTGTGCACTTACAG	15.3399	15.505	0
TGTTGTGCAGAACCGA	0.0346275	11.7592	0
TGTTGTTTCAAGGACA	-3.21428	9.98414	0
TGTTGTTTCCACCTGT	12.9297	7.9136	0
TTAAAGGCACCAGCAT	-2.25442	6.97429	0
TTAACTGAGTTTGCGG	13.2751	11.1982	0
TTAAGTGTCAGGTCCA	-1.70119	7.75033	0
TTAATCGAGGACCGCT	13.212	8.39686	0
TTACACCGTTTGCTGT	9.77809	-5.07294	0
TTACCGTGTCCTAATC	-0.896757	1.45641	0
TTACCGTGTTCGCTCA	10.7053	12.2481	0
TTACCTGTCTTAGCGG	-0.183932	1.39458	0
TTACGTTTCTAGCGTG	14.4953	9.60754	0
TTAGCAATCATTCATC	11.4906	-4.54026	0
TTAGCAATCCAAATCA	-0.0163555	12.1419	0
TTAGCAGGTCTAACAG	-0.156294	12.352	0
TTAGCCTGTCCTAATC	4.25202	3.89427	0
TTAGCCTGTTAATGAC	-2.16551	7.55426	0
TTAGCGGTCCCTGGAA	-2.51022	10.7256	0
TTAGCGGTCGATTATG	4.17028	6.59852	0
TTAGCTGCAGTTATCG	-1.91222	14.4269	0
TTAGCTGCAGTTGCGT	12.8798	15.1418	0
TTAGCTGCATTAGGTT	-2.04722	7.21675	0
TTAGGAACAAACCTAT	12.2165	15.9262	0
TTAGGCCCAGGCGAGT	13.216	8.16117	0
TTAGGCGTCCCGTTAC	13.0982	7.81829	0
TTAGGCTAGCAAGACA	9.32107	12.3127	0
TTAGGCTAGCCTGTGA	12.4581	7.7497	0
TTAGGCTAGGAACACA	12.2973	11.9961	0
TTAGGCTAGTCATGCG	-2.09821	7.76151	0
TTAGTCAAGCAAGATG	-3.22406	10.1043	0
TTAGTCAAGTAAAGGT	-1.03208	1.46025	0
TTATAGCCAGGCAAGC	12.8087	8.93495	0
TTATCCGTCATCACTT	0.0630913	12.6828	0
TTATCCGTCATTGACA	12.8941	9.68168	0
TTCACTGTCAGCCAAT	9.78701	-3.97441	0
TTCACTGTCATCAGTA	11.0751	15.2743	0
TTCAGCACAGGCTAAG	-2.0595	9.16597	0
TTCAGGTAGCAAGGTA	-1.97033	7.44862	0
TTCAGGTAGGTATTGC	0.69666	14.0568	0
TTCAGGTAGTTGTCAA	12.6578	10.462	0
TTCATCCCAACTAGAA	0.0395036	12.389	0
TTCATCCCAATTATGC	-1.09156	12.368	0
TTCATCCCACAATTAC	13.3416	10.9245	0
TTCATCCCACATGCTA	13.1558	10.0849	0
TTCATTCAGCACTAGT	10.719	10.0836	1.74422
TTCCCACAGGACGTAA	-0.434248	12.368	0
TTCCCACAGTGAACAG	-2.28632	6.92952	0
TTCCCACAGTTTCCTG	10.5376	8.38271	0
TTCCTTCTCCGCAAGC	11.397	15.9694	0
TTCCTTCTCCGGGACT	0.487546	14.4012	0
TTCCTTGAGCCTTAAA	12.6629	10.595	1.93807
TTCCTTGAGGTATTGC	5.38545	4.22082	0
TTCGTGCTCAGGGCCT	13.1081	10.0768	0
TTCGTTAGTGTGCAAC	11.8061	16.5773	0
TTCGTTAGTGTGTGGT	-2.09773	12.6697	0
TTCTTAGGTTACATCC	-0.964238	13.5543	0
TTGACGTAGCAGCTAT	-1.57344	11.1627	0
TTGACGTAGGCAATAG	12.4958	13.326	0
TTGACTAAGTTCCTGC	11.794	17.7655	0
TTGAGCTAGGTTACGT	14.5095	7.96771	0
TTGAGGCGTGATCATG	-1.18293	11.1937	0
TTGCAAGGTGCAACTA	10.9794	10.18	0
TTGCAATCACGCAACT	1.00787	11.8614	0
TTGCAATCATTAGGTT	13.8946	15.1017	0
TTGCACACAAGGTCGA	-1.74331	9.51662	0
TTGCAGCCAGCTAATT	10.3755	-4.42696	0
TTGCATTTCCGCATGA	11.6759	-4.34257	0
TTGCCCGTCCTAATTC	-1.01166	13.7265	0
TTGCCCGTCGCACACA	10.4462	7.82861	0
TTGCGTCTCACCAATA	-2.35812	7.23539	0
TTGCTTAGTGATGGCT	-2.27494	7.12856	0
TTGGATATCTATGACA	11.3725	10.2222	0
TTGGATCAGTAACCAC	0.599831	10.797	0
TTGGATTCACAAACTT	15.9752	15.2725	0
TTGGCTGAGGCTTAAC	-0.899942	14.5469	0
TTGGGTTAGTAAACCC	11.4291	18.1779	1.03986
TTGGTGAGTACCGAAC	-1.27657	2.7224	0
TTGGTGAGTGATTACG	12.3852	13.1625	0
TTGTAAGTCCGCATGA	0.625536	12.7932	0
TTGTCAAAGGCTTAAC	-0.735843	8.77873	0
TTGTCAAAGTAACAGG	11.0013	9.77765	0
TTGTCCGGTATTGAGT	-1.69098	12.9879	0
TTGTGAGGTAAATTGC	13.1442	16.3965	0
TTGTGCCTCACCGGTA	-0.63961	1.48612	0
TTGTGCCTCCGGGACT	10.1118	9.22516	0
TTGTGCGAGTACCGCA	12.8285	12.4004	0
TTGTTGCGTGGTTATG	-2.29482	7.00661	0
TTGTTGCGTTTATGGG	12.3537	16.7962	0
TTGTTGTTCGCAAACT	10.274	-4.09059	0
TTGTTGTTCTAACCAA	-2.03589	11.5337	0
TTGTTTGGTTCGGGAT	0.856717	9.79608	0
TTGTTTGGTTTGCAGA	13.4149	8.16394	0
TTTAAGCCAAAGCGCA	0.683065	12.0864	0
TTTAAGCCACTATGGC	14.8073	8.82045	0
TTTAAGCCAGTTATGT	12.8271	6.32602	0
TTTAAGCCATAAGTTC	12.0144	15.6147	0
TTTAAGGTCAATGAGG	2.2887	3.1626	0
TTTAAGGTCTGTGCCT	3.52516	-2.23369	0
TTTACGCGTTTCCTCC	12.3272	10.565	0
TTTAGCAAGATGCCTG	0.158898	13.6067	0
TTTAGCAAGTCACCTC	11.3284	-4.04518	0
TTTAGCAAGTGATTCA	5.26582	-0.905754	0
TTTAGCTTCAAGACTC	0.130845	14.817	0
TTTAGCTTCCATCAGG	0.137938	12.0067	0
TTTAGCTTCCTGAGTG	-3.18139	13.0103	0
TTTAGGATCCTCCCTC	15.0361	9.47489	0
TTTATGGAGTGCACGC	14.7486	9.10279	0
TTTATGGAGTTCCTCA	-2.14115	7.20901	0
TTTCACCCAAATGCCC	-3.2607	12.4014	0
TTTCCGGGTGAGCACT	-0.432233	11.0436	0
TTTCGTCCAAACGCGA	10.8119	-3.7652	0
TTTCGTCCACTGACTA	-1.3086	6.78757	0
TTTCTTGCATTCAGCA	-1.8605	7.55779	0
TTTGACCGTGTCCTGC	3.64964	1.74109	0
TTTGACCGTTCATCTA	10.6138	16.7925	1.37832
TTTGACTTCGGCCAGT	14.3836	14.246	0
TTTGCGACAGGCATGA	14.6537	14.5168	0
TTTGGCTGTATTTGGG	10.1959	13.5138	0
TTTGGTAAGACACCGC	11.4962	18.0647	0
TTTGGTAAGAGAGCCG	11.5346	15.6445	0
TTTGGTAAGTAACAGG	14.0238	7.31389	0
TTTGGTAAGTCAATTG	10.9707	11.5881	0
TTTGGTGCAGCGCTTG	13.0361	9.2081	0
TTTGTCCCAAGACTCC	-1.46485	14.1249	0
TTTGTCCCAGAGGCTA	11.1134	17.6973	0
TTTGTCTAGATAAAGC	11.5445	12.2968	0
TTTGTGAAGTTATTCC	11.4429	15.2338	0
TTTGTGGCATATAACC	-2.21245	7.20435	0
TTTGTGGCATTCCTCG	14.3668	10.0414	0
TTTGTTGGTTTACTTG	-1.74063	8.91305	0
AAACAGCCACGAACAG	12.8295	8.58497	0
AAACATGCAATATAGG	12.4114	8.16142	0
AAACCAACAACTAGAA	14.1133	13.9441	0
AAACCAACAACTAGCC	11.861	6.16893	0
AAACCAACAGGTTTGC	3.1281	4.20693	0
AAACCGCGTGCAACTA	13.7565	14.0592	0
AAACCGGCAATACTGT	0.906695	11.8249	0
AAACCGGCAATTGAGA	9.35356	-4.69312	0
AAACGGATCACTAATG	12.9815	8.73745	0
AAACGGATCAGCAAAG	13.7365	6.86753	0
AAACGGATCATGAAGG	12.219	14.2225	0
AAACGTACATAGCTTG	12.4172	13.383	0
AAAGCAAGTACCGTTT	14.5942	7.74187	0
AAAGCAAGTGCCTCAC	12.7399	5.75228	0
AAAGCACCATCCGTAA	14.1941	7.69829	0
AAAGCACCATTGCGAC	12.7051	12.8113	0
AAAGCCCGTCCTAATC	13.285	15.1912	0
AAAGCGGGTTAGTTGG	-1.20315	9.11471	0
AAAGCTTGTCACACCC	13.9857	10.7375	0
AAAGGACGTATTGGTG	13.8274	9.68187	2.32069
AAAGGACGTGAAGCCT	10.836	5.98119	0
AAAGGAGCAGTTTGGC	14.1706	8.34421	0
AAAGGCTCACCGGTAT	-3.63664	10.83	0
AAAGGTTAGACACTTA	13.1268	9.20155	0
AAAGGTTAGCATTTCT	-2.04719	12.8063	0
AAATCCGGTCAGGAAG	-0.815929	11.2773	0
AAATCCGGTTTGGCGG	14.5912	7.52968	0
AAATGCCTCCAAGTGT	14.2932	15.6176	0
AAATGCCTCGTTACTT	12.2825	10.5042	0
AAATGGCCAAACCTAT	12.5354	10.2111	0
AAATGGCCAAATATCC	11.1471	7.52324	0
AAATGGCCAGAATGAC	-1.25663	10.6553	0
AACAAAGGTGGATTAT	12.9027	11.1681	0
AACAAGCCAAGTGAAC	14.2685	14.9221	0
AACAAGCCAATCATGT	-3.20966	12.3045	0
AACAAGCCATAGTCAT	-0.675481	2.66481	0
AACAGATAGATTCCTT	12.0914	17.7448	1.3927
AACAGATAGCTGTCAG	12.8549	15.7797	0
AACAGCAAGCTAATTG	10.7186	13.5982	0
AACAGCAAGGTGTCCA	10.0423	6.34328	0
AACAGGATCTTTAGGA	8.29894	-4.85894	0
AACATCATCACAGCGC	12.2817	13.6478	0
AACATCATCAGTGAAG	10.9609	6.11822	0
AACATTGTCTTGATGA	12.8522	9.63394	0
AACCCGCAGACAAAGT	13.4271	11.4149	0
AACCCGCAGCTTAGCG	11.3911	15.1886	0
AACCCGCAGGAATAAC	13.1047	16.0702	0
AACCCGCAGTCACGAT	13.3226	13.7333	0
AACCCGCAGTTGTCAA	-0.801429	10.895	0
AACCGCTCAGATTCAT	11.2254	11.6593	0
AACCGGCTCTCACTCA	12.37	16.5294	0
AACCTAATCCCTGGAA	13.6402	10.9359	0
AACCTAATCCGCACAA	12.2661	8.92487	0
AACCTCACATAAGGAC	-0.829603	12.4208	0
AACCTCCTCCACCTTA	12.1404	13.5832	0
AACCTCCTCGCTAGCA	14.1458	8.44628	0
AACCTCCTCTCGCCTG	11.5055	10.6654	0
AACCTTAAGGTGTTAC	11.4129	7.19583	0
AACCTTGCAATAGCAA	9.96563	-4.41723	0
AACCTTGCAGCACCAT	-1.77892	13.6667	0
AACGACAAGGACAATG	13.0637	16.416	0
AACGCCCAGGCTAATC	12.3578	13.2392	0
AACGCTAGTAAAGCGG	11.8315	9.88886	0
AACGCTAGTTCGCTTG	12.7675	9.5859	0
AACGCTAGTTGGATAT	13.9673	10.5752	0
AACGGTAAGCTCATAA	-2.09478	9.40259	0
AACGGTAAGCTTCCCG	12.5423	11.9113	0
AACTACTCAGTTTCTC	3.14645	4.13761	0
AACTAGCTCACTTCAT	-1.50843	2.41545	0
AACTAGCTCATCCTGC	11.1486	17.0842	0
AACTAGCTCGGTCAAT	13.2647	14.077	0
AACTAGCTCTATTGTC	12.7379	15.6078	0
AACTAGTGTCAATAGT	-0.364408	2.87792	0
AACTAGTGTCCAAATG	12.9919	17.557	0
AACTCACAGTAAGTCC	14.432	9.07732	0
AACTGTTCAACTGGGA	-1.69147	12.2728	0
AAGAACAGTAAAGCGG	13.0792	13.5549	0
AAGAACAGTTACTTGC	13.9732	10.3291	0
AAGAATCAGCTATGAC	-1.97924	10.7977	0
AAGACATAGACTCGCA	13.9054	7.22421	0
AAGACATAGCATGGTT	0.421799	1.99493	0
AAGACATAGGACAACA	10.5749	9.16864	0
AAGACCAAGCTTACTT	10.0151	-4.14782	0
AAGACCAAGTATTGGC	-2.10308	9.63888	0
AAGCCACGTGTGTGGT	13.007	6.92906	0
AAGCCACGTTAGAGCC	12.5382	5.16213	0
AAGCCTCCACAGGAAT	12.6095	10.7218	0
AAGCCTCCACCGGTAT	-2.10158	11.6827	0
AAGCCTGTCGAAGTGA	12.7754	6.88382	0
AAGCCTTAGGGCTTAT	-0.0709491	2.34114	0
AAGCCTTAGTCATTGA	-0.879633	10.0336	0
AAGCGAATCACTTTAC	-1.21463	2.2357	0
AAGCGCTGTAGTAAGA	11.8331	5.66916	0
AAGCGGGTCCAGGTCA	14.252	8.94612	0
AAGCGGGTCCATAATG	5.09896	6.60266	0
AAGCGTTTCAAACCGT	13.6472	10.7032	0
AAGCGTTTCCAGGGAG	13.9663	6.80837	0
AAGCTATGTTCCTCCT	9.71364	8.8871	0
AAGCTCCCACACCAAC	9.922	-3.92263	0
AAGCTTGGTCGACTAA	10.6704	9.04188	0
AAGGAAGCAAGTGTCC	13.584	15.1668	0
AAGGAAGCAGGTATTT	11.0308	10.7194	0
AAGGATCCAGCATGAG	14.8035	8.93947	0
AAGGATGTCAGGCCTA	-1.57792	9.76556	0
AAGGCCCTCCGTGACA	12.6808	14.2578	0
AAGGCCCTCTAAGTGC	10.1006	-5.44365	0
AAGGTATAGTGATTCA	-2.69345	13.0951	0
AAGGTCAAGAGGCTAA	-0.676555	13.1716	0
AAGGTGCAGTAAGTGG	12.8	15.4681	0
AAGTCTATCACTAAGC	12.5253	11.9232	0
AAGTCTATCCTTGCAC	5.95008	3.4892	0
AAGTGAAGTTCACCCA	14.2006	7.35931	0
AAGTGAAGTTGCGGAT	13.0519	6.29635	0
AAGTGAAGTTTCCTCC	-0.281127	13.077	0
AATACCGGTTAACGGC	11.4807	7.37228	0
AATACCGGTTCCATTA	-2.0393	10.7507	0
AATAGAGGTGCTAGAC	11.8345	6.37002	0
AATAGCTGTCACGAAC	-3.16939	11.463	0
AATAGCTGTTTAACGG	11.0411	6.8447	0
AATCAGGAGCATGTCG_1	13.5301	12.1273	0
AATCATCCACCTCACC	15.122	8.56003	0
AATCATCCAGTTTGTG	11.9573	10.4464	0
AATCATGTCCTAATGA	11.6796	15.5989	0
AATCATGTCCTCATGC	12.3027	5.74101	0
AATCCCTGTTACTTCA	12.4561	17.5899	0
AATCCGTAGGACCTGC	-2.52111	11.3253	0
AATCCGTAGTGAGGTA	14.6472	8.72245	0
AATCCTAAGCTAATTG	10.3126	13.32	0
AATCGCCCAGGCTACT	13.994	9.68071	0
AATCGCCCATTGTCCT	11.6663	7.59626	0
AATCTCAAGAAAGCAT	-0.153224	9.92233	0
AATCTTGAGGGTTATC	9.87429	-3.40793	0
AATGAAGGTCCTTCAG	11.3232	7.0003	0
AATGAAGGTGATCATG	14.7473	7.01644	0
AATGCAACAATGAAGC	10.9369	9.21725	0
AATGCAACATTATCCC	-0.340377	3.36936	0
AATGCGCGTCACGAAC	11.8525	5.98925	0
AATGGCGCAAACGCGA	-2.76307	13.1353	0
AATGGCGCATTGTGTG	12.1568	5.67571	0
AATGTCATCATTCATC	-0.915005	10.5089	0
AATTACCCACCTCACC	11.6734	15.6096	0
AATTGACGTCGTTATC	14.4313	6.07879	0
[truncated: 20,623 more rows]

## Sheet: EDF6e
cell_id	augur_score	C35_type
AAACAGCCAACTAGAA	0.504025	C35_Oligodendrocytes
AAACATGCACAAACTT	0.504025	C35_Oligodendrocytes
AAACATGCAGCAGGTA	0.504025	C35_Oligodendrocytes
AAACATGCAGTTATCG	0.573209	C35_Astrocytes
AAACCGAAGCAAGACA	0.640181	C35_Fibroblasts
AAACCGCGTGATCATG	0.504025	C35_Oligodendrocytes
AAACCGGCAGGAACAT	0.573209	C35_Astrocytes
AAAGCAAGTTGTAACG	0.573209	C35_Astrocytes
AAAGCACCAAACAACA	0.573209	C35_Astrocytes
AAAGGAGCAACACCTA	0.504025	C35_Oligodendrocytes
AAAGGAGCACCAAAGG	0.504025	C35_Oligodendrocytes
AAAGGCTCATGAAATG	0.504025	C35_Oligodendrocytes
AAAGGTTAGACACTTA_1		C35_Tanycytes
AAAGGTTAGCGGGCAA	0.504025	C35_Oligodendrocytes
AAATCCGGTCAAGTGC	0.573209	C35_Astrocytes
AACAAGCCAAGTGTTT	0.573209	C35_Astrocytes
AACATTGTCAGGTTTA	0.504025	C35_Oligodendrocytes
AACCCGCAGTAGCTTA		C35_Mural
AACCGCTCAGGTTTGC	0.573209	C35_Astrocytes
AACCGCTCAGTCTAGC	0.573209	C35_Astrocytes
AACCTTAAGGGTGAAC	0.573209	C35_Astrocytes
AACCTTGCAATATACC	0.573209	C35_Astrocytes
AACCTTGCATTAAGCT	0.504025	C35_Oligodendrocytes
AACGACAAGGATTGAG	0.563719	C35_OPC
AACGACAAGTAAACCC	0.573209	C35_Astrocytes
AACGGTAAGCGCTCAA	0.573209	C35_Astrocytes
AACTTAGTCAATTGGC	0.573209	C35_Astrocytes
AACTTAGTCACCTGTC	0.504025	C35_Oligodendrocytes
AAGACAAGTTGCTGGG	0.573209	C35_Astrocytes
AAGACATAGCTAAAGG	0.563719	C35_OPC
AAGACATAGGCTAAGA	0.504025	C35_Oligodendrocytes
AAGACATAGGTTACGT	0.504025	C35_Oligodendrocytes
AAGACCAAGGAGGACT	0.573209	C35_Astrocytes
AAGCCTCCACTGGCCA	0.573209	C35_Astrocytes
AAGCCTTAGGTTACGT	0.563719	C35_OPC
AAGCGAATCAATGAGG	0.504025	C35_Oligodendrocytes
AAGCGTTTCCCGTTTA	0.563719	C35_OPC
AAGCTAGAGCGGATAA	0.504025	C35_Oligodendrocytes
AAGCTCCCATGTGGGA	0.573209	C35_Astrocytes
AAGCTTGGTCACACCC	0.504025	C35_Oligodendrocytes
AAGGTATAGTTGCGTG	0.504025	C35_Oligodendrocytes
AAGTAGCCAAGGTGCA	0.504025	C35_Oligodendrocytes
AAGTAGCCACGTTACA	0.504025	C35_Oligodendrocytes
AAGTGAAGTCCAAGAC	0.504025	C35_Oligodendrocytes
AAGTTACGTTGCACGG	0.573209	C35_Astrocytes
AAGTTAGCAGTAGGTG	0.48712	C35_Immune
AAGTTAGCATCCCTCA_1	0.504025	C35_Oligodendrocytes
AATAACCGTAACGTGC	0.504025	C35_Oligodendrocytes
AATACCGGTATTGTGG	0.640181	C35_Fibroblasts
AATAGCTGTAATCACG	0.573209	C35_Astrocytes
AATAGCTGTCTCACTG	0.640181	C35_Fibroblasts
AATATCCCAACCGCCA	0.573209	C35_Astrocytes
AATATCCCAGTTTGTG	0.640181	C35_Fibroblasts
AATCATCCAATTAGCT	0.504025	C35_Oligodendrocytes
AATCATCCATATTGAC	0.504025	C35_Oligodendrocytes
AATCATCCATGGCCCA	0.563719	C35_OPC
AATCCATCACTAAGCC	0.573209	C35_Astrocytes
AATCCCTGTTACCTGT	0.573209	C35_Astrocytes
AATCTCAAGTACTGGT	0.504025	C35_Oligodendrocytes
AATGAAGGTTGACTTC	0.573209	C35_Astrocytes
AATGCGCGTGTGTCCC	0.573209	C35_Astrocytes
AATGTCATCCCAGTAG	0.573209	C35_Astrocytes
AATTAGCGTTACGCGG	0.504025	C35_Oligodendrocytes
AATTAGGCAGGCCTTG_1	0.640181	C35_Fibroblasts
AATTCGTCACCTATAG	0.504025	C35_Oligodendrocytes
AATTGCCAGGAACACA	0.504025	C35_Oligodendrocytes
AATTGCTCAGTAAGTA	0.504025	C35_Oligodendrocytes
AATTTGCCATTGCAGC	0.504025	C35_Oligodendrocytes
AATTTGGTCCAACTGG	0.573209	C35_Astrocytes
ACAAAGGTCAATCTAG	0.504025	C35_Oligodendrocytes
ACAAAGGTCGCCTAAG	0.504025	C35_Oligodendrocytes
ACAACAACAATACTGT	0.504025	C35_Oligodendrocytes
ACAACAACACCTGCTC	0.504025	C35_Oligodendrocytes
ACAACAGAGCTTGCTC	0.48712	C35_Immune
ACAACAGAGTATTGTG	0.640181	C35_Fibroblasts
ACACAATGTCATTACC	0.504025	C35_Oligodendrocytes
ACACGGACAATGAATG	0.504025	C35_Oligodendrocytes
ACACTAATCCCTCGCA	0.504025	C35_Oligodendrocytes
ACACTTAAGCATTAGC	0.504025	C35_Oligodendrocytes
ACAGCGCTCAATTGGC	0.504025	C35_Oligodendrocytes
ACAGCGCTCGTTTCTG	0.504025	C35_Oligodendrocytes
ACAGGATCAATATAGG	0.504025	C35_Oligodendrocytes
ACAGGCTGTAACCACA	0.573209	C35_Astrocytes
ACATCAATCGCCTGTT	0.573209	C35_Astrocytes
ACATTAGTCCCGAAGC	0.504025	C35_Oligodendrocytes
ACATTGCAGCTCAAAC	0.573209	C35_Astrocytes
ACCAAGCGTACGTTTC	0.504025	C35_Oligodendrocytes
ACCAAGCGTGTGCACG	0.573209	C35_Astrocytes
ACCAAGTTCGCTAGAT	0.504025	C35_Oligodendrocytes
ACCAATATCCCGTTGT	0.504025	C35_Oligodendrocytes
ACCAATATCGTTAGTA	0.504025	C35_Oligodendrocytes
ACCACATAGACTTATG	0.504025	C35_Oligodendrocytes
ACCAGGACACAGACTC	0.640181	C35_Fibroblasts
ACCAGGACATAATGTC_1	0.504025	C35_Oligodendrocytes
ACCAGGCTCTGTAATG	0.504025	C35_Oligodendrocytes
ACCAGGGAGTATTGTG	0.563719	C35_OPC
ACCATAATCGTAACGT	0.504025	C35_Oligodendrocytes
ACCCAACCAAGTGTTT	0.640181	C35_Fibroblasts
ACCCAACCAATCCTAG	0.573209	C35_Astrocytes
ACCCAGGGTCCACAAA	0.573209	C35_Astrocytes
ACCCGCTGTGAACAAA	0.563719	C35_OPC
ACCCGCTGTTTGGGTA	0.573209	C35_Astrocytes
ACCCGTAAGCACAGGG	0.640181	C35_Fibroblasts
ACCCGTAAGCGGTTAT	0.504025	C35_Oligodendrocytes
ACCCTCCCACGGTTTA	0.504025	C35_Oligodendrocytes
ACCGGTTCAAGGTGCA	0.504025	C35_Oligodendrocytes
ACCGGTTCATAAGGAC	0.573209	C35_Astrocytes
ACCTCACTCCTTCAAT	0.573209	C35_Astrocytes
ACCTGGATCCTAAGAC	0.504025	C35_Oligodendrocytes
ACCTGGATCTGTGAGT	0.504025	C35_Oligodendrocytes
ACCTGGTCAATACTGT	0.504025	C35_Oligodendrocytes
ACCTTCATCCGCACAA	0.573209	C35_Astrocytes
ACCTTCATCTCAATTC	0.504025	C35_Oligodendrocytes
ACCTTCCAGCGGCTGT	0.504025	C35_Oligodendrocytes
ACCTTCCAGCTATGAC	0.504025	C35_Oligodendrocytes
ACGAACAAGTTTCCGC	0.573209	C35_Astrocytes
ACGACTTAGTTACTTC	0.563719	C35_OPC
ACGAGTAAGCAAGGTA	0.504025	C35_Oligodendrocytes
ACGAGTAAGCTCAATA	0.573209	C35_Astrocytes
ACGAGTAAGTTCCCAC	0.573209	C35_Astrocytes
ACGATTCAGATTCCTT	0.504025	C35_Oligodendrocytes
ACGATTCAGTCACTCC	0.563719	C35_OPC
ACGCAAGCACGTAATT	0.504025	C35_Oligodendrocytes
ACGCAAGCAGCAACAG	0.573209	C35_Astrocytes
ACGCAAGCATAGGCGA	0.573209	C35_Astrocytes
ACGCACGGTTCCGGGA	0.573209	C35_Astrocytes
ACGCCTAAGGTGAGAC	0.573209	C35_Astrocytes
ACGCCTTTCTCCTCTT	0.573209	C35_Astrocytes
ACGCTTGAGGCGAATA	0.504025	C35_Oligodendrocytes
ACGGTACGTGCTTAGA	0.504025	C35_Oligodendrocytes
ACGTCAAGTGTAATAC	0.504025	C35_Oligodendrocytes
ACGTCAAGTTCATTTG	0.640181	C35_Fibroblasts
ACGTCAAGTTTGTCTA	0.573209	C35_Astrocytes
ACGTCCAAGCTCCCTG	0.504025	C35_Oligodendrocytes
ACGTCCAAGTCTTGAA	0.504025	C35_Oligodendrocytes
ACGTCCTTCCTAGTAA	0.573209	C35_Astrocytes
ACGTTACAGGCCAATT	0.573209	C35_Astrocytes
ACGTTACAGGCCATCA	0.504025	C35_Oligodendrocytes
ACGTTACAGTTAGACC	0.504025	C35_Oligodendrocytes
ACGTTGTAGAGAGGAG	0.563719	C35_OPC
ACGTTGTAGTAAGTGG	0.504025	C35_Oligodendrocytes
ACTAACCAGTATGTGC	0.504025	C35_Oligodendrocytes
ACTAACGGTATTACCC	0.563719	C35_OPC
ACTATCCGTAACCAGC	0.640181	C35_Fibroblasts
ACTATCCGTGGAAACG	0.504025	C35_Oligodendrocytes
ACTATCCGTTAGCTGA	0.504025	C35_Oligodendrocytes
ACTCACTGTCACGAAC	0.504025	C35_Oligodendrocytes
ACTCACTGTTAGCGTA	0.563719	C35_OPC
ACTCGCGCAGGTCCTG	0.504025	C35_Oligodendrocytes
ACTCGCTTCGAAGTAG	0.504025	C35_Oligodendrocytes
ACTCGCTTCTCACAAA	0.504025	C35_Oligodendrocytes
ACTTACAAGTGAGGTA	0.504025	C35_Oligodendrocytes
ACTTATGAGCTCGCTT	0.504025	C35_Oligodendrocytes
ACTTGAATCAGTTCCC	0.504025	C35_Oligodendrocytes
ACTTGAATCATCCACC	0.504025	C35_Oligodendrocytes
ACTTGAATCCTAATTC	0.573209	C35_Astrocytes
ACTTGCACAGCAAGTG	0.573209	C35_Astrocytes
ACTTGTCGTACCGAAC	0.504025	C35_Oligodendrocytes
ACTTGTCGTGATTACG	0.573209	C35_Astrocytes
AGAAACCCAGCGCTTG	0.640181	C35_Fibroblasts
AGAACCAAGACTTATG	0.504025	C35_Oligodendrocytes
AGAATCGAGAGGGACT	0.573209	C35_Astrocytes
AGAATCGAGGCAGGTG	0.504025	C35_Oligodendrocytes
AGAATCTGTCAATAGT_1	0.640181	C35_Fibroblasts
AGAATCTGTTAGGTGC	0.504025	C35_Oligodendrocytes
AGACACGCAGCATGTC	0.573209	C35_Astrocytes
AGACCCGGTATTGGTG	0.573209	C35_Astrocytes
AGACCCGGTGTTTCAC	0.573209	C35_Astrocytes
AGACCCGGTTCCGCAC	0.504025	C35_Oligodendrocytes
AGACTATGTGCTGGTG	0.573209	C35_Astrocytes
AGAGATTAGGGATGCG	0.573209	C35_Astrocytes
AGAGGATGTTTATGGG	0.563719	C35_OPC
AGCAAATAGAGAGCCG	0.573209	C35_Astrocytes
AGCAAGGGTGTTGTGA	0.640181	C35_Fibroblasts
AGCACTTAGGGTGAAC	0.504025	C35_Oligodendrocytes
AGCATTTCAATCGCAC	0.573209	C35_Astrocytes
AGCCGCTAGCTGTCAG	0.573209	C35_Astrocytes
AGCCGGTTCTTAGCGG	0.504025	C35_Oligodendrocytes
AGCCGGTTCTTAGTGA	0.504025	C35_Oligodendrocytes
AGCCTAAGTCATGCAA	0.563719	C35_OPC
AGCCTAGTCCCTTGCG		C35_Tanycytes
AGCCTAGTCTGGTCCT	0.504025	C35_Oligodendrocytes
AGCCTCCGTAGGATTT	0.504025	C35_Oligodendrocytes
AGCCTGGGTTATTGCC		C35_Tanycytes
AGCCTGGGTTCGGGAT	0.504025	C35_Oligodendrocytes
AGCGGACCAGAGGGAG	0.573209	C35_Astrocytes
AGCGGATAGGAGGGTT	0.573209	C35_Astrocytes
AGCTAAACAATAATCC	0.573209	C35_Astrocytes
AGCTAAACATGTCGCG	0.504025	C35_Oligodendrocytes
AGCTACTAGGCTGGCT	0.573209	C35_Astrocytes
AGCTACTAGTAATCCA	0.573209	C35_Astrocytes
AGCTATATCATGCGTG_1	0.504025	C35_Oligodendrocytes
AGCTATATCGGGACTC	0.640181	C35_Fibroblasts
AGCTGCTCAGGCGAGT	0.573209	C35_Astrocytes
AGCTGCTCATAAGTCT	0.504025	C35_Oligodendrocytes
AGCTGCTCATAAGTTC		C35_Mural
AGCTTGGTCCTAAGTA	0.573209	C35_Astrocytes
AGCTTGGTCTTGCATT	0.48712	C35_Immune
AGCTTTAAGACAAAGT	0.573209	C35_Astrocytes
AGGAACCAGTGAGGGT	0.504025	C35_Oligodendrocytes
AGGACGTAGTAACCAC		C35_Tanycytes
AGGATCCGTTGCGTAA	0.504025	C35_Oligodendrocytes
AGGATGCAGCCTCTGT	0.573209	C35_Astrocytes
AGGATGTCAATGAATG	0.573209	C35_Astrocytes
AGGATGTCACATAGCC	0.573209	C35_Astrocytes
AGGATTGAGCATGACT	0.504025	C35_Oligodendrocytes
AGGCAATCAAGACTCC	0.48712	C35_Immune
AGGCCCAGTGATGATT	0.573209	C35_Astrocytes
AGGCCCAGTTAACAGT_1	0.504025	C35_Oligodendrocytes
AGGCGGATCAGGTCCA	0.573209	C35_Astrocytes
AGGCGGATCCTGGTGA	0.504025	C35_Oligodendrocytes
AGGCTAAAGGAGGTTA	0.504025	C35_Oligodendrocytes
AGGCTAAAGTTTGTCT	0.504025	C35_Oligodendrocytes
AGGGCCTTCATGCTCC	0.573209	C35_Astrocytes
AGGGTTGCAATGAATG	0.504025	C35_Oligodendrocytes
AGGGTTGCACTAAATC	0.504025	C35_Oligodendrocytes
AGGTAACCACCTGGTG	0.573209	C35_Astrocytes
AGGTAACCATAGCGAG	0.504025	C35_Oligodendrocytes
AGGTCAAAGGGACTAA	0.504025	C35_Oligodendrocytes
AGGTCATTCAGGCCTA	0.504025	C35_Oligodendrocytes
AGGTCATTCCCATAAA	0.504025	C35_Oligodendrocytes
AGGTCATTCGCACAAT	0.504025	C35_Oligodendrocytes
AGGTCCGGTAAACAAG	0.504025	C35_Oligodendrocytes
AGGTGAGGTAACCAGC	0.504025	C35_Oligodendrocytes
AGGTGAGGTACGTTTC	0.504025	C35_Oligodendrocytes
AGGTGAGGTCTCAGCC	0.504025	C35_Oligodendrocytes
AGGTTAACAAGGTCCT	0.573209	C35_Astrocytes
AGGTTACTCCAAACAC	0.504025	C35_Oligodendrocytes
AGGTTACTCTTGGACG	0.573209	C35_Astrocytes
AGGTTAGAGCTGGCTA	0.504025	C35_Oligodendrocytes
AGGTTAGAGTTGCGTG	0.504025	C35_Oligodendrocytes
AGGTTGCGTACCTTAC	0.485737	C35_Endothelial
AGGTTGCGTCAAAGGG	0.573209	C35_Astrocytes
AGGTTTGGTTTGACCT	0.504025	C35_Oligodendrocytes
AGTAACACACATAGCC		C35_Tanycytes
AGTAACCTCCCTCGCA_1	0.563719	C35_OPC
AGTAACGAGGCTACTG	0.573209	C35_Astrocytes
AGTAACGAGTGAGCAA	0.573209	C35_Astrocytes
AGTAACGAGTTGTCTT	0.563719	C35_OPC
AGTAAGTAGATGCCTG	0.573209	C35_Astrocytes
AGTAAGTAGGGTTATC	0.504025	C35_Oligodendrocytes
AGTAATGCAGCTTACA	0.504025	C35_Oligodendrocytes
AGTAATGCAGGACACA	0.504025	C35_Oligodendrocytes
AGTAATGCATAGCAGG	0.504025	C35_Oligodendrocytes
AGTACGCGTTAAATGC	0.504025	C35_Oligodendrocytes
AGTAGGATCCAAGTGT_1	0.573209	C35_Astrocytes
AGTATAGCAGTTTGGC		C35_Mural
AGTATAGCATAGCTGC	0.573209	C35_Astrocytes
AGTCAATGTTAACGGC	0.504025	C35_Oligodendrocytes
AGTCGCATCCACCTGT	0.504025	C35_Oligodendrocytes
AGTCTTGCAAACTGCC	0.573209	C35_Astrocytes
AGTGATGAGTATTGTG	0.573209	C35_Astrocytes
AGTGCACGTGATGAGG	0.504025	C35_Oligodendrocytes
AGTGCACGTGGTTAGC	0.504025	C35_Oligodendrocytes
AGTGCCGGTGAGGTGA	0.504025	C35_Oligodendrocytes
AGTGCGGAGGCTAATC	0.573209	C35_Astrocytes
AGTGCGGAGTCTGGGC	0.504025	C35_Oligodendrocytes
AGTGTGGCAACACCTA	0.504025	C35_Oligodendrocytes
AGTGTTTCAATATGGA	0.573209	C35_Astrocytes
AGTGTTTCAATCCTGA_1	0.640181	C35_Fibroblasts
AGTGTTTCAGCAAGTG	0.640181	C35_Fibroblasts
AGTGTTTCAGTTTCTC_1	0.504025	C35_Oligodendrocytes
AGTTGCGTCAAACCGT	0.573209	C35_Astrocytes
AGTTGCGTCGATATTG	0.504025	C35_Oligodendrocytes
AGTTGGCGTTCAAGCA	0.504025	C35_Oligodendrocytes
AGTTGTCAGATTCCTT	0.504025	C35_Oligodendrocytes
AGTTGTCAGCCTGTTC	0.504025	C35_Oligodendrocytes
AGTTGTCAGCTGGCTA		C35_Mural
AGTTGTCAGCTTCCCG	0.48712	C35_Immune
AGTTTGATCCAAGTTA	0.504025	C35_Oligodendrocytes
AGTTTGATCCCGTTGT	0.504025	C35_Oligodendrocytes
ATAACGACATTGTCCT	0.504025	C35_Oligodendrocytes
ATAAGCCTCAACCAAC	0.504025	C35_Oligodendrocytes
ATAAGCCTCCAGGAAA	0.573209	C35_Astrocytes
ATAAGCCTCGGCTAGC	0.573209	C35_Astrocytes
ATAATGGCACATACTG		C35_Mural
ATAATGGCACCAGCAT	0.504025	C35_Oligodendrocytes
ATACCGGTCACCATTT	0.573209	C35_Astrocytes
ATACCTGCATGAAATG	0.573209	C35_Astrocytes
ATAGATGCAACACCTA	0.504025	C35_Oligodendrocytes
ATAGGTACATGAGCAG	0.504025	C35_Oligodendrocytes
ATATGCATCACCGGTA	0.573209	C35_Astrocytes
ATATGCTCATAATGAG	0.563719	C35_OPC
ATCAAGCTCACAAGCT	0.640181	C35_Fibroblasts
ATCACAATCTGGTCCT	0.573209	C35_Astrocytes
ATCACACAGGCTATGT	0.563719	C35_OPC
ATCACACAGGGATGAC	0.504025	C35_Oligodendrocytes
ATCACCCTCTCCATGC	0.573209	C35_Astrocytes
ATCACTAAGATAACCC	0.504025	C35_Oligodendrocytes
ATCACTAAGTCAGTAC	0.504025	C35_Oligodendrocytes
ATCAGGTTCGCAAACT	0.573209	C35_Astrocytes
ATCAGGTTCTTTGTAC	0.573209	C35_Astrocytes
ATCATGTCAATGAGGT	0.573209	C35_Astrocytes
ATCCATAAGTTAGACC	0.573209	C35_Astrocytes
ATCCTCATCGGCTAGC	0.573209	C35_Astrocytes
ATCCTGACAGCATGAG	0.573209	C35_Astrocytes
ATCCTGACAGTAAAGC	0.48712	C35_Immune
ATCCTTAGTACGGTAC	0.573209	C35_Astrocytes
ATCGCCCGTTAGTTGG	0.573209	C35_Astrocytes
ATCGCTTGTGCTCCGT	0.504025	C35_Oligodendrocytes
ATCTATGAGTCACCAG	0.573209	C35_Astrocytes
ATCTTTGGTTAAATGC	0.504025	C35_Oligodendrocytes
ATCTTTGGTTAGGCTA	0.640181	C35_Fibroblasts
ATCTTTGGTTGCGCGA	0.573209	C35_Astrocytes
ATCTTTGGTTGGTTAG	0.573209	C35_Astrocytes
ATGAAGTAGGCCTGGT	0.563719	C35_OPC
ATGAAGTAGGGTGAGT	0.504025	C35_Oligodendrocytes
ATGAATGCAACTGGGA	0.573209	C35_Astrocytes
ATGACAACAGGCTAAG	0.504025	C35_Oligodendrocytes
ATGACAACAGTAGCCT	0.573209	C35_Astrocytes
ATGACGAAGTAACGGA	0.504025	C35_Oligodendrocytes
ATGACTCAGAGAGGCT	0.573209	C35_Astrocytes
ATGACTCAGGAGTAAT	0.504025	C35_Oligodendrocytes
ATGCCTGAGTGCACGC	0.504025	C35_Oligodendrocytes
ATGGACAAGCAGCTCA	0.573209	C35_Astrocytes
ATGGCCGGTTCCGGGA	0.504025	C35_Oligodendrocytes
ATGGCTAGTGTTCCCA	0.573209	C35_Astrocytes
ATGGCTTAGCATGGTT	0.573209	C35_Astrocytes
ATGGTCTAGGACCGCT	0.504025	C35_Oligodendrocytes
ATGGTGCGTGTTTGAG	0.640181	C35_Fibroblasts
ATGGTGCGTTAACGGC	0.504025	C35_Oligodendrocytes
ATGTCATCAAGTGAAC	0.573209	C35_Astrocytes
ATGTCATCATGTTGCA	0.573209	C35_Astrocytes
ATTAACCCACCTGCCT	0.504025	C35_Oligodendrocytes
ATTACCCGTAGCTAAT	0.573209	C35_Astrocytes
ATTACGTCACCGGTAT	0.504025	C35_Oligodendrocytes
ATTACGTCAGATTCAT	0.640181	C35_Fibroblasts
ATTAGCGGTTAGACCA	0.504025	C35_Oligodendrocytes
ATTAGCGGTTGTCATC	0.563719	C35_OPC
ATTAGCTCATGCTCCC	0.573209	C35_Astrocytes
ATTCAACCATCACAGC	0.573209	C35_Astrocytes
ATTCATGAGGTGTTAC	0.573209	C35_Astrocytes
ATTCCGGAGCATCCAG	0.573209	C35_Astrocytes
ATTCCTCCAAGTGTTT	0.573209	C35_Astrocytes
ATTGCACAGCCGCAGT	0.573209	C35_Astrocytes
ATTGCACAGGATCCGC	0.573209	C35_Astrocytes
ATTGCAGGTTAATCGG	0.504025	C35_Oligodendrocytes
ATTGCTCGTAACCTAG	0.504025	C35_Oligodendrocytes
ATTGGCTAGTAGCGGG	0.563719	C35_OPC
ATTGGTTCAGGCATCT	0.573209	C35_Astrocytes
ATTTGCAAGGAGTCGG	0.504025	C35_Oligodendrocytes
ATTTGCAAGGCAACAA	0.573209	C35_Astrocytes
ATTTGTGAGTGGCGGA	0.504025	C35_Oligodendrocytes
CAAACACTCGTACCGA	0.573209	C35_Astrocytes
CAAACATGTCATAACG	0.48712	C35_Immune
CAAACATGTGGTTCTT	0.573209	C35_Astrocytes
CAAACGCGTATTGCAG	0.504025	C35_Oligodendrocytes
CAAACTGGTCGAAGTC_1	0.504025	C35_Oligodendrocytes
CAAAGCGCAAGACTCC	0.640181	C35_Fibroblasts
CAAAGCGCATCGCTTT	0.504025	C35_Oligodendrocytes
CAAAGCGCATGAAGTA	0.504025	C35_Oligodendrocytes
CAACCCGCACAAAGAC	0.504025	C35_Oligodendrocytes
CAACCCTTCGCTAAGT	0.573209	C35_Astrocytes
CAAGAACCAACACTTG	0.504025	C35_Oligodendrocytes
CAAGACAAGATGGACA	0.504025	C35_Oligodendrocytes
CAAGGCCTCTACCTAT	0.573209	C35_Astrocytes
CAAGTGAAGCCTGTGA	0.504025	C35_Oligodendrocytes
CAATAAGCAAAGCGGC	0.504025	C35_Oligodendrocytes
CAATAGCTCTCGCCTG	0.504025	C35_Oligodendrocytes
CAATATGTCTGTGCCT	0.504025	C35_Oligodendrocytes
CAATCCCTCGAAGTAG	0.504025	C35_Oligodendrocytes
CAATCGCCAGTCTAAT	0.573209	C35_Astrocytes
CAATCGCCATTGGGAG	0.504025	C35_Oligodendrocytes
CAATCGCCATTGTGCA	0.504025	C35_Oligodendrocytes
CAATCTAAGAGGAGGA	0.504025	C35_Oligodendrocytes
CAATGAACATCCTGAA	0.573209	C35_Astrocytes
CAATGACTCAGGATGA	0.573209	C35_Astrocytes
CAATGACTCTGTTGCC	0.573209	C35_Astrocytes
CACAAGCGTGGCTTCC	0.504025	C35_Oligodendrocytes
CACAAGCGTTCTTTAG	0.504025	C35_Oligodendrocytes
CACAATATCATGCATA	0.504025	C35_Oligodendrocytes
CACAATATCGAGGAGT	0.504025	C35_Oligodendrocytes
CACATGCCAGCCAGTT	0.573209	C35_Astrocytes
CACCAACCATGCTCCC	0.573209	C35_Astrocytes
CACCTGTTCCTCACTA	0.504025	C35_Oligodendrocytes
CACGCTAAGACTCGCA	0.504025	C35_Oligodendrocytes
CACGCTAAGCGTGCAC	0.504025	C35_Oligodendrocytes
CACGCTAAGGAACCAA	0.573209	C35_Astrocytes
CACTAGCCAGCACGTT	0.504025	C35_Oligodendrocytes
CACTGACCAATGAATG	0.573209	C35_Astrocytes
CACTGACCATAATTGC	0.573209	C35_Astrocytes
CAGAATCTCCTTAGGG	0.504025	C35_Oligodendrocytes
CAGAATCTCTTAGTGA	0.504025	C35_Oligodendrocytes
CAGATTCAGGACCTTG_1	0.504025	C35_Oligodendrocytes
CAGCATGTCACCTGCT	0.504025	C35_Oligodendrocytes
CAGCATGTCCAATTAG	0.504025	C35_Oligodendrocytes
CAGCATTAGCGGTTAT	0.573209	C35_Astrocytes
CAGCCAATCATGCATA	0.504025	C35_Oligodendrocytes
CAGCCTAAGCCTAATA	0.48712	C35_Immune
CAGCCTAAGCTTAACA		C35_Tanycytes
CAGCCTTTCCTTCTAG	0.573209	C35_Astrocytes
CAGCTAAGTCCTGATT	0.573209	C35_Astrocytes
CAGGCTATCCCTCAAC	0.563719	C35_OPC
CAGGCTATCGCCTGTT	0.573209	C35_Astrocytes
CAGGCTGGTGCAATGC	0.573209	C35_Astrocytes
CAGGTCCAGATTCCTT	0.504025	C35_Oligodendrocytes
CAGGTTTAGTCACTAA	0.504025	C35_Oligodendrocytes
CAGTACCCACAGAACG	0.504025	C35_Oligodendrocytes
CAGTACCCATAATGAG	0.573209	C35_Astrocytes
CAGTACCCATCCCTCA	0.573209	C35_Astrocytes
CATAACGGTTGCAATG	0.573209	C35_Astrocytes
CATAAGCTCGGTAACT	0.573209	C35_Astrocytes
CATAAGCTCTTGAGGT_1	0.640181	C35_Fibroblasts
CATAATGTCCGGTTGA	0.504025	C35_Oligodendrocytes
CATAGACTCCTCCATA	0.504025	C35_Oligodendrocytes
CATAGACTCGCAAACT	0.504025	C35_Oligodendrocytes
CATAGGTTCATTACTC	0.573209	C35_Astrocytes
CATAGGTTCTTAGGAC	0.504025	C35_Oligodendrocytes
CATATCGCACCTCACC		C35_Tanycytes
CATCAATCATTGCGGT	0.504025	C35_Oligodendrocytes
CATCACACAATTAGCT	0.504025	C35_Oligodendrocytes
CATCAGCCATTGTGGC	0.573209	C35_Astrocytes
CATCATAAGACTTACA	0.573209	C35_Astrocytes
CATCATAAGGCTAGAA	0.504025	C35_Oligodendrocytes
CATCCCAGTAGGTTAT	0.504025	C35_Oligodendrocytes
CATCCCAGTTAGCATG	0.504025	C35_Oligodendrocytes
CATCCTCAGGAACACA	0.573209	C35_Astrocytes
CATCCTCAGTGATTCA	0.504025	C35_Oligodendrocytes
CATCCTGGTCCTCCAA_1	0.48712	C35_Immune
CATCGCTTCAGCCAAT	0.573209	C35_Astrocytes
CATCGCTTCCAGGTTG	0.504025	C35_Oligodendrocytes
CATCGCTTCTATCGCC	0.504025	C35_Oligodendrocytes
CATGAGGCACCCACAG	0.504025	C35_Oligodendrocytes
CATGAGGCATAAGGAC	0.573209	C35_Astrocytes
CATGCAAGTGTTAAAC	0.504025	C35_Oligodendrocytes
CATGCGCAGTTAACCA	0.563719	C35_OPC
CATGGATTCGCGACAC		C35_Mural
CATGGCGGTAACTACG		C35_Mural
CATTATCTCCGTGACA	0.573209	C35_Astrocytes
CATTATGAGCTCCTAC	0.504025	C35_Oligodendrocytes
CCAAACCCACCTGCTC	0.573209	C35_Astrocytes
CCAACATAGCGAGTAA	0.573209	C35_Astrocytes
CCAACCCGTCAAGTGC	0.573209	C35_Astrocytes
CCACAATAGGGACTAA	0.563719	C35_OPC
CCACACAAGCCTAACG	0.504025	C35_Oligodendrocytes
CCACACAAGCGAAGTA	0.563719	C35_OPC
CCACACAAGCTCCTTA	0.573209	C35_Astrocytes
CCACAGGGTTTGGCGG	0.504025	C35_Oligodendrocytes
CCACATTGTTGGCGTG	0.573209	C35_Astrocytes
CCACTTGGTCGCATAA	0.573209	C35_Astrocytes
CCACTTGGTTTGTCTA	0.573209	C35_Astrocytes
CCAGCTAAGGATAAAC	0.640181	C35_Fibroblasts
CCAGCTAAGGCAAGTA	0.504025	C35_Oligodendrocytes
CCAGCTGCATAACGGG	0.504025	C35_Oligodendrocytes
CCAGGATGTTAATGCG		C35_Tanycytes
CCAGTTTGTACCAGGT	0.504025	C35_Oligodendrocytes
CCATAAATCACGCCAA	0.504025	C35_Oligodendrocytes
CCATAAGGTCGACTAA	0.573209	C35_Astrocytes
CCATAAGGTGGATGTC	0.573209	C35_Astrocytes
CCATTGTGTACGCGCA	0.563719	C35_OPC
CCCAAATAGTGAGAGC	0.504025	C35_Oligodendrocytes
CCCAATTGTACAAAGA		C35_Mural
CCCAATTGTTGGTTAG	0.573209	C35_Astrocytes
CCCGCAACAAGGTATA	0.573209	C35_Astrocytes
CCCTAATGTTAGTACG	0.504025	C35_Oligodendrocytes
CCCTCAGTCAATCATG	0.504025	C35_Oligodendrocytes
CCCTCATAGTTATTCC		C35_Tanycytes
CCCTGGACATAAGGAC	0.504025	C35_Oligodendrocytes
CCCTGGACATAATTGC	0.573209	C35_Astrocytes
CCCTGGACATCCCTCA	0.640181	C35_Fibroblasts
CCGACAGGTCATGAGC	0.573209	C35_Astrocytes
CCGACAGGTCGCAATA	0.563719	C35_OPC
CCGACAGGTTAATGCG	0.573209	C35_Astrocytes
CCGATGCAGCATTATG	0.563719	C35_OPC
CCGATGCAGGCCTGGT	0.573209	C35_Astrocytes
CCGCAAATCGCTAGAT	0.573209	C35_Astrocytes
CCGCAAGGTACTGATG	0.573209	C35_Astrocytes
CCGCAAGGTTTATCTG	0.640181	C35_Fibroblasts
CCGCCAACACTTCATC	0.563719	C35_OPC
CCGCTAAAGGACTAAG	0.573209	C35_Astrocytes
CCGGTAGGTGTTAAAC	0.504025	C35_Oligodendrocytes
CCGGTTAAGGTTACGT	0.573209	C35_Astrocytes
CCGGTTAAGTTCCTGC	0.504025	C35_Oligodendrocytes
CCGTTAACAGCTTAGC	0.504025	C35_Oligodendrocytes
CCGTTGCGTTAATGCG	0.573209	C35_Astrocytes
CCTAAAGGTGCTGTAA	0.504025	C35_Oligodendrocytes
CCTAAAGGTTGCGGAT	0.573209	C35_Astrocytes
CCTAAGGTCGCAGGCT	0.563719	C35_OPC
CCTAATAAGCATTTCT	0.504025	C35_Oligodendrocytes
CCTACTTCAACAGCCT	0.504025	C35_Oligodendrocytes
CCTACTTCACACAATT	0.504025	C35_Oligodendrocytes
CCTATTGTCTGGTCCT	0.573209	C35_Astrocytes
CCTATTTAGCAAGATG		C35_Tanycytes
CCTCAATGTCATCAAG	0.504025	C35_Oligodendrocytes
CCTCAATGTTGTTGCT	0.504025	C35_Oligodendrocytes
CCTCAGTTCACCGGTA	0.504025	C35_Oligodendrocytes
CCTCAGTTCCAACTGG	0.573209	C35_Astrocytes
CCTCAGTTCTTGATGA	0.563719	C35_OPC
CCTGAATAGCATGTTA	0.573209	C35_Astrocytes
CCTGAGTCAATGAGGT	0.504025	C35_Oligodendrocytes
CCTGAGTCATCACAGC	0.504025	C35_Oligodendrocytes
CCTGATGAGGCGAATA	0.563719	C35_OPC
CCTGCTCCACTCGCTC	0.504025	C35_Oligodendrocytes
CCTGCTCCAGCACGTT	0.504025	C35_Oligodendrocytes
CCTGGTAAGGATTTGC	0.504025	C35_Oligodendrocytes
CCTGTTGGTAAGCTTG	0.504025	C35_Oligodendrocytes
CCTGTTGGTTAGCGTA	0.504025	C35_Oligodendrocytes
CCTTAGTGTTGCTGGG	0.573209	C35_Astrocytes
CCTTCAGGTCCAAATG	0.504025	C35_Oligodendrocytes
CCTTGCGTCATGCAAC	0.573209	C35_Astrocytes
CCTTTAGTCGATTTGA	0.640181	C35_Fibroblasts
CGAAATGAGTTTCCTG	0.504025	C35_Oligodendrocytes
CGAACCGGTTACTTCA	0.504025	C35_Oligodendrocytes
CGAAGCGAGCCTGTTC	0.573209	C35_Astrocytes
CGAATCTAGTTAGGCT	0.573209	C35_Astrocytes
CGACTAAGTCTAACCT	0.573209	C35_Astrocytes
CGAGCTGGTGTTGCTT	0.573209	C35_Astrocytes
CGAGGAAGTCAACAAT	0.563719	C35_OPC
CGATATTCACTGGCTG	0.573209	C35_Astrocytes
CGATCCTTCTATGACA	0.504025	C35_Oligodendrocytes
CGATTATCACCGGTAT	0.573209	C35_Astrocytes
CGATTATCAGTAGGTG	0.640181	C35_Fibroblasts
CGATTGAGTTGTAACG	0.504025	C35_Oligodendrocytes
CGCAATAGTAGCTAGC	0.504025	C35_Oligodendrocytes
CGCAATCCAGTTAAAG	0.504025	C35_Oligodendrocytes
CGCAATGTCATTAGCA	0.504025	C35_Oligodendrocytes
CGCAATGTCGTAATCA	0.504025	C35_Oligodendrocytes
CGCAATTAGTCAATCA	0.504025	C35_Oligodendrocytes
CGCACAATCATGGTTA	0.504025	C35_Oligodendrocytes
CGCACCACAGGTTAAA	0.504025	C35_Oligodendrocytes
CGCATATAGGTGAAGC	0.504025	C35_Oligodendrocytes
CGCATGATCACTTTAC	0.504025	C35_Oligodendrocytes
CGCATGATCATTGCGG	0.504025	C35_Oligodendrocytes
CGCATTACATCAGCAC	0.573209	C35_Astrocytes
CGCCAAATCTTAGTCT	0.573209	C35_Astrocytes
CGCCACACACAGACTC	0.504025	C35_Oligodendrocytes
CGCCACACAGGGAGCT	0.504025	C35_Oligodendrocytes
CGCGGATTCGTTTCTG	0.48712	C35_Immune
CGCTAACCACATAGCC	0.504025	C35_Oligodendrocytes
CGCTAACCATGCATAT	0.504025	C35_Oligodendrocytes
CGCTACTTCTGGTCCT	0.504025	C35_Oligodendrocytes
CGCTCCATCTTTAGGA	0.573209	C35_Astrocytes
CGCTGTGCAACTAGGG	0.573209	C35_Astrocytes
CGCTTAACAACCGCCA	0.504025	C35_Oligodendrocytes
CGCTTCTAGGAGGACT	0.504025	C35_Oligodendrocytes
CGCTTCTAGTTAACCA	0.573209	C35_Astrocytes
CGGACAACAAAGCGGC	0.573209	C35_Astrocytes
CGGACCTAGGTGAAGC	0.573209	C35_Astrocytes
CGGACCTAGGTTAGAG	0.504025	C35_Oligodendrocytes
CGGATAAAGGTCCGTA	0.504025	C35_Oligodendrocytes
CGGATTAGTGGAAGGC	0.504025	C35_Oligodendrocytes
CGGCCATAGCAAGACA	0.573209	C35_Astrocytes
CGGCTAATCCCGAAGC	0.573209	C35_Astrocytes
CGGCTCACAGTTAAAG	0.504025	C35_Oligodendrocytes
CGGGTATGTGCTTAGA	0.504025	C35_Oligodendrocytes
CGGGTATGTGGACATC	0.504025	C35_Oligodendrocytes
CGGTAACGTCACGAAC	0.573209	C35_Astrocytes
CGGTTTCTCATTACTC	0.504025	C35_Oligodendrocytes
CGTAACTAGTCAGTAC	0.573209	C35_Astrocytes
CGTAATGGTCCTTCAG	0.573209	C35_Astrocytes
CGTAATGGTTACTTCA	0.573209	C35_Astrocytes
CGTACGGGTGTTGCTT	0.504025	C35_Oligodendrocytes
CGTAGCGGTATTGAGT	0.573209	C35_Astrocytes
CGTAGTTAGGGCCATC	0.48712	C35_Immune
CGTATTGCACAGGGAC	0.504025	C35_Oligodendrocytes
CGTCAATAGCCTGATG	0.504025	C35_Oligodendrocytes
CGTCATTGTATTCGTC	0.504025	C35_Oligodendrocytes
CGTCCTAGTGTTTGCT	0.504025	C35_Oligodendrocytes
CGTGACATCGCTAGAT	0.573209	C35_Astrocytes
CGTGAGGAGCAAGACA	0.573209	C35_Astrocytes
CGTGAGGAGGAAGCAC	0.48712	C35_Immune
CGTGCTTTCGCTAAAC	0.573209	C35_Astrocytes
CGTTAAATCAAGTGTC	0.573209	C35_Astrocytes
CGTTAACAGGTGTTAC	0.504025	C35_Oligodendrocytes
CGTTAGTAGCAGGTGG	0.573209	C35_Astrocytes
CGTTAGTAGGACCTTG	0.573209	C35_Astrocytes
CGTTGCGCATTGTGCA	0.504025	C35_Oligodendrocytes
CGTTTCTCACCCACCT	0.573209	C35_Astrocytes
CGTTTGTGTAAAGCGG	0.504025	C35_Oligodendrocytes
CGTTTGTGTGAAACAA	0.504025	C35_Oligodendrocytes
CTAAATGTCATGGTGT	0.504025	C35_Oligodendrocytes
CTAAATGTCTTACTCG	0.504025	C35_Oligodendrocytes
CTAACCCTCAAGACTC	0.573209	C35_Astrocytes
CTAACCCTCTAAGTCA	0.504025	C35_Oligodendrocytes
CTAATCCGTAGTTGGC	0.563719	C35_OPC
CTAATCCGTTTGCGCC	0.504025	C35_Oligodendrocytes
CTAATCTTCTTAGTCT	0.504025	C35_Oligodendrocytes
CTAATGTCACCTGCCT	0.504025	C35_Oligodendrocytes
CTAATGTCATAGGCGA	0.504025	C35_Oligodendrocytes
CTACAACAGCACTTGG	0.504025	C35_Oligodendrocytes
CTACAACAGTTCCTGC	0.504025	C35_Oligodendrocytes
CTACTAAAGAATCTCA	0.504025	C35_Oligodendrocytes
CTAGGCGGTGTGCAAC	0.504025	C35_Oligodendrocytes
CTAGGCGGTTACGCGG	0.573209	C35_Astrocytes
CTAGTAGGTTCAAGAT	0.504025	C35_Oligodendrocytes
CTAGTAGGTTGCTGGG	0.573209	C35_Astrocytes
CTATAACCATCCATCT	0.573209	C35_Astrocytes
CTATGATCAGTACCGT	0.563719	C35_OPC
CTATGGCCACCAGGTT	0.504025	C35_Oligodendrocytes
CTATGTTTCTCACATT	0.504025	C35_Oligodendrocytes
CTATTCAGTTTGTTGC	0.504025	C35_Oligodendrocytes
CTATTGAAGGGATGAC	0.504025	C35_Oligodendrocytes
CTCAATAAGACTAAGG	0.573209	C35_Astrocytes
CTCACAACACTTAGGC	0.504025	C35_Oligodendrocytes
CTCACAACAGTAGCCT	0.640181	C35_Fibroblasts
CTCATGACACCGGCTA	0.504025	C35_Oligodendrocytes
CTCATGCTCGCAAACT	0.573209	C35_Astrocytes
CTCATTGTCACAGCGC	0.504025	C35_Oligodendrocytes
CTCATTGTCCTTGCAC	0.573209	C35_Astrocytes
CTCATTGTCTCACTCA	0.573209	C35_Astrocytes
CTCCAAACACCTGTAA	0.573209	C35_Astrocytes
CTCCATCAGTTTAACG	0.573209	C35_Astrocytes
CTCCGTCCATCTTGAG	0.504025	C35_Oligodendrocytes
CTCCTAATCGACCTGA	0.573209	C35_Astrocytes
CTCCTCACAAGGTCCT	0.504025	C35_Oligodendrocytes
CTCCTCACAGGCTAAG	0.573209	C35_Astrocytes
CTCCTGAGTAATAACC	0.563719	C35_OPC
CTCGCTAGTCTTACTA	0.573209	C35_Astrocytes
CTCGCTAGTTTCCTCC	0.573209	C35_Astrocytes
CTCTAAGCAAACGGGC	0.573209	C35_Astrocytes
CTCTAGCTCCTCCTAA	0.504025	C35_Oligodendrocytes
CTCTATGTCATAGCCG	0.48712	C35_Immune
CTCTCACAGCCTAACG	0.640181	C35_Fibroblasts
CTCTCACAGGCAATAG	0.504025	C35_Oligodendrocytes
CTCTGTTCATCAGCAC	0.504025	C35_Oligodendrocytes
CTCTTGATCGGCCATA	0.573209	C35_Astrocytes
CTGACCAAGCCTGATG	0.573209	C35_Astrocytes
CTGCAATAGGCGCACT	0.573209	C35_Astrocytes
CTGCTACTCATGCTCC	0.573209	C35_Astrocytes
CTGCTACTCGTTCACC	0.573209	C35_Astrocytes
CTGCTATGTACCAGGT		C35_Tanycytes
CTGCTCCCAACCGCCA	0.504025	C35_Oligodendrocytes
CTGGACCAGGAGTCTT	0.485737	C35_Endothelial
CTGGACCAGGCCGGAA	0.504025	C35_Oligodendrocytes
CTGGATGTCCGCAACA	0.573209	C35_Astrocytes
CTGGATGTCCTCCTAA	0.48712	C35_Immune
CTGGTAAGTATTGAGT	0.563719	C35_OPC
CTGGTCAAGGCCTTAG	0.504025	C35_Oligodendrocytes
CTGGTCAAGGTAAGCA	0.504025	C35_Oligodendrocytes
CTGGTTACACTAAGCC	0.563719	C35_OPC
CTGGTTACATTGTTGG	0.573209	C35_Astrocytes
CTGTAACAGGACCTCA	0.640181	C35_Fibroblasts
CTGTAACAGTTAGCCG	0.504025	C35_Oligodendrocytes
CTGTACCTCAAGGACA	0.640181	C35_Fibroblasts
CTGTATTTCTCTAGCC	0.640181	C35_Fibroblasts
CTGTTAAAGTTGCGTG	0.573209	C35_Astrocytes
CTGTTGGAGGTTTACA	0.573209	C35_Astrocytes
CTGTTTAGTTTCAGGA	0.504025	C35_Oligodendrocytes
CTTAACAAGGCTATGT	0.504025	C35_Oligodendrocytes
CTTAAGGGTTAACAGT	0.504025	C35_Oligodendrocytes
CTTAATGAGCATGTCG	0.48712	C35_Immune
CTTAATGAGCGCCTTT	0.504025	C35_Oligodendrocytes
CTTACCGGTGGTTCTT	0.504025	C35_Oligodendrocytes
CTTACCTCAAAGGTAC	0.485737	C35_Endothelial
CTTACCTCACCTGGTG	0.504025	C35_Oligodendrocytes
CTTACTAGTAACAGGG	0.573209	C35_Astrocytes
CTTACTAGTTCGCTCA		C35_Tanycytes
CTTAGGAGTCCTTAGT	0.504025	C35_Oligodendrocytes
CTTAGGAGTGCTTAGA	0.504025	C35_Oligodendrocytes
CTTAGTTTCATGGTGT	0.504025	C35_Oligodendrocytes
CTTATTGGTCAAGTGC	0.640181	C35_Fibroblasts
CTTATTGGTCGCAAAC	0.573209	C35_Astrocytes
CTTCAAGCAACTGGGA	0.504025	C35_Oligodendrocytes
CTTCACTCAAACTCAT	0.640181	C35_Fibroblasts
CTTCACTCACACAATT	0.573209	C35_Astrocytes
CTTCACTCATCCCGCT	0.504025	C35_Oligodendrocytes
CTTCATCCAACCCTAA	0.504025	C35_Oligodendrocytes
CTTCGCGTCTCACTCA	0.504025	C35_Oligodendrocytes
CTTGAACAGCCAGGTC	0.573209	C35_Astrocytes
CTTGACGAGCGAAGTA	0.504025	C35_Oligodendrocytes
CTTGCTCAGGGATTAG	0.504025	C35_Oligodendrocytes
CTTGTAAAGACTTACA	0.573209	C35_Astrocytes
CTTGTAAAGTCAATTG	0.504025	C35_Oligodendrocytes
CTTGTCCAGCCTGTTC	0.504025	C35_Oligodendrocytes
CTTGTTTAGTCATTTC	0.563719	C35_OPC
CTTTATCAGAAAGCAT	0.573209	C35_Astrocytes
CTTTATCAGCCACAAT	0.573209	C35_Astrocytes
CTTTATCAGTTACTTC	0.504025	C35_Oligodendrocytes
CTTTGGTGTAGTTAAC	0.573209	C35_Astrocytes
CTTTGTCCAACAGGTG	0.504025	C35_Oligodendrocytes
CTTTGTCCACAGCCAT	0.504025	C35_Oligodendrocytes
GAAAGCCAGTAACAGG	0.563719	C35_OPC
GAAAGGCTCCCTCACG	0.573209	C35_Astrocytes
GAACCTTAGTGAACGA	0.573209	C35_Astrocytes
GAACGAATCCTGATGG	0.573209	C35_Astrocytes
GAAGGATGTCAAGTAT	0.573209	C35_Astrocytes
GAAGGCTAGATGCCTG	0.573209	C35_Astrocytes
GAAGTAAGTGCACGCA	0.573209	C35_Astrocytes
GAAGTATAGCTTAACA	0.504025	C35_Oligodendrocytes
GAAGTCAAGAGGCTAA	0.504025	C35_Oligodendrocytes
GAAGTGATCATAACTG	0.573209	C35_Astrocytes
GAAGTGATCCTGTTCA	0.504025	C35_Oligodendrocytes
GAAGTGATCGCTAAGT		C35_Mural
GACCGAACAGGCCAAA	0.504025	C35_Oligodendrocytes
GACCTAAGTGTTGTAG	0.504025	C35_Oligodendrocytes
GACCTAGTCATTACTC	0.504025	C35_Oligodendrocytes
GACCTCAAGGTAAGGC	0.504025	C35_Oligodendrocytes
GACCTGATCATTGCGG	0.504025	C35_Oligodendrocytes
GACCTTTGTACCCACC		C35_Tanycytes
GACCTTTGTTGCACGG	0.573209	C35_Astrocytes
GACGCCTAGTAGCTTA	0.48712	C35_Immune
GACGTAAAGCCTCTGT	0.504025	C35_Oligodendrocytes
GACTATTCACCAAAGG	0.504025	C35_Oligodendrocytes
GACTTGGTCACGTTAA	0.573209	C35_Astrocytes
GACTTGGTCTCGACCT	0.563719	C35_OPC
GACTTGGTCTCGCCTG	0.573209	C35_Astrocytes
GAGAAACGTCTTGCAT	0.504025	C35_Oligodendrocytes
GAGAAACGTGTCCAGG	0.485737	C35_Endothelial
GAGAACCAGCAGCTAT	0.504025	C35_Oligodendrocytes
GAGAGGCGTCAGGCCA	0.48712	C35_Immune
GAGCATGCATAAGTTC	0.640181	C35_Fibroblasts
GAGCATGCATTAGCCA	0.485737	C35_Endothelial
GAGCGGTCACTCAACA	0.573209	C35_Astrocytes
GAGCTAGCAATTGCGC	0.573209	C35_Astrocytes
GAGCTAGCACTGGCTG	0.563719	C35_OPC
GAGCTGCTCCAATTAG		C35_Mural
GAGCTGCTCCCGTTAC	0.563719	C35_OPC
GAGCTTAGTTGGTTAG	0.573209	C35_Astrocytes
GAGGACTAGGACCTGC		C35_Mural
GAGGCCTTCGACCTGA	0.573209	C35_Astrocytes
GAGGGAGCAGTCTAAT	0.573209	C35_Astrocytes
GAGGGAGCATTATCCC	0.573209	C35_Astrocytes
GAGGTGAGTATGTGGC	0.573209	C35_Astrocytes
GAGGTGAGTGATCAGC	0.573209	C35_Astrocytes
GAGTAACCAATACTGT		C35_Mural
GAGTAATAGGCGCTAC	0.504025	C35_Oligodendrocytes
GAGTATCTCGAGGAGT	0.573209	C35_Astrocytes
GAGTCAAAGAACAAGT	0.504025	C35_Oligodendrocytes
GAGTCATTCATAGCCG	0.504025	C35_Oligodendrocytes
GAGTCATTCATGGCTG	0.504025	C35_Oligodendrocytes
GAGTGATCAGTTATGT	0.504025	C35_Oligodendrocytes
GAGTGTTTCAAGGACA	0.573209	C35_Astrocytes
GAGTTGCGTGATTACG	0.504025	C35_Oligodendrocytes
GAGTTGCGTTAGCGTA	0.504025	C35_Oligodendrocytes
GAGTTTGGTTTCCGGC	0.573209	C35_Astrocytes
GATAAAGGTGAGACTC		C35_Tanycytes
GATAAAGGTGGACCTG	0.573209	C35_Astrocytes
GATAACGAGGAGTCTT	0.504025	C35_Oligodendrocytes
GATCAAGAGGTGTCCA	0.504025	C35_Oligodendrocytes
GATCAGGCACCTGCTC	0.573209	C35_Astrocytes
GATCCGTCACAGGGAC	0.504025	C35_Oligodendrocytes
GATCGCTCAAGGTGCA	0.504025	C35_Oligodendrocytes
GATGACTTCATGCCTC	0.504025	C35_Oligodendrocytes
GATGCAGCAAGCTAAA	0.573209	C35_Astrocytes
GATGCATTCATTGACA	0.504025	C35_Oligodendrocytes
GATGCATTCCCGCATT	0.573209	C35_Astrocytes
GATGCGACAGAAATTG	0.504025	C35_Oligodendrocytes
GATGCTTAGCATGGTT	0.504025	C35_Oligodendrocytes
GATGCTTAGCTTAGTA	0.573209	C35_Astrocytes
GATTAAGCAGAGGGAG	0.573209	C35_Astrocytes
GATTACGGTAATTAGC	0.504025	C35_Oligodendrocytes
GATTACGGTAGCCTCC	0.504025	C35_Oligodendrocytes
GATTACTCATCTAGCA	0.573209	C35_Astrocytes
GATTACTCATGTTGGC	0.573209	C35_Astrocytes
GATTAGCTCAGGAAGC	0.48712	C35_Immune
GATTAGTGTGAGCAAG	0.504025	C35_Oligodendrocytes
GATTCATCAGCCAGAA	0.504025	C35_Oligodendrocytes
GATTGCAGTAGGATTT	0.504025	C35_Oligodendrocytes
GATTGCAGTTAATGAC	0.640181	C35_Fibroblasts
GATTGGTTCCCTCTAA	0.640181	C35_Fibroblasts
GATTGTTCAGAAATTG	0.504025	C35_Oligodendrocytes
GATTGTTCAGTTTCTC	0.504025	C35_Oligodendrocytes
GCAAACTTCAACAAGG	0.573209	C35_Astrocytes
GCAAGCCTCACAAGCT	0.573209	C35_Astrocytes
GCAAGTCGTTTGAGGC	0.504025	C35_Oligodendrocytes
GCAAGTGCATGACTAT		C35_Mural
GCAATATGTTGGATCA	0.573209	C35_Astrocytes
GCAATGAAGCCTAATA	0.504025	C35_Oligodendrocytes
GCAATGAAGGCATGTT	0.573209	C35_Astrocytes
GCAATGTTCAAGCGCC	0.640181	C35_Fibroblasts
GCAATGTTCGGCTATG	0.573209	C35_Astrocytes
GCACATTAGTTATTCC	0.504025	C35_Oligodendrocytes
GCACCTAAGTGAACCT	0.504025	C35_Oligodendrocytes
GCACGAACAATGAATG	0.573209	C35_Astrocytes
GCACGAACATGTTGGC	0.504025	C35_Oligodendrocytes
GCACGCTAGCTTCTCA	0.573209	C35_Astrocytes
GCACGGTTCATTTGCT	0.504025	C35_Oligodendrocytes
GCAGCCAGTTCCGGGA	0.573209	C35_Astrocytes
GCAGCCAGTTGGCGTG		C35_Tanycytes
GCAGGAAGTTACAACG	0.573209	C35_Astrocytes
GCAGGCTTCCCTGGTT	0.563719	C35_OPC
GCAGGCTTCTCACTCA	0.573209	C35_Astrocytes
GCAGGTGAGTAAGTCC	0.504025	C35_Oligodendrocytes
GCATCCTTCCGTGACA	0.504025	C35_Oligodendrocytes
GCATCCTTCCTAACGG	0.504025	C35_Oligodendrocytes
GCATGAGCATTCAGCA	0.504025	C35_Oligodendrocytes
GCCAACATCCAGGTCA	0.563719	C35_OPC
GCCAATTAGTTATCTC	0.573209	C35_Astrocytes
GCCACACAGGCTTAGT	0.504025	C35_Oligodendrocytes
GCCACTAAGGACAACA	0.640181	C35_Fibroblasts
GCCAGGAAGTTTGTCT	0.573209	C35_Astrocytes
GCCAGGTTCGGGATTT	0.573209	C35_Astrocytes
GCCATGATCATTTAGG	0.640181	C35_Fibroblasts
GCCATGATCCTCCATA	0.504025	C35_Oligodendrocytes
GCCATTACACCTACGG	0.504025	C35_Oligodendrocytes
GCCCGTTGTACTTCAC	0.504025	C35_Oligodendrocytes
GCCCTCATCATAAGCC	0.504025	C35_Oligodendrocytes
GCCCTCATCTTGCATT	0.573209	C35_Astrocytes
GCCGTGAGTCAGGCCA	0.504025	C35_Oligodendrocytes
GCCTCAAAGACAGGCG	0.504025	C35_Oligodendrocytes
GCCTCAAAGTCTGGGC	0.504025	C35_Oligodendrocytes
GCCTCAAAGTTAGCTA	0.504025	C35_Oligodendrocytes
GCCTCCATCCTGCGAA	0.504025	C35_Oligodendrocytes
GCCTCGACATTAAGTC	0.573209	C35_Astrocytes
GCCTGACAGCTTCCCG	0.573209	C35_Astrocytes
GCCTGAGGTGTCCAAA	0.573209	C35_Astrocytes
GCCTGAGGTTATCCGT_1	0.504025	C35_Oligodendrocytes
GCCTGTGCATGTTGTG	0.573209	C35_Astrocytes
GCCTTAACATCCTAGA	0.573209	C35_Astrocytes
GCCTTTGGTGCTGGTG	0.504025	C35_Oligodendrocytes
GCCTTTGGTTGCACGG	0.573209	C35_Astrocytes
GCGAAGTAGGTCAAAG	0.504025	C35_Oligodendrocytes
GCGATTTAGACTCGCA	0.504025	C35_Oligodendrocytes
GCGATTTAGGAGGACT	0.504025	C35_Oligodendrocytes
GCGCTAGGTTATTGCC	0.573209	C35_Astrocytes
GCGGAACCATGCTATG	0.504025	C35_Oligodendrocytes
GCGGGTTTCCTAGTCC	0.504025	C35_Oligodendrocytes
GCGGTTATCCTCACAC	0.573209	C35_Astrocytes
GCTAACAGTACTGATG	0.573209	C35_Astrocytes
GCTAAGAAGTGTTGTA	0.504025	C35_Oligodendrocytes
GCTAAGTTCCTAATTC	0.504025	C35_Oligodendrocytes
GCTCAACCACATACTG	0.573209	C35_Astrocytes
GCTCAACCAGAACCGA	0.504025	C35_Oligodendrocytes
GCTCACAAGCAACATC	0.573209	C35_Astrocytes
GCTCACAAGTGAACCT	0.573209	C35_Astrocytes
GCTCCTTAGAATCGCT	0.504025	C35_Oligodendrocytes
GCTCTGGCAACCGCCA	0.504025	C35_Oligodendrocytes
GCTGAGGAGACTTACA	0.640181	C35_Fibroblasts
GCTGCAATCAAGACTC	0.640181	C35_Fibroblasts
GCTGCACAGTAGCGGG	0.573209	C35_Astrocytes
GCTGCACAGTATTGGC	0.563719	C35_OPC
GCTGTACCAGGCCATT	0.573209	C35_Astrocytes
GCTTAAATCATTTGCT	0.573209	C35_Astrocytes
GCTTAAATCCATAATG	0.504025	C35_Oligodendrocytes
GCTTACCTCAATTACG	0.563719	C35_OPC
GCTTAGTAGGTTTGAC_1	0.573209	C35_Astrocytes
GCTTGTTGTTCGGGAT	0.573209	C35_Astrocytes
GCTTTATTCCCGAACA	0.573209	C35_Astrocytes
GCTTTATTCGTAATCA	0.504025	C35_Oligodendrocytes
GGAAACTCACACCAAC	0.504025	C35_Oligodendrocytes
GGAACTAAGGTGTTAC	0.573209	C35_Astrocytes
GGAAGCTAGCCTGAGC	0.504025	C35_Oligodendrocytes
GGAAGCTAGTTATTCC	0.573209	C35_Astrocytes
GGAATCTTCTATTGTC	0.504025	C35_Oligodendrocytes
GGACAGCCATAGTCAT	0.504025	C35_Oligodendrocytes
GGACGGATCAAGTGAG	0.504025	C35_Oligodendrocytes
GGAGCAAGTATTTGCC	0.504025	C35_Oligodendrocytes
GGAGGTTAGTAACCCG	0.640181	C35_Fibroblasts
GGATATTGTCAAAGAA	0.504025	C35_Oligodendrocytes
GGATGGCCATCCGTAA	0.504025	C35_Oligodendrocytes
GGATGTAAGGCGCTTA	0.573209	C35_Astrocytes
GGATGTAAGGCTGTCA	0.504025	C35_Oligodendrocytes
GGATTCAGTATTCGCT	0.48712	C35_Immune
GGATTCAGTTGTAACG	0.504025	C35_Oligodendrocytes
GGATTGCGTCGCATAA	0.563719	C35_OPC
GGATTTATCCGTAAAC	0.573209	C35_Astrocytes
GGATTTATCGATTATG	0.573209	C35_Astrocytes
GGCAAATCAAGTGTTT	0.573209	C35_Astrocytes
GGCAAATCACAGGATG_1	0.573209	C35_Astrocytes
GGCAAATCACGGTTTA	0.504025	C35_Oligodendrocytes
GGCAGGATCTAAGTCA	0.504025	C35_Oligodendrocytes
GGCATTGTCATAATCG	0.504025	C35_Oligodendrocytes
GGCATTGTCTGCAAAC	0.573209	C35_Astrocytes
GGCCAACTCAAGCTTA	0.563719	C35_OPC
GGCCATCAGACAGGCG	0.573209	C35_Astrocytes
GGCCATCAGCGCAATT	0.573209	C35_Astrocytes
GGCCGTTAGCACTAAC	0.504025	C35_Oligodendrocytes
GGCCGTTAGTCATGCG	0.504025	C35_Oligodendrocytes
GGCCTCTGTTTGGCTT	0.504025	C35_Oligodendrocytes
GGCCTTCGTTGGTTCT	0.504025	C35_Oligodendrocytes
GGCGATACAAAGGTAC	0.504025	C35_Oligodendrocytes
GGCGATACAGAACCGA	0.573209	C35_Astrocytes
GGCGATACAGGCTGTT	0.504025	C35_Oligodendrocytes
GGCGGTTTCGTTTCTG	0.504025	C35_Oligodendrocytes
GGCTAGTGTAAGCTTG	0.504025	C35_Oligodendrocytes
GGCTAGTGTTGCACAA	0.504025	C35_Oligodendrocytes
GGCTATGTCTTAGGAC	0.504025	C35_Oligodendrocytes
GGCTCAATCACGCATG	0.573209	C35_Astrocytes
GGCTCACAGGAGTAAT	0.573209	C35_Astrocytes
GGCTGAGAGTAGCCAT	0.640181	C35_Fibroblasts
GGCTGAGAGTTTGGGT	0.573209	C35_Astrocytes
GGCTGGTTCCGGTTGA	0.504025	C35_Oligodendrocytes
GGCTGGTTCTAATCTC	0.573209	C35_Astrocytes
GGCTTCAAGGCAATAG	0.504025	C35_Oligodendrocytes
GGGAATATCTCACTCA	0.504025	C35_Oligodendrocytes
GGGATTAAGGTTTACA	0.573209	C35_Astrocytes
GGGATTAAGTCTATGA	0.640181	C35_Fibroblasts
GGGCAATAGGCCAATT	0.504025	C35_Oligodendrocytes
GGGCTAACAATAATGG	0.640181	C35_Fibroblasts
GGGTCACTCTCGCCCA	0.573209	C35_Astrocytes
GGGTTACGTCATGCAA	0.504025	C35_Oligodendrocytes
GGGTTTCCACCTATAG	0.573209	C35_Astrocytes
GGGTTTGTCCCTCGCA	0.573209	C35_Astrocytes
GGTAAACCATCCAGGT	0.573209	C35_Astrocytes
GGTAACCGTACTTAGG	0.504025	C35_Oligodendrocytes
GGTAACCGTGTGCACG	0.504025	C35_Oligodendrocytes
GGTAACTTCGCTTGCT	0.640181	C35_Fibroblasts
GGTAATTGTACGGTAC	0.504025	C35_Oligodendrocytes
GGTACTTAGTCCTTCA	0.504025	C35_Oligodendrocytes
GGTAGGAGTACTGAAT	0.504025	C35_Oligodendrocytes
GGTATTTCAAGTGTCC	0.573209	C35_Astrocytes
GGTATTTCAGCAAATA	0.573209	C35_Astrocytes
GGTCAGGAGCAAGGGT	0.48712	C35_Immune
GGTCATTAGAATGACG	0.573209	C35_Astrocytes
GGTCCATCACCAGCAT	0.573209	C35_Astrocytes
GGTCCTGCACAAAGGT	0.504025	C35_Oligodendrocytes
GGTCTTGAGACAAACG	0.573209	C35_Astrocytes
GGTGAGCCAATATAGG	0.504025	C35_Oligodendrocytes
GGTGAGCCATCAGCAC	0.573209	C35_Astrocytes
GGTGAGGTCTGTAAGC	0.573209	C35_Astrocytes
GGTGAGTAGGTTAGAG	0.504025	C35_Oligodendrocytes
GGTGAGTAGTGATTCA	0.504025	C35_Oligodendrocytes
GGTGTTGTCGAAGTAG	0.504025	C35_Oligodendrocytes
GGTTACCCAGGATGGC	0.504025	C35_Oligodendrocytes
GGTTACCCAGGCAAGC	0.573209	C35_Astrocytes
GGTTACTAGTAACGGA	0.504025	C35_Oligodendrocytes
GGTTAGCGTACGTTTC	0.573209	C35_Astrocytes
GGTTATATCGCTAAAC	0.48712	C35_Immune
GGTTATATCGTCCTTA	0.504025	C35_Oligodendrocytes
GGTTATGGTGAACAAA	0.563719	C35_OPC
GGTTCCCGTGCTGGTG	0.573209	C35_Astrocytes
GGTTCCCGTTTGGCGG	0.48712	C35_Immune
GGTTGAGCAAGGTACG	0.504025	C35_Oligodendrocytes
GGTTGAGCAATTAAGG	0.573209	C35_Astrocytes
GGTTGAGCACTGGCCA	0.504025	C35_Oligodendrocytes
GGTTGCATCAATGAGG	0.504025	C35_Oligodendrocytes
GGTTGCATCATTGTTC	0.573209	C35_Astrocytes
GGTTGGTGTGTAATAC	0.573209	C35_Astrocytes
GTAAGCGCAATAAGCA	0.573209	C35_Astrocytes
GTAAGGTCAATTGACT	0.573209	C35_Astrocytes
GTAATAGCACCTCAGG	0.573209	C35_Astrocytes
GTACTGGTCGCAGGCT	0.573209	C35_Astrocytes
GTACTTAAGCTCAATA	0.504025	C35_Oligodendrocytes
GTAGCGCTCAGTGAAG	0.504025	C35_Oligodendrocytes
GTAGCGCTCATAACCA	0.504025	C35_Oligodendrocytes
GTAGCGCTCTTAGCGG	0.504025	C35_Oligodendrocytes
GTAGGAGGTAAGTCGC	0.573209	C35_Astrocytes
GTAGGATCAGGCAAGC	0.504025	C35_Oligodendrocytes
GTAGGATCAGGTTAAA	0.573209	C35_Astrocytes
GTAGGATCATGCATAT	0.573209	C35_Astrocytes
GTAGTTATCGGGATTT	0.504025	C35_Oligodendrocytes
GTATGTTCATCCATCT	0.573209	C35_Astrocytes
GTATTCAAGGGTCTAT	0.504025	C35_Oligodendrocytes
GTATTCAAGTGAGCGG	0.504025	C35_Oligodendrocytes
GTATTGATCCTCACTA	0.504025	C35_Oligodendrocytes
GTATTGCAGGTCCAAT	0.504025	C35_Oligodendrocytes
GTCAAACTCAACCAAC	0.504025	C35_Oligodendrocytes
GTCAAACTCGTTATCT	0.504025	C35_Oligodendrocytes
GTCAATATCACCTGCT	0.504025	C35_Oligodendrocytes
GTCAGGCTCGAAGTAG	0.573209	C35_Astrocytes
GTCCAAGTCAATCTAG	0.504025	C35_Oligodendrocytes
GTCCAAGTCGGGATTT	0.504025	C35_Oligodendrocytes
GTCCGTAAGTGCTGTG	0.504025	C35_Oligodendrocytes
GTCCTCCCACCTAAGC	0.504025	C35_Oligodendrocytes
GTCGGTTCAAGGAATC	0.504025	C35_Oligodendrocytes
GTCTAACAGATGCCTG	0.48712	C35_Immune
GTCTATCGTAGTCAAT	0.504025	C35_Oligodendrocytes
GTCTATCGTCATTAGG	0.573209	C35_Astrocytes
GTCTATCGTGATTACG		C35_Tanycytes
GTCTTTAGTCTAGCTT	0.573209	C35_Astrocytes
GTGAGGAGTCACACCC	0.48712	C35_Immune
GTGATCAGTTACTTGC	0.504025	C35_Oligodendrocytes
GTGATGAAGTAAGGGC	0.504025	C35_Oligodendrocytes
GTGCATTAGGCTTAGT	0.563719	C35_OPC
GTGCATTAGTTATTCC	0.504025	C35_Oligodendrocytes
GTGCGCAGTGAGCACT	0.504025	C35_Oligodendrocytes
GTGCGCAGTGTTCCCA	0.504025	C35_Oligodendrocytes
GTGCTCCGTAACAGGG	0.504025	C35_Oligodendrocytes
GTGCTCCGTATACTGG	0.573209	C35_Astrocytes
GTGCTCCGTGATCATG	0.504025	C35_Oligodendrocytes
GTGCTCCGTTACAACG	0.504025	C35_Oligodendrocytes
GTGCTGATCTAGCTTT	0.640181	C35_Fibroblasts
GTGCTGATCTTGGACG	0.573209	C35_Astrocytes
GTGCTGGGTCACCTAT	0.504025	C35_Oligodendrocytes
GTGCTGGGTGATTACG	0.563719	C35_OPC
GTGCTGGGTTGTAACG	0.504025	C35_Oligodendrocytes
GTGCTGGGTTTCAGGA	0.573209	C35_Astrocytes
GTGCTTACACCTCGCT	0.504025	C35_Oligodendrocytes
GTGGTTAGTACGTTTC	0.640181	C35_Fibroblasts
GTGTAACTCCCATAAA	0.563719	C35_OPC
GTGTGAGCATTTGCTC	0.573209	C35_Astrocytes
GTGTGTTAGGCTAATC	0.504025	C35_Oligodendrocytes
GTGTTACAGGGTGGAT	0.573209	C35_Astrocytes
GTGTTCCTCACGCCAA		C35_Mural
GTGTTCCTCTAGCGTG	0.504025	C35_Oligodendrocytes
GTTAAACGTGAGGTAG	0.573209	C35_Astrocytes
GTTAACCAGCCTCTCG	0.504025	C35_Oligodendrocytes
GTTAACCAGTTAGGCT	0.573209	C35_Astrocytes
GTTAACGGTAGCTAGC		C35_Mural
GTTAACGGTTGGTTGA	0.504025	C35_Oligodendrocytes
GTTAAGTGTTAGCGTA	0.573209	C35_Astrocytes
GTTACTCGTGCAACTA	0.573209	C35_Astrocytes
GTTACTCGTTAGGCGT	0.504025	C35_Oligodendrocytes
GTTAGGCGTCTAACAG	0.504025	C35_Oligodendrocytes
GTTAGGCGTGTCCTGC	0.504025	C35_Oligodendrocytes
GTTCCCAGTTAAGGTT	0.504025	C35_Oligodendrocytes
GTTCCCAGTTCCTCCT	0.504025	C35_Oligodendrocytes
GTTCCTGGTCACCTAT	0.504025	C35_Oligodendrocytes
GTTCCTTCAGCAATAA	0.504025	C35_Oligodendrocytes
GTTCGCGCACCAGGTT	0.573209	C35_Astrocytes
GTTCGCTTCGGTTCCT	0.573209	C35_Astrocytes
GTTCTCATCCCTCGCA	0.504025	C35_Oligodendrocytes
GTTCTTAGTGAAGCCT	0.504025	C35_Oligodendrocytes
GTTGCTGAGCAGGTGG	0.485737	C35_Endothelial
GTTGGAGCATAATCAC	0.563719	C35_OPC
GTTGGCCAGGTCTTGG	0.504025	C35_Oligodendrocytes
GTTGTTGCAGCCTGCA	0.504025	C35_Oligodendrocytes
GTTTAACCACAAAGGT	0.504025	C35_Oligodendrocytes
GTTTAGCAGCCGCTTT	0.573209	C35_Astrocytes
GTTTATCTCTAGCGTG	0.48712	C35_Immune
GTTTCAGCATTGTCAG	0.563719	C35_OPC
GTTTCTAGTCTTTGAC	0.573209	C35_Astrocytes
GTTTGCTGTATTGGTG	0.504025	C35_Oligodendrocytes
GTTTGCTGTCAATGTG	0.504025	C35_Oligodendrocytes
GTTTGCTGTTGTTGGA	0.504025	C35_Oligodendrocytes
GTTTGTAAGACACTTA	0.573209	C35_Astrocytes
GTTTGTTTCGACCTGA	0.573209	C35_Astrocytes
TAACCGGTCATGCCTC		C35_Tanycytes
TAACCTAAGGTATTGC_1	0.504025	C35_Oligodendrocytes
TAAGCCAGTGCGCAAT	0.573209	C35_Astrocytes
TAAGCTGGTGTTAGCA	0.504025	C35_Oligodendrocytes
TAAGGACCAAGTGTTT	0.573209	C35_Astrocytes
TAAGGCTTCGTTATCT	0.573209	C35_Astrocytes
TAAGTAGCATGTCGCG	0.504025	C35_Oligodendrocytes
TAATCCGCAGGAATCG	0.573209	C35_Astrocytes
TAATGCATCTTAGGGT	0.563719	C35_OPC
TAATTGCCAAGGATTA	0.573209	C35_Astrocytes
TAATTGCCAGTAGGAT	0.504025	C35_Oligodendrocytes
TACAACATCCTAAGAC	0.573209	C35_Astrocytes
TACAAGCTCATCCTCA	0.573209	C35_Astrocytes
TACAAGCTCCCTCTAA	0.504025	C35_Oligodendrocytes
TACAATGTCGCAAACT	0.504025	C35_Oligodendrocytes
TACAGCTAGAGAGCCG	0.504025	C35_Oligodendrocytes
TACAGCTAGGCTTAAC	0.573209	C35_Astrocytes
TACAGGTTCAGGAACA	0.485737	C35_Endothelial
TACCGAAGTGTGCACG	0.573209	C35_Astrocytes
TACCGCAAGCTCGCTT	0.504025	C35_Oligodendrocytes
TACCTTTAGCTAATCA	0.563719	C35_OPC
TACGCACCATAACGGG	0.573209	C35_Astrocytes
TACGCTTGTAAAGCGG	0.504025	C35_Oligodendrocytes
TACGTACAGGAGCATA		C35_Tanycytes
TACGTACAGGCGCATC	0.573209	C35_Astrocytes
TACGTTAAGACTTATG	0.504025	C35_Oligodendrocytes
TACGTTAAGGTCCGTA	0.504025	C35_Oligodendrocytes
TACTAAGTCAGCTAAC	0.504025	C35_Oligodendrocytes
TACTAAGTCGTTATCT	0.504025	C35_Oligodendrocytes
TACTCAAAGCCTTAAA	0.504025	C35_Oligodendrocytes
TACTCAAAGGACTAAG	0.573209	C35_Astrocytes
TACTCAAAGGTATTGC	0.504025	C35_Oligodendrocytes
TACTGACAGTCCTTCA	0.504025	C35_Oligodendrocytes
TACTGAGGTCGTAATG	0.504025	C35_Oligodendrocytes
TACTTGTTCGGCTATG	0.504025	C35_Oligodendrocytes
TAGACCAGTCCTTCAG	0.504025	C35_Oligodendrocytes
TAGCAGGCATCCAGGT	0.504025	C35_Oligodendrocytes
TAGCCTGAGAGGAGTC	0.504025	C35_Oligodendrocytes
TAGCGCGGTGTTGTGA	0.504025	C35_Oligodendrocytes
TAGCTAATCATGCAAC	0.573209	C35_Astrocytes
TAGCTAGGTCATTGTC	0.573209	C35_Astrocytes
TAGCTTAAGCAGCTCA	0.504025	C35_Oligodendrocytes
TAGCTTAAGGGCTTTG	0.504025	C35_Oligodendrocytes
TAGCTTGCAATTTGGT	0.504025	C35_Oligodendrocytes
TAGGCTGTCCTCACAC	0.563719	C35_OPC
TAGGCTTAGAGGGACT	0.573209	C35_Astrocytes
TAGGTGCGTTAAATGC	0.48712	C35_Immune
TAGGTTGGTTCCGGCT	0.573209	C35_Astrocytes
TAGTCAATCGTGCTAG	0.504025	C35_Oligodendrocytes
TAGTCAATCTTTAAGG	0.504025	C35_Oligodendrocytes
TAGTGTGGTTGTAACG	0.504025	C35_Oligodendrocytes
TAGTTTGAGCTATGAC	0.504025	C35_Oligodendrocytes
TAGTTTGAGTGAGGGT	0.573209	C35_Astrocytes
TAGTTTGAGTTAGTTG	0.504025	C35_Oligodendrocytes
TATAGGTGTTTATCGC	0.504025	C35_Oligodendrocytes
TATATCCTCTTAAGTG	0.504025	C35_Oligodendrocytes
TATCACAAGCTAATTG	0.485737	C35_Endothelial
TATCACAAGCTGGACC	0.573209	C35_Astrocytes
TATCACAAGGCCTAAT	0.563719	C35_OPC
TATCACAAGTAAAGGT	0.573209	C35_Astrocytes
TATCACAAGTCCTTCA	0.573209	C35_Astrocytes
TATCACGCATTCCTGT		C35_Mural
TATCGAGGTAATGGAA	0.504025	C35_Oligodendrocytes
TATCGCACAACTAGAA	0.573209	C35_Astrocytes
TATGACTCAACATAAG	0.563719	C35_OPC
TATGCATCATACCCGG	0.504025	C35_Oligodendrocytes
TATGGGCGTTACGCAA	0.504025	C35_Oligodendrocytes
TATGGGCGTTGAAGCC	0.563719	C35_OPC
TATGGGCGTTTACTTG	0.563719	C35_OPC
TATGGTCAGGCCGGAA	0.504025	C35_Oligodendrocytes
TATTAGCCAGCTTAGC	0.504025	C35_Oligodendrocytes
TATTCGTTCAATGTCA	0.504025	C35_Oligodendrocytes
TATTGACCATTGCGTA	0.504025	C35_Oligodendrocytes
TATTTGCTCATGAAGG	0.573209	C35_Astrocytes
TATTTGGAGCTAAAGG	0.573209	C35_Astrocytes
TCAACAATCATGCTCC	0.504025	C35_Oligodendrocytes
TCAACAATCCAATTAG	0.504025	C35_Oligodendrocytes
TCAAGACTCTTGCAAA	0.504025	C35_Oligodendrocytes
TCAAGCTAGACAAGTG	0.573209	C35_Astrocytes
TCACCTCAGGGACCTC	0.504025	C35_Oligodendrocytes
TCACCTCAGTCCTGAG	0.485737	C35_Endothelial
TCACCTGGTGAGCAAG	0.640181	C35_Fibroblasts
TCACGGATCTTTGTAC	0.48712	C35_Immune
TCAGCAAGTTACATCC	0.504025	C35_Oligodendrocytes
TCAGCAAGTTATAGCG	0.573209	C35_Astrocytes
TCAGCCTTCATGGTTA	0.504025	C35_Oligodendrocytes
TCAGCGATCGAGGAAC	0.573209	C35_Astrocytes
TCAGCGATCGCTTGCT	0.504025	C35_Oligodendrocytes
TCAGCGATCTGCAACG	0.573209	C35_Astrocytes
TCAGGTCCACCGGCTA	0.504025	C35_Oligodendrocytes
TCAGGTTAGGTGCGGA	0.573209	C35_Astrocytes
TCAGGTTAGTTTGAGC	0.573209	C35_Astrocytes
TCAGTAGGTAATCCCT	0.504025	C35_Oligodendrocytes
TCAGTAGGTCACCAAA	0.504025	C35_Oligodendrocytes
TCAGTAGGTTTATGGG	0.563719	C35_OPC
TCAGTGAGTTCACTGT	0.504025	C35_Oligodendrocytes
TCATGAGGTTCCGGGA	0.504025	C35_Oligodendrocytes
TCATTACTCCATAAGC	0.573209	C35_Astrocytes
TCATTACTCGCAACAT		C35_Tanycytes
TCATTGTTCATTTAGG	0.504025	C35_Oligodendrocytes
TCATTTGGTCCGTAGG	0.504025	C35_Oligodendrocytes
TCATTTGGTGAGCGAA	0.504025	C35_Oligodendrocytes
TCCACAACAGGTTATT	0.563719	C35_OPC
TCCACAACATTGTGAT	0.504025	C35_Oligodendrocytes
TCCAGGTCAATGCCCG	0.640181	C35_Fibroblasts
TCCAGGTCATTAGGCC	0.504025	C35_Oligodendrocytes
TCCATCATCCCGTTTA	0.504025	C35_Oligodendrocytes
TCCATGCTCATGAGCT	0.504025	C35_Oligodendrocytes
TCCATTGTCCGCTAGA	0.573209	C35_Astrocytes
TCCCGGACACAGGGAC	0.573209	C35_Astrocytes
TCCCGGACATGACTAT	0.485737	C35_Endothelial
TCCCTCACACAGCCTG	0.504025	C35_Oligodendrocytes
TCCCTCACAGTTATGT	0.504025	C35_Oligodendrocytes
TCCGCCATCAGCTAAC	0.504025	C35_Oligodendrocytes
TCCGGTAAGCTAATCA	0.573209	C35_Astrocytes
TCCGGTAAGTTCCTGC	0.504025	C35_Oligodendrocytes
TCCGGTTTCTTGTTCG	0.504025	C35_Oligodendrocytes
TCCTCAATCATGGCCA	0.573209	C35_Astrocytes
TCCTCAATCCTTGCAC	0.573209	C35_Astrocytes
TCCTTAGTCATTGTCT	0.504025	C35_Oligodendrocytes
TCCTTGCAGCCATCAG	0.573209	C35_Astrocytes
TCCTTGCAGCGGATAA	0.504025	C35_Oligodendrocytes
TCCTTTACACCAAAGG	0.485737	C35_Endothelial
TCGACAAGTATTGTGG	0.504025	C35_Oligodendrocytes
TCGACAAGTTCCTCCT	0.504025	C35_Oligodendrocytes
TCGCGAGGTTACAACG	0.504025	C35_Oligodendrocytes
TCGGTTACAGCAAGTG	0.640181	C35_Fibroblasts
TCGGTTCTCCTCGATC	0.573209	C35_Astrocytes
TCGTAATCAGCACGTT	0.504025	C35_Oligodendrocytes
TCGTCAACACCCACAG	0.504025	C35_Oligodendrocytes
TCGTCAACAGGACCAA	0.573209	C35_Astrocytes
TCGTCAACAGTAATAG	0.504025	C35_Oligodendrocytes
TCGTTAAAGGTATTGC	0.504025	C35_Oligodendrocytes
TCGTTACGTTGGCCGA	0.504025	C35_Oligodendrocytes
TCTAACCGTTAAGTGT_1	0.563719	C35_OPC
TCTAACTTCAGCAAGA	0.573209	C35_Astrocytes
TCTAACTTCCCGCATT		C35_Mural
TCTAAGGGTCCACAAA	0.573209	C35_Astrocytes
TCTAAGGGTTTGAGCA	0.504025	C35_Oligodendrocytes
TCTACCTCATAACGGG	0.504025	C35_Oligodendrocytes
TCTACCTCATCCCGCT	0.504025	C35_Oligodendrocytes
TCTACTAGTGGAGCAA	0.504025	C35_Oligodendrocytes
TCTAGCACAGCAAGGC	0.504025	C35_Oligodendrocytes
TCTAGCGAGCGGATTT	0.504025	C35_Oligodendrocytes
TCTAGCGAGGTCCTGA	0.573209	C35_Astrocytes
TCTAGCGAGTAAACCC	0.504025	C35_Oligodendrocytes
TCTCAAGCACAACAGG	0.504025	C35_Oligodendrocytes
TCTCAAGCAGCTCATA	0.573209	C35_Astrocytes
TCTCCTCGTTGCACGG	0.504025	C35_Oligodendrocytes
TCTCGCCCAGGCGATA	0.504025	C35_Oligodendrocytes
TCTGGCTTCATAGCCG	0.504025	C35_Oligodendrocytes
TCTTAGCGTGGATTGC	0.504025	C35_Oligodendrocytes
TCTTAGCGTGTTTGAG	0.504025	C35_Oligodendrocytes
TCTTAGTTCTCACTAT	0.573209	C35_Astrocytes
TCTTCAAGTAGTAAGA	0.563719	C35_OPC
TCTTGACGTTGAGGTC	0.573209	C35_Astrocytes
TCTTGTCCAACTAACT	0.504025	C35_Oligodendrocytes
TCTTTGTAGCAAACCT	0.504025	C35_Oligodendrocytes
TCTTTGTAGCTCGCTT	0.573209	C35_Astrocytes
TGAAACTGTAAACAAG	0.48712	C35_Immune
TGAAGCAAGAGAAGGG	0.504025	C35_Oligodendrocytes
TGAAGGATCCCATAGG	0.504025	C35_Oligodendrocytes
TGAAGGATCTGTGCCT	0.563719	C35_OPC
TGACCAAGTGTTGTAG	0.640181	C35_Fibroblasts
TGACTTAAGCTATGAC	0.573209	C35_Astrocytes
TGAGAACCACCTACGG	0.504025	C35_Oligodendrocytes
TGAGAACCAGCACGAA	0.504025	C35_Oligodendrocytes
TGAGAACCATTAGCGC	0.504025	C35_Oligodendrocytes
TGAGCAAAGTTGTCCC	0.573209	C35_Astrocytes
TGAGCTTAGCCGCAGT	0.573209	C35_Astrocytes
TGAGGAGGTCAAAGAA_1	0.573209	C35_Astrocytes
TGAGGAGGTGCAACTA	0.504025	C35_Oligodendrocytes
TGAGGCACAGCAACCT	0.573209	C35_Astrocytes
TGAGGGCCAAGATTCT	0.573209	C35_Astrocytes
TGAGGGCCAGGTTAAA	0.640181	C35_Fibroblasts
TGAGTGAAGACTATTG	0.573209	C35_Astrocytes
TGAGTGAAGCTTTGTT	0.504025	C35_Oligodendrocytes
TGAGTTTCAACCGCCA	0.563719	C35_OPC
TGAGTTTCAAGGGTTG	0.573209	C35_Astrocytes
TGAGTTTCAGAGAGCC	0.563719	C35_OPC
TGATCAATCCCTCACG_1	0.504025	C35_Oligodendrocytes
TGATCAATCTCTAGCC	0.573209	C35_Astrocytes
TGATCGAGTAACCACA	0.504025	C35_Oligodendrocytes
TGATGAACATTGTTGG	0.573209	C35_Astrocytes
TGATGATGTAACCTAG	0.573209	C35_Astrocytes
TGATGATGTTTATCTG	0.573209	C35_Astrocytes
TGATTAGTCTGGTCCT	0.504025	C35_Oligodendrocytes
TGATTGCAGACTCGCA	0.573209	C35_Astrocytes
TGATTGCAGCAGGTGG	0.504025	C35_Oligodendrocytes
TGATTGCAGCTACTGG	0.573209	C35_Astrocytes
TGCACCTTCATGCATA	0.504025	C35_Oligodendrocytes
TGCATCCTCCTTTACG	0.573209	C35_Astrocytes
TGCATCCTCGGCCATA	0.573209	C35_Astrocytes
TGCATCCTCTCATCAT	0.573209	C35_Astrocytes
TGCCATTGTTTCAGGA	0.573209	C35_Astrocytes
TGCTCACTCGGTTTCC	0.573209	C35_Astrocytes
TGCTCCGTCATGCTAA	0.563719	C35_OPC
TGCTCTCAGTGAGGTA	0.504025	C35_Oligodendrocytes
TGCTTAAAGAATCTCA	0.573209	C35_Astrocytes
TGCTTCCAGTGCACGC	0.504025	C35_Oligodendrocytes
TGCTTGCTCTTGTTCG	0.573209	C35_Astrocytes
TGCTTTAGTCTCAGCC	0.504025	C35_Oligodendrocytes
TGCTTTAGTGCAATAT	0.504025	C35_Oligodendrocytes
TGGACGGAGGCGGGTA	0.504025	C35_Oligodendrocytes
TGGACGGAGTAGGATG	0.504025	C35_Oligodendrocytes
TGGACTAGTCATTACC	0.563719	C35_OPC
TGGATTCAGAAGCTAG	0.573209	C35_Astrocytes
TGGCCTGCAGGCTAGA	0.48712	C35_Immune
TGGGCATGTTTGCGCC	0.504025	C35_Oligodendrocytes
TGGGCCTAGGACCAGG	0.504025	C35_Oligodendrocytes
TGGGCCTAGGTAAGCA	0.504025	C35_Oligodendrocytes
TGGTCAAGTGCAACTA	0.573209	C35_Astrocytes
TGGTCAGTCAGCATTA	0.504025	C35_Oligodendrocytes
TGGTCAGTCTGTGCAG	0.573209	C35_Astrocytes
TGGTGATTCTTTGACT	0.573209	C35_Astrocytes
TGGTTCCTCGCATTAA_1	0.640181	C35_Fibroblasts
TGGTTGAGTCATAGAT	0.573209	C35_Astrocytes
TGTAAGCTCAAGCTAC	0.573209	C35_Astrocytes
TGTAAGCTCTAATCTC	0.573209	C35_Astrocytes
TGTAATGTCGTTTCCA	0.573209	C35_Astrocytes
TGTCAGTAGGAATAAC_1	0.573209	C35_Astrocytes
TGTCAGTAGGGTCCAC	0.504025	C35_Oligodendrocytes
TGTGAAACAACCTGGT	0.485737	C35_Endothelial
TGTGATCAGTTGGGCC		C35_Tanycytes
TGTGCAAGTCATGCCC	0.504025	C35_Oligodendrocytes
TGTGGAGCAGGTTCAC	0.573209	C35_Astrocytes
TGTGGCTCAATCCTGA	0.573209	C35_Astrocytes
TGTGGCTCACTGGCTG	0.504025	C35_Oligodendrocytes
TGTGTGAGTCCCGAAG	0.640181	C35_Fibroblasts
TGTTAGCAGCACTAAC	0.573209	C35_Astrocytes
TGTTATGAGGACCGCT	0.504025	C35_Oligodendrocytes
TGTTATGAGTGCTGTG	0.504025	C35_Oligodendrocytes
TGTTGGCCATAGCTGC	0.573209	C35_Astrocytes
TGTTGTAAGGGTTAGA	0.48712	C35_Immune
TGTTGTTTCGTTAGTA	0.504025	C35_Oligodendrocytes
TGTTTGTTCCAGGTCA	0.573209	C35_Astrocytes
TTAACCAAGGAAGCAC	0.504025	C35_Oligodendrocytes
TTAACTGAGGAAGCTA	0.504025	C35_Oligodendrocytes
TTAAGCCAGGATAAAC	0.504025	C35_Oligodendrocytes
TTAAGGACATTGCGTA	0.573209	C35_Astrocytes
TTAAGGTGTCAAAGAA	0.573209	C35_Astrocytes
TTAAGTGTCACAGCCA	0.573209	C35_Astrocytes
TTACACCGTAACGAGG		C35_Tanycytes
TTACCTGTCCTTGCGT	0.640181	C35_Fibroblasts
TTAGAAGCACAAAGCG	0.504025	C35_Oligodendrocytes
TTAGACTCAAGGATTA	0.573209	C35_Astrocytes
TTAGACTCAAGGGTTG	0.573209	C35_Astrocytes
TTAGGAACAATTGAAG	0.573209	C35_Astrocytes
TTAGGCCCACCAAAGG	0.504025	C35_Oligodendrocytes
TTAGGCCCAGTGAACG	0.573209	C35_Astrocytes
TTAGGCTAGGTTTGAC	0.573209	C35_Astrocytes
TTAGTCAAGCTGTCAG	0.573209	C35_Astrocytes
TTATCCGTCCTTTACG	0.504025	C35_Oligodendrocytes
TTATGACCAGTACCGT	0.504025	C35_Oligodendrocytes
TTATGACCAGTTATGT	0.504025	C35_Oligodendrocytes
TTATGCGCAGGTTACC	0.504025	C35_Oligodendrocytes
TTCAACCGTTAGGCTA	0.504025	C35_Oligodendrocytes
TTCAGCACAACCCTCC	0.573209	C35_Astrocytes
TTCAGCACAATAATGG	0.504025	C35_Oligodendrocytes
TTCAGCACACTGGCTG	0.504025	C35_Oligodendrocytes
TTCAGGTAGCGTGCAC	0.573209	C35_Astrocytes
TTCCACGGTAGCCTAA	0.573209	C35_Astrocytes
TTCCCACAGCTCCTAC	0.504025	C35_Oligodendrocytes
TTCCCACAGTTTGAGC	0.504025	C35_Oligodendrocytes
TTCCTCAAGCTCAATA	0.563719	C35_OPC
TTCCTTCTCATCCTGC	0.48712	C35_Immune
TTCCTTCTCTGTTCAT	0.504025	C35_Oligodendrocytes
TTCGGTACAATTAAGG	0.504025	C35_Oligodendrocytes
TTCGTGCTCTAGCTTT	0.504025	C35_Oligodendrocytes
TTCGTTAGTGAACAAA	0.573209	C35_Astrocytes
TTCTTAGGTTCGCTTG	0.504025	C35_Oligodendrocytes
TTCTTAGGTTTATCTG	0.504025	C35_Oligodendrocytes
TTGACGTAGTCACGAT	0.573209	C35_Astrocytes
TTGACTAAGGTGTTAC	0.485737	C35_Endothelial
TTGAGCTAGTGTGATC	0.573209	C35_Astrocytes
TTGCAACAGCGGGCAA	0.573209	C35_Astrocytes
TTGCACACAATAATCC	0.573209	C35_Astrocytes
TTGCCCGTCCACCTTA	0.504025	C35_Oligodendrocytes
TTGCGAGTCATGGTTA	0.563719	C35_OPC
TTGCGAGTCCCGTTAC	0.573209	C35_Astrocytes
TTGCTCTCATAAGTTC	0.504025	C35_Oligodendrocytes
TTGCTTTAGGACCGCT_1	0.504025	C35_Oligodendrocytes
TTGGAGGCAAATACCT	0.573209	C35_Astrocytes
TTGGAGGCAATTAAGG	0.485737	C35_Endothelial
TTGGCTACATGCTTAG	0.504025	C35_Oligodendrocytes
TTGGCTGAGTAACCCG	0.573209	C35_Astrocytes
TTGGGCGGTATTGGTG	0.573209	C35_Astrocytes
TTGGGTTAGGACTTAC	0.504025	C35_Oligodendrocytes
TTGGGTTAGTGGCGGA	0.573209	C35_Astrocytes
TTGGTGAGTACCGTTT	0.573209	C35_Astrocytes
TTGTAAGTCACAGCCA	0.504025	C35_Oligodendrocytes
TTGTCAAAGCTAAAGG	0.573209	C35_Astrocytes
TTGTCAAAGGCCCAGT	0.504025	C35_Oligodendrocytes
TTGTCCATCGGTTACG	0.504025	C35_Oligodendrocytes
TTGTCCCAGCTTGCTC	0.504025	C35_Oligodendrocytes
TTGTCCGGTAGGTTTG	0.504025	C35_Oligodendrocytes
TTGTCCGGTTAGCCAA	0.504025	C35_Oligodendrocytes
TTGTGTGCAGTTATGT	0.563719	C35_OPC
TTGTTGCGTAGCAGCT	0.504025	C35_Oligodendrocytes
TTGTTGTTCAATCATG	0.504025	C35_Oligodendrocytes
TTGTTGTTCCTCCATA	0.504025	C35_Oligodendrocytes
TTGTTTGGTGAGGTAG	0.573209	C35_Astrocytes
TTTAAGCCAAGATTCT	0.573209	C35_Astrocytes
TTTACGCGTGAGGTAG	0.573209	C35_Astrocytes
TTTAGCAAGGCTGGCT	0.504025	C35_Oligodendrocytes
TTTAGCAAGTGTTGTA	0.573209	C35_Astrocytes
TTTAGCTTCGGTCAAT	0.504025	C35_Oligodendrocytes
TTTATGGAGCTGGACC	0.504025	C35_Oligodendrocytes
TTTCACCCACAATGTT	0.504025	C35_Oligodendrocytes
TTTCAGTTCAATACGC	0.504025	C35_Oligodendrocytes
TTTCATCAGCTTGCTC	0.504025	C35_Oligodendrocytes
TTTCCACCATGTCAAT	0.504025	C35_Oligodendrocytes
TTTCGTCCACCTGCCT	0.504025	C35_Oligodendrocytes
TTTGACCGTCCCGGAA	0.573209	C35_Astrocytes
TTTGACCGTTGCTGGG	0.563719	C35_OPC
TTTGCGACATGTTGCA	0.504025	C35_Oligodendrocytes
TTTGGCTGTTATCCGT	0.573209	C35_Astrocytes
TTTGGTAAGAAAGCAT	0.504025	C35_Oligodendrocytes
TTTGGTGCAAGACTCC	0.504025	C35_Oligodendrocytes
TTTGTCCCAATGCCTA_1	0.504025	C35_Oligodendrocytes
TTTGTCCCACCTCACC	0.573209	C35_Astrocytes
TTTGTCTAGAAGCTAG	0.504025	C35_Oligodendrocytes
TTTGTGGCATGACTAT	0.504025	C35_Oligodendrocytes
AAACAGCCAATACTGT	0.504025	C35_Oligodendrocytes
AAACATGCAGCAAATA	0.504025	C35_Oligodendrocytes
AAACATGCAGGCGATA		C35_Tanycytes
AAACCGGCACACTAAT	0.573209	C35_Astrocytes
AAACGGATCATTGTTC	0.504025	C35_Oligodendrocytes
AAACGGATCGTTAGCG	0.504025	C35_Oligodendrocytes
AAACGTACAATGCCCG	0.573209	C35_Astrocytes
AAAGCAAGTGCCTCAC_1	0.504025	C35_Oligodendrocytes
AAAGCACCATTTGCTC	0.504025	C35_Oligodendrocytes
AAAGGAGCAATTGAGA	0.504025	C35_Oligodendrocytes
AAAGGAGCACAAGCCT	0.563719	C35_OPC
AAAGGCTCAAGGTACG	0.504025	C35_Oligodendrocytes
AAATGCCTCGAGCAAA	0.504025	C35_Oligodendrocytes
AAATGGCCAGAAATTG	0.573209	C35_Astrocytes
AAATGGCCATGAGTTT	0.504025	C35_Oligodendrocytes
AACAAAGGTTTAACGG	0.504025	C35_Oligodendrocytes
AACAGGATCACAGGAA	0.573209	C35_Astrocytes
AACAGGATCGCTAGCA	0.504025	C35_Oligodendrocytes
AACAGGATCGGTTTCC	0.504025	C35_Oligodendrocytes
AACATAGCACCAGGTT	0.504025	C35_Oligodendrocytes
AACATCATCCGCCAAA	0.504025	C35_Oligodendrocytes
AACATTGTCCCTCAAC	0.504025	C35_Oligodendrocytes
AACCGCTCACCAGGTT	0.504025	C35_Oligodendrocytes
AACCGCTCAGCACGAA	0.504025	C35_Oligodendrocytes
AACCGGCTCATGCGTG	0.504025	C35_Oligodendrocytes
AACCTAATCGACCTGA	0.504025	C35_Oligodendrocytes
AACCTTAAGGAACGGT	0.504025	C35_Oligodendrocytes
AACCTTGCAAATGCCC	0.504025	C35_Oligodendrocytes
AACCTTGCAGGCCATT	0.504025	C35_Oligodendrocytes
AACGCCCAGCTGTACG	0.48712	C35_Immune
AACGGTAAGGCACAGG	0.573209	C35_Astrocytes
AACTACTCAAGACTCC	0.504025	C35_Oligodendrocytes
AACTACTCAAGGACCA	0.504025	C35_Oligodendrocytes
AACTACTCAGCCTAAC	0.573209	C35_Astrocytes
AACTAGTGTAATTAGC	0.504025	C35_Oligodendrocytes
AACTTAGTCATGGCCA	0.504025	C35_Oligodendrocytes
AAGAATCAGTAGCCAT_1	0.573209	C35_Astrocytes
AAGACAAGTACCTTAC	0.504025	C35_Oligodendrocytes
AAGCATGAGGCCGGAA	0.504025	C35_Oligodendrocytes
AAGCCACGTACAATGT	0.504025	C35_Oligodendrocytes
AAGCCACGTGATCATG		C35_Tanycytes
AAGCGAGGTCGACTCC	0.573209	C35_Astrocytes
AAGCGAGGTGTTTGCT	0.504025	C35_Oligodendrocytes
AAGCGCTGTGCCTCAC	0.504025	C35_Oligodendrocytes
AAGCGGGTCGAAGTGA	0.504025	C35_Oligodendrocytes
AAGCGGGTCGCATTAA	0.504025	C35_Oligodendrocytes
AAGCGTTTCCTCACTA	0.563719	C35_OPC
AAGCGTTTCGTTAGCG	0.573209	C35_Astrocytes
AAGCTAGAGTAGCCAT	0.504025	C35_Oligodendrocytes
AAGCTCCCAACCTAAT	0.573209	C35_Astrocytes
AAGCTCCCATTGCGAC	0.504025	C35_Oligodendrocytes
AAGGATTAGAATGACG	0.573209	C35_Astrocytes
AAGGTATAGTCCTTCA	0.504025	C35_Oligodendrocytes
AAGGTCAAGAGGCTAA_1	0.48712	C35_Immune
AAGGTGCAGGCGCTAC	0.504025	C35_Oligodendrocytes
AAGTAGCCAAAGGCCA	0.48712	C35_Immune
AAGTAGCCAATATAGG	0.504025	C35_Oligodendrocytes
AAGTGCAAGCCTGTGA	0.504025	C35_Oligodendrocytes
AAGTGCAAGTGAGCGG	0.573209	C35_Astrocytes
AAGTTAGCAAGTCGCT	0.504025	C35_Oligodendrocytes
AAGTTAGCAGGAATCG	0.504025	C35_Oligodendrocytes
AAGTTTGTCACCTGCT	0.504025	C35_Oligodendrocytes
AAGTTTGTCATGCTAA	0.504025	C35_Oligodendrocytes
AAGTTTGTCCGGCTAA	0.48712	C35_Immune
AAGTTTGTCTTGCTAT	0.504025	C35_Oligodendrocytes
AATACCGGTTACATCC	0.504025	C35_Oligodendrocytes
AATACCGGTTAGAGGG	0.504025	C35_Oligodendrocytes
AATACCGGTTAGGACC	0.48712	C35_Immune
AATAGCTGTTACCGGG	0.504025	C35_Oligodendrocytes
AATAGCTGTTTGTTGC	0.504025	C35_Oligodendrocytes
AATCAGGAGGAGGACT	0.48712	C35_Immune
AATCAGGAGGAGGCAT	0.563719	C35_OPC
AATCATGTCTACCTAT	0.504025	C35_Oligodendrocytes
AATCCCTGTATTGTCC	0.504025	C35_Oligodendrocytes
AATCCCTGTTTAGCTC	0.504025	C35_Oligodendrocytes
AATCCGTAGCATGTTA	0.504025	C35_Oligodendrocytes
AATCCTAAGGCTATGT	0.504025	C35_Oligodendrocytes
AATCCTAAGTCATCCC	0.504025	C35_Oligodendrocytes
AATCTCAAGAGGAGGA	0.504025	C35_Oligodendrocytes
AATCTCAAGCGCCTTT	0.504025	C35_Oligodendrocytes
AATCTTGAGCTTTGTT	0.563719	C35_OPC
AATGAAGGTAACGGGA	0.504025	C35_Oligodendrocytes
AATGCGCGTTACCTGT	0.504025	C35_Oligodendrocytes
AATGTCATCTCCTCAA	0.504025	C35_Oligodendrocytes
AATGTCCAGAACAAGT	0.504025	C35_Oligodendrocytes
AATTAGCGTGACATAT	0.504025	C35_Oligodendrocytes
AATTAGGCACAGGGAC	0.504025	C35_Oligodendrocytes
AATTAGGCAGCAAGTG	0.563719	C35_OPC
[truncated: 4,782 more rows]

## Sheet: EDF6f
cell_id	augur_score	C35_type
[truncated: 6,678 more rows]

## Sheet: EDF6g
cell_id	augur_score	C35_type
[truncated: 7,135 more rows]

[truncated: 1 more sheets: EDF6h]
