# Supplementary material for: GIPR agonism and antagonism decrease body weight and food intake via different mechanisms in male mice
Source: Nat Metab. 2025 Apr 29;7(6):1282–98. doi: 10.1038/s42255-025-01294-x (PMC12198009; doi:10.1038/s42255-025-01294-x)
Supplement: Supplementary file 18 — Statistical source data for Extended Data Fig. 7. [file 42255_2025_1294_MOESM18_ESM.xlsx]

## Sheet: EDF7a
cell_id	UMAP_1	UMAP_2	group
AAACAGCCAAATTCGT_1	12.0367	0.0548293	Chow_Cntrl.
AAACATGCAATGAATG	-3.80855	-6.72381	Chow_Cntrl.
AAACATGCATTAAGTC	14.2318	-3.01987	Chow_Cntrl.
AAACCAACAGTCTAAT	1.56531	16.0468	Chow_Cntrl.
AAACCGAAGGTGTTAC_1	11.8577	5.70741	Chow_Cntrl.
AAACCGAAGTAGCTTA	3.94907	1.94403	Chow_Cntrl.
AAACCGCGTCAAAGGG	0.617028	14.3391	Chow_Cntrl.
AAACGCGCAAATGCCC_1	-1.37269	1.77809	Chow_Cntrl.
AAACGCGCAGCAAGGC	1.77803	15.3406	Chow_Cntrl.
AAACGGATCACACAGT	11.837	2.09134	Chow_Cntrl.
AAACGTACATGAAATG	1.13706	15.83	Chow_Cntrl.
AAAGCAAGTTACATCC	-3.4525	4.22081	Chow_Cntrl.
AAAGCACCAAGGTGGC_1	-2.33839	2.48788	Chow_Cntrl.
AAAGCACCATAAAGCA	14.3555	-1.24472	Chow_Cntrl.
AAAGCACCATAATCGT	0.570856	-5.50515	Chow_Cntrl.
AAAGCCCGTCCTAAGA	3.70974	1.81625	Chow_Cntrl.
AAAGCCCGTTAACAGT	11.7107	0.251495	Chow_Cntrl.
AAAGCCCGTTTAGTCC	-2.14182	1.94697	Chow_Cntrl.
AAAGCCGCAGGACACA	14.1501	-2.01175	Chow_Cntrl.
AAAGCGGGTCCTAAGA	3.74965	2.09438	Chow_Cntrl.
AAAGCTTGTTAATGCG	10.9474	6.41383	Chow_Cntrl.
AAAGGACGTGACCTGG	13.0425	0.585786	Chow_Cntrl.
AAAGGAGCAAACGGGC_1	14.1951	-1.60208	Chow_Cntrl.
AAAGGCTCAAGCGATG_1	0.677488	14.126	Chow_Cntrl.
AAAGGCTCATTGCGAC_1	11.0287	6.38172	Chow_Cntrl.
AAAGGTTAGCAGGTTT	13.7425	-1.66355	Chow_Cntrl.
AAATCCGGTCACCTAT	0.827411	15.6776	Chow_Cntrl.
AAATGCCTCATTGACA	-1.02077	-5.66328	Chow_Cntrl.
AACAAAGGTAACGAGG	13.7867	-0.34549	Chow_Cntrl.
AACAAAGGTAGCAGCT	-3.00962	2.30379	Chow_Cntrl.
AACAAAGGTCACAAAT	-2.79169	2.29029	Chow_Cntrl.
AACAAGCCACCTCACC	-1.01016	2.00583	Chow_Cntrl.
AACAAGCCAGCCGCTA	1.53627	14.7116	Chow_Cntrl.
AACAGATAGCCTGACA	13.7032	7.88689	Chow_Cntrl.
AACAGATAGCGGATAA	0.243259	5.09862	Chow_Cntrl.
AACAGCAAGACAAGTG	-2.80329	2.50274	Chow_Cntrl.
AACAGCAAGCCTCTCG	-0.779428	-7.15761	Chow_Cntrl.
AACAGCAAGGTTACAC_1	-0.872737	-5.45427	Chow_Cntrl.
AACAGCAAGTTAGGCT	-1.43503	5.36932	Chow_Cntrl.
AACAGGATCCTGAGTG	13.2354	-0.63341	Chow_Cntrl.
AACATAGCAATAACCT	4.78301	1.92379	Chow_Cntrl.
AACATAGCAGCAAGAT	-1.68169	-6.25746	Chow_Cntrl.
AACATAGCAGCATGTC	0.236006	15.5772	Chow_Cntrl.
AACATAGCAGCCTGCA	-2.6445	1.57758	Chow_Cntrl.
AACATAGCATATAACC	14.1299	6.00915	Chow_Cntrl.
AACCCGCAGATAGACG	13.7308	-0.577804	Chow_Cntrl.
AACCGCTCACCGGTAT	11.4437	0.560984	Chow_Cntrl.
AACCGCTCAGTCTAAT	2.05197	9.85412	Chow_Cntrl.
AACCGCTCATCGCTCC	-3.71103	2.39198	Chow_Cntrl.
AACCGCTCATGGCCCA	-5.08132	-5.01582	Chow_Cntrl.
AACCGCTCATGTTTGG	13.6805	0.288222	Chow_Cntrl.
AACCGGCTCCGCACAA	-4.23449	0.83372	Chow_Cntrl.
AACCGGCTCCTTCTAG	1.50688	15.2289	Chow_Cntrl.
AACCGGCTCGGGCCAT	11.0224	6.34727	Chow_Cntrl.
AACCGGCTCTTGTCTG_1	-0.695972	4.22119	Chow_Cntrl.
AACCTAATCCCTGGAA_1	12.7555	-0.692791	Chow_Cntrl.
AACCTAATCGAGCTAT_1	13.8287	-2.97776	Chow_Cntrl.
AACCTCACAAGCTTAT	4.41815	2.36907	Chow_Cntrl.
AACCTCACAGGAACTG	12.6735	-0.702492	Chow_Cntrl.
AACCTCCTCCACCTTA_2	13.2582	-2.16205	Chow_Cntrl.
AACCTCCTCCCTCATA	13.3281	-3.63684	Chow_Cntrl.
AACCTCCTCTAAGTGC	4.26633	6.66897	Chow_Cntrl.
AACCTTAAGAGGAGGA	12.5537	0.671703	Chow_Cntrl.
AACCTTAAGTGAACAG	8.97796	0.477248	Chow_Cntrl.
AACCTTGCACTAAGAA	-5.86323	-7.58158	Chow_Cntrl.
AACGACAAGACACTTA	0.508506	15.2482	Chow_Cntrl.
AACGACAAGGACAATG_1	14.0025	-0.771385	Chow_Cntrl.
AACGCCCAGACTCGCA	0.482829	4.12446	Chow_Cntrl.
AACGCCCAGGTAAGCA	12.4448	-2.50136	Chow_Cntrl.
AACGCTAGTATGGTGC	-2.9213	1.25169	Chow_Cntrl.
AACGGTAAGACAACAG	-1.46166	4.38544	Chow_Cntrl.
AACGGTAAGCGCCTAA	12.4877	0.697235	Chow_Cntrl.
AACGGTAAGTAACGAG	-0.577999	-5.03299	Chow_Cntrl.
AACTACTCACTAAATC	-3.07833	-5.12386	Chow_Cntrl.
AACTACTCAGGCCATT	0.196714	6.75411	Chow_Cntrl.
AACTAGCTCGCGACAC	14.1355	-1.42251	Chow_Cntrl.
AACTAGCTCGGCCAGT	12.5911	-1.22212	Chow_Cntrl.
AACTAGTGTCAATACG	13.0534	1.0114	Chow_Cntrl.
AACTAGTGTGTGAGAG	7.25659	5.72127	Chow_Cntrl.
AACTCACAGGACCTGC	13.6484	-3.20213	Chow_Cntrl.
AACTGTTCAACAGGTG	-1.46155	6.5625	Chow_Cntrl.
AACTGTTCACTAAATC	14.5202	6.41389	Chow_Cntrl.
AACTGTTCAGGAACAT	14.2793	-1.01781	Chow_Cntrl.
AACTTAGTCGATTATG	-4.48135	-5.9011	Chow_Cntrl.
AAGAACAGTCACGAAC	13.5751	-0.523088	Chow_Cntrl.
AAGAATCAGCTTAACA	-3.51794	4.18743	Chow_Cntrl.
AAGAATCAGTTATGGC	13.9959	-1.0696	Chow_Cntrl.
AAGACAAGTTTACTTG	9.40214	-1.93321	Chow_Cntrl.
AAGACATAGCCTGAGC	2.27981	5.97812	Chow_Cntrl.
AAGACCAAGGTTTGAC	0.163157	-5.59099	Chow_Cntrl.
AAGACCAAGTACCGCA	13.7061	-1.67972	Chow_Cntrl.
AAGCAAGTCAATGTCA	12.8866	0.454037	Chow_Cntrl.
AAGCAAGTCAGCAAAG	-3.20892	-5.82314	Chow_Cntrl.
AAGCAAGTCCATCAGG	-3.18096	-5.24792	Chow_Cntrl.
AAGCCTCCACCTGTAA	13.1118	-3.17661	Chow_Cntrl.
AAGCCTCCACTTCATC	-1.47875	6.60438	Chow_Cntrl.
AAGCCTGTCCAGGTCA	10.483	6.50907	Chow_Cntrl.
AAGCCTGTCCATAAGC	-1.92055	-5.27374	Chow_Cntrl.
AAGCCTTAGAGAAGGG	-2.03592	9.83169	Chow_Cntrl.
AAGCGAATCATGCTCC	-3.57036	1.91282	Chow_Cntrl.
AAGCGAATCTGGTCCT	-2.2494	-3.97385	Chow_Cntrl.
AAGCGAGGTCTTTGAC	-3.29235	-0.0401986	Chow_Cntrl.
AAGCGGGTCATGGTGT	13.1366	3.54262	Chow_Cntrl.
AAGCGGGTCGCACACA	12.6185	-1.72929	Chow_Cntrl.
AAGCGGGTCTCCATAT	0.138014	-6.3687	Chow_Cntrl.
AAGCGTTTCAGGCCTA	-4.33996	-6.83135	Chow_Cntrl.
AAGCGTTTCCGGGACT	-2.75266	2.51978	Chow_Cntrl.
AAGCGTTTCCGTTATT	13.1827	-0.595421	Chow_Cntrl.
AAGCTAGAGGTGCTGC_1	1.18434	14.8938	Chow_Cntrl.
AAGCTCCCAACAGGTG	13.047	-3.02641	Chow_Cntrl.
AAGCTCCCAGGACCAA	1.08039	14.9076	Chow_Cntrl.
AAGCTCCCATCATGGC	1.17529	16.2497	Chow_Cntrl.
AAGCTCCCATCCTGAA	-1.28018	-5.75847	Chow_Cntrl.
AAGCTTGGTGAAGCCT	10.7964	6.44685	Chow_Cntrl.
AAGCTTGGTGATGGCT	9.27919	15.4796	Chow_Cntrl.
AAGCTTGGTTATCGAG	12.7574	-0.682082	Chow_Cntrl.
AAGGAAGCATATAACC	-1.82809	3.8953	Chow_Cntrl.
AAGGATCCAAAGCGCA	14.0908	7.91191	Chow_Cntrl.
AAGGATGTCCGCCTAT	13.7582	8.39937	Chow_Cntrl.
AAGGATTAGCTGGAAA	13.9061	7.57617	Chow_Cntrl.
AAGGATTAGGTACCGC	-0.837803	-7.21313	Chow_Cntrl.
AAGGCCCTCATGAGCT	-3.47076	0.0206965	Chow_Cntrl.
AAGGTATAGAAAGCAT	-2.91352	3.58988	Chow_Cntrl.
AAGGTATAGCGTGCGT	-1.01503	-6.70017	Chow_Cntrl.
AAGGTATAGTCCTTTG	-0.431214	5.09868	Chow_Cntrl.
AAGGTATAGTTTAACG	0.329972	-6.64106	Chow_Cntrl.
AAGGTCAAGCACTAGT	14.3271	-1.30383	Chow_Cntrl.
AAGGTCAAGTAGAGGC	13.7099	0.243592	Chow_Cntrl.
AAGGTGCAGCATTTCT	12.6726	-0.607494	Chow_Cntrl.
AAGGTGCAGCCGCAAC	14.2417	-0.504816	Chow_Cntrl.
AAGGTGCAGCTTTGGG	-4.14421	-7.80535	Chow_Cntrl.
AAGGTGCAGGCTAAGA	12.7961	5.13504	Chow_Cntrl.
AAGTAGCCAAGTTATC	-4.22839	-7.741	Chow_Cntrl.
AAGTCTATCAATCATG	7.67544	6.53303	Chow_Cntrl.
AAGTCTATCGAGGTGG	-0.812994	-6.39486	Chow_Cntrl.
AAGTCTATCTTAGGGT	-2.2066	-6.64651	Chow_Cntrl.
AAGTGAAGTACCGTAA	2.9578	5.32549	Chow_Cntrl.
AAGTGAAGTACTTCAC	-1.82039	8.85742	Chow_Cntrl.
AAGTGAAGTGTTTGTC	14.0009	8.17751	Chow_Cntrl.
AAGTGAAGTTCAAGAT	13.46	-2.41538	Chow_Cntrl.
AAGTGCAAGAGCAAGC	13.2859	0.175959	Chow_Cntrl.
AAGTGCAAGCAAGGTA	13.761	7.69946	Chow_Cntrl.
AAGTGCAAGCATCCAG	12.4635	-0.1475	Chow_Cntrl.
AAGTGCAAGCATGTCG	13.5603	6.6497	Chow_Cntrl.
AAGTGCAAGCGGCTGT	10.919	1.37278	Chow_Cntrl.
AAGTGCAAGGACAATG	-3.22662	1.80971	Chow_Cntrl.
AAGTGCAAGGGTGAAC	0.213809	4.29997	Chow_Cntrl.
AAGTGCAAGTTAGTGC	0.348505	-5.57521	Chow_Cntrl.
AAGTGTTGTCAGTAAT	0.0537822	6.46249	Chow_Cntrl.
AAGTTACGTACCCACC	2.95012	-0.418427	Chow_Cntrl.
AAGTTACGTCACAAAT	-2.26426	1.79508	Chow_Cntrl.
AAGTTACGTTAGTGAT	-0.136243	-6.5289	Chow_Cntrl.
AAGTTAGCAAAGCTAA_1	14.5399	-0.797188	Chow_Cntrl.
AAGTTAGCAGCTCATA	12.8282	0.213542	Chow_Cntrl.
AAGTTAGCATAGCAGG	1.57072	14.9514	Chow_Cntrl.
AAGTTTGTCCTGGCTT	13.704	-1.60448	Chow_Cntrl.
AAGTTTGTCGCAAACT	4.25168	2.64933	Chow_Cntrl.
AATAACCGTCAAAGGG	-1.77495	3.20604	Chow_Cntrl.
AATAACCGTCCTAAGA	-2.82776	3.60999	Chow_Cntrl.
AATAACCGTTGGATAT	12.0862	-0.164288	Chow_Cntrl.
AATACCGGTAGCTAGC	-0.969664	-4.33622	Chow_Cntrl.
AATACCGGTTGTTGTC	7.77674	6.50358	Chow_Cntrl.
AATAGAGGTTGAAGCC	13.4936	0.392688	Chow_Cntrl.
AATAGAGGTTTCAGGA	0.54164	13.9568	Chow_Cntrl.
AATAGCTGTGTCCAGG_1	3.83656	-1.12733	Chow_Cntrl.
AATATCCCAAGTTATC_1	14.2221	8.61788	Chow_Cntrl.
AATATCCCAGTAATAG	14.3729	-1.48675	Chow_Cntrl.
AATCAGGAGTAACTCA	13.052	-3.12218	Chow_Cntrl.
AATCATGTCGATTTAG	3.19492	-0.591711	Chow_Cntrl.
AATCATGTCGCTAAAC	14.0078	6.06309	Chow_Cntrl.
AATCCATCACACCAAC	-3.73862	-5.24198	Chow_Cntrl.
AATCCATCAGGCTACT	-2.25005	-6.97629	Chow_Cntrl.
AATCCATCAGTTAAAG	-4.50364	-7.21682	Chow_Cntrl.
AATCCCTGTTACTAGG_1	12.7143	-1.44672	Chow_Cntrl.
AATCCGTAGGAAACTG	9.39407	0.111212	Chow_Cntrl.
AATCCGTAGGACAATG	-4.2265	-7.78852	Chow_Cntrl.
AATCCTAAGACAGGTA	-3.06372	4.64966	Chow_Cntrl.
AATCGCCCAACACCTA	-1.15488	-6.42903	Chow_Cntrl.
AATCGCCCATGTTGGC	0.768763	-5.74103	Chow_Cntrl.
AATCTTGAGAGAGGAG	0.563509	13.7202	Chow_Cntrl.
AATCTTGAGCGCCTTT	2.11675	9.94519	Chow_Cntrl.
AATGAAGGTGTGTGGT	-0.395842	-6.22459	Chow_Cntrl.
AATGAAGGTTGGATAT	-2.10962	3.98896	Chow_Cntrl.
AATGCAACACATTGCA	13.1969	-1.943	Chow_Cntrl.
AATGCAACATGAGTTT	0.398258	1.6185	Chow_Cntrl.
AATGCATGTGAATCGC	11.5592	1.9533	Chow_Cntrl.
AATGCATGTTAGCAGC	0.405796	7.258	Chow_Cntrl.
AATGCGCGTGTCACGG	13.6984	7.57544	Chow_Cntrl.
AATGGCGCACGGTACT	10.3847	-0.954311	Chow_Cntrl.
AATGTCATCATGCATA	-0.15706	-7.12333	Chow_Cntrl.
AATGTCATCTGCAAGT_1	-3.85909	2.15562	Chow_Cntrl.
AATGTCCAGACTTACA	0.616684	6.17699	Chow_Cntrl.
AATGTCCAGGTGTCCA	-0.436516	-6.45875	Chow_Cntrl.
AATTACCCACGAATTT	14.1853	-2.38481	Chow_Cntrl.
AATTACCCATTAAGTC	2.31288	5.92869	Chow_Cntrl.
AATTAGCGTGATTTGG_1	-3.73002	2.73064	Chow_Cntrl.
AATTAGCGTGTGCAAC	13.5003	0.312404	Chow_Cntrl.
AATTAGGCAAGGATTA	12.5863	-0.272754	Chow_Cntrl.
AATTAGGCACTAGGTC	13.9037	-0.744549	Chow_Cntrl.
AATTAGGCAGCATGTC	-3.95382	3.73169	Chow_Cntrl.
AATTGACGTACGGTAC	-0.835173	-6.83116	Chow_Cntrl.
AATTGACGTGGTTAGC	12.1416	0.391512	Chow_Cntrl.
AATTGCCAGCATGACT	13.9633	-2.79944	Chow_Cntrl.
AATTGCTCAAGTGTTT_1	13.4781	-0.96746	Chow_Cntrl.
AATTGGACAAACGGGC	11.2608	-1.13099	Chow_Cntrl.
AATTGGACACCTGTAA	13.9625	-0.675438	Chow_Cntrl.
AATTGGACACTTACAG_1	-3.76027	-5.58477	Chow_Cntrl.
AATTGTGTCCACCCTG	-1.9252	-7.3374	Chow_Cntrl.
AATTGTGTCGATTTAG	-2.78793	-6.91108	Chow_Cntrl.
AATTGTGTCTCATCAT	-1.95166	-7.28889	Chow_Cntrl.
AATTTCCTCAGCAAGA	13.51	-3.13406	Chow_Cntrl.
AATTTCCTCCGGAACC	14.3162	-1.41486	Chow_Cntrl.
AATTTCCTCGCTATGG	-2.38897	4.22676	Chow_Cntrl.
AATTTCCTCTAAGTGC_1	14.2146	-1.37988	Chow_Cntrl.
AATTTCCTCTTGCAGG	13.3598	-0.26526	Chow_Cntrl.
AATTTGGTCAAGTGTC	-0.629407	5.51496	Chow_Cntrl.
AATTTGGTCCGCTAGA	0.322956	15.1385	Chow_Cntrl.
AATTTGGTCGGGACCT	13.5266	0.110726	Chow_Cntrl.
ACAAACTGTCATTGTC	13.5757	-1.81289	Chow_Cntrl.
ACAAACTGTCCTAAGA	-4.58619	1.81518	Chow_Cntrl.
ACAAAGGTCAGTATTG	13.8939	-1.51284	Chow_Cntrl.
ACAAAGGTCTCGCCTG	12.6759	3.97981	Chow_Cntrl.
ACAACAACAGGCTGTT	11.7	-2.92924	Chow_Cntrl.
ACAACACTCCCGCAAA	7.56674	6.34429	Chow_Cntrl.
ACAACATGTTAGAGCC	-3.1118	-5.24363	Chow_Cntrl.
ACACCTTGTTTATGGG	13.4074	5.15786	Chow_Cntrl.
ACACCTTGTTTGCGCC	0.999367	14.7203	Chow_Cntrl.
ACACTAATCACCATTT	12.2272	1.79119	Chow_Cntrl.
ACACTAATCCGCCTCA	14.0103	-2.85181	Chow_Cntrl.
ACACTAATCGAGGTGG_1	11.0454	-0.552232	Chow_Cntrl.
ACACTAATCGCGACAC	9.99334	-0.385639	Chow_Cntrl.
ACACTAATCGGGACCT	14.0259	-1.31167	Chow_Cntrl.
ACACTAATCTTAAGTG	-3.20254	2.11774	Chow_Cntrl.
ACACTAGGTAATAGCT	-1.85988	-6.33054	Chow_Cntrl.
ACACTAGGTAGTTGGC	-2.77043	4.3765	Chow_Cntrl.
ACACTAGGTCATGCAA	13.0873	-1.75887	Chow_Cntrl.
ACACTAGGTGCAACTA	14.3981	-2.39676	Chow_Cntrl.
ACACTTAAGCGAAGTA	12.5943	-0.239672	Chow_Cntrl.
ACACTTAAGGACTAAG	-0.057544	8.25249	Chow_Cntrl.
ACACTTAAGTCTCACC	14.1281	1.33401	Chow_Cntrl.
ACACTTAAGTTTGTCT	-1.6389	-6.44332	Chow_Cntrl.
ACACTTGCAGACAAAC	14.1264	-2.49635	Chow_Cntrl.
ACACTTGCATTGCGAC	12.6226	-1.67478	Chow_Cntrl.
ACAGCCGGTAGCAGCT	10.1619	15.3784	Chow_Cntrl.
ACAGCCGGTATTGAGT	11.1236	-0.34156	Chow_Cntrl.
ACAGCCGGTGTAATAC	12.5928	0.753056	Chow_Cntrl.
ACAGCGCTCAATGAGG	11.6189	1.9719	Chow_Cntrl.
ACAGCGCTCTACTAAG	3.9358	1.84683	Chow_Cntrl.
ACAGGAATCTCCATAT	14.0179	4.99269	Chow_Cntrl.
ACAGGATCAGCCTGCA	13.7014	-1.41323	Chow_Cntrl.
ACAGGATCATTGGGAG	7.6347	6.38506	Chow_Cntrl.
ACAGGCTGTTTGGTTC_1	-0.40936	-6.43632	Chow_Cntrl.
ACAGGTAAGCTAATCA	9.66287	14.7993	Chow_Cntrl.
ACAGGTAAGCTAATTG	1.7463	16.0757	Chow_Cntrl.
ACAGTATGTGGGTACT_1	13.1382	-1.98622	Chow_Cntrl.
ACATAGCTCACGTTAA	10.289	-0.111425	Chow_Cntrl.
ACATAGCTCCAACTGG	11.7906	1.94835	Chow_Cntrl.
ACATCAATCATTTGCT	12.7561	4.07736	Chow_Cntrl.
ACATCAATCCAAACAC	6.82164	6.27675	Chow_Cntrl.
ACATCAATCTAAGTGC	-1.24169	-5.65687	Chow_Cntrl.
ACATCAATCTGCAAGT	14.4159	7.05484	Chow_Cntrl.
ACATCAATCTGTGCAG	-3.91827	-5.511	Chow_Cntrl.
ACATTAGTCCTGGTGA	1.35366	14.9422	Chow_Cntrl.
ACATTAGTCGTCCTTA	-1.971	9.92702	Chow_Cntrl.
ACATTGCAGCGTGCAC	3.22993	3.39183	Chow_Cntrl.
ACATTGCAGCTTTGGG	-2.26282	1.41501	Chow_Cntrl.
ACATTGCAGTATCGCG	13.2868	5.79937	Chow_Cntrl.
ACATTGCAGTATTGGC	-2.5859	0.599278	Chow_Cntrl.
ACCAAACTCGGCCAGT	0.704726	15.5167	Chow_Cntrl.
ACCAAGCGTCACAAAT	0.954465	14.3511	Chow_Cntrl.
ACCAAGTTCCTGGTCT	10.7637	7.61922	Chow_Cntrl.
ACCAAGTTCTTAATGG	13.4588	-1.14598	Chow_Cntrl.
ACCACACCAACTAGAA	-0.459969	-6.73077	Chow_Cntrl.
ACCACACCAATAGTCT	1.83163	15.9877	Chow_Cntrl.
ACCACACCACCAGCAT	-2.52956	-7.16472	Chow_Cntrl.
ACCACATAGTGAGGGT	13.0066	-0.24541	Chow_Cntrl.
ACCAGCTCATAGCAGG	10.6608	6.72304	Chow_Cntrl.
ACCAGGGAGTTAGACC	10.9765	0.453108	Chow_Cntrl.
ACCATAATCACAGCCA	-6.06168	-7.72483	Chow_Cntrl.
ACCATAATCAGGTTTA	0.07234	5.36192	Chow_Cntrl.
ACCATAATCATCACTT	13.0426	-3.60532	Chow_Cntrl.
ACCATAATCCGGTATG	14.3393	-3.62957	Chow_Cntrl.
ACCATAATCGGCCATA	-3.72598	2.51498	Chow_Cntrl.
ACCATTAAGAGGAGTC	3.76089	1.44337	Chow_Cntrl.
ACCCAGGGTAGTTAAC	-4.24727	-7.04193	Chow_Cntrl.
ACCCAGGGTTTGGCTT	-0.898589	4.23067	Chow_Cntrl.
ACCCGCTGTAATCGCA	-3.81811	1.9553	Chow_Cntrl.
ACCCGCTGTCAGGAAG	-0.854014	2.61167	Chow_Cntrl.
ACCCGGTAGCACAGCC	10.4587	7.33866	Chow_Cntrl.
ACCCGGTAGCTCAATA	-2.51773	-7.38781	Chow_Cntrl.
ACCCGGTAGTACCGCA	10.8826	15.2003	Chow_Cntrl.
ACCCTCCCAATATACC_1	-0.156007	-6.71891	Chow_Cntrl.
ACCCTCCCAGCTTAAT	14.0399	-1.31926	Chow_Cntrl.
ACCCTCCCAGCTTACA	-1.5545	-6.24425	Chow_Cntrl.
ACCCTGTTCCAAATCA	12.822	-0.629244	Chow_Cntrl.
ACCCTGTTCCCGCCTA	14.358	-2.27397	Chow_Cntrl.
ACCGAAGCAGCTACGT	13.3585	-0.537543	Chow_Cntrl.
ACCGCAATCCTTCTAG	-2.36688	-7.16523	Chow_Cntrl.
ACCGCAATCGACAAAG	10.3354	-0.721088	Chow_Cntrl.
ACCGGCTAGCCGGTAC	-0.41404	8.81711	Chow_Cntrl.
ACCGGCTAGGAATAAC	13.6125	-2.16596	Chow_Cntrl.
ACCGGTTCAAACGCGA	14.4869	8.0724	Chow_Cntrl.
ACCGGTTCAATTTAGC	1.14496	16.2164	Chow_Cntrl.
ACCGGTTCAGTTAAAG	14.0572	-2.07896	Chow_Cntrl.
ACCTAAATCATTACAG	-4.15364	-7.9598	Chow_Cntrl.
ACCTAAGGTACCTTAC	1.21391	-5.69839	Chow_Cntrl.
ACCTACCTCATGCTCC_1	13.0974	-4.0614	Chow_Cntrl.
ACCTCACTCATGTTTC	12.126	1.82157	Chow_Cntrl.
ACCTCACTCATTAGGC	-5.57547	-4.96293	Chow_Cntrl.
ACCTCACTCCTTGTTG_1	13.144	-5.15157	Chow_Cntrl.
ACCTCACTCGGTTTCC	13.8884	5.10558	Chow_Cntrl.
ACCTCACTCTAACCAA	0.0938565	3.79544	Chow_Cntrl.
ACCTGGATCAGTTCCC	-2.74373	3.50352	Chow_Cntrl.
ACCTGGATCTCAATTC	11.9475	-1.97289	Chow_Cntrl.
ACCTGGTCATGGCCTG	13.9027	-1.52598	Chow_Cntrl.
ACCTGTTGTCCCGGAA	11.5262	-0.0529738	Chow_Cntrl.
ACCTGTTGTCCGTAGG	3.0149	5.22897	Chow_Cntrl.
ACCTGTTGTGCCTCAC	14.445	-2.83939	Chow_Cntrl.
ACCTGTTGTTAATGAC	12.349	-3.0834	Chow_Cntrl.
ACCTTCATCAGGATGA	-4.1615	-5.65462	Chow_Cntrl.
ACCTTCATCTCGCCCA	0.426417	5.57953	Chow_Cntrl.
ACCTTCCAGAGCAAGC	10.8621	6.45508	Chow_Cntrl.
ACCTTCCAGCATCCAG	-0.571803	2.16059	Chow_Cntrl.
ACCTTCCAGCTTATGA	1.42727	16.4716	Chow_Cntrl.
ACCTTCCAGGGCTAAA	14.3027	-3.19158	Chow_Cntrl.
ACCTTGCTCACAAGCT	0.925557	7.61977	Chow_Cntrl.
ACCTTGCTCCTACCTA	11.9716	1.7305	Chow_Cntrl.
ACCTTGCTCTCGACCT	-0.234771	2.13622	Chow_Cntrl.
ACCTTGTGTTAGCAGC	11.6543	-2.64081	Chow_Cntrl.
ACGAACAAGACAGGCG	-3.08631	3.30843	Chow_Cntrl.
ACGAACAAGTATTGTG	14.2384	5.12749	Chow_Cntrl.
ACGAAGTCAAGACTCC	12.9092	-2.12144	Chow_Cntrl.
ACGAAGTCACCAGCAT	-2.08737	2.59816	Chow_Cntrl.
ACGAAGTCAGTCTAGC	1.06483	15.1458	Chow_Cntrl.
ACGAAGTCATAAGTCT	-5.48624	-7.28335	Chow_Cntrl.
ACGAAGTCATGAAATG	14.2179	-1.36061	Chow_Cntrl.
ACGAATCTCTTTGACT	-3.18217	-7.13486	Chow_Cntrl.
ACGACAAAGTGTGATC	9.73338	15.0514	Chow_Cntrl.
ACGACTTAGGGTGGAT	-0.670216	12.0086	Chow_Cntrl.
ACGAGTAAGTGCTGTG	13.0114	-1.18646	Chow_Cntrl.
ACGATTCAGCCACATG	-2.80741	-7.18697	Chow_Cntrl.
ACGATTCAGTTTGTCT	0.882833	5.0647	Chow_Cntrl.
ACGCAAGCAATATGGA	-0.993173	-4.98064	Chow_Cntrl.
ACGCAAGCAGGTTAAA_1	13.6634	5.94543	Chow_Cntrl.
ACGCACGGTCACAAAT	-2.54988	-5.77439	Chow_Cntrl.
ACGCACGGTTACATCC	-2.96556	-6.7473	Chow_Cntrl.
ACGCCACAGCTGGCTA	14.045	-0.827129	Chow_Cntrl.
ACGCCACAGGCGCATC	10.2075	15.4101	Chow_Cntrl.
ACGCCTAAGAACCTGT	14.4044	-2.89834	Chow_Cntrl.
ACGCCTAAGCACTAGT_1	-3.89973	0.902667	Chow_Cntrl.
ACGCCTTTCATGGCCA	13.46	0.469042	Chow_Cntrl.
ACGCCTTTCGTTACTT	-2.01506	9.64154	Chow_Cntrl.
ACGCTTGAGACTTATG	-0.740613	-6.19616	Chow_Cntrl.
ACGCTTGAGTAACCAC	-2.86934	1.09971	Chow_Cntrl.
ACGCTTGAGTAAGGGC	0.0679151	4.77812	Chow_Cntrl.
ACGGGAAGTCAGGAAG	-0.186716	-7.07966	Chow_Cntrl.
ACGGGAAGTTAGGTTG_1	-2.22445	1.69081	Chow_Cntrl.
ACGGTACGTCAGGCAT	-1.20854	3.98081	Chow_Cntrl.
ACGGTACGTGAGACTC	0.376824	-5.44228	Chow_Cntrl.
ACGGTACGTGTGCACG	13.5164	-0.772806	Chow_Cntrl.
ACGGTACGTTTCCGGC	-0.127221	15.0722	Chow_Cntrl.
ACGGTTAGTAAATTGC	14.1569	-1.16829	Chow_Cntrl.
ACGGTTAGTCATGAGC	3.23695	-0.607668	Chow_Cntrl.
ACGGTTAGTCGTAAAT	-1.51829	-6.56299	Chow_Cntrl.
ACGGTTTAGGTGCTGC	-1.8534	-5.71353	Chow_Cntrl.
ACGTCAAGTGAGGTGA	12.8628	1.26267	Chow_Cntrl.
ACGTCAAGTGGAAGGC_1	0.805429	-5.89109	Chow_Cntrl.
ACGTCCAAGTACCGCA_1	1.79838	-4.7725	Chow_Cntrl.
ACGTCCTTCAAGCCTG	13.0848	-0.791527	Chow_Cntrl.
ACGTTACAGAGCAAGC_1	13.9298	-2.09921	Chow_Cntrl.
ACGTTACAGGTTAGAG	12.7563	0.820562	Chow_Cntrl.
ACGTTACAGTCCTGAG	0.414056	-4.93585	Chow_Cntrl.
ACGTTGTAGCGGATAA	13.1907	-2.54933	Chow_Cntrl.
ACTAAAGCAGCACGAA	11.2921	-1.67457	Chow_Cntrl.
ACTAAAGCATCATGTG	14.1782	7.83352	Chow_Cntrl.
ACTAAAGCATGAATAG	-2.01344	10.086	Chow_Cntrl.
ACTAACCAGCTTGCTC	6.67268	7.03607	Chow_Cntrl.
ACTAACCAGGAACACA_2	4.30353	2.89577	Chow_Cntrl.
ACTAACGGTAGCTGCG	-3.30007	-7.13895	Chow_Cntrl.
ACTAACGGTTGAGGTC	13.5255	0.41422	Chow_Cntrl.
ACTAACTCATGAGCAG	1.33752	15.0937	Chow_Cntrl.
ACTAACTCATGTTGTG	-1.7126	5.50566	Chow_Cntrl.
ACTAATCCAGTACCGT	1.18355	14.4848	Chow_Cntrl.
ACTATCCGTTACAAAC_1	13.1333	-0.053654	Chow_Cntrl.
ACTATCCGTTTGCTGT	-0.0121145	5.79218	Chow_Cntrl.
ACTCACCTCCCGCAAA	7.56285	6.4762	Chow_Cntrl.
ACTCACCTCGTTACAA	4.2972	2.04112	Chow_Cntrl.
ACTCACCTCTGTGCAG	10.6506	15.1393	Chow_Cntrl.
ACTCACTGTACGCGCA	3.67043	3.19751	Chow_Cntrl.
ACTCACTGTATTGAGT_1	10.7596	15.3255	Chow_Cntrl.
ACTCAGTAGACAAGTG_1	-0.343805	2.85753	Chow_Cntrl.
ACTCAGTAGCAAGGAC	9.82069	15.4228	Chow_Cntrl.
ACTCAGTAGCCTGAGC	-1.03443	-7.50487	Chow_Cntrl.
ACTCCTCAGAAGGTGC	12.0334	0.82361	Chow_Cntrl.
ACTCGCTTCCATAATG	13.4827	-0.519408	Chow_Cntrl.
ACTCGCTTCCGCATGA	-2.77084	3.95201	Chow_Cntrl.
ACTCGCTTCCTTGCGT	-4.57176	-6.18219	Chow_Cntrl.
ACTCGCTTCTCCATAT	-5.54203	-7.54583	Chow_Cntrl.
ACTGAAACACAACAAA	9.99809	7.0504	Chow_Cntrl.
ACTGAAACAGCATGTC	-1.34726	3.5629	Chow_Cntrl.
ACTGAATGTCTCAGCC	-0.615478	-7.08356	Chow_Cntrl.
ACTTACTTCATTGACA	14.4195	8.38776	Chow_Cntrl.
ACTTAGGGTAGACAAA	0.842461	4.52183	Chow_Cntrl.
ACTTAGGGTCAAGTAT	3.81608	3.4615	Chow_Cntrl.
ACTTAGGGTCGCAAAC	-1.35583	-4.82343	Chow_Cntrl.
ACTTAGGGTGTTTGAG	13.6609	-1.11212	Chow_Cntrl.
ACTTATCTCCCTCAAC	13.8879	-2.21051	Chow_Cntrl.
ACTTATCTCCCTCATA	14.1415	6.07637	Chow_Cntrl.
ACTTATCTCTTGAGGT	12.3373	-0.260368	Chow_Cntrl.
ACTTATCTCTTGGATA	12.8171	-4.70406	Chow_Cntrl.
ACTTATGAGCCTCTCG	-3.60917	4.07442	Chow_Cntrl.
ACTTATGAGGTACCGC	-1.06556	-7.0555	Chow_Cntrl.
ACTTATGAGTACCGCA	0.37461	4.88033	Chow_Cntrl.
ACTTATGAGTAGGATG	0.121377	2.49338	Chow_Cntrl.
ACTTCGCTCATTGTCT	-3.37711	2.78165	Chow_Cntrl.
ACTTGTAAGTTATCCT	-2.19265	-7.09762	Chow_Cntrl.
ACTTGTCGTCAAGTAT	13.9528	-1.29191	Chow_Cntrl.
ACTTGTCGTGCTAGCG	13.4938	0.177744	Chow_Cntrl.
ACTTTGTTCCATCAGG	14.4802	-2.2246	Chow_Cntrl.
ACTTTGTTCGAAGTAG	0.934839	14.0865	Chow_Cntrl.
AGAAACCCAAACGCGA	-3.10471	1.42114	Chow_Cntrl.
AGAAACCCAAAGGCCA	4.22261	2.51014	Chow_Cntrl.
AGAAACCCAAGGATTA	13.9307	5.69608	Chow_Cntrl.
AGAAACCCAATAGCAA	12.7238	-5.00501	Chow_Cntrl.
AGAAACCCAATGCCTA	13.5528	-1.08256	Chow_Cntrl.
AGAAACCCACAACAGG	10.6538	7.31279	Chow_Cntrl.
AGAAACCCACCAAAGG	13.7747	-0.958909	Chow_Cntrl.
AGAAACTAGAGCAAGC	13.7549	5.45083	Chow_Cntrl.
AGAAACTAGCCTGACA	12.2325	11.435	Chow_Cntrl.
AGAACAAGTTGACTTC	-2.05902	2.02504	Chow_Cntrl.
AGAACCAAGCGAGGTG	1.2584	-6.18697	Chow_Cntrl.
AGAACCAAGCTGGCTA	-3.92924	-7.12122	Chow_Cntrl.
AGAACCGCACCACAAC	14.1471	-1.92818	Chow_Cntrl.
AGAACCGCAGTTTCTC	14.2775	8.65309	Chow_Cntrl.
AGAAGGTGTACCTTAC	0.47889	-5.0884	Chow_Cntrl.
AGAAGGTGTCATGCAA	-0.677774	-6.84716	Chow_Cntrl.
AGAAGGTGTTTCCGGC	-0.895552	4.96401	Chow_Cntrl.
AGAATCGAGACTTACA	7.22159	3.67938	Chow_Cntrl.
AGAATCGAGCATGTCG	13.6148	-1.50738	Chow_Cntrl.
AGAATCGAGGTAAGCA	-0.623325	-5.94187	Chow_Cntrl.
AGAATCGAGTTAGACC	0.704024	-6.00697	Chow_Cntrl.
AGAATCGAGTTGTCTT	-1.39403	4.82791	Chow_Cntrl.
AGAATCTGTCACAGAC	13.3275	5.52248	Chow_Cntrl.
AGAATCTGTCGCGCAA	-1.68423	2.60304	Chow_Cntrl.
AGAATCTGTTAGCAGC_1	10.2098	7.05762	Chow_Cntrl.
AGAATCTGTTTAGTCC	-1.70135	11.3583	Chow_Cntrl.
AGACAATAGCGATAAG	-2.28799	-7.17856	Chow_Cntrl.
AGACAATAGCGCAATT	1.29227	14.4873	Chow_Cntrl.
AGACAATAGGCGGATG	-3.46156	2.30878	Chow_Cntrl.
AGACAATAGTAGGCGG_1	12.3558	0.103656	Chow_Cntrl.
AGACACGCACCAGGTT	-1.64502	1.67849	Chow_Cntrl.
AGACACGCACGGTTTA	-0.595041	5.14947	Chow_Cntrl.
AGACACGCATCACTTC	1.60785	15.7033	Chow_Cntrl.
AGACACGCATTAAGCT	14.2766	-3.14885	Chow_Cntrl.
AGACCCGGTCCGTAGG	0.568273	14.3613	Chow_Cntrl.
AGAGAAGCACGTAATT	13.8072	5.8153	Chow_Cntrl.
AGAGAAGCAGTATGTT	1.45084	14.722	Chow_Cntrl.
AGAGAGGAGGCAAGTA	12.7066	0.815136	Chow_Cntrl.
AGAGATTAGGTCATTA	-0.139623	-6.30404	Chow_Cntrl.
AGAGGAACACGGTTTA	-4.4448	-5.11343	Chow_Cntrl.
AGAGGATGTCCTTAGT	13.9838	-0.625483	Chow_Cntrl.
AGATGAAGTACCGTAA	11.8169	0.131255	Chow_Cntrl.
AGATGAAGTGAGGTAG_1	14.2329	-0.470317	Chow_Cntrl.
AGATGAAGTTAGAGGG	0.992044	8.18356	Chow_Cntrl.
AGATGAAGTTTACCGT	13.2851	-1.43841	Chow_Cntrl.
AGATGCTTCGTAACGT	1.56023	15.1672	Chow_Cntrl.
AGCAAATAGCACAGAA	13.287	0.879094	Chow_Cntrl.
AGCAAATAGCGATACT	14.1272	8.37633	Chow_Cntrl.
AGCAAATAGTCAATTG_1	9.76745	1.0415	Chow_Cntrl.
AGCAACAAGTCATCCC	11.5047	1.48384	Chow_Cntrl.
AGCACAGCAACCCTCC	13.4449	-1.9055	Chow_Cntrl.
AGCACAGCAGGACACA	-0.0809058	4.63603	Chow_Cntrl.
AGCACAGCAGGTTACC	-1.79503	11.4559	Chow_Cntrl.
AGCACTAGTACCAGGT	14.0428	-1.9991	Chow_Cntrl.
AGCACTAGTCATCCTG	7.61759	6.53158	Chow_Cntrl.
AGCACTAGTCGTAATG	11.0272	-2.39327	Chow_Cntrl.
AGCACTTAGGAGTCGG	-1.77909	0.970405	Chow_Cntrl.
AGCACTTAGGTCCTAG	13.2323	5.249	Chow_Cntrl.
AGCAGGTAGCAACAAG	-3.77618	4.19441	Chow_Cntrl.
AGCATCCCAGGCTTCG	12.77	-0.413525	Chow_Cntrl.
AGCATCCCAGTAATAG	0.650845	5.74614	Chow_Cntrl.
AGCATCCCAGTACCGT	-1.68943	4.33816	Chow_Cntrl.
AGCATTTCAATCGCAC_1	-0.984538	-6.6064	Chow_Cntrl.
AGCATTTCAGGCATCT	-2.47096	-6.53274	Chow_Cntrl.
AGCATTTCATCAGTAT	7.88308	6.46544	Chow_Cntrl.
AGCATTTCATGTTTGG	14.069	-0.918976	Chow_Cntrl.
AGCCAGTGTGCAATGC	13.8238	0.190212	Chow_Cntrl.
AGCCAGTGTTGTCATC_1	13.0953	0.347679	Chow_Cntrl.
AGCCGCTAGCATTTCT	10.0023	-1.14242	Chow_Cntrl.
AGCCGCTAGCCGGTAC	5.79517	5.74282	Chow_Cntrl.
AGCCGCTAGGACCTCA	13.7302	0.213301	Chow_Cntrl.
AGCCGCTAGGCATGAA	-1.42259	-6.94184	Chow_Cntrl.
AGCCGCTAGGTCGATT	13.802	-0.631171	Chow_Cntrl.
AGCCGGTTCAGGGCCT	-2.72504	1.58465	Chow_Cntrl.
AGCCGGTTCATTAGTG	-1.30955	-6.80446	Chow_Cntrl.
AGCCGGTTCGTTCACC	13.7442	-2.39332	Chow_Cntrl.
AGCCGGTTCTCCATAT	1.48077	15.1154	Chow_Cntrl.
AGCCTAGTCTCAATTC	12.9564	4.17947	Chow_Cntrl.
AGCCTAGTCTCGCCCA	14.2161	-2.44909	Chow_Cntrl.
AGCCTCCGTCCTTAGT	13.8144	-0.269431	Chow_Cntrl.
AGCCTCCGTGTTGTGA	12.8218	0.489368	Chow_Cntrl.
AGCCTCCGTTGACTTC	13.6867	4.99201	Chow_Cntrl.
AGCCTCCGTTGAGGTC_1	1.00293	-6.32105	Chow_Cntrl.
AGCCTGGGTCGCAAAC	0.473006	-5.04103	Chow_Cntrl.
AGCCTGGGTCTTACTA	-3.29498	-0.151052	Chow_Cntrl.
AGCCTGGGTGAAGCCT	-0.551657	2.77151	Chow_Cntrl.
AGCCTGGGTGGTTCCC	4.14475	1.44572	Chow_Cntrl.
AGCCTGGGTGTGAGAG	-3.73314	2.42577	Chow_Cntrl.
AGCGATTTCATTACAG	-1.96703	2.31079	Chow_Cntrl.
AGCGATTTCCGGTATG	9.95892	7.23179	Chow_Cntrl.
AGCGCCTAGCTAGAAG	-1.92041	2.77119	Chow_Cntrl.
AGCGCTCAGCCAAATC	1.57109	15.0039	Chow_Cntrl.
AGCGCTCAGGTTAGCT	12.2461	11.3877	Chow_Cntrl.
AGCGCTCAGTCTTGAA	-3.11772	4.48552	Chow_Cntrl.
AGCGGACCAATTTAGC	0.891612	5.33009	Chow_Cntrl.
AGCGGACCACCAGGTT	0.817381	14.9842	Chow_Cntrl.
AGCGGATAGAATCGCT	10.2116	15.5229	Chow_Cntrl.
AGCGGATAGTGCTGTG	12.5079	1.34383	Chow_Cntrl.
AGCGTGCTCGAGCTAT	-2.34941	2.48941	Chow_Cntrl.
AGCGTGCTCTATTGTC_1	12.1508	11.2853	Chow_Cntrl.
AGCTAAACACCTGTAA	10.7158	-1.70619	Chow_Cntrl.
AGCTACGTCCTCACTA	-2.71198	1.72881	Chow_Cntrl.
AGCTACGTCCTGCGAA	-4.45217	-6.4977	Chow_Cntrl.
AGCTACGTCGTTATAG	14.2012	-1.15914	Chow_Cntrl.
AGCTACGTCTGGCATG	12.9824	-0.155485	Chow_Cntrl.
AGCTAGTTCTTGCAGG	-4.57221	-7.93504	Chow_Cntrl.
AGCTCATAGAGCCGCT	1.05182	14.8978	Chow_Cntrl.
AGCTCATAGCCTGAGC	-0.203098	-6.80723	Chow_Cntrl.
AGCTGCTCAGCAGGTA	-0.676958	-6.27272	Chow_Cntrl.
AGCTGCTCATCCGTAA	1.99144	10.0061	Chow_Cntrl.
AGCTGCTCATTAGGTT	12.9182	-1.50749	Chow_Cntrl.
AGCTTAATCTCGACCT_1	-2.78299	0.914918	Chow_Cntrl.
AGCTTCCTCATCACTT	-3.16171	3.19008	Chow_Cntrl.
AGCTTGGTCAAGCGCC	11.7336	-0.238289	Chow_Cntrl.
AGCTTGGTCCGTCCAT	9.98944	7.60804	Chow_Cntrl.
AGCTTTAAGCGCCTTT	1.36985	-4.86297	Chow_Cntrl.
AGGAAACGTAAGCTTG	0.441519	4.61303	Chow_Cntrl.
AGGAAACGTTCCGGGA	13.5274	-2.60353	Chow_Cntrl.
AGGAAACGTTGAGGTC	-1.74406	3.74075	Chow_Cntrl.
AGGAACGGTAATAGCT	14.1851	-2.02822	Chow_Cntrl.
AGGAACGGTTGGATCA	-1.812	5.88599	Chow_Cntrl.
AGGACGTAGCACAGCC	0.17412	14.9894	Chow_Cntrl.
AGGACGTAGGAACCGG	1.00951	15.1331	Chow_Cntrl.
AGGACGTAGTAGAGGC	-1.31115	7.8869	Chow_Cntrl.
AGGACTAAGCTAATTG_1	14.0358	-3.2138	Chow_Cntrl.
AGGACTAAGTGAGGTA	0.0974934	-5.92117	Chow_Cntrl.
AGGAGCTAGGCGGGTA	13.4122	0.580494	Chow_Cntrl.
AGGATCCGTTGCAATG	10.615	6.99158	Chow_Cntrl.
AGGATGCAGGTAAGGC_1	0.47451	-6.59084	Chow_Cntrl.
AGGATGTCAACCCTAA	-0.722718	-5.89593	Chow_Cntrl.
AGGATGTCAAGATTCT	9.60623	15.5651	Chow_Cntrl.
AGGATGTCAGGCATCT	12.2765	0.973273	Chow_Cntrl.
AGGATTGAGATGCCTG	11.9154	1.73241	Chow_Cntrl.
AGGATTGAGTCATTTC	14.4302	8.46025	Chow_Cntrl.
AGGATTGAGTTCCCGT	-0.477023	-6.82452	Chow_Cntrl.
AGGCAGGTCAGTATTG	-1.04341	-7.21337	Chow_Cntrl.
AGGCAGGTCCGGTTGA	13.9251	-0.975888	Chow_Cntrl.
AGGCCCAGTATCTGGA	-3.69525	-4.88257	Chow_Cntrl.
AGGCCCAGTATTACCC	14.5341	-3.19345	Chow_Cntrl.
AGGCGGATCACCAATA	-3.63089	-7.82358	Chow_Cntrl.
AGGCGGATCGCTTGCT_1	-0.992792	3.27643	Chow_Cntrl.
AGGCGGATCGGCTATG	13.8062	-0.133442	Chow_Cntrl.
AGGCGGATCTCATCAT	13.1529	0.522124	Chow_Cntrl.
AGGCTAAAGCTCCTAC	13.6766	-1.47109	Chow_Cntrl.
AGGCTAGCAATTGACT	-0.0255577	6.50587	Chow_Cntrl.
AGGGCCTTCAAGCCTG	-6.01907	2.43279	Chow_Cntrl.
AGGGCCTTCAATAGCC	13.3455	-2.91714	Chow_Cntrl.
AGGGCCTTCTCACAAA	-0.232017	-5.30161	Chow_Cntrl.
AGGGCCTTCTTAAGTG	10.7846	6.68026	Chow_Cntrl.
AGGGCTACAGGCATGA	-1.0442	3.39733	Chow_Cntrl.
AGGGTTGCAAGCGATG	13.4964	5.75429	Chow_Cntrl.
AGGGTTGCAGAGGGAG	0.724287	14.5611	Chow_Cntrl.
AGGGTTGCAGGGAGGA	12.7433	0.0523532	Chow_Cntrl.
AGGGTTGCAGGTTAAA	-1.08686	-7.45543	Chow_Cntrl.
AGGGTTGCAGTAATAG	-2.79861	-4.0935	Chow_Cntrl.
AGGTAACCAGGCAAGC	12.8736	5.36318	Chow_Cntrl.
AGGTACGCAAGCTAAA	13.0185	-0.361471	Chow_Cntrl.
AGGTACGCAGACAAAC_1	-1.04055	-6.79414	Chow_Cntrl.
AGGTACGCAGGAACTG	11.9421	-2.22008	Chow_Cntrl.
AGGTACGCATAAACCT	-1.67741	2.32476	Chow_Cntrl.
AGGTATTGTCCGTGAG	11.8458	0.0846973	Chow_Cntrl.
AGGTATTGTTACGCGG	-2.31717	1.43848	Chow_Cntrl.
AGGTATTGTTATTGCC	-1.6601	5.11392	Chow_Cntrl.
AGGTATTGTTGCGCGA	0.137813	4.86318	Chow_Cntrl.
AGGTCAAAGGAGTCGG_1	13.0026	0.693992	Chow_Cntrl.
AGGTCATTCCTGGTGA	-2.49713	1.6865	Chow_Cntrl.
AGGTCATTCTTGACCC	-1.75183	4.65188	Chow_Cntrl.
AGGTCCGGTGTGAGAG	13.1236	0.234414	Chow_Cntrl.
AGGTCTTAGCTGTCAG	9.15455	14.3533	Chow_Cntrl.
AGGTCTTAGTCCTTCA	-3.74309	-7.14564	Chow_Cntrl.
AGGTGAATCCTCACAC	14.3943	-2.3215	Chow_Cntrl.
AGGTGAATCCTCCATA	10.6814	15.309	Chow_Cntrl.
AGGTGAATCGATTATG	1.57845	15.9793	Chow_Cntrl.
AGGTGAGGTGCTAGCG	13.3457	5.27821	Chow_Cntrl.
AGGTGAGGTTAGGCGT	-1.66878	15.3119	Chow_Cntrl.
AGGTTAACAATAATCC	12.1409	5.68104	Chow_Cntrl.
AGGTTAACAGAGGCTA	12.6608	-1.66291	Chow_Cntrl.
AGGTTACTCATAAGCC	12.3377	0.188049	Chow_Cntrl.
AGGTTAGAGGAACACA	13.5037	-0.736183	Chow_Cntrl.
AGGTTAGAGTTTCCTG	10.3774	15.579	Chow_Cntrl.
AGGTTGCGTGGTGAGA	0.367305	13.7322	Chow_Cntrl.
AGGTTTATCAAATCGC	-1.14642	3.02343	Chow_Cntrl.
AGGTTTATCACAGCCA	14.1366	-3.35168	Chow_Cntrl.
AGGTTTGGTACCCACC	-0.387982	6.82099	Chow_Cntrl.
AGGTTTGGTGCTCACC	14.6093	-1.84058	Chow_Cntrl.
AGGTTTGGTTAAGCCA	14.2926	7.74788	Chow_Cntrl.
AGGTTTGGTTCCGGCT_1	-3.61785	-5.38678	Chow_Cntrl.
AGTAAACAGCTCATAA	0.0771957	-4.74274	Chow_Cntrl.
AGTAACACAGAAACGT	10.9005	0.0481699	Chow_Cntrl.
AGTAACACAGCATGGA	14.3463	-1.0875	Chow_Cntrl.
AGTAACACAGGTCCTG	-1.2056	-6.694	Chow_Cntrl.
AGTAACCTCCCTTGCG	14.0745	-0.593315	Chow_Cntrl.
AGTAACCTCCGCAAAT	-3.01213	0.9975	Chow_Cntrl.
AGTAACCTCGGCCATA	-4.75942	-7.71419	Chow_Cntrl.
AGTAATCGTCCCGAAG	7.54889	6.44601	Chow_Cntrl.
AGTAATGCAGGCTACT	-1.4507	-5.58527	Chow_Cntrl.
AGTAATGCAGTTAGCC	-3.77747	1.40338	Chow_Cntrl.
AGTACGCGTGAGCACT	2.4972	5.37654	Chow_Cntrl.
AGTACGCGTTTGAGGC	1.51304	14.9897	Chow_Cntrl.
AGTAGCTTCAGAAACG	14.109	-1.32329	Chow_Cntrl.
AGTAGCTTCTTGGACG	2.08725	9.74478	Chow_Cntrl.
AGTAGGATCAGCACCA	-1.17635	2.41887	Chow_Cntrl.
AGTATAGCAACAGCCT	12.177	-1.31029	Chow_Cntrl.
AGTATAGCAAGCCAGA	13.7761	-1.95333	Chow_Cntrl.
AGTATAGCAGGTTAAA	13.5191	-0.121821	Chow_Cntrl.
AGTATAGCATTAGCCA	-2.25801	4.26086	Chow_Cntrl.
AGTCAAGAGCGAGGTG	-2.71097	-6.97264	Chow_Cntrl.
AGTCAATGTGCATTAG	14.0959	-0.919491	Chow_Cntrl.
AGTCAATGTGTTAGCA	0.624039	4.79914	Chow_Cntrl.
AGTCAATGTGTTCCCA	11.6762	-0.383116	Chow_Cntrl.
AGTCAATGTTTAGTCC_1	-0.972076	2.83198	Chow_Cntrl.
AGTCAGGCAATTGAAG	1.0822	4.18885	Chow_Cntrl.
AGTCAGGCACAACAAA_1	-3.94413	-7.53128	Chow_Cntrl.
AGTCCTGAGCTGTACG	13.9996	-0.164846	Chow_Cntrl.
AGTCCTGAGTCCTGAG_2	10.6376	6.69645	Chow_Cntrl.
AGTCCTTGTAGGTTGC	0.199436	1.57319	Chow_Cntrl.
AGTCCTTGTCATTACC	1.1424	4.74067	Chow_Cntrl.
AGTCCTTGTTCATTTG	1.59455	15.6491	Chow_Cntrl.
AGTCGCATCATAACCA	-2.69993	4.7131	Chow_Cntrl.
AGTCGCATCATTACAG	9.88893	15.7814	Chow_Cntrl.
AGTCGCATCATTTAGG_1	12.1461	1.52129	Chow_Cntrl.
AGTCGCATCGGTCAAT	11.8263	0.756387	Chow_Cntrl.
AGTGAACCAAACCTTG_1	13.4551	0.376591	Chow_Cntrl.
AGTGAACCAATAGCAA	5.97209	7.63778	Chow_Cntrl.
AGTGAACCACCAAAGG	11.6323	-0.291402	Chow_Cntrl.
AGTGAACCACGAACAG	13.3215	-1.73792	Chow_Cntrl.
AGTGAACCAGCAATAA	1.64852	14.9137	Chow_Cntrl.
AGTGAGTCAGCAAGAT	-0.650088	3.82206	Chow_Cntrl.
AGTGAGTCATAATCAC	0.690643	-6.24519	Chow_Cntrl.
AGTGATGAGGGCTAAA	13.7263	5.62838	Chow_Cntrl.
AGTGCACGTTGTTGCT	-2.87578	-6.84538	Chow_Cntrl.
AGTGCCGGTAACGTGC	9.72056	15.4063	Chow_Cntrl.
AGTGCCGGTAATGACT	-1.73125	5.35554	Chow_Cntrl.
AGTGCCGGTCACGAAC	6.39522	6.05696	Chow_Cntrl.
AGTGCCGGTCGCGCAA	14.1799	-0.762648	Chow_Cntrl.
AGTGCCGGTGTTTGCT	11.4922	2.00436	Chow_Cntrl.
AGTGCCGGTTTCAGGA	3.12009	0.961423	Chow_Cntrl.
AGTGCGGAGAATCTCA	1.38972	-4.65992	Chow_Cntrl.
AGTGCGGAGCGGATTT	13.6346	5.89235	Chow_Cntrl.
AGTGCGGAGTTCCTCA	-0.727221	-4.74729	Chow_Cntrl.
AGTGGACAGGGTCTAT	0.287672	-6.78238	Chow_Cntrl.
AGTGTGGCAGCTCAAC_1	1.63904	14.9728	Chow_Cntrl.
AGTGTGGCAGCTTAAT	12.5999	0.238479	Chow_Cntrl.
AGTGTGGCATAAACCT	-0.0350221	-4.57081	Chow_Cntrl.
AGTGTGGCATGTTTGG	-0.904955	-6.14572	Chow_Cntrl.
AGTGTGGCATTGGGAG	12.9424	5.89381	Chow_Cntrl.
AGTGTTTCAAAGGCCA	11.0129	7.58774	Chow_Cntrl.
AGTGTTTCACATAACT	-3.10566	3.55174	Chow_Cntrl.
AGTGTTTCATTGCGAC_1	13.5267	5.64359	Chow_Cntrl.
AGTTACATCAATCTAG	13.8545	0.0482955	Chow_Cntrl.
AGTTACTCAGCACGTT	12.3484	-0.813226	Chow_Cntrl.
AGTTATGTCTTGTCCA	-2.58134	1.5184	Chow_Cntrl.
AGTTGCAGTCGAAGTC	11.2582	5.98261	Chow_Cntrl.
AGTTGCAGTGATGGCT	4.43567	1.81454	Chow_Cntrl.
AGTTGCAGTTTCGCCA	14.0317	1.67635	Chow_Cntrl.
AGTTGCGTCATGACCG	11.3222	0.90112	Chow_Cntrl.
AGTTGCGTCCTCAGCT	14.325	8.34374	Chow_Cntrl.
AGTTGCGTCCTTCTAG	13.3738	-0.066164	Chow_Cntrl.
AGTTGCGTCGCTAGAT	-3.61733	2.38584	Chow_Cntrl.
AGTTGGCGTGGCTTCC	0.551777	-6.45483	Chow_Cntrl.
AGTTGTCAGCCTCTCG	13.5377	0.392435	Chow_Cntrl.
AGTTGTCAGCTCAATA	-3.41355	1.57659	Chow_Cntrl.
AGTTGTCAGTCAATCA	12.5296	-0.195925	Chow_Cntrl.
AGTTTGATCGAGCTAT	7.02693	7.53292	Chow_Cntrl.
ATAAGCCTCTTGACCC	13.9778	-2.25908	Chow_Cntrl.
ATAAGTCGTAATCGCA	0.51779	6.23516	Chow_Cntrl.
ATAAGTCGTCATTGTC	-1.07296	-6.08532	Chow_Cntrl.
ATAAGTCGTGCTTTAC	13.9945	-1.19289	Chow_Cntrl.
ATAAGTCGTTCCGCAC	13.2481	1.1907	Chow_Cntrl.
ATAAGTCGTTCCGGGA	13.1589	0.974366	Chow_Cntrl.
ATAAGTCGTTGTCATC	12.6639	0.968743	Chow_Cntrl.
ATACCGGTCAATCTAG	0.955324	15.6648	Chow_Cntrl.
ATACCGGTCCAGGTCA	14.1105	8.37269	Chow_Cntrl.
ATACCGGTCCTGTTCA	14.2062	-1.46421	Chow_Cntrl.
ATACCTGCAATCGCAC	11.3929	1.00196	Chow_Cntrl.
ATACCTGCACTCGCTC	-3.60719	2.18061	Chow_Cntrl.
ATAGATGCACCGGTAT	0.992815	15.6247	Chow_Cntrl.
ATAGCATGTTCGCGCT	14.1294	6.22644	Chow_Cntrl.
ATAGCATGTTGCAATG	12.108	-0.750721	Chow_Cntrl.
ATAGGTACAACAACAA	13.6439	-0.714207	Chow_Cntrl.
ATATGCATCGCTAAGT	-0.105154	-6.61151	Chow_Cntrl.
ATATGCTCAAACTGTT	14.1357	-1.94225	Chow_Cntrl.
ATATGCTCAATAGCAA	14.3155	-1.99744	Chow_Cntrl.
ATATGGTGTTTGCGCC	-0.574573	-6.83372	Chow_Cntrl.
ATATGTCCACTTGTTC	10.92	15.3769	Chow_Cntrl.
ATATGTCCAGCTAACC	13.9176	-3.59552	Chow_Cntrl.
ATCAAGACAGCAAGTG	2.09861	5.92581	Chow_Cntrl.
ATCAAGACATTGTGCA	-2.48634	-6.99008	Chow_Cntrl.
ATCAAGCTCAAGTGTC	-0.473615	3.14985	Chow_Cntrl.
ATCAATCCACAAGCCT	14.3171	8.18301	Chow_Cntrl.
ATCAATCCAGGCATGA	14.4858	-2.55886	Chow_Cntrl.
ATCAATCCATGCTCCC	-3.25374	-0.0710804	Chow_Cntrl.
ATCACAATCCGTTAAA	-3.89222	1.7112	Chow_Cntrl.
ATCACAATCGTTAAGC	-4.04386	-3.80508	Chow_Cntrl.
ATCACACAGATAACCC	13.3555	-1.35364	Chow_Cntrl.
ATCACACAGGCGCTTA	-3.72911	1.5528	Chow_Cntrl.
ATCACCCTCATAAGCC	11.8772	-2.02395	Chow_Cntrl.
ATCACCCTCCGCTAGA	10.0758	15.1121	Chow_Cntrl.
ATCACCCTCTAAATCG	13.9822	-2.29464	Chow_Cntrl.
ATCACTAAGCCTAACG	-0.255337	-7.2067	Chow_Cntrl.
ATCACTAAGGTGAAAT	11.0234	6.31941	Chow_Cntrl.
ATCACTAAGTGCACGC	-1.57462	4.60104	Chow_Cntrl.
ATCAGGTTCCTTGAGG	0.1338	-6.42134	Chow_Cntrl.
ATCATCAAGAAGGTGC	11.9824	1.92778	Chow_Cntrl.
ATCATCAAGCTTACTT	13.8907	5.01454	Chow_Cntrl.
ATCATCAAGGAAGCAC	6.51622	6.79426	Chow_Cntrl.
ATCATGTCACTAGGTC	-3.62123	4.41985	Chow_Cntrl.
ATCATGTCAGGCATGA	1.65758	15.6264	Chow_Cntrl.
ATCATGTCAGTTTCTC	10.1895	6.80592	Chow_Cntrl.
ATCATGTCATAGACCC	13.5912	0.141055	Chow_Cntrl.
ATCATGTCATCCAGGT	12.1162	-1.2386	Chow_Cntrl.
ATCCAACAGACAAACG_2	-3.00278	3.36512	Chow_Cntrl.
ATCCAACAGCTGTACG	-0.642838	-5.70247	Chow_Cntrl.
ATCCAACAGGCAGGTG	-0.863472	2.08198	Chow_Cntrl.
ATCCACCTCAACAAGG	7.62157	6.43799	Chow_Cntrl.
ATCCACCTCATCCTAT	13.0944	-3.29792	Chow_Cntrl.
ATCCACCTCCATAATG	14.3323	-1.65981	Chow_Cntrl.
ATCCACCTCGGGACCT	0.0519633	-6.84954	Chow_Cntrl.
ATCCCGCGTAGCCTAA	13.2415	-0.56964	Chow_Cntrl.
ATCCCGCGTAGTCAAT	1.00221	4.82883	Chow_Cntrl.
ATCCCGCGTATTTGGG	13.4176	-0.558751	Chow_Cntrl.
ATCCCGCGTTGTCATC_2	12.8769	-0.654754	Chow_Cntrl.
ATCCGTGAGAAGGTGC	13.3328	0.58784	Chow_Cntrl.
ATCCGTGAGCCTTAAA	1.07323	5.10915	Chow_Cntrl.
ATCCGTGAGTGCACGC_1	13.9608	-1.96512	Chow_Cntrl.
ATCCTCATCATAGCCG	0.742271	15.5718	Chow_Cntrl.
ATCCTCATCCATAAGC	1.46152	16.4006	Chow_Cntrl.
ATCCTGACAGGACCTT	0.295962	4.3375	Chow_Cntrl.
ATCCTGACAGTCTAAT	-2.14034	-7.49571	Chow_Cntrl.
ATCCTGACATGAATCT	11.5877	2.03058	Chow_Cntrl.
ATCCTTAGTATTGTCC	13.5478	-1.25388	Chow_Cntrl.
ATCGAGGCAATTTGGT	13.8867	-1.04177	Chow_Cntrl.
ATCGAGGCAGCAAGAT	-0.557987	4.18347	Chow_Cntrl.
ATCGCCCGTTAGGTTG	-3.60415	-7.51023	Chow_Cntrl.
ATCGCTTGTGTCCTGC	-3.49853	2.94269	Chow_Cntrl.
ATCGCTTGTGTTTGAG_1	13.7391	5.44382	Chow_Cntrl.
ATCGCTTGTTAGCATG	12.0323	5.93354	Chow_Cntrl.
ATCGGCCAGCAAACCT	10.2082	7.04276	Chow_Cntrl.
ATCGGCCAGCATTATG	14.1657	-0.766304	Chow_Cntrl.
ATCGGCCAGCATTTCT	11.0567	-1.50786	Chow_Cntrl.
ATCGGCCAGCCTGAGC	-1.92476	4.45104	Chow_Cntrl.
ATCGGCCAGGAGGGTT	-1.10054	-6.39597	Chow_Cntrl.
ATCGGCCAGTCTATGA	-3.9275	1.63018	Chow_Cntrl.
ATCTATGAGACACTTA	-2.8085	-6.10882	Chow_Cntrl.
ATCTATGAGAGGCTAA	-0.00280272	-6.99339	Chow_Cntrl.
ATCTATGAGCACAGGG	-3.06085	-4.86785	Chow_Cntrl.
ATCTATGAGCATGCAT	13.748	5.69182	Chow_Cntrl.
ATCTATGAGGCGGGTA	10.7358	1.10952	Chow_Cntrl.
ATCTATGAGGCTGTGC	12.6237	0.375823	Chow_Cntrl.
ATCTTTGGTTTATCTG	14.219	-1.69045	Chow_Cntrl.
ATGAAGCCAAACTGTT_1	-2.8149	5.52093	Chow_Cntrl.
ATGAAGCCAAATACCT	-3.74135	2.63935	Chow_Cntrl.
ATGAAGCCAACTAGCC	-3.51182	2.21934	Chow_Cntrl.
ATGAAGCCATTATGAC	14.0801	-0.32311	Chow_Cntrl.
ATGAAGTAGACAGGCG	12.2093	0.253845	Chow_Cntrl.
ATGAAGTAGCGGATTT	-0.198095	-6.29727	Chow_Cntrl.
ATGAAGTAGCTAAAGG	12.8766	0.16885	Chow_Cntrl.
ATGAAGTAGGTGAAGC	12.391	0.688222	Chow_Cntrl.
ATGAATGCAAACGCGA	3.84851	1.70668	Chow_Cntrl.
ATGAATGCACAATACT	-1.86383	5.50572	Chow_Cntrl.
ATGAATGCATTAAAGG	1.48867	15.5731	Chow_Cntrl.
ATGACGAAGGTAGCTT	13.3499	-0.0673523	Chow_Cntrl.
ATGACGAAGGTTACGT	13.268	-1.54874	Chow_Cntrl.
ATGACGAAGTGAAGTG	-1.1588	9.33213	Chow_Cntrl.
ATGAGCCGTCAATAGT	11.867	1.00315	Chow_Cntrl.
ATGATGACAAGATTCT	-3.84172	-7.40792	Chow_Cntrl.
ATGATGACAAGGTCCT	13.6229	-0.438903	Chow_Cntrl.
ATGATGACAGCTTAGC	-2.78746	1.57462	Chow_Cntrl.
ATGATGGAGGTCCAAT	-1.77723	9.89096	Chow_Cntrl.
ATGCAAACAAACTCAT	13.627	-1.1341	Chow_Cntrl.
ATGCAAACATTGCGGT	13.9378	-0.993977	Chow_Cntrl.
ATGCAGGCAAGCTTAT_1	13.8795	-1.73391	Chow_Cntrl.
ATGCATTCAAACATAG	-1.94969	9.06627	Chow_Cntrl.
ATGCATTCACCGGTAT	-3.16378	1.98831	Chow_Cntrl.
ATGCATTCACTGGCCA	13.7484	5.7684	Chow_Cntrl.
ATGCATTCAGCCAGAA_1	10.2618	6.84444	Chow_Cntrl.
ATGCCTGAGAGCAAGC	2.72812	2.05927	Chow_Cntrl.
ATGCCTGAGCCAAATC	-1.562	-4.40319	Chow_Cntrl.
ATGCCTGAGGTTTACA	1.66504	15.2071	Chow_Cntrl.
ATGCCTGAGTAAGTGG	-0.127737	-6.1281	Chow_Cntrl.
ATGCCTGAGTCGCTAG_1	1.46838	15.6691	Chow_Cntrl.
ATGCGATTCTAATTGG	14.4323	8.57031	Chow_Cntrl.
ATGCGATTCTTGCATT	-0.877729	-5.37651	Chow_Cntrl.
ATGGACAAGACAAGTG	1.65062	14.9378	Chow_Cntrl.
ATGGACAAGCCTTAAA	-1.24196	6.50803	Chow_Cntrl.
ATGGCCGGTCACAGAC	-0.967633	-6.50943	Chow_Cntrl.
ATGGCCGGTCATGAGC	9.7984	15.7946	Chow_Cntrl.
ATGGCCGGTCCTTTAA	-3.80894	2.18073	Chow_Cntrl.
ATGGCCGGTGTCCAGG	7.67895	6.19688	Chow_Cntrl.
ATGGCTAGTACCTTAC	-0.652694	-6.56186	Chow_Cntrl.
ATGGCTAGTTAGCGTA	13.5412	0.577925	Chow_Cntrl.
ATGGCTAGTTCACTGT	14.1244	6.04729	Chow_Cntrl.
ATGGCTAGTTGCCTCA	-0.862881	3.00362	Chow_Cntrl.
ATGGCTGTCGCATTAA	0.464481	-6.61267	Chow_Cntrl.
ATGGCTTAGAATCTCA	1.48717	15.5154	Chow_Cntrl.
ATGGCTTAGAGGAAGG	1.43306	14.6417	Chow_Cntrl.
ATGGCTTAGTAAGGGC	0.670354	-6.47338	Chow_Cntrl.
ATGGCTTAGTGAGGGT	0.17653	-6.64425	Chow_Cntrl.
ATGGTCTAGCTCGCTT	10.2519	-1.03285	Chow_Cntrl.
ATGGTGCGTAGGATTT	12.8063	0.354142	Chow_Cntrl.
ATGGTGCGTATGGTGC	0.923108	14.5882	Chow_Cntrl.
ATGGTTATCGTAATCA	14.2891	-4.12326	Chow_Cntrl.
ATGTAACGTCGTAATG	11.843	-3.04326	Chow_Cntrl.
ATGTAACGTTAGCAGC	7.33682	6.72128	Chow_Cntrl.
ATGTAAGCAGCATGGA	10.7812	6.67693	Chow_Cntrl.
ATGTAAGCATAAGGAC	14.0095	7.90482	Chow_Cntrl.
ATGTAAGCATACTCCT	-0.499666	4.58532	Chow_Cntrl.
ATGTAAGCATCCAGGT	0.885127	14.1606	Chow_Cntrl.
ATGTAAGCATTAGCCA	9.44783	4.56699	Chow_Cntrl.
ATGTCAATCGATTTAG	1.90442	15.2607	Chow_Cntrl.
ATGTCATCATAGACCC	13.7338	-2.33551	Chow_Cntrl.
ATGTCCACAAACGCGA_1	3.6766	1.54588	Chow_Cntrl.
ATGTCCACAAGGTACG	13.0148	-1.4231	Chow_Cntrl.
ATGTGAGAGTAAGAAC	9.29961	15.3814	Chow_Cntrl.
ATGTTCAAGCAAGGTA	-2.02816	1.91489	Chow_Cntrl.
ATGTTCAAGCATGTTA	-1.21934	3.48803	Chow_Cntrl.
ATGTTCAAGCCGGTAC	14.4287	8.65332	Chow_Cntrl.
ATGTTGTCAAATTCGT	0.189411	-5.8434	Chow_Cntrl.
ATGTTGTCAACAACAA	9.81952	-0.818989	Chow_Cntrl.
ATGTTGTCAGAGGCTA	14.2405	-0.636062	Chow_Cntrl.
ATGTTGTCATAGGCGA_1	-3.25232	3.08961	Chow_Cntrl.
ATGTTTGAGTAGAGGC	1.10957	15.6421	Chow_Cntrl.
ATGTTTGAGTCATTAG	-3.70263	1.41308	Chow_Cntrl.
ATTAACCCAAACGCGA	-0.349786	5.15742	Chow_Cntrl.
ATTAACCCAGGACCAA	0.700374	16.7616	Chow_Cntrl.
ATTACCCGTAAACAAG	1.62057	5.90421	Chow_Cntrl.
ATTACCCGTGGCTTCC	13.8495	-0.336688	Chow_Cntrl.
ATTACCCGTTGCATCT	14.2315	-0.942447	Chow_Cntrl.
ATTACCGCATTGACAT	12.7641	-2.75624	Chow_Cntrl.
ATTACGTCAATCATGT	-3.81556	1.92491	Chow_Cntrl.
ATTACGTCAGAACCGA	1.00219	15.1668	Chow_Cntrl.
ATTACTGAGCCTGTTC	-4.40956	-3.03145	Chow_Cntrl.
ATTACTGAGTTCCCAC	-0.301257	2.84573	Chow_Cntrl.
ATTAGCGGTAGACAAA_1	13.4977	0.737618	Chow_Cntrl.
ATTAGCGGTGCTCCGT	14.056	-1.30144	Chow_Cntrl.
ATTAGCGGTTAATGAC	-4.02735	1.77234	Chow_Cntrl.
ATTAGCGGTTGGTTAG	1.14716	-6.19415	Chow_Cntrl.
ATTAGCTCAATATAGG	-1.82118	9.00664	Chow_Cntrl.
ATTAGCTCATAAGTTC	-1.38072	-6.97839	Chow_Cntrl.
ATTAGGTGTAAGGTTT	13.1076	0.767903	Chow_Cntrl.
ATTAGGTGTATGGTGC_1	-1.75746	5.85167	Chow_Cntrl.
ATTAGGTGTCATTAGG	10.6773	7.28301	Chow_Cntrl.
ATTAGTCCAAGGTAAC	11.0859	-1.71992	Chow_Cntrl.
ATTATCCTCATGTGGT	14.2474	8.50573	Chow_Cntrl.
ATTATCCTCCCTCAGT	14.364	7.15616	Chow_Cntrl.
ATTATCCTCGAGGTGG	7.55899	6.46072	Chow_Cntrl.
ATTATGGTCCAGGTCA	-3.6907	2.38878	Chow_Cntrl.
ATTATGGTCTTAGTCT	1.41912	16.4069	Chow_Cntrl.
ATTCAACCAGGTTACC	0.929236	15.8589	Chow_Cntrl.
ATTCATGAGGTCGATT	1.73766	15.165	Chow_Cntrl.
ATTCATGAGTCAGTAC_1	0.772688	14.5188	Chow_Cntrl.
ATTCCGGAGCACGTTG	3.33413	2.23882	Chow_Cntrl.
ATTCCGGAGCTCCCTG	-0.408693	-5.31284	Chow_Cntrl.
ATTCCGGAGTCTGGGC	0.565508	5.31161	Chow_Cntrl.
ATTCCGGAGTTATGTG_2	0.781011	14.1167	Chow_Cntrl.
ATTCCTAGTCAGGCCA	12.0951	-0.965329	Chow_Cntrl.
ATTCCTAGTGAAACAA	-3.31066	3.79823	Chow_Cntrl.
ATTCCTAGTTTGGCTT	0.297268	4.79722	Chow_Cntrl.
ATTCCTCCACAGACTC	13.0536	-1.8018	Chow_Cntrl.
ATTCCTCCAGGTTAAA	-2.86069	-7.56378	Chow_Cntrl.
ATTCCTCCATCAATCG_1	-3.65822	1.91966	Chow_Cntrl.
ATTGAAGCAACTAGCC	13.5702	5.21299	Chow_Cntrl.
ATTGAAGCAATTAACC	13.6071	-0.748825	Chow_Cntrl.
ATTGAAGCACCTACTT	13.7219	-3.75089	Chow_Cntrl.
ATTGAAGCACGTAAGG	0.333561	14.551	Chow_Cntrl.
ATTGAAGCATAGCTTG	14.6343	-1.54032	Chow_Cntrl.
ATTGACTCAAGTGTTT	-1.30641	-7.26953	Chow_Cntrl.
ATTGACTCACATTGCA	-0.385884	-4.61092	Chow_Cntrl.
ATTGACTCACGCAACT	11.6528	-3.23401	Chow_Cntrl.
ATTGACTCACTAGCGT	10.8864	0.541633	Chow_Cntrl.
ATTGACTCATTATGGT	13.9687	-2.18394	Chow_Cntrl.
ATTGCACAGCTTTGGG	9.76497	15.6394	Chow_Cntrl.
ATTGCACAGTCCTTCA	11.6537	2.38941	Chow_Cntrl.
ATTGCACAGTCGCTAG	-3.43274	2.13935	Chow_Cntrl.
ATTGCACAGTGAGGGT	12.606	1.21665	Chow_Cntrl.
ATTGCACAGTTAGCTA	14.2142	-3.4192	Chow_Cntrl.
ATTGCAGGTAACCTAG	14.1148	-1.95952	Chow_Cntrl.
ATTGCAGGTGCAACTA	13.4285	-4.36011	Chow_Cntrl.
ATTGCGCCAACCTGGT	-3.81569	2.29118	Chow_Cntrl.
ATTGCGCCAGAAACGT	13.4067	-4.76903	Chow_Cntrl.
ATTGCTCGTAATTAGC	-3.51941	1.82691	Chow_Cntrl.
ATTGCTCGTTGGCCGA	1.69172	-5.31434	Chow_Cntrl.
ATTGGCTAGCATGCAT	-1.77996	-6.80373	Chow_Cntrl.
ATTGGCTAGCCAGTAT	1.19257	-5.37145	Chow_Cntrl.
ATTGGCTAGCTGTAAC	12.2748	-0.390043	Chow_Cntrl.
ATTGGCTAGCTTGCTC	3.70007	3.81946	Chow_Cntrl.
ATTGGCTAGGGTGAGT	-2.44342	2.30586	Chow_Cntrl.
ATTGGCTAGGTCCTGA	-2.0253	9.78565	Chow_Cntrl.
ATTGGCTAGTCTCACC	12.7705	-2.87467	Chow_Cntrl.
ATTGGCTAGTGATTCA	12.8099	0.576891	Chow_Cntrl.
ATTGGTTCAAGCTTTG	12.4542	-2.28719	Chow_Cntrl.
ATTGGTTCACATGCTA_1	-4.84534	-5.5403	Chow_Cntrl.
ATTGTCCGTACCGAAC	-1.95415	-5.8004	Chow_Cntrl.
ATTGTCCGTCAGTAAT	-0.55363	-7.17904	Chow_Cntrl.
ATTGTCCGTTCAAGAT	14.1256	-2.70564	Chow_Cntrl.
ATTGTCCGTTTAAAGC	-0.0705684	4.15194	Chow_Cntrl.
ATTGTGATCAAGGACA	12.7478	-1.16164	Chow_Cntrl.
ATTGTGATCATGGCTG	-3.33054	0.975605	Chow_Cntrl.
ATTGTGATCTCGCCTG	-2.7357	2.18138	Chow_Cntrl.
ATTTAGCCAATTGCGC	-0.0851993	1.71702	Chow_Cntrl.
ATTTAGCCACATAACT	13.3224	-0.867933	Chow_Cntrl.
ATTTAGCCAGCATGGA	-4.03399	1.42183	Chow_Cntrl.
ATTTGCAAGAGGAGTC	-3.80066	2.22469	Chow_Cntrl.
ATTTGCAAGCAAGACA	-2.40997	-7.0017	Chow_Cntrl.
ATTTGCAAGGCTATGT	13.9644	-1.38446	Chow_Cntrl.
ATTTGCAAGGCTGTGC	-3.48728	0.0811704	Chow_Cntrl.
ATTTGCAAGGTAAGGC	13.1556	-0.579872	Chow_Cntrl.
ATTTGCAAGTTATCTC	4.54446	1.79389	Chow_Cntrl.
ATTTGTGAGCACAGCC	13.8701	-1.03118	Chow_Cntrl.
ATTTGTGAGCGGATTT	0.858471	15.2915	Chow_Cntrl.
ATTTGTGAGCTAAAGG_1	0.987387	-5.97572	Chow_Cntrl.
ATTTGTGAGGTGCTGC	-0.319664	-6.24967	Chow_Cntrl.
CAAACAACAAATGCCC	-0.560335	-7.24023	Chow_Cntrl.
CAAACAACAATCTCTC	13.4927	-0.606039	Chow_Cntrl.
CAAACAACAGGAACCA	-0.408507	3.42888	Chow_Cntrl.
CAAACAACAGTTTGTG	13.9872	-0.61581	Chow_Cntrl.
CAAACACTCATGAGCT	1.68647	15.1726	Chow_Cntrl.
CAAACATGTATTGAGT	13.8709	-0.154182	Chow_Cntrl.
CAAACATGTGATTTGG	-1.44673	-5.92042	Chow_Cntrl.
CAAACATGTTTATGGG	5.57969	5.83915	Chow_Cntrl.
CAAACCGTCGATATTG	13.8153	6.38928	Chow_Cntrl.
CAAACCGTCGGTTTGG	13.361	-1.26821	Chow_Cntrl.
CAAACGCGTAACAGGG_1	-1.90879	9.79681	Chow_Cntrl.
CAAACGCGTACCAGGT	13.2856	5.27964	Chow_Cntrl.
CAAACTGGTAACCTAG	-3.80509	2.25509	Chow_Cntrl.
CAAACTGGTCGTTACT	-1.59353	-7.22765	Chow_Cntrl.
CAAACTGGTGGATTAT	3.78174	3.29519	Chow_Cntrl.
CAAACTGGTTATCGAG	3.30414	2.84589	Chow_Cntrl.
CAAACTGGTTGCCTCA_1	-1.35588	3.01584	Chow_Cntrl.
CAAACTGGTTTGAGCA	14.2607	-0.727329	Chow_Cntrl.
CAAAGGATCGATAACC	0.833231	8.10969	Chow_Cntrl.
CAAAGTGAGCCGCAGT	12.5329	-1.10634	Chow_Cntrl.
CAAAGTGAGTGAGGGT	9.68252	14.6568	Chow_Cntrl.
CAAAGTGAGTTCCCAC	13.4428	0.407863	Chow_Cntrl.
CAAATCATCATTAGTG	13.2492	5.30367	Chow_Cntrl.
CAAATCATCGGGCCAT	2.09149	9.93642	Chow_Cntrl.
CAACAATGTAGCAGCT	13.398	0.805076	Chow_Cntrl.
CAACAATGTGCTGTAA	1.66997	15.9947	Chow_Cntrl.
CAACAATGTTCTTTAG	14.2516	-0.720872	Chow_Cntrl.
CAACAGGCAGGCTGTT	3.01966	-0.670511	Chow_Cntrl.
CAACCCGCACAGAAAC	14.0067	6.41683	Chow_Cntrl.
CAACCCGCACCTATAG	12.2774	-1.38252	Chow_Cntrl.
CAACCCTTCCTGGCTT	13.6104	-1.70724	Chow_Cntrl.
CAACTAATCAAGCTTA_1	13.9342	6.81179	Chow_Cntrl.
CAACTAGGTATTCGTC_1	-1.9901	9.31518	Chow_Cntrl.
CAACTAGGTTCGCTCA	14.0922	-3.13679	Chow_Cntrl.
CAAGACAAGCCTGGTA	14.0761	-1.01891	Chow_Cntrl.
CAAGCTAGTGATGAGG	2.7311	-0.486785	Chow_Cntrl.
CAAGGCTGTTGCTTCG	-3.98387	1.60153	Chow_Cntrl.
CAAGGGAGTCCTAATC	1.11775	15.4672	Chow_Cntrl.
CAAGGGAGTCTAACAG	-2.8827	2.0993	Chow_Cntrl.
CAAGGGAGTCTCAGCC_1	11.0162	6.29085	Chow_Cntrl.
CAAGGGAGTGGATGTC	0.808923	-5.99848	Chow_Cntrl.
CAAGGGAGTTCCGGCT	-0.612625	8.69901	Chow_Cntrl.
CAAGGTAAGTAAGGGC	-1.53613	4.00716	Chow_Cntrl.
CAAGGTTTCTTCAATC	5.28408	5.81155	Chow_Cntrl.
CAAGTAACACCTACTT	2.9282	5.46279	Chow_Cntrl.
CAAGTAACAGCCGCTA	-0.955902	-6.71747	Chow_Cntrl.
CAAGTAACATAGGCGA	0.577055	14.3797	Chow_Cntrl.
CAAGTAACATTATGAC	-3.75424	1.86182	Chow_Cntrl.
CAAGTATGTCAAGTGC	13.5582	-1.09637	Chow_Cntrl.
CAAGTATGTCATAGAT_1	-3.01311	3.27576	Chow_Cntrl.
CAAGTATGTGATGAGG	-1.01942	5.02512	Chow_Cntrl.
CAAGTATGTGGGTACT_1	13.5265	5.24242	Chow_Cntrl.
CAAGTATGTTCCGCAC_1	13.9954	-0.746076	Chow_Cntrl.
CAAGTATGTTTGAGCA	13.6604	5.1133	Chow_Cntrl.
CAAGTGAAGGGACTAA	-0.742684	-5.82232	Chow_Cntrl.
CAAGTGAAGGTCAAAG	13.2005	6.26665	Chow_Cntrl.
CAAGTTATCCTCCTAA	-4.77729	-5.60752	Chow_Cntrl.
CAAGTTATCGATTTGA	0.436283	-6.78692	Chow_Cntrl.
CAAGTTATCGGTTACG	-1.99237	2.37985	Chow_Cntrl.
CAAGTTATCTAGCGAT	-2.98869	-6.82039	Chow_Cntrl.
CAATAAGCAAATACCT	0.58148	-6.32238	Chow_Cntrl.
CAATAAGCAAGTGTTT	0.229246	-5.58236	Chow_Cntrl.
CAATAAGCACTAGCGT	0.790386	14.7202	Chow_Cntrl.
CAATAAGCAGGCCATT	14.0316	-1.4763	Chow_Cntrl.
CAATAAGCATCCCGCT_2	-2.67569	-6.96507	Chow_Cntrl.
CAATAAGCATCGTTCT	13.0391	0.262014	Chow_Cntrl.
CAATAGCTCCTGGTCT	14.5566	-2.44322	Chow_Cntrl.
CAATAGCTCGTTAGTA	0.45765	13.9712	Chow_Cntrl.
CAATAGCTCTAGCTTT	13.5249	-2.55796	Chow_Cntrl.
CAATATGTCAGCAAAG	0.432093	4.77798	Chow_Cntrl.
CAATCCCTCTCACATT	-4.50931	-7.00204	Chow_Cntrl.
CAATCCTGTTTGTGGA	6.18824	7.69966	Chow_Cntrl.
CAATCGCCACATAACT	-4.17508	-7.0272	Chow_Cntrl.
CAATCGCCAGATTCAT	0.96384	14.7563	Chow_Cntrl.
CAATCGCCAGGAATCG_1	-0.0175951	-4.79212	Chow_Cntrl.
CAATCTAAGACAAACG_1	13.8413	6.26729	Chow_Cntrl.
CAATCTAAGGAACGCG	1.27656	14.4558	Chow_Cntrl.
CAATCTAAGGACCTCA	12.6293	-2.14761	Chow_Cntrl.
CAATCTAAGGCCTAAT	-2.49291	-7.1267	Chow_Cntrl.
CAATCTAAGGCTGGCT	-4.94567	-7.21407	Chow_Cntrl.
CAATCTAAGGTCGAGG	13.5167	5.45778	Chow_Cntrl.
CAATGAACAAGCTTAT	14.417	-2.40566	Chow_Cntrl.
CAATGAACACCCTCAC	-1.69956	8.45858	Chow_Cntrl.
CAATGAACACGTAAGG	-3.9631	1.24458	Chow_Cntrl.
CAATGAACATCATGGC	13.391	-2.41301	Chow_Cntrl.
CAATGAACATGGAGGC	-1.5312	3.05396	Chow_Cntrl.
CAATGAACATTAGGTT	-4.18841	-7.98136	Chow_Cntrl.
CAATGACTCAAGCGCC	14.4898	-1.61209	Chow_Cntrl.
CAATGACTCTTGTCCA	13.2534	-1.96143	Chow_Cntrl.
CAATGCCCAATTGCGC	-2.77405	1.77651	Chow_Cntrl.
CAATGCCCACAGGATG	10.8137	-1.7575	Chow_Cntrl.
CAATGCCCAGCATGGA	11.3737	0.032871	Chow_Cntrl.
CAATGTCAGCAGCTCA	13.932	-2.91005	Chow_Cntrl.
CAATGTCAGTTAGCTA	-1.75488	9.71272	Chow_Cntrl.
CAATGTGGTCATGCCC	0.101244	-6.9867	Chow_Cntrl.
CAATGTGGTCGTTATC	13.8763	-1.79711	Chow_Cntrl.
CAATGTGGTGTTTGTC	14.4371	7.93739	Chow_Cntrl.
CAATGTGGTTGTTGCT	14.3587	6.96971	Chow_Cntrl.
CACAAGCGTCCGCTGT	11.3488	1.09256	Chow_Cntrl.
CACAAGCGTCTCACTG_1	-1.30457	-6.41514	Chow_Cntrl.
CACAAGCGTTTATTCG	13.3813	-0.432853	Chow_Cntrl.
CACAATATCCATCAGG_1	-2.05781	3.88408	Chow_Cntrl.
CACAGGCTCAAACCGT	14.0653	-1.85721	Chow_Cntrl.
CACAGGGAGAACCTAC	-3.18208	-6.42343	Chow_Cntrl.
CACAGGGAGCCGCAGT	-3.41158	2.06709	Chow_Cntrl.
CACATAATCGAGCTAT	4.21293	2.95321	Chow_Cntrl.
CACATTAAGTAAGTGG	13.2848	0.594952	Chow_Cntrl.
CACCAACCAACTAGGG	4.00686	1.41946	Chow_Cntrl.
CACCAACCAATTGAGA	13.5087	-1.33109	Chow_Cntrl.
CACCAACCACATTAAC	-4.11269	-7.67453	Chow_Cntrl.
CACCAACCACTCAACA	-0.985179	4.30038	Chow_Cntrl.
CACCAACCAGCGCTTG	10.4466	15.2802	Chow_Cntrl.
CACCTCAGTAATAGCT	11.6459	-3.52497	Chow_Cntrl.
CACCTCAGTCATAAGT	14.3179	-2.48683	Chow_Cntrl.
CACCTCAGTTAGAGGG	12.8479	0.460712	Chow_Cntrl.
CACCTCAGTTCTTTAG	-1.18392	2.09468	Chow_Cntrl.
CACCTCAGTTTCGCGC	-1.04841	1.95422	Chow_Cntrl.
CACCTGTTCCCTGATC	-2.39367	-6.62484	Chow_Cntrl.
CACCTGTTCGCGCTAA	13.2657	0.324299	Chow_Cntrl.
CACGCAATCATGGCTG	-1.1985	4.54909	Chow_Cntrl.
CACGCAATCGGGATTT	1.58596	-5.20113	Chow_Cntrl.
CACGCAATCTAATCTC	12.6416	1.33612	Chow_Cntrl.
CACGCTAAGACCATAC	0.676719	5.83948	Chow_Cntrl.
CACGCTAAGAGGAGTC	12.8586	-0.176926	Chow_Cntrl.
CACGCTAAGCATGACT	-3.35908	1.5486	Chow_Cntrl.
CACTAAGGTACCTTAC	12.5336	11.5756	Chow_Cntrl.
CACTAAGGTGCGCAAT	1.4273	15.9487	Chow_Cntrl.
CACTAAGGTGTTTCAC	14.2167	-0.637371	Chow_Cntrl.
CACTGACCATCAGTAT	-3.87141	2.28364	Chow_Cntrl.
CACTTAAAGCACGATT	1.48963	16.02	Chow_Cntrl.
CACTTAAAGTTGGCCA	1.48863	16.0482	Chow_Cntrl.
CACTTTGTCATCCTAT	13.6749	4.98442	Chow_Cntrl.
CACTTTGTCTTGAGGT	14.1335	-1.15611	Chow_Cntrl.
CAGAACCGTTGAAGCC	13.0783	-0.709459	Chow_Cntrl.
CAGAATCTCAGCTAAC	1.06194	14.716	Chow_Cntrl.
CAGAATCTCCACCCTG	1.21593	-5.14402	Chow_Cntrl.
CAGATTCAGCGCATTG	13.4714	-0.510866	Chow_Cntrl.
CAGCATGTCCGTCCAT	0.762518	15.8463	Chow_Cntrl.
CAGCATGTCGCTAGCA	14.2797	-0.47139	Chow_Cntrl.
CAGCATTAGCACAGCC	-3.72176	2.57269	Chow_Cntrl.
CAGCATTAGCCTAATA	-1.34877	-6.73167	Chow_Cntrl.
CAGCATTAGGCCATCA	14.5035	-2.45405	Chow_Cntrl.
CAGCCAATCAGGTTTA	-1.61773	-4.87065	Chow_Cntrl.
CAGCCAATCATGTTTC	13.2649	-2.10847	Chow_Cntrl.
CAGCCAATCCGTGACA	14.3621	7.59542	Chow_Cntrl.
CAGCCTAAGACTTATG	7.5588	6.60884	Chow_Cntrl.
CAGCCTTTCAGGATGA	13.1966	-0.0560684	Chow_Cntrl.
CAGCCTTTCCGGTTGA	7.41792	6.47386	Chow_Cntrl.
CAGCCTTTCGCTCACT	-3.24153	1.49832	Chow_Cntrl.
CAGCCTTTCTTGACCC	14.3388	5.78775	Chow_Cntrl.
CAGCTAAGTCAATACG	-1.79688	4.13659	Chow_Cntrl.
CAGCTAAGTCTAACCT	-2.73763	-7.23679	Chow_Cntrl.
CAGCTATAGAGAGCCG	-1.00259	-4.68313	Chow_Cntrl.
CAGCTCAAGACAAAGT	13.6891	7.1411	Chow_Cntrl.
CAGCTCAAGGAACGGT	-3.10322	2.33815	Chow_Cntrl.
CAGCTCAAGGGTGAAC_1	-2.96647	1.29536	Chow_Cntrl.
CAGCTCAAGTCTGGGC	14.3557	5.93674	Chow_Cntrl.
CAGGACACAAGGTATA	-0.521426	5.30997	Chow_Cntrl.
CAGGACACACCAAAGG	12.0422	-2.69663	Chow_Cntrl.
CAGGACACACTCAACA	13.7842	-1.88717	Chow_Cntrl.
CAGGACACATGTTTGG	-4.00703	1.97442	Chow_Cntrl.
CAGGACCTCTTTGTAC	14.373	6.08006	Chow_Cntrl.
CAGGATGCATAATCAC	14.6766	7.38661	Chow_Cntrl.
CAGGCTATCATCCTGC	9.61862	-2.4941	Chow_Cntrl.
CAGGCTATCTTAGTCT	-3.63268	0.959321	Chow_Cntrl.
CAGGGCTTCAAGCGCC	10.3985	15.0021	Chow_Cntrl.
CAGGGCTTCAGCAAAG	10.81	6.8707	Chow_Cntrl.
CAGGGCTTCCGGTTGA	10.5537	7.08673	Chow_Cntrl.
CAGGGTGAGGTCGATT	14.1172	8.46023	Chow_Cntrl.
CAGGTCCAGGTGAAGC	13.2879	0.188895	Chow_Cntrl.
CAGGTCCAGGTTAGAG	-0.246552	-6.64934	Chow_Cntrl.
CAGGTGGAGTAACCAC	3.66272	4.02243	Chow_Cntrl.
CAGGTTAGTTAGAGCC	13.6331	-0.336746	Chow_Cntrl.
CAGGTTTAGGCAAGTA	13.5635	-1.31992	Chow_Cntrl.
CAGTACCCAACCGCCA	10.0704	6.81355	Chow_Cntrl.
CAGTACCCAGCAAGGC	-0.316131	15.1194	Chow_Cntrl.
CAGTACCCAGCACCAT	-2.9649	-6.16584	Chow_Cntrl.
CAGTACCCATCCCGCT	10.3482	6.87198	Chow_Cntrl.
CAGTACCCATTAGGCC	0.0249703	16.0261	Chow_Cntrl.
CAGTACCCATTCCTGT	-3.44151	4.26722	Chow_Cntrl.
CAGTATGGTAGGATTT	-1.47359	4.64817	Chow_Cntrl.
CAGTATGGTTAGGATT	3.38996	-0.0288015	Chow_Cntrl.
CATAACGGTTAACGGC	-0.115333	6.15744	Chow_Cntrl.
CATAACGGTTCAAGCA	0.110914	-5.91278	Chow_Cntrl.
CATAAGCTCTAAGGTC	-2.08734	3.78582	Chow_Cntrl.
CATAATCCAAGGTAAC	-0.787524	5.69741	Chow_Cntrl.
CATAATCCACTGGCCA	13.8728	-2.06777	Chow_Cntrl.
CATAATGTCATCACTT	12.3963	11.4279	Chow_Cntrl.
CATAGACTCACTTTAC	-2.41648	-6.73071	Chow_Cntrl.
CATAGCTAGTGTTGTA	1.31038	14.2479	Chow_Cntrl.
CATAGGTTCTTGAGCG	12.451	0.530583	Chow_Cntrl.
CATATCGCACCCACCT	-1.77909	-4.82705	Chow_Cntrl.
CATATCGCAGTTGCGT	14.129	-1.21468	Chow_Cntrl.
CATATCGCATCCTGAA	-2.01055	-7.27069	Chow_Cntrl.
CATATCGCATGATTGT	-0.28816	6.44245	Chow_Cntrl.
CATCAATCAGAGAGCC	2.17415	9.98494	Chow_Cntrl.
CATCAATCAGCTCATA	13.9814	-2.33367	Chow_Cntrl.
CATCACACAAACATAG	-4.92641	-5.09232	Chow_Cntrl.
CATCAGCCAAGTGTCC	-0.791926	3.20657	Chow_Cntrl.
CATCAGCCATCCCTCA	-1.56057	8.16136	Chow_Cntrl.
CATCATAAGAACAAGT	13.9116	0.339348	Chow_Cntrl.
CATCATAAGCCTGTGA	13.4438	-2.50349	Chow_Cntrl.
CATCCCAGTGGACCTG_1	9.44859	-0.0774629	Chow_Cntrl.
CATCCCAGTTAGCCAA	-1.79444	9.30905	Chow_Cntrl.
CATCCCAGTTGTCATC	14.4719	6.1794	Chow_Cntrl.
CATCCTGGTACTGAAT	-3.75077	2.71334	Chow_Cntrl.
CATCGCTTCTAAGTGC	13.1736	-0.3953	Chow_Cntrl.
CATGCATAGCGGATTT	14.3514	-1.8032	Chow_Cntrl.
CATGCATAGGTAAGCA	-3.42767	-5.19415	Chow_Cntrl.
CATGCGCAGGCAATAG	-3.59044	-4.71568	Chow_Cntrl.
CATGCGGGTCCGTAGG	1.32683	15.2677	Chow_Cntrl.
CATGCGGGTGAGCAAG	-4.25122	5.16377	Chow_Cntrl.
CATGGATTCCGCCTAT	13.3251	-1.61532	Chow_Cntrl.
CATGGATTCGGCTAGC	-3.27334	2.03843	Chow_Cntrl.
CATGGCGGTGAGGTAG	-0.250731	-4.91094	Chow_Cntrl.
CATTATCTCCGTTATT	7.06136	6.07526	Chow_Cntrl.
CATTATCTCCTAACGG	-1.42192	-6.48405	Chow_Cntrl.
CATTATCTCTCAATAG	-1.29829	-7.02308	Chow_Cntrl.
CATTATGAGAGAGCCG_1	12.7364	0.508899	Chow_Cntrl.
CATTATGAGGTGAAGC	-1.49789	4.46281	Chow_Cntrl.
CATTCATTCAAAGGCA	13.667	-1.35256	Chow_Cntrl.
CATTCATTCATAACCA	-0.433017	5.74069	Chow_Cntrl.
CATTCCTCACCGGCTA	13.9833	-3.46873	Chow_Cntrl.
CATTCCTCAGGTCCTG	-2.66098	2.29436	Chow_Cntrl.
CATTGCGAGGTTTGCG	14.0648	-0.434592	Chow_Cntrl.
CATTGCGAGTTGTCTT	13.612	0.355261	Chow_Cntrl.
CATTGTAAGAGGGACT	-0.252922	-6.70059	Chow_Cntrl.
CATTGTAAGCAAGACA	-0.0461481	-4.68182	Chow_Cntrl.
CATTGTAAGGCTAATC	4.31655	2.29133	Chow_Cntrl.
CATTGTAAGTAACTCA_1	13.4945	0.585453	Chow_Cntrl.
CATTGTAAGTAGCTTA	12.1761	1.63647	Chow_Cntrl.
CATTGTGCATCTTGAG	13.8398	5.71546	Chow_Cntrl.
CATTTGTTCTGGTCCT	2.76803	-1.25168	Chow_Cntrl.
CCAAACCCAAGGTACG	14.0889	-1.46061	Chow_Cntrl.
CCAAACCCAGGCTTCG	-1.65141	-6.26032	Chow_Cntrl.
CCAAACTAGGTCAAAG	-3.30799	1.65192	Chow_Cntrl.
CCAAATCAGGCAATAG	12.8648	-1.56415	Chow_Cntrl.
CCAAATCAGGCGCTAC	-1.30434	-6.86174	Chow_Cntrl.
CCAACATAGCAACAAG	-3.15315	3.83	Chow_Cntrl.
CCAACATAGCATGCAT	-1.34792	-6.67139	Chow_Cntrl.
CCAACATAGCCGCTTT	-0.78062	3.85873	Chow_Cntrl.
CCAACATAGGCGGATG	-4.04952	5.23993	Chow_Cntrl.
CCAACCAAGCGATAGA	13.6703	5.7943	Chow_Cntrl.
CCAACCAAGCTAAAGG	14.3597	-1.4783	Chow_Cntrl.
CCAACCCGTATCTGGA	14.5909	8.09365	Chow_Cntrl.
CCAACCCGTTAACACG	13.0781	-1.54747	Chow_Cntrl.
CCAAGGCTCAGTGAAG	-3.72692	1.12476	Chow_Cntrl.
CCAAGGCTCCGTAAAC	12.8048	-1.56286	Chow_Cntrl.
CCAAGTTAGCCGCTTT	14.2686	-0.872364	Chow_Cntrl.
CCAATATCATAATCCG	14.2274	-3.48355	Chow_Cntrl.
CCAATATCATGTTGCA	14.7444	7.99729	Chow_Cntrl.
CCACACAAGGTGAGAC	4.14847	3.13594	Chow_Cntrl.
CCACACAAGTTGCCTC	-4.71933	-7.92867	Chow_Cntrl.
CCACATTGTACGATTG	3.10386	5.18154	Chow_Cntrl.
CCACATTGTAGTTAAC	14.6687	6.83864	Chow_Cntrl.
CCACATTGTATTCGTC	13.7752	6.35862	Chow_Cntrl.
CCACATTGTTCGGGAT	12.6735	-2.67094	Chow_Cntrl.
CCACTTGGTCCTAACT	0.398103	1.79666	Chow_Cntrl.
CCACTTGGTGGCTTCC	-0.330515	2.62395	Chow_Cntrl.
CCAGACTCACGTAATT	-3.11507	-6.47991	Chow_Cntrl.
CCAGCTAAGCAGCTCA	13.0124	-1.80578	Chow_Cntrl.
CCAGCTAAGGGACTAA	13.0161	0.0915099	Chow_Cntrl.
CCAGCTAAGTTGTCAA	1.53335	15.1637	Chow_Cntrl.
CCAGCTGCACCTAATG	4.33095	1.68802	Chow_Cntrl.
CCAGCTGCACTTACAG	13.2159	-3.5728	Chow_Cntrl.
CCAGGAACAATTAACC	14.0815	-4.27788	Chow_Cntrl.
CCAGGAACACATAACT	0.252597	14.3253	Chow_Cntrl.
CCAGGAACACGTTACA	12.6122	-0.195738	Chow_Cntrl.
CCAGGAACAGGTTAAA	-2.12918	1.62549	Chow_Cntrl.
CCAGGATGTAATCGCA	13.719	-0.30462	Chow_Cntrl.
CCAGGATGTACCCACC	-3.77124	1.7574	Chow_Cntrl.
CCAGGATGTATTGGTG	-2.86325	3.18406	Chow_Cntrl.
CCAGTTTGTACCGTAA	4.50081	1.89468	Chow_Cntrl.
CCATAAATCCAATTAG_1	1.38575	16.01	Chow_Cntrl.
CCATAAATCGCGCTAA	9.35337	-2.40048	Chow_Cntrl.
CCATAAGGTCATTGAG	13.8239	-0.255748	Chow_Cntrl.
CCATAATCAACCCTAA	-0.456636	2.79268	Chow_Cntrl.
CCATAATCACCCTCAC	-1.45137	2.82586	Chow_Cntrl.
CCATAATCATAGACTT	13.4696	-2.87464	Chow_Cntrl.
CCATAGCCACTAAGCC	0.225451	4.2173	Chow_Cntrl.
CCATAGCCACTGACTA_1	1.87039	-4.219	Chow_Cntrl.
CCATAGCCAGTTAAAG	-1.7882	9.94412	Chow_Cntrl.
CCATAGCCATAATGTC	-3.99384	-5.64063	Chow_Cntrl.
CCATCACTCATGTGGT	1.48256	14.5889	Chow_Cntrl.
CCATCACTCATTACGA_1	-2.42904	-4.91662	Chow_Cntrl.
CCATCACTCGGTTCCT	0.924491	7.99397	Chow_Cntrl.
CCATCATGTATTGGTG	-0.464697	-6.98156	Chow_Cntrl.
CCATCATGTGCTCCGT	-3.62163	2.38486	Chow_Cntrl.
CCATCATGTTAAGGTT	-2.5584	2.88777	Chow_Cntrl.
CCATCATGTTACTTGC_1	12.8405	-3.21788	Chow_Cntrl.
CCATTGTGTACAAAGA	10.1504	15.6736	Chow_Cntrl.
CCATTGTGTCCTGATT	-5.32687	-5.10223	Chow_Cntrl.
CCATTGTGTGATTACG	-1.78848	5.20907	Chow_Cntrl.
CCATTGTGTTTCCACG	0.101742	6.00659	Chow_Cntrl.
CCCAAACCAAATTCGT	14.6907	8.84877	Chow_Cntrl.
CCCAAACCACAATACT	-1.59533	-6.4168	Chow_Cntrl.
CCCAACCGTATTTGCC	11.029	-1.55376	Chow_Cntrl.
CCCAATTGTATTGTGG_1	-3.49144	4.18145	Chow_Cntrl.
CCCAATTGTCACTCGC_1	-4.16849	-5.80722	Chow_Cntrl.
CCCAATTGTTGCATCT	0.0236467	-4.38394	Chow_Cntrl.
CCCAGCACACGTAATT	-1.51967	-4.21409	Chow_Cntrl.
CCCAGCACATGCTATG	-2.66017	-4.96246	Chow_Cntrl.
CCCAGTTTCCGTTATT	-0.220992	4.95223	Chow_Cntrl.
CCCAGTTTCTCCTCAA	7.29941	6.52046	Chow_Cntrl.
CCCAGTTTCTTAGGGT	13.8624	6.27521	Chow_Cntrl.
CCCATAACAAAGCCTC	-1.95641	9.62634	Chow_Cntrl.
CCCATAACAGCTCAAC	-0.620151	5.19543	Chow_Cntrl.
CCCGCAACAATTAGGA	10.87	14.9005	Chow_Cntrl.
CCCGCAACACCGGCTA_1	0.960459	16.0403	Chow_Cntrl.
CCCGTAAAGGCCTTAG	-3.80191	3.7842	Chow_Cntrl.
CCCGTAAAGGTTACGT	-2.34832	2.33259	Chow_Cntrl.
CCCGTAAAGTAGGATG_1	-1.33288	4.87858	Chow_Cntrl.
CCCGTAAAGTGGACAA	3.93239	2.22052	Chow_Cntrl.
CCCTCACCACAGACTC	-3.30368	-6.35254	Chow_Cntrl.
CCCTCACCATGAATCT	11.5574	5.56165	Chow_Cntrl.
CCCTCACCATGATTGT	5.18886	5.65786	Chow_Cntrl.
CCCTCACCATTATGAC	-4.06766	-6.9553	Chow_Cntrl.
CCCTCAGTCCTAAGTA	13.3174	-0.905827	Chow_Cntrl.
CCCTCATAGACAAACG	-3.86246	-7.01813	Chow_Cntrl.
CCCTCATAGCATTTCT	10.6179	6.34993	Chow_Cntrl.
CCCTGGACAATTAGCT	-3.79113	-7.15695	Chow_Cntrl.
CCCTGTTAGGCCGGAA	12.9795	-0.64879	Chow_Cntrl.
CCCTGTTAGGTTACAC	-1.40936	2.0218	Chow_Cntrl.
CCCTGTTAGTTATGTG	-4.23747	-7.55619	Chow_Cntrl.
CCCTGTTAGTTCCCGT	-0.769511	4.65119	Chow_Cntrl.
CCCTTAATCACAAGCT	14.3648	-2.8382	Chow_Cntrl.
CCCTTAATCCGGTATG	14.6947	8.50779	Chow_Cntrl.
CCGACAGGTACCCACC	0.744541	14.7009	Chow_Cntrl.
CCGACAGGTTAAGCGC	1.1199	-4.49934	Chow_Cntrl.
CCGACAGGTTAGAGGG	-3.4367	-0.100218	Chow_Cntrl.
CCGCAAATCAGGTTTA	-6.5082	2.28057	Chow_Cntrl.
CCGCAAATCTGTGCCT	-1.51353	2.11846	Chow_Cntrl.
CCGCAAGGTTACTTGC	14.0721	-0.383562	Chow_Cntrl.
CCGCAAGGTTCCTGTG	-1.04285	2.31048	Chow_Cntrl.
CCGCCAACACAAACTT	-1.38546	2.04199	Chow_Cntrl.
CCGCCAACATGACTAT	-1.52584	1.72624	Chow_Cntrl.
CCGCCAACATTGTTGG	13.9533	7.71457	Chow_Cntrl.
CCGCTAAAGCCTGGTA_1	13.1309	0.239422	Chow_Cntrl.
CCGCTAAAGCTGTACG	-2.26899	2.82211	Chow_Cntrl.
CCGCTAAAGGAACCAA	-2.73808	2.66242	Chow_Cntrl.
CCGCTAAAGGATTTGC	14.3042	8.4169	Chow_Cntrl.
CCGCTAAAGGCGTAAA	13.641	-1.05177	Chow_Cntrl.
CCGCTAAAGGTCCTGA	-3.50909	0.365856	Chow_Cntrl.
CCGCTAAAGTGTTGTA	12.9344	0.653189	Chow_Cntrl.
CCGCTAAAGTTCCCAC	-1.87081	-6.46407	Chow_Cntrl.
CCGCTAGCACAATTAC	-3.08383	3.01716	Chow_Cntrl.
CCGCTAGCATAATCCG	-0.680116	11.8839	Chow_Cntrl.
CCGCTTAGTAAAGCGG	10.1109	1.23877	Chow_Cntrl.
CCGCTTAGTCATAGAT	13.9122	-1.92038	Chow_Cntrl.
CCGGTAGGTATTGGAT	13.7342	-0.588023	Chow_Cntrl.
CCGGTAGGTCCTCCAA	0.296717	6.0697	Chow_Cntrl.
CCGTGCTGTCACCAAA	-1.26968	4.11883	Chow_Cntrl.
CCGTGCTGTCACGAAC	-1.72555	2.19676	Chow_Cntrl.
CCGTGCTGTTAGCATG	8.85503	2.28594	Chow_Cntrl.
CCGTTAACAAGGGTTG	12.7245	6.02135	Chow_Cntrl.
CCGTTAACAGAAACGT	14.1873	-2.62376	Chow_Cntrl.
CCGTTACTCAAGTGTC	-4.34408	-7.4255	Chow_Cntrl.
CCGTTGCGTACCGAAC	13.4722	0.759739	Chow_Cntrl.
CCGTTGCGTGGATTGC	-3.55067	4.22374	Chow_Cntrl.
CCGTTTGGTAAGCTCA	13.4896	0.348267	Chow_Cntrl.
CCGTTTGGTTCGCGCT	-1.26982	3.72946	Chow_Cntrl.
CCTAAAGGTCTTTGAC	10.0686	14.7971	Chow_Cntrl.
CCTAAAGGTTACTTGC_1	13.9641	-1.7269	Chow_Cntrl.
CCTAAATCAATGAGGT	-1.16602	-6.34949	Chow_Cntrl.
CCTAAATCAATTAGCT_1	12.0581	2.0499	Chow_Cntrl.
CCTAAATCAATTGAAG	0.452283	-6.84173	Chow_Cntrl.
CCTAAGGTCCCGCATT	-0.440118	8.40643	Chow_Cntrl.
CCTAAGGTCTAATCCT	12.6538	-0.400794	Chow_Cntrl.
CCTAAGGTCTACTAAG	13.5487	-2.89628	Chow_Cntrl.
CCTAAGTAGCGTGCGT	11.3794	0.972753	Chow_Cntrl.
CCTAAGTAGGAAACTG_1	13.6382	-0.700685	Chow_Cntrl.
CCTAAGTAGTTATTCC	14.3671	-2.98188	Chow_Cntrl.
CCTAATAAGCCAGGTC	14.2288	8.46832	Chow_Cntrl.
CCTAATAAGCGCATTG	3.0584	-0.814913	Chow_Cntrl.
CCTAATAAGGAGCATA_1	13.726	-2.27599	Chow_Cntrl.
CCTAATAAGGCATTGT	0.353073	5.40938	Chow_Cntrl.
CCTAATCGTAGCTGCG	-0.967644	4.00057	Chow_Cntrl.
CCTAATCGTCTCAGCC	11.6703	-0.650466	Chow_Cntrl.
CCTACTGGTCGAAGTC	0.410766	-3.17999	Chow_Cntrl.
CCTACTGGTGCGCGTA_1	-6.08114	2.39405	Chow_Cntrl.
CCTACTGGTTTACTTG	-0.424063	2.95922	Chow_Cntrl.
CCTACTGGTTTGGCTT	13.7095	-1.1492	Chow_Cntrl.
CCTACTTCAATTAGGA	0.128258	4.45648	Chow_Cntrl.
CCTAGTTGTCAAGACC	-1.69897	1.46129	Chow_Cntrl.
CCTAGTTGTCCAAGAC	1.0246	14.8791	Chow_Cntrl.
CCTAGTTGTGGATTAT	2.88457	-0.949849	Chow_Cntrl.
CCTAGTTGTGTCCAAA	0.566495	4.0727	Chow_Cntrl.
CCTAGTTGTTCGGTAA	13.3292	-1.58389	Chow_Cntrl.
CCTAGTTGTTGGTGAC	13.2862	-0.643793	Chow_Cntrl.
CCTATAGCAATGCCTA	6.83021	4.69686	Chow_Cntrl.
CCTATAGCAATTAGGA	14.44	-2.42854	Chow_Cntrl.
CCTATAGCAGAACCGA	14.3734	-1.68289	Chow_Cntrl.
CCTATAGCATAGCGGA	13.8057	5.36487	Chow_Cntrl.
CCTATAGCATTAGGTT	13.9435	-2.15563	Chow_Cntrl.
CCTATTTAGGTCAAAG	-0.844866	-7.01087	Chow_Cntrl.
CCTCAATGTATTGCAG	14.2362	-0.91519	Chow_Cntrl.
CCTCAGTTCCTAATAG	-4.29541	-3.39885	Chow_Cntrl.
CCTCAGTTCGTAACGT	-2.13633	2.38478	Chow_Cntrl.
CCTCAGTTCTTAGGGT	13.8365	4.95777	Chow_Cntrl.
CCTCCTCTCATTACTC	-0.944439	-6.57763	Chow_Cntrl.
CCTCCTGAGCGATAGA	1.2879	15.2289	Chow_Cntrl.
CCTCCTGAGGAGGCAT	12.7462	0.956143	Chow_Cntrl.
CCTCCTGAGTAACAGG	1.60042	-4.6278	Chow_Cntrl.
CCTGAATAGGCTAAGA	-0.663526	-4.71568	Chow_Cntrl.
CCTGAATAGTAGCGCC	11.7794	-1.28884	Chow_Cntrl.
CCTGAGTCACAGCCAT	14.1822	-2.199	Chow_Cntrl.
CCTGAGTCACGTGCTG	-0.706866	-5.82461	Chow_Cntrl.
CCTGATGAGCATCCAG	1.23527	15.4164	Chow_Cntrl.
CCTGATGAGCGGATAA	1.55763	15.1608	Chow_Cntrl.
CCTGATGAGTAACCCG	-2.84045	2.69293	Chow_Cntrl.
CCTGCTCCAAACCCTA	-1.88633	9.86786	Chow_Cntrl.
CCTGGATCAGCTAACC	13.4914	-0.697474	Chow_Cntrl.
CCTGTAACAACGTGCT	1.31979	5.97	Chow_Cntrl.
CCTGTAACAAGTGTCC	14.3761	-1.41108	Chow_Cntrl.
CCTGTAACATCGTTCT	13.6874	-2.26165	Chow_Cntrl.
CCTGTATGTTTGCGCC	-0.690647	-7.32936	Chow_Cntrl.
CCTGTTGGTCAAGACC	13.2719	5.02248	Chow_Cntrl.
CCTGTTGGTGTCCAAA	12.115	-1.7617	Chow_Cntrl.
CCTTAACGTTGTGACA	12.4588	1.09147	Chow_Cntrl.
CCTTAACGTTTACCGT_1	0.22999	-6.59208	Chow_Cntrl.
CCTTACTCAGAAATGC	-3.37505	2.08421	Chow_Cntrl.
CCTTACTCAGACAAAC	-1.83274	-3.87689	Chow_Cntrl.
CCTTACTCAGGATTAA	14.3449	6.11957	Chow_Cntrl.
CCTTAGTGTGTCCAAA	1.39397	-5.61436	Chow_Cntrl.
CCTTATGTCACTTTAC	11.794	2.05044	Chow_Cntrl.
CCTTATGTCTAATCTC	-1.65104	-7.42113	Chow_Cntrl.
CCTTCAGGTGACATAT	14.2154	-0.683562	Chow_Cntrl.
CCTTCGGTCCCTCAAC	-1.0079	4.51787	Chow_Cntrl.
CCTTCGGTCCCTGTTA	-3.33809	1.34642	Chow_Cntrl.
CCTTCGGTCGCAATCG	-2.98951	3.00649	Chow_Cntrl.
CCTTCGTAGAGGAGGA	1.49562	-5.30314	Chow_Cntrl.
CCTTCGTAGAGGGACT	-3.75522	1.83026	Chow_Cntrl.
CCTTGCGTCCCTCTAA	-0.299836	2.33356	Chow_Cntrl.
CCTTGTTCACAATACT	14.4712	-1.84695	Chow_Cntrl.
CCTTTAGTCGAAGTGA	13.3008	-1.90826	Chow_Cntrl.
CGAAATGAGTAACCCG	14.0918	-3.05127	Chow_Cntrl.
CGAACAAAGCGCCTTT	7.49563	6.24553	Chow_Cntrl.
CGAACAAAGTCACTAA_1	3.71588	-1.13041	Chow_Cntrl.
CGAACCGGTGAGCACT	13.4107	-0.685174	Chow_Cntrl.
CGAAGAATCACAGGAA	12.9411	0.221884	Chow_Cntrl.
CGAAGCCTCACCTGCT	7.09241	5.11794	Chow_Cntrl.
CGAAGCGAGACTAAGG	4.16492	1.43323	Chow_Cntrl.
CGAAGCGAGCAAACCT_1	13.3058	0.710597	Chow_Cntrl.
CGAAGCGAGGCCTGGT	3.03964	-0.547981	Chow_Cntrl.
CGAAGCGAGGGCTTTG	1.68177	14.7115	Chow_Cntrl.
CGAAGCGAGTACCGCA	-3.15395	-0.422694	Chow_Cntrl.
CGAAGCGAGTTAGCCG	9.89458	15.4922	Chow_Cntrl.
CGAAGGCCAATCATGT	13.9326	-0.303702	Chow_Cntrl.
CGAAGGCCACAAAGGT	11.612	2.03319	Chow_Cntrl.
CGAAGGCCAGGCAAGC	0.566523	15.655	Chow_Cntrl.
CGAAGGCCATCATGTG	-0.115752	-5.1909	Chow_Cntrl.
CGAATATGTGAGGTGA	11.624	-2.10001	Chow_Cntrl.
CGAATATGTGTCCAAA	13.2815	0.89025	Chow_Cntrl.
CGAATATGTTAGGCTA	10.4269	6.66883	Chow_Cntrl.
CGAATATGTTTGGGTA	12.1788	-1.42738	Chow_Cntrl.
CGAATCTAGCCAAATC_1	10.1004	6.76205	Chow_Cntrl.
CGACAAGCACTAAGAA	-3.5637	-6.42707	Chow_Cntrl.
CGACCTGCATAGACTT	7.36892	6.52832	Chow_Cntrl.
CGACTAAGTGATCAGC	0.285038	-5.63518	Chow_Cntrl.
CGACTAAGTGGAGCAA_1	-0.513494	-7.23722	Chow_Cntrl.
CGACTAAGTTATCCTA	-3.41855	3.53306	Chow_Cntrl.
CGAGCGAAGAAAGCAT	-0.843962	8.86373	Chow_Cntrl.
CGAGCGAAGGCCATCA	-3.73199	3.09361	Chow_Cntrl.
CGAGCTGGTCAATACG	13.5315	0.314926	Chow_Cntrl.
CGAGCTGGTCTTTGAC	13.6173	0.169766	Chow_Cntrl.
CGAGCTGGTTCCGCAC	13.4236	0.575257	Chow_Cntrl.
CGAGGAAGTCACCAAA_1	0.555942	-6.73392	Chow_Cntrl.
CGAGGAAGTGATGGCT	-0.188714	-6.73327	Chow_Cntrl.
CGAGGAAGTGCAACTA	12.8747	0.413942	Chow_Cntrl.
CGAGGCAAGGAAGCAC	0.678344	14.9589	Chow_Cntrl.
CGAGGCAAGGAATAAC	0.387913	15.1922	Chow_Cntrl.
CGAGGCAAGTATTGCA	12.1949	-0.424624	Chow_Cntrl.
CGAGGTGAGCAAGGGT_1	13.9458	7.77735	Chow_Cntrl.
CGAGGTGAGCACAGGG	13.218	-3.10891	Chow_Cntrl.
CGAGGTGAGCTGGCTA	9.61577	14.7457	Chow_Cntrl.
CGAGGTGAGTCACCAG	0.230351	14.2385	Chow_Cntrl.
CGAGTCGGTCGAAGTC	-1.81974	-4.51825	Chow_Cntrl.
CGAGTCGGTTGTCATC	-1.18188	-6.73178	Chow_Cntrl.
CGATATTCACCAGCAT	-2.61858	-6.52722	Chow_Cntrl.
CGATATTCAGCTCAAC	0.0401658	3.27379	Chow_Cntrl.
CGATATTCAGGCTTGT	-0.387577	14.7935	Chow_Cntrl.
CGATCCTTCAGGTCCA	1.67853	15.5999	Chow_Cntrl.
CGATCCTTCTATTGTC	10.7827	6.07404	Chow_Cntrl.
CGATGTCCACGTAAGG	-1.94806	9.58441	Chow_Cntrl.
CGATTCCTCCTCATCA	1.52224	-4.79533	Chow_Cntrl.
CGATTCCTCGCTCCAT_1	14.1916	-0.641457	Chow_Cntrl.
CGATTCCTCTTGCTAT	-0.105264	5.99469	Chow_Cntrl.
CGATTGAGTCCGCTGT	1.13293	15.2667	Chow_Cntrl.
CGATTGAGTGAGCGAA	0.537038	-4.64115	Chow_Cntrl.
CGATTGAGTGGTTCTT_1	11.1412	-1.3634	Chow_Cntrl.
CGATTGAGTTAACAGT	9.97845	7.49692	Chow_Cntrl.
CGATTTGCATGTTGCA	-2.51966	1.54864	Chow_Cntrl.
CGATTTGCATTGTGGC	-0.923611	4.70049	Chow_Cntrl.
CGCAATAGTGTTTCAC	12.6392	0.059878	Chow_Cntrl.
CGCAATAGTTGGTTGA	-2.92849	-4.11167	Chow_Cntrl.
CGCAATGTCAACCAAC	13.0486	-4.28874	Chow_Cntrl.
CGCAATGTCACGCATG	3.01335	0.906204	Chow_Cntrl.
CGCAATGTCATCACTT	14.3089	-3.44733	Chow_Cntrl.
CGCAATGTCGAGGAGT	0.188907	-4.98143	Chow_Cntrl.
CGCAATTAGCAAGGAC	0.174443	4.69698	Chow_Cntrl.
CGCAATTAGGATTGCT	-3.07426	3.47626	Chow_Cntrl.
CGCAATTAGGCGGGTA	13.3787	0.369847	Chow_Cntrl.
CGCACAATCAATTACG	-1.16488	-5.78912	Chow_Cntrl.
CGCACAATCACAAGCT	-1.71692	9.29928	Chow_Cntrl.
CGCACACAGACAACGA	-3.14449	-5.79852	Chow_Cntrl.
CGCACACAGATTGAGG	-0.153723	2.98528	Chow_Cntrl.
CGCACACAGTTTGAGC	7.72908	6.51598	Chow_Cntrl.
CGCACCACAAGGACCA	13.7382	6.26214	Chow_Cntrl.
CGCACCACACTGGCCA	4.74672	1.92462	Chow_Cntrl.
CGCACCACAGATTCAT	-1.53409	-6.74206	Chow_Cntrl.
CGCACCACATAGCTTG	3.88208	1.11897	Chow_Cntrl.
CGCATATAGCAAGGTA	0.0315458	-6.27754	Chow_Cntrl.
CGCATATAGCGAAGTA	13.441	4.68606	Chow_Cntrl.
CGCATATAGCGGATAA	13.9339	8.28951	Chow_Cntrl.
CGCATATAGGACCGCT	4.3228	2.83058	Chow_Cntrl.
CGCATATAGGTGAGAC	9.30551	-0.364798	Chow_Cntrl.
CGCATTACAACATAAG	0.688377	-4.50785	Chow_Cntrl.
CGCATTTGTAGTTACG	-1.11208	4.35337	Chow_Cntrl.
CGCCAAATCGATTATG	14.3887	-3.20799	Chow_Cntrl.
CGCCACACAACCTGGT	14.1651	-1.21299	Chow_Cntrl.
CGCCACACAATTAACC	-0.808108	4.93023	Chow_Cntrl.
CGCCTGTGTACAAAGA	10.9758	6.81457	Chow_Cntrl.
CGCCTGTGTCTATCGT	-0.276769	-6.34284	Chow_Cntrl.
CGCCTGTGTGGCTTCC	13.4449	-1.13851	Chow_Cntrl.
CGCGATTCAATGCGCT	-4.22431	5.96009	Chow_Cntrl.
CGCGATTCATAAGTCT	-3.24105	-6.98634	Chow_Cntrl.
CGCTAACCAGACAAAC	-1.66593	2.43331	Chow_Cntrl.
CGCTAATAGCAAGGAC	11.5196	1.79484	Chow_Cntrl.
CGCTAATAGCCTGTTC	1.67321	-5.09275	Chow_Cntrl.
CGCTAATAGCTCCTAC	12.325	11.3246	Chow_Cntrl.
CGCTACTTCGGTCAAT	-0.761816	-7.2335	Chow_Cntrl.
CGCTATGAGTAGCTTA	-3.7556	1.70289	Chow_Cntrl.
CGCTCAGCACAGACTC	-2.56236	-6.70579	Chow_Cntrl.
CGCTCAGCAGCCAGAA	0.449656	5.26111	Chow_Cntrl.
CGCTGTGCAATTTAGC	-0.0575179	2.56511	Chow_Cntrl.
CGCTGTGCATAAGTCT	-1.08827	4.87657	Chow_Cntrl.
CGCTTAACACCGGTAT	-1.66295	6.20164	Chow_Cntrl.
CGCTTAACAGGCAAGC	12.4113	-0.59995	Chow_Cntrl.
CGCTTAACATCACTTC	-0.959506	-6.73154	Chow_Cntrl.
CGCTTACTCAGGCTAT	-2.77119	-5.24788	Chow_Cntrl.
CGCTTACTCCTAGTTT	14.534	-0.921077	Chow_Cntrl.
CGCTTCTAGTCAGGCC	12.8865	-3.03524	Chow_Cntrl.
CGCTTCTAGTCATGCG	13.6255	-1.03981	Chow_Cntrl.
CGCTTCTAGTGAACAG	-2.82607	2.91754	Chow_Cntrl.
CGCTTGCGTTAGGATT	0.389115	7.8353	Chow_Cntrl.
CGGAATCGTAGCTGCG_1	0.532257	3.69737	Chow_Cntrl.
CGGAATCGTCGTTACT	-0.862661	-7.07559	Chow_Cntrl.
CGGAATCGTGTTTGTC	-1.35523	5.75766	Chow_Cntrl.
CGGACCTAGCGCAATT	0.978717	14.2058	Chow_Cntrl.
CGGACCTAGTAATCCA_1	0.525304	5.73761	Chow_Cntrl.
CGGAGCAAGATGGAGC_1	7.29485	6.52025	Chow_Cntrl.
CGGAGCAAGCCAAATC	0.00905832	14.6022	Chow_Cntrl.
CGGAGCAAGCGGATAA	12.617	0.594459	Chow_Cntrl.
CGGAGCAAGGACAACA	-1.14774	-6.86471	Chow_Cntrl.
CGGAGTCTCATGCTAA	13.8219	-0.816094	Chow_Cntrl.
CGGAGTCTCATTGCAA	13.1118	-0.875459	Chow_Cntrl.
CGGATAAAGCATGTCG	1.03451	15.0516	Chow_Cntrl.
CGGATAAAGTGAGGTA	13.0714	5.11947	Chow_Cntrl.
CGGCAATGTCGCGCAA	-1.85432	10.0796	Chow_Cntrl.
CGGCAATGTGAGCAAG	-3.46861	1.91436	Chow_Cntrl.
CGGCAATGTTCGCTTG	-0.793176	4.08748	Chow_Cntrl.
CGGCCATAGCACGTTG	9.03533	4.68424	Chow_Cntrl.
CGGCCATAGCATGTCG	11.376	1.95775	Chow_Cntrl.
CGGCTAATCCGCATGA	12.5511	2.95097	Chow_Cntrl.
CGGCTAATCCGCTAGA	14.0822	-0.212441	Chow_Cntrl.
CGGCTAATCTTGACCC	-0.0536327	-6.42523	Chow_Cntrl.
CGGCTCACAAAGCGCA	0.535633	-6.51797	Chow_Cntrl.
CGGCTCACAAGCGAGC	-4.2514	0.730413	Chow_Cntrl.
CGGCTCACAAGTGAAC	14.0123	5.66915	Chow_Cntrl.
CGGGACAAGCGCTAAT	0.457716	13.8354	Chow_Cntrl.
CGGGACAAGTAAGAAC	-0.240707	-5.25587	Chow_Cntrl.
CGGGCTTAGCGGGCAA	-2.44306	3.44001	Chow_Cntrl.
CGGGCTTAGTAAGAAC	13.2186	0.550806	Chow_Cntrl.
CGGGTCTAGAGGAGTC	11.4593	0.00591475	Chow_Cntrl.
CGGGTCTAGCAGGCCT	12.1762	0.0361338	Chow_Cntrl.
CGGGTCTAGCATGCAT	-0.405112	-5.47073	Chow_Cntrl.
CGGTAACGTAACGAGG	10.7296	15.4173	Chow_Cntrl.
CGGTAACGTAGGTTTG	12.1484	10.3864	Chow_Cntrl.
CGGTAACGTATTTGCC	12.3654	-1.56358	Chow_Cntrl.
CGGTGAACAACTAGCC	0.687272	15.7731	Chow_Cntrl.
CGGTGAACAGGAACAT	12.728	-1.15992	Chow_Cntrl.
CGGTGAGAGCGAGTAA	12.8392	1.3498	Chow_Cntrl.
CGGTGAGAGGATCCGC_1	13.0889	0.506796	Chow_Cntrl.
CGGTGAGAGTTAGGCT	13.0001	0.734113	Chow_Cntrl.
CGGTTATAGCACCACA	-3.59888	1.2053	Chow_Cntrl.
CGGTTCCGTCATCCTG	-2.95382	1.99724	Chow_Cntrl.
CGGTTCCGTTAGCTGA	13.9698	-0.605411	Chow_Cntrl.
CGGTTTCTCCCGCAAA	-4.77551	-7.82344	Chow_Cntrl.
CGGTTTGAGCTTATGA	1.45713	14.4968	Chow_Cntrl.
CGGTTTGAGGGCCATC_1	12.2043	-1.24499	Chow_Cntrl.
CGTAACCCACCTGCCT	13.2715	5.67163	Chow_Cntrl.
CGTAACCCATTGTGTG	13.9557	0.0214061	Chow_Cntrl.
CGTAACTAGCTAAAGG	3.93101	2.15824	Chow_Cntrl.
CGTAACTAGCTTAGTA	13.897	-3.8926	Chow_Cntrl.
CGTAACTAGTAGCCAT	11.2937	-2.79356	Chow_Cntrl.
CGTAATGGTAGGATTT	12.8599	0.835077	Chow_Cntrl.
CGTAATGGTCACCAAA	9.93563	15.602	Chow_Cntrl.
CGTAATGGTCGAAGTC	13.5563	5.00207	Chow_Cntrl.
CGTAATGGTGGTTCTT	10.7269	14.4273	Chow_Cntrl.
CGTAATGGTGTCCAAA	14.1627	-1.74864	Chow_Cntrl.
CGTACGGGTAATCGCA	3.66069	1.6229	Chow_Cntrl.
CGTACGGGTTCGCGCT	13.4857	0.43273	Chow_Cntrl.
CGTAGCGGTAATCGCA	10.6832	-0.0544613	Chow_Cntrl.
CGTAGCGGTGCTCCAC	7.04263	7.12142	Chow_Cntrl.
CGTAGCGGTTGTCCAT	12.8053	5.79867	Chow_Cntrl.
CGTAGCGGTTTCCGGC	12.0385	-2.10398	Chow_Cntrl.
CGTAGTTAGGACAACA	13.6375	-0.0820938	Chow_Cntrl.
CGTAGTTAGTTATTCC	11.6016	-1.52769	Chow_Cntrl.
CGTATTGCAATAGCAA	13.535	6.31697	Chow_Cntrl.
CGTCAATAGCATGCAT	3.10598	-0.690656	Chow_Cntrl.
CGTCAATAGCTGTAAC	13.7072	-1.31186	Chow_Cntrl.
CGTCAATAGTGAGCAA	-0.635603	-6.93307	Chow_Cntrl.
CGTCATTGTAGCAGCT	11.2407	0.581841	Chow_Cntrl.
CGTCCTAGTACTGAAT	14.286	-0.623389	Chow_Cntrl.
CGTCCTAGTATTCGTC	-4.74724	-7.79885	Chow_Cntrl.
CGTGACATCCTGTTCA	13.6204	0.110022	Chow_Cntrl.
CGTGAGGAGCCTCTCG	14.214	-2.61184	Chow_Cntrl.
CGTGAGGAGGTGAAGC_1	-0.175624	-5.78179	Chow_Cntrl.
CGTGCACAGTATTGGC	-0.267253	-6.94383	Chow_Cntrl.
CGTGCTGCAAACCTAT	12.1927	0.584462	Chow_Cntrl.
CGTGCTTTCCAAGTTA	12.5036	1.1905	Chow_Cntrl.
CGTGCTTTCGCTAGTG	13.2532	0.949466	Chow_Cntrl.
CGTGGTTCACACAATT	0.523799	7.55051	Chow_Cntrl.
CGTGGTTCACAGACTC	-2.12564	1.26475	Chow_Cntrl.
CGTGGTTCATTTAAGC	-0.585538	4.47535	Chow_Cntrl.
CGTGTGTCACACCAAC	12.9372	0.871412	Chow_Cntrl.
CGTGTGTCATCATGGC	12.6908	1.0998	Chow_Cntrl.
CGTGTGTCATGTCAAT	-2.63973	2.45205	Chow_Cntrl.
CGTGTTACAAACTAAG	9.65966	15.0502	Chow_Cntrl.
CGTGTTACATATTGAC	-0.47381	-5.3253	Chow_Cntrl.
CGTTAAATCATCAGTA	-0.993026	5.49805	Chow_Cntrl.
CGTTAACAGCGGATAA	1.3839	14.9121	Chow_Cntrl.
CGTTAACAGGCATGTT	13.544	4.87057	Chow_Cntrl.
CGTTAGTAGTCACCTC	13.1717	0.159824	Chow_Cntrl.
CGTTAGTAGTTATGGC	13.8839	-1.36981	Chow_Cntrl.
CGTTATCGTGCATTTC	7.46868	6.36263	Chow_Cntrl.
CGTTATCGTGTGCACG	13.4984	0.806885	Chow_Cntrl.
CGTTATCGTTAACACG	13.6368	7.42359	Chow_Cntrl.
CGTTATCGTTAGAGCC	-0.364372	-6.29718	Chow_Cntrl.
CGTTATCGTTGGCGTG	2.16484	-4.53763	Chow_Cntrl.
CGTTATTTCAGTGAAG	13.5494	5.5159	Chow_Cntrl.
CGTTATTTCATAGCCG	1.93347	9.83701	Chow_Cntrl.
CGTTGCGCACGAATTT	1.41366	15.4154	Chow_Cntrl.
CGTTGCGCACTAGCGT	0.910536	5.45573	Chow_Cntrl.
CGTTGCGCATTAGGTT	14.0545	-2.71741	Chow_Cntrl.
CGTTTGGAGCCAAATC	12.0507	0.189243	Chow_Cntrl.
CGTTTGGAGCCTCTGT	0.581726	6.02345	Chow_Cntrl.
CGTTTGGAGTGAACGA	5.94429	5.86819	Chow_Cntrl.
CGTTTGTGTCATTAGG	-1.58246	1.7498	Chow_Cntrl.
CTAAATGTCCCTCATA	-0.106625	1.38075	Chow_Cntrl.
CTAAATGTCGAAGTGA	13.587	0.0684519	Chow_Cntrl.
CTAAATGTCGTACCGA	-1.11724	-7.16352	Chow_Cntrl.
CTAACCACAAACTGCC	-1.36954	2.42374	Chow_Cntrl.
CTAACCACACTTAACG	-2.86969	3.02722	Chow_Cntrl.
CTAACCACATAAGGAC	-3.24983	1.30388	Chow_Cntrl.
CTAACCACATATTGAC	-2.96435	1.94948	Chow_Cntrl.
CTAACCCTCGGTTCCT	0.78713	13.8618	Chow_Cntrl.
CTAACCCTCTTAAGTG	-3.27295	3.58184	Chow_Cntrl.
CTAACCCTCTTTAAGG	-0.895875	-5.38749	Chow_Cntrl.
CTAACCTGTCACCTAT	4.31446	2.37547	Chow_Cntrl.
CTAACCTGTTAGCAGC	11.8904	-1.29675	Chow_Cntrl.
CTAAGGTTCCGGGACT	13.8722	-1.47337	Chow_Cntrl.
CTAAGGTTCTAAGGTC	14.2223	8.58491	Chow_Cntrl.
CTAAGTCAGAGCCGCT	13.118	0.56145	Chow_Cntrl.
CTAAGTCAGGATAAAC	13.269	-0.042544	Chow_Cntrl.
CTAAGTCAGGGTGAAC_1	13.3151	-1.93628	Chow_Cntrl.
CTAAGTCAGGTTACGT	-2.41328	3.8225	Chow_Cntrl.
CTAATAGTCACCTGTC	1.68244	15.8664	Chow_Cntrl.
CTAATAGTCGCGCTAA	12.3671	-0.183726	Chow_Cntrl.
CTAATCCGTGGGTACT	-0.720915	5.47813	Chow_Cntrl.
CTAATCCGTTGCCTCA	12.7129	-3.11196	Chow_Cntrl.
CTAATCGCAATTGAAG	-3.635	1.70397	Chow_Cntrl.
CTAATCTTCCTCCCTC	-3.15632	3.279	Chow_Cntrl.
CTAATGTCAGTAAGTA	-0.396545	-6.24946	Chow_Cntrl.
CTAATTGAGGACACTT	1.74476	15.2487	Chow_Cntrl.
CTAATTGAGGCGCATC	13.9356	-0.429527	Chow_Cntrl.
CTACAACAGCATGAAG	13.0727	-1.38337	Chow_Cntrl.
CTACAACAGTCACTCC	-1.74154	8.3873	Chow_Cntrl.
CTACAACAGTGAAGTG	-0.570916	-7.03067	Chow_Cntrl.
CTACCGGCAACAGCCT	-4.0668	3.8931	Chow_Cntrl.
CTACCTCAGCCGCTAA	13.8658	-1.57751	Chow_Cntrl.
CTACGAAGTCAAGTAT_1	10.7095	7.43613	Chow_Cntrl.
CTACGAAGTGCAATGC	0.596138	5.46535	Chow_Cntrl.
CTACGAAGTTAAATGC	13.9846	-0.948369	Chow_Cntrl.
CTACGAAGTTGTGACA	13.3406	0.843468	Chow_Cntrl.
CTACTAAAGGCAATAG	1.44131	15.5257	Chow_Cntrl.
CTACTTAGTAATCCCT	0.947137	16.6425	Chow_Cntrl.
CTACTTAGTAATGGCC	0.770437	15.9516	Chow_Cntrl.
CTAGCGGGTTGGATAT	1.45558	15.1283	Chow_Cntrl.
CTAGCTGAGGACCAGG	13.3182	-0.442628	Chow_Cntrl.
CTAGCTGAGGAGGTTA	1.21007	14.4544	Chow_Cntrl.
CTAGCTTGTAACCAGC	13.7544	7.661	Chow_Cntrl.
CTAGCTTGTGCAATGC	11.0921	0.0289003	Chow_Cntrl.
CTAGGACGTAAGGTTT	0.971786	15.1104	Chow_Cntrl.
CTAGGACGTTAGAGCC	0.817186	-4.38694	Chow_Cntrl.
CTAGGCGGTGAAGCCT	0.334107	5.04975	Chow_Cntrl.
CTAGGCGGTGCATTTC	10.1878	15.3426	Chow_Cntrl.
CTAGGCGGTTTGGCTT	13.0817	0.585507	Chow_Cntrl.
CTAGTAATCATCCTCA	-1.78282	1.81351	Chow_Cntrl.
CTAGTAATCGGGACTC	11.0904	6.32293	Chow_Cntrl.
CTAGTAATCTGTAAGC	0.665789	14.9093	Chow_Cntrl.
CTAGTAGGTAACGAGG	14.0213	7.94464	Chow_Cntrl.
CTAGTAGGTTGTGACA	13.348	0.904718	Chow_Cntrl.
CTAGTCGAGGCGTAAA	12.2488	1.08338	Chow_Cntrl.
CTAGTCGAGGGATGCG	12.0986	-0.588872	Chow_Cntrl.
CTAGTCGAGTAGCTTA	0.745898	4.23522	Chow_Cntrl.
CTAGTCGAGTCGCTAG_1	13.084	0.419463	Chow_Cntrl.
CTAGTGAGTATACTGG	0.140311	6.30848	Chow_Cntrl.
CTATAACCAAGGTAAC_1	14.4175	6.09424	Chow_Cntrl.
CTATAACCACCTATAG	-0.811804	4.57497	Chow_Cntrl.
CTATAACCATAGCTGC	14.4344	-2.72077	Chow_Cntrl.
CTATGAGGTACTGATG	-3.02039	0.710432	Chow_Cntrl.
CTATGAGGTCCTTCAG	-1.39158	-7.53014	Chow_Cntrl.
CTATGAGGTTCACCCA	13.8731	-1.64234	Chow_Cntrl.
CTATGAGGTTTACGTC	11.6862	0.330593	Chow_Cntrl.
CTATGGCCAAACAACA_1	-4.01082	-6.56942	Chow_Cntrl.
CTATGGCCACGAACAG	-0.755431	-6.56714	Chow_Cntrl.
CTATGGCCACTCAACA	12.7396	-1.333	Chow_Cntrl.
CTATGGCCAGCCAGAA	-1.30469	-7.38412	Chow_Cntrl.
CTATGGCCAGCCTAAC	1.1411	16.1878	Chow_Cntrl.
CTATGGCCATAGTCAT	5.76241	5.84929	Chow_Cntrl.
CTATGGCCATCCCTCA	-0.629772	3.45506	Chow_Cntrl.
CTATGTTTCCTCACAC	14.7027	-3.06039	Chow_Cntrl.
CTATTACTCCTAAATG	-1.14822	5.66705	Chow_Cntrl.
CTATTACTCTTGCAGG	-1.46646	6.53205	Chow_Cntrl.
CTATTCAGTGGACCTG	1.39556	4.82161	Chow_Cntrl.
CTATTGAAGCTAATTG	0.357048	-5.03812	Chow_Cntrl.
CTATTGAAGGATCACT	0.714966	5.69225	Chow_Cntrl.
CTCAATAAGAGAGGAG	11.0762	1.08942	Chow_Cntrl.
CTCAATAAGCATGCAT	10.3847	14.9362	Chow_Cntrl.
CTCAATAAGGCCTTAG	13.0964	6.09991	Chow_Cntrl.
CTCAATAAGGCGCATC	10.0572	7.12534	Chow_Cntrl.
CTCACAACACTAAGCC	-2.17329	-7.28325	Chow_Cntrl.
CTCACAACAGTTGCGT	12.8349	-0.283646	Chow_Cntrl.
CTCACACTCATGCGTG	-2.87888	1.82105	Chow_Cntrl.
CTCACACTCCATCAGG	14.6208	-2.26049	Chow_Cntrl.
CTCACTCAGCTCGCTT	14.5059	-1.2712	Chow_Cntrl.
CTCACTCAGCTGAGGG	-3.14706	2.7801	Chow_Cntrl.
CTCACTCAGTCTCACC	-5.85395	-7.52737	Chow_Cntrl.
CTCACTCAGTGCTGTG_1	-3.72256	3.67979	Chow_Cntrl.
CTCAGGATCGAAGTAG	-0.140874	-6.77993	Chow_Cntrl.
CTCAGGATCTTAGCGG	0.549423	-6.76153	Chow_Cntrl.
CTCATCATCAGCAAGA	-1.84502	-7.52934	Chow_Cntrl.
CTCATCATCCGGAACC	12.8089	-1.86793	Chow_Cntrl.
CTCATCATCGGTTAGT	1.99684	-4.74015	Chow_Cntrl.
CTCATCATCGTTTCCA	-4.87459	-5.19321	Chow_Cntrl.
CTCATGACAATTAAGG_1	-0.468859	-6.96961	Chow_Cntrl.
CTCATGCTCCCTCACG	-0.272825	2.38124	Chow_Cntrl.
CTCATGCTCGTTTCTG	-0.873107	-5.94217	Chow_Cntrl.
CTCATTAGTTACATCC	1.55338	16.0694	Chow_Cntrl.
CTCATTGTCATAACTG	10.5356	15.5412	Chow_Cntrl.
CTCATTGTCTACCTAT	14.538	6.17051	Chow_Cntrl.
CTCATTTAGGCTAATC	2.57671	5.80638	Chow_Cntrl.
CTCATTTAGGGCCACT	11.6846	6.08983	Chow_Cntrl.
CTCATTTAGTCAATTG	10.746	-0.338737	Chow_Cntrl.
CTCCAAACACAGAACG	12.7573	-1.22619	Chow_Cntrl.
CTCCAAACAGCTTAGC	-2.68538	3.98447	Chow_Cntrl.
CTCCAACTCCTCACAC	-3.15766	4.17371	Chow_Cntrl.
CTCCATCAGCTTAGCG	-2.59073	-7.38864	Chow_Cntrl.
CTCCATCAGTAGGATG	13.8878	-0.630878	Chow_Cntrl.
CTCCATCAGTTACTTC	-3.4054	3.44329	Chow_Cntrl.
CTCCCTGAGGCTAATC	-3.6865	2.445	Chow_Cntrl.
CTCCCTGAGTTATGGC	10.002	6.92865	Chow_Cntrl.
CTCCCTGAGTTATGTG	13.5837	4.90706	Chow_Cntrl.
CTCCGGACACAAAGGT	3.71648	1.58743	Chow_Cntrl.
CTCCGGACAGGCAAGC	0.00381249	4.98533	Chow_Cntrl.
CTCCGGACATTGACAT	13.8627	-3.62106	Chow_Cntrl.
CTCCGTCCAAGCCAGA	-0.273927	2.82403	Chow_Cntrl.
CTCCGTCCATCAGCAC	13.7599	6.38774	Chow_Cntrl.
CTCCTAATCACTAAGC	-0.608569	6.41065	Chow_Cntrl.
CTCCTAATCCTAATTC	-1.22502	4.69812	Chow_Cntrl.
CTCCTAATCGCTCCAT	-3.97422	5.56506	Chow_Cntrl.
CTCCTGAGTTAATGCG	13.8045	-2.40554	Chow_Cntrl.
CTCCTGAGTTTAACCC	14.6005	8.79325	Chow_Cntrl.
CTCGACAAGACAGGTA	-1.05742	11.6156	Chow_Cntrl.
CTCGACAAGCTTATGA	14.1218	8.05544	Chow_Cntrl.
CTCGCTAGTTTCCGGC	-3.57382	1.21083	Chow_Cntrl.
CTCGCTAGTTTGGGTA	12.8626	-3.30129	Chow_Cntrl.
CTCGCTCCAGGATAAC	14.0998	-1.10997	Chow_Cntrl.
CTCGTTATCCTGAGTG	-1.68663	11.3796	Chow_Cntrl.
CTCGTTATCCTGGTCT	-3.95049	2.43187	Chow_Cntrl.
CTCTAAGCAACAGCCT	-0.845059	11.8359	Chow_Cntrl.
CTCTAAGCAGCCAGAA	14.5373	-2.12255	Chow_Cntrl.
CTCTAAGCAGTTTGTG	12.4141	1.06776	Chow_Cntrl.
CTCTAGCTCATGGTGT	9.76727	-1.16544	Chow_Cntrl.
CTCTAGCTCATTACTC	2.20148	9.54608	Chow_Cntrl.
CTCTATGTCTTAATGG	-2.25765	2.43975	Chow_Cntrl.
CTCTCACAGGGCCATC	13.4756	-2.02068	Chow_Cntrl.
CTCTCACAGGGTGGAT	13.8501	5.28713	Chow_Cntrl.
CTCTCACAGTCACTCC	-1.52565	11.4126	Chow_Cntrl.
CTCTGTTCACCTATAG	13.4204	-3.07347	Chow_Cntrl.
CTCTGTTCATAAGTTC	-6.66946	2.20803	Chow_Cntrl.
CTCTGTTCATGTCGCG	-0.608932	-5.78182	Chow_Cntrl.
CTCTTGATCACTAGGT	-1.63902	5.15884	Chow_Cntrl.
CTCTTGATCTAAGGTC	10.9633	6.66404	Chow_Cntrl.
CTCTTGATCTTGATGA	-0.289106	-6.97654	Chow_Cntrl.
CTCTTGATCTTTGTAC	13.2073	4.91968	Chow_Cntrl.
CTGAATATCCCTCAAC	12.6197	-2.86052	Chow_Cntrl.
CTGAATATCGGCCATA	10.0048	7.34732	Chow_Cntrl.
CTGAATATCGTTAAGC	11.6152	-3.09657	Chow_Cntrl.
CTGAATATCTAAGGTC	0.745783	15.027	Chow_Cntrl.
CTGAATATCTCGACCT	13.5254	5.09522	Chow_Cntrl.
CTGAATATCTTAGCGG	13.0942	0.554274	Chow_Cntrl.
CTGACATAGCAAGATG	-0.971321	5.59521	Chow_Cntrl.
CTGACCAAGGCTTAAC	13.1986	-0.457636	Chow_Cntrl.
CTGACCAAGTCACCAG_1	-1.11498	-4.68172	Chow_Cntrl.
CTGATCACAGGAACTG	13.4137	-1.39407	Chow_Cntrl.
CTGATCACAGGCTAGA_1	0.427331	-6.86163	Chow_Cntrl.
CTGATCACATCGCTTT	12.4779	-0.509783	Chow_Cntrl.
CTGCAATAGCTAAGTC	-4.03522	1.8797	Chow_Cntrl.
CTGCAATAGTGTTGTA	2.09817	10.12	Chow_Cntrl.
CTGCTACTCCAACTGG	-3.56558	2.28181	Chow_Cntrl.
CTGCTACTCCCTGATC	14.0465	-1.28068	Chow_Cntrl.
CTGCTACTCTAATCAG	1.79417	15.819	Chow_Cntrl.
CTGCTACTCTATCGCC	12.9367	-1.17719	Chow_Cntrl.
CTGCTACTCTGCAAGT	12.4241	11.4029	Chow_Cntrl.
CTGCTATGTTTAACGG_1	14.4184	6.54441	Chow_Cntrl.
CTGCTCCCATGGCCCA_1	14.437	-0.923397	Chow_Cntrl.
CTGGACCAGCCTGTGA	12.0325	1.89498	Chow_Cntrl.
CTGGATGTCAATGTCA	-2.84985	2.46732	Chow_Cntrl.
CTGGATGTCATCCTCA	13.6541	-3.60414	Chow_Cntrl.
CTGGATGTCGGCCAGT	13.8108	5.66811	Chow_Cntrl.
CTGGATGTCGGCCATA	-0.943384	5.90343	Chow_Cntrl.
CTGGCTAAGAAGGTGC_1	13.702	0.185505	Chow_Cntrl.
CTGGCTAAGGTACCGC	-0.871066	-5.64515	Chow_Cntrl.
CTGGCTAAGGTTAGAG_1	0.631365	14.4808	Chow_Cntrl.
CTGGTAAGTTCCTCCT	-0.637468	2.56949	Chow_Cntrl.
CTGGTCAAGGTGAAGC	14.1786	-1.07293	Chow_Cntrl.
CTGGTCAAGTCGCTAG	-2.80732	2.63414	Chow_Cntrl.
CTGGTTACACCTCACC	14.1885	5.47971	Chow_Cntrl.
CTGGTTACAGCATTAT	14.2796	8.4619	Chow_Cntrl.
CTGGTTACATAGCGGA_1	13.9926	8.06617	Chow_Cntrl.
CTGGTTTGTACTTAGG	4.0606	3.46537	Chow_Cntrl.
CTGGTTTGTTGGCGTG	12.7939	0.94267	Chow_Cntrl.
CTGTAACAGGTAAGCA	13.1718	0.418346	Chow_Cntrl.
CTGTAACAGTTCCTCA	13.5091	-1.44759	Chow_Cntrl.
CTGTACCTCTTGCAAA	-0.220818	8.52886	Chow_Cntrl.
CTGTATTTCCCATAAA	-3.35393	1.92759	Chow_Cntrl.
CTGTATTTCGATTTAG	13.2607	-1.00558	Chow_Cntrl.
CTGTATTTCGGTAACT	-1.74923	-6.68701	Chow_Cntrl.
CTGTATTTCTTGACCC	-0.491957	4.5082	Chow_Cntrl.
CTGTGTGAGATAGACG	12.893	0.130628	Chow_Cntrl.
CTGTTAAAGCAGGTGG	10.4833	6.95153	Chow_Cntrl.
CTGTTAAAGCCTGACA_1	-1.59926	9.80662	Chow_Cntrl.
CTGTTAAAGCTGTACG	12.5469	-0.810144	Chow_Cntrl.
CTGTTAAAGGTCCACA	-1.74502	8.63371	Chow_Cntrl.
CTGTTCATCCCTCGCA	-1.36192	2.21439	Chow_Cntrl.
CTGTTGGAGTCTGGGC	13.946	0.0813414	Chow_Cntrl.
CTTAACAAGAATCTCA	13.5551	0.450818	Chow_Cntrl.
CTTAACAAGGACCTCA	12.5412	-2.27529	Chow_Cntrl.
CTTAACAAGGGTGAAC	1.50414	15.539	Chow_Cntrl.
CTTAAGATCTTGATGA_1	-2.87027	-7.29384	Chow_Cntrl.
CTTAATGAGACAGGTA	-1.5055	-5.815	Chow_Cntrl.
CTTAATGAGTATTGGC	1.62864	15.6029	Chow_Cntrl.
CTTACCGGTTTGGGTA	-4.0853	-4.86552	Chow_Cntrl.
CTTACCTCAACCTGGT_1	-3.51388	2.62408	Chow_Cntrl.
CTTAGGAGTCCTTCAG	1.19297	14.6975	Chow_Cntrl.
CTTAGGAGTTGTAAAC	-1.14762	-5.15685	Chow_Cntrl.
CTTAGGAGTTGTTCAC	12.7939	-0.998336	Chow_Cntrl.
CTTAGTTTCAATGTGC_1	-2.39388	-6.93894	Chow_Cntrl.
CTTAGTTTCTGGCTTC	1.49016	16.4343	Chow_Cntrl.
CTTATGTTCAGGCCTA	-0.311381	-5.17687	Chow_Cntrl.
CTTATTGGTGCCGCAA	3.13227	-0.99125	Chow_Cntrl.
CTTATTGGTGTTTGAG	0.0541559	-6.59533	Chow_Cntrl.
CTTATTGGTTAGACCA	13.6448	-2.051	Chow_Cntrl.
CTTCAAGCATTATGAC	-1.40239	2.25805	Chow_Cntrl.
CTTCAATTCGGTTTGG	2.65134	-0.325996	Chow_Cntrl.
CTTCAATTCTACCTCA	13.7098	-3.78527	Chow_Cntrl.
CTTCACTCATCATGTG_1	-1.65363	-7.51865	Chow_Cntrl.
CTTCACTCATGACTAT	13.5323	-0.391812	Chow_Cntrl.
CTTCAGGAGCTTAGTA	5.65832	5.84632	Chow_Cntrl.
CTTCAGGAGGCATTAC	7.62819	6.00942	Chow_Cntrl.
CTTCATCCAATAACGA	-3.92804	1.17674	Chow_Cntrl.
CTTCATCCACACAATT	10.0812	6.93427	Chow_Cntrl.
CTTCATCCAGGCGAGT	13.061	-0.969334	Chow_Cntrl.
CTTCGCGTCTATTGTC	12.3589	-1.07934	Chow_Cntrl.
CTTCTAAGTAAGGTTT_1	1.47996	15.5773	Chow_Cntrl.
CTTCTAAGTCATCAAG	12.4878	-3.12381	Chow_Cntrl.
CTTCTAAGTCCTAAGA	1.05028	16.1378	Chow_Cntrl.
CTTCTAAGTGTCCTGC	-0.894355	4.49948	Chow_Cntrl.
CTTCTCAAGGGACGCA	13.3128	0.941704	Chow_Cntrl.
CTTCTCAAGGGTCTAT	-1.76532	-5.76182	Chow_Cntrl.
CTTGAACAGTTAGCCG	13.687	-0.145858	Chow_Cntrl.
CTTGAATCAAACGCGA	2.97024	-0.829254	Chow_Cntrl.
CTTGAATCACCAAAGG	-2.07106	9.7244	Chow_Cntrl.
CTTGAATCACGAATTT	13.3111	-2.31128	Chow_Cntrl.
CTTGAATCAGCCTGCA	3.73459	1.86272	Chow_Cntrl.
CTTGACGAGCACAGAA	13.6786	-0.874576	Chow_Cntrl.
CTTGACGAGGAACACA	1.37937	14.8096	Chow_Cntrl.
CTTGACGAGGTCCACA	-0.705204	-5.21712	Chow_Cntrl.
CTTGACGAGTGAACCT	13.3226	0.84365	Chow_Cntrl.
CTTGCAACATGCTCCC	13.5637	5.02071	Chow_Cntrl.
CTTGCATGTACGATTG	-1.89248	15.0895	Chow_Cntrl.
CTTGCATGTTTATTCG	13.4898	-3.70519	Chow_Cntrl.
CTTGCGCGTTAAGCGC	0.352166	-4.41397	Chow_Cntrl.
CTTGCGCGTTAGAGCC	-3.96878	1.63329	Chow_Cntrl.
CTTGCGCGTTTGAGCA	-0.371464	2.66088	Chow_Cntrl.
CTTGCTCAGACCATAC	-5.00355	-6.50354	Chow_Cntrl.
CTTGCTCAGAGGAGTC	0.652972	-6.39631	Chow_Cntrl.
CTTGCTCAGCAATAGG_1	4.06554	1.72741	Chow_Cntrl.
CTTGCTCAGTAGCGGG	0.988553	14.4743	Chow_Cntrl.
CTTGCTCAGTTAGTTG_1	-3.77422	2.81785	Chow_Cntrl.
CTTGGACCAAACCTTG	3.32386	-0.538807	Chow_Cntrl.
CTTGTAAAGGGCCACT	14.4007	8.01849	Chow_Cntrl.
CTTGTAAAGTCACCAG	-1.41588	2.74842	Chow_Cntrl.
CTTGTAAAGTTTAACG	13.8781	-2.9485	Chow_Cntrl.
CTTGTCCAGTAACCCG	14.5596	-1.55875	Chow_Cntrl.
CTTGTTCCAAGCCACT	13.8627	0.199501	Chow_Cntrl.
CTTGTTCCAGTAAAGC	2.89995	5.34163	Chow_Cntrl.
CTTGTTCCATAATTGC	14.4343	-1.8662	Chow_Cntrl.
CTTGTTCCATGTCAGC	12.0729	1.87259	Chow_Cntrl.
CTTGTTTAGTATCGCG	-2.98188	3.28703	Chow_Cntrl.
CTTTAGGCATAAACCT	-3.95046	1.25692	Chow_Cntrl.
CTTTAGGCATTGCGGT	0.620631	-6.35073	Chow_Cntrl.
CTTTAGTTCATCCACC	-0.599743	12.2321	Chow_Cntrl.
CTTTAGTTCCGGGACT	-2.76781	-7.0352	Chow_Cntrl.
CTTTAGTTCCTGGTCT	0.789216	4.3075	Chow_Cntrl.
CTTTAGTTCTTGGACG	14.3023	-0.82903	Chow_Cntrl.
CTTTATGGTTTCAGGA	-1.04187	-6.39006	Chow_Cntrl.
CTTTCTTGTAATCGGC	-0.988861	-6.98582	Chow_Cntrl.
CTTTCTTGTCCTAATC	13.6029	-1.72707	Chow_Cntrl.
CTTTGAGCACCTAATG	-2.18293	2.27492	Chow_Cntrl.
CTTTGGGAGCGATACT	0.982335	15.0806	Chow_Cntrl.
CTTTGGTGTCAAGTGC	-1.83992	2.34485	Chow_Cntrl.
CTTTGGTGTCCACAAA	14.2112	-0.747433	Chow_Cntrl.
CTTTGGTGTCGACTCC	0.120758	5.23208	Chow_Cntrl.
CTTTGTCCACAACCTA	-1.89174	-6.27449	Chow_Cntrl.
GAAACCCGTGATTACG	13.6402	4.64128	Chow_Cntrl.
GAAACCCGTTCAAGCA	1.84282	-4.04498	Chow_Cntrl.
GAAACCCGTTGAGGTC	13.9325	-1.34977	Chow_Cntrl.
GAAACCCGTTTCCGGC_1	-1.7328	-4.28786	Chow_Cntrl.
GAAACTGAGTTGTCAA	-3.69864	2.1653	Chow_Cntrl.
GAACACAAGGAAACTG	-4.84031	5.99134	Chow_Cntrl.
GAACACAAGGATTGAG	11.1544	15.007	Chow_Cntrl.
GAACCAAAGTTGTCAA	2.09377	10.0011	Chow_Cntrl.
GAACCAGCATGGCCTG	-1.66189	-7.19763	Chow_Cntrl.
GAACCGCTCACCTGTC	0.434255	4.86027	Chow_Cntrl.
GAACCGCTCGAAGCGG	0.440003	5.05733	Chow_Cntrl.
GAACCTGTCAAGCGCC	13.6617	-1.75044	Chow_Cntrl.
GAACCTGTCATTGACA	1.76614	15.8751	Chow_Cntrl.
GAACCTGTCCTTTACG	2.16675	9.73195	Chow_Cntrl.
GAACCTGTCTATTGTC	-4.48353	-2.74062	Chow_Cntrl.
GAACCTTAGAAACTGG	14.5365	-2.06743	Chow_Cntrl.
GAACCTTAGCCAGTAT	13.5714	0.571232	Chow_Cntrl.
GAACCTTAGGAAGCAC_1	-1.19978	-7.44977	Chow_Cntrl.
GAACCTTAGGGCCATC	13.84	0.13134	Chow_Cntrl.
GAACGAATCACGAATC	-1.0699	-4.37974	Chow_Cntrl.
GAACGAATCCATAAGC	-3.56865	1.58145	Chow_Cntrl.
GAACGAATCCTCCTAA	-3.32108	-4.98134	Chow_Cntrl.
GAACGAATCGGTACGC_1	1.39086	14.7978	Chow_Cntrl.
GAACTTATCACGCATG	-1.54743	-7.39242	Chow_Cntrl.
GAACTTATCATTACGA	14.4338	-2.057	Chow_Cntrl.
GAACTTATCATTGCGG	-0.829897	-6.96496	Chow_Cntrl.
GAACTTATCGATTTAG	13.2359	-0.338565	Chow_Cntrl.
GAACTTATCGTAATCA	-3.20676	-7.84987	Chow_Cntrl.
GAACTTATCTAAATCG	-0.643634	-6.52891	Chow_Cntrl.
GAACTTATCTAGCTAA	-0.919395	-6.91216	Chow_Cntrl.
GAAGCCTGTTTGGCGG	-3.97831	1.80449	Chow_Cntrl.
GAAGGAACATAAAGCA	-0.712606	-5.19189	Chow_Cntrl.
GAAGGAACATCCAGGT	0.523089	-5.63425	Chow_Cntrl.
GAAGGAACATCCATCT	12.9319	-2.24808	Chow_Cntrl.
GAAGGAACATTAAAGG	14.4545	-0.935068	Chow_Cntrl.
GAAGGAACATTAGCCA	13.4869	5.14711	Chow_Cntrl.
GAAGGATGTCGAAGTC	-0.537473	5.33102	Chow_Cntrl.
GAAGGATGTTCTTTAG	-4.60595	-4.55713	Chow_Cntrl.
GAAGGCTAGGACAACA	10.0361	15.7172	Chow_Cntrl.
GAAGTAAGTTACCTGT	-4.63938	6.00829	Chow_Cntrl.
GAAGTAAGTTACTTGC	10.8328	7.37294	Chow_Cntrl.
GAAGTATAGCACGTTG_1	12.8675	5.21104	Chow_Cntrl.
GAAGTATAGCCGCTAA	13.0404	-0.769232	Chow_Cntrl.
GAAGTATAGCGGCTGT	-0.294964	6.07487	Chow_Cntrl.
GAAGTATAGGGTGGAT	13.944	-0.272449	Chow_Cntrl.
GAAGTATAGTAACGAG	13.5325	-0.28496	Chow_Cntrl.
GAAGTATAGTAGCTTA	-2.04682	5.00021	Chow_Cntrl.
GAAGTCAAGCATTTCT	1.10511	15.126	Chow_Cntrl.
GAAGTGATCCGTTATT	0.911733	14.5766	Chow_Cntrl.
GAAGTGATCTATGACA	11.7574	0.491205	Chow_Cntrl.
GAAGTGATCTTGTCCA	14.0768	7.62582	Chow_Cntrl.
GAATTTGTCCTAGTTT	-5.85417	-6.39703	Chow_Cntrl.
GACACCGGTGTCCAGG	-2.64182	2.43855	Chow_Cntrl.
GACACCGGTTGTCCAT	-3.50815	3.8104	Chow_Cntrl.
GACATAGAGCATGGTT_1	-3.49555	-7.5751	Chow_Cntrl.
GACATAGAGGATTGAG	12.3288	-0.500604	Chow_Cntrl.
GACATAGAGGCAGGTG	2.011	5.9479	Chow_Cntrl.
GACATAGAGTTGCCTC	-0.730315	3.3199	Chow_Cntrl.
GACATTATCCTCATGC	-3.186	-4.93698	Chow_Cntrl.
GACCGAACACCGGCTA	1.22739	15.0841	Chow_Cntrl.
GACCGTTCAGCGCTTG	1.7282	-5.42287	Chow_Cntrl.
GACCTAAGTACAATGT	5.44785	5.65851	Chow_Cntrl.
GACCTAAGTGGATTCA	14.0562	-2.01368	Chow_Cntrl.
GACCTAGTCCGCAAGC	0.0270762	15.474	Chow_Cntrl.
GACCTAGTCCGTTATT	14.6149	8.5109	Chow_Cntrl.
GACCTCAAGATACTTG	14.328	8.6797	Chow_Cntrl.
GACCTCAAGGTAAGCA	14.2528	-0.35053	Chow_Cntrl.
GACCTGATCGATTTAG	12.239	0.576379	Chow_Cntrl.
GACCTGCAGGGTGAGT	0.818496	15.5847	Chow_Cntrl.
GACCTGCAGTTGCCTC	-1.53733	-7.1051	Chow_Cntrl.
GACCTTTGTAAGCTTG	14.2461	-1.39249	Chow_Cntrl.
GACCTTTGTTAAGCGC	13.4737	-1.48821	Chow_Cntrl.
GACCTTTGTTTGAGCA	-1.53586	-7.00577	Chow_Cntrl.
GACGCAACATGCATAT	14.0314	-1.24305	Chow_Cntrl.
GACGCCTAGCATGACT	-2.05051	5.79633	Chow_Cntrl.
GACGCCTAGCTGTAAC	13.719	5.29763	Chow_Cntrl.
GACGCCTAGGCTAGAA	-1.52738	-5.91816	Chow_Cntrl.
GACGTAAAGCGCTAAT	-4.45786	-4.85205	Chow_Cntrl.
GACGTAAAGCTCCCTG	-2.49126	-4.32077	Chow_Cntrl.
GACTAATGTATTGCAG	13.6329	0.762986	Chow_Cntrl.
GACTAATGTGTTGCAA	-3.66706	3.45593	Chow_Cntrl.
GACTATTCATCCGTAA	13.1262	0.514185	Chow_Cntrl.
GACTCACCAATATGGA	-3.93632	-6.88268	Chow_Cntrl.
GACTCACCACCAGGTT	1.42301	-4.52871	Chow_Cntrl.
GACTCACCAGCATTAT	-0.706466	-5.5833	Chow_Cntrl.
GACTTACAGCATTAGC	-2.63319	2.25636	Chow_Cntrl.
GACTTACAGGTGTCCA	10.367	7.20191	Chow_Cntrl.
GACTTAGGTATTGGTG_1	14.1077	5.37508	Chow_Cntrl.
GACTTAGGTGGAAACG	12.5282	11.546	Chow_Cntrl.
GACTTGGTCCCTCGCA	-2.52676	-7.53563	Chow_Cntrl.
GACTTGGTCCTTAAGA	2.11192	9.79323	Chow_Cntrl.
GAGAAACGTTAGGCGT	1.12988	14.5717	Chow_Cntrl.
GAGAACCAGGATTGAG	-0.107507	-6.69466	Chow_Cntrl.
GAGAACCAGGCCTGGT_1	3.79815	2.31172	Chow_Cntrl.
GAGAACCAGTTTGTCT	14.0967	-1.48357	Chow_Cntrl.
GAGAGGCGTATCTGGA	0.548296	14.2564	Chow_Cntrl.
GAGAGGCGTCGCAATA	13.8596	-0.260146	Chow_Cntrl.
GAGAGGCGTTTAGCTC	12.0152	0.641975	Chow_Cntrl.
GAGATAAGTAGGATTT	-0.594871	-7.31883	Chow_Cntrl.
GAGATAAGTTAGGACC	-1.77939	5.75841	Chow_Cntrl.
GAGATAAGTTCAAGCA	14.2049	-1.42239	Chow_Cntrl.
GAGCAAATCAGCAAGA	-1.64654	3.41459	Chow_Cntrl.
GAGCAAATCATAGCCG	13.753	5.3369	Chow_Cntrl.
GAGCAAATCGATATTG	14.3362	8.70164	Chow_Cntrl.
GAGCAAATCTTACTCG	10.8405	-1.08422	Chow_Cntrl.
GAGCAAATCTTGCAGG	12.6214	5.63712	Chow_Cntrl.
GAGCAAGGTCTCACTG	1.68584	15.7423	Chow_Cntrl.
GAGCAAGGTTACGCAA	0.0662498	13.9526	Chow_Cntrl.
GAGCAAGGTTACGCGG	-2.82429	2.69776	Chow_Cntrl.
GAGCATGCACTAAGCC	14.2869	8.62789	Chow_Cntrl.
GAGCATGCAGAGAGCC	14.1997	6.02174	Chow_Cntrl.
GAGCCACTCAATCTAG	9.88447	7.34097	Chow_Cntrl.
GAGCCACTCCTCGATC	12.425	5.67795	Chow_Cntrl.
GAGCCTTCACAACAGG	14.3618	7.16456	Chow_Cntrl.
GAGCGAAGTGCATTAG	10.1605	15.4317	Chow_Cntrl.
GAGCGATAGGTGAAGC_1	12.48	-0.408506	Chow_Cntrl.
GAGCGGTCACCTCGCT	-0.766533	5.17943	Chow_Cntrl.
GAGCTAGCACTTCACT	13.4813	0.810285	Chow_Cntrl.
GAGCTAGCAGGAATCG	-2.21213	-6.14391	Chow_Cntrl.
GAGCTTAGTCAGGAAG	11.7644	-0.783033	Chow_Cntrl.
GAGCTTAGTCTAACCT	-1.66552	-5.28898	Chow_Cntrl.
GAGCTTGTCATGTCAA	10.4515	15.6538	Chow_Cntrl.
GAGCTTGTCCTCATGC	0.563264	14.7159	Chow_Cntrl.
GAGCTTGTCGGTCAAT	-1.60573	1.30235	Chow_Cntrl.
GAGGACTAGAGGAGTC	-2.62511	1.20704	Chow_Cntrl.
GAGGACTAGCTAAAGG	14.3313	8.14807	Chow_Cntrl.
GAGGACTAGGACAATG	-0.756195	-7.27282	Chow_Cntrl.
GAGGACTAGGTAAGCA	13.6693	0.226953	Chow_Cntrl.
GAGGAGGCAGGACACA	14.3367	6.67457	Chow_Cntrl.
GAGGCTACATACCCGG	-1.11147	-7.01693	Chow_Cntrl.
GAGGCTTGTCAGGCAT	1.22196	15.5861	Chow_Cntrl.
GAGGCTTGTGTGTGGT	5.95632	5.83211	Chow_Cntrl.
GAGGCTTGTGTTGTAG	0.354937	14.3621	Chow_Cntrl.
GAGGGAGCACTTCACT	11.3527	-2.40457	Chow_Cntrl.
GAGGGAGCATGCTATG	13.6876	-1.93363	Chow_Cntrl.
GAGGTACAGGGCTTTG	12.6952	4.07425	Chow_Cntrl.
GAGGTGAGTACTTAGG	12.5231	0.529253	Chow_Cntrl.
GAGGTGAGTGCGCGTA	11.2702	0.687394	Chow_Cntrl.
GAGGTGAGTTCCAGGG	13.9232	-1.77363	Chow_Cntrl.
GAGGTTAAGCCATCAG	-1.01326	4.86774	Chow_Cntrl.
[truncated: 61,468 more rows]

## Sheet: EDF7b
cell_id	UMAP_1	UMAP_2	C66_cell_type
AAACAGCCAAATTCGT_1	12.0367	0.0548293	C66-53: Etnppl.Astrocytes
AAACATGCAATGAATG	-3.80855	-6.72381	C66-55: Ermn.Oligodendrocytes
AAACATGCATTAAGTC	14.2318	-3.01987	C66-53: Etnppl.Astrocytes
AAACCAACAGTCTAAT	1.56531	16.0468	C66-57: OPC
AAACCGAAGGTGTTAC_1	11.8577	5.70741	C66-51: Tanycytes
AAACCGAAGTAGCTTA	3.94907	1.94403	C66-55: Ermn.Oligodendrocytes
AAACCGCGTCAAAGGG	0.617028	14.3391	C66-57: OPC
AAACGCGCAAATGCCC_1	-1.37269	1.77809	C66-56: Gpr17.Oligodendrocytes
AAACGCGCAGCAAGGC	1.77803	15.3406	C66-57: OPC
AAACGGATCACACAGT	11.837	2.09134	C66-53: Etnppl.Astrocytes
AAACGTACATGAAATG	1.13706	15.83	C66-57: OPC
AAAGCAAGTTACATCC	-3.4525	4.22081	C66-56: Gpr17.Oligodendrocytes
AAAGCACCAAGGTGGC_1	-2.33839	2.48788	C66-56: Gpr17.Oligodendrocytes
AAAGCACCATAAAGCA	14.3555	-1.24472	C66-53: Etnppl.Astrocytes
AAAGCACCATAATCGT	0.570856	-5.50515	C66-55: Ermn.Oligodendrocytes
AAAGCCCGTCCTAAGA	3.70974	1.81625	C66-55: Ermn.Oligodendrocytes
AAAGCCCGTTAACAGT	11.7107	0.251495	C66-53: Etnppl.Astrocytes
AAAGCCCGTTTAGTCC	-2.14182	1.94697	C66-56: Gpr17.Oligodendrocytes
AAAGCCGCAGGACACA	14.1501	-2.01175	C66-53: Etnppl.Astrocytes
AAAGCGGGTCCTAAGA	3.74965	2.09438	C66-55: Ermn.Oligodendrocytes
AAAGCTTGTTAATGCG	10.9474	6.41383	C66-52: Ependymal
AAAGGACGTGACCTGG	13.0425	0.585786	C66-53: Etnppl.Astrocytes
AAAGGAGCAAACGGGC_1	14.1951	-1.60208	C66-53: Etnppl.Astrocytes
AAAGGCTCAAGCGATG_1	0.677488	14.126	C66-57: OPC
AAAGGCTCATTGCGAC_1	11.0287	6.38172	C66-52: Ependymal
AAAGGTTAGCAGGTTT	13.7425	-1.66355	C66-53: Etnppl.Astrocytes
AAATCCGGTCACCTAT	0.827411	15.6776	C66-57: OPC
AAATGCCTCATTGACA	-1.02077	-5.66328	C66-55: Ermn.Oligodendrocytes
AACAAAGGTAACGAGG	13.7867	-0.34549	C66-53: Etnppl.Astrocytes
AACAAAGGTAGCAGCT	-3.00962	2.30379	C66-56: Gpr17.Oligodendrocytes
AACAAAGGTCACAAAT	-2.79169	2.29029	C66-56: Gpr17.Oligodendrocytes
AACAAGCCACCTCACC	-1.01016	2.00583	C66-56: Gpr17.Oligodendrocytes
AACAAGCCAGCCGCTA	1.53627	14.7116	C66-57: OPC
AACAGATAGCCTGACA	13.7032	7.88689	C66-51: Tanycytes
AACAGATAGCGGATAA	0.243259	5.09862	C66-56: Gpr17.Oligodendrocytes
AACAGCAAGACAAGTG	-2.80329	2.50274	C66-56: Gpr17.Oligodendrocytes
AACAGCAAGCCTCTCG	-0.779428	-7.15761	C66-55: Ermn.Oligodendrocytes
AACAGCAAGGTTACAC_1	-0.872737	-5.45427	C66-55: Ermn.Oligodendrocytes
AACAGCAAGTTAGGCT	-1.43503	5.36932	C66-56: Gpr17.Oligodendrocytes
AACAGGATCCTGAGTG	13.2354	-0.63341	C66-53: Etnppl.Astrocytes
AACATAGCAATAACCT	4.78301	1.92379	C66-55: Ermn.Oligodendrocytes
AACATAGCAGCAAGAT	-1.68169	-6.25746	C66-55: Ermn.Oligodendrocytes
AACATAGCAGCATGTC	0.236006	15.5772	C66-57: OPC
AACATAGCAGCCTGCA	-2.6445	1.57758	C66-56: Gpr17.Oligodendrocytes
AACATAGCATATAACC	14.1299	6.00915	C66-51: Tanycytes
AACCCGCAGATAGACG	13.7308	-0.577804	C66-53: Etnppl.Astrocytes
AACCGCTCACCGGTAT	11.4437	0.560984	C66-53: Etnppl.Astrocytes
AACCGCTCAGTCTAAT	2.05197	9.85412	C66-57: OPC
AACCGCTCATCGCTCC	-3.71103	2.39198	C66-56: Gpr17.Oligodendrocytes
AACCGCTCATGGCCCA	-5.08132	-5.01582	C66-55: Ermn.Oligodendrocytes
AACCGCTCATGTTTGG	13.6805	0.288222	C66-53: Etnppl.Astrocytes
AACCGGCTCCGCACAA	-4.23449	0.83372	C66-56: Gpr17.Oligodendrocytes
AACCGGCTCCTTCTAG	1.50688	15.2289	C66-57: OPC
AACCGGCTCGGGCCAT	11.0224	6.34727	C66-52: Ependymal
AACCGGCTCTTGTCTG_1	-0.695972	4.22119	C66-56: Gpr17.Oligodendrocytes
AACCTAATCCCTGGAA_1	12.7555	-0.692791	C66-53: Etnppl.Astrocytes
AACCTAATCGAGCTAT_1	13.8287	-2.97776	C66-53: Etnppl.Astrocytes
AACCTCACAAGCTTAT	4.41815	2.36907	C66-55: Ermn.Oligodendrocytes
AACCTCACAGGAACTG	12.6735	-0.702492	C66-53: Etnppl.Astrocytes
AACCTCCTCCACCTTA_2	13.2582	-2.16205	C66-53: Etnppl.Astrocytes
AACCTCCTCCCTCATA	13.3281	-3.63684	C66-53: Etnppl.Astrocytes
AACCTCCTCTAAGTGC	4.26633	6.66897	unknown
AACCTTAAGAGGAGGA	12.5537	0.671703	C66-53: Etnppl.Astrocytes
AACCTTAAGTGAACAG	8.97796	0.477248	C66-53: Etnppl.Astrocytes
AACCTTGCACTAAGAA	-5.86323	-7.58158	C66-55: Ermn.Oligodendrocytes
AACGACAAGACACTTA	0.508506	15.2482	C66-57: OPC
AACGACAAGGACAATG_1	14.0025	-0.771385	C66-53: Etnppl.Astrocytes
AACGCCCAGACTCGCA	0.482829	4.12446	C66-56: Gpr17.Oligodendrocytes
AACGCCCAGGTAAGCA	12.4448	-2.50136	C66-53: Etnppl.Astrocytes
AACGCTAGTATGGTGC	-2.9213	1.25169	C66-56: Gpr17.Oligodendrocytes
AACGGTAAGACAACAG	-1.46166	4.38544	C66-56: Gpr17.Oligodendrocytes
AACGGTAAGCGCCTAA	12.4877	0.697235	C66-53: Etnppl.Astrocytes
AACGGTAAGTAACGAG	-0.577999	-5.03299	C66-55: Ermn.Oligodendrocytes
AACTACTCACTAAATC	-3.07833	-5.12386	C66-55: Ermn.Oligodendrocytes
AACTACTCAGGCCATT	0.196714	6.75411	C66-56: Gpr17.Oligodendrocytes
AACTAGCTCGCGACAC	14.1355	-1.42251	C66-53: Etnppl.Astrocytes
AACTAGCTCGGCCAGT	12.5911	-1.22212	C66-53: Etnppl.Astrocytes
AACTAGTGTCAATACG	13.0534	1.0114	C66-53: Etnppl.Astrocytes
AACTAGTGTGTGAGAG	7.25659	5.72127	C66-64: Endothelial
AACTCACAGGACCTGC	13.6484	-3.20213	C66-53: Etnppl.Astrocytes
AACTGTTCAACAGGTG	-1.46155	6.5625	C66-56: Gpr17.Oligodendrocytes
AACTGTTCACTAAATC	14.5202	6.41389	C66-51: Tanycytes
AACTGTTCAGGAACAT	14.2793	-1.01781	C66-53: Etnppl.Astrocytes
AACTTAGTCGATTATG	-4.48135	-5.9011	C66-55: Ermn.Oligodendrocytes
AAGAACAGTCACGAAC	13.5751	-0.523088	C66-53: Etnppl.Astrocytes
AAGAATCAGCTTAACA	-3.51794	4.18743	C66-56: Gpr17.Oligodendrocytes
AAGAATCAGTTATGGC	13.9959	-1.0696	C66-53: Etnppl.Astrocytes
AAGACAAGTTTACTTG	9.40214	-1.93321	C66-53: Etnppl.Astrocytes
AAGACATAGCCTGAGC	2.27981	5.97812	C66-55: Ermn.Oligodendrocytes
AAGACCAAGGTTTGAC	0.163157	-5.59099	C66-55: Ermn.Oligodendrocytes
AAGACCAAGTACCGCA	13.7061	-1.67972	C66-53: Etnppl.Astrocytes
AAGCAAGTCAATGTCA	12.8866	0.454037	C66-53: Etnppl.Astrocytes
AAGCAAGTCAGCAAAG	-3.20892	-5.82314	C66-55: Ermn.Oligodendrocytes
AAGCAAGTCCATCAGG	-3.18096	-5.24792	C66-55: Ermn.Oligodendrocytes
AAGCCTCCACCTGTAA	13.1118	-3.17661	C66-53: Etnppl.Astrocytes
AAGCCTCCACTTCATC	-1.47875	6.60438	C66-56: Gpr17.Oligodendrocytes
AAGCCTGTCCAGGTCA	10.483	6.50907	C66-52: Ependymal
AAGCCTGTCCATAAGC	-1.92055	-5.27374	C66-55: Ermn.Oligodendrocytes
AAGCCTTAGAGAAGGG	-2.03592	9.83169	C66-57: OPC
AAGCGAATCATGCTCC	-3.57036	1.91282	C66-56: Gpr17.Oligodendrocytes
AAGCGAATCTGGTCCT	-2.2494	-3.97385	C66-55: Ermn.Oligodendrocytes
AAGCGAGGTCTTTGAC	-3.29235	-0.0401986	C66-56: Gpr17.Oligodendrocytes
AAGCGGGTCATGGTGT	13.1366	3.54262	C66-51: Tanycytes
AAGCGGGTCGCACACA	12.6185	-1.72929	C66-53: Etnppl.Astrocytes
AAGCGGGTCTCCATAT	0.138014	-6.3687	C66-55: Ermn.Oligodendrocytes
AAGCGTTTCAGGCCTA	-4.33996	-6.83135	C66-55: Ermn.Oligodendrocytes
AAGCGTTTCCGGGACT	-2.75266	2.51978	C66-56: Gpr17.Oligodendrocytes
AAGCGTTTCCGTTATT	13.1827	-0.595421	C66-53: Etnppl.Astrocytes
AAGCTAGAGGTGCTGC_1	1.18434	14.8938	C66-57: OPC
AAGCTCCCAACAGGTG	13.047	-3.02641	C66-53: Etnppl.Astrocytes
AAGCTCCCAGGACCAA	1.08039	14.9076	C66-57: OPC
AAGCTCCCATCATGGC	1.17529	16.2497	C66-57: OPC
AAGCTCCCATCCTGAA	-1.28018	-5.75847	C66-55: Ermn.Oligodendrocytes
AAGCTTGGTGAAGCCT	10.7964	6.44685	C66-52: Ependymal
AAGCTTGGTGATGGCT	9.27919	15.4796	C66-58: Tmem119.Immune
AAGCTTGGTTATCGAG	12.7574	-0.682082	C66-53: Etnppl.Astrocytes
AAGGAAGCATATAACC	-1.82809	3.8953	C66-56: Gpr17.Oligodendrocytes
AAGGATCCAAAGCGCA	14.0908	7.91191	C66-51: Tanycytes
AAGGATGTCCGCCTAT	13.7582	8.39937	C66-51: Tanycytes
AAGGATTAGCTGGAAA	13.9061	7.57617	C66-51: Tanycytes
AAGGATTAGGTACCGC	-0.837803	-7.21313	C66-55: Ermn.Oligodendrocytes
AAGGCCCTCATGAGCT	-3.47076	0.0206965	C66-56: Gpr17.Oligodendrocytes
AAGGTATAGAAAGCAT	-2.91352	3.58988	C66-56: Gpr17.Oligodendrocytes
AAGGTATAGCGTGCGT	-1.01503	-6.70017	C66-55: Ermn.Oligodendrocytes
AAGGTATAGTCCTTTG	-0.431214	5.09868	C66-56: Gpr17.Oligodendrocytes
AAGGTATAGTTTAACG	0.329972	-6.64106	C66-55: Ermn.Oligodendrocytes
AAGGTCAAGCACTAGT	14.3271	-1.30383	C66-53: Etnppl.Astrocytes
AAGGTCAAGTAGAGGC	13.7099	0.243592	C66-53: Etnppl.Astrocytes
AAGGTGCAGCATTTCT	12.6726	-0.607494	C66-53: Etnppl.Astrocytes
AAGGTGCAGCCGCAAC	14.2417	-0.504816	C66-53: Etnppl.Astrocytes
AAGGTGCAGCTTTGGG	-4.14421	-7.80535	C66-55: Ermn.Oligodendrocytes
AAGGTGCAGGCTAAGA	12.7961	5.13504	C66-51: Tanycytes
AAGTAGCCAAGTTATC	-4.22839	-7.741	C66-55: Ermn.Oligodendrocytes
AAGTCTATCAATCATG	7.67544	6.53303	C66-64: Endothelial
AAGTCTATCGAGGTGG	-0.812994	-6.39486	C66-55: Ermn.Oligodendrocytes
AAGTCTATCTTAGGGT	-2.2066	-6.64651	C66-55: Ermn.Oligodendrocytes
AAGTGAAGTACCGTAA	2.9578	5.32549	C66-55: Ermn.Oligodendrocytes
AAGTGAAGTACTTCAC	-1.82039	8.85742	C66-57: OPC
AAGTGAAGTGTTTGTC	14.0009	8.17751	C66-51: Tanycytes
AAGTGAAGTTCAAGAT	13.46	-2.41538	C66-53: Etnppl.Astrocytes
AAGTGCAAGAGCAAGC	13.2859	0.175959	C66-53: Etnppl.Astrocytes
AAGTGCAAGCAAGGTA	13.761	7.69946	C66-51: Tanycytes
AAGTGCAAGCATCCAG	12.4635	-0.1475	C66-53: Etnppl.Astrocytes
AAGTGCAAGCATGTCG	13.5603	6.6497	C66-51: Tanycytes
AAGTGCAAGCGGCTGT	10.919	1.37278	C66-53: Etnppl.Astrocytes
AAGTGCAAGGACAATG	-3.22662	1.80971	C66-56: Gpr17.Oligodendrocytes
AAGTGCAAGGGTGAAC	0.213809	4.29997	C66-56: Gpr17.Oligodendrocytes
AAGTGCAAGTTAGTGC	0.348505	-5.57521	C66-55: Ermn.Oligodendrocytes
AAGTGTTGTCAGTAAT	0.0537822	6.46249	C66-56: Gpr17.Oligodendrocytes
AAGTTACGTACCCACC	2.95012	-0.418427	C66-55: Ermn.Oligodendrocytes
AAGTTACGTCACAAAT	-2.26426	1.79508	C66-56: Gpr17.Oligodendrocytes
AAGTTACGTTAGTGAT	-0.136243	-6.5289	C66-55: Ermn.Oligodendrocytes
AAGTTAGCAAAGCTAA_1	14.5399	-0.797188	C66-53: Etnppl.Astrocytes
AAGTTAGCAGCTCATA	12.8282	0.213542	C66-53: Etnppl.Astrocytes
AAGTTAGCATAGCAGG	1.57072	14.9514	C66-57: OPC
AAGTTTGTCCTGGCTT	13.704	-1.60448	C66-53: Etnppl.Astrocytes
AAGTTTGTCGCAAACT	4.25168	2.64933	C66-55: Ermn.Oligodendrocytes
AATAACCGTCAAAGGG	-1.77495	3.20604	C66-56: Gpr17.Oligodendrocytes
AATAACCGTCCTAAGA	-2.82776	3.60999	C66-56: Gpr17.Oligodendrocytes
AATAACCGTTGGATAT	12.0862	-0.164288	C66-53: Etnppl.Astrocytes
AATACCGGTAGCTAGC	-0.969664	-4.33622	C66-55: Ermn.Oligodendrocytes
AATACCGGTTGTTGTC	7.77674	6.50358	C66-64: Endothelial
AATAGAGGTTGAAGCC	13.4936	0.392688	C66-53: Etnppl.Astrocytes
AATAGAGGTTTCAGGA	0.54164	13.9568	C66-57: OPC
AATAGCTGTGTCCAGG_1	3.83656	-1.12733	C66-55: Ermn.Oligodendrocytes
AATATCCCAAGTTATC_1	14.2221	8.61788	C66-51: Tanycytes
AATATCCCAGTAATAG	14.3729	-1.48675	C66-53: Etnppl.Astrocytes
AATCAGGAGTAACTCA	13.052	-3.12218	C66-53: Etnppl.Astrocytes
AATCATGTCGATTTAG	3.19492	-0.591711	C66-55: Ermn.Oligodendrocytes
AATCATGTCGCTAAAC	14.0078	6.06309	C66-51: Tanycytes
AATCCATCACACCAAC	-3.73862	-5.24198	C66-55: Ermn.Oligodendrocytes
AATCCATCAGGCTACT	-2.25005	-6.97629	C66-55: Ermn.Oligodendrocytes
AATCCATCAGTTAAAG	-4.50364	-7.21682	C66-55: Ermn.Oligodendrocytes
AATCCCTGTTACTAGG_1	12.7143	-1.44672	C66-53: Etnppl.Astrocytes
AATCCGTAGGAAACTG	9.39407	0.111212	C66-53: Etnppl.Astrocytes
AATCCGTAGGACAATG	-4.2265	-7.78852	C66-55: Ermn.Oligodendrocytes
AATCCTAAGACAGGTA	-3.06372	4.64966	C66-56: Gpr17.Oligodendrocytes
AATCGCCCAACACCTA	-1.15488	-6.42903	C66-55: Ermn.Oligodendrocytes
AATCGCCCATGTTGGC	0.768763	-5.74103	C66-55: Ermn.Oligodendrocytes
AATCTTGAGAGAGGAG	0.563509	13.7202	C66-57: OPC
AATCTTGAGCGCCTTT	2.11675	9.94519	C66-57: OPC
AATGAAGGTGTGTGGT	-0.395842	-6.22459	C66-55: Ermn.Oligodendrocytes
AATGAAGGTTGGATAT	-2.10962	3.98896	C66-56: Gpr17.Oligodendrocytes
AATGCAACACATTGCA	13.1969	-1.943	C66-53: Etnppl.Astrocytes
AATGCAACATGAGTTT	0.398258	1.6185	unknown
AATGCATGTGAATCGC	11.5592	1.9533	C66-53: Etnppl.Astrocytes
AATGCATGTTAGCAGC	0.405796	7.258	C66-57: OPC
AATGCGCGTGTCACGG	13.6984	7.57544	C66-51: Tanycytes
AATGGCGCACGGTACT	10.3847	-0.954311	C66-53: Etnppl.Astrocytes
AATGTCATCATGCATA	-0.15706	-7.12333	C66-55: Ermn.Oligodendrocytes
AATGTCATCTGCAAGT_1	-3.85909	2.15562	C66-56: Gpr17.Oligodendrocytes
AATGTCCAGACTTACA	0.616684	6.17699	C66-56: Gpr17.Oligodendrocytes
AATGTCCAGGTGTCCA	-0.436516	-6.45875	C66-55: Ermn.Oligodendrocytes
AATTACCCACGAATTT	14.1853	-2.38481	C66-53: Etnppl.Astrocytes
AATTACCCATTAAGTC	2.31288	5.92869	C66-55: Ermn.Oligodendrocytes
AATTAGCGTGATTTGG_1	-3.73002	2.73064	C66-56: Gpr17.Oligodendrocytes
AATTAGCGTGTGCAAC	13.5003	0.312404	C66-53: Etnppl.Astrocytes
AATTAGGCAAGGATTA	12.5863	-0.272754	C66-53: Etnppl.Astrocytes
AATTAGGCACTAGGTC	13.9037	-0.744549	C66-53: Etnppl.Astrocytes
AATTAGGCAGCATGTC	-3.95382	3.73169	C66-56: Gpr17.Oligodendrocytes
AATTGACGTACGGTAC	-0.835173	-6.83116	C66-55: Ermn.Oligodendrocytes
AATTGACGTGGTTAGC	12.1416	0.391512	C66-53: Etnppl.Astrocytes
AATTGCCAGCATGACT	13.9633	-2.79944	C66-53: Etnppl.Astrocytes
AATTGCTCAAGTGTTT_1	13.4781	-0.96746	C66-53: Etnppl.Astrocytes
AATTGGACAAACGGGC	11.2608	-1.13099	C66-53: Etnppl.Astrocytes
AATTGGACACCTGTAA	13.9625	-0.675438	C66-53: Etnppl.Astrocytes
AATTGGACACTTACAG_1	-3.76027	-5.58477	C66-55: Ermn.Oligodendrocytes
AATTGTGTCCACCCTG	-1.9252	-7.3374	C66-55: Ermn.Oligodendrocytes
AATTGTGTCGATTTAG	-2.78793	-6.91108	C66-55: Ermn.Oligodendrocytes
AATTGTGTCTCATCAT	-1.95166	-7.28889	C66-55: Ermn.Oligodendrocytes
AATTTCCTCAGCAAGA	13.51	-3.13406	C66-53: Etnppl.Astrocytes
AATTTCCTCCGGAACC	14.3162	-1.41486	C66-53: Etnppl.Astrocytes
AATTTCCTCGCTATGG	-2.38897	4.22676	C66-56: Gpr17.Oligodendrocytes
AATTTCCTCTAAGTGC_1	14.2146	-1.37988	C66-53: Etnppl.Astrocytes
AATTTCCTCTTGCAGG	13.3598	-0.26526	C66-53: Etnppl.Astrocytes
AATTTGGTCAAGTGTC	-0.629407	5.51496	C66-56: Gpr17.Oligodendrocytes
AATTTGGTCCGCTAGA	0.322956	15.1385	C66-57: OPC
AATTTGGTCGGGACCT	13.5266	0.110726	C66-53: Etnppl.Astrocytes
ACAAACTGTCATTGTC	13.5757	-1.81289	C66-53: Etnppl.Astrocytes
ACAAACTGTCCTAAGA	-4.58619	1.81518	C66-56: Gpr17.Oligodendrocytes
ACAAAGGTCAGTATTG	13.8939	-1.51284	C66-53: Etnppl.Astrocytes
ACAAAGGTCTCGCCTG	12.6759	3.97981	C66-51: Tanycytes
ACAACAACAGGCTGTT	11.7	-2.92924	C66-53: Etnppl.Astrocytes
ACAACACTCCCGCAAA	7.56674	6.34429	C66-64: Endothelial
ACAACATGTTAGAGCC	-3.1118	-5.24363	C66-55: Ermn.Oligodendrocytes
ACACCTTGTTTATGGG	13.4074	5.15786	C66-51: Tanycytes
ACACCTTGTTTGCGCC	0.999367	14.7203	C66-57: OPC
ACACTAATCACCATTT	12.2272	1.79119	C66-53: Etnppl.Astrocytes
ACACTAATCCGCCTCA	14.0103	-2.85181	C66-53: Etnppl.Astrocytes
ACACTAATCGAGGTGG_1	11.0454	-0.552232	C66-53: Etnppl.Astrocytes
ACACTAATCGCGACAC	9.99334	-0.385639	C66-53: Etnppl.Astrocytes
ACACTAATCGGGACCT	14.0259	-1.31167	C66-53: Etnppl.Astrocytes
ACACTAATCTTAAGTG	-3.20254	2.11774	C66-56: Gpr17.Oligodendrocytes
ACACTAGGTAATAGCT	-1.85988	-6.33054	C66-55: Ermn.Oligodendrocytes
ACACTAGGTAGTTGGC	-2.77043	4.3765	C66-56: Gpr17.Oligodendrocytes
ACACTAGGTCATGCAA	13.0873	-1.75887	C66-53: Etnppl.Astrocytes
ACACTAGGTGCAACTA	14.3981	-2.39676	C66-53: Etnppl.Astrocytes
ACACTTAAGCGAAGTA	12.5943	-0.239672	C66-53: Etnppl.Astrocytes
ACACTTAAGGACTAAG	-0.057544	8.25249	C66-57: OPC
ACACTTAAGTCTCACC	14.1281	1.33401	C66-53: Etnppl.Astrocytes
ACACTTAAGTTTGTCT	-1.6389	-6.44332	C66-55: Ermn.Oligodendrocytes
ACACTTGCAGACAAAC	14.1264	-2.49635	C66-53: Etnppl.Astrocytes
ACACTTGCATTGCGAC	12.6226	-1.67478	C66-53: Etnppl.Astrocytes
ACAGCCGGTAGCAGCT	10.1619	15.3784	C66-58: Tmem119.Immune
ACAGCCGGTATTGAGT	11.1236	-0.34156	C66-53: Etnppl.Astrocytes
ACAGCCGGTGTAATAC	12.5928	0.753056	C66-53: Etnppl.Astrocytes
ACAGCGCTCAATGAGG	11.6189	1.9719	C66-53: Etnppl.Astrocytes
ACAGCGCTCTACTAAG	3.9358	1.84683	C66-55: Ermn.Oligodendrocytes
ACAGGAATCTCCATAT	14.0179	4.99269	C66-51: Tanycytes
ACAGGATCAGCCTGCA	13.7014	-1.41323	C66-53: Etnppl.Astrocytes
ACAGGATCATTGGGAG	7.6347	6.38506	C66-64: Endothelial
ACAGGCTGTTTGGTTC_1	-0.40936	-6.43632	C66-55: Ermn.Oligodendrocytes
ACAGGTAAGCTAATCA	9.66287	14.7993	C66-58: Tmem119.Immune
ACAGGTAAGCTAATTG	1.7463	16.0757	C66-57: OPC
ACAGTATGTGGGTACT_1	13.1382	-1.98622	C66-53: Etnppl.Astrocytes
ACATAGCTCACGTTAA	10.289	-0.111425	C66-53: Etnppl.Astrocytes
ACATAGCTCCAACTGG	11.7906	1.94835	C66-53: Etnppl.Astrocytes
ACATCAATCATTTGCT	12.7561	4.07736	C66-51: Tanycytes
ACATCAATCCAAACAC	6.82164	6.27675	C66-64: Endothelial
ACATCAATCTAAGTGC	-1.24169	-5.65687	C66-55: Ermn.Oligodendrocytes
ACATCAATCTGCAAGT	14.4159	7.05484	C66-51: Tanycytes
ACATCAATCTGTGCAG	-3.91827	-5.511	C66-55: Ermn.Oligodendrocytes
ACATTAGTCCTGGTGA	1.35366	14.9422	C66-57: OPC
ACATTAGTCGTCCTTA	-1.971	9.92702	C66-57: OPC
ACATTGCAGCGTGCAC	3.22993	3.39183	C66-55: Ermn.Oligodendrocytes
ACATTGCAGCTTTGGG	-2.26282	1.41501	C66-56: Gpr17.Oligodendrocytes
ACATTGCAGTATCGCG	13.2868	5.79937	C66-51: Tanycytes
ACATTGCAGTATTGGC	-2.5859	0.599278	C66-56: Gpr17.Oligodendrocytes
ACCAAACTCGGCCAGT	0.704726	15.5167	C66-57: OPC
ACCAAGCGTCACAAAT	0.954465	14.3511	C66-57: OPC
ACCAAGTTCCTGGTCT	10.7637	7.61922	C66-52: Ependymal
ACCAAGTTCTTAATGG	13.4588	-1.14598	C66-53: Etnppl.Astrocytes
ACCACACCAACTAGAA	-0.459969	-6.73077	C66-55: Ermn.Oligodendrocytes
ACCACACCAATAGTCT	1.83163	15.9877	C66-57: OPC
ACCACACCACCAGCAT	-2.52956	-7.16472	C66-55: Ermn.Oligodendrocytes
ACCACATAGTGAGGGT	13.0066	-0.24541	C66-53: Etnppl.Astrocytes
ACCAGCTCATAGCAGG	10.6608	6.72304	C66-52: Ependymal
ACCAGGGAGTTAGACC	10.9765	0.453108	C66-53: Etnppl.Astrocytes
ACCATAATCACAGCCA	-6.06168	-7.72483	C66-55: Ermn.Oligodendrocytes
ACCATAATCAGGTTTA	0.07234	5.36192	C66-56: Gpr17.Oligodendrocytes
ACCATAATCATCACTT	13.0426	-3.60532	C66-53: Etnppl.Astrocytes
ACCATAATCCGGTATG	14.3393	-3.62957	C66-53: Etnppl.Astrocytes
ACCATAATCGGCCATA	-3.72598	2.51498	C66-56: Gpr17.Oligodendrocytes
ACCATTAAGAGGAGTC	3.76089	1.44337	C66-55: Ermn.Oligodendrocytes
ACCCAGGGTAGTTAAC	-4.24727	-7.04193	C66-55: Ermn.Oligodendrocytes
ACCCAGGGTTTGGCTT	-0.898589	4.23067	C66-56: Gpr17.Oligodendrocytes
ACCCGCTGTAATCGCA	-3.81811	1.9553	C66-56: Gpr17.Oligodendrocytes
ACCCGCTGTCAGGAAG	-0.854014	2.61167	C66-56: Gpr17.Oligodendrocytes
ACCCGGTAGCACAGCC	10.4587	7.33866	C66-52: Ependymal
ACCCGGTAGCTCAATA	-2.51773	-7.38781	C66-55: Ermn.Oligodendrocytes
ACCCGGTAGTACCGCA	10.8826	15.2003	C66-58: Tmem119.Immune
ACCCTCCCAATATACC_1	-0.156007	-6.71891	C66-55: Ermn.Oligodendrocytes
ACCCTCCCAGCTTAAT	14.0399	-1.31926	C66-53: Etnppl.Astrocytes
ACCCTCCCAGCTTACA	-1.5545	-6.24425	C66-55: Ermn.Oligodendrocytes
ACCCTGTTCCAAATCA	12.822	-0.629244	C66-53: Etnppl.Astrocytes
ACCCTGTTCCCGCCTA	14.358	-2.27397	C66-53: Etnppl.Astrocytes
ACCGAAGCAGCTACGT	13.3585	-0.537543	C66-53: Etnppl.Astrocytes
ACCGCAATCCTTCTAG	-2.36688	-7.16523	C66-55: Ermn.Oligodendrocytes
ACCGCAATCGACAAAG	10.3354	-0.721088	C66-53: Etnppl.Astrocytes
ACCGGCTAGCCGGTAC	-0.41404	8.81711	C66-57: OPC
ACCGGCTAGGAATAAC	13.6125	-2.16596	C66-53: Etnppl.Astrocytes
ACCGGTTCAAACGCGA	14.4869	8.0724	C66-51: Tanycytes
ACCGGTTCAATTTAGC	1.14496	16.2164	C66-57: OPC
ACCGGTTCAGTTAAAG	14.0572	-2.07896	C66-53: Etnppl.Astrocytes
ACCTAAATCATTACAG	-4.15364	-7.9598	C66-55: Ermn.Oligodendrocytes
ACCTAAGGTACCTTAC	1.21391	-5.69839	C66-55: Ermn.Oligodendrocytes
ACCTACCTCATGCTCC_1	13.0974	-4.0614	C66-53: Etnppl.Astrocytes
ACCTCACTCATGTTTC	12.126	1.82157	C66-53: Etnppl.Astrocytes
ACCTCACTCATTAGGC	-5.57547	-4.96293	C66-55: Ermn.Oligodendrocytes
ACCTCACTCCTTGTTG_1	13.144	-5.15157	C66-53: Etnppl.Astrocytes
ACCTCACTCGGTTTCC	13.8884	5.10558	C66-51: Tanycytes
ACCTCACTCTAACCAA	0.0938565	3.79544	C66-56: Gpr17.Oligodendrocytes
ACCTGGATCAGTTCCC	-2.74373	3.50352	C66-56: Gpr17.Oligodendrocytes
ACCTGGATCTCAATTC	11.9475	-1.97289	C66-53: Etnppl.Astrocytes
ACCTGGTCATGGCCTG	13.9027	-1.52598	C66-53: Etnppl.Astrocytes
ACCTGTTGTCCCGGAA	11.5262	-0.0529738	C66-53: Etnppl.Astrocytes
ACCTGTTGTCCGTAGG	3.0149	5.22897	C66-55: Ermn.Oligodendrocytes
ACCTGTTGTGCCTCAC	14.445	-2.83939	C66-53: Etnppl.Astrocytes
ACCTGTTGTTAATGAC	12.349	-3.0834	C66-53: Etnppl.Astrocytes
ACCTTCATCAGGATGA	-4.1615	-5.65462	C66-55: Ermn.Oligodendrocytes
ACCTTCATCTCGCCCA	0.426417	5.57953	C66-56: Gpr17.Oligodendrocytes
ACCTTCCAGAGCAAGC	10.8621	6.45508	C66-52: Ependymal
ACCTTCCAGCATCCAG	-0.571803	2.16059	C66-56: Gpr17.Oligodendrocytes
ACCTTCCAGCTTATGA	1.42727	16.4716	C66-57: OPC
ACCTTCCAGGGCTAAA	14.3027	-3.19158	C66-53: Etnppl.Astrocytes
ACCTTGCTCACAAGCT	0.925557	7.61977	C66-57: OPC
ACCTTGCTCCTACCTA	11.9716	1.7305	C66-53: Etnppl.Astrocytes
ACCTTGCTCTCGACCT	-0.234771	2.13622	C66-56: Gpr17.Oligodendrocytes
ACCTTGTGTTAGCAGC	11.6543	-2.64081	C66-53: Etnppl.Astrocytes
ACGAACAAGACAGGCG	-3.08631	3.30843	C66-56: Gpr17.Oligodendrocytes
ACGAACAAGTATTGTG	14.2384	5.12749	C66-51: Tanycytes
ACGAAGTCAAGACTCC	12.9092	-2.12144	C66-53: Etnppl.Astrocytes
ACGAAGTCACCAGCAT	-2.08737	2.59816	C66-56: Gpr17.Oligodendrocytes
ACGAAGTCAGTCTAGC	1.06483	15.1458	C66-57: OPC
ACGAAGTCATAAGTCT	-5.48624	-7.28335	C66-55: Ermn.Oligodendrocytes
ACGAAGTCATGAAATG	14.2179	-1.36061	C66-53: Etnppl.Astrocytes
ACGAATCTCTTTGACT	-3.18217	-7.13486	C66-55: Ermn.Oligodendrocytes
ACGACAAAGTGTGATC	9.73338	15.0514	C66-58: Tmem119.Immune
ACGACTTAGGGTGGAT	-0.670216	12.0086	C66-57: OPC
ACGAGTAAGTGCTGTG	13.0114	-1.18646	C66-53: Etnppl.Astrocytes
ACGATTCAGCCACATG	-2.80741	-7.18697	C66-55: Ermn.Oligodendrocytes
ACGATTCAGTTTGTCT	0.882833	5.0647	C66-56: Gpr17.Oligodendrocytes
ACGCAAGCAATATGGA	-0.993173	-4.98064	C66-55: Ermn.Oligodendrocytes
ACGCAAGCAGGTTAAA_1	13.6634	5.94543	C66-51: Tanycytes
ACGCACGGTCACAAAT	-2.54988	-5.77439	C66-55: Ermn.Oligodendrocytes
ACGCACGGTTACATCC	-2.96556	-6.7473	C66-55: Ermn.Oligodendrocytes
ACGCCACAGCTGGCTA	14.045	-0.827129	C66-53: Etnppl.Astrocytes
ACGCCACAGGCGCATC	10.2075	15.4101	C66-58: Tmem119.Immune
ACGCCTAAGAACCTGT	14.4044	-2.89834	C66-53: Etnppl.Astrocytes
ACGCCTAAGCACTAGT_1	-3.89973	0.902667	C66-56: Gpr17.Oligodendrocytes
ACGCCTTTCATGGCCA	13.46	0.469042	C66-53: Etnppl.Astrocytes
ACGCCTTTCGTTACTT	-2.01506	9.64154	C66-57: OPC
ACGCTTGAGACTTATG	-0.740613	-6.19616	C66-55: Ermn.Oligodendrocytes
ACGCTTGAGTAACCAC	-2.86934	1.09971	C66-56: Gpr17.Oligodendrocytes
ACGCTTGAGTAAGGGC	0.0679151	4.77812	C66-56: Gpr17.Oligodendrocytes
ACGGGAAGTCAGGAAG	-0.186716	-7.07966	C66-55: Ermn.Oligodendrocytes
ACGGGAAGTTAGGTTG_1	-2.22445	1.69081	C66-56: Gpr17.Oligodendrocytes
ACGGTACGTCAGGCAT	-1.20854	3.98081	C66-56: Gpr17.Oligodendrocytes
ACGGTACGTGAGACTC	0.376824	-5.44228	C66-55: Ermn.Oligodendrocytes
ACGGTACGTGTGCACG	13.5164	-0.772806	C66-53: Etnppl.Astrocytes
ACGGTACGTTTCCGGC	-0.127221	15.0722	C66-57: OPC
ACGGTTAGTAAATTGC	14.1569	-1.16829	C66-53: Etnppl.Astrocytes
ACGGTTAGTCATGAGC	3.23695	-0.607668	C66-55: Ermn.Oligodendrocytes
ACGGTTAGTCGTAAAT	-1.51829	-6.56299	C66-55: Ermn.Oligodendrocytes
ACGGTTTAGGTGCTGC	-1.8534	-5.71353	C66-55: Ermn.Oligodendrocytes
ACGTCAAGTGAGGTGA	12.8628	1.26267	C66-53: Etnppl.Astrocytes
ACGTCAAGTGGAAGGC_1	0.805429	-5.89109	C66-55: Ermn.Oligodendrocytes
ACGTCCAAGTACCGCA_1	1.79838	-4.7725	C66-55: Ermn.Oligodendrocytes
ACGTCCTTCAAGCCTG	13.0848	-0.791527	C66-53: Etnppl.Astrocytes
ACGTTACAGAGCAAGC_1	13.9298	-2.09921	C66-53: Etnppl.Astrocytes
ACGTTACAGGTTAGAG	12.7563	0.820562	C66-53: Etnppl.Astrocytes
ACGTTACAGTCCTGAG	0.414056	-4.93585	C66-55: Ermn.Oligodendrocytes
ACGTTGTAGCGGATAA	13.1907	-2.54933	C66-53: Etnppl.Astrocytes
ACTAAAGCAGCACGAA	11.2921	-1.67457	C66-53: Etnppl.Astrocytes
ACTAAAGCATCATGTG	14.1782	7.83352	C66-51: Tanycytes
ACTAAAGCATGAATAG	-2.01344	10.086	C66-57: OPC
ACTAACCAGCTTGCTC	6.67268	7.03607	C66-62: ParsTuber
ACTAACCAGGAACACA_2	4.30353	2.89577	C66-55: Ermn.Oligodendrocytes
ACTAACGGTAGCTGCG	-3.30007	-7.13895	C66-55: Ermn.Oligodendrocytes
ACTAACGGTTGAGGTC	13.5255	0.41422	C66-53: Etnppl.Astrocytes
ACTAACTCATGAGCAG	1.33752	15.0937	C66-57: OPC
ACTAACTCATGTTGTG	-1.7126	5.50566	C66-56: Gpr17.Oligodendrocytes
ACTAATCCAGTACCGT	1.18355	14.4848	C66-57: OPC
ACTATCCGTTACAAAC_1	13.1333	-0.053654	C66-53: Etnppl.Astrocytes
ACTATCCGTTTGCTGT	-0.0121145	5.79218	C66-56: Gpr17.Oligodendrocytes
ACTCACCTCCCGCAAA	7.56285	6.4762	C66-64: Endothelial
ACTCACCTCGTTACAA	4.2972	2.04112	C66-55: Ermn.Oligodendrocytes
ACTCACCTCTGTGCAG	10.6506	15.1393	C66-58: Tmem119.Immune
ACTCACTGTACGCGCA	3.67043	3.19751	C66-55: Ermn.Oligodendrocytes
ACTCACTGTATTGAGT_1	10.7596	15.3255	C66-58: Tmem119.Immune
ACTCAGTAGACAAGTG_1	-0.343805	2.85753	C66-56: Gpr17.Oligodendrocytes
ACTCAGTAGCAAGGAC	9.82069	15.4228	C66-58: Tmem119.Immune
ACTCAGTAGCCTGAGC	-1.03443	-7.50487	C66-55: Ermn.Oligodendrocytes
ACTCCTCAGAAGGTGC	12.0334	0.82361	C66-53: Etnppl.Astrocytes
ACTCGCTTCCATAATG	13.4827	-0.519408	C66-53: Etnppl.Astrocytes
ACTCGCTTCCGCATGA	-2.77084	3.95201	C66-56: Gpr17.Oligodendrocytes
ACTCGCTTCCTTGCGT	-4.57176	-6.18219	C66-55: Ermn.Oligodendrocytes
ACTCGCTTCTCCATAT	-5.54203	-7.54583	C66-55: Ermn.Oligodendrocytes
ACTGAAACACAACAAA	9.99809	7.0504	C66-52: Ependymal
ACTGAAACAGCATGTC	-1.34726	3.5629	C66-56: Gpr17.Oligodendrocytes
ACTGAATGTCTCAGCC	-0.615478	-7.08356	C66-55: Ermn.Oligodendrocytes
ACTTACTTCATTGACA	14.4195	8.38776	C66-51: Tanycytes
ACTTAGGGTAGACAAA	0.842461	4.52183	C66-56: Gpr17.Oligodendrocytes
ACTTAGGGTCAAGTAT	3.81608	3.4615	C66-55: Ermn.Oligodendrocytes
ACTTAGGGTCGCAAAC	-1.35583	-4.82343	C66-55: Ermn.Oligodendrocytes
ACTTAGGGTGTTTGAG	13.6609	-1.11212	C66-53: Etnppl.Astrocytes
ACTTATCTCCCTCAAC	13.8879	-2.21051	C66-53: Etnppl.Astrocytes
ACTTATCTCCCTCATA	14.1415	6.07637	C66-51: Tanycytes
ACTTATCTCTTGAGGT	12.3373	-0.260368	C66-53: Etnppl.Astrocytes
ACTTATCTCTTGGATA	12.8171	-4.70406	C66-53: Etnppl.Astrocytes
ACTTATGAGCCTCTCG	-3.60917	4.07442	C66-56: Gpr17.Oligodendrocytes
ACTTATGAGGTACCGC	-1.06556	-7.0555	C66-55: Ermn.Oligodendrocytes
ACTTATGAGTACCGCA	0.37461	4.88033	C66-56: Gpr17.Oligodendrocytes
ACTTATGAGTAGGATG	0.121377	2.49338	C66-56: Gpr17.Oligodendrocytes
ACTTCGCTCATTGTCT	-3.37711	2.78165	C66-56: Gpr17.Oligodendrocytes
ACTTGTAAGTTATCCT	-2.19265	-7.09762	C66-55: Ermn.Oligodendrocytes
ACTTGTCGTCAAGTAT	13.9528	-1.29191	C66-53: Etnppl.Astrocytes
ACTTGTCGTGCTAGCG	13.4938	0.177744	C66-53: Etnppl.Astrocytes
ACTTTGTTCCATCAGG	14.4802	-2.2246	C66-53: Etnppl.Astrocytes
ACTTTGTTCGAAGTAG	0.934839	14.0865	C66-57: OPC
AGAAACCCAAACGCGA	-3.10471	1.42114	C66-56: Gpr17.Oligodendrocytes
AGAAACCCAAAGGCCA	4.22261	2.51014	C66-55: Ermn.Oligodendrocytes
AGAAACCCAAGGATTA	13.9307	5.69608	C66-51: Tanycytes
AGAAACCCAATAGCAA	12.7238	-5.00501	C66-53: Etnppl.Astrocytes
AGAAACCCAATGCCTA	13.5528	-1.08256	C66-53: Etnppl.Astrocytes
AGAAACCCACAACAGG	10.6538	7.31279	C66-52: Ependymal
AGAAACCCACCAAAGG	13.7747	-0.958909	C66-53: Etnppl.Astrocytes
AGAAACTAGAGCAAGC	13.7549	5.45083	C66-51: Tanycytes
AGAAACTAGCCTGACA	12.2325	11.435	C66-58: Tmem119.Immune
AGAACAAGTTGACTTC	-2.05902	2.02504	C66-56: Gpr17.Oligodendrocytes
AGAACCAAGCGAGGTG	1.2584	-6.18697	C66-55: Ermn.Oligodendrocytes
AGAACCAAGCTGGCTA	-3.92924	-7.12122	C66-55: Ermn.Oligodendrocytes
AGAACCGCACCACAAC	14.1471	-1.92818	C66-53: Etnppl.Astrocytes
AGAACCGCAGTTTCTC	14.2775	8.65309	C66-51: Tanycytes
AGAAGGTGTACCTTAC	0.47889	-5.0884	C66-55: Ermn.Oligodendrocytes
AGAAGGTGTCATGCAA	-0.677774	-6.84716	C66-55: Ermn.Oligodendrocytes
AGAAGGTGTTTCCGGC	-0.895552	4.96401	C66-56: Gpr17.Oligodendrocytes
AGAATCGAGACTTACA	7.22159	3.67938	C66-65: Dcn.Fibroblasts
AGAATCGAGCATGTCG	13.6148	-1.50738	C66-53: Etnppl.Astrocytes
AGAATCGAGGTAAGCA	-0.623325	-5.94187	C66-55: Ermn.Oligodendrocytes
AGAATCGAGTTAGACC	0.704024	-6.00697	C66-55: Ermn.Oligodendrocytes
AGAATCGAGTTGTCTT	-1.39403	4.82791	C66-56: Gpr17.Oligodendrocytes
AGAATCTGTCACAGAC	13.3275	5.52248	C66-51: Tanycytes
AGAATCTGTCGCGCAA	-1.68423	2.60304	C66-56: Gpr17.Oligodendrocytes
AGAATCTGTTAGCAGC_1	10.2098	7.05762	C66-52: Ependymal
AGAATCTGTTTAGTCC	-1.70135	11.3583	C66-57: OPC
AGACAATAGCGATAAG	-2.28799	-7.17856	C66-55: Ermn.Oligodendrocytes
AGACAATAGCGCAATT	1.29227	14.4873	C66-57: OPC
AGACAATAGGCGGATG	-3.46156	2.30878	C66-56: Gpr17.Oligodendrocytes
AGACAATAGTAGGCGG_1	12.3558	0.103656	C66-53: Etnppl.Astrocytes
AGACACGCACCAGGTT	-1.64502	1.67849	C66-56: Gpr17.Oligodendrocytes
AGACACGCACGGTTTA	-0.595041	5.14947	C66-56: Gpr17.Oligodendrocytes
AGACACGCATCACTTC	1.60785	15.7033	C66-57: OPC
AGACACGCATTAAGCT	14.2766	-3.14885	C66-53: Etnppl.Astrocytes
AGACCCGGTCCGTAGG	0.568273	14.3613	C66-57: OPC
AGAGAAGCACGTAATT	13.8072	5.8153	C66-51: Tanycytes
AGAGAAGCAGTATGTT	1.45084	14.722	C66-57: OPC
AGAGAGGAGGCAAGTA	12.7066	0.815136	C66-53: Etnppl.Astrocytes
AGAGATTAGGTCATTA	-0.139623	-6.30404	C66-55: Ermn.Oligodendrocytes
AGAGGAACACGGTTTA	-4.4448	-5.11343	C66-55: Ermn.Oligodendrocytes
AGAGGATGTCCTTAGT	13.9838	-0.625483	C66-53: Etnppl.Astrocytes
AGATGAAGTACCGTAA	11.8169	0.131255	C66-53: Etnppl.Astrocytes
AGATGAAGTGAGGTAG_1	14.2329	-0.470317	C66-53: Etnppl.Astrocytes
AGATGAAGTTAGAGGG	0.992044	8.18356	C66-57: OPC
AGATGAAGTTTACCGT	13.2851	-1.43841	C66-53: Etnppl.Astrocytes
AGATGCTTCGTAACGT	1.56023	15.1672	C66-57: OPC
AGCAAATAGCACAGAA	13.287	0.879094	C66-53: Etnppl.Astrocytes
AGCAAATAGCGATACT	14.1272	8.37633	C66-51: Tanycytes
AGCAAATAGTCAATTG_1	9.76745	1.0415	C66-53: Etnppl.Astrocytes
AGCAACAAGTCATCCC	11.5047	1.48384	C66-53: Etnppl.Astrocytes
AGCACAGCAACCCTCC	13.4449	-1.9055	C66-53: Etnppl.Astrocytes
AGCACAGCAGGACACA	-0.0809058	4.63603	C66-56: Gpr17.Oligodendrocytes
AGCACAGCAGGTTACC	-1.79503	11.4559	C66-57: OPC
AGCACTAGTACCAGGT	14.0428	-1.9991	C66-53: Etnppl.Astrocytes
AGCACTAGTCATCCTG	7.61759	6.53158	C66-64: Endothelial
AGCACTAGTCGTAATG	11.0272	-2.39327	C66-53: Etnppl.Astrocytes
AGCACTTAGGAGTCGG	-1.77909	0.970405	C66-56: Gpr17.Oligodendrocytes
AGCACTTAGGTCCTAG	13.2323	5.249	C66-51: Tanycytes
AGCAGGTAGCAACAAG	-3.77618	4.19441	C66-56: Gpr17.Oligodendrocytes
AGCATCCCAGGCTTCG	12.77	-0.413525	C66-53: Etnppl.Astrocytes
AGCATCCCAGTAATAG	0.650845	5.74614	C66-56: Gpr17.Oligodendrocytes
AGCATCCCAGTACCGT	-1.68943	4.33816	C66-56: Gpr17.Oligodendrocytes
AGCATTTCAATCGCAC_1	-0.984538	-6.6064	C66-55: Ermn.Oligodendrocytes
AGCATTTCAGGCATCT	-2.47096	-6.53274	C66-55: Ermn.Oligodendrocytes
AGCATTTCATCAGTAT	7.88308	6.46544	C66-64: Endothelial
AGCATTTCATGTTTGG	14.069	-0.918976	C66-53: Etnppl.Astrocytes
AGCCAGTGTGCAATGC	13.8238	0.190212	C66-53: Etnppl.Astrocytes
AGCCAGTGTTGTCATC_1	13.0953	0.347679	C66-53: Etnppl.Astrocytes
AGCCGCTAGCATTTCT	10.0023	-1.14242	C66-53: Etnppl.Astrocytes
AGCCGCTAGCCGGTAC	5.79517	5.74282	C66-63: Mural
AGCCGCTAGGACCTCA	13.7302	0.213301	C66-53: Etnppl.Astrocytes
AGCCGCTAGGCATGAA	-1.42259	-6.94184	C66-55: Ermn.Oligodendrocytes
AGCCGCTAGGTCGATT	13.802	-0.631171	C66-53: Etnppl.Astrocytes
AGCCGGTTCAGGGCCT	-2.72504	1.58465	C66-56: Gpr17.Oligodendrocytes
AGCCGGTTCATTAGTG	-1.30955	-6.80446	C66-55: Ermn.Oligodendrocytes
AGCCGGTTCGTTCACC	13.7442	-2.39332	C66-53: Etnppl.Astrocytes
AGCCGGTTCTCCATAT	1.48077	15.1154	C66-57: OPC
AGCCTAGTCTCAATTC	12.9564	4.17947	C66-51: Tanycytes
AGCCTAGTCTCGCCCA	14.2161	-2.44909	C66-53: Etnppl.Astrocytes
AGCCTCCGTCCTTAGT	13.8144	-0.269431	C66-53: Etnppl.Astrocytes
AGCCTCCGTGTTGTGA	12.8218	0.489368	C66-53: Etnppl.Astrocytes
AGCCTCCGTTGACTTC	13.6867	4.99201	C66-51: Tanycytes
AGCCTCCGTTGAGGTC_1	1.00293	-6.32105	C66-55: Ermn.Oligodendrocytes
AGCCTGGGTCGCAAAC	0.473006	-5.04103	C66-55: Ermn.Oligodendrocytes
AGCCTGGGTCTTACTA	-3.29498	-0.151052	C66-56: Gpr17.Oligodendrocytes
AGCCTGGGTGAAGCCT	-0.551657	2.77151	C66-56: Gpr17.Oligodendrocytes
AGCCTGGGTGGTTCCC	4.14475	1.44572	C66-55: Ermn.Oligodendrocytes
AGCCTGGGTGTGAGAG	-3.73314	2.42577	C66-56: Gpr17.Oligodendrocytes
AGCGATTTCATTACAG	-1.96703	2.31079	C66-56: Gpr17.Oligodendrocytes
AGCGATTTCCGGTATG	9.95892	7.23179	C66-52: Ependymal
AGCGCCTAGCTAGAAG	-1.92041	2.77119	C66-56: Gpr17.Oligodendrocytes
AGCGCTCAGCCAAATC	1.57109	15.0039	C66-57: OPC
AGCGCTCAGGTTAGCT	12.2461	11.3877	C66-58: Tmem119.Immune
AGCGCTCAGTCTTGAA	-3.11772	4.48552	C66-56: Gpr17.Oligodendrocytes
AGCGGACCAATTTAGC	0.891612	5.33009	C66-56: Gpr17.Oligodendrocytes
AGCGGACCACCAGGTT	0.817381	14.9842	C66-57: OPC
AGCGGATAGAATCGCT	10.2116	15.5229	C66-58: Tmem119.Immune
AGCGGATAGTGCTGTG	12.5079	1.34383	C66-53: Etnppl.Astrocytes
AGCGTGCTCGAGCTAT	-2.34941	2.48941	C66-56: Gpr17.Oligodendrocytes
AGCGTGCTCTATTGTC_1	12.1508	11.2853	C66-58: Tmem119.Immune
AGCTAAACACCTGTAA	10.7158	-1.70619	C66-53: Etnppl.Astrocytes
AGCTACGTCCTCACTA	-2.71198	1.72881	C66-56: Gpr17.Oligodendrocytes
AGCTACGTCCTGCGAA	-4.45217	-6.4977	C66-55: Ermn.Oligodendrocytes
AGCTACGTCGTTATAG	14.2012	-1.15914	C66-53: Etnppl.Astrocytes
AGCTACGTCTGGCATG	12.9824	-0.155485	C66-53: Etnppl.Astrocytes
AGCTAGTTCTTGCAGG	-4.57221	-7.93504	C66-55: Ermn.Oligodendrocytes
AGCTCATAGAGCCGCT	1.05182	14.8978	C66-57: OPC
AGCTCATAGCCTGAGC	-0.203098	-6.80723	C66-55: Ermn.Oligodendrocytes
AGCTGCTCAGCAGGTA	-0.676958	-6.27272	C66-55: Ermn.Oligodendrocytes
AGCTGCTCATCCGTAA	1.99144	10.0061	C66-57: OPC
AGCTGCTCATTAGGTT	12.9182	-1.50749	C66-53: Etnppl.Astrocytes
AGCTTAATCTCGACCT_1	-2.78299	0.914918	C66-56: Gpr17.Oligodendrocytes
AGCTTCCTCATCACTT	-3.16171	3.19008	C66-56: Gpr17.Oligodendrocytes
AGCTTGGTCAAGCGCC	11.7336	-0.238289	C66-53: Etnppl.Astrocytes
AGCTTGGTCCGTCCAT	9.98944	7.60804	C66-52: Ependymal
AGCTTTAAGCGCCTTT	1.36985	-4.86297	C66-55: Ermn.Oligodendrocytes
AGGAAACGTAAGCTTG	0.441519	4.61303	C66-56: Gpr17.Oligodendrocytes
AGGAAACGTTCCGGGA	13.5274	-2.60353	C66-53: Etnppl.Astrocytes
AGGAAACGTTGAGGTC	-1.74406	3.74075	C66-56: Gpr17.Oligodendrocytes
AGGAACGGTAATAGCT	14.1851	-2.02822	C66-53: Etnppl.Astrocytes
AGGAACGGTTGGATCA	-1.812	5.88599	C66-56: Gpr17.Oligodendrocytes
AGGACGTAGCACAGCC	0.17412	14.9894	C66-57: OPC
AGGACGTAGGAACCGG	1.00951	15.1331	C66-57: OPC
AGGACGTAGTAGAGGC	-1.31115	7.8869	C66-57: OPC
AGGACTAAGCTAATTG_1	14.0358	-3.2138	C66-53: Etnppl.Astrocytes
AGGACTAAGTGAGGTA	0.0974934	-5.92117	C66-55: Ermn.Oligodendrocytes
AGGAGCTAGGCGGGTA	13.4122	0.580494	C66-53: Etnppl.Astrocytes
AGGATCCGTTGCAATG	10.615	6.99158	C66-52: Ependymal
AGGATGCAGGTAAGGC_1	0.47451	-6.59084	C66-55: Ermn.Oligodendrocytes
AGGATGTCAACCCTAA	-0.722718	-5.89593	C66-55: Ermn.Oligodendrocytes
AGGATGTCAAGATTCT	9.60623	15.5651	C66-58: Tmem119.Immune
AGGATGTCAGGCATCT	12.2765	0.973273	C66-53: Etnppl.Astrocytes
AGGATTGAGATGCCTG	11.9154	1.73241	C66-53: Etnppl.Astrocytes
AGGATTGAGTCATTTC	14.4302	8.46025	C66-51: Tanycytes
AGGATTGAGTTCCCGT	-0.477023	-6.82452	C66-55: Ermn.Oligodendrocytes
AGGCAGGTCAGTATTG	-1.04341	-7.21337	C66-55: Ermn.Oligodendrocytes
AGGCAGGTCCGGTTGA	13.9251	-0.975888	C66-53: Etnppl.Astrocytes
AGGCCCAGTATCTGGA	-3.69525	-4.88257	C66-55: Ermn.Oligodendrocytes
AGGCCCAGTATTACCC	14.5341	-3.19345	C66-53: Etnppl.Astrocytes
AGGCGGATCACCAATA	-3.63089	-7.82358	C66-55: Ermn.Oligodendrocytes
AGGCGGATCGCTTGCT_1	-0.992792	3.27643	C66-56: Gpr17.Oligodendrocytes
AGGCGGATCGGCTATG	13.8062	-0.133442	C66-53: Etnppl.Astrocytes
AGGCGGATCTCATCAT	13.1529	0.522124	C66-53: Etnppl.Astrocytes
AGGCTAAAGCTCCTAC	13.6766	-1.47109	C66-53: Etnppl.Astrocytes
AGGCTAGCAATTGACT	-0.0255577	6.50587	C66-56: Gpr17.Oligodendrocytes
AGGGCCTTCAAGCCTG	-6.01907	2.43279	unknown
AGGGCCTTCAATAGCC	13.3455	-2.91714	C66-53: Etnppl.Astrocytes
AGGGCCTTCTCACAAA	-0.232017	-5.30161	C66-55: Ermn.Oligodendrocytes
AGGGCCTTCTTAAGTG	10.7846	6.68026	C66-52: Ependymal
AGGGCTACAGGCATGA	-1.0442	3.39733	C66-56: Gpr17.Oligodendrocytes
AGGGTTGCAAGCGATG	13.4964	5.75429	C66-51: Tanycytes
AGGGTTGCAGAGGGAG	0.724287	14.5611	C66-57: OPC
AGGGTTGCAGGGAGGA	12.7433	0.0523532	C66-53: Etnppl.Astrocytes
AGGGTTGCAGGTTAAA	-1.08686	-7.45543	C66-55: Ermn.Oligodendrocytes
AGGGTTGCAGTAATAG	-2.79861	-4.0935	C66-55: Ermn.Oligodendrocytes
AGGTAACCAGGCAAGC	12.8736	5.36318	C66-51: Tanycytes
AGGTACGCAAGCTAAA	13.0185	-0.361471	C66-53: Etnppl.Astrocytes
AGGTACGCAGACAAAC_1	-1.04055	-6.79414	C66-55: Ermn.Oligodendrocytes
AGGTACGCAGGAACTG	11.9421	-2.22008	C66-53: Etnppl.Astrocytes
AGGTACGCATAAACCT	-1.67741	2.32476	C66-56: Gpr17.Oligodendrocytes
AGGTATTGTCCGTGAG	11.8458	0.0846973	C66-53: Etnppl.Astrocytes
AGGTATTGTTACGCGG	-2.31717	1.43848	C66-56: Gpr17.Oligodendrocytes
AGGTATTGTTATTGCC	-1.6601	5.11392	C66-56: Gpr17.Oligodendrocytes
AGGTATTGTTGCGCGA	0.137813	4.86318	C66-56: Gpr17.Oligodendrocytes
AGGTCAAAGGAGTCGG_1	13.0026	0.693992	C66-53: Etnppl.Astrocytes
AGGTCATTCCTGGTGA	-2.49713	1.6865	C66-56: Gpr17.Oligodendrocytes
AGGTCATTCTTGACCC	-1.75183	4.65188	C66-56: Gpr17.Oligodendrocytes
AGGTCCGGTGTGAGAG	13.1236	0.234414	C66-53: Etnppl.Astrocytes
AGGTCTTAGCTGTCAG	9.15455	14.3533	C66-58: Tmem119.Immune
AGGTCTTAGTCCTTCA	-3.74309	-7.14564	C66-55: Ermn.Oligodendrocytes
AGGTGAATCCTCACAC	14.3943	-2.3215	C66-53: Etnppl.Astrocytes
AGGTGAATCCTCCATA	10.6814	15.309	C66-58: Tmem119.Immune
AGGTGAATCGATTATG	1.57845	15.9793	C66-57: OPC
AGGTGAGGTGCTAGCG	13.3457	5.27821	C66-51: Tanycytes
AGGTGAGGTTAGGCGT	-1.66878	15.3119	C66-57: OPC
AGGTTAACAATAATCC	12.1409	5.68104	C66-51: Tanycytes
AGGTTAACAGAGGCTA	12.6608	-1.66291	C66-53: Etnppl.Astrocytes
AGGTTACTCATAAGCC	12.3377	0.188049	C66-53: Etnppl.Astrocytes
AGGTTAGAGGAACACA	13.5037	-0.736183	C66-53: Etnppl.Astrocytes
AGGTTAGAGTTTCCTG	10.3774	15.579	C66-58: Tmem119.Immune
AGGTTGCGTGGTGAGA	0.367305	13.7322	C66-57: OPC
AGGTTTATCAAATCGC	-1.14642	3.02343	C66-56: Gpr17.Oligodendrocytes
AGGTTTATCACAGCCA	14.1366	-3.35168	C66-53: Etnppl.Astrocytes
AGGTTTGGTACCCACC	-0.387982	6.82099	C66-56: Gpr17.Oligodendrocytes
AGGTTTGGTGCTCACC	14.6093	-1.84058	C66-53: Etnppl.Astrocytes
AGGTTTGGTTAAGCCA	14.2926	7.74788	C66-51: Tanycytes
AGGTTTGGTTCCGGCT_1	-3.61785	-5.38678	C66-55: Ermn.Oligodendrocytes
AGTAAACAGCTCATAA	0.0771957	-4.74274	C66-55: Ermn.Oligodendrocytes
AGTAACACAGAAACGT	10.9005	0.0481699	C66-53: Etnppl.Astrocytes
AGTAACACAGCATGGA	14.3463	-1.0875	C66-53: Etnppl.Astrocytes
AGTAACACAGGTCCTG	-1.2056	-6.694	C66-55: Ermn.Oligodendrocytes
AGTAACCTCCCTTGCG	14.0745	-0.593315	C66-53: Etnppl.Astrocytes
AGTAACCTCCGCAAAT	-3.01213	0.9975	C66-56: Gpr17.Oligodendrocytes
AGTAACCTCGGCCATA	-4.75942	-7.71419	C66-55: Ermn.Oligodendrocytes
AGTAATCGTCCCGAAG	7.54889	6.44601	C66-64: Endothelial
AGTAATGCAGGCTACT	-1.4507	-5.58527	C66-55: Ermn.Oligodendrocytes
AGTAATGCAGTTAGCC	-3.77747	1.40338	C66-56: Gpr17.Oligodendrocytes
AGTACGCGTGAGCACT	2.4972	5.37654	C66-55: Ermn.Oligodendrocytes
AGTACGCGTTTGAGGC	1.51304	14.9897	C66-57: OPC
AGTAGCTTCAGAAACG	14.109	-1.32329	C66-53: Etnppl.Astrocytes
AGTAGCTTCTTGGACG	2.08725	9.74478	C66-57: OPC
AGTAGGATCAGCACCA	-1.17635	2.41887	C66-56: Gpr17.Oligodendrocytes
AGTATAGCAACAGCCT	12.177	-1.31029	C66-53: Etnppl.Astrocytes
AGTATAGCAAGCCAGA	13.7761	-1.95333	C66-53: Etnppl.Astrocytes
AGTATAGCAGGTTAAA	13.5191	-0.121821	C66-53: Etnppl.Astrocytes
AGTATAGCATTAGCCA	-2.25801	4.26086	C66-56: Gpr17.Oligodendrocytes
AGTCAAGAGCGAGGTG	-2.71097	-6.97264	C66-55: Ermn.Oligodendrocytes
AGTCAATGTGCATTAG	14.0959	-0.919491	C66-53: Etnppl.Astrocytes
AGTCAATGTGTTAGCA	0.624039	4.79914	C66-56: Gpr17.Oligodendrocytes
AGTCAATGTGTTCCCA	11.6762	-0.383116	C66-53: Etnppl.Astrocytes
AGTCAATGTTTAGTCC_1	-0.972076	2.83198	C66-56: Gpr17.Oligodendrocytes
AGTCAGGCAATTGAAG	1.0822	4.18885	C66-56: Gpr17.Oligodendrocytes
AGTCAGGCACAACAAA_1	-3.94413	-7.53128	C66-55: Ermn.Oligodendrocytes
AGTCCTGAGCTGTACG	13.9996	-0.164846	C66-53: Etnppl.Astrocytes
AGTCCTGAGTCCTGAG_2	10.6376	6.69645	C66-52: Ependymal
AGTCCTTGTAGGTTGC	0.199436	1.57319	C66-56: Gpr17.Oligodendrocytes
AGTCCTTGTCATTACC	1.1424	4.74067	C66-56: Gpr17.Oligodendrocytes
AGTCCTTGTTCATTTG	1.59455	15.6491	C66-57: OPC
AGTCGCATCATAACCA	-2.69993	4.7131	C66-56: Gpr17.Oligodendrocytes
AGTCGCATCATTACAG	9.88893	15.7814	C66-58: Tmem119.Immune
AGTCGCATCATTTAGG_1	12.1461	1.52129	C66-53: Etnppl.Astrocytes
AGTCGCATCGGTCAAT	11.8263	0.756387	C66-53: Etnppl.Astrocytes
AGTGAACCAAACCTTG_1	13.4551	0.376591	C66-53: Etnppl.Astrocytes
AGTGAACCAATAGCAA	5.97209	7.63778	C66-62: ParsTuber
AGTGAACCACCAAAGG	11.6323	-0.291402	C66-53: Etnppl.Astrocytes
AGTGAACCACGAACAG	13.3215	-1.73792	C66-53: Etnppl.Astrocytes
AGTGAACCAGCAATAA	1.64852	14.9137	C66-57: OPC
AGTGAGTCAGCAAGAT	-0.650088	3.82206	C66-56: Gpr17.Oligodendrocytes
AGTGAGTCATAATCAC	0.690643	-6.24519	C66-55: Ermn.Oligodendrocytes
AGTGATGAGGGCTAAA	13.7263	5.62838	C66-51: Tanycytes
AGTGCACGTTGTTGCT	-2.87578	-6.84538	C66-55: Ermn.Oligodendrocytes
AGTGCCGGTAACGTGC	9.72056	15.4063	C66-58: Tmem119.Immune
AGTGCCGGTAATGACT	-1.73125	5.35554	C66-56: Gpr17.Oligodendrocytes
AGTGCCGGTCACGAAC	6.39522	6.05696	C66-63: Mural
AGTGCCGGTCGCGCAA	14.1799	-0.762648	C66-53: Etnppl.Astrocytes
AGTGCCGGTGTTTGCT	11.4922	2.00436	C66-53: Etnppl.Astrocytes
AGTGCCGGTTTCAGGA	3.12009	0.961423	C66-55: Ermn.Oligodendrocytes
AGTGCGGAGAATCTCA	1.38972	-4.65992	C66-55: Ermn.Oligodendrocytes
AGTGCGGAGCGGATTT	13.6346	5.89235	C66-51: Tanycytes
AGTGCGGAGTTCCTCA	-0.727221	-4.74729	C66-55: Ermn.Oligodendrocytes
AGTGGACAGGGTCTAT	0.287672	-6.78238	C66-55: Ermn.Oligodendrocytes
AGTGTGGCAGCTCAAC_1	1.63904	14.9728	C66-57: OPC
AGTGTGGCAGCTTAAT	12.5999	0.238479	C66-53: Etnppl.Astrocytes
AGTGTGGCATAAACCT	-0.0350221	-4.57081	C66-55: Ermn.Oligodendrocytes
AGTGTGGCATGTTTGG	-0.904955	-6.14572	C66-55: Ermn.Oligodendrocytes
AGTGTGGCATTGGGAG	12.9424	5.89381	C66-51: Tanycytes
AGTGTTTCAAAGGCCA	11.0129	7.58774	C66-52: Ependymal
AGTGTTTCACATAACT	-3.10566	3.55174	C66-56: Gpr17.Oligodendrocytes
AGTGTTTCATTGCGAC_1	13.5267	5.64359	C66-51: Tanycytes
AGTTACATCAATCTAG	13.8545	0.0482955	C66-53: Etnppl.Astrocytes
AGTTACTCAGCACGTT	12.3484	-0.813226	C66-53: Etnppl.Astrocytes
AGTTATGTCTTGTCCA	-2.58134	1.5184	C66-56: Gpr17.Oligodendrocytes
AGTTGCAGTCGAAGTC	11.2582	5.98261	C66-52: Ependymal
AGTTGCAGTGATGGCT	4.43567	1.81454	C66-55: Ermn.Oligodendrocytes
AGTTGCAGTTTCGCCA	14.0317	1.67635	C66-53: Etnppl.Astrocytes
AGTTGCGTCATGACCG	11.3222	0.90112	C66-53: Etnppl.Astrocytes
AGTTGCGTCCTCAGCT	14.325	8.34374	C66-51: Tanycytes
AGTTGCGTCCTTCTAG	13.3738	-0.066164	C66-53: Etnppl.Astrocytes
AGTTGCGTCGCTAGAT	-3.61733	2.38584	C66-56: Gpr17.Oligodendrocytes
AGTTGGCGTGGCTTCC	0.551777	-6.45483	C66-55: Ermn.Oligodendrocytes
AGTTGTCAGCCTCTCG	13.5377	0.392435	C66-53: Etnppl.Astrocytes
AGTTGTCAGCTCAATA	-3.41355	1.57659	C66-56: Gpr17.Oligodendrocytes
AGTTGTCAGTCAATCA	12.5296	-0.195925	C66-53: Etnppl.Astrocytes
AGTTTGATCGAGCTAT	7.02693	7.53292	C66-62: ParsTuber
ATAAGCCTCTTGACCC	13.9778	-2.25908	C66-53: Etnppl.Astrocytes
ATAAGTCGTAATCGCA	0.51779	6.23516	C66-56: Gpr17.Oligodendrocytes
ATAAGTCGTCATTGTC	-1.07296	-6.08532	C66-55: Ermn.Oligodendrocytes
ATAAGTCGTGCTTTAC	13.9945	-1.19289	C66-53: Etnppl.Astrocytes
ATAAGTCGTTCCGCAC	13.2481	1.1907	C66-53: Etnppl.Astrocytes
ATAAGTCGTTCCGGGA	13.1589	0.974366	C66-53: Etnppl.Astrocytes
ATAAGTCGTTGTCATC	12.6639	0.968743	C66-53: Etnppl.Astrocytes
ATACCGGTCAATCTAG	0.955324	15.6648	C66-57: OPC
ATACCGGTCCAGGTCA	14.1105	8.37269	C66-51: Tanycytes
ATACCGGTCCTGTTCA	14.2062	-1.46421	C66-53: Etnppl.Astrocytes
ATACCTGCAATCGCAC	11.3929	1.00196	C66-53: Etnppl.Astrocytes
ATACCTGCACTCGCTC	-3.60719	2.18061	C66-56: Gpr17.Oligodendrocytes
ATAGATGCACCGGTAT	0.992815	15.6247	C66-57: OPC
ATAGCATGTTCGCGCT	14.1294	6.22644	C66-51: Tanycytes
ATAGCATGTTGCAATG	12.108	-0.750721	C66-53: Etnppl.Astrocytes
ATAGGTACAACAACAA	13.6439	-0.714207	C66-53: Etnppl.Astrocytes
ATATGCATCGCTAAGT	-0.105154	-6.61151	C66-55: Ermn.Oligodendrocytes
ATATGCTCAAACTGTT	14.1357	-1.94225	C66-53: Etnppl.Astrocytes
ATATGCTCAATAGCAA	14.3155	-1.99744	C66-53: Etnppl.Astrocytes
ATATGGTGTTTGCGCC	-0.574573	-6.83372	C66-55: Ermn.Oligodendrocytes
ATATGTCCACTTGTTC	10.92	15.3769	C66-58: Tmem119.Immune
ATATGTCCAGCTAACC	13.9176	-3.59552	C66-53: Etnppl.Astrocytes
ATCAAGACAGCAAGTG	2.09861	5.92581	C66-55: Ermn.Oligodendrocytes
ATCAAGACATTGTGCA	-2.48634	-6.99008	C66-55: Ermn.Oligodendrocytes
ATCAAGCTCAAGTGTC	-0.473615	3.14985	C66-56: Gpr17.Oligodendrocytes
ATCAATCCACAAGCCT	14.3171	8.18301	C66-51: Tanycytes
ATCAATCCAGGCATGA	14.4858	-2.55886	C66-53: Etnppl.Astrocytes
ATCAATCCATGCTCCC	-3.25374	-0.0710804	C66-56: Gpr17.Oligodendrocytes
ATCACAATCCGTTAAA	-3.89222	1.7112	C66-56: Gpr17.Oligodendrocytes
ATCACAATCGTTAAGC	-4.04386	-3.80508	C66-55: Ermn.Oligodendrocytes
ATCACACAGATAACCC	13.3555	-1.35364	C66-53: Etnppl.Astrocytes
ATCACACAGGCGCTTA	-3.72911	1.5528	C66-56: Gpr17.Oligodendrocytes
ATCACCCTCATAAGCC	11.8772	-2.02395	C66-53: Etnppl.Astrocytes
ATCACCCTCCGCTAGA	10.0758	15.1121	C66-58: Tmem119.Immune
ATCACCCTCTAAATCG	13.9822	-2.29464	C66-53: Etnppl.Astrocytes
ATCACTAAGCCTAACG	-0.255337	-7.2067	C66-55: Ermn.Oligodendrocytes
ATCACTAAGGTGAAAT	11.0234	6.31941	C66-52: Ependymal
ATCACTAAGTGCACGC	-1.57462	4.60104	C66-56: Gpr17.Oligodendrocytes
ATCAGGTTCCTTGAGG	0.1338	-6.42134	C66-55: Ermn.Oligodendrocytes
ATCATCAAGAAGGTGC	11.9824	1.92778	C66-53: Etnppl.Astrocytes
ATCATCAAGCTTACTT	13.8907	5.01454	C66-51: Tanycytes
ATCATCAAGGAAGCAC	6.51622	6.79426	C66-62: ParsTuber
ATCATGTCACTAGGTC	-3.62123	4.41985	C66-56: Gpr17.Oligodendrocytes
ATCATGTCAGGCATGA	1.65758	15.6264	C66-57: OPC
ATCATGTCAGTTTCTC	10.1895	6.80592	C66-52: Ependymal
ATCATGTCATAGACCC	13.5912	0.141055	C66-53: Etnppl.Astrocytes
ATCATGTCATCCAGGT	12.1162	-1.2386	C66-53: Etnppl.Astrocytes
ATCCAACAGACAAACG_2	-3.00278	3.36512	C66-56: Gpr17.Oligodendrocytes
ATCCAACAGCTGTACG	-0.642838	-5.70247	C66-55: Ermn.Oligodendrocytes
ATCCAACAGGCAGGTG	-0.863472	2.08198	C66-56: Gpr17.Oligodendrocytes
ATCCACCTCAACAAGG	7.62157	6.43799	C66-64: Endothelial
ATCCACCTCATCCTAT	13.0944	-3.29792	C66-53: Etnppl.Astrocytes
ATCCACCTCCATAATG	14.3323	-1.65981	C66-53: Etnppl.Astrocytes
ATCCACCTCGGGACCT	0.0519633	-6.84954	C66-55: Ermn.Oligodendrocytes
ATCCCGCGTAGCCTAA	13.2415	-0.56964	C66-53: Etnppl.Astrocytes
ATCCCGCGTAGTCAAT	1.00221	4.82883	C66-56: Gpr17.Oligodendrocytes
ATCCCGCGTATTTGGG	13.4176	-0.558751	C66-53: Etnppl.Astrocytes
ATCCCGCGTTGTCATC_2	12.8769	-0.654754	C66-53: Etnppl.Astrocytes
ATCCGTGAGAAGGTGC	13.3328	0.58784	C66-53: Etnppl.Astrocytes
ATCCGTGAGCCTTAAA	1.07323	5.10915	C66-55: Ermn.Oligodendrocytes
ATCCGTGAGTGCACGC_1	13.9608	-1.96512	C66-53: Etnppl.Astrocytes
ATCCTCATCATAGCCG	0.742271	15.5718	C66-57: OPC
ATCCTCATCCATAAGC	1.46152	16.4006	C66-57: OPC
ATCCTGACAGGACCTT	0.295962	4.3375	C66-56: Gpr17.Oligodendrocytes
ATCCTGACAGTCTAAT	-2.14034	-7.49571	C66-55: Ermn.Oligodendrocytes
ATCCTGACATGAATCT	11.5877	2.03058	C66-53: Etnppl.Astrocytes
ATCCTTAGTATTGTCC	13.5478	-1.25388	C66-53: Etnppl.Astrocytes
ATCGAGGCAATTTGGT	13.8867	-1.04177	C66-53: Etnppl.Astrocytes
ATCGAGGCAGCAAGAT	-0.557987	4.18347	C66-56: Gpr17.Oligodendrocytes
ATCGCCCGTTAGGTTG	-3.60415	-7.51023	C66-55: Ermn.Oligodendrocytes
ATCGCTTGTGTCCTGC	-3.49853	2.94269	C66-56: Gpr17.Oligodendrocytes
ATCGCTTGTGTTTGAG_1	13.7391	5.44382	C66-51: Tanycytes
ATCGCTTGTTAGCATG	12.0323	5.93354	C66-51: Tanycytes
ATCGGCCAGCAAACCT	10.2082	7.04276	C66-52: Ependymal
ATCGGCCAGCATTATG	14.1657	-0.766304	C66-53: Etnppl.Astrocytes
ATCGGCCAGCATTTCT	11.0567	-1.50786	C66-53: Etnppl.Astrocytes
ATCGGCCAGCCTGAGC	-1.92476	4.45104	C66-56: Gpr17.Oligodendrocytes
ATCGGCCAGGAGGGTT	-1.10054	-6.39597	C66-55: Ermn.Oligodendrocytes
ATCGGCCAGTCTATGA	-3.9275	1.63018	C66-56: Gpr17.Oligodendrocytes
ATCTATGAGACACTTA	-2.8085	-6.10882	C66-55: Ermn.Oligodendrocytes
ATCTATGAGAGGCTAA	-0.00280272	-6.99339	C66-55: Ermn.Oligodendrocytes
ATCTATGAGCACAGGG	-3.06085	-4.86785	C66-55: Ermn.Oligodendrocytes
ATCTATGAGCATGCAT	13.748	5.69182	C66-51: Tanycytes
ATCTATGAGGCGGGTA	10.7358	1.10952	C66-53: Etnppl.Astrocytes
ATCTATGAGGCTGTGC	12.6237	0.375823	C66-53: Etnppl.Astrocytes
ATCTTTGGTTTATCTG	14.219	-1.69045	C66-53: Etnppl.Astrocytes
ATGAAGCCAAACTGTT_1	-2.8149	5.52093	C66-56: Gpr17.Oligodendrocytes
ATGAAGCCAAATACCT	-3.74135	2.63935	C66-56: Gpr17.Oligodendrocytes
ATGAAGCCAACTAGCC	-3.51182	2.21934	C66-56: Gpr17.Oligodendrocytes
ATGAAGCCATTATGAC	14.0801	-0.32311	C66-53: Etnppl.Astrocytes
ATGAAGTAGACAGGCG	12.2093	0.253845	C66-53: Etnppl.Astrocytes
ATGAAGTAGCGGATTT	-0.198095	-6.29727	C66-55: Ermn.Oligodendrocytes
ATGAAGTAGCTAAAGG	12.8766	0.16885	C66-53: Etnppl.Astrocytes
ATGAAGTAGGTGAAGC	12.391	0.688222	C66-53: Etnppl.Astrocytes
ATGAATGCAAACGCGA	3.84851	1.70668	C66-55: Ermn.Oligodendrocytes
ATGAATGCACAATACT	-1.86383	5.50572	C66-56: Gpr17.Oligodendrocytes
ATGAATGCATTAAAGG	1.48867	15.5731	C66-57: OPC
ATGACGAAGGTAGCTT	13.3499	-0.0673523	C66-53: Etnppl.Astrocytes
ATGACGAAGGTTACGT	13.268	-1.54874	C66-53: Etnppl.Astrocytes
ATGACGAAGTGAAGTG	-1.1588	9.33213	C66-57: OPC
ATGAGCCGTCAATAGT	11.867	1.00315	C66-53: Etnppl.Astrocytes
ATGATGACAAGATTCT	-3.84172	-7.40792	C66-55: Ermn.Oligodendrocytes
ATGATGACAAGGTCCT	13.6229	-0.438903	C66-53: Etnppl.Astrocytes
ATGATGACAGCTTAGC	-2.78746	1.57462	C66-56: Gpr17.Oligodendrocytes
ATGATGGAGGTCCAAT	-1.77723	9.89096	C66-57: OPC
ATGCAAACAAACTCAT	13.627	-1.1341	C66-53: Etnppl.Astrocytes
ATGCAAACATTGCGGT	13.9378	-0.993977	C66-53: Etnppl.Astrocytes
ATGCAGGCAAGCTTAT_1	13.8795	-1.73391	C66-53: Etnppl.Astrocytes
ATGCATTCAAACATAG	-1.94969	9.06627	C66-57: OPC
ATGCATTCACCGGTAT	-3.16378	1.98831	C66-56: Gpr17.Oligodendrocytes
ATGCATTCACTGGCCA	13.7484	5.7684	C66-51: Tanycytes
ATGCATTCAGCCAGAA_1	10.2618	6.84444	C66-52: Ependymal
ATGCCTGAGAGCAAGC	2.72812	2.05927	C66-55: Ermn.Oligodendrocytes
ATGCCTGAGCCAAATC	-1.562	-4.40319	C66-55: Ermn.Oligodendrocytes
ATGCCTGAGGTTTACA	1.66504	15.2071	C66-57: OPC
ATGCCTGAGTAAGTGG	-0.127737	-6.1281	C66-55: Ermn.Oligodendrocytes
ATGCCTGAGTCGCTAG_1	1.46838	15.6691	C66-57: OPC
ATGCGATTCTAATTGG	14.4323	8.57031	C66-51: Tanycytes
ATGCGATTCTTGCATT	-0.877729	-5.37651	C66-55: Ermn.Oligodendrocytes
ATGGACAAGACAAGTG	1.65062	14.9378	C66-57: OPC
ATGGACAAGCCTTAAA	-1.24196	6.50803	C66-56: Gpr17.Oligodendrocytes
ATGGCCGGTCACAGAC	-0.967633	-6.50943	C66-55: Ermn.Oligodendrocytes
ATGGCCGGTCATGAGC	9.7984	15.7946	C66-58: Tmem119.Immune
ATGGCCGGTCCTTTAA	-3.80894	2.18073	C66-56: Gpr17.Oligodendrocytes
ATGGCCGGTGTCCAGG	7.67895	6.19688	C66-64: Endothelial
ATGGCTAGTACCTTAC	-0.652694	-6.56186	C66-55: Ermn.Oligodendrocytes
ATGGCTAGTTAGCGTA	13.5412	0.577925	C66-53: Etnppl.Astrocytes
ATGGCTAGTTCACTGT	14.1244	6.04729	C66-51: Tanycytes
ATGGCTAGTTGCCTCA	-0.862881	3.00362	C66-56: Gpr17.Oligodendrocytes
ATGGCTGTCGCATTAA	0.464481	-6.61267	C66-55: Ermn.Oligodendrocytes
ATGGCTTAGAATCTCA	1.48717	15.5154	C66-57: OPC
ATGGCTTAGAGGAAGG	1.43306	14.6417	C66-57: OPC
ATGGCTTAGTAAGGGC	0.670354	-6.47338	C66-55: Ermn.Oligodendrocytes
ATGGCTTAGTGAGGGT	0.17653	-6.64425	C66-55: Ermn.Oligodendrocytes
ATGGTCTAGCTCGCTT	10.2519	-1.03285	C66-53: Etnppl.Astrocytes
ATGGTGCGTAGGATTT	12.8063	0.354142	C66-53: Etnppl.Astrocytes
ATGGTGCGTATGGTGC	0.923108	14.5882	C66-57: OPC
ATGGTTATCGTAATCA	14.2891	-4.12326	C66-53: Etnppl.Astrocytes
ATGTAACGTCGTAATG	11.843	-3.04326	C66-53: Etnppl.Astrocytes
ATGTAACGTTAGCAGC	7.33682	6.72128	C66-64: Endothelial
ATGTAAGCAGCATGGA	10.7812	6.67693	C66-52: Ependymal
ATGTAAGCATAAGGAC	14.0095	7.90482	C66-51: Tanycytes
ATGTAAGCATACTCCT	-0.499666	4.58532	C66-56: Gpr17.Oligodendrocytes
ATGTAAGCATCCAGGT	0.885127	14.1606	C66-57: OPC
ATGTAAGCATTAGCCA	9.44783	4.56699	C66-65: Dcn.Fibroblasts
ATGTCAATCGATTTAG	1.90442	15.2607	C66-57: OPC
ATGTCATCATAGACCC	13.7338	-2.33551	C66-53: Etnppl.Astrocytes
ATGTCCACAAACGCGA_1	3.6766	1.54588	C66-55: Ermn.Oligodendrocytes
ATGTCCACAAGGTACG	13.0148	-1.4231	C66-53: Etnppl.Astrocytes
ATGTGAGAGTAAGAAC	9.29961	15.3814	C66-58: Tmem119.Immune
ATGTTCAAGCAAGGTA	-2.02816	1.91489	C66-56: Gpr17.Oligodendrocytes
ATGTTCAAGCATGTTA	-1.21934	3.48803	C66-56: Gpr17.Oligodendrocytes
ATGTTCAAGCCGGTAC	14.4287	8.65332	C66-51: Tanycytes
ATGTTGTCAAATTCGT	0.189411	-5.8434	C66-55: Ermn.Oligodendrocytes
ATGTTGTCAACAACAA	9.81952	-0.818989	C66-53: Etnppl.Astrocytes
ATGTTGTCAGAGGCTA	14.2405	-0.636062	C66-53: Etnppl.Astrocytes
ATGTTGTCATAGGCGA_1	-3.25232	3.08961	C66-56: Gpr17.Oligodendrocytes
ATGTTTGAGTAGAGGC	1.10957	15.6421	C66-57: OPC
ATGTTTGAGTCATTAG	-3.70263	1.41308	C66-56: Gpr17.Oligodendrocytes
ATTAACCCAAACGCGA	-0.349786	5.15742	C66-56: Gpr17.Oligodendrocytes
ATTAACCCAGGACCAA	0.700374	16.7616	C66-57: OPC
ATTACCCGTAAACAAG	1.62057	5.90421	C66-55: Ermn.Oligodendrocytes
ATTACCCGTGGCTTCC	13.8495	-0.336688	C66-53: Etnppl.Astrocytes
ATTACCCGTTGCATCT	14.2315	-0.942447	C66-53: Etnppl.Astrocytes
ATTACCGCATTGACAT	12.7641	-2.75624	C66-53: Etnppl.Astrocytes
ATTACGTCAATCATGT	-3.81556	1.92491	C66-56: Gpr17.Oligodendrocytes
ATTACGTCAGAACCGA	1.00219	15.1668	C66-57: OPC
ATTACTGAGCCTGTTC	-4.40956	-3.03145	C66-55: Ermn.Oligodendrocytes
ATTACTGAGTTCCCAC	-0.301257	2.84573	C66-56: Gpr17.Oligodendrocytes
ATTAGCGGTAGACAAA_1	13.4977	0.737618	C66-53: Etnppl.Astrocytes
ATTAGCGGTGCTCCGT	14.056	-1.30144	C66-53: Etnppl.Astrocytes
ATTAGCGGTTAATGAC	-4.02735	1.77234	C66-56: Gpr17.Oligodendrocytes
ATTAGCGGTTGGTTAG	1.14716	-6.19415	C66-55: Ermn.Oligodendrocytes
ATTAGCTCAATATAGG	-1.82118	9.00664	C66-57: OPC
ATTAGCTCATAAGTTC	-1.38072	-6.97839	C66-55: Ermn.Oligodendrocytes
ATTAGGTGTAAGGTTT	13.1076	0.767903	C66-53: Etnppl.Astrocytes
ATTAGGTGTATGGTGC_1	-1.75746	5.85167	C66-56: Gpr17.Oligodendrocytes
ATTAGGTGTCATTAGG	10.6773	7.28301	C66-52: Ependymal
ATTAGTCCAAGGTAAC	11.0859	-1.71992	C66-53: Etnppl.Astrocytes
ATTATCCTCATGTGGT	14.2474	8.50573	C66-51: Tanycytes
ATTATCCTCCCTCAGT	14.364	7.15616	C66-51: Tanycytes
ATTATCCTCGAGGTGG	7.55899	6.46072	C66-64: Endothelial
ATTATGGTCCAGGTCA	-3.6907	2.38878	C66-56: Gpr17.Oligodendrocytes
ATTATGGTCTTAGTCT	1.41912	16.4069	C66-57: OPC
ATTCAACCAGGTTACC	0.929236	15.8589	C66-57: OPC
ATTCATGAGGTCGATT	1.73766	15.165	C66-57: OPC
ATTCATGAGTCAGTAC_1	0.772688	14.5188	C66-57: OPC
ATTCCGGAGCACGTTG	3.33413	2.23882	C66-55: Ermn.Oligodendrocytes
ATTCCGGAGCTCCCTG	-0.408693	-5.31284	C66-55: Ermn.Oligodendrocytes
ATTCCGGAGTCTGGGC	0.565508	5.31161	C66-56: Gpr17.Oligodendrocytes
ATTCCGGAGTTATGTG_2	0.781011	14.1167	C66-57: OPC
ATTCCTAGTCAGGCCA	12.0951	-0.965329	C66-53: Etnppl.Astrocytes
ATTCCTAGTGAAACAA	-3.31066	3.79823	C66-56: Gpr17.Oligodendrocytes
ATTCCTAGTTTGGCTT	0.297268	4.79722	C66-56: Gpr17.Oligodendrocytes
ATTCCTCCACAGACTC	13.0536	-1.8018	C66-53: Etnppl.Astrocytes
ATTCCTCCAGGTTAAA	-2.86069	-7.56378	C66-55: Ermn.Oligodendrocytes
ATTCCTCCATCAATCG_1	-3.65822	1.91966	C66-56: Gpr17.Oligodendrocytes
ATTGAAGCAACTAGCC	13.5702	5.21299	C66-51: Tanycytes
ATTGAAGCAATTAACC	13.6071	-0.748825	C66-53: Etnppl.Astrocytes
ATTGAAGCACCTACTT	13.7219	-3.75089	C66-53: Etnppl.Astrocytes
ATTGAAGCACGTAAGG	0.333561	14.551	C66-57: OPC
ATTGAAGCATAGCTTG	14.6343	-1.54032	C66-53: Etnppl.Astrocytes
ATTGACTCAAGTGTTT	-1.30641	-7.26953	C66-55: Ermn.Oligodendrocytes
ATTGACTCACATTGCA	-0.385884	-4.61092	C66-55: Ermn.Oligodendrocytes
ATTGACTCACGCAACT	11.6528	-3.23401	C66-53: Etnppl.Astrocytes
ATTGACTCACTAGCGT	10.8864	0.541633	C66-53: Etnppl.Astrocytes
ATTGACTCATTATGGT	13.9687	-2.18394	C66-53: Etnppl.Astrocytes
ATTGCACAGCTTTGGG	9.76497	15.6394	C66-58: Tmem119.Immune
ATTGCACAGTCCTTCA	11.6537	2.38941	C66-53: Etnppl.Astrocytes
ATTGCACAGTCGCTAG	-3.43274	2.13935	C66-56: Gpr17.Oligodendrocytes
ATTGCACAGTGAGGGT	12.606	1.21665	C66-53: Etnppl.Astrocytes
ATTGCACAGTTAGCTA	14.2142	-3.4192	C66-53: Etnppl.Astrocytes
ATTGCAGGTAACCTAG	14.1148	-1.95952	C66-53: Etnppl.Astrocytes
ATTGCAGGTGCAACTA	13.4285	-4.36011	C66-53: Etnppl.Astrocytes
ATTGCGCCAACCTGGT	-3.81569	2.29118	C66-56: Gpr17.Oligodendrocytes
ATTGCGCCAGAAACGT	13.4067	-4.76903	C66-53: Etnppl.Astrocytes
ATTGCTCGTAATTAGC	-3.51941	1.82691	C66-56: Gpr17.Oligodendrocytes
ATTGCTCGTTGGCCGA	1.69172	-5.31434	C66-55: Ermn.Oligodendrocytes
ATTGGCTAGCATGCAT	-1.77996	-6.80373	C66-55: Ermn.Oligodendrocytes
ATTGGCTAGCCAGTAT	1.19257	-5.37145	C66-55: Ermn.Oligodendrocytes
ATTGGCTAGCTGTAAC	12.2748	-0.390043	C66-53: Etnppl.Astrocytes
ATTGGCTAGCTTGCTC	3.70007	3.81946	C66-55: Ermn.Oligodendrocytes
ATTGGCTAGGGTGAGT	-2.44342	2.30586	C66-56: Gpr17.Oligodendrocytes
ATTGGCTAGGTCCTGA	-2.0253	9.78565	C66-57: OPC
ATTGGCTAGTCTCACC	12.7705	-2.87467	C66-53: Etnppl.Astrocytes
ATTGGCTAGTGATTCA	12.8099	0.576891	C66-53: Etnppl.Astrocytes
ATTGGTTCAAGCTTTG	12.4542	-2.28719	C66-53: Etnppl.Astrocytes
ATTGGTTCACATGCTA_1	-4.84534	-5.5403	C66-55: Ermn.Oligodendrocytes
ATTGTCCGTACCGAAC	-1.95415	-5.8004	C66-55: Ermn.Oligodendrocytes
ATTGTCCGTCAGTAAT	-0.55363	-7.17904	C66-55: Ermn.Oligodendrocytes
ATTGTCCGTTCAAGAT	14.1256	-2.70564	C66-53: Etnppl.Astrocytes
ATTGTCCGTTTAAAGC	-0.0705684	4.15194	C66-56: Gpr17.Oligodendrocytes
ATTGTGATCAAGGACA	12.7478	-1.16164	C66-53: Etnppl.Astrocytes
ATTGTGATCATGGCTG	-3.33054	0.975605	C66-56: Gpr17.Oligodendrocytes
ATTGTGATCTCGCCTG	-2.7357	2.18138	C66-56: Gpr17.Oligodendrocytes
ATTTAGCCAATTGCGC	-0.0851993	1.71702	unknown
ATTTAGCCACATAACT	13.3224	-0.867933	C66-53: Etnppl.Astrocytes
ATTTAGCCAGCATGGA	-4.03399	1.42183	C66-55: Ermn.Oligodendrocytes
ATTTGCAAGAGGAGTC	-3.80066	2.22469	C66-56: Gpr17.Oligodendrocytes
ATTTGCAAGCAAGACA	-2.40997	-7.0017	C66-55: Ermn.Oligodendrocytes
ATTTGCAAGGCTATGT	13.9644	-1.38446	C66-53: Etnppl.Astrocytes
ATTTGCAAGGCTGTGC	-3.48728	0.0811704	C66-56: Gpr17.Oligodendrocytes
ATTTGCAAGGTAAGGC	13.1556	-0.579872	C66-53: Etnppl.Astrocytes
ATTTGCAAGTTATCTC	4.54446	1.79389	C66-55: Ermn.Oligodendrocytes
ATTTGTGAGCACAGCC	13.8701	-1.03118	C66-53: Etnppl.Astrocytes
ATTTGTGAGCGGATTT	0.858471	15.2915	C66-57: OPC
ATTTGTGAGCTAAAGG_1	0.987387	-5.97572	C66-55: Ermn.Oligodendrocytes
ATTTGTGAGGTGCTGC	-0.319664	-6.24967	C66-55: Ermn.Oligodendrocytes
CAAACAACAAATGCCC	-0.560335	-7.24023	C66-55: Ermn.Oligodendrocytes
CAAACAACAATCTCTC	13.4927	-0.606039	C66-53: Etnppl.Astrocytes
CAAACAACAGGAACCA	-0.408507	3.42888	C66-56: Gpr17.Oligodendrocytes
CAAACAACAGTTTGTG	13.9872	-0.61581	C66-53: Etnppl.Astrocytes
CAAACACTCATGAGCT	1.68647	15.1726	C66-57: OPC
CAAACATGTATTGAGT	13.8709	-0.154182	C66-53: Etnppl.Astrocytes
CAAACATGTGATTTGG	-1.44673	-5.92042	C66-55: Ermn.Oligodendrocytes
CAAACATGTTTATGGG	5.57969	5.83915	C66-63: Mural
CAAACCGTCGATATTG	13.8153	6.38928	C66-51: Tanycytes
CAAACCGTCGGTTTGG	13.361	-1.26821	C66-53: Etnppl.Astrocytes
CAAACGCGTAACAGGG_1	-1.90879	9.79681	C66-57: OPC
CAAACGCGTACCAGGT	13.2856	5.27964	C66-51: Tanycytes
CAAACTGGTAACCTAG	-3.80509	2.25509	C66-56: Gpr17.Oligodendrocytes
CAAACTGGTCGTTACT	-1.59353	-7.22765	C66-55: Ermn.Oligodendrocytes
CAAACTGGTGGATTAT	3.78174	3.29519	C66-55: Ermn.Oligodendrocytes
CAAACTGGTTATCGAG	3.30414	2.84589	C66-55: Ermn.Oligodendrocytes
CAAACTGGTTGCCTCA_1	-1.35588	3.01584	C66-56: Gpr17.Oligodendrocytes
CAAACTGGTTTGAGCA	14.2607	-0.727329	C66-53: Etnppl.Astrocytes
CAAAGGATCGATAACC	0.833231	8.10969	C66-57: OPC
CAAAGTGAGCCGCAGT	12.5329	-1.10634	C66-53: Etnppl.Astrocytes
CAAAGTGAGTGAGGGT	9.68252	14.6568	C66-58: Tmem119.Immune
CAAAGTGAGTTCCCAC	13.4428	0.407863	C66-53: Etnppl.Astrocytes
CAAATCATCATTAGTG	13.2492	5.30367	C66-51: Tanycytes
CAAATCATCGGGCCAT	2.09149	9.93642	C66-57: OPC
CAACAATGTAGCAGCT	13.398	0.805076	C66-53: Etnppl.Astrocytes
CAACAATGTGCTGTAA	1.66997	15.9947	C66-57: OPC
CAACAATGTTCTTTAG	14.2516	-0.720872	C66-53: Etnppl.Astrocytes
CAACAGGCAGGCTGTT	3.01966	-0.670511	C66-55: Ermn.Oligodendrocytes
CAACCCGCACAGAAAC	14.0067	6.41683	C66-51: Tanycytes
CAACCCGCACCTATAG	12.2774	-1.38252	C66-53: Etnppl.Astrocytes
CAACCCTTCCTGGCTT	13.6104	-1.70724	C66-53: Etnppl.Astrocytes
CAACTAATCAAGCTTA_1	13.9342	6.81179	C66-51: Tanycytes
CAACTAGGTATTCGTC_1	-1.9901	9.31518	C66-57: OPC
CAACTAGGTTCGCTCA	14.0922	-3.13679	C66-53: Etnppl.Astrocytes
CAAGACAAGCCTGGTA	14.0761	-1.01891	C66-53: Etnppl.Astrocytes
CAAGCTAGTGATGAGG	2.7311	-0.486785	C66-55: Ermn.Oligodendrocytes
CAAGGCTGTTGCTTCG	-3.98387	1.60153	C66-56: Gpr17.Oligodendrocytes
CAAGGGAGTCCTAATC	1.11775	15.4672	C66-57: OPC
CAAGGGAGTCTAACAG	-2.8827	2.0993	C66-56: Gpr17.Oligodendrocytes
CAAGGGAGTCTCAGCC_1	11.0162	6.29085	C66-52: Ependymal
CAAGGGAGTGGATGTC	0.808923	-5.99848	C66-55: Ermn.Oligodendrocytes
CAAGGGAGTTCCGGCT	-0.612625	8.69901	C66-57: OPC
CAAGGTAAGTAAGGGC	-1.53613	4.00716	C66-56: Gpr17.Oligodendrocytes
CAAGGTTTCTTCAATC	5.28408	5.81155	C66-63: Mural
CAAGTAACACCTACTT	2.9282	5.46279	C66-55: Ermn.Oligodendrocytes
CAAGTAACAGCCGCTA	-0.955902	-6.71747	C66-55: Ermn.Oligodendrocytes
CAAGTAACATAGGCGA	0.577055	14.3797	C66-57: OPC
CAAGTAACATTATGAC	-3.75424	1.86182	C66-56: Gpr17.Oligodendrocytes
CAAGTATGTCAAGTGC	13.5582	-1.09637	C66-53: Etnppl.Astrocytes
CAAGTATGTCATAGAT_1	-3.01311	3.27576	C66-56: Gpr17.Oligodendrocytes
CAAGTATGTGATGAGG	-1.01942	5.02512	C66-56: Gpr17.Oligodendrocytes
CAAGTATGTGGGTACT_1	13.5265	5.24242	C66-51: Tanycytes
CAAGTATGTTCCGCAC_1	13.9954	-0.746076	C66-53: Etnppl.Astrocytes
CAAGTATGTTTGAGCA	13.6604	5.1133	C66-51: Tanycytes
CAAGTGAAGGGACTAA	-0.742684	-5.82232	C66-55: Ermn.Oligodendrocytes
CAAGTGAAGGTCAAAG	13.2005	6.26665	C66-51: Tanycytes
CAAGTTATCCTCCTAA	-4.77729	-5.60752	C66-55: Ermn.Oligodendrocytes
CAAGTTATCGATTTGA	0.436283	-6.78692	C66-55: Ermn.Oligodendrocytes
CAAGTTATCGGTTACG	-1.99237	2.37985	C66-56: Gpr17.Oligodendrocytes
CAAGTTATCTAGCGAT	-2.98869	-6.82039	C66-55: Ermn.Oligodendrocytes
CAATAAGCAAATACCT	0.58148	-6.32238	C66-55: Ermn.Oligodendrocytes
CAATAAGCAAGTGTTT	0.229246	-5.58236	C66-55: Ermn.Oligodendrocytes
CAATAAGCACTAGCGT	0.790386	14.7202	C66-57: OPC
CAATAAGCAGGCCATT	14.0316	-1.4763	C66-53: Etnppl.Astrocytes
CAATAAGCATCCCGCT_2	-2.67569	-6.96507	C66-55: Ermn.Oligodendrocytes
CAATAAGCATCGTTCT	13.0391	0.262014	C66-53: Etnppl.Astrocytes
CAATAGCTCCTGGTCT	14.5566	-2.44322	C66-53: Etnppl.Astrocytes
CAATAGCTCGTTAGTA	0.45765	13.9712	C66-57: OPC
CAATAGCTCTAGCTTT	13.5249	-2.55796	C66-53: Etnppl.Astrocytes
CAATATGTCAGCAAAG	0.432093	4.77798	C66-56: Gpr17.Oligodendrocytes
CAATCCCTCTCACATT	-4.50931	-7.00204	C66-55: Ermn.Oligodendrocytes
CAATCCTGTTTGTGGA	6.18824	7.69966	C66-62: ParsTuber
CAATCGCCACATAACT	-4.17508	-7.0272	C66-55: Ermn.Oligodendrocytes
CAATCGCCAGATTCAT	0.96384	14.7563	C66-57: OPC
CAATCGCCAGGAATCG_1	-0.0175951	-4.79212	C66-55: Ermn.Oligodendrocytes
CAATCTAAGACAAACG_1	13.8413	6.26729	C66-51: Tanycytes
CAATCTAAGGAACGCG	1.27656	14.4558	C66-57: OPC
CAATCTAAGGACCTCA	12.6293	-2.14761	C66-53: Etnppl.Astrocytes
CAATCTAAGGCCTAAT	-2.49291	-7.1267	C66-55: Ermn.Oligodendrocytes
CAATCTAAGGCTGGCT	-4.94567	-7.21407	C66-55: Ermn.Oligodendrocytes
CAATCTAAGGTCGAGG	13.5167	5.45778	C66-51: Tanycytes
CAATGAACAAGCTTAT	14.417	-2.40566	C66-53: Etnppl.Astrocytes
CAATGAACACCCTCAC	-1.69956	8.45858	C66-57: OPC
CAATGAACACGTAAGG	-3.9631	1.24458	C66-56: Gpr17.Oligodendrocytes
CAATGAACATCATGGC	13.391	-2.41301	C66-53: Etnppl.Astrocytes
CAATGAACATGGAGGC	-1.5312	3.05396	C66-56: Gpr17.Oligodendrocytes
CAATGAACATTAGGTT	-4.18841	-7.98136	C66-55: Ermn.Oligodendrocytes
CAATGACTCAAGCGCC	14.4898	-1.61209	C66-53: Etnppl.Astrocytes
CAATGACTCTTGTCCA	13.2534	-1.96143	C66-53: Etnppl.Astrocytes
CAATGCCCAATTGCGC	-2.77405	1.77651	C66-56: Gpr17.Oligodendrocytes
CAATGCCCACAGGATG	10.8137	-1.7575	C66-53: Etnppl.Astrocytes
CAATGCCCAGCATGGA	11.3737	0.032871	C66-53: Etnppl.Astrocytes
CAATGTCAGCAGCTCA	13.932	-2.91005	C66-53: Etnppl.Astrocytes
CAATGTCAGTTAGCTA	-1.75488	9.71272	C66-57: OPC
CAATGTGGTCATGCCC	0.101244	-6.9867	C66-55: Ermn.Oligodendrocytes
CAATGTGGTCGTTATC	13.8763	-1.79711	C66-53: Etnppl.Astrocytes
CAATGTGGTGTTTGTC	14.4371	7.93739	C66-51: Tanycytes
CAATGTGGTTGTTGCT	14.3587	6.96971	C66-51: Tanycytes
CACAAGCGTCCGCTGT	11.3488	1.09256	C66-53: Etnppl.Astrocytes
CACAAGCGTCTCACTG_1	-1.30457	-6.41514	C66-55: Ermn.Oligodendrocytes
CACAAGCGTTTATTCG	13.3813	-0.432853	C66-53: Etnppl.Astrocytes
CACAATATCCATCAGG_1	-2.05781	3.88408	C66-56: Gpr17.Oligodendrocytes
CACAGGCTCAAACCGT	14.0653	-1.85721	C66-53: Etnppl.Astrocytes
CACAGGGAGAACCTAC	-3.18208	-6.42343	C66-55: Ermn.Oligodendrocytes
CACAGGGAGCCGCAGT	-3.41158	2.06709	C66-56: Gpr17.Oligodendrocytes
CACATAATCGAGCTAT	4.21293	2.95321	C66-55: Ermn.Oligodendrocytes
CACATTAAGTAAGTGG	13.2848	0.594952	C66-53: Etnppl.Astrocytes
CACCAACCAACTAGGG	4.00686	1.41946	C66-55: Ermn.Oligodendrocytes
CACCAACCAATTGAGA	13.5087	-1.33109	C66-53: Etnppl.Astrocytes
CACCAACCACATTAAC	-4.11269	-7.67453	C66-55: Ermn.Oligodendrocytes
CACCAACCACTCAACA	-0.985179	4.30038	C66-56: Gpr17.Oligodendrocytes
CACCAACCAGCGCTTG	10.4466	15.2802	C66-58: Tmem119.Immune
CACCTCAGTAATAGCT	11.6459	-3.52497	C66-53: Etnppl.Astrocytes
CACCTCAGTCATAAGT	14.3179	-2.48683	C66-53: Etnppl.Astrocytes
CACCTCAGTTAGAGGG	12.8479	0.460712	C66-53: Etnppl.Astrocytes
CACCTCAGTTCTTTAG	-1.18392	2.09468	C66-56: Gpr17.Oligodendrocytes
CACCTCAGTTTCGCGC	-1.04841	1.95422	C66-56: Gpr17.Oligodendrocytes
CACCTGTTCCCTGATC	-2.39367	-6.62484	C66-55: Ermn.Oligodendrocytes
CACCTGTTCGCGCTAA	13.2657	0.324299	C66-53: Etnppl.Astrocytes
CACGCAATCATGGCTG	-1.1985	4.54909	C66-56: Gpr17.Oligodendrocytes
CACGCAATCGGGATTT	1.58596	-5.20113	C66-55: Ermn.Oligodendrocytes
CACGCAATCTAATCTC	12.6416	1.33612	C66-53: Etnppl.Astrocytes
CACGCTAAGACCATAC	0.676719	5.83948	C66-56: Gpr17.Oligodendrocytes
CACGCTAAGAGGAGTC	12.8586	-0.176926	C66-53: Etnppl.Astrocytes
CACGCTAAGCATGACT	-3.35908	1.5486	C66-56: Gpr17.Oligodendrocytes
CACTAAGGTACCTTAC	12.5336	11.5756	C66-58: Tmem119.Immune
CACTAAGGTGCGCAAT	1.4273	15.9487	C66-57: OPC
CACTAAGGTGTTTCAC	14.2167	-0.637371	C66-53: Etnppl.Astrocytes
CACTGACCATCAGTAT	-3.87141	2.28364	C66-56: Gpr17.Oligodendrocytes
CACTTAAAGCACGATT	1.48963	16.02	C66-57: OPC
CACTTAAAGTTGGCCA	1.48863	16.0482	C66-57: OPC
CACTTTGTCATCCTAT	13.6749	4.98442	C66-51: Tanycytes
CACTTTGTCTTGAGGT	14.1335	-1.15611	C66-53: Etnppl.Astrocytes
CAGAACCGTTGAAGCC	13.0783	-0.709459	C66-53: Etnppl.Astrocytes
CAGAATCTCAGCTAAC	1.06194	14.716	C66-57: OPC
CAGAATCTCCACCCTG	1.21593	-5.14402	C66-55: Ermn.Oligodendrocytes
CAGATTCAGCGCATTG	13.4714	-0.510866	C66-53: Etnppl.Astrocytes
CAGCATGTCCGTCCAT	0.762518	15.8463	C66-57: OPC
CAGCATGTCGCTAGCA	14.2797	-0.47139	C66-53: Etnppl.Astrocytes
CAGCATTAGCACAGCC	-3.72176	2.57269	C66-56: Gpr17.Oligodendrocytes
CAGCATTAGCCTAATA	-1.34877	-6.73167	C66-55: Ermn.Oligodendrocytes
CAGCATTAGGCCATCA	14.5035	-2.45405	C66-53: Etnppl.Astrocytes
CAGCCAATCAGGTTTA	-1.61773	-4.87065	C66-55: Ermn.Oligodendrocytes
CAGCCAATCATGTTTC	13.2649	-2.10847	C66-53: Etnppl.Astrocytes
CAGCCAATCCGTGACA	14.3621	7.59542	C66-51: Tanycytes
CAGCCTAAGACTTATG	7.5588	6.60884	C66-64: Endothelial
CAGCCTTTCAGGATGA	13.1966	-0.0560684	C66-53: Etnppl.Astrocytes
CAGCCTTTCCGGTTGA	7.41792	6.47386	C66-64: Endothelial
CAGCCTTTCGCTCACT	-3.24153	1.49832	C66-56: Gpr17.Oligodendrocytes
CAGCCTTTCTTGACCC	14.3388	5.78775	C66-51: Tanycytes
CAGCTAAGTCAATACG	-1.79688	4.13659	C66-56: Gpr17.Oligodendrocytes
CAGCTAAGTCTAACCT	-2.73763	-7.23679	C66-55: Ermn.Oligodendrocytes
CAGCTATAGAGAGCCG	-1.00259	-4.68313	C66-55: Ermn.Oligodendrocytes
CAGCTCAAGACAAAGT	13.6891	7.1411	C66-51: Tanycytes
CAGCTCAAGGAACGGT	-3.10322	2.33815	C66-56: Gpr17.Oligodendrocytes
CAGCTCAAGGGTGAAC_1	-2.96647	1.29536	C66-56: Gpr17.Oligodendrocytes
CAGCTCAAGTCTGGGC	14.3557	5.93674	C66-51: Tanycytes
CAGGACACAAGGTATA	-0.521426	5.30997	C66-56: Gpr17.Oligodendrocytes
CAGGACACACCAAAGG	12.0422	-2.69663	C66-53: Etnppl.Astrocytes
CAGGACACACTCAACA	13.7842	-1.88717	C66-53: Etnppl.Astrocytes
CAGGACACATGTTTGG	-4.00703	1.97442	C66-56: Gpr17.Oligodendrocytes
CAGGACCTCTTTGTAC	14.373	6.08006	C66-51: Tanycytes
CAGGATGCATAATCAC	14.6766	7.38661	C66-51: Tanycytes
CAGGCTATCATCCTGC	9.61862	-2.4941	C66-53: Etnppl.Astrocytes
CAGGCTATCTTAGTCT	-3.63268	0.959321	C66-56: Gpr17.Oligodendrocytes
CAGGGCTTCAAGCGCC	10.3985	15.0021	C66-58: Tmem119.Immune
CAGGGCTTCAGCAAAG	10.81	6.8707	C66-52: Ependymal
CAGGGCTTCCGGTTGA	10.5537	7.08673	C66-52: Ependymal
CAGGGTGAGGTCGATT	14.1172	8.46023	C66-51: Tanycytes
CAGGTCCAGGTGAAGC	13.2879	0.188895	C66-53: Etnppl.Astrocytes
CAGGTCCAGGTTAGAG	-0.246552	-6.64934	C66-55: Ermn.Oligodendrocytes
CAGGTGGAGTAACCAC	3.66272	4.02243	C66-55: Ermn.Oligodendrocytes
CAGGTTAGTTAGAGCC	13.6331	-0.336746	C66-53: Etnppl.Astrocytes
CAGGTTTAGGCAAGTA	13.5635	-1.31992	C66-53: Etnppl.Astrocytes
CAGTACCCAACCGCCA	10.0704	6.81355	C66-52: Ependymal
CAGTACCCAGCAAGGC	-0.316131	15.1194	C66-57: OPC
CAGTACCCAGCACCAT	-2.9649	-6.16584	C66-55: Ermn.Oligodendrocytes
CAGTACCCATCCCGCT	10.3482	6.87198	C66-52: Ependymal
CAGTACCCATTAGGCC	0.0249703	16.0261	C66-57: OPC
CAGTACCCATTCCTGT	-3.44151	4.26722	C66-56: Gpr17.Oligodendrocytes
CAGTATGGTAGGATTT	-1.47359	4.64817	C66-56: Gpr17.Oligodendrocytes
CAGTATGGTTAGGATT	3.38996	-0.0288015	C66-55: Ermn.Oligodendrocytes
CATAACGGTTAACGGC	-0.115333	6.15744	C66-56: Gpr17.Oligodendrocytes
CATAACGGTTCAAGCA	0.110914	-5.91278	C66-55: Ermn.Oligodendrocytes
CATAAGCTCTAAGGTC	-2.08734	3.78582	C66-56: Gpr17.Oligodendrocytes
CATAATCCAAGGTAAC	-0.787524	5.69741	C66-56: Gpr17.Oligodendrocytes
CATAATCCACTGGCCA	13.8728	-2.06777	C66-53: Etnppl.Astrocytes
CATAATGTCATCACTT	12.3963	11.4279	C66-58: Tmem119.Immune
CATAGACTCACTTTAC	-2.41648	-6.73071	C66-55: Ermn.Oligodendrocytes
CATAGCTAGTGTTGTA	1.31038	14.2479	C66-57: OPC
CATAGGTTCTTGAGCG	12.451	0.530583	C66-53: Etnppl.Astrocytes
CATATCGCACCCACCT	-1.77909	-4.82705	C66-55: Ermn.Oligodendrocytes
CATATCGCAGTTGCGT	14.129	-1.21468	C66-53: Etnppl.Astrocytes
CATATCGCATCCTGAA	-2.01055	-7.27069	C66-55: Ermn.Oligodendrocytes
CATATCGCATGATTGT	-0.28816	6.44245	C66-56: Gpr17.Oligodendrocytes
CATCAATCAGAGAGCC	2.17415	9.98494	C66-57: OPC
CATCAATCAGCTCATA	13.9814	-2.33367	C66-53: Etnppl.Astrocytes
CATCACACAAACATAG	-4.92641	-5.09232	C66-55: Ermn.Oligodendrocytes
CATCAGCCAAGTGTCC	-0.791926	3.20657	C66-56: Gpr17.Oligodendrocytes
CATCAGCCATCCCTCA	-1.56057	8.16136	C66-57: OPC
CATCATAAGAACAAGT	13.9116	0.339348	C66-53: Etnppl.Astrocytes
CATCATAAGCCTGTGA	13.4438	-2.50349	C66-53: Etnppl.Astrocytes
CATCCCAGTGGACCTG_1	9.44859	-0.0774629	C66-53: Etnppl.Astrocytes
CATCCCAGTTAGCCAA	-1.79444	9.30905	C66-57: OPC
CATCCCAGTTGTCATC	14.4719	6.1794	C66-51: Tanycytes
CATCCTGGTACTGAAT	-3.75077	2.71334	C66-56: Gpr17.Oligodendrocytes
CATCGCTTCTAAGTGC	13.1736	-0.3953	C66-53: Etnppl.Astrocytes
CATGCATAGCGGATTT	14.3514	-1.8032	C66-53: Etnppl.Astrocytes
CATGCATAGGTAAGCA	-3.42767	-5.19415	C66-55: Ermn.Oligodendrocytes
CATGCGCAGGCAATAG	-3.59044	-4.71568	C66-55: Ermn.Oligodendrocytes
CATGCGGGTCCGTAGG	1.32683	15.2677	C66-57: OPC
CATGCGGGTGAGCAAG	-4.25122	5.16377	C66-56: Gpr17.Oligodendrocytes
CATGGATTCCGCCTAT	13.3251	-1.61532	C66-53: Etnppl.Astrocytes
CATGGATTCGGCTAGC	-3.27334	2.03843	C66-56: Gpr17.Oligodendrocytes
CATGGCGGTGAGGTAG	-0.250731	-4.91094	C66-55: Ermn.Oligodendrocytes
CATTATCTCCGTTATT	7.06136	6.07526	C66-64: Endothelial
CATTATCTCCTAACGG	-1.42192	-6.48405	C66-55: Ermn.Oligodendrocytes
CATTATCTCTCAATAG	-1.29829	-7.02308	C66-55: Ermn.Oligodendrocytes
CATTATGAGAGAGCCG_1	12.7364	0.508899	C66-53: Etnppl.Astrocytes
CATTATGAGGTGAAGC	-1.49789	4.46281	C66-56: Gpr17.Oligodendrocytes
CATTCATTCAAAGGCA	13.667	-1.35256	C66-53: Etnppl.Astrocytes
CATTCATTCATAACCA	-0.433017	5.74069	C66-56: Gpr17.Oligodendrocytes
CATTCCTCACCGGCTA	13.9833	-3.46873	C66-53: Etnppl.Astrocytes
CATTCCTCAGGTCCTG	-2.66098	2.29436	C66-56: Gpr17.Oligodendrocytes
CATTGCGAGGTTTGCG	14.0648	-0.434592	C66-53: Etnppl.Astrocytes
CATTGCGAGTTGTCTT	13.612	0.355261	C66-53: Etnppl.Astrocytes
CATTGTAAGAGGGACT	-0.252922	-6.70059	C66-55: Ermn.Oligodendrocytes
CATTGTAAGCAAGACA	-0.0461481	-4.68182	C66-55: Ermn.Oligodendrocytes
CATTGTAAGGCTAATC	4.31655	2.29133	C66-55: Ermn.Oligodendrocytes
CATTGTAAGTAACTCA_1	13.4945	0.585453	C66-53: Etnppl.Astrocytes
CATTGTAAGTAGCTTA	12.1761	1.63647	C66-53: Etnppl.Astrocytes
CATTGTGCATCTTGAG	13.8398	5.71546	C66-51: Tanycytes
CATTTGTTCTGGTCCT	2.76803	-1.25168	C66-55: Ermn.Oligodendrocytes
CCAAACCCAAGGTACG	14.0889	-1.46061	C66-53: Etnppl.Astrocytes
CCAAACCCAGGCTTCG	-1.65141	-6.26032	C66-55: Ermn.Oligodendrocytes
CCAAACTAGGTCAAAG	-3.30799	1.65192	C66-56: Gpr17.Oligodendrocytes
CCAAATCAGGCAATAG	12.8648	-1.56415	C66-53: Etnppl.Astrocytes
CCAAATCAGGCGCTAC	-1.30434	-6.86174	C66-55: Ermn.Oligodendrocytes
CCAACATAGCAACAAG	-3.15315	3.83	C66-56: Gpr17.Oligodendrocytes
CCAACATAGCATGCAT	-1.34792	-6.67139	C66-55: Ermn.Oligodendrocytes
CCAACATAGCCGCTTT	-0.78062	3.85873	C66-56: Gpr17.Oligodendrocytes
CCAACATAGGCGGATG	-4.04952	5.23993	C66-56: Gpr17.Oligodendrocytes
CCAACCAAGCGATAGA	13.6703	5.7943	C66-51: Tanycytes
CCAACCAAGCTAAAGG	14.3597	-1.4783	C66-53: Etnppl.Astrocytes
CCAACCCGTATCTGGA	14.5909	8.09365	C66-51: Tanycytes
CCAACCCGTTAACACG	13.0781	-1.54747	C66-53: Etnppl.Astrocytes
CCAAGGCTCAGTGAAG	-3.72692	1.12476	C66-56: Gpr17.Oligodendrocytes
CCAAGGCTCCGTAAAC	12.8048	-1.56286	C66-53: Etnppl.Astrocytes
CCAAGTTAGCCGCTTT	14.2686	-0.872364	C66-53: Etnppl.Astrocytes
CCAATATCATAATCCG	14.2274	-3.48355	C66-53: Etnppl.Astrocytes
CCAATATCATGTTGCA	14.7444	7.99729	C66-51: Tanycytes
CCACACAAGGTGAGAC	4.14847	3.13594	C66-55: Ermn.Oligodendrocytes
CCACACAAGTTGCCTC	-4.71933	-7.92867	C66-55: Ermn.Oligodendrocytes
CCACATTGTACGATTG	3.10386	5.18154	C66-55: Ermn.Oligodendrocytes
CCACATTGTAGTTAAC	14.6687	6.83864	C66-51: Tanycytes
CCACATTGTATTCGTC	13.7752	6.35862	C66-51: Tanycytes
CCACATTGTTCGGGAT	12.6735	-2.67094	C66-53: Etnppl.Astrocytes
CCACTTGGTCCTAACT	0.398103	1.79666	C66-56: Gpr17.Oligodendrocytes
CCACTTGGTGGCTTCC	-0.330515	2.62395	C66-56: Gpr17.Oligodendrocytes
CCAGACTCACGTAATT	-3.11507	-6.47991	C66-55: Ermn.Oligodendrocytes
CCAGCTAAGCAGCTCA	13.0124	-1.80578	C66-53: Etnppl.Astrocytes
CCAGCTAAGGGACTAA	13.0161	0.0915099	C66-53: Etnppl.Astrocytes
CCAGCTAAGTTGTCAA	1.53335	15.1637	C66-57: OPC
CCAGCTGCACCTAATG	4.33095	1.68802	C66-55: Ermn.Oligodendrocytes
CCAGCTGCACTTACAG	13.2159	-3.5728	C66-53: Etnppl.Astrocytes
CCAGGAACAATTAACC	14.0815	-4.27788	C66-53: Etnppl.Astrocytes
CCAGGAACACATAACT	0.252597	14.3253	C66-57: OPC
CCAGGAACACGTTACA	12.6122	-0.195738	C66-53: Etnppl.Astrocytes
CCAGGAACAGGTTAAA	-2.12918	1.62549	C66-56: Gpr17.Oligodendrocytes
CCAGGATGTAATCGCA	13.719	-0.30462	C66-53: Etnppl.Astrocytes
CCAGGATGTACCCACC	-3.77124	1.7574	C66-56: Gpr17.Oligodendrocytes
CCAGGATGTATTGGTG	-2.86325	3.18406	C66-56: Gpr17.Oligodendrocytes
CCAGTTTGTACCGTAA	4.50081	1.89468	C66-55: Ermn.Oligodendrocytes
CCATAAATCCAATTAG_1	1.38575	16.01	C66-57: OPC
CCATAAATCGCGCTAA	9.35337	-2.40048	C66-53: Etnppl.Astrocytes
CCATAAGGTCATTGAG	13.8239	-0.255748	C66-53: Etnppl.Astrocytes
CCATAATCAACCCTAA	-0.456636	2.79268	C66-56: Gpr17.Oligodendrocytes
CCATAATCACCCTCAC	-1.45137	2.82586	C66-56: Gpr17.Oligodendrocytes
CCATAATCATAGACTT	13.4696	-2.87464	C66-53: Etnppl.Astrocytes
CCATAGCCACTAAGCC	0.225451	4.2173	C66-56: Gpr17.Oligodendrocytes
CCATAGCCACTGACTA_1	1.87039	-4.219	C66-55: Ermn.Oligodendrocytes
CCATAGCCAGTTAAAG	-1.7882	9.94412	C66-57: OPC
CCATAGCCATAATGTC	-3.99384	-5.64063	C66-55: Ermn.Oligodendrocytes
CCATCACTCATGTGGT	1.48256	14.5889	C66-57: OPC
CCATCACTCATTACGA_1	-2.42904	-4.91662	C66-55: Ermn.Oligodendrocytes
CCATCACTCGGTTCCT	0.924491	7.99397	C66-57: OPC
CCATCATGTATTGGTG	-0.464697	-6.98156	C66-55: Ermn.Oligodendrocytes
CCATCATGTGCTCCGT	-3.62163	2.38486	C66-56: Gpr17.Oligodendrocytes
CCATCATGTTAAGGTT	-2.5584	2.88777	C66-56: Gpr17.Oligodendrocytes
CCATCATGTTACTTGC_1	12.8405	-3.21788	C66-53: Etnppl.Astrocytes
CCATTGTGTACAAAGA	10.1504	15.6736	C66-58: Tmem119.Immune
CCATTGTGTCCTGATT	-5.32687	-5.10223	C66-55: Ermn.Oligodendrocytes
CCATTGTGTGATTACG	-1.78848	5.20907	C66-56: Gpr17.Oligodendrocytes
CCATTGTGTTTCCACG	0.101742	6.00659	C66-56: Gpr17.Oligodendrocytes
CCCAAACCAAATTCGT	14.6907	8.84877	C66-51: Tanycytes
CCCAAACCACAATACT	-1.59533	-6.4168	C66-55: Ermn.Oligodendrocytes
CCCAACCGTATTTGCC	11.029	-1.55376	C66-53: Etnppl.Astrocytes
CCCAATTGTATTGTGG_1	-3.49144	4.18145	C66-56: Gpr17.Oligodendrocytes
CCCAATTGTCACTCGC_1	-4.16849	-5.80722	C66-55: Ermn.Oligodendrocytes
CCCAATTGTTGCATCT	0.0236467	-4.38394	C66-55: Ermn.Oligodendrocytes
CCCAGCACACGTAATT	-1.51967	-4.21409	C66-55: Ermn.Oligodendrocytes
CCCAGCACATGCTATG	-2.66017	-4.96246	C66-55: Ermn.Oligodendrocytes
CCCAGTTTCCGTTATT	-0.220992	4.95223	C66-56: Gpr17.Oligodendrocytes
CCCAGTTTCTCCTCAA	7.29941	6.52046	C66-64: Endothelial
CCCAGTTTCTTAGGGT	13.8624	6.27521	C66-51: Tanycytes
CCCATAACAAAGCCTC	-1.95641	9.62634	C66-57: OPC
CCCATAACAGCTCAAC	-0.620151	5.19543	C66-56: Gpr17.Oligodendrocytes
CCCGCAACAATTAGGA	10.87	14.9005	C66-58: Tmem119.Immune
CCCGCAACACCGGCTA_1	0.960459	16.0403	C66-57: OPC
CCCGTAAAGGCCTTAG	-3.80191	3.7842	C66-56: Gpr17.Oligodendrocytes
CCCGTAAAGGTTACGT	-2.34832	2.33259	C66-56: Gpr17.Oligodendrocytes
CCCGTAAAGTAGGATG_1	-1.33288	4.87858	C66-56: Gpr17.Oligodendrocytes
CCCGTAAAGTGGACAA	3.93239	2.22052	C66-55: Ermn.Oligodendrocytes
CCCTCACCACAGACTC	-3.30368	-6.35254	C66-55: Ermn.Oligodendrocytes
CCCTCACCATGAATCT	11.5574	5.56165	C66-52: Ependymal
CCCTCACCATGATTGT	5.18886	5.65786	C66-63: Mural
CCCTCACCATTATGAC	-4.06766	-6.9553	C66-55: Ermn.Oligodendrocytes
CCCTCAGTCCTAAGTA	13.3174	-0.905827	C66-53: Etnppl.Astrocytes
CCCTCATAGACAAACG	-3.86246	-7.01813	C66-55: Ermn.Oligodendrocytes
CCCTCATAGCATTTCT	10.6179	6.34993	C66-52: Ependymal
CCCTGGACAATTAGCT	-3.79113	-7.15695	C66-55: Ermn.Oligodendrocytes
CCCTGTTAGGCCGGAA	12.9795	-0.64879	C66-53: Etnppl.Astrocytes
CCCTGTTAGGTTACAC	-1.40936	2.0218	C66-56: Gpr17.Oligodendrocytes
CCCTGTTAGTTATGTG	-4.23747	-7.55619	C66-55: Ermn.Oligodendrocytes
CCCTGTTAGTTCCCGT	-0.769511	4.65119	C66-56: Gpr17.Oligodendrocytes
CCCTTAATCACAAGCT	14.3648	-2.8382	C66-53: Etnppl.Astrocytes
CCCTTAATCCGGTATG	14.6947	8.50779	C66-51: Tanycytes
CCGACAGGTACCCACC	0.744541	14.7009	C66-57: OPC
CCGACAGGTTAAGCGC	1.1199	-4.49934	C66-55: Ermn.Oligodendrocytes
CCGACAGGTTAGAGGG	-3.4367	-0.100218	C66-56: Gpr17.Oligodendrocytes
CCGCAAATCAGGTTTA	-6.5082	2.28057	unknown
CCGCAAATCTGTGCCT	-1.51353	2.11846	C66-56: Gpr17.Oligodendrocytes
CCGCAAGGTTACTTGC	14.0721	-0.383562	C66-53: Etnppl.Astrocytes
CCGCAAGGTTCCTGTG	-1.04285	2.31048	C66-56: Gpr17.Oligodendrocytes
CCGCCAACACAAACTT	-1.38546	2.04199	C66-56: Gpr17.Oligodendrocytes
CCGCCAACATGACTAT	-1.52584	1.72624	C66-56: Gpr17.Oligodendrocytes
CCGCCAACATTGTTGG	13.9533	7.71457	C66-51: Tanycytes
CCGCTAAAGCCTGGTA_1	13.1309	0.239422	C66-53: Etnppl.Astrocytes
CCGCTAAAGCTGTACG	-2.26899	2.82211	C66-56: Gpr17.Oligodendrocytes
CCGCTAAAGGAACCAA	-2.73808	2.66242	C66-56: Gpr17.Oligodendrocytes
CCGCTAAAGGATTTGC	14.3042	8.4169	C66-51: Tanycytes
CCGCTAAAGGCGTAAA	13.641	-1.05177	C66-53: Etnppl.Astrocytes
CCGCTAAAGGTCCTGA	-3.50909	0.365856	C66-56: Gpr17.Oligodendrocytes
CCGCTAAAGTGTTGTA	12.9344	0.653189	C66-53: Etnppl.Astrocytes
CCGCTAAAGTTCCCAC	-1.87081	-6.46407	C66-55: Ermn.Oligodendrocytes
CCGCTAGCACAATTAC	-3.08383	3.01716	C66-56: Gpr17.Oligodendrocytes
CCGCTAGCATAATCCG	-0.680116	11.8839	C66-57: OPC
CCGCTTAGTAAAGCGG	10.1109	1.23877	C66-53: Etnppl.Astrocytes
CCGCTTAGTCATAGAT	13.9122	-1.92038	C66-53: Etnppl.Astrocytes
CCGGTAGGTATTGGAT	13.7342	-0.588023	C66-53: Etnppl.Astrocytes
CCGGTAGGTCCTCCAA	0.296717	6.0697	C66-56: Gpr17.Oligodendrocytes
CCGTGCTGTCACCAAA	-1.26968	4.11883	C66-56: Gpr17.Oligodendrocytes
CCGTGCTGTCACGAAC	-1.72555	2.19676	C66-56: Gpr17.Oligodendrocytes
CCGTGCTGTTAGCATG	8.85503	2.28594	C66-65: Dcn.Fibroblasts
CCGTTAACAAGGGTTG	12.7245	6.02135	C66-51: Tanycytes
CCGTTAACAGAAACGT	14.1873	-2.62376	C66-53: Etnppl.Astrocytes
CCGTTACTCAAGTGTC	-4.34408	-7.4255	C66-55: Ermn.Oligodendrocytes
CCGTTGCGTACCGAAC	13.4722	0.759739	C66-53: Etnppl.Astrocytes
CCGTTGCGTGGATTGC	-3.55067	4.22374	C66-56: Gpr17.Oligodendrocytes
CCGTTTGGTAAGCTCA	13.4896	0.348267	C66-53: Etnppl.Astrocytes
CCGTTTGGTTCGCGCT	-1.26982	3.72946	C66-56: Gpr17.Oligodendrocytes
CCTAAAGGTCTTTGAC	10.0686	14.7971	C66-58: Tmem119.Immune
CCTAAAGGTTACTTGC_1	13.9641	-1.7269	C66-53: Etnppl.Astrocytes
CCTAAATCAATGAGGT	-1.16602	-6.34949	C66-55: Ermn.Oligodendrocytes
CCTAAATCAATTAGCT_1	12.0581	2.0499	C66-53: Etnppl.Astrocytes
CCTAAATCAATTGAAG	0.452283	-6.84173	C66-55: Ermn.Oligodendrocytes
CCTAAGGTCCCGCATT	-0.440118	8.40643	C66-57: OPC
CCTAAGGTCTAATCCT	12.6538	-0.400794	C66-53: Etnppl.Astrocytes
CCTAAGGTCTACTAAG	13.5487	-2.89628	C66-53: Etnppl.Astrocytes
CCTAAGTAGCGTGCGT	11.3794	0.972753	C66-53: Etnppl.Astrocytes
CCTAAGTAGGAAACTG_1	13.6382	-0.700685	C66-53: Etnppl.Astrocytes
CCTAAGTAGTTATTCC	14.3671	-2.98188	C66-53: Etnppl.Astrocytes
CCTAATAAGCCAGGTC	14.2288	8.46832	C66-51: Tanycytes
CCTAATAAGCGCATTG	3.0584	-0.814913	C66-55: Ermn.Oligodendrocytes
CCTAATAAGGAGCATA_1	13.726	-2.27599	C66-53: Etnppl.Astrocytes
CCTAATAAGGCATTGT	0.353073	5.40938	C66-56: Gpr17.Oligodendrocytes
CCTAATCGTAGCTGCG	-0.967644	4.00057	C66-56: Gpr17.Oligodendrocytes
CCTAATCGTCTCAGCC	11.6703	-0.650466	C66-53: Etnppl.Astrocytes
CCTACTGGTCGAAGTC	0.410766	-3.17999	C66-55: Ermn.Oligodendrocytes
CCTACTGGTGCGCGTA_1	-6.08114	2.39405	unknown
CCTACTGGTTTACTTG	-0.424063	2.95922	C66-56: Gpr17.Oligodendrocytes
CCTACTGGTTTGGCTT	13.7095	-1.1492	C66-53: Etnppl.Astrocytes
CCTACTTCAATTAGGA	0.128258	4.45648	C66-56: Gpr17.Oligodendrocytes
CCTAGTTGTCAAGACC	-1.69897	1.46129	C66-56: Gpr17.Oligodendrocytes
CCTAGTTGTCCAAGAC	1.0246	14.8791	C66-57: OPC
CCTAGTTGTGGATTAT	2.88457	-0.949849	C66-55: Ermn.Oligodendrocytes
CCTAGTTGTGTCCAAA	0.566495	4.0727	C66-56: Gpr17.Oligodendrocytes
CCTAGTTGTTCGGTAA	13.3292	-1.58389	C66-53: Etnppl.Astrocytes
CCTAGTTGTTGGTGAC	13.2862	-0.643793	C66-53: Etnppl.Astrocytes
CCTATAGCAATGCCTA	6.83021	4.69686	C66-65: Dcn.Fibroblasts
CCTATAGCAATTAGGA	14.44	-2.42854	C66-53: Etnppl.Astrocytes
CCTATAGCAGAACCGA	14.3734	-1.68289	C66-53: Etnppl.Astrocytes
CCTATAGCATAGCGGA	13.8057	5.36487	C66-51: Tanycytes
CCTATAGCATTAGGTT	13.9435	-2.15563	C66-53: Etnppl.Astrocytes
CCTATTTAGGTCAAAG	-0.844866	-7.01087	C66-55: Ermn.Oligodendrocytes
CCTCAATGTATTGCAG	14.2362	-0.91519	C66-53: Etnppl.Astrocytes
CCTCAGTTCCTAATAG	-4.29541	-3.39885	C66-55: Ermn.Oligodendrocytes
CCTCAGTTCGTAACGT	-2.13633	2.38478	C66-56: Gpr17.Oligodendrocytes
CCTCAGTTCTTAGGGT	13.8365	4.95777	C66-51: Tanycytes
CCTCCTCTCATTACTC	-0.944439	-6.57763	C66-55: Ermn.Oligodendrocytes
CCTCCTGAGCGATAGA	1.2879	15.2289	C66-57: OPC
CCTCCTGAGGAGGCAT	12.7462	0.956143	C66-53: Etnppl.Astrocytes
CCTCCTGAGTAACAGG	1.60042	-4.6278	C66-55: Ermn.Oligodendrocytes
CCTGAATAGGCTAAGA	-0.663526	-4.71568	C66-55: Ermn.Oligodendrocytes
CCTGAATAGTAGCGCC	11.7794	-1.28884	C66-53: Etnppl.Astrocytes
CCTGAGTCACAGCCAT	14.1822	-2.199	C66-53: Etnppl.Astrocytes
CCTGAGTCACGTGCTG	-0.706866	-5.82461	C66-55: Ermn.Oligodendrocytes
CCTGATGAGCATCCAG	1.23527	15.4164	C66-57: OPC
CCTGATGAGCGGATAA	1.55763	15.1608	C66-57: OPC
CCTGATGAGTAACCCG	-2.84045	2.69293	C66-56: Gpr17.Oligodendrocytes
CCTGCTCCAAACCCTA	-1.88633	9.86786	C66-57: OPC
CCTGGATCAGCTAACC	13.4914	-0.697474	C66-53: Etnppl.Astrocytes
CCTGTAACAACGTGCT	1.31979	5.97	C66-56: Gpr17.Oligodendrocytes
CCTGTAACAAGTGTCC	14.3761	-1.41108	C66-53: Etnppl.Astrocytes
CCTGTAACATCGTTCT	13.6874	-2.26165	C66-53: Etnppl.Astrocytes
CCTGTATGTTTGCGCC	-0.690647	-7.32936	C66-55: Ermn.Oligodendrocytes
CCTGTTGGTCAAGACC	13.2719	5.02248	C66-51: Tanycytes
CCTGTTGGTGTCCAAA	12.115	-1.7617	C66-53: Etnppl.Astrocytes
CCTTAACGTTGTGACA	12.4588	1.09147	C66-53: Etnppl.Astrocytes
CCTTAACGTTTACCGT_1	0.22999	-6.59208	C66-55: Ermn.Oligodendrocytes
CCTTACTCAGAAATGC	-3.37505	2.08421	C66-56: Gpr17.Oligodendrocytes
CCTTACTCAGACAAAC	-1.83274	-3.87689	C66-55: Ermn.Oligodendrocytes
CCTTACTCAGGATTAA	14.3449	6.11957	C66-51: Tanycytes
CCTTAGTGTGTCCAAA	1.39397	-5.61436	C66-55: Ermn.Oligodendrocytes
CCTTATGTCACTTTAC	11.794	2.05044	C66-53: Etnppl.Astrocytes
CCTTATGTCTAATCTC	-1.65104	-7.42113	C66-55: Ermn.Oligodendrocytes
CCTTCAGGTGACATAT	14.2154	-0.683562	C66-53: Etnppl.Astrocytes
CCTTCGGTCCCTCAAC	-1.0079	4.51787	C66-56: Gpr17.Oligodendrocytes
CCTTCGGTCCCTGTTA	-3.33809	1.34642	C66-56: Gpr17.Oligodendrocytes
CCTTCGGTCGCAATCG	-2.98951	3.00649	C66-56: Gpr17.Oligodendrocytes
CCTTCGTAGAGGAGGA	1.49562	-5.30314	C66-55: Ermn.Oligodendrocytes
CCTTCGTAGAGGGACT	-3.75522	1.83026	C66-56: Gpr17.Oligodendrocytes
CCTTGCGTCCCTCTAA	-0.299836	2.33356	C66-56: Gpr17.Oligodendrocytes
CCTTGTTCACAATACT	14.4712	-1.84695	C66-53: Etnppl.Astrocytes
CCTTTAGTCGAAGTGA	13.3008	-1.90826	C66-53: Etnppl.Astrocytes
CGAAATGAGTAACCCG	14.0918	-3.05127	C66-53: Etnppl.Astrocytes
CGAACAAAGCGCCTTT	7.49563	6.24553	C66-64: Endothelial
CGAACAAAGTCACTAA_1	3.71588	-1.13041	C66-55: Ermn.Oligodendrocytes
CGAACCGGTGAGCACT	13.4107	-0.685174	C66-53: Etnppl.Astrocytes
CGAAGAATCACAGGAA	12.9411	0.221884	C66-53: Etnppl.Astrocytes
CGAAGCCTCACCTGCT	7.09241	5.11794	C66-65: Dcn.Fibroblasts
CGAAGCGAGACTAAGG	4.16492	1.43323	C66-55: Ermn.Oligodendrocytes
CGAAGCGAGCAAACCT_1	13.3058	0.710597	C66-53: Etnppl.Astrocytes
CGAAGCGAGGCCTGGT	3.03964	-0.547981	C66-55: Ermn.Oligodendrocytes
CGAAGCGAGGGCTTTG	1.68177	14.7115	C66-57: OPC
CGAAGCGAGTACCGCA	-3.15395	-0.422694	C66-56: Gpr17.Oligodendrocytes
CGAAGCGAGTTAGCCG	9.89458	15.4922	C66-58: Tmem119.Immune
CGAAGGCCAATCATGT	13.9326	-0.303702	C66-53: Etnppl.Astrocytes
CGAAGGCCACAAAGGT	11.612	2.03319	C66-53: Etnppl.Astrocytes
CGAAGGCCAGGCAAGC	0.566523	15.655	C66-57: OPC
CGAAGGCCATCATGTG	-0.115752	-5.1909	C66-55: Ermn.Oligodendrocytes
CGAATATGTGAGGTGA	11.624	-2.10001	C66-53: Etnppl.Astrocytes
CGAATATGTGTCCAAA	13.2815	0.89025	C66-53: Etnppl.Astrocytes
CGAATATGTTAGGCTA	10.4269	6.66883	C66-52: Ependymal
CGAATATGTTTGGGTA	12.1788	-1.42738	C66-53: Etnppl.Astrocytes
CGAATCTAGCCAAATC_1	10.1004	6.76205	C66-52: Ependymal
CGACAAGCACTAAGAA	-3.5637	-6.42707	C66-55: Ermn.Oligodendrocytes
CGACCTGCATAGACTT	7.36892	6.52832	C66-64: Endothelial
CGACTAAGTGATCAGC	0.285038	-5.63518	C66-55: Ermn.Oligodendrocytes
CGACTAAGTGGAGCAA_1	-0.513494	-7.23722	C66-55: Ermn.Oligodendrocytes
CGACTAAGTTATCCTA	-3.41855	3.53306	C66-56: Gpr17.Oligodendrocytes
CGAGCGAAGAAAGCAT	-0.843962	8.86373	C66-57: OPC
CGAGCGAAGGCCATCA	-3.73199	3.09361	C66-56: Gpr17.Oligodendrocytes
CGAGCTGGTCAATACG	13.5315	0.314926	C66-53: Etnppl.Astrocytes
CGAGCTGGTCTTTGAC	13.6173	0.169766	C66-53: Etnppl.Astrocytes
CGAGCTGGTTCCGCAC	13.4236	0.575257	C66-53: Etnppl.Astrocytes
CGAGGAAGTCACCAAA_1	0.555942	-6.73392	C66-55: Ermn.Oligodendrocytes
CGAGGAAGTGATGGCT	-0.188714	-6.73327	C66-55: Ermn.Oligodendrocytes
CGAGGAAGTGCAACTA	12.8747	0.413942	C66-53: Etnppl.Astrocytes
CGAGGCAAGGAAGCAC	0.678344	14.9589	C66-57: OPC
CGAGGCAAGGAATAAC	0.387913	15.1922	C66-57: OPC
CGAGGCAAGTATTGCA	12.1949	-0.424624	C66-53: Etnppl.Astrocytes
CGAGGTGAGCAAGGGT_1	13.9458	7.77735	C66-51: Tanycytes
CGAGGTGAGCACAGGG	13.218	-3.10891	C66-53: Etnppl.Astrocytes
CGAGGTGAGCTGGCTA	9.61577	14.7457	C66-58: Tmem119.Immune
CGAGGTGAGTCACCAG	0.230351	14.2385	C66-57: OPC
CGAGTCGGTCGAAGTC	-1.81974	-4.51825	C66-55: Ermn.Oligodendrocytes
CGAGTCGGTTGTCATC	-1.18188	-6.73178	C66-55: Ermn.Oligodendrocytes
CGATATTCACCAGCAT	-2.61858	-6.52722	C66-55: Ermn.Oligodendrocytes
CGATATTCAGCTCAAC	0.0401658	3.27379	C66-56: Gpr17.Oligodendrocytes
CGATATTCAGGCTTGT	-0.387577	14.7935	C66-57: OPC
CGATCCTTCAGGTCCA	1.67853	15.5999	C66-57: OPC
CGATCCTTCTATTGTC	10.7827	6.07404	C66-52: Ependymal
CGATGTCCACGTAAGG	-1.94806	9.58441	C66-57: OPC
CGATTCCTCCTCATCA	1.52224	-4.79533	C66-55: Ermn.Oligodendrocytes
CGATTCCTCGCTCCAT_1	14.1916	-0.641457	C66-53: Etnppl.Astrocytes
CGATTCCTCTTGCTAT	-0.105264	5.99469	C66-56: Gpr17.Oligodendrocytes
CGATTGAGTCCGCTGT	1.13293	15.2667	C66-57: OPC
CGATTGAGTGAGCGAA	0.537038	-4.64115	C66-55: Ermn.Oligodendrocytes
CGATTGAGTGGTTCTT_1	11.1412	-1.3634	C66-53: Etnppl.Astrocytes
CGATTGAGTTAACAGT	9.97845	7.49692	C66-52: Ependymal
CGATTTGCATGTTGCA	-2.51966	1.54864	C66-56: Gpr17.Oligodendrocytes
CGATTTGCATTGTGGC	-0.923611	4.70049	C66-56: Gpr17.Oligodendrocytes
CGCAATAGTGTTTCAC	12.6392	0.059878	C66-53: Etnppl.Astrocytes
CGCAATAGTTGGTTGA	-2.92849	-4.11167	C66-55: Ermn.Oligodendrocytes
CGCAATGTCAACCAAC	13.0486	-4.28874	C66-53: Etnppl.Astrocytes
CGCAATGTCACGCATG	3.01335	0.906204	C66-55: Ermn.Oligodendrocytes
CGCAATGTCATCACTT	14.3089	-3.44733	C66-53: Etnppl.Astrocytes
CGCAATGTCGAGGAGT	0.188907	-4.98143	C66-55: Ermn.Oligodendrocytes
CGCAATTAGCAAGGAC	0.174443	4.69698	C66-56: Gpr17.Oligodendrocytes
CGCAATTAGGATTGCT	-3.07426	3.47626	C66-56: Gpr17.Oligodendrocytes
CGCAATTAGGCGGGTA	13.3787	0.369847	C66-53: Etnppl.Astrocytes
CGCACAATCAATTACG	-1.16488	-5.78912	C66-55: Ermn.Oligodendrocytes
CGCACAATCACAAGCT	-1.71692	9.29928	C66-57: OPC
CGCACACAGACAACGA	-3.14449	-5.79852	C66-55: Ermn.Oligodendrocytes
CGCACACAGATTGAGG	-0.153723	2.98528	C66-56: Gpr17.Oligodendrocytes
CGCACACAGTTTGAGC	7.72908	6.51598	C66-64: Endothelial
CGCACCACAAGGACCA	13.7382	6.26214	C66-51: Tanycytes
CGCACCACACTGGCCA	4.74672	1.92462	C66-55: Ermn.Oligodendrocytes
CGCACCACAGATTCAT	-1.53409	-6.74206	C66-55: Ermn.Oligodendrocytes
CGCACCACATAGCTTG	3.88208	1.11897	C66-55: Ermn.Oligodendrocytes
CGCATATAGCAAGGTA	0.0315458	-6.27754	C66-55: Ermn.Oligodendrocytes
CGCATATAGCGAAGTA	13.441	4.68606	C66-51: Tanycytes
CGCATATAGCGGATAA	13.9339	8.28951	C66-51: Tanycytes
CGCATATAGGACCGCT	4.3228	2.83058	C66-55: Ermn.Oligodendrocytes
CGCATATAGGTGAGAC	9.30551	-0.364798	C66-53: Etnppl.Astrocytes
CGCATTACAACATAAG	0.688377	-4.50785	C66-55: Ermn.Oligodendrocytes
CGCATTTGTAGTTACG	-1.11208	4.35337	C66-56: Gpr17.Oligodendrocytes
CGCCAAATCGATTATG	14.3887	-3.20799	C66-53: Etnppl.Astrocytes
CGCCACACAACCTGGT	14.1651	-1.21299	C66-53: Etnppl.Astrocytes
CGCCACACAATTAACC	-0.808108	4.93023	C66-56: Gpr17.Oligodendrocytes
CGCCTGTGTACAAAGA	10.9758	6.81457	C66-52: Ependymal
CGCCTGTGTCTATCGT	-0.276769	-6.34284	C66-55: Ermn.Oligodendrocytes
CGCCTGTGTGGCTTCC	13.4449	-1.13851	C66-53: Etnppl.Astrocytes
CGCGATTCAATGCGCT	-4.22431	5.96009	C66-56: Gpr17.Oligodendrocytes
CGCGATTCATAAGTCT	-3.24105	-6.98634	C66-55: Ermn.Oligodendrocytes
CGCTAACCAGACAAAC	-1.66593	2.43331	C66-56: Gpr17.Oligodendrocytes
CGCTAATAGCAAGGAC	11.5196	1.79484	C66-53: Etnppl.Astrocytes
CGCTAATAGCCTGTTC	1.67321	-5.09275	C66-55: Ermn.Oligodendrocytes
CGCTAATAGCTCCTAC	12.325	11.3246	C66-58: Tmem119.Immune
CGCTACTTCGGTCAAT	-0.761816	-7.2335	C66-55: Ermn.Oligodendrocytes
CGCTATGAGTAGCTTA	-3.7556	1.70289	C66-56: Gpr17.Oligodendrocytes
CGCTCAGCACAGACTC	-2.56236	-6.70579	C66-55: Ermn.Oligodendrocytes
CGCTCAGCAGCCAGAA	0.449656	5.26111	C66-56: Gpr17.Oligodendrocytes
CGCTGTGCAATTTAGC	-0.0575179	2.56511	C66-56: Gpr17.Oligodendrocytes
CGCTGTGCATAAGTCT	-1.08827	4.87657	C66-56: Gpr17.Oligodendrocytes
CGCTTAACACCGGTAT	-1.66295	6.20164	C66-56: Gpr17.Oligodendrocytes
CGCTTAACAGGCAAGC	12.4113	-0.59995	C66-53: Etnppl.Astrocytes
CGCTTAACATCACTTC	-0.959506	-6.73154	C66-55: Ermn.Oligodendrocytes
CGCTTACTCAGGCTAT	-2.77119	-5.24788	C66-55: Ermn.Oligodendrocytes
CGCTTACTCCTAGTTT	14.534	-0.921077	C66-53: Etnppl.Astrocytes
CGCTTCTAGTCAGGCC	12.8865	-3.03524	C66-53: Etnppl.Astrocytes
CGCTTCTAGTCATGCG	13.6255	-1.03981	C66-53: Etnppl.Astrocytes
CGCTTCTAGTGAACAG	-2.82607	2.91754	C66-56: Gpr17.Oligodendrocytes
CGCTTGCGTTAGGATT	0.389115	7.8353	C66-57: OPC
CGGAATCGTAGCTGCG_1	0.532257	3.69737	C66-56: Gpr17.Oligodendrocytes
CGGAATCGTCGTTACT	-0.862661	-7.07559	C66-55: Ermn.Oligodendrocytes
CGGAATCGTGTTTGTC	-1.35523	5.75766	C66-56: Gpr17.Oligodendrocytes
CGGACCTAGCGCAATT	0.978717	14.2058	C66-57: OPC
CGGACCTAGTAATCCA_1	0.525304	5.73761	C66-56: Gpr17.Oligodendrocytes
CGGAGCAAGATGGAGC_1	7.29485	6.52025	C66-64: Endothelial
CGGAGCAAGCCAAATC	0.00905832	14.6022	C66-57: OPC
CGGAGCAAGCGGATAA	12.617	0.594459	C66-53: Etnppl.Astrocytes
CGGAGCAAGGACAACA	-1.14774	-6.86471	C66-55: Ermn.Oligodendrocytes
CGGAGTCTCATGCTAA	13.8219	-0.816094	C66-53: Etnppl.Astrocytes
CGGAGTCTCATTGCAA	13.1118	-0.875459	C66-53: Etnppl.Astrocytes
CGGATAAAGCATGTCG	1.03451	15.0516	C66-57: OPC
CGGATAAAGTGAGGTA	13.0714	5.11947	C66-51: Tanycytes
CGGCAATGTCGCGCAA	-1.85432	10.0796	C66-57: OPC
CGGCAATGTGAGCAAG	-3.46861	1.91436	C66-56: Gpr17.Oligodendrocytes
CGGCAATGTTCGCTTG	-0.793176	4.08748	C66-56: Gpr17.Oligodendrocytes
CGGCCATAGCACGTTG	9.03533	4.68424	C66-65: Dcn.Fibroblasts
CGGCCATAGCATGTCG	11.376	1.95775	C66-53: Etnppl.Astrocytes
CGGCTAATCCGCATGA	12.5511	2.95097	C66-51: Tanycytes
CGGCTAATCCGCTAGA	14.0822	-0.212441	C66-53: Etnppl.Astrocytes
CGGCTAATCTTGACCC	-0.0536327	-6.42523	C66-55: Ermn.Oligodendrocytes
CGGCTCACAAAGCGCA	0.535633	-6.51797	C66-55: Ermn.Oligodendrocytes
CGGCTCACAAGCGAGC	-4.2514	0.730413	C66-56: Gpr17.Oligodendrocytes
CGGCTCACAAGTGAAC	14.0123	5.66915	C66-51: Tanycytes
CGGGACAAGCGCTAAT	0.457716	13.8354	C66-57: OPC
CGGGACAAGTAAGAAC	-0.240707	-5.25587	C66-55: Ermn.Oligodendrocytes
CGGGCTTAGCGGGCAA	-2.44306	3.44001	C66-56: Gpr17.Oligodendrocytes
CGGGCTTAGTAAGAAC	13.2186	0.550806	C66-53: Etnppl.Astrocytes
CGGGTCTAGAGGAGTC	11.4593	0.00591475	C66-53: Etnppl.Astrocytes
CGGGTCTAGCAGGCCT	12.1762	0.0361338	C66-53: Etnppl.Astrocytes
CGGGTCTAGCATGCAT	-0.405112	-5.47073	C66-55: Ermn.Oligodendrocytes
CGGTAACGTAACGAGG	10.7296	15.4173	C66-58: Tmem119.Immune
CGGTAACGTAGGTTTG	12.1484	10.3864	C66-58: Tmem119.Immune
CGGTAACGTATTTGCC	12.3654	-1.56358	C66-53: Etnppl.Astrocytes
CGGTGAACAACTAGCC	0.687272	15.7731	C66-57: OPC
CGGTGAACAGGAACAT	12.728	-1.15992	C66-53: Etnppl.Astrocytes
CGGTGAGAGCGAGTAA	12.8392	1.3498	C66-53: Etnppl.Astrocytes
CGGTGAGAGGATCCGC_1	13.0889	0.506796	C66-53: Etnppl.Astrocytes
CGGTGAGAGTTAGGCT	13.0001	0.734113	C66-53: Etnppl.Astrocytes
CGGTTATAGCACCACA	-3.59888	1.2053	C66-56: Gpr17.Oligodendrocytes
CGGTTCCGTCATCCTG	-2.95382	1.99724	C66-56: Gpr17.Oligodendrocytes
CGGTTCCGTTAGCTGA	13.9698	-0.605411	C66-53: Etnppl.Astrocytes
CGGTTTCTCCCGCAAA	-4.77551	-7.82344	C66-55: Ermn.Oligodendrocytes
CGGTTTGAGCTTATGA	1.45713	14.4968	C66-57: OPC
CGGTTTGAGGGCCATC_1	12.2043	-1.24499	C66-53: Etnppl.Astrocytes
CGTAACCCACCTGCCT	13.2715	5.67163	C66-51: Tanycytes
CGTAACCCATTGTGTG	13.9557	0.0214061	C66-53: Etnppl.Astrocytes
CGTAACTAGCTAAAGG	3.93101	2.15824	C66-55: Ermn.Oligodendrocytes
CGTAACTAGCTTAGTA	13.897	-3.8926	C66-53: Etnppl.Astrocytes
CGTAACTAGTAGCCAT	11.2937	-2.79356	C66-53: Etnppl.Astrocytes
CGTAATGGTAGGATTT	12.8599	0.835077	C66-53: Etnppl.Astrocytes
CGTAATGGTCACCAAA	9.93563	15.602	C66-58: Tmem119.Immune
CGTAATGGTCGAAGTC	13.5563	5.00207	C66-51: Tanycytes
CGTAATGGTGGTTCTT	10.7269	14.4273	C66-58: Tmem119.Immune
CGTAATGGTGTCCAAA	14.1627	-1.74864	C66-53: Etnppl.Astrocytes
CGTACGGGTAATCGCA	3.66069	1.6229	C66-55: Ermn.Oligodendrocytes
CGTACGGGTTCGCGCT	13.4857	0.43273	C66-53: Etnppl.Astrocytes
CGTAGCGGTAATCGCA	10.6832	-0.0544613	C66-53: Etnppl.Astrocytes
CGTAGCGGTGCTCCAC	7.04263	7.12142	C66-64: Endothelial
CGTAGCGGTTGTCCAT	12.8053	5.79867	C66-51: Tanycytes
CGTAGCGGTTTCCGGC	12.0385	-2.10398	C66-53: Etnppl.Astrocytes
CGTAGTTAGGACAACA	13.6375	-0.0820938	C66-53: Etnppl.Astrocytes
CGTAGTTAGTTATTCC	11.6016	-1.52769	C66-53: Etnppl.Astrocytes
CGTATTGCAATAGCAA	13.535	6.31697	C66-51: Tanycytes
CGTCAATAGCATGCAT	3.10598	-0.690656	C66-55: Ermn.Oligodendrocytes
CGTCAATAGCTGTAAC	13.7072	-1.31186	C66-53: Etnppl.Astrocytes
CGTCAATAGTGAGCAA	-0.635603	-6.93307	C66-55: Ermn.Oligodendrocytes
CGTCATTGTAGCAGCT	11.2407	0.581841	C66-53: Etnppl.Astrocytes
CGTCCTAGTACTGAAT	14.286	-0.623389	C66-53: Etnppl.Astrocytes
CGTCCTAGTATTCGTC	-4.74724	-7.79885	C66-55: Ermn.Oligodendrocytes
CGTGACATCCTGTTCA	13.6204	0.110022	C66-53: Etnppl.Astrocytes
CGTGAGGAGCCTCTCG	14.214	-2.61184	C66-53: Etnppl.Astrocytes
CGTGAGGAGGTGAAGC_1	-0.175624	-5.78179	C66-55: Ermn.Oligodendrocytes
CGTGCACAGTATTGGC	-0.267253	-6.94383	C66-55: Ermn.Oligodendrocytes
CGTGCTGCAAACCTAT	12.1927	0.584462	C66-53: Etnppl.Astrocytes
CGTGCTTTCCAAGTTA	12.5036	1.1905	C66-53: Etnppl.Astrocytes
CGTGCTTTCGCTAGTG	13.2532	0.949466	C66-53: Etnppl.Astrocytes
CGTGGTTCACACAATT	0.523799	7.55051	C66-57: OPC
CGTGGTTCACAGACTC	-2.12564	1.26475	C66-56: Gpr17.Oligodendrocytes
CGTGGTTCATTTAAGC	-0.585538	4.47535	C66-56: Gpr17.Oligodendrocytes
CGTGTGTCACACCAAC	12.9372	0.871412	C66-53: Etnppl.Astrocytes
CGTGTGTCATCATGGC	12.6908	1.0998	C66-53: Etnppl.Astrocytes
CGTGTGTCATGTCAAT	-2.63973	2.45205	C66-56: Gpr17.Oligodendrocytes
CGTGTTACAAACTAAG	9.65966	15.0502	C66-58: Tmem119.Immune
CGTGTTACATATTGAC	-0.47381	-5.3253	C66-55: Ermn.Oligodendrocytes
CGTTAAATCATCAGTA	-0.993026	5.49805	C66-56: Gpr17.Oligodendrocytes
CGTTAACAGCGGATAA	1.3839	14.9121	C66-57: OPC
CGTTAACAGGCATGTT	13.544	4.87057	C66-51: Tanycytes
CGTTAGTAGTCACCTC	13.1717	0.159824	C66-53: Etnppl.Astrocytes
CGTTAGTAGTTATGGC	13.8839	-1.36981	C66-53: Etnppl.Astrocytes
CGTTATCGTGCATTTC	7.46868	6.36263	C66-64: Endothelial
CGTTATCGTGTGCACG	13.4984	0.806885	C66-53: Etnppl.Astrocytes
CGTTATCGTTAACACG	13.6368	7.42359	C66-51: Tanycytes
CGTTATCGTTAGAGCC	-0.364372	-6.29718	C66-55: Ermn.Oligodendrocytes
CGTTATCGTTGGCGTG	2.16484	-4.53763	C66-55: Ermn.Oligodendrocytes
CGTTATTTCAGTGAAG	13.5494	5.5159	C66-51: Tanycytes
CGTTATTTCATAGCCG	1.93347	9.83701	C66-57: OPC
CGTTGCGCACGAATTT	1.41366	15.4154	C66-57: OPC
CGTTGCGCACTAGCGT	0.910536	5.45573	C66-56: Gpr17.Oligodendrocytes
CGTTGCGCATTAGGTT	14.0545	-2.71741	C66-53: Etnppl.Astrocytes
CGTTTGGAGCCAAATC	12.0507	0.189243	C66-53: Etnppl.Astrocytes
CGTTTGGAGCCTCTGT	0.581726	6.02345	C66-56: Gpr17.Oligodendrocytes
CGTTTGGAGTGAACGA	5.94429	5.86819	C66-63: Mural
CGTTTGTGTCATTAGG	-1.58246	1.7498	C66-56: Gpr17.Oligodendrocytes
CTAAATGTCCCTCATA	-0.106625	1.38075	unknown
CTAAATGTCGAAGTGA	13.587	0.0684519	C66-53: Etnppl.Astrocytes
CTAAATGTCGTACCGA	-1.11724	-7.16352	C66-55: Ermn.Oligodendrocytes
CTAACCACAAACTGCC	-1.36954	2.42374	C66-56: Gpr17.Oligodendrocytes
CTAACCACACTTAACG	-2.86969	3.02722	C66-56: Gpr17.Oligodendrocytes
CTAACCACATAAGGAC	-3.24983	1.30388	C66-56: Gpr17.Oligodendrocytes
CTAACCACATATTGAC	-2.96435	1.94948	C66-56: Gpr17.Oligodendrocytes
CTAACCCTCGGTTCCT	0.78713	13.8618	C66-57: OPC
CTAACCCTCTTAAGTG	-3.27295	3.58184	C66-56: Gpr17.Oligodendrocytes
CTAACCCTCTTTAAGG	-0.895875	-5.38749	C66-55: Ermn.Oligodendrocytes
CTAACCTGTCACCTAT	4.31446	2.37547	C66-55: Ermn.Oligodendrocytes
CTAACCTGTTAGCAGC	11.8904	-1.29675	C66-53: Etnppl.Astrocytes
CTAAGGTTCCGGGACT	13.8722	-1.47337	C66-53: Etnppl.Astrocytes
CTAAGGTTCTAAGGTC	14.2223	8.58491	C66-51: Tanycytes
CTAAGTCAGAGCCGCT	13.118	0.56145	C66-53: Etnppl.Astrocytes
CTAAGTCAGGATAAAC	13.269	-0.042544	C66-53: Etnppl.Astrocytes
CTAAGTCAGGGTGAAC_1	13.3151	-1.93628	C66-53: Etnppl.Astrocytes
CTAAGTCAGGTTACGT	-2.41328	3.8225	C66-56: Gpr17.Oligodendrocytes
CTAATAGTCACCTGTC	1.68244	15.8664	C66-57: OPC
CTAATAGTCGCGCTAA	12.3671	-0.183726	C66-53: Etnppl.Astrocytes
CTAATCCGTGGGTACT	-0.720915	5.47813	C66-56: Gpr17.Oligodendrocytes
CTAATCCGTTGCCTCA	12.7129	-3.11196	C66-53: Etnppl.Astrocytes
CTAATCGCAATTGAAG	-3.635	1.70397	C66-56: Gpr17.Oligodendrocytes
CTAATCTTCCTCCCTC	-3.15632	3.279	C66-56: Gpr17.Oligodendrocytes
CTAATGTCAGTAAGTA	-0.396545	-6.24946	C66-55: Ermn.Oligodendrocytes
CTAATTGAGGACACTT	1.74476	15.2487	C66-57: OPC
CTAATTGAGGCGCATC	13.9356	-0.429527	C66-53: Etnppl.Astrocytes
CTACAACAGCATGAAG	13.0727	-1.38337	C66-53: Etnppl.Astrocytes
CTACAACAGTCACTCC	-1.74154	8.3873	C66-57: OPC
CTACAACAGTGAAGTG	-0.570916	-7.03067	C66-55: Ermn.Oligodendrocytes
CTACCGGCAACAGCCT	-4.0668	3.8931	C66-56: Gpr17.Oligodendrocytes
CTACCTCAGCCGCTAA	13.8658	-1.57751	C66-53: Etnppl.Astrocytes
CTACGAAGTCAAGTAT_1	10.7095	7.43613	C66-52: Ependymal
CTACGAAGTGCAATGC	0.596138	5.46535	C66-56: Gpr17.Oligodendrocytes
CTACGAAGTTAAATGC	13.9846	-0.948369	C66-53: Etnppl.Astrocytes
CTACGAAGTTGTGACA	13.3406	0.843468	C66-53: Etnppl.Astrocytes
CTACTAAAGGCAATAG	1.44131	15.5257	C66-57: OPC
CTACTTAGTAATCCCT	0.947137	16.6425	C66-57: OPC
CTACTTAGTAATGGCC	0.770437	15.9516	C66-57: OPC
CTAGCGGGTTGGATAT	1.45558	15.1283	C66-57: OPC
CTAGCTGAGGACCAGG	13.3182	-0.442628	C66-53: Etnppl.Astrocytes
CTAGCTGAGGAGGTTA	1.21007	14.4544	C66-57: OPC
CTAGCTTGTAACCAGC	13.7544	7.661	C66-51: Tanycytes
CTAGCTTGTGCAATGC	11.0921	0.0289003	C66-53: Etnppl.Astrocytes
CTAGGACGTAAGGTTT	0.971786	15.1104	C66-57: OPC
CTAGGACGTTAGAGCC	0.817186	-4.38694	C66-55: Ermn.Oligodendrocytes
CTAGGCGGTGAAGCCT	0.334107	5.04975	C66-56: Gpr17.Oligodendrocytes
CTAGGCGGTGCATTTC	10.1878	15.3426	C66-58: Tmem119.Immune
CTAGGCGGTTTGGCTT	13.0817	0.585507	C66-53: Etnppl.Astrocytes
CTAGTAATCATCCTCA	-1.78282	1.81351	C66-56: Gpr17.Oligodendrocytes
CTAGTAATCGGGACTC	11.0904	6.32293	C66-52: Ependymal
CTAGTAATCTGTAAGC	0.665789	14.9093	C66-57: OPC
CTAGTAGGTAACGAGG	14.0213	7.94464	C66-51: Tanycytes
CTAGTAGGTTGTGACA	13.348	0.904718	C66-53: Etnppl.Astrocytes
CTAGTCGAGGCGTAAA	12.2488	1.08338	C66-53: Etnppl.Astrocytes
CTAGTCGAGGGATGCG	12.0986	-0.588872	C66-53: Etnppl.Astrocytes
CTAGTCGAGTAGCTTA	0.745898	4.23522	C66-56: Gpr17.Oligodendrocytes
CTAGTCGAGTCGCTAG_1	13.084	0.419463	C66-53: Etnppl.Astrocytes
CTAGTGAGTATACTGG	0.140311	6.30848	C66-56: Gpr17.Oligodendrocytes
CTATAACCAAGGTAAC_1	14.4175	6.09424	C66-51: Tanycytes
CTATAACCACCTATAG	-0.811804	4.57497	C66-56: Gpr17.Oligodendrocytes
CTATAACCATAGCTGC	14.4344	-2.72077	C66-53: Etnppl.Astrocytes
CTATGAGGTACTGATG	-3.02039	0.710432	C66-56: Gpr17.Oligodendrocytes
CTATGAGGTCCTTCAG	-1.39158	-7.53014	C66-55: Ermn.Oligodendrocytes
CTATGAGGTTCACCCA	13.8731	-1.64234	C66-53: Etnppl.Astrocytes
CTATGAGGTTTACGTC	11.6862	0.330593	C66-53: Etnppl.Astrocytes
CTATGGCCAAACAACA_1	-4.01082	-6.56942	C66-55: Ermn.Oligodendrocytes
CTATGGCCACGAACAG	-0.755431	-6.56714	C66-55: Ermn.Oligodendrocytes
CTATGGCCACTCAACA	12.7396	-1.333	C66-53: Etnppl.Astrocytes
CTATGGCCAGCCAGAA	-1.30469	-7.38412	C66-55: Ermn.Oligodendrocytes
CTATGGCCAGCCTAAC	1.1411	16.1878	C66-57: OPC
CTATGGCCATAGTCAT	5.76241	5.84929	C66-63: Mural
CTATGGCCATCCCTCA	-0.629772	3.45506	C66-56: Gpr17.Oligodendrocytes
CTATGTTTCCTCACAC	14.7027	-3.06039	C66-53: Etnppl.Astrocytes
CTATTACTCCTAAATG	-1.14822	5.66705	C66-56: Gpr17.Oligodendrocytes
CTATTACTCTTGCAGG	-1.46646	6.53205	C66-56: Gpr17.Oligodendrocytes
CTATTCAGTGGACCTG	1.39556	4.82161	C66-56: Gpr17.Oligodendrocytes
CTATTGAAGCTAATTG	0.357048	-5.03812	C66-55: Ermn.Oligodendrocytes
CTATTGAAGGATCACT	0.714966	5.69225	C66-56: Gpr17.Oligodendrocytes
CTCAATAAGAGAGGAG	11.0762	1.08942	C66-53: Etnppl.Astrocytes
CTCAATAAGCATGCAT	10.3847	14.9362	C66-58: Tmem119.Immune
CTCAATAAGGCCTTAG	13.0964	6.09991	C66-51: Tanycytes
CTCAATAAGGCGCATC	10.0572	7.12534	C66-52: Ependymal
CTCACAACACTAAGCC	-2.17329	-7.28325	C66-55: Ermn.Oligodendrocytes
CTCACAACAGTTGCGT	12.8349	-0.283646	C66-53: Etnppl.Astrocytes
CTCACACTCATGCGTG	-2.87888	1.82105	C66-56: Gpr17.Oligodendrocytes
CTCACACTCCATCAGG	14.6208	-2.26049	C66-53: Etnppl.Astrocytes
CTCACTCAGCTCGCTT	14.5059	-1.2712	C66-53: Etnppl.Astrocytes
CTCACTCAGCTGAGGG	-3.14706	2.7801	C66-56: Gpr17.Oligodendrocytes
CTCACTCAGTCTCACC	-5.85395	-7.52737	C66-55: Ermn.Oligodendrocytes
CTCACTCAGTGCTGTG_1	-3.72256	3.67979	C66-56: Gpr17.Oligodendrocytes
CTCAGGATCGAAGTAG	-0.140874	-6.77993	C66-55: Ermn.Oligodendrocytes
CTCAGGATCTTAGCGG	0.549423	-6.76153	C66-55: Ermn.Oligodendrocytes
CTCATCATCAGCAAGA	-1.84502	-7.52934	C66-55: Ermn.Oligodendrocytes
CTCATCATCCGGAACC	12.8089	-1.86793	C66-53: Etnppl.Astrocytes
CTCATCATCGGTTAGT	1.99684	-4.74015	C66-55: Ermn.Oligodendrocytes
CTCATCATCGTTTCCA	-4.87459	-5.19321	C66-55: Ermn.Oligodendrocytes
CTCATGACAATTAAGG_1	-0.468859	-6.96961	C66-55: Ermn.Oligodendrocytes
CTCATGCTCCCTCACG	-0.272825	2.38124	C66-56: Gpr17.Oligodendrocytes
CTCATGCTCGTTTCTG	-0.873107	-5.94217	C66-55: Ermn.Oligodendrocytes
CTCATTAGTTACATCC	1.55338	16.0694	C66-57: OPC
CTCATTGTCATAACTG	10.5356	15.5412	C66-58: Tmem119.Immune
CTCATTGTCTACCTAT	14.538	6.17051	C66-51: Tanycytes
CTCATTTAGGCTAATC	2.57671	5.80638	C66-55: Ermn.Oligodendrocytes
CTCATTTAGGGCCACT	11.6846	6.08983	C66-51: Tanycytes
CTCATTTAGTCAATTG	10.746	-0.338737	C66-53: Etnppl.Astrocytes
CTCCAAACACAGAACG	12.7573	-1.22619	C66-53: Etnppl.Astrocytes
CTCCAAACAGCTTAGC	-2.68538	3.98447	C66-56: Gpr17.Oligodendrocytes
CTCCAACTCCTCACAC	-3.15766	4.17371	C66-56: Gpr17.Oligodendrocytes
CTCCATCAGCTTAGCG	-2.59073	-7.38864	C66-55: Ermn.Oligodendrocytes
CTCCATCAGTAGGATG	13.8878	-0.630878	C66-53: Etnppl.Astrocytes
CTCCATCAGTTACTTC	-3.4054	3.44329	C66-56: Gpr17.Oligodendrocytes
CTCCCTGAGGCTAATC	-3.6865	2.445	C66-56: Gpr17.Oligodendrocytes
CTCCCTGAGTTATGGC	10.002	6.92865	C66-52: Ependymal
CTCCCTGAGTTATGTG	13.5837	4.90706	C66-51: Tanycytes
CTCCGGACACAAAGGT	3.71648	1.58743	C66-55: Ermn.Oligodendrocytes
CTCCGGACAGGCAAGC	0.00381249	4.98533	C66-56: Gpr17.Oligodendrocytes
CTCCGGACATTGACAT	13.8627	-3.62106	C66-53: Etnppl.Astrocytes
CTCCGTCCAAGCCAGA	-0.273927	2.82403	C66-56: Gpr17.Oligodendrocytes
CTCCGTCCATCAGCAC	13.7599	6.38774	C66-51: Tanycytes
CTCCTAATCACTAAGC	-0.608569	6.41065	C66-56: Gpr17.Oligodendrocytes
CTCCTAATCCTAATTC	-1.22502	4.69812	C66-56: Gpr17.Oligodendrocytes
CTCCTAATCGCTCCAT	-3.97422	5.56506	C66-56: Gpr17.Oligodendrocytes
CTCCTGAGTTAATGCG	13.8045	-2.40554	C66-53: Etnppl.Astrocytes
CTCCTGAGTTTAACCC	14.6005	8.79325	C66-51: Tanycytes
CTCGACAAGACAGGTA	-1.05742	11.6156	C66-57: OPC
CTCGACAAGCTTATGA	14.1218	8.05544	C66-51: Tanycytes
CTCGCTAGTTTCCGGC	-3.57382	1.21083	C66-56: Gpr17.Oligodendrocytes
CTCGCTAGTTTGGGTA	12.8626	-3.30129	C66-53: Etnppl.Astrocytes
CTCGCTCCAGGATAAC	14.0998	-1.10997	C66-53: Etnppl.Astrocytes
CTCGTTATCCTGAGTG	-1.68663	11.3796	C66-57: OPC
CTCGTTATCCTGGTCT	-3.95049	2.43187	C66-56: Gpr17.Oligodendrocytes
CTCTAAGCAACAGCCT	-0.845059	11.8359	C66-57: OPC
CTCTAAGCAGCCAGAA	14.5373	-2.12255	C66-53: Etnppl.Astrocytes
CTCTAAGCAGTTTGTG	12.4141	1.06776	C66-53: Etnppl.Astrocytes
CTCTAGCTCATGGTGT	9.76727	-1.16544	C66-53: Etnppl.Astrocytes
CTCTAGCTCATTACTC	2.20148	9.54608	C66-57: OPC
CTCTATGTCTTAATGG	-2.25765	2.43975	C66-56: Gpr17.Oligodendrocytes
CTCTCACAGGGCCATC	13.4756	-2.02068	C66-53: Etnppl.Astrocytes
CTCTCACAGGGTGGAT	13.8501	5.28713	C66-51: Tanycytes
CTCTCACAGTCACTCC	-1.52565	11.4126	C66-57: OPC
CTCTGTTCACCTATAG	13.4204	-3.07347	C66-53: Etnppl.Astrocytes
CTCTGTTCATAAGTTC	-6.66946	2.20803	unknown
CTCTGTTCATGTCGCG	-0.608932	-5.78182	C66-55: Ermn.Oligodendrocytes
CTCTTGATCACTAGGT	-1.63902	5.15884	C66-56: Gpr17.Oligodendrocytes
CTCTTGATCTAAGGTC	10.9633	6.66404	C66-52: Ependymal
CTCTTGATCTTGATGA	-0.289106	-6.97654	C66-55: Ermn.Oligodendrocytes
CTCTTGATCTTTGTAC	13.2073	4.91968	C66-51: Tanycytes
CTGAATATCCCTCAAC	12.6197	-2.86052	C66-53: Etnppl.Astrocytes
CTGAATATCGGCCATA	10.0048	7.34732	C66-52: Ependymal
CTGAATATCGTTAAGC	11.6152	-3.09657	C66-53: Etnppl.Astrocytes
CTGAATATCTAAGGTC	0.745783	15.027	C66-57: OPC
CTGAATATCTCGACCT	13.5254	5.09522	C66-51: Tanycytes
CTGAATATCTTAGCGG	13.0942	0.554274	C66-53: Etnppl.Astrocytes
CTGACATAGCAAGATG	-0.971321	5.59521	C66-56: Gpr17.Oligodendrocytes
CTGACCAAGGCTTAAC	13.1986	-0.457636	C66-53: Etnppl.Astrocytes
CTGACCAAGTCACCAG_1	-1.11498	-4.68172	C66-55: Ermn.Oligodendrocytes
CTGATCACAGGAACTG	13.4137	-1.39407	C66-53: Etnppl.Astrocytes
CTGATCACAGGCTAGA_1	0.427331	-6.86163	C66-55: Ermn.Oligodendrocytes
CTGATCACATCGCTTT	12.4779	-0.509783	C66-53: Etnppl.Astrocytes
CTGCAATAGCTAAGTC	-4.03522	1.8797	C66-56: Gpr17.Oligodendrocytes
CTGCAATAGTGTTGTA	2.09817	10.12	C66-57: OPC
CTGCTACTCCAACTGG	-3.56558	2.28181	C66-56: Gpr17.Oligodendrocytes
CTGCTACTCCCTGATC	14.0465	-1.28068	C66-53: Etnppl.Astrocytes
CTGCTACTCTAATCAG	1.79417	15.819	C66-57: OPC
CTGCTACTCTATCGCC	12.9367	-1.17719	C66-53: Etnppl.Astrocytes
CTGCTACTCTGCAAGT	12.4241	11.4029	C66-58: Tmem119.Immune
CTGCTATGTTTAACGG_1	14.4184	6.54441	C66-51: Tanycytes
CTGCTCCCATGGCCCA_1	14.437	-0.923397	C66-53: Etnppl.Astrocytes
CTGGACCAGCCTGTGA	12.0325	1.89498	C66-53: Etnppl.Astrocytes
CTGGATGTCAATGTCA	-2.84985	2.46732	C66-56: Gpr17.Oligodendrocytes
CTGGATGTCATCCTCA	13.6541	-3.60414	C66-53: Etnppl.Astrocytes
CTGGATGTCGGCCAGT	13.8108	5.66811	C66-51: Tanycytes
CTGGATGTCGGCCATA	-0.943384	5.90343	C66-56: Gpr17.Oligodendrocytes
CTGGCTAAGAAGGTGC_1	13.702	0.185505	C66-53: Etnppl.Astrocytes
CTGGCTAAGGTACCGC	-0.871066	-5.64515	C66-55: Ermn.Oligodendrocytes
CTGGCTAAGGTTAGAG_1	0.631365	14.4808	C66-57: OPC
CTGGTAAGTTCCTCCT	-0.637468	2.56949	C66-56: Gpr17.Oligodendrocytes
CTGGTCAAGGTGAAGC	14.1786	-1.07293	C66-53: Etnppl.Astrocytes
CTGGTCAAGTCGCTAG	-2.80732	2.63414	C66-56: Gpr17.Oligodendrocytes
CTGGTTACACCTCACC	14.1885	5.47971	C66-51: Tanycytes
CTGGTTACAGCATTAT	14.2796	8.4619	C66-51: Tanycytes
CTGGTTACATAGCGGA_1	13.9926	8.06617	C66-51: Tanycytes
CTGGTTTGTACTTAGG	4.0606	3.46537	C66-55: Ermn.Oligodendrocytes
CTGGTTTGTTGGCGTG	12.7939	0.94267	C66-53: Etnppl.Astrocytes
CTGTAACAGGTAAGCA	13.1718	0.418346	C66-53: Etnppl.Astrocytes
CTGTAACAGTTCCTCA	13.5091	-1.44759	C66-53: Etnppl.Astrocytes
CTGTACCTCTTGCAAA	-0.220818	8.52886	C66-57: OPC
CTGTATTTCCCATAAA	-3.35393	1.92759	C66-56: Gpr17.Oligodendrocytes
CTGTATTTCGATTTAG	13.2607	-1.00558	C66-53: Etnppl.Astrocytes
CTGTATTTCGGTAACT	-1.74923	-6.68701	C66-55: Ermn.Oligodendrocytes
CTGTATTTCTTGACCC	-0.491957	4.5082	C66-56: Gpr17.Oligodendrocytes
CTGTGTGAGATAGACG	12.893	0.130628	C66-53: Etnppl.Astrocytes
CTGTTAAAGCAGGTGG	10.4833	6.95153	C66-52: Ependymal
CTGTTAAAGCCTGACA_1	-1.59926	9.80662	C66-57: OPC
CTGTTAAAGCTGTACG	12.5469	-0.810144	C66-53: Etnppl.Astrocytes
CTGTTAAAGGTCCACA	-1.74502	8.63371	C66-57: OPC
CTGTTCATCCCTCGCA	-1.36192	2.21439	C66-56: Gpr17.Oligodendrocytes
CTGTTGGAGTCTGGGC	13.946	0.0813414	C66-53: Etnppl.Astrocytes
CTTAACAAGAATCTCA	13.5551	0.450818	C66-53: Etnppl.Astrocytes
CTTAACAAGGACCTCA	12.5412	-2.27529	C66-53: Etnppl.Astrocytes
CTTAACAAGGGTGAAC	1.50414	15.539	C66-57: OPC
CTTAAGATCTTGATGA_1	-2.87027	-7.29384	C66-55: Ermn.Oligodendrocytes
CTTAATGAGACAGGTA	-1.5055	-5.815	C66-55: Ermn.Oligodendrocytes
CTTAATGAGTATTGGC	1.62864	15.6029	C66-57: OPC
CTTACCGGTTTGGGTA	-4.0853	-4.86552	C66-55: Ermn.Oligodendrocytes
CTTACCTCAACCTGGT_1	-3.51388	2.62408	C66-56: Gpr17.Oligodendrocytes
CTTAGGAGTCCTTCAG	1.19297	14.6975	C66-57: OPC
CTTAGGAGTTGTAAAC	-1.14762	-5.15685	C66-55: Ermn.Oligodendrocytes
CTTAGGAGTTGTTCAC	12.7939	-0.998336	C66-53: Etnppl.Astrocytes
CTTAGTTTCAATGTGC_1	-2.39388	-6.93894	C66-55: Ermn.Oligodendrocytes
CTTAGTTTCTGGCTTC	1.49016	16.4343	C66-57: OPC
CTTATGTTCAGGCCTA	-0.311381	-5.17687	C66-55: Ermn.Oligodendrocytes
CTTATTGGTGCCGCAA	3.13227	-0.99125	C66-55: Ermn.Oligodendrocytes
CTTATTGGTGTTTGAG	0.0541559	-6.59533	C66-55: Ermn.Oligodendrocytes
CTTATTGGTTAGACCA	13.6448	-2.051	C66-53: Etnppl.Astrocytes
CTTCAAGCATTATGAC	-1.40239	2.25805	C66-56: Gpr17.Oligodendrocytes
CTTCAATTCGGTTTGG	2.65134	-0.325996	C66-55: Ermn.Oligodendrocytes
CTTCAATTCTACCTCA	13.7098	-3.78527	C66-53: Etnppl.Astrocytes
CTTCACTCATCATGTG_1	-1.65363	-7.51865	C66-55: Ermn.Oligodendrocytes
CTTCACTCATGACTAT	13.5323	-0.391812	C66-53: Etnppl.Astrocytes
CTTCAGGAGCTTAGTA	5.65832	5.84632	C66-63: Mural
CTTCAGGAGGCATTAC	7.62819	6.00942	C66-64: Endothelial
CTTCATCCAATAACGA	-3.92804	1.17674	C66-55: Ermn.Oligodendrocytes
CTTCATCCACACAATT	10.0812	6.93427	C66-52: Ependymal
CTTCATCCAGGCGAGT	13.061	-0.969334	C66-53: Etnppl.Astrocytes
CTTCGCGTCTATTGTC	12.3589	-1.07934	C66-53: Etnppl.Astrocytes
CTTCTAAGTAAGGTTT_1	1.47996	15.5773	C66-57: OPC
CTTCTAAGTCATCAAG	12.4878	-3.12381	C66-53: Etnppl.Astrocytes
CTTCTAAGTCCTAAGA	1.05028	16.1378	C66-57: OPC
CTTCTAAGTGTCCTGC	-0.894355	4.49948	C66-56: Gpr17.Oligodendrocytes
CTTCTCAAGGGACGCA	13.3128	0.941704	C66-53: Etnppl.Astrocytes
CTTCTCAAGGGTCTAT	-1.76532	-5.76182	C66-55: Ermn.Oligodendrocytes
CTTGAACAGTTAGCCG	13.687	-0.145858	C66-53: Etnppl.Astrocytes
CTTGAATCAAACGCGA	2.97024	-0.829254	C66-55: Ermn.Oligodendrocytes
CTTGAATCACCAAAGG	-2.07106	9.7244	C66-57: OPC
CTTGAATCACGAATTT	13.3111	-2.31128	C66-53: Etnppl.Astrocytes
CTTGAATCAGCCTGCA	3.73459	1.86272	C66-55: Ermn.Oligodendrocytes
CTTGACGAGCACAGAA	13.6786	-0.874576	C66-53: Etnppl.Astrocytes
CTTGACGAGGAACACA	1.37937	14.8096	C66-57: OPC
CTTGACGAGGTCCACA	-0.705204	-5.21712	C66-55: Ermn.Oligodendrocytes
CTTGACGAGTGAACCT	13.3226	0.84365	C66-53: Etnppl.Astrocytes
CTTGCAACATGCTCCC	13.5637	5.02071	C66-51: Tanycytes
CTTGCATGTACGATTG	-1.89248	15.0895	C66-57: OPC
CTTGCATGTTTATTCG	13.4898	-3.70519	C66-53: Etnppl.Astrocytes
CTTGCGCGTTAAGCGC	0.352166	-4.41397	C66-55: Ermn.Oligodendrocytes
CTTGCGCGTTAGAGCC	-3.96878	1.63329	C66-56: Gpr17.Oligodendrocytes
CTTGCGCGTTTGAGCA	-0.371464	2.66088	C66-56: Gpr17.Oligodendrocytes
CTTGCTCAGACCATAC	-5.00355	-6.50354	C66-55: Ermn.Oligodendrocytes
CTTGCTCAGAGGAGTC	0.652972	-6.39631	C66-55: Ermn.Oligodendrocytes
CTTGCTCAGCAATAGG_1	4.06554	1.72741	C66-55: Ermn.Oligodendrocytes
CTTGCTCAGTAGCGGG	0.988553	14.4743	C66-57: OPC
CTTGCTCAGTTAGTTG_1	-3.77422	2.81785	C66-56: Gpr17.Oligodendrocytes
CTTGGACCAAACCTTG	3.32386	-0.538807	C66-55: Ermn.Oligodendrocytes
CTTGTAAAGGGCCACT	14.4007	8.01849	C66-51: Tanycytes
CTTGTAAAGTCACCAG	-1.41588	2.74842	C66-56: Gpr17.Oligodendrocytes
CTTGTAAAGTTTAACG	13.8781	-2.9485	C66-53: Etnppl.Astrocytes
CTTGTCCAGTAACCCG	14.5596	-1.55875	C66-53: Etnppl.Astrocytes
CTTGTTCCAAGCCACT	13.8627	0.199501	C66-53: Etnppl.Astrocytes
CTTGTTCCAGTAAAGC	2.89995	5.34163	C66-55: Ermn.Oligodendrocytes
CTTGTTCCATAATTGC	14.4343	-1.8662	C66-53: Etnppl.Astrocytes
CTTGTTCCATGTCAGC	12.0729	1.87259	C66-53: Etnppl.Astrocytes
CTTGTTTAGTATCGCG	-2.98188	3.28703	C66-56: Gpr17.Oligodendrocytes
CTTTAGGCATAAACCT	-3.95046	1.25692	C66-56: Gpr17.Oligodendrocytes
CTTTAGGCATTGCGGT	0.620631	-6.35073	C66-55: Ermn.Oligodendrocytes
CTTTAGTTCATCCACC	-0.599743	12.2321	C66-57: OPC
CTTTAGTTCCGGGACT	-2.76781	-7.0352	C66-55: Ermn.Oligodendrocytes
CTTTAGTTCCTGGTCT	0.789216	4.3075	C66-56: Gpr17.Oligodendrocytes
CTTTAGTTCTTGGACG	14.3023	-0.82903	C66-53: Etnppl.Astrocytes
CTTTATGGTTTCAGGA	-1.04187	-6.39006	C66-55: Ermn.Oligodendrocytes
CTTTCTTGTAATCGGC	-0.988861	-6.98582	C66-55: Ermn.Oligodendrocytes
CTTTCTTGTCCTAATC	13.6029	-1.72707	C66-53: Etnppl.Astrocytes
CTTTGAGCACCTAATG	-2.18293	2.27492	C66-56: Gpr17.Oligodendrocytes
CTTTGGGAGCGATACT	0.982335	15.0806	C66-57: OPC
CTTTGGTGTCAAGTGC	-1.83992	2.34485	C66-56: Gpr17.Oligodendrocytes
CTTTGGTGTCCACAAA	14.2112	-0.747433	C66-53: Etnppl.Astrocytes
CTTTGGTGTCGACTCC	0.120758	5.23208	C66-56: Gpr17.Oligodendrocytes
CTTTGTCCACAACCTA	-1.89174	-6.27449	C66-55: Ermn.Oligodendrocytes
GAAACCCGTGATTACG	13.6402	4.64128	C66-51: Tanycytes
GAAACCCGTTCAAGCA	1.84282	-4.04498	C66-52: Ependymal
GAAACCCGTTGAGGTC	13.9325	-1.34977	C66-53: Etnppl.Astrocytes
GAAACCCGTTTCCGGC_1	-1.7328	-4.28786	C66-55: Ermn.Oligodendrocytes
GAAACTGAGTTGTCAA	-3.69864	2.1653	C66-56: Gpr17.Oligodendrocytes
GAACACAAGGAAACTG	-4.84031	5.99134	C66-56: Gpr17.Oligodendrocytes
GAACACAAGGATTGAG	11.1544	15.007	C66-58: Tmem119.Immune
GAACCAAAGTTGTCAA	2.09377	10.0011	C66-57: OPC
GAACCAGCATGGCCTG	-1.66189	-7.19763	C66-55: Ermn.Oligodendrocytes
GAACCGCTCACCTGTC	0.434255	4.86027	C66-56: Gpr17.Oligodendrocytes
GAACCGCTCGAAGCGG	0.440003	5.05733	C66-56: Gpr17.Oligodendrocytes
GAACCTGTCAAGCGCC	13.6617	-1.75044	C66-53: Etnppl.Astrocytes
GAACCTGTCATTGACA	1.76614	15.8751	C66-57: OPC
GAACCTGTCCTTTACG	2.16675	9.73195	C66-57: OPC
GAACCTGTCTATTGTC	-4.48353	-2.74062	C66-55: Ermn.Oligodendrocytes
GAACCTTAGAAACTGG	14.5365	-2.06743	C66-53: Etnppl.Astrocytes
GAACCTTAGCCAGTAT	13.5714	0.571232	C66-53: Etnppl.Astrocytes
GAACCTTAGGAAGCAC_1	-1.19978	-7.44977	C66-55: Ermn.Oligodendrocytes
GAACCTTAGGGCCATC	13.84	0.13134	C66-53: Etnppl.Astrocytes
GAACGAATCACGAATC	-1.0699	-4.37974	C66-55: Ermn.Oligodendrocytes
GAACGAATCCATAAGC	-3.56865	1.58145	C66-56: Gpr17.Oligodendrocytes
GAACGAATCCTCCTAA	-3.32108	-4.98134	C66-55: Ermn.Oligodendrocytes
GAACGAATCGGTACGC_1	1.39086	14.7978	C66-57: OPC
GAACTTATCACGCATG	-1.54743	-7.39242	C66-55: Ermn.Oligodendrocytes
GAACTTATCATTACGA	14.4338	-2.057	C66-53: Etnppl.Astrocytes
GAACTTATCATTGCGG	-0.829897	-6.96496	C66-55: Ermn.Oligodendrocytes
GAACTTATCGATTTAG	13.2359	-0.338565	C66-53: Etnppl.Astrocytes
GAACTTATCGTAATCA	-3.20676	-7.84987	C66-55: Ermn.Oligodendrocytes
GAACTTATCTAAATCG	-0.643634	-6.52891	C66-55: Ermn.Oligodendrocytes
GAACTTATCTAGCTAA	-0.919395	-6.91216	C66-55: Ermn.Oligodendrocytes
GAAGCCTGTTTGGCGG	-3.97831	1.80449	C66-56: Gpr17.Oligodendrocytes
GAAGGAACATAAAGCA	-0.712606	-5.19189	C66-55: Ermn.Oligodendrocytes
GAAGGAACATCCAGGT	0.523089	-5.63425	C66-55: Ermn.Oligodendrocytes
GAAGGAACATCCATCT	12.9319	-2.24808	C66-53: Etnppl.Astrocytes
GAAGGAACATTAAAGG	14.4545	-0.935068	C66-53: Etnppl.Astrocytes
GAAGGAACATTAGCCA	13.4869	5.14711	C66-51: Tanycytes
GAAGGATGTCGAAGTC	-0.537473	5.33102	C66-56: Gpr17.Oligodendrocytes
GAAGGATGTTCTTTAG	-4.60595	-4.55713	C66-55: Ermn.Oligodendrocytes
GAAGGCTAGGACAACA	10.0361	15.7172	C66-58: Tmem119.Immune
GAAGTAAGTTACCTGT	-4.63938	6.00829	C66-56: Gpr17.Oligodendrocytes
GAAGTAAGTTACTTGC	10.8328	7.37294	C66-52: Ependymal
GAAGTATAGCACGTTG_1	12.8675	5.21104	C66-51: Tanycytes
GAAGTATAGCCGCTAA	13.0404	-0.769232	C66-53: Etnppl.Astrocytes
GAAGTATAGCGGCTGT	-0.294964	6.07487	C66-56: Gpr17.Oligodendrocytes
GAAGTATAGGGTGGAT	13.944	-0.272449	C66-53: Etnppl.Astrocytes
GAAGTATAGTAACGAG	13.5325	-0.28496	C66-53: Etnppl.Astrocytes
GAAGTATAGTAGCTTA	-2.04682	5.00021	C66-56: Gpr17.Oligodendrocytes
GAAGTCAAGCATTTCT	1.10511	15.126	C66-57: OPC
GAAGTGATCCGTTATT	0.911733	14.5766	C66-57: OPC
GAAGTGATCTATGACA	11.7574	0.491205	C66-53: Etnppl.Astrocytes
GAAGTGATCTTGTCCA	14.0768	7.62582	C66-51: Tanycytes
GAATTTGTCCTAGTTT	-5.85417	-6.39703	C66-55: Ermn.Oligodendrocytes
GACACCGGTGTCCAGG	-2.64182	2.43855	C66-56: Gpr17.Oligodendrocytes
GACACCGGTTGTCCAT	-3.50815	3.8104	C66-56: Gpr17.Oligodendrocytes
GACATAGAGCATGGTT_1	-3.49555	-7.5751	C66-55: Ermn.Oligodendrocytes
GACATAGAGGATTGAG	12.3288	-0.500604	C66-53: Etnppl.Astrocytes
GACATAGAGGCAGGTG	2.011	5.9479	C66-55: Ermn.Oligodendrocytes
GACATAGAGTTGCCTC	-0.730315	3.3199	C66-56: Gpr17.Oligodendrocytes
GACATTATCCTCATGC	-3.186	-4.93698	C66-55: Ermn.Oligodendrocytes
GACCGAACACCGGCTA	1.22739	15.0841	C66-57: OPC
GACCGTTCAGCGCTTG	1.7282	-5.42287	C66-55: Ermn.Oligodendrocytes
GACCTAAGTACAATGT	5.44785	5.65851	C66-63: Mural
GACCTAAGTGGATTCA	14.0562	-2.01368	C66-53: Etnppl.Astrocytes
GACCTAGTCCGCAAGC	0.0270762	15.474	C66-57: OPC
GACCTAGTCCGTTATT	14.6149	8.5109	C66-51: Tanycytes
GACCTCAAGATACTTG	14.328	8.6797	C66-51: Tanycytes
GACCTCAAGGTAAGCA	14.2528	-0.35053	C66-53: Etnppl.Astrocytes
GACCTGATCGATTTAG	12.239	0.576379	C66-53: Etnppl.Astrocytes
GACCTGCAGGGTGAGT	0.818496	15.5847	C66-57: OPC
GACCTGCAGTTGCCTC	-1.53733	-7.1051	C66-55: Ermn.Oligodendrocytes
GACCTTTGTAAGCTTG	14.2461	-1.39249	C66-53: Etnppl.Astrocytes
GACCTTTGTTAAGCGC	13.4737	-1.48821	C66-53: Etnppl.Astrocytes
GACCTTTGTTTGAGCA	-1.53586	-7.00577	C66-55: Ermn.Oligodendrocytes
GACGCAACATGCATAT	14.0314	-1.24305	C66-53: Etnppl.Astrocytes
GACGCCTAGCATGACT	-2.05051	5.79633	C66-56: Gpr17.Oligodendrocytes
GACGCCTAGCTGTAAC	13.719	5.29763	C66-51: Tanycytes
GACGCCTAGGCTAGAA	-1.52738	-5.91816	C66-55: Ermn.Oligodendrocytes
GACGTAAAGCGCTAAT	-4.45786	-4.85205	C66-55: Ermn.Oligodendrocytes
GACGTAAAGCTCCCTG	-2.49126	-4.32077	C66-55: Ermn.Oligodendrocytes
GACTAATGTATTGCAG	13.6329	0.762986	C66-53: Etnppl.Astrocytes
GACTAATGTGTTGCAA	-3.66706	3.45593	C66-56: Gpr17.Oligodendrocytes
GACTATTCATCCGTAA	13.1262	0.514185	C66-53: Etnppl.Astrocytes
GACTCACCAATATGGA	-3.93632	-6.88268	C66-55: Ermn.Oligodendrocytes
GACTCACCACCAGGTT	1.42301	-4.52871	C66-55: Ermn.Oligodendrocytes
GACTCACCAGCATTAT	-0.706466	-5.5833	C66-55: Ermn.Oligodendrocytes
GACTTACAGCATTAGC	-2.63319	2.25636	C66-56: Gpr17.Oligodendrocytes
GACTTACAGGTGTCCA	10.367	7.20191	C66-52: Ependymal
GACTTAGGTATTGGTG_1	14.1077	5.37508	C66-51: Tanycytes
GACTTAGGTGGAAACG	12.5282	11.546	C66-58: Tmem119.Immune
GACTTGGTCCCTCGCA	-2.52676	-7.53563	C66-55: Ermn.Oligodendrocytes
GACTTGGTCCTTAAGA	2.11192	9.79323	C66-57: OPC
GAGAAACGTTAGGCGT	1.12988	14.5717	C66-57: OPC
GAGAACCAGGATTGAG	-0.107507	-6.69466	C66-55: Ermn.Oligodendrocytes
GAGAACCAGGCCTGGT_1	3.79815	2.31172	C66-55: Ermn.Oligodendrocytes
GAGAACCAGTTTGTCT	14.0967	-1.48357	C66-53: Etnppl.Astrocytes
GAGAGGCGTATCTGGA	0.548296	14.2564	C66-57: OPC
GAGAGGCGTCGCAATA	13.8596	-0.260146	C66-53: Etnppl.Astrocytes
GAGAGGCGTTTAGCTC	12.0152	0.641975	C66-53: Etnppl.Astrocytes
GAGATAAGTAGGATTT	-0.594871	-7.31883	C66-55: Ermn.Oligodendrocytes
GAGATAAGTTAGGACC	-1.77939	5.75841	C66-56: Gpr17.Oligodendrocytes
GAGATAAGTTCAAGCA	14.2049	-1.42239	C66-53: Etnppl.Astrocytes
GAGCAAATCAGCAAGA	-1.64654	3.41459	C66-56: Gpr17.Oligodendrocytes
GAGCAAATCATAGCCG	13.753	5.3369	C66-51: Tanycytes
GAGCAAATCGATATTG	14.3362	8.70164	C66-51: Tanycytes
GAGCAAATCTTACTCG	10.8405	-1.08422	C66-53: Etnppl.Astrocytes
GAGCAAATCTTGCAGG	12.6214	5.63712	C66-51: Tanycytes
GAGCAAGGTCTCACTG	1.68584	15.7423	C66-57: OPC
GAGCAAGGTTACGCAA	0.0662498	13.9526	C66-57: OPC
GAGCAAGGTTACGCGG	-2.82429	2.69776	C66-56: Gpr17.Oligodendrocytes
GAGCATGCACTAAGCC	14.2869	8.62789	C66-51: Tanycytes
GAGCATGCAGAGAGCC	14.1997	6.02174	C66-51: Tanycytes
GAGCCACTCAATCTAG	9.88447	7.34097	C66-52: Ependymal
GAGCCACTCCTCGATC	12.425	5.67795	C66-51: Tanycytes
GAGCCTTCACAACAGG	14.3618	7.16456	C66-51: Tanycytes
GAGCGAAGTGCATTAG	10.1605	15.4317	C66-58: Tmem119.Immune
GAGCGATAGGTGAAGC_1	12.48	-0.408506	C66-53: Etnppl.Astrocytes
GAGCGGTCACCTCGCT	-0.766533	5.17943	C66-56: Gpr17.Oligodendrocytes
GAGCTAGCACTTCACT	13.4813	0.810285	C66-53: Etnppl.Astrocytes
GAGCTAGCAGGAATCG	-2.21213	-6.14391	C66-55: Ermn.Oligodendrocytes
GAGCTTAGTCAGGAAG	11.7644	-0.783033	C66-53: Etnppl.Astrocytes
GAGCTTAGTCTAACCT	-1.66552	-5.28898	C66-55: Ermn.Oligodendrocytes
GAGCTTGTCATGTCAA	10.4515	15.6538	C66-58: Tmem119.Immune
GAGCTTGTCCTCATGC	0.563264	14.7159	C66-57: OPC
GAGCTTGTCGGTCAAT	-1.60573	1.30235	C66-56: Gpr17.Oligodendrocytes
GAGGACTAGAGGAGTC	-2.62511	1.20704	C66-56: Gpr17.Oligodendrocytes
GAGGACTAGCTAAAGG	14.3313	8.14807	C66-51: Tanycytes
GAGGACTAGGACAATG	-0.756195	-7.27282	C66-55: Ermn.Oligodendrocytes
GAGGACTAGGTAAGCA	13.6693	0.226953	C66-53: Etnppl.Astrocytes
GAGGAGGCAGGACACA	14.3367	6.67457	C66-51: Tanycytes
GAGGCTACATACCCGG	-1.11147	-7.01693	C66-55: Ermn.Oligodendrocytes
GAGGCTTGTCAGGCAT	1.22196	15.5861	C66-57: OPC
GAGGCTTGTGTGTGGT	5.95632	5.83211	C66-63: Mural
GAGGCTTGTGTTGTAG	0.354937	14.3621	C66-57: OPC
GAGGGAGCACTTCACT	11.3527	-2.40457	C66-53: Etnppl.Astrocytes
GAGGGAGCATGCTATG	13.6876	-1.93363	C66-53: Etnppl.Astrocytes
GAGGTACAGGGCTTTG	12.6952	4.07425	C66-51: Tanycytes
GAGGTGAGTACTTAGG	12.5231	0.529253	C66-53: Etnppl.Astrocytes
GAGGTGAGTGCGCGTA	11.2702	0.687394	C66-53: Etnppl.Astrocytes
GAGGTGAGTTCCAGGG	13.9232	-1.77363	C66-53: Etnppl.Astrocytes
GAGGTTAAGCCATCAG	-1.01326	4.86774	C66-56: Gpr17.Oligodendrocytes
[truncated: 61,468 more rows]

## Sheet: EDF7c
cell_id	UMAP_1	UMAP_2	Glp-1r
AAACAGCCAAATTCGT_1	12.0367	0.0548293	0
AAACATGCAATGAATG	-3.80855	-6.72381	0
AAACATGCATTAAGTC	14.2318	-3.01987	0
AAACCAACAGTCTAAT	1.56531	16.0468	0
AAACCGAAGGTGTTAC_1	11.8577	5.70741	0
AAACCGAAGTAGCTTA	3.94907	1.94403	0
AAACCGCGTCAAAGGG	0.617028	14.3391	0
AAACGCGCAAATGCCC_1	-1.37269	1.77809	0
AAACGCGCAGCAAGGC	1.77803	15.3406	0
AAACGGATCACACAGT	11.837	2.09134	0
AAACGTACATGAAATG	1.13706	15.83	0
AAAGCAAGTTACATCC	-3.4525	4.22081	0
AAAGCACCAAGGTGGC_1	-2.33839	2.48788	0
AAAGCACCATAAAGCA	14.3555	-1.24472	0
AAAGCACCATAATCGT	0.570856	-5.50515	0
AAAGCCCGTCCTAAGA	3.70974	1.81625	0
AAAGCCCGTTAACAGT	11.7107	0.251495	0
AAAGCCCGTTTAGTCC	-2.14182	1.94697	0
AAAGCCGCAGGACACA	14.1501	-2.01175	0
AAAGCGGGTCCTAAGA	3.74965	2.09438	0
AAAGCTTGTTAATGCG	10.9474	6.41383	0
AAAGGACGTGACCTGG	13.0425	0.585786	0
AAAGGAGCAAACGGGC_1	14.1951	-1.60208	0
AAAGGCTCAAGCGATG_1	0.677488	14.126	0
AAAGGCTCATTGCGAC_1	11.0287	6.38172	0
AAAGGTTAGCAGGTTT	13.7425	-1.66355	0
AAATCCGGTCACCTAT	0.827411	15.6776	0
AAATGCCTCATTGACA	-1.02077	-5.66328	0
AACAAAGGTAACGAGG	13.7867	-0.34549	0
AACAAAGGTAGCAGCT	-3.00962	2.30379	0
AACAAAGGTCACAAAT	-2.79169	2.29029	0
AACAAGCCACCTCACC	-1.01016	2.00583	0
AACAAGCCAGCCGCTA	1.53627	14.7116	0
AACAGATAGCCTGACA	13.7032	7.88689	0
AACAGATAGCGGATAA	0.243259	5.09862	0
AACAGCAAGACAAGTG	-2.80329	2.50274	0
AACAGCAAGCCTCTCG	-0.779428	-7.15761	0
AACAGCAAGGTTACAC_1	-0.872737	-5.45427	0
AACAGCAAGTTAGGCT	-1.43503	5.36932	0
AACAGGATCCTGAGTG	13.2354	-0.63341	0
AACATAGCAATAACCT	4.78301	1.92379	0
AACATAGCAGCAAGAT	-1.68169	-6.25746	0
AACATAGCAGCATGTC	0.236006	15.5772	0
AACATAGCAGCCTGCA	-2.6445	1.57758	0
AACATAGCATATAACC	14.1299	6.00915	0
AACCCGCAGATAGACG	13.7308	-0.577804	0
AACCGCTCACCGGTAT	11.4437	0.560984	0
AACCGCTCAGTCTAAT	2.05197	9.85412	0
AACCGCTCATCGCTCC	-3.71103	2.39198	0
AACCGCTCATGGCCCA	-5.08132	-5.01582	0
AACCGCTCATGTTTGG	13.6805	0.288222	0
AACCGGCTCCGCACAA	-4.23449	0.83372	0
AACCGGCTCCTTCTAG	1.50688	15.2289	0
AACCGGCTCGGGCCAT	11.0224	6.34727	0
AACCGGCTCTTGTCTG_1	-0.695972	4.22119	0
AACCTAATCCCTGGAA_1	12.7555	-0.692791	0
AACCTAATCGAGCTAT_1	13.8287	-2.97776	0
AACCTCACAAGCTTAT	4.41815	2.36907	0
AACCTCACAGGAACTG	12.6735	-0.702492	0
AACCTCCTCCACCTTA_2	13.2582	-2.16205	0
AACCTCCTCCCTCATA	13.3281	-3.63684	0
AACCTCCTCTAAGTGC	4.26633	6.66897	0
AACCTTAAGAGGAGGA	12.5537	0.671703	0
AACCTTAAGTGAACAG	8.97796	0.477248	0
AACCTTGCACTAAGAA	-5.86323	-7.58158	0
AACGACAAGACACTTA	0.508506	15.2482	0
AACGACAAGGACAATG_1	14.0025	-0.771385	0
AACGCCCAGACTCGCA	0.482829	4.12446	0
AACGCCCAGGTAAGCA	12.4448	-2.50136	0
AACGCTAGTATGGTGC	-2.9213	1.25169	0
AACGGTAAGACAACAG	-1.46166	4.38544	0
AACGGTAAGCGCCTAA	12.4877	0.697235	0
AACGGTAAGTAACGAG	-0.577999	-5.03299	0
AACTACTCACTAAATC	-3.07833	-5.12386	0
AACTACTCAGGCCATT	0.196714	6.75411	0
AACTAGCTCGCGACAC	14.1355	-1.42251	0
AACTAGCTCGGCCAGT	12.5911	-1.22212	0
AACTAGTGTCAATACG	13.0534	1.0114	0
AACTAGTGTGTGAGAG	7.25659	5.72127	0
AACTCACAGGACCTGC	13.6484	-3.20213	0
AACTGTTCAACAGGTG	-1.46155	6.5625	0
AACTGTTCACTAAATC	14.5202	6.41389	0
AACTGTTCAGGAACAT	14.2793	-1.01781	0
AACTTAGTCGATTATG	-4.48135	-5.9011	0
AAGAACAGTCACGAAC	13.5751	-0.523088	0
AAGAATCAGCTTAACA	-3.51794	4.18743	0
AAGAATCAGTTATGGC	13.9959	-1.0696	0
AAGACAAGTTTACTTG	9.40214	-1.93321	0
AAGACATAGCCTGAGC	2.27981	5.97812	0
AAGACCAAGGTTTGAC	0.163157	-5.59099	0
AAGACCAAGTACCGCA	13.7061	-1.67972	0
AAGCAAGTCAATGTCA	12.8866	0.454037	0
AAGCAAGTCAGCAAAG	-3.20892	-5.82314	0
AAGCAAGTCCATCAGG	-3.18096	-5.24792	0
AAGCCTCCACCTGTAA	13.1118	-3.17661	0
AAGCCTCCACTTCATC	-1.47875	6.60438	0
AAGCCTGTCCAGGTCA	10.483	6.50907	0
AAGCCTGTCCATAAGC	-1.92055	-5.27374	0
AAGCCTTAGAGAAGGG	-2.03592	9.83169	0
AAGCGAATCATGCTCC	-3.57036	1.91282	0
AAGCGAATCTGGTCCT	-2.2494	-3.97385	0
AAGCGAGGTCTTTGAC	-3.29235	-0.0401986	0
AAGCGGGTCATGGTGT	13.1366	3.54262	0
AAGCGGGTCGCACACA	12.6185	-1.72929	0
AAGCGGGTCTCCATAT	0.138014	-6.3687	0
AAGCGTTTCAGGCCTA	-4.33996	-6.83135	0
AAGCGTTTCCGGGACT	-2.75266	2.51978	0
AAGCGTTTCCGTTATT	13.1827	-0.595421	0
AAGCTAGAGGTGCTGC_1	1.18434	14.8938	0
AAGCTCCCAACAGGTG	13.047	-3.02641	0
AAGCTCCCAGGACCAA	1.08039	14.9076	0
AAGCTCCCATCATGGC	1.17529	16.2497	0
AAGCTCCCATCCTGAA	-1.28018	-5.75847	0
AAGCTTGGTGAAGCCT	10.7964	6.44685	0
AAGCTTGGTGATGGCT	9.27919	15.4796	0
AAGCTTGGTTATCGAG	12.7574	-0.682082	0
AAGGAAGCATATAACC	-1.82809	3.8953	0
AAGGATCCAAAGCGCA	14.0908	7.91191	0
AAGGATGTCCGCCTAT	13.7582	8.39937	0
AAGGATTAGCTGGAAA	13.9061	7.57617	0
AAGGATTAGGTACCGC	-0.837803	-7.21313	0
AAGGCCCTCATGAGCT	-3.47076	0.0206965	0
AAGGTATAGAAAGCAT	-2.91352	3.58988	0
AAGGTATAGCGTGCGT	-1.01503	-6.70017	0
AAGGTATAGTCCTTTG	-0.431214	5.09868	0
AAGGTATAGTTTAACG	0.329972	-6.64106	0
AAGGTCAAGCACTAGT	14.3271	-1.30383	0
AAGGTCAAGTAGAGGC	13.7099	0.243592	0
AAGGTGCAGCATTTCT	12.6726	-0.607494	0
AAGGTGCAGCCGCAAC	14.2417	-0.504816	0
AAGGTGCAGCTTTGGG	-4.14421	-7.80535	0
AAGGTGCAGGCTAAGA	12.7961	5.13504	0
AAGTAGCCAAGTTATC	-4.22839	-7.741	0
AAGTCTATCAATCATG	7.67544	6.53303	0
AAGTCTATCGAGGTGG	-0.812994	-6.39486	0
AAGTCTATCTTAGGGT	-2.2066	-6.64651	0
AAGTGAAGTACCGTAA	2.9578	5.32549	0
AAGTGAAGTACTTCAC	-1.82039	8.85742	0
AAGTGAAGTGTTTGTC	14.0009	8.17751	0
AAGTGAAGTTCAAGAT	13.46	-2.41538	0
AAGTGCAAGAGCAAGC	13.2859	0.175959	0
AAGTGCAAGCAAGGTA	13.761	7.69946	0
AAGTGCAAGCATCCAG	12.4635	-0.1475	0
AAGTGCAAGCATGTCG	13.5603	6.6497	0
AAGTGCAAGCGGCTGT	10.919	1.37278	0
AAGTGCAAGGACAATG	-3.22662	1.80971	0
AAGTGCAAGGGTGAAC	0.213809	4.29997	0
AAGTGCAAGTTAGTGC	0.348505	-5.57521	0
AAGTGTTGTCAGTAAT	0.0537822	6.46249	0
AAGTTACGTACCCACC	2.95012	-0.418427	0
AAGTTACGTCACAAAT	-2.26426	1.79508	0
AAGTTACGTTAGTGAT	-0.136243	-6.5289	0
AAGTTAGCAAAGCTAA_1	14.5399	-0.797188	0
AAGTTAGCAGCTCATA	12.8282	0.213542	0
AAGTTAGCATAGCAGG	1.57072	14.9514	0
AAGTTTGTCCTGGCTT	13.704	-1.60448	0
AAGTTTGTCGCAAACT	4.25168	2.64933	0
AATAACCGTCAAAGGG	-1.77495	3.20604	0
AATAACCGTCCTAAGA	-2.82776	3.60999	0
AATAACCGTTGGATAT	12.0862	-0.164288	0
AATACCGGTAGCTAGC	-0.969664	-4.33622	0
AATACCGGTTGTTGTC	7.77674	6.50358	0
AATAGAGGTTGAAGCC	13.4936	0.392688	0
AATAGAGGTTTCAGGA	0.54164	13.9568	0
AATAGCTGTGTCCAGG_1	3.83656	-1.12733	0
AATATCCCAAGTTATC_1	14.2221	8.61788	0
AATATCCCAGTAATAG	14.3729	-1.48675	0
AATCAGGAGTAACTCA	13.052	-3.12218	0
AATCATGTCGATTTAG	3.19492	-0.591711	0
AATCATGTCGCTAAAC	14.0078	6.06309	0
AATCCATCACACCAAC	-3.73862	-5.24198	0
AATCCATCAGGCTACT	-2.25005	-6.97629	0
AATCCATCAGTTAAAG	-4.50364	-7.21682	0
AATCCCTGTTACTAGG_1	12.7143	-1.44672	0
AATCCGTAGGAAACTG	9.39407	0.111212	0
AATCCGTAGGACAATG	-4.2265	-7.78852	0
AATCCTAAGACAGGTA	-3.06372	4.64966	0
AATCGCCCAACACCTA	-1.15488	-6.42903	0
AATCGCCCATGTTGGC	0.768763	-5.74103	0
AATCTTGAGAGAGGAG	0.563509	13.7202	0
AATCTTGAGCGCCTTT	2.11675	9.94519	0
AATGAAGGTGTGTGGT	-0.395842	-6.22459	0
AATGAAGGTTGGATAT	-2.10962	3.98896	0
AATGCAACACATTGCA	13.1969	-1.943	0
AATGCAACATGAGTTT	0.398258	1.6185	0
AATGCATGTGAATCGC	11.5592	1.9533	0
AATGCATGTTAGCAGC	0.405796	7.258	0
AATGCGCGTGTCACGG	13.6984	7.57544	0
AATGGCGCACGGTACT	10.3847	-0.954311	0
AATGTCATCATGCATA	-0.15706	-7.12333	0
AATGTCATCTGCAAGT_1	-3.85909	2.15562	0
AATGTCCAGACTTACA	0.616684	6.17699	0
AATGTCCAGGTGTCCA	-0.436516	-6.45875	0
AATTACCCACGAATTT	14.1853	-2.38481	0
AATTACCCATTAAGTC	2.31288	5.92869	0
AATTAGCGTGATTTGG_1	-3.73002	2.73064	0
AATTAGCGTGTGCAAC	13.5003	0.312404	0
AATTAGGCAAGGATTA	12.5863	-0.272754	0
AATTAGGCACTAGGTC	13.9037	-0.744549	0
AATTAGGCAGCATGTC	-3.95382	3.73169	0
AATTGACGTACGGTAC	-0.835173	-6.83116	0
AATTGACGTGGTTAGC	12.1416	0.391512	0
AATTGCCAGCATGACT	13.9633	-2.79944	0
AATTGCTCAAGTGTTT_1	13.4781	-0.96746	0
AATTGGACAAACGGGC	11.2608	-1.13099	0
AATTGGACACCTGTAA	13.9625	-0.675438	0
AATTGGACACTTACAG_1	-3.76027	-5.58477	0
AATTGTGTCCACCCTG	-1.9252	-7.3374	0
AATTGTGTCGATTTAG	-2.78793	-6.91108	0
AATTGTGTCTCATCAT	-1.95166	-7.28889	0
AATTTCCTCAGCAAGA	13.51	-3.13406	0
AATTTCCTCCGGAACC	14.3162	-1.41486	0
AATTTCCTCGCTATGG	-2.38897	4.22676	0
AATTTCCTCTAAGTGC_1	14.2146	-1.37988	0
AATTTCCTCTTGCAGG	13.3598	-0.26526	0
AATTTGGTCAAGTGTC	-0.629407	5.51496	0
AATTTGGTCCGCTAGA	0.322956	15.1385	0
AATTTGGTCGGGACCT	13.5266	0.110726	0
ACAAACTGTCATTGTC	13.5757	-1.81289	0
ACAAACTGTCCTAAGA	-4.58619	1.81518	0
ACAAAGGTCAGTATTG	13.8939	-1.51284	0
ACAAAGGTCTCGCCTG	12.6759	3.97981	0
ACAACAACAGGCTGTT	11.7	-2.92924	0
ACAACACTCCCGCAAA	7.56674	6.34429	0
ACAACATGTTAGAGCC	-3.1118	-5.24363	0
ACACCTTGTTTATGGG	13.4074	5.15786	0
ACACCTTGTTTGCGCC	0.999367	14.7203	0
ACACTAATCACCATTT	12.2272	1.79119	0
ACACTAATCCGCCTCA	14.0103	-2.85181	0
ACACTAATCGAGGTGG_1	11.0454	-0.552232	0
ACACTAATCGCGACAC	9.99334	-0.385639	0
ACACTAATCGGGACCT	14.0259	-1.31167	0
ACACTAATCTTAAGTG	-3.20254	2.11774	0
ACACTAGGTAATAGCT	-1.85988	-6.33054	0
ACACTAGGTAGTTGGC	-2.77043	4.3765	0
ACACTAGGTCATGCAA	13.0873	-1.75887	0
ACACTAGGTGCAACTA	14.3981	-2.39676	0
ACACTTAAGCGAAGTA	12.5943	-0.239672	0
ACACTTAAGGACTAAG	-0.057544	8.25249	0
ACACTTAAGTCTCACC	14.1281	1.33401	0
ACACTTAAGTTTGTCT	-1.6389	-6.44332	0
ACACTTGCAGACAAAC	14.1264	-2.49635	0
ACACTTGCATTGCGAC	12.6226	-1.67478	0
ACAGCCGGTAGCAGCT	10.1619	15.3784	0
ACAGCCGGTATTGAGT	11.1236	-0.34156	0
ACAGCCGGTGTAATAC	12.5928	0.753056	0
ACAGCGCTCAATGAGG	11.6189	1.9719	0
ACAGCGCTCTACTAAG	3.9358	1.84683	0
ACAGGAATCTCCATAT	14.0179	4.99269	0
ACAGGATCAGCCTGCA	13.7014	-1.41323	0
ACAGGATCATTGGGAG	7.6347	6.38506	0
ACAGGCTGTTTGGTTC_1	-0.40936	-6.43632	0
ACAGGTAAGCTAATCA	9.66287	14.7993	0
ACAGGTAAGCTAATTG	1.7463	16.0757	0
ACAGTATGTGGGTACT_1	13.1382	-1.98622	0
ACATAGCTCACGTTAA	10.289	-0.111425	0
ACATAGCTCCAACTGG	11.7906	1.94835	0
ACATCAATCATTTGCT	12.7561	4.07736	0
ACATCAATCCAAACAC	6.82164	6.27675	0
ACATCAATCTAAGTGC	-1.24169	-5.65687	0
ACATCAATCTGCAAGT	14.4159	7.05484	0
ACATCAATCTGTGCAG	-3.91827	-5.511	0
ACATTAGTCCTGGTGA	1.35366	14.9422	0
ACATTAGTCGTCCTTA	-1.971	9.92702	0
ACATTGCAGCGTGCAC	3.22993	3.39183	0
ACATTGCAGCTTTGGG	-2.26282	1.41501	0
ACATTGCAGTATCGCG	13.2868	5.79937	0
ACATTGCAGTATTGGC	-2.5859	0.599278	0
ACCAAACTCGGCCAGT	0.704726	15.5167	0
ACCAAGCGTCACAAAT	0.954465	14.3511	0
ACCAAGTTCCTGGTCT	10.7637	7.61922	0
ACCAAGTTCTTAATGG	13.4588	-1.14598	0
ACCACACCAACTAGAA	-0.459969	-6.73077	0
ACCACACCAATAGTCT	1.83163	15.9877	0
ACCACACCACCAGCAT	-2.52956	-7.16472	0
ACCACATAGTGAGGGT	13.0066	-0.24541	0
ACCAGCTCATAGCAGG	10.6608	6.72304	0
ACCAGGGAGTTAGACC	10.9765	0.453108	0
ACCATAATCACAGCCA	-6.06168	-7.72483	0
ACCATAATCAGGTTTA	0.07234	5.36192	0
ACCATAATCATCACTT	13.0426	-3.60532	0
ACCATAATCCGGTATG	14.3393	-3.62957	0
ACCATAATCGGCCATA	-3.72598	2.51498	0
ACCATTAAGAGGAGTC	3.76089	1.44337	0
ACCCAGGGTAGTTAAC	-4.24727	-7.04193	0
ACCCAGGGTTTGGCTT	-0.898589	4.23067	0
ACCCGCTGTAATCGCA	-3.81811	1.9553	0
ACCCGCTGTCAGGAAG	-0.854014	2.61167	0
ACCCGGTAGCACAGCC	10.4587	7.33866	0
ACCCGGTAGCTCAATA	-2.51773	-7.38781	0
ACCCGGTAGTACCGCA	10.8826	15.2003	0
ACCCTCCCAATATACC_1	-0.156007	-6.71891	0
ACCCTCCCAGCTTAAT	14.0399	-1.31926	0
ACCCTCCCAGCTTACA	-1.5545	-6.24425	0
ACCCTGTTCCAAATCA	12.822	-0.629244	0
ACCCTGTTCCCGCCTA	14.358	-2.27397	0
ACCGAAGCAGCTACGT	13.3585	-0.537543	0
ACCGCAATCCTTCTAG	-2.36688	-7.16523	0
ACCGCAATCGACAAAG	10.3354	-0.721088	0
ACCGGCTAGCCGGTAC	-0.41404	8.81711	0
ACCGGCTAGGAATAAC	13.6125	-2.16596	0
ACCGGTTCAAACGCGA	14.4869	8.0724	0
ACCGGTTCAATTTAGC	1.14496	16.2164	0
ACCGGTTCAGTTAAAG	14.0572	-2.07896	0
ACCTAAATCATTACAG	-4.15364	-7.9598	0
ACCTAAGGTACCTTAC	1.21391	-5.69839	0
ACCTACCTCATGCTCC_1	13.0974	-4.0614	0
ACCTCACTCATGTTTC	12.126	1.82157	0
ACCTCACTCATTAGGC	-5.57547	-4.96293	0
ACCTCACTCCTTGTTG_1	13.144	-5.15157	0
ACCTCACTCGGTTTCC	13.8884	5.10558	0
ACCTCACTCTAACCAA	0.0938565	3.79544	0
ACCTGGATCAGTTCCC	-2.74373	3.50352	0
ACCTGGATCTCAATTC	11.9475	-1.97289	0
ACCTGGTCATGGCCTG	13.9027	-1.52598	0
ACCTGTTGTCCCGGAA	11.5262	-0.0529738	0
ACCTGTTGTCCGTAGG	3.0149	5.22897	0
ACCTGTTGTGCCTCAC	14.445	-2.83939	0
ACCTGTTGTTAATGAC	12.349	-3.0834	0
ACCTTCATCAGGATGA	-4.1615	-5.65462	0
ACCTTCATCTCGCCCA	0.426417	5.57953	0
ACCTTCCAGAGCAAGC	10.8621	6.45508	0
ACCTTCCAGCATCCAG	-0.571803	2.16059	0
ACCTTCCAGCTTATGA	1.42727	16.4716	0
ACCTTCCAGGGCTAAA	14.3027	-3.19158	0
ACCTTGCTCACAAGCT	0.925557	7.61977	0
ACCTTGCTCCTACCTA	11.9716	1.7305	0
ACCTTGCTCTCGACCT	-0.234771	2.13622	0
ACCTTGTGTTAGCAGC	11.6543	-2.64081	0
ACGAACAAGACAGGCG	-3.08631	3.30843	0
ACGAACAAGTATTGTG	14.2384	5.12749	0
ACGAAGTCAAGACTCC	12.9092	-2.12144	0
ACGAAGTCACCAGCAT	-2.08737	2.59816	0
ACGAAGTCAGTCTAGC	1.06483	15.1458	0
ACGAAGTCATAAGTCT	-5.48624	-7.28335	0
ACGAAGTCATGAAATG	14.2179	-1.36061	0
ACGAATCTCTTTGACT	-3.18217	-7.13486	0
ACGACAAAGTGTGATC	9.73338	15.0514	0
ACGACTTAGGGTGGAT	-0.670216	12.0086	0
ACGAGTAAGTGCTGTG	13.0114	-1.18646	0
ACGATTCAGCCACATG	-2.80741	-7.18697	0
ACGATTCAGTTTGTCT	0.882833	5.0647	0
ACGCAAGCAATATGGA	-0.993173	-4.98064	0
ACGCAAGCAGGTTAAA_1	13.6634	5.94543	0
ACGCACGGTCACAAAT	-2.54988	-5.77439	0
ACGCACGGTTACATCC	-2.96556	-6.7473	0
ACGCCACAGCTGGCTA	14.045	-0.827129	0
ACGCCACAGGCGCATC	10.2075	15.4101	0
ACGCCTAAGAACCTGT	14.4044	-2.89834	0
ACGCCTAAGCACTAGT_1	-3.89973	0.902667	0
ACGCCTTTCATGGCCA	13.46	0.469042	0
ACGCCTTTCGTTACTT	-2.01506	9.64154	0
ACGCTTGAGACTTATG	-0.740613	-6.19616	0
ACGCTTGAGTAACCAC	-2.86934	1.09971	0
ACGCTTGAGTAAGGGC	0.0679151	4.77812	0
ACGGGAAGTCAGGAAG	-0.186716	-7.07966	0
ACGGGAAGTTAGGTTG_1	-2.22445	1.69081	0
ACGGTACGTCAGGCAT	-1.20854	3.98081	0
ACGGTACGTGAGACTC	0.376824	-5.44228	0
ACGGTACGTGTGCACG	13.5164	-0.772806	0
ACGGTACGTTTCCGGC	-0.127221	15.0722	0
ACGGTTAGTAAATTGC	14.1569	-1.16829	0
ACGGTTAGTCATGAGC	3.23695	-0.607668	0
ACGGTTAGTCGTAAAT	-1.51829	-6.56299	0
ACGGTTTAGGTGCTGC	-1.8534	-5.71353	0
ACGTCAAGTGAGGTGA	12.8628	1.26267	0
ACGTCAAGTGGAAGGC_1	0.805429	-5.89109	0
ACGTCCAAGTACCGCA_1	1.79838	-4.7725	0
ACGTCCTTCAAGCCTG	13.0848	-0.791527	0
ACGTTACAGAGCAAGC_1	13.9298	-2.09921	0
ACGTTACAGGTTAGAG	12.7563	0.820562	0
ACGTTACAGTCCTGAG	0.414056	-4.93585	0
ACGTTGTAGCGGATAA	13.1907	-2.54933	0
ACTAAAGCAGCACGAA	11.2921	-1.67457	0
ACTAAAGCATCATGTG	14.1782	7.83352	0
ACTAAAGCATGAATAG	-2.01344	10.086	0
ACTAACCAGCTTGCTC	6.67268	7.03607	0
ACTAACCAGGAACACA_2	4.30353	2.89577	0
ACTAACGGTAGCTGCG	-3.30007	-7.13895	0
ACTAACGGTTGAGGTC	13.5255	0.41422	0
ACTAACTCATGAGCAG	1.33752	15.0937	0
ACTAACTCATGTTGTG	-1.7126	5.50566	0
ACTAATCCAGTACCGT	1.18355	14.4848	0
ACTATCCGTTACAAAC_1	13.1333	-0.053654	0
ACTATCCGTTTGCTGT	-0.0121145	5.79218	0
ACTCACCTCCCGCAAA	7.56285	6.4762	0
ACTCACCTCGTTACAA	4.2972	2.04112	0
ACTCACCTCTGTGCAG	10.6506	15.1393	0
ACTCACTGTACGCGCA	3.67043	3.19751	0
ACTCACTGTATTGAGT_1	10.7596	15.3255	0
ACTCAGTAGACAAGTG_1	-0.343805	2.85753	0
ACTCAGTAGCAAGGAC	9.82069	15.4228	0
ACTCAGTAGCCTGAGC	-1.03443	-7.50487	0
ACTCCTCAGAAGGTGC	12.0334	0.82361	0
ACTCGCTTCCATAATG	13.4827	-0.519408	0
ACTCGCTTCCGCATGA	-2.77084	3.95201	0
ACTCGCTTCCTTGCGT	-4.57176	-6.18219	0
ACTCGCTTCTCCATAT	-5.54203	-7.54583	0
ACTGAAACACAACAAA	9.99809	7.0504	0
ACTGAAACAGCATGTC	-1.34726	3.5629	0
ACTGAATGTCTCAGCC	-0.615478	-7.08356	0
ACTTACTTCATTGACA	14.4195	8.38776	0
ACTTAGGGTAGACAAA	0.842461	4.52183	0
ACTTAGGGTCAAGTAT	3.81608	3.4615	0
ACTTAGGGTCGCAAAC	-1.35583	-4.82343	0
ACTTAGGGTGTTTGAG	13.6609	-1.11212	0
ACTTATCTCCCTCAAC	13.8879	-2.21051	0
ACTTATCTCCCTCATA	14.1415	6.07637	0
ACTTATCTCTTGAGGT	12.3373	-0.260368	0
ACTTATCTCTTGGATA	12.8171	-4.70406	0
ACTTATGAGCCTCTCG	-3.60917	4.07442	0
ACTTATGAGGTACCGC	-1.06556	-7.0555	0
ACTTATGAGTACCGCA	0.37461	4.88033	0
ACTTATGAGTAGGATG	0.121377	2.49338	0
ACTTCGCTCATTGTCT	-3.37711	2.78165	0
ACTTGTAAGTTATCCT	-2.19265	-7.09762	0
ACTTGTCGTCAAGTAT	13.9528	-1.29191	0
ACTTGTCGTGCTAGCG	13.4938	0.177744	0
ACTTTGTTCCATCAGG	14.4802	-2.2246	0
ACTTTGTTCGAAGTAG	0.934839	14.0865	0
AGAAACCCAAACGCGA	-3.10471	1.42114	0
AGAAACCCAAAGGCCA	4.22261	2.51014	1.7493
AGAAACCCAAGGATTA	13.9307	5.69608	0
AGAAACCCAATAGCAA	12.7238	-5.00501	0
AGAAACCCAATGCCTA	13.5528	-1.08256	0
AGAAACCCACAACAGG	10.6538	7.31279	0
AGAAACCCACCAAAGG	13.7747	-0.958909	0
AGAAACTAGAGCAAGC	13.7549	5.45083	0
AGAAACTAGCCTGACA	12.2325	11.435	0
AGAACAAGTTGACTTC	-2.05902	2.02504	1.16337
AGAACCAAGCGAGGTG	1.2584	-6.18697	0
AGAACCAAGCTGGCTA	-3.92924	-7.12122	0
AGAACCGCACCACAAC	14.1471	-1.92818	0
AGAACCGCAGTTTCTC	14.2775	8.65309	0
AGAAGGTGTACCTTAC	0.47889	-5.0884	0
AGAAGGTGTCATGCAA	-0.677774	-6.84716	0
AGAAGGTGTTTCCGGC	-0.895552	4.96401	0
AGAATCGAGACTTACA	7.22159	3.67938	0
AGAATCGAGCATGTCG	13.6148	-1.50738	0
AGAATCGAGGTAAGCA	-0.623325	-5.94187	0
AGAATCGAGTTAGACC	0.704024	-6.00697	0
AGAATCGAGTTGTCTT	-1.39403	4.82791	0
AGAATCTGTCACAGAC	13.3275	5.52248	0
AGAATCTGTCGCGCAA	-1.68423	2.60304	0
AGAATCTGTTAGCAGC_1	10.2098	7.05762	0
AGAATCTGTTTAGTCC	-1.70135	11.3583	0
AGACAATAGCGATAAG	-2.28799	-7.17856	0
AGACAATAGCGCAATT	1.29227	14.4873	0
AGACAATAGGCGGATG	-3.46156	2.30878	0
AGACAATAGTAGGCGG_1	12.3558	0.103656	0
AGACACGCACCAGGTT	-1.64502	1.67849	0
AGACACGCACGGTTTA	-0.595041	5.14947	0
AGACACGCATCACTTC	1.60785	15.7033	0
AGACACGCATTAAGCT	14.2766	-3.14885	0
AGACCCGGTCCGTAGG	0.568273	14.3613	0
AGAGAAGCACGTAATT	13.8072	5.8153	0
AGAGAAGCAGTATGTT	1.45084	14.722	0
AGAGAGGAGGCAAGTA	12.7066	0.815136	0
AGAGATTAGGTCATTA	-0.139623	-6.30404	0
AGAGGAACACGGTTTA	-4.4448	-5.11343	0
AGAGGATGTCCTTAGT	13.9838	-0.625483	0
AGATGAAGTACCGTAA	11.8169	0.131255	0
AGATGAAGTGAGGTAG_1	14.2329	-0.470317	0
AGATGAAGTTAGAGGG	0.992044	8.18356	0
AGATGAAGTTTACCGT	13.2851	-1.43841	0
AGATGCTTCGTAACGT	1.56023	15.1672	0
AGCAAATAGCACAGAA	13.287	0.879094	0
AGCAAATAGCGATACT	14.1272	8.37633	0
AGCAAATAGTCAATTG_1	9.76745	1.0415	0
AGCAACAAGTCATCCC	11.5047	1.48384	0
AGCACAGCAACCCTCC	13.4449	-1.9055	0
AGCACAGCAGGACACA	-0.0809058	4.63603	0
AGCACAGCAGGTTACC	-1.79503	11.4559	0
AGCACTAGTACCAGGT	14.0428	-1.9991	0
AGCACTAGTCATCCTG	7.61759	6.53158	0
AGCACTAGTCGTAATG	11.0272	-2.39327	0
AGCACTTAGGAGTCGG	-1.77909	0.970405	0
AGCACTTAGGTCCTAG	13.2323	5.249	0
AGCAGGTAGCAACAAG	-3.77618	4.19441	0
AGCATCCCAGGCTTCG	12.77	-0.413525	0
AGCATCCCAGTAATAG	0.650845	5.74614	0
AGCATCCCAGTACCGT	-1.68943	4.33816	0
AGCATTTCAATCGCAC_1	-0.984538	-6.6064	0
AGCATTTCAGGCATCT	-2.47096	-6.53274	0
AGCATTTCATCAGTAT	7.88308	6.46544	0
AGCATTTCATGTTTGG	14.069	-0.918976	0
AGCCAGTGTGCAATGC	13.8238	0.190212	0
AGCCAGTGTTGTCATC_1	13.0953	0.347679	0
AGCCGCTAGCATTTCT	10.0023	-1.14242	0
AGCCGCTAGCCGGTAC	5.79517	5.74282	0
AGCCGCTAGGACCTCA	13.7302	0.213301	0
AGCCGCTAGGCATGAA	-1.42259	-6.94184	0
AGCCGCTAGGTCGATT	13.802	-0.631171	0
AGCCGGTTCAGGGCCT	-2.72504	1.58465	0
AGCCGGTTCATTAGTG	-1.30955	-6.80446	0
AGCCGGTTCGTTCACC	13.7442	-2.39332	0
AGCCGGTTCTCCATAT	1.48077	15.1154	0
AGCCTAGTCTCAATTC	12.9564	4.17947	0
AGCCTAGTCTCGCCCA	14.2161	-2.44909	0
AGCCTCCGTCCTTAGT	13.8144	-0.269431	0
AGCCTCCGTGTTGTGA	12.8218	0.489368	0
AGCCTCCGTTGACTTC	13.6867	4.99201	0
AGCCTCCGTTGAGGTC_1	1.00293	-6.32105	0
AGCCTGGGTCGCAAAC	0.473006	-5.04103	0
AGCCTGGGTCTTACTA	-3.29498	-0.151052	0
AGCCTGGGTGAAGCCT	-0.551657	2.77151	0
AGCCTGGGTGGTTCCC	4.14475	1.44572	0
AGCCTGGGTGTGAGAG	-3.73314	2.42577	0
AGCGATTTCATTACAG	-1.96703	2.31079	0
AGCGATTTCCGGTATG	9.95892	7.23179	0
AGCGCCTAGCTAGAAG	-1.92041	2.77119	0
AGCGCTCAGCCAAATC	1.57109	15.0039	0
AGCGCTCAGGTTAGCT	12.2461	11.3877	0
AGCGCTCAGTCTTGAA	-3.11772	4.48552	0
AGCGGACCAATTTAGC	0.891612	5.33009	0
AGCGGACCACCAGGTT	0.817381	14.9842	0
AGCGGATAGAATCGCT	10.2116	15.5229	0
AGCGGATAGTGCTGTG	12.5079	1.34383	0
AGCGTGCTCGAGCTAT	-2.34941	2.48941	0
AGCGTGCTCTATTGTC_1	12.1508	11.2853	0
AGCTAAACACCTGTAA	10.7158	-1.70619	0
AGCTACGTCCTCACTA	-2.71198	1.72881	0
AGCTACGTCCTGCGAA	-4.45217	-6.4977	0
AGCTACGTCGTTATAG	14.2012	-1.15914	0
AGCTACGTCTGGCATG	12.9824	-0.155485	0
AGCTAGTTCTTGCAGG	-4.57221	-7.93504	0
AGCTCATAGAGCCGCT	1.05182	14.8978	0
AGCTCATAGCCTGAGC	-0.203098	-6.80723	0
AGCTGCTCAGCAGGTA	-0.676958	-6.27272	0
AGCTGCTCATCCGTAA	1.99144	10.0061	0
AGCTGCTCATTAGGTT	12.9182	-1.50749	0
AGCTTAATCTCGACCT_1	-2.78299	0.914918	0
AGCTTCCTCATCACTT	-3.16171	3.19008	0
AGCTTGGTCAAGCGCC	11.7336	-0.238289	0
AGCTTGGTCCGTCCAT	9.98944	7.60804	0
AGCTTTAAGCGCCTTT	1.36985	-4.86297	0
AGGAAACGTAAGCTTG	0.441519	4.61303	0
AGGAAACGTTCCGGGA	13.5274	-2.60353	0
AGGAAACGTTGAGGTC	-1.74406	3.74075	0
AGGAACGGTAATAGCT	14.1851	-2.02822	0
AGGAACGGTTGGATCA	-1.812	5.88599	0
AGGACGTAGCACAGCC	0.17412	14.9894	0
AGGACGTAGGAACCGG	1.00951	15.1331	0
AGGACGTAGTAGAGGC	-1.31115	7.8869	0
AGGACTAAGCTAATTG_1	14.0358	-3.2138	0
AGGACTAAGTGAGGTA	0.0974934	-5.92117	0
AGGAGCTAGGCGGGTA	13.4122	0.580494	0
AGGATCCGTTGCAATG	10.615	6.99158	0
AGGATGCAGGTAAGGC_1	0.47451	-6.59084	0
AGGATGTCAACCCTAA	-0.722718	-5.89593	0
AGGATGTCAAGATTCT	9.60623	15.5651	0
AGGATGTCAGGCATCT	12.2765	0.973273	0
AGGATTGAGATGCCTG	11.9154	1.73241	0
AGGATTGAGTCATTTC	14.4302	8.46025	0
AGGATTGAGTTCCCGT	-0.477023	-6.82452	0
AGGCAGGTCAGTATTG	-1.04341	-7.21337	0
AGGCAGGTCCGGTTGA	13.9251	-0.975888	0
AGGCCCAGTATCTGGA	-3.69525	-4.88257	0
AGGCCCAGTATTACCC	14.5341	-3.19345	0
AGGCGGATCACCAATA	-3.63089	-7.82358	0
AGGCGGATCGCTTGCT_1	-0.992792	3.27643	0
AGGCGGATCGGCTATG	13.8062	-0.133442	0
AGGCGGATCTCATCAT	13.1529	0.522124	0
AGGCTAAAGCTCCTAC	13.6766	-1.47109	0
AGGCTAGCAATTGACT	-0.0255577	6.50587	0
AGGGCCTTCAAGCCTG	-6.01907	2.43279	0
AGGGCCTTCAATAGCC	13.3455	-2.91714	0
AGGGCCTTCTCACAAA	-0.232017	-5.30161	0
AGGGCCTTCTTAAGTG	10.7846	6.68026	0
AGGGCTACAGGCATGA	-1.0442	3.39733	0
AGGGTTGCAAGCGATG	13.4964	5.75429	0
AGGGTTGCAGAGGGAG	0.724287	14.5611	0
AGGGTTGCAGGGAGGA	12.7433	0.0523532	0
AGGGTTGCAGGTTAAA	-1.08686	-7.45543	0
AGGGTTGCAGTAATAG	-2.79861	-4.0935	0
AGGTAACCAGGCAAGC	12.8736	5.36318	0
AGGTACGCAAGCTAAA	13.0185	-0.361471	0
AGGTACGCAGACAAAC_1	-1.04055	-6.79414	0
AGGTACGCAGGAACTG	11.9421	-2.22008	0
AGGTACGCATAAACCT	-1.67741	2.32476	0
AGGTATTGTCCGTGAG	11.8458	0.0846973	0
AGGTATTGTTACGCGG	-2.31717	1.43848	0
AGGTATTGTTATTGCC	-1.6601	5.11392	0
AGGTATTGTTGCGCGA	0.137813	4.86318	0
AGGTCAAAGGAGTCGG_1	13.0026	0.693992	0
AGGTCATTCCTGGTGA	-2.49713	1.6865	1.54952
AGGTCATTCTTGACCC	-1.75183	4.65188	0
AGGTCCGGTGTGAGAG	13.1236	0.234414	0
AGGTCTTAGCTGTCAG	9.15455	14.3533	0
AGGTCTTAGTCCTTCA	-3.74309	-7.14564	0
AGGTGAATCCTCACAC	14.3943	-2.3215	0
AGGTGAATCCTCCATA	10.6814	15.309	0
AGGTGAATCGATTATG	1.57845	15.9793	0
AGGTGAGGTGCTAGCG	13.3457	5.27821	0
AGGTGAGGTTAGGCGT	-1.66878	15.3119	0
AGGTTAACAATAATCC	12.1409	5.68104	0
AGGTTAACAGAGGCTA	12.6608	-1.66291	0
AGGTTACTCATAAGCC	12.3377	0.188049	0
AGGTTAGAGGAACACA	13.5037	-0.736183	0
AGGTTAGAGTTTCCTG	10.3774	15.579	0
AGGTTGCGTGGTGAGA	0.367305	13.7322	0
AGGTTTATCAAATCGC	-1.14642	3.02343	0
AGGTTTATCACAGCCA	14.1366	-3.35168	0
AGGTTTGGTACCCACC	-0.387982	6.82099	0
AGGTTTGGTGCTCACC	14.6093	-1.84058	0
AGGTTTGGTTAAGCCA	14.2926	7.74788	0
AGGTTTGGTTCCGGCT_1	-3.61785	-5.38678	0
AGTAAACAGCTCATAA	0.0771957	-4.74274	0
AGTAACACAGAAACGT	10.9005	0.0481699	0
AGTAACACAGCATGGA	14.3463	-1.0875	0
AGTAACACAGGTCCTG	-1.2056	-6.694	0
AGTAACCTCCCTTGCG	14.0745	-0.593315	0
AGTAACCTCCGCAAAT	-3.01213	0.9975	0
AGTAACCTCGGCCATA	-4.75942	-7.71419	0
AGTAATCGTCCCGAAG	7.54889	6.44601	0
AGTAATGCAGGCTACT	-1.4507	-5.58527	0
AGTAATGCAGTTAGCC	-3.77747	1.40338	0
AGTACGCGTGAGCACT	2.4972	5.37654	0
AGTACGCGTTTGAGGC	1.51304	14.9897	0
AGTAGCTTCAGAAACG	14.109	-1.32329	0
AGTAGCTTCTTGGACG	2.08725	9.74478	0
AGTAGGATCAGCACCA	-1.17635	2.41887	0
AGTATAGCAACAGCCT	12.177	-1.31029	0
AGTATAGCAAGCCAGA	13.7761	-1.95333	0
AGTATAGCAGGTTAAA	13.5191	-0.121821	0
AGTATAGCATTAGCCA	-2.25801	4.26086	0
AGTCAAGAGCGAGGTG	-2.71097	-6.97264	0
AGTCAATGTGCATTAG	14.0959	-0.919491	0
AGTCAATGTGTTAGCA	0.624039	4.79914	0
AGTCAATGTGTTCCCA	11.6762	-0.383116	0
AGTCAATGTTTAGTCC_1	-0.972076	2.83198	0
AGTCAGGCAATTGAAG	1.0822	4.18885	0
AGTCAGGCACAACAAA_1	-3.94413	-7.53128	0
AGTCCTGAGCTGTACG	13.9996	-0.164846	0
AGTCCTGAGTCCTGAG_2	10.6376	6.69645	0
AGTCCTTGTAGGTTGC	0.199436	1.57319	0
AGTCCTTGTCATTACC	1.1424	4.74067	0
AGTCCTTGTTCATTTG	1.59455	15.6491	0
AGTCGCATCATAACCA	-2.69993	4.7131	0
AGTCGCATCATTACAG	9.88893	15.7814	0
AGTCGCATCATTTAGG_1	12.1461	1.52129	0
AGTCGCATCGGTCAAT	11.8263	0.756387	0
AGTGAACCAAACCTTG_1	13.4551	0.376591	0
AGTGAACCAATAGCAA	5.97209	7.63778	0
AGTGAACCACCAAAGG	11.6323	-0.291402	0
AGTGAACCACGAACAG	13.3215	-1.73792	0
AGTGAACCAGCAATAA	1.64852	14.9137	0
AGTGAGTCAGCAAGAT	-0.650088	3.82206	0
AGTGAGTCATAATCAC	0.690643	-6.24519	0
AGTGATGAGGGCTAAA	13.7263	5.62838	0
AGTGCACGTTGTTGCT	-2.87578	-6.84538	0
AGTGCCGGTAACGTGC	9.72056	15.4063	0
AGTGCCGGTAATGACT	-1.73125	5.35554	0
AGTGCCGGTCACGAAC	6.39522	6.05696	0
AGTGCCGGTCGCGCAA	14.1799	-0.762648	0
AGTGCCGGTGTTTGCT	11.4922	2.00436	0
AGTGCCGGTTTCAGGA	3.12009	0.961423	0
AGTGCGGAGAATCTCA	1.38972	-4.65992	0
AGTGCGGAGCGGATTT	13.6346	5.89235	0
AGTGCGGAGTTCCTCA	-0.727221	-4.74729	0
AGTGGACAGGGTCTAT	0.287672	-6.78238	0
AGTGTGGCAGCTCAAC_1	1.63904	14.9728	0
AGTGTGGCAGCTTAAT	12.5999	0.238479	0
AGTGTGGCATAAACCT	-0.0350221	-4.57081	0
AGTGTGGCATGTTTGG	-0.904955	-6.14572	0
AGTGTGGCATTGGGAG	12.9424	5.89381	0
AGTGTTTCAAAGGCCA	11.0129	7.58774	0
AGTGTTTCACATAACT	-3.10566	3.55174	0
AGTGTTTCATTGCGAC_1	13.5267	5.64359	0
AGTTACATCAATCTAG	13.8545	0.0482955	0
AGTTACTCAGCACGTT	12.3484	-0.813226	0
AGTTATGTCTTGTCCA	-2.58134	1.5184	0
AGTTGCAGTCGAAGTC	11.2582	5.98261	0
AGTTGCAGTGATGGCT	4.43567	1.81454	0
AGTTGCAGTTTCGCCA	14.0317	1.67635	0
AGTTGCGTCATGACCG	11.3222	0.90112	0
AGTTGCGTCCTCAGCT	14.325	8.34374	0
AGTTGCGTCCTTCTAG	13.3738	-0.066164	0
AGTTGCGTCGCTAGAT	-3.61733	2.38584	0
AGTTGGCGTGGCTTCC	0.551777	-6.45483	0
AGTTGTCAGCCTCTCG	13.5377	0.392435	0
AGTTGTCAGCTCAATA	-3.41355	1.57659	0
AGTTGTCAGTCAATCA	12.5296	-0.195925	0
AGTTTGATCGAGCTAT	7.02693	7.53292	0
ATAAGCCTCTTGACCC	13.9778	-2.25908	0
ATAAGTCGTAATCGCA	0.51779	6.23516	0
ATAAGTCGTCATTGTC	-1.07296	-6.08532	0
ATAAGTCGTGCTTTAC	13.9945	-1.19289	0
ATAAGTCGTTCCGCAC	13.2481	1.1907	0
ATAAGTCGTTCCGGGA	13.1589	0.974366	0
ATAAGTCGTTGTCATC	12.6639	0.968743	0
ATACCGGTCAATCTAG	0.955324	15.6648	0
ATACCGGTCCAGGTCA	14.1105	8.37269	0
ATACCGGTCCTGTTCA	14.2062	-1.46421	0
ATACCTGCAATCGCAC	11.3929	1.00196	0
ATACCTGCACTCGCTC	-3.60719	2.18061	0
ATAGATGCACCGGTAT	0.992815	15.6247	0
ATAGCATGTTCGCGCT	14.1294	6.22644	0
ATAGCATGTTGCAATG	12.108	-0.750721	0
ATAGGTACAACAACAA	13.6439	-0.714207	0
ATATGCATCGCTAAGT	-0.105154	-6.61151	0
ATATGCTCAAACTGTT	14.1357	-1.94225	0
ATATGCTCAATAGCAA	14.3155	-1.99744	0
ATATGGTGTTTGCGCC	-0.574573	-6.83372	0
ATATGTCCACTTGTTC	10.92	15.3769	0
ATATGTCCAGCTAACC	13.9176	-3.59552	0
ATCAAGACAGCAAGTG	2.09861	5.92581	0
ATCAAGACATTGTGCA	-2.48634	-6.99008	0
ATCAAGCTCAAGTGTC	-0.473615	3.14985	0
ATCAATCCACAAGCCT	14.3171	8.18301	0
ATCAATCCAGGCATGA	14.4858	-2.55886	0
ATCAATCCATGCTCCC	-3.25374	-0.0710804	0
ATCACAATCCGTTAAA	-3.89222	1.7112	0
ATCACAATCGTTAAGC	-4.04386	-3.80508	0
ATCACACAGATAACCC	13.3555	-1.35364	0
ATCACACAGGCGCTTA	-3.72911	1.5528	0
ATCACCCTCATAAGCC	11.8772	-2.02395	0
ATCACCCTCCGCTAGA	10.0758	15.1121	0
ATCACCCTCTAAATCG	13.9822	-2.29464	0
ATCACTAAGCCTAACG	-0.255337	-7.2067	0
ATCACTAAGGTGAAAT	11.0234	6.31941	0
ATCACTAAGTGCACGC	-1.57462	4.60104	0
ATCAGGTTCCTTGAGG	0.1338	-6.42134	0
ATCATCAAGAAGGTGC	11.9824	1.92778	0
ATCATCAAGCTTACTT	13.8907	5.01454	0
ATCATCAAGGAAGCAC	6.51622	6.79426	0
ATCATGTCACTAGGTC	-3.62123	4.41985	0
ATCATGTCAGGCATGA	1.65758	15.6264	0
ATCATGTCAGTTTCTC	10.1895	6.80592	0
ATCATGTCATAGACCC	13.5912	0.141055	0
ATCATGTCATCCAGGT	12.1162	-1.2386	0
ATCCAACAGACAAACG_2	-3.00278	3.36512	0
ATCCAACAGCTGTACG	-0.642838	-5.70247	0
ATCCAACAGGCAGGTG	-0.863472	2.08198	0
ATCCACCTCAACAAGG	7.62157	6.43799	0
ATCCACCTCATCCTAT	13.0944	-3.29792	0
ATCCACCTCCATAATG	14.3323	-1.65981	0
ATCCACCTCGGGACCT	0.0519633	-6.84954	0
ATCCCGCGTAGCCTAA	13.2415	-0.56964	0
ATCCCGCGTAGTCAAT	1.00221	4.82883	0
ATCCCGCGTATTTGGG	13.4176	-0.558751	0
ATCCCGCGTTGTCATC_2	12.8769	-0.654754	0
ATCCGTGAGAAGGTGC	13.3328	0.58784	0
ATCCGTGAGCCTTAAA	1.07323	5.10915	0
ATCCGTGAGTGCACGC_1	13.9608	-1.96512	0
ATCCTCATCATAGCCG	0.742271	15.5718	0
ATCCTCATCCATAAGC	1.46152	16.4006	0
ATCCTGACAGGACCTT	0.295962	4.3375	0
ATCCTGACAGTCTAAT	-2.14034	-7.49571	0
ATCCTGACATGAATCT	11.5877	2.03058	0
ATCCTTAGTATTGTCC	13.5478	-1.25388	0
ATCGAGGCAATTTGGT	13.8867	-1.04177	0
ATCGAGGCAGCAAGAT	-0.557987	4.18347	0
ATCGCCCGTTAGGTTG	-3.60415	-7.51023	0
ATCGCTTGTGTCCTGC	-3.49853	2.94269	0
ATCGCTTGTGTTTGAG_1	13.7391	5.44382	0
ATCGCTTGTTAGCATG	12.0323	5.93354	0
ATCGGCCAGCAAACCT	10.2082	7.04276	0
ATCGGCCAGCATTATG	14.1657	-0.766304	0
ATCGGCCAGCATTTCT	11.0567	-1.50786	0
ATCGGCCAGCCTGAGC	-1.92476	4.45104	0
ATCGGCCAGGAGGGTT	-1.10054	-6.39597	0
ATCGGCCAGTCTATGA	-3.9275	1.63018	0
ATCTATGAGACACTTA	-2.8085	-6.10882	0
ATCTATGAGAGGCTAA	-0.00280272	-6.99339	0
ATCTATGAGCACAGGG	-3.06085	-4.86785	0
ATCTATGAGCATGCAT	13.748	5.69182	0
ATCTATGAGGCGGGTA	10.7358	1.10952	0
ATCTATGAGGCTGTGC	12.6237	0.375823	0
ATCTTTGGTTTATCTG	14.219	-1.69045	0
ATGAAGCCAAACTGTT_1	-2.8149	5.52093	0
ATGAAGCCAAATACCT	-3.74135	2.63935	0
ATGAAGCCAACTAGCC	-3.51182	2.21934	0
ATGAAGCCATTATGAC	14.0801	-0.32311	0
ATGAAGTAGACAGGCG	12.2093	0.253845	0
ATGAAGTAGCGGATTT	-0.198095	-6.29727	0
ATGAAGTAGCTAAAGG	12.8766	0.16885	0
ATGAAGTAGGTGAAGC	12.391	0.688222	0
ATGAATGCAAACGCGA	3.84851	1.70668	0
ATGAATGCACAATACT	-1.86383	5.50572	0
ATGAATGCATTAAAGG	1.48867	15.5731	0
ATGACGAAGGTAGCTT	13.3499	-0.0673523	0
ATGACGAAGGTTACGT	13.268	-1.54874	0
ATGACGAAGTGAAGTG	-1.1588	9.33213	0
ATGAGCCGTCAATAGT	11.867	1.00315	0
ATGATGACAAGATTCT	-3.84172	-7.40792	0
ATGATGACAAGGTCCT	13.6229	-0.438903	0
ATGATGACAGCTTAGC	-2.78746	1.57462	0
ATGATGGAGGTCCAAT	-1.77723	9.89096	0
ATGCAAACAAACTCAT	13.627	-1.1341	0
ATGCAAACATTGCGGT	13.9378	-0.993977	0
ATGCAGGCAAGCTTAT_1	13.8795	-1.73391	0
ATGCATTCAAACATAG	-1.94969	9.06627	0
ATGCATTCACCGGTAT	-3.16378	1.98831	0
ATGCATTCACTGGCCA	13.7484	5.7684	0
ATGCATTCAGCCAGAA_1	10.2618	6.84444	0
ATGCCTGAGAGCAAGC	2.72812	2.05927	0
ATGCCTGAGCCAAATC	-1.562	-4.40319	0
ATGCCTGAGGTTTACA	1.66504	15.2071	0
ATGCCTGAGTAAGTGG	-0.127737	-6.1281	0
ATGCCTGAGTCGCTAG_1	1.46838	15.6691	0
ATGCGATTCTAATTGG	14.4323	8.57031	0
ATGCGATTCTTGCATT	-0.877729	-5.37651	0
ATGGACAAGACAAGTG	1.65062	14.9378	0
ATGGACAAGCCTTAAA	-1.24196	6.50803	0
ATGGCCGGTCACAGAC	-0.967633	-6.50943	0
ATGGCCGGTCATGAGC	9.7984	15.7946	0
ATGGCCGGTCCTTTAA	-3.80894	2.18073	0
ATGGCCGGTGTCCAGG	7.67895	6.19688	0
ATGGCTAGTACCTTAC	-0.652694	-6.56186	0
ATGGCTAGTTAGCGTA	13.5412	0.577925	0
ATGGCTAGTTCACTGT	14.1244	6.04729	0
ATGGCTAGTTGCCTCA	-0.862881	3.00362	0
ATGGCTGTCGCATTAA	0.464481	-6.61267	0
ATGGCTTAGAATCTCA	1.48717	15.5154	0
ATGGCTTAGAGGAAGG	1.43306	14.6417	0
ATGGCTTAGTAAGGGC	0.670354	-6.47338	0
ATGGCTTAGTGAGGGT	0.17653	-6.64425	0
ATGGTCTAGCTCGCTT	10.2519	-1.03285	0
ATGGTGCGTAGGATTT	12.8063	0.354142	0
ATGGTGCGTATGGTGC	0.923108	14.5882	0
ATGGTTATCGTAATCA	14.2891	-4.12326	0
ATGTAACGTCGTAATG	11.843	-3.04326	0
ATGTAACGTTAGCAGC	7.33682	6.72128	0
ATGTAAGCAGCATGGA	10.7812	6.67693	0
ATGTAAGCATAAGGAC	14.0095	7.90482	0
ATGTAAGCATACTCCT	-0.499666	4.58532	0
ATGTAAGCATCCAGGT	0.885127	14.1606	0
ATGTAAGCATTAGCCA	9.44783	4.56699	0
ATGTCAATCGATTTAG	1.90442	15.2607	0
ATGTCATCATAGACCC	13.7338	-2.33551	0
ATGTCCACAAACGCGA_1	3.6766	1.54588	0
ATGTCCACAAGGTACG	13.0148	-1.4231	0
ATGTGAGAGTAAGAAC	9.29961	15.3814	0
ATGTTCAAGCAAGGTA	-2.02816	1.91489	0
ATGTTCAAGCATGTTA	-1.21934	3.48803	0
ATGTTCAAGCCGGTAC	14.4287	8.65332	0
ATGTTGTCAAATTCGT	0.189411	-5.8434	0
ATGTTGTCAACAACAA	9.81952	-0.818989	0
ATGTTGTCAGAGGCTA	14.2405	-0.636062	0
ATGTTGTCATAGGCGA_1	-3.25232	3.08961	0
ATGTTTGAGTAGAGGC	1.10957	15.6421	0
ATGTTTGAGTCATTAG	-3.70263	1.41308	0
ATTAACCCAAACGCGA	-0.349786	5.15742	0
ATTAACCCAGGACCAA	0.700374	16.7616	0
ATTACCCGTAAACAAG	1.62057	5.90421	0
ATTACCCGTGGCTTCC	13.8495	-0.336688	0
ATTACCCGTTGCATCT	14.2315	-0.942447	0
ATTACCGCATTGACAT	12.7641	-2.75624	0
ATTACGTCAATCATGT	-3.81556	1.92491	0
ATTACGTCAGAACCGA	1.00219	15.1668	0
ATTACTGAGCCTGTTC	-4.40956	-3.03145	0
ATTACTGAGTTCCCAC	-0.301257	2.84573	0
ATTAGCGGTAGACAAA_1	13.4977	0.737618	0
ATTAGCGGTGCTCCGT	14.056	-1.30144	0
ATTAGCGGTTAATGAC	-4.02735	1.77234	0
ATTAGCGGTTGGTTAG	1.14716	-6.19415	0
ATTAGCTCAATATAGG	-1.82118	9.00664	0
ATTAGCTCATAAGTTC	-1.38072	-6.97839	0
ATTAGGTGTAAGGTTT	13.1076	0.767903	0
ATTAGGTGTATGGTGC_1	-1.75746	5.85167	0
ATTAGGTGTCATTAGG	10.6773	7.28301	0
ATTAGTCCAAGGTAAC	11.0859	-1.71992	0
ATTATCCTCATGTGGT	14.2474	8.50573	0
ATTATCCTCCCTCAGT	14.364	7.15616	0
ATTATCCTCGAGGTGG	7.55899	6.46072	0
ATTATGGTCCAGGTCA	-3.6907	2.38878	0
ATTATGGTCTTAGTCT	1.41912	16.4069	0
ATTCAACCAGGTTACC	0.929236	15.8589	0
ATTCATGAGGTCGATT	1.73766	15.165	0
ATTCATGAGTCAGTAC_1	0.772688	14.5188	0
ATTCCGGAGCACGTTG	3.33413	2.23882	0
ATTCCGGAGCTCCCTG	-0.408693	-5.31284	0
ATTCCGGAGTCTGGGC	0.565508	5.31161	0
ATTCCGGAGTTATGTG_2	0.781011	14.1167	0
ATTCCTAGTCAGGCCA	12.0951	-0.965329	0
ATTCCTAGTGAAACAA	-3.31066	3.79823	0
ATTCCTAGTTTGGCTT	0.297268	4.79722	0
ATTCCTCCACAGACTC	13.0536	-1.8018	0
ATTCCTCCAGGTTAAA	-2.86069	-7.56378	0
ATTCCTCCATCAATCG_1	-3.65822	1.91966	0
ATTGAAGCAACTAGCC	13.5702	5.21299	0
ATTGAAGCAATTAACC	13.6071	-0.748825	0
ATTGAAGCACCTACTT	13.7219	-3.75089	0
ATTGAAGCACGTAAGG	0.333561	14.551	0
ATTGAAGCATAGCTTG	14.6343	-1.54032	0
ATTGACTCAAGTGTTT	-1.30641	-7.26953	0
ATTGACTCACATTGCA	-0.385884	-4.61092	0
ATTGACTCACGCAACT	11.6528	-3.23401	0
ATTGACTCACTAGCGT	10.8864	0.541633	0
ATTGACTCATTATGGT	13.9687	-2.18394	0
ATTGCACAGCTTTGGG	9.76497	15.6394	0
ATTGCACAGTCCTTCA	11.6537	2.38941	0
ATTGCACAGTCGCTAG	-3.43274	2.13935	0
ATTGCACAGTGAGGGT	12.606	1.21665	0
ATTGCACAGTTAGCTA	14.2142	-3.4192	0
ATTGCAGGTAACCTAG	14.1148	-1.95952	0
ATTGCAGGTGCAACTA	13.4285	-4.36011	0
ATTGCGCCAACCTGGT	-3.81569	2.29118	0
ATTGCGCCAGAAACGT	13.4067	-4.76903	0
ATTGCTCGTAATTAGC	-3.51941	1.82691	0
ATTGCTCGTTGGCCGA	1.69172	-5.31434	0
ATTGGCTAGCATGCAT	-1.77996	-6.80373	0
ATTGGCTAGCCAGTAT	1.19257	-5.37145	0
ATTGGCTAGCTGTAAC	12.2748	-0.390043	0
ATTGGCTAGCTTGCTC	3.70007	3.81946	0
ATTGGCTAGGGTGAGT	-2.44342	2.30586	0
ATTGGCTAGGTCCTGA	-2.0253	9.78565	0
ATTGGCTAGTCTCACC	12.7705	-2.87467	0
ATTGGCTAGTGATTCA	12.8099	0.576891	0
ATTGGTTCAAGCTTTG	12.4542	-2.28719	0
ATTGGTTCACATGCTA_1	-4.84534	-5.5403	0
ATTGTCCGTACCGAAC	-1.95415	-5.8004	0
ATTGTCCGTCAGTAAT	-0.55363	-7.17904	0
ATTGTCCGTTCAAGAT	14.1256	-2.70564	0
ATTGTCCGTTTAAAGC	-0.0705684	4.15194	0
ATTGTGATCAAGGACA	12.7478	-1.16164	0
ATTGTGATCATGGCTG	-3.33054	0.975605	0
ATTGTGATCTCGCCTG	-2.7357	2.18138	0
ATTTAGCCAATTGCGC	-0.0851993	1.71702	0
ATTTAGCCACATAACT	13.3224	-0.867933	0
ATTTAGCCAGCATGGA	-4.03399	1.42183	0
ATTTGCAAGAGGAGTC	-3.80066	2.22469	0
ATTTGCAAGCAAGACA	-2.40997	-7.0017	0
ATTTGCAAGGCTATGT	13.9644	-1.38446	0
ATTTGCAAGGCTGTGC	-3.48728	0.0811704	0
ATTTGCAAGGTAAGGC	13.1556	-0.579872	0
ATTTGCAAGTTATCTC	4.54446	1.79389	0
ATTTGTGAGCACAGCC	13.8701	-1.03118	0
ATTTGTGAGCGGATTT	0.858471	15.2915	0
ATTTGTGAGCTAAAGG_1	0.987387	-5.97572	0
ATTTGTGAGGTGCTGC	-0.319664	-6.24967	0
CAAACAACAAATGCCC	-0.560335	-7.24023	0
CAAACAACAATCTCTC	13.4927	-0.606039	0
CAAACAACAGGAACCA	-0.408507	3.42888	0
CAAACAACAGTTTGTG	13.9872	-0.61581	0
CAAACACTCATGAGCT	1.68647	15.1726	0
CAAACATGTATTGAGT	13.8709	-0.154182	0
CAAACATGTGATTTGG	-1.44673	-5.92042	0
CAAACATGTTTATGGG	5.57969	5.83915	0
CAAACCGTCGATATTG	13.8153	6.38928	0
CAAACCGTCGGTTTGG	13.361	-1.26821	0
CAAACGCGTAACAGGG_1	-1.90879	9.79681	0
CAAACGCGTACCAGGT	13.2856	5.27964	0
CAAACTGGTAACCTAG	-3.80509	2.25509	0
CAAACTGGTCGTTACT	-1.59353	-7.22765	0
CAAACTGGTGGATTAT	3.78174	3.29519	0
CAAACTGGTTATCGAG	3.30414	2.84589	0
CAAACTGGTTGCCTCA_1	-1.35588	3.01584	0
CAAACTGGTTTGAGCA	14.2607	-0.727329	0
CAAAGGATCGATAACC	0.833231	8.10969	0
CAAAGTGAGCCGCAGT	12.5329	-1.10634	0
CAAAGTGAGTGAGGGT	9.68252	14.6568	0
CAAAGTGAGTTCCCAC	13.4428	0.407863	0
CAAATCATCATTAGTG	13.2492	5.30367	0
CAAATCATCGGGCCAT	2.09149	9.93642	0
CAACAATGTAGCAGCT	13.398	0.805076	0
CAACAATGTGCTGTAA	1.66997	15.9947	0
CAACAATGTTCTTTAG	14.2516	-0.720872	0
CAACAGGCAGGCTGTT	3.01966	-0.670511	0
CAACCCGCACAGAAAC	14.0067	6.41683	0
CAACCCGCACCTATAG	12.2774	-1.38252	0
CAACCCTTCCTGGCTT	13.6104	-1.70724	0
CAACTAATCAAGCTTA_1	13.9342	6.81179	0
CAACTAGGTATTCGTC_1	-1.9901	9.31518	0
CAACTAGGTTCGCTCA	14.0922	-3.13679	0
CAAGACAAGCCTGGTA	14.0761	-1.01891	0
CAAGCTAGTGATGAGG	2.7311	-0.486785	0
CAAGGCTGTTGCTTCG	-3.98387	1.60153	0
CAAGGGAGTCCTAATC	1.11775	15.4672	0
CAAGGGAGTCTAACAG	-2.8827	2.0993	0
CAAGGGAGTCTCAGCC_1	11.0162	6.29085	0
CAAGGGAGTGGATGTC	0.808923	-5.99848	0
CAAGGGAGTTCCGGCT	-0.612625	8.69901	0
CAAGGTAAGTAAGGGC	-1.53613	4.00716	0
CAAGGTTTCTTCAATC	5.28408	5.81155	0
CAAGTAACACCTACTT	2.9282	5.46279	0
CAAGTAACAGCCGCTA	-0.955902	-6.71747	0
CAAGTAACATAGGCGA	0.577055	14.3797	0
CAAGTAACATTATGAC	-3.75424	1.86182	0
CAAGTATGTCAAGTGC	13.5582	-1.09637	0
CAAGTATGTCATAGAT_1	-3.01311	3.27576	0
CAAGTATGTGATGAGG	-1.01942	5.02512	0
CAAGTATGTGGGTACT_1	13.5265	5.24242	0
CAAGTATGTTCCGCAC_1	13.9954	-0.746076	0
CAAGTATGTTTGAGCA	13.6604	5.1133	0
CAAGTGAAGGGACTAA	-0.742684	-5.82232	0
CAAGTGAAGGTCAAAG	13.2005	6.26665	0
CAAGTTATCCTCCTAA	-4.77729	-5.60752	0
CAAGTTATCGATTTGA	0.436283	-6.78692	0
CAAGTTATCGGTTACG	-1.99237	2.37985	0
CAAGTTATCTAGCGAT	-2.98869	-6.82039	0
CAATAAGCAAATACCT	0.58148	-6.32238	0
CAATAAGCAAGTGTTT	0.229246	-5.58236	0
CAATAAGCACTAGCGT	0.790386	14.7202	0
CAATAAGCAGGCCATT	14.0316	-1.4763	0
CAATAAGCATCCCGCT_2	-2.67569	-6.96507	0
CAATAAGCATCGTTCT	13.0391	0.262014	0
CAATAGCTCCTGGTCT	14.5566	-2.44322	0
CAATAGCTCGTTAGTA	0.45765	13.9712	0
CAATAGCTCTAGCTTT	13.5249	-2.55796	0
CAATATGTCAGCAAAG	0.432093	4.77798	0
CAATCCCTCTCACATT	-4.50931	-7.00204	0
CAATCCTGTTTGTGGA	6.18824	7.69966	0
CAATCGCCACATAACT	-4.17508	-7.0272	0
CAATCGCCAGATTCAT	0.96384	14.7563	0
CAATCGCCAGGAATCG_1	-0.0175951	-4.79212	0
CAATCTAAGACAAACG_1	13.8413	6.26729	0
CAATCTAAGGAACGCG	1.27656	14.4558	0
CAATCTAAGGACCTCA	12.6293	-2.14761	0
CAATCTAAGGCCTAAT	-2.49291	-7.1267	0
CAATCTAAGGCTGGCT	-4.94567	-7.21407	0
CAATCTAAGGTCGAGG	13.5167	5.45778	0
CAATGAACAAGCTTAT	14.417	-2.40566	0
CAATGAACACCCTCAC	-1.69956	8.45858	0
CAATGAACACGTAAGG	-3.9631	1.24458	0
CAATGAACATCATGGC	13.391	-2.41301	0
CAATGAACATGGAGGC	-1.5312	3.05396	0
CAATGAACATTAGGTT	-4.18841	-7.98136	0
CAATGACTCAAGCGCC	14.4898	-1.61209	0
CAATGACTCTTGTCCA	13.2534	-1.96143	0
CAATGCCCAATTGCGC	-2.77405	1.77651	0
CAATGCCCACAGGATG	10.8137	-1.7575	0
CAATGCCCAGCATGGA	11.3737	0.032871	0
CAATGTCAGCAGCTCA	13.932	-2.91005	0
CAATGTCAGTTAGCTA	-1.75488	9.71272	0
CAATGTGGTCATGCCC	0.101244	-6.9867	0
CAATGTGGTCGTTATC	13.8763	-1.79711	0
CAATGTGGTGTTTGTC	14.4371	7.93739	0
CAATGTGGTTGTTGCT	14.3587	6.96971	0
CACAAGCGTCCGCTGT	11.3488	1.09256	0
CACAAGCGTCTCACTG_1	-1.30457	-6.41514	0
CACAAGCGTTTATTCG	13.3813	-0.432853	0
CACAATATCCATCAGG_1	-2.05781	3.88408	0
CACAGGCTCAAACCGT	14.0653	-1.85721	0
CACAGGGAGAACCTAC	-3.18208	-6.42343	0
CACAGGGAGCCGCAGT	-3.41158	2.06709	0
CACATAATCGAGCTAT	4.21293	2.95321	0
CACATTAAGTAAGTGG	13.2848	0.594952	0
CACCAACCAACTAGGG	4.00686	1.41946	0
CACCAACCAATTGAGA	13.5087	-1.33109	0
CACCAACCACATTAAC	-4.11269	-7.67453	0
CACCAACCACTCAACA	-0.985179	4.30038	0
CACCAACCAGCGCTTG	10.4466	15.2802	0
CACCTCAGTAATAGCT	11.6459	-3.52497	0
CACCTCAGTCATAAGT	14.3179	-2.48683	0
CACCTCAGTTAGAGGG	12.8479	0.460712	0
CACCTCAGTTCTTTAG	-1.18392	2.09468	0
CACCTCAGTTTCGCGC	-1.04841	1.95422	0
CACCTGTTCCCTGATC	-2.39367	-6.62484	0
CACCTGTTCGCGCTAA	13.2657	0.324299	0
CACGCAATCATGGCTG	-1.1985	4.54909	0
CACGCAATCGGGATTT	1.58596	-5.20113	0
CACGCAATCTAATCTC	12.6416	1.33612	0
CACGCTAAGACCATAC	0.676719	5.83948	0
CACGCTAAGAGGAGTC	12.8586	-0.176926	0
CACGCTAAGCATGACT	-3.35908	1.5486	0
CACTAAGGTACCTTAC	12.5336	11.5756	0
CACTAAGGTGCGCAAT	1.4273	15.9487	0
CACTAAGGTGTTTCAC	14.2167	-0.637371	0
CACTGACCATCAGTAT	-3.87141	2.28364	0
CACTTAAAGCACGATT	1.48963	16.02	0
CACTTAAAGTTGGCCA	1.48863	16.0482	0
CACTTTGTCATCCTAT	13.6749	4.98442	0
CACTTTGTCTTGAGGT	14.1335	-1.15611	0
CAGAACCGTTGAAGCC	13.0783	-0.709459	0
CAGAATCTCAGCTAAC	1.06194	14.716	0
CAGAATCTCCACCCTG	1.21593	-5.14402	0
CAGATTCAGCGCATTG	13.4714	-0.510866	0
CAGCATGTCCGTCCAT	0.762518	15.8463	0
CAGCATGTCGCTAGCA	14.2797	-0.47139	0
CAGCATTAGCACAGCC	-3.72176	2.57269	0
CAGCATTAGCCTAATA	-1.34877	-6.73167	0
CAGCATTAGGCCATCA	14.5035	-2.45405	0
CAGCCAATCAGGTTTA	-1.61773	-4.87065	0
CAGCCAATCATGTTTC	13.2649	-2.10847	0
CAGCCAATCCGTGACA	14.3621	7.59542	0
CAGCCTAAGACTTATG	7.5588	6.60884	0
CAGCCTTTCAGGATGA	13.1966	-0.0560684	0
CAGCCTTTCCGGTTGA	7.41792	6.47386	0
CAGCCTTTCGCTCACT	-3.24153	1.49832	0
CAGCCTTTCTTGACCC	14.3388	5.78775	0
CAGCTAAGTCAATACG	-1.79688	4.13659	0
CAGCTAAGTCTAACCT	-2.73763	-7.23679	0
CAGCTATAGAGAGCCG	-1.00259	-4.68313	0
CAGCTCAAGACAAAGT	13.6891	7.1411	0
CAGCTCAAGGAACGGT	-3.10322	2.33815	0
CAGCTCAAGGGTGAAC_1	-2.96647	1.29536	0
CAGCTCAAGTCTGGGC	14.3557	5.93674	0
CAGGACACAAGGTATA	-0.521426	5.30997	0
CAGGACACACCAAAGG	12.0422	-2.69663	0
CAGGACACACTCAACA	13.7842	-1.88717	0
CAGGACACATGTTTGG	-4.00703	1.97442	0
CAGGACCTCTTTGTAC	14.373	6.08006	0
CAGGATGCATAATCAC	14.6766	7.38661	0
CAGGCTATCATCCTGC	9.61862	-2.4941	0
CAGGCTATCTTAGTCT	-3.63268	0.959321	0
CAGGGCTTCAAGCGCC	10.3985	15.0021	0
CAGGGCTTCAGCAAAG	10.81	6.8707	0
CAGGGCTTCCGGTTGA	10.5537	7.08673	0
CAGGGTGAGGTCGATT	14.1172	8.46023	0
CAGGTCCAGGTGAAGC	13.2879	0.188895	0
CAGGTCCAGGTTAGAG	-0.246552	-6.64934	0
CAGGTGGAGTAACCAC	3.66272	4.02243	0
CAGGTTAGTTAGAGCC	13.6331	-0.336746	0
CAGGTTTAGGCAAGTA	13.5635	-1.31992	0
CAGTACCCAACCGCCA	10.0704	6.81355	0
CAGTACCCAGCAAGGC	-0.316131	15.1194	0
CAGTACCCAGCACCAT	-2.9649	-6.16584	0
CAGTACCCATCCCGCT	10.3482	6.87198	0
CAGTACCCATTAGGCC	0.0249703	16.0261	0
CAGTACCCATTCCTGT	-3.44151	4.26722	0
CAGTATGGTAGGATTT	-1.47359	4.64817	0
CAGTATGGTTAGGATT	3.38996	-0.0288015	0
CATAACGGTTAACGGC	-0.115333	6.15744	0
CATAACGGTTCAAGCA	0.110914	-5.91278	0
CATAAGCTCTAAGGTC	-2.08734	3.78582	0
CATAATCCAAGGTAAC	-0.787524	5.69741	0
CATAATCCACTGGCCA	13.8728	-2.06777	0
CATAATGTCATCACTT	12.3963	11.4279	0
CATAGACTCACTTTAC	-2.41648	-6.73071	0
CATAGCTAGTGTTGTA	1.31038	14.2479	0
CATAGGTTCTTGAGCG	12.451	0.530583	0
CATATCGCACCCACCT	-1.77909	-4.82705	0
CATATCGCAGTTGCGT	14.129	-1.21468	0
CATATCGCATCCTGAA	-2.01055	-7.27069	0
CATATCGCATGATTGT	-0.28816	6.44245	0
CATCAATCAGAGAGCC	2.17415	9.98494	0
CATCAATCAGCTCATA	13.9814	-2.33367	0
CATCACACAAACATAG	-4.92641	-5.09232	0
CATCAGCCAAGTGTCC	-0.791926	3.20657	0
CATCAGCCATCCCTCA	-1.56057	8.16136	0
CATCATAAGAACAAGT	13.9116	0.339348	0
CATCATAAGCCTGTGA	13.4438	-2.50349	0
CATCCCAGTGGACCTG_1	9.44859	-0.0774629	0
CATCCCAGTTAGCCAA	-1.79444	9.30905	0
CATCCCAGTTGTCATC	14.4719	6.1794	0
CATCCTGGTACTGAAT	-3.75077	2.71334	0
CATCGCTTCTAAGTGC	13.1736	-0.3953	0
CATGCATAGCGGATTT	14.3514	-1.8032	0
CATGCATAGGTAAGCA	-3.42767	-5.19415	0
CATGCGCAGGCAATAG	-3.59044	-4.71568	0
CATGCGGGTCCGTAGG	1.32683	15.2677	0
CATGCGGGTGAGCAAG	-4.25122	5.16377	0
CATGGATTCCGCCTAT	13.3251	-1.61532	0
CATGGATTCGGCTAGC	-3.27334	2.03843	0
CATGGCGGTGAGGTAG	-0.250731	-4.91094	0
CATTATCTCCGTTATT	7.06136	6.07526	0
CATTATCTCCTAACGG	-1.42192	-6.48405	0
CATTATCTCTCAATAG	-1.29829	-7.02308	0
CATTATGAGAGAGCCG_1	12.7364	0.508899	0
CATTATGAGGTGAAGC	-1.49789	4.46281	0
CATTCATTCAAAGGCA	13.667	-1.35256	0
CATTCATTCATAACCA	-0.433017	5.74069	0
CATTCCTCACCGGCTA	13.9833	-3.46873	0
CATTCCTCAGGTCCTG	-2.66098	2.29436	0
CATTGCGAGGTTTGCG	14.0648	-0.434592	0
CATTGCGAGTTGTCTT	13.612	0.355261	0
CATTGTAAGAGGGACT	-0.252922	-6.70059	0
CATTGTAAGCAAGACA	-0.0461481	-4.68182	0
CATTGTAAGGCTAATC	4.31655	2.29133	0
CATTGTAAGTAACTCA_1	13.4945	0.585453	0
CATTGTAAGTAGCTTA	12.1761	1.63647	0
CATTGTGCATCTTGAG	13.8398	5.71546	0
CATTTGTTCTGGTCCT	2.76803	-1.25168	0
CCAAACCCAAGGTACG	14.0889	-1.46061	0
CCAAACCCAGGCTTCG	-1.65141	-6.26032	0
CCAAACTAGGTCAAAG	-3.30799	1.65192	0
CCAAATCAGGCAATAG	12.8648	-1.56415	0
CCAAATCAGGCGCTAC	-1.30434	-6.86174	0
CCAACATAGCAACAAG	-3.15315	3.83	0
CCAACATAGCATGCAT	-1.34792	-6.67139	0
CCAACATAGCCGCTTT	-0.78062	3.85873	0
CCAACATAGGCGGATG	-4.04952	5.23993	0
CCAACCAAGCGATAGA	13.6703	5.7943	0
CCAACCAAGCTAAAGG	14.3597	-1.4783	0
CCAACCCGTATCTGGA	14.5909	8.09365	0
CCAACCCGTTAACACG	13.0781	-1.54747	0
CCAAGGCTCAGTGAAG	-3.72692	1.12476	0
CCAAGGCTCCGTAAAC	12.8048	-1.56286	0
CCAAGTTAGCCGCTTT	14.2686	-0.872364	0
CCAATATCATAATCCG	14.2274	-3.48355	0
CCAATATCATGTTGCA	14.7444	7.99729	0
CCACACAAGGTGAGAC	4.14847	3.13594	0
CCACACAAGTTGCCTC	-4.71933	-7.92867	0
CCACATTGTACGATTG	3.10386	5.18154	0
CCACATTGTAGTTAAC	14.6687	6.83864	0
CCACATTGTATTCGTC	13.7752	6.35862	0
CCACATTGTTCGGGAT	12.6735	-2.67094	0
CCACTTGGTCCTAACT	0.398103	1.79666	0
CCACTTGGTGGCTTCC	-0.330515	2.62395	0
CCAGACTCACGTAATT	-3.11507	-6.47991	0
CCAGCTAAGCAGCTCA	13.0124	-1.80578	0
CCAGCTAAGGGACTAA	13.0161	0.0915099	0
CCAGCTAAGTTGTCAA	1.53335	15.1637	0
CCAGCTGCACCTAATG	4.33095	1.68802	0
CCAGCTGCACTTACAG	13.2159	-3.5728	0
CCAGGAACAATTAACC	14.0815	-4.27788	0
CCAGGAACACATAACT	0.252597	14.3253	0
CCAGGAACACGTTACA	12.6122	-0.195738	0
CCAGGAACAGGTTAAA	-2.12918	1.62549	0
CCAGGATGTAATCGCA	13.719	-0.30462	0
CCAGGATGTACCCACC	-3.77124	1.7574	0
CCAGGATGTATTGGTG	-2.86325	3.18406	0
CCAGTTTGTACCGTAA	4.50081	1.89468	0
CCATAAATCCAATTAG_1	1.38575	16.01	0
CCATAAATCGCGCTAA	9.35337	-2.40048	0
CCATAAGGTCATTGAG	13.8239	-0.255748	0
CCATAATCAACCCTAA	-0.456636	2.79268	0
CCATAATCACCCTCAC	-1.45137	2.82586	0
CCATAATCATAGACTT	13.4696	-2.87464	0
CCATAGCCACTAAGCC	0.225451	4.2173	0
CCATAGCCACTGACTA_1	1.87039	-4.219	0
CCATAGCCAGTTAAAG	-1.7882	9.94412	0
CCATAGCCATAATGTC	-3.99384	-5.64063	0
CCATCACTCATGTGGT	1.48256	14.5889	0
CCATCACTCATTACGA_1	-2.42904	-4.91662	0
CCATCACTCGGTTCCT	0.924491	7.99397	0
CCATCATGTATTGGTG	-0.464697	-6.98156	0
CCATCATGTGCTCCGT	-3.62163	2.38486	0
CCATCATGTTAAGGTT	-2.5584	2.88777	0
CCATCATGTTACTTGC_1	12.8405	-3.21788	0
CCATTGTGTACAAAGA	10.1504	15.6736	0
CCATTGTGTCCTGATT	-5.32687	-5.10223	0
CCATTGTGTGATTACG	-1.78848	5.20907	0
CCATTGTGTTTCCACG	0.101742	6.00659	0
CCCAAACCAAATTCGT	14.6907	8.84877	0
CCCAAACCACAATACT	-1.59533	-6.4168	0
CCCAACCGTATTTGCC	11.029	-1.55376	0
CCCAATTGTATTGTGG_1	-3.49144	4.18145	0
CCCAATTGTCACTCGC_1	-4.16849	-5.80722	0
CCCAATTGTTGCATCT	0.0236467	-4.38394	0
CCCAGCACACGTAATT	-1.51967	-4.21409	0
CCCAGCACATGCTATG	-2.66017	-4.96246	0
CCCAGTTTCCGTTATT	-0.220992	4.95223	0
CCCAGTTTCTCCTCAA	7.29941	6.52046	0
CCCAGTTTCTTAGGGT	13.8624	6.27521	0
CCCATAACAAAGCCTC	-1.95641	9.62634	0
CCCATAACAGCTCAAC	-0.620151	5.19543	0.274313
CCCGCAACAATTAGGA	10.87	14.9005	0
CCCGCAACACCGGCTA_1	0.960459	16.0403	0
CCCGTAAAGGCCTTAG	-3.80191	3.7842	0
CCCGTAAAGGTTACGT	-2.34832	2.33259	0
CCCGTAAAGTAGGATG_1	-1.33288	4.87858	0
CCCGTAAAGTGGACAA	3.93239	2.22052	0
CCCTCACCACAGACTC	-3.30368	-6.35254	0
CCCTCACCATGAATCT	11.5574	5.56165	0
CCCTCACCATGATTGT	5.18886	5.65786	0
CCCTCACCATTATGAC	-4.06766	-6.9553	0
CCCTCAGTCCTAAGTA	13.3174	-0.905827	0
CCCTCATAGACAAACG	-3.86246	-7.01813	0
CCCTCATAGCATTTCT	10.6179	6.34993	0
CCCTGGACAATTAGCT	-3.79113	-7.15695	0
CCCTGTTAGGCCGGAA	12.9795	-0.64879	0
CCCTGTTAGGTTACAC	-1.40936	2.0218	0
CCCTGTTAGTTATGTG	-4.23747	-7.55619	0
CCCTGTTAGTTCCCGT	-0.769511	4.65119	0
CCCTTAATCACAAGCT	14.3648	-2.8382	0
CCCTTAATCCGGTATG	14.6947	8.50779	0
CCGACAGGTACCCACC	0.744541	14.7009	0
CCGACAGGTTAAGCGC	1.1199	-4.49934	0
CCGACAGGTTAGAGGG	-3.4367	-0.100218	0
CCGCAAATCAGGTTTA	-6.5082	2.28057	0
CCGCAAATCTGTGCCT	-1.51353	2.11846	0
CCGCAAGGTTACTTGC	14.0721	-0.383562	0
CCGCAAGGTTCCTGTG	-1.04285	2.31048	0
CCGCCAACACAAACTT	-1.38546	2.04199	0.617645
CCGCCAACATGACTAT	-1.52584	1.72624	0
CCGCCAACATTGTTGG	13.9533	7.71457	0
CCGCTAAAGCCTGGTA_1	13.1309	0.239422	0
CCGCTAAAGCTGTACG	-2.26899	2.82211	0
CCGCTAAAGGAACCAA	-2.73808	2.66242	0
CCGCTAAAGGATTTGC	14.3042	8.4169	0
CCGCTAAAGGCGTAAA	13.641	-1.05177	0
CCGCTAAAGGTCCTGA	-3.50909	0.365856	0
CCGCTAAAGTGTTGTA	12.9344	0.653189	0
CCGCTAAAGTTCCCAC	-1.87081	-6.46407	0
CCGCTAGCACAATTAC	-3.08383	3.01716	0
CCGCTAGCATAATCCG	-0.680116	11.8839	0
CCGCTTAGTAAAGCGG	10.1109	1.23877	0
CCGCTTAGTCATAGAT	13.9122	-1.92038	0
CCGGTAGGTATTGGAT	13.7342	-0.588023	0
CCGGTAGGTCCTCCAA	0.296717	6.0697	0
CCGTGCTGTCACCAAA	-1.26968	4.11883	0
CCGTGCTGTCACGAAC	-1.72555	2.19676	0
CCGTGCTGTTAGCATG	8.85503	2.28594	0
CCGTTAACAAGGGTTG	12.7245	6.02135	0
CCGTTAACAGAAACGT	14.1873	-2.62376	0
CCGTTACTCAAGTGTC	-4.34408	-7.4255	0
CCGTTGCGTACCGAAC	13.4722	0.759739	0
CCGTTGCGTGGATTGC	-3.55067	4.22374	0
CCGTTTGGTAAGCTCA	13.4896	0.348267	0
CCGTTTGGTTCGCGCT	-1.26982	3.72946	0
CCTAAAGGTCTTTGAC	10.0686	14.7971	0
CCTAAAGGTTACTTGC_1	13.9641	-1.7269	0
CCTAAATCAATGAGGT	-1.16602	-6.34949	0
CCTAAATCAATTAGCT_1	12.0581	2.0499	0
CCTAAATCAATTGAAG	0.452283	-6.84173	0
CCTAAGGTCCCGCATT	-0.440118	8.40643	0
CCTAAGGTCTAATCCT	12.6538	-0.400794	0
CCTAAGGTCTACTAAG	13.5487	-2.89628	0
CCTAAGTAGCGTGCGT	11.3794	0.972753	0
CCTAAGTAGGAAACTG_1	13.6382	-0.700685	0
CCTAAGTAGTTATTCC	14.3671	-2.98188	0
CCTAATAAGCCAGGTC	14.2288	8.46832	0
CCTAATAAGCGCATTG	3.0584	-0.814913	0
CCTAATAAGGAGCATA_1	13.726	-2.27599	0
CCTAATAAGGCATTGT	0.353073	5.40938	0
CCTAATCGTAGCTGCG	-0.967644	4.00057	0
CCTAATCGTCTCAGCC	11.6703	-0.650466	0
CCTACTGGTCGAAGTC	0.410766	-3.17999	0
CCTACTGGTGCGCGTA_1	-6.08114	2.39405	0
CCTACTGGTTTACTTG	-0.424063	2.95922	0
CCTACTGGTTTGGCTT	13.7095	-1.1492	0
CCTACTTCAATTAGGA	0.128258	4.45648	0
CCTAGTTGTCAAGACC	-1.69897	1.46129	0
CCTAGTTGTCCAAGAC	1.0246	14.8791	0
CCTAGTTGTGGATTAT	2.88457	-0.949849	0
CCTAGTTGTGTCCAAA	0.566495	4.0727	0
CCTAGTTGTTCGGTAA	13.3292	-1.58389	0
CCTAGTTGTTGGTGAC	13.2862	-0.643793	0
CCTATAGCAATGCCTA	6.83021	4.69686	0
CCTATAGCAATTAGGA	14.44	-2.42854	0
CCTATAGCAGAACCGA	14.3734	-1.68289	0
CCTATAGCATAGCGGA	13.8057	5.36487	0
CCTATAGCATTAGGTT	13.9435	-2.15563	0
CCTATTTAGGTCAAAG	-0.844866	-7.01087	0
CCTCAATGTATTGCAG	14.2362	-0.91519	0
CCTCAGTTCCTAATAG	-4.29541	-3.39885	0
CCTCAGTTCGTAACGT	-2.13633	2.38478	0
CCTCAGTTCTTAGGGT	13.8365	4.95777	0
CCTCCTCTCATTACTC	-0.944439	-6.57763	0
CCTCCTGAGCGATAGA	1.2879	15.2289	0
CCTCCTGAGGAGGCAT	12.7462	0.956143	0
CCTCCTGAGTAACAGG	1.60042	-4.6278	0
CCTGAATAGGCTAAGA	-0.663526	-4.71568	0
CCTGAATAGTAGCGCC	11.7794	-1.28884	0
CCTGAGTCACAGCCAT	14.1822	-2.199	0
CCTGAGTCACGTGCTG	-0.706866	-5.82461	0
CCTGATGAGCATCCAG	1.23527	15.4164	0
CCTGATGAGCGGATAA	1.55763	15.1608	0
CCTGATGAGTAACCCG	-2.84045	2.69293	0.408589
CCTGCTCCAAACCCTA	-1.88633	9.86786	0
CCTGGATCAGCTAACC	13.4914	-0.697474	0
CCTGTAACAACGTGCT	1.31979	5.97	0
CCTGTAACAAGTGTCC	14.3761	-1.41108	0
CCTGTAACATCGTTCT	13.6874	-2.26165	0
CCTGTATGTTTGCGCC	-0.690647	-7.32936	0
CCTGTTGGTCAAGACC	13.2719	5.02248	0
CCTGTTGGTGTCCAAA	12.115	-1.7617	0
CCTTAACGTTGTGACA	12.4588	1.09147	0
CCTTAACGTTTACCGT_1	0.22999	-6.59208	0
CCTTACTCAGAAATGC	-3.37505	2.08421	0
CCTTACTCAGACAAAC	-1.83274	-3.87689	0
CCTTACTCAGGATTAA	14.3449	6.11957	0
CCTTAGTGTGTCCAAA	1.39397	-5.61436	0
CCTTATGTCACTTTAC	11.794	2.05044	0
CCTTATGTCTAATCTC	-1.65104	-7.42113	0
CCTTCAGGTGACATAT	14.2154	-0.683562	0
CCTTCGGTCCCTCAAC	-1.0079	4.51787	0
CCTTCGGTCCCTGTTA	-3.33809	1.34642	0
CCTTCGGTCGCAATCG	-2.98951	3.00649	0
CCTTCGTAGAGGAGGA	1.49562	-5.30314	0
CCTTCGTAGAGGGACT	-3.75522	1.83026	0
CCTTGCGTCCCTCTAA	-0.299836	2.33356	0
CCTTGTTCACAATACT	14.4712	-1.84695	0
CCTTTAGTCGAAGTGA	13.3008	-1.90826	0
CGAAATGAGTAACCCG	14.0918	-3.05127	0
CGAACAAAGCGCCTTT	7.49563	6.24553	0
CGAACAAAGTCACTAA_1	3.71588	-1.13041	0
CGAACCGGTGAGCACT	13.4107	-0.685174	0
CGAAGAATCACAGGAA	12.9411	0.221884	0
CGAAGCCTCACCTGCT	7.09241	5.11794	0
CGAAGCGAGACTAAGG	4.16492	1.43323	0
CGAAGCGAGCAAACCT_1	13.3058	0.710597	0
CGAAGCGAGGCCTGGT	3.03964	-0.547981	0
CGAAGCGAGGGCTTTG	1.68177	14.7115	0
CGAAGCGAGTACCGCA	-3.15395	-0.422694	0
CGAAGCGAGTTAGCCG	9.89458	15.4922	0
CGAAGGCCAATCATGT	13.9326	-0.303702	0
CGAAGGCCACAAAGGT	11.612	2.03319	0
CGAAGGCCAGGCAAGC	0.566523	15.655	0
CGAAGGCCATCATGTG	-0.115752	-5.1909	0
CGAATATGTGAGGTGA	11.624	-2.10001	0
CGAATATGTGTCCAAA	13.2815	0.89025	0
CGAATATGTTAGGCTA	10.4269	6.66883	0
CGAATATGTTTGGGTA	12.1788	-1.42738	0
CGAATCTAGCCAAATC_1	10.1004	6.76205	0
CGACAAGCACTAAGAA	-3.5637	-6.42707	0
CGACCTGCATAGACTT	7.36892	6.52832	0
CGACTAAGTGATCAGC	0.285038	-5.63518	0
CGACTAAGTGGAGCAA_1	-0.513494	-7.23722	0
CGACTAAGTTATCCTA	-3.41855	3.53306	0
CGAGCGAAGAAAGCAT	-0.843962	8.86373	0
CGAGCGAAGGCCATCA	-3.73199	3.09361	0
CGAGCTGGTCAATACG	13.5315	0.314926	0
CGAGCTGGTCTTTGAC	13.6173	0.169766	0
CGAGCTGGTTCCGCAC	13.4236	0.575257	0
CGAGGAAGTCACCAAA_1	0.555942	-6.73392	0
CGAGGAAGTGATGGCT	-0.188714	-6.73327	0
CGAGGAAGTGCAACTA	12.8747	0.413942	0
CGAGGCAAGGAAGCAC	0.678344	14.9589	0
CGAGGCAAGGAATAAC	0.387913	15.1922	0
CGAGGCAAGTATTGCA	12.1949	-0.424624	0
CGAGGTGAGCAAGGGT_1	13.9458	7.77735	0
CGAGGTGAGCACAGGG	13.218	-3.10891	0
CGAGGTGAGCTGGCTA	9.61577	14.7457	0
CGAGGTGAGTCACCAG	0.230351	14.2385	0
CGAGTCGGTCGAAGTC	-1.81974	-4.51825	0
CGAGTCGGTTGTCATC	-1.18188	-6.73178	0
CGATATTCACCAGCAT	-2.61858	-6.52722	0
CGATATTCAGCTCAAC	0.0401658	3.27379	0
CGATATTCAGGCTTGT	-0.387577	14.7935	0
CGATCCTTCAGGTCCA	1.67853	15.5999	0
CGATCCTTCTATTGTC	10.7827	6.07404	0
CGATGTCCACGTAAGG	-1.94806	9.58441	0
CGATTCCTCCTCATCA	1.52224	-4.79533	0
CGATTCCTCGCTCCAT_1	14.1916	-0.641457	0
CGATTCCTCTTGCTAT	-0.105264	5.99469	0
CGATTGAGTCCGCTGT	1.13293	15.2667	0
CGATTGAGTGAGCGAA	0.537038	-4.64115	0
CGATTGAGTGGTTCTT_1	11.1412	-1.3634	0
CGATTGAGTTAACAGT	9.97845	7.49692	0
CGATTTGCATGTTGCA	-2.51966	1.54864	0
CGATTTGCATTGTGGC	-0.923611	4.70049	0
CGCAATAGTGTTTCAC	12.6392	0.059878	0
CGCAATAGTTGGTTGA	-2.92849	-4.11167	0
CGCAATGTCAACCAAC	13.0486	-4.28874	0
CGCAATGTCACGCATG	3.01335	0.906204	0
CGCAATGTCATCACTT	14.3089	-3.44733	0
CGCAATGTCGAGGAGT	0.188907	-4.98143	0
CGCAATTAGCAAGGAC	0.174443	4.69698	0
CGCAATTAGGATTGCT	-3.07426	3.47626	0
CGCAATTAGGCGGGTA	13.3787	0.369847	0
CGCACAATCAATTACG	-1.16488	-5.78912	0
CGCACAATCACAAGCT	-1.71692	9.29928	0
CGCACACAGACAACGA	-3.14449	-5.79852	0
CGCACACAGATTGAGG	-0.153723	2.98528	0
CGCACACAGTTTGAGC	7.72908	6.51598	0
CGCACCACAAGGACCA	13.7382	6.26214	0
CGCACCACACTGGCCA	4.74672	1.92462	0
CGCACCACAGATTCAT	-1.53409	-6.74206	0
CGCACCACATAGCTTG	3.88208	1.11897	0
CGCATATAGCAAGGTA	0.0315458	-6.27754	0
CGCATATAGCGAAGTA	13.441	4.68606	0
CGCATATAGCGGATAA	13.9339	8.28951	0
CGCATATAGGACCGCT	4.3228	2.83058	0
CGCATATAGGTGAGAC	9.30551	-0.364798	0
CGCATTACAACATAAG	0.688377	-4.50785	0
CGCATTTGTAGTTACG	-1.11208	4.35337	0
CGCCAAATCGATTATG	14.3887	-3.20799	0
CGCCACACAACCTGGT	14.1651	-1.21299	0
CGCCACACAATTAACC	-0.808108	4.93023	0
CGCCTGTGTACAAAGA	10.9758	6.81457	0
CGCCTGTGTCTATCGT	-0.276769	-6.34284	0
CGCCTGTGTGGCTTCC	13.4449	-1.13851	0
CGCGATTCAATGCGCT	-4.22431	5.96009	0
CGCGATTCATAAGTCT	-3.24105	-6.98634	0
CGCTAACCAGACAAAC	-1.66593	2.43331	0
CGCTAATAGCAAGGAC	11.5196	1.79484	0
CGCTAATAGCCTGTTC	1.67321	-5.09275	0
CGCTAATAGCTCCTAC	12.325	11.3246	0
CGCTACTTCGGTCAAT	-0.761816	-7.2335	0
CGCTATGAGTAGCTTA	-3.7556	1.70289	0
CGCTCAGCACAGACTC	-2.56236	-6.70579	0
CGCTCAGCAGCCAGAA	0.449656	5.26111	0
CGCTGTGCAATTTAGC	-0.0575179	2.56511	0
CGCTGTGCATAAGTCT	-1.08827	4.87657	0
CGCTTAACACCGGTAT	-1.66295	6.20164	0
CGCTTAACAGGCAAGC	12.4113	-0.59995	0
CGCTTAACATCACTTC	-0.959506	-6.73154	0
CGCTTACTCAGGCTAT	-2.77119	-5.24788	0
CGCTTACTCCTAGTTT	14.534	-0.921077	0
CGCTTCTAGTCAGGCC	12.8865	-3.03524	0
CGCTTCTAGTCATGCG	13.6255	-1.03981	0
CGCTTCTAGTGAACAG	-2.82607	2.91754	0
CGCTTGCGTTAGGATT	0.389115	7.8353	0
CGGAATCGTAGCTGCG_1	0.532257	3.69737	0
CGGAATCGTCGTTACT	-0.862661	-7.07559	0
CGGAATCGTGTTTGTC	-1.35523	5.75766	0
CGGACCTAGCGCAATT	0.978717	14.2058	0
CGGACCTAGTAATCCA_1	0.525304	5.73761	0
CGGAGCAAGATGGAGC_1	7.29485	6.52025	0
CGGAGCAAGCCAAATC	0.00905832	14.6022	0
CGGAGCAAGCGGATAA	12.617	0.594459	0
CGGAGCAAGGACAACA	-1.14774	-6.86471	0
CGGAGTCTCATGCTAA	13.8219	-0.816094	0
CGGAGTCTCATTGCAA	13.1118	-0.875459	0
CGGATAAAGCATGTCG	1.03451	15.0516	0
CGGATAAAGTGAGGTA	13.0714	5.11947	0
CGGCAATGTCGCGCAA	-1.85432	10.0796	0
CGGCAATGTGAGCAAG	-3.46861	1.91436	0
CGGCAATGTTCGCTTG	-0.793176	4.08748	0
CGGCCATAGCACGTTG	9.03533	4.68424	0
CGGCCATAGCATGTCG	11.376	1.95775	0
CGGCTAATCCGCATGA	12.5511	2.95097	0
CGGCTAATCCGCTAGA	14.0822	-0.212441	0
CGGCTAATCTTGACCC	-0.0536327	-6.42523	0
CGGCTCACAAAGCGCA	0.535633	-6.51797	0
CGGCTCACAAGCGAGC	-4.2514	0.730413	0
CGGCTCACAAGTGAAC	14.0123	5.66915	0
CGGGACAAGCGCTAAT	0.457716	13.8354	0
CGGGACAAGTAAGAAC	-0.240707	-5.25587	0
CGGGCTTAGCGGGCAA	-2.44306	3.44001	0
CGGGCTTAGTAAGAAC	13.2186	0.550806	0
CGGGTCTAGAGGAGTC	11.4593	0.00591475	0
CGGGTCTAGCAGGCCT	12.1762	0.0361338	0
CGGGTCTAGCATGCAT	-0.405112	-5.47073	0
CGGTAACGTAACGAGG	10.7296	15.4173	0
CGGTAACGTAGGTTTG	12.1484	10.3864	0
CGGTAACGTATTTGCC	12.3654	-1.56358	0
CGGTGAACAACTAGCC	0.687272	15.7731	0
CGGTGAACAGGAACAT	12.728	-1.15992	0
CGGTGAGAGCGAGTAA	12.8392	1.3498	0
CGGTGAGAGGATCCGC_1	13.0889	0.506796	0
CGGTGAGAGTTAGGCT	13.0001	0.734113	2.70062
CGGTTATAGCACCACA	-3.59888	1.2053	0
CGGTTCCGTCATCCTG	-2.95382	1.99724	0
CGGTTCCGTTAGCTGA	13.9698	-0.605411	0
CGGTTTCTCCCGCAAA	-4.77551	-7.82344	0
CGGTTTGAGCTTATGA	1.45713	14.4968	0
CGGTTTGAGGGCCATC_1	12.2043	-1.24499	0
CGTAACCCACCTGCCT	13.2715	5.67163	0
CGTAACCCATTGTGTG	13.9557	0.0214061	0
CGTAACTAGCTAAAGG	3.93101	2.15824	0
CGTAACTAGCTTAGTA	13.897	-3.8926	0
CGTAACTAGTAGCCAT	11.2937	-2.79356	0
CGTAATGGTAGGATTT	12.8599	0.835077	0
CGTAATGGTCACCAAA	9.93563	15.602	0
CGTAATGGTCGAAGTC	13.5563	5.00207	0
CGTAATGGTGGTTCTT	10.7269	14.4273	0
CGTAATGGTGTCCAAA	14.1627	-1.74864	0
CGTACGGGTAATCGCA	3.66069	1.6229	0
CGTACGGGTTCGCGCT	13.4857	0.43273	0
CGTAGCGGTAATCGCA	10.6832	-0.0544613	2.44945
CGTAGCGGTGCTCCAC	7.04263	7.12142	0
CGTAGCGGTTGTCCAT	12.8053	5.79867	0
CGTAGCGGTTTCCGGC	12.0385	-2.10398	0
CGTAGTTAGGACAACA	13.6375	-0.0820938	0
CGTAGTTAGTTATTCC	11.6016	-1.52769	0
CGTATTGCAATAGCAA	13.535	6.31697	0
CGTCAATAGCATGCAT	3.10598	-0.690656	0
CGTCAATAGCTGTAAC	13.7072	-1.31186	0
CGTCAATAGTGAGCAA	-0.635603	-6.93307	0
CGTCATTGTAGCAGCT	11.2407	0.581841	0
CGTCCTAGTACTGAAT	14.286	-0.623389	0
CGTCCTAGTATTCGTC	-4.74724	-7.79885	0
CGTGACATCCTGTTCA	13.6204	0.110022	0
CGTGAGGAGCCTCTCG	14.214	-2.61184	0
CGTGAGGAGGTGAAGC_1	-0.175624	-5.78179	0
CGTGCACAGTATTGGC	-0.267253	-6.94383	0
CGTGCTGCAAACCTAT	12.1927	0.584462	0
CGTGCTTTCCAAGTTA	12.5036	1.1905	0
CGTGCTTTCGCTAGTG	13.2532	0.949466	0
CGTGGTTCACACAATT	0.523799	7.55051	0
CGTGGTTCACAGACTC	-2.12564	1.26475	0
CGTGGTTCATTTAAGC	-0.585538	4.47535	0
CGTGTGTCACACCAAC	12.9372	0.871412	0
CGTGTGTCATCATGGC	12.6908	1.0998	0
CGTGTGTCATGTCAAT	-2.63973	2.45205	0
CGTGTTACAAACTAAG	9.65966	15.0502	0
CGTGTTACATATTGAC	-0.47381	-5.3253	0
CGTTAAATCATCAGTA	-0.993026	5.49805	0
CGTTAACAGCGGATAA	1.3839	14.9121	0
CGTTAACAGGCATGTT	13.544	4.87057	0
CGTTAGTAGTCACCTC	13.1717	0.159824	0
CGTTAGTAGTTATGGC	13.8839	-1.36981	0
CGTTATCGTGCATTTC	7.46868	6.36263	0
CGTTATCGTGTGCACG	13.4984	0.806885	0
CGTTATCGTTAACACG	13.6368	7.42359	0
CGTTATCGTTAGAGCC	-0.364372	-6.29718	0
CGTTATCGTTGGCGTG	2.16484	-4.53763	0
CGTTATTTCAGTGAAG	13.5494	5.5159	0
CGTTATTTCATAGCCG	1.93347	9.83701	0
CGTTGCGCACGAATTT	1.41366	15.4154	0
CGTTGCGCACTAGCGT	0.910536	5.45573	0
CGTTGCGCATTAGGTT	14.0545	-2.71741	0
CGTTTGGAGCCAAATC	12.0507	0.189243	0
CGTTTGGAGCCTCTGT	0.581726	6.02345	0
CGTTTGGAGTGAACGA	5.94429	5.86819	0
CGTTTGTGTCATTAGG	-1.58246	1.7498	0
CTAAATGTCCCTCATA	-0.106625	1.38075	0
CTAAATGTCGAAGTGA	13.587	0.0684519	0
CTAAATGTCGTACCGA	-1.11724	-7.16352	0
CTAACCACAAACTGCC	-1.36954	2.42374	0
CTAACCACACTTAACG	-2.86969	3.02722	0
CTAACCACATAAGGAC	-3.24983	1.30388	0
CTAACCACATATTGAC	-2.96435	1.94948	0
CTAACCCTCGGTTCCT	0.78713	13.8618	0
CTAACCCTCTTAAGTG	-3.27295	3.58184	0
CTAACCCTCTTTAAGG	-0.895875	-5.38749	0
CTAACCTGTCACCTAT	4.31446	2.37547	0
CTAACCTGTTAGCAGC	11.8904	-1.29675	0
CTAAGGTTCCGGGACT	13.8722	-1.47337	0
CTAAGGTTCTAAGGTC	14.2223	8.58491	0
CTAAGTCAGAGCCGCT	13.118	0.56145	0
CTAAGTCAGGATAAAC	13.269	-0.042544	0
CTAAGTCAGGGTGAAC_1	13.3151	-1.93628	0
CTAAGTCAGGTTACGT	-2.41328	3.8225	0
CTAATAGTCACCTGTC	1.68244	15.8664	0
CTAATAGTCGCGCTAA	12.3671	-0.183726	0
CTAATCCGTGGGTACT	-0.720915	5.47813	0
CTAATCCGTTGCCTCA	12.7129	-3.11196	0
CTAATCGCAATTGAAG	-3.635	1.70397	0
CTAATCTTCCTCCCTC	-3.15632	3.279	0
CTAATGTCAGTAAGTA	-0.396545	-6.24946	0
CTAATTGAGGACACTT	1.74476	15.2487	0
CTAATTGAGGCGCATC	13.9356	-0.429527	0
CTACAACAGCATGAAG	13.0727	-1.38337	0
CTACAACAGTCACTCC	-1.74154	8.3873	0
CTACAACAGTGAAGTG	-0.570916	-7.03067	0
CTACCGGCAACAGCCT	-4.0668	3.8931	0
CTACCTCAGCCGCTAA	13.8658	-1.57751	0
CTACGAAGTCAAGTAT_1	10.7095	7.43613	0
CTACGAAGTGCAATGC	0.596138	5.46535	0
CTACGAAGTTAAATGC	13.9846	-0.948369	0
CTACGAAGTTGTGACA	13.3406	0.843468	0
CTACTAAAGGCAATAG	1.44131	15.5257	0
CTACTTAGTAATCCCT	0.947137	16.6425	0
CTACTTAGTAATGGCC	0.770437	15.9516	0
CTAGCGGGTTGGATAT	1.45558	15.1283	0
CTAGCTGAGGACCAGG	13.3182	-0.442628	0
CTAGCTGAGGAGGTTA	1.21007	14.4544	0
CTAGCTTGTAACCAGC	13.7544	7.661	0
CTAGCTTGTGCAATGC	11.0921	0.0289003	0
CTAGGACGTAAGGTTT	0.971786	15.1104	0
CTAGGACGTTAGAGCC	0.817186	-4.38694	0
CTAGGCGGTGAAGCCT	0.334107	5.04975	0
CTAGGCGGTGCATTTC	10.1878	15.3426	0
CTAGGCGGTTTGGCTT	13.0817	0.585507	0
CTAGTAATCATCCTCA	-1.78282	1.81351	0
CTAGTAATCGGGACTC	11.0904	6.32293	0
CTAGTAATCTGTAAGC	0.665789	14.9093	0
CTAGTAGGTAACGAGG	14.0213	7.94464	0
CTAGTAGGTTGTGACA	13.348	0.904718	0
CTAGTCGAGGCGTAAA	12.2488	1.08338	0
CTAGTCGAGGGATGCG	12.0986	-0.588872	0
CTAGTCGAGTAGCTTA	0.745898	4.23522	0
CTAGTCGAGTCGCTAG_1	13.084	0.419463	0
CTAGTGAGTATACTGG	0.140311	6.30848	0
CTATAACCAAGGTAAC_1	14.4175	6.09424	0
CTATAACCACCTATAG	-0.811804	4.57497	0
CTATAACCATAGCTGC	14.4344	-2.72077	0
CTATGAGGTACTGATG	-3.02039	0.710432	0
CTATGAGGTCCTTCAG	-1.39158	-7.53014	0
CTATGAGGTTCACCCA	13.8731	-1.64234	0
CTATGAGGTTTACGTC	11.6862	0.330593	0
CTATGGCCAAACAACA_1	-4.01082	-6.56942	0
CTATGGCCACGAACAG	-0.755431	-6.56714	0
CTATGGCCACTCAACA	12.7396	-1.333	0
CTATGGCCAGCCAGAA	-1.30469	-7.38412	0
CTATGGCCAGCCTAAC	1.1411	16.1878	0
CTATGGCCATAGTCAT	5.76241	5.84929	0
CTATGGCCATCCCTCA	-0.629772	3.45506	0
CTATGTTTCCTCACAC	14.7027	-3.06039	0
CTATTACTCCTAAATG	-1.14822	5.66705	0
CTATTACTCTTGCAGG	-1.46646	6.53205	0
CTATTCAGTGGACCTG	1.39556	4.82161	0
CTATTGAAGCTAATTG	0.357048	-5.03812	0
CTATTGAAGGATCACT	0.714966	5.69225	0
CTCAATAAGAGAGGAG	11.0762	1.08942	0
CTCAATAAGCATGCAT	10.3847	14.9362	0
CTCAATAAGGCCTTAG	13.0964	6.09991	0
CTCAATAAGGCGCATC	10.0572	7.12534	0
CTCACAACACTAAGCC	-2.17329	-7.28325	0
CTCACAACAGTTGCGT	12.8349	-0.283646	0
CTCACACTCATGCGTG	-2.87888	1.82105	0
CTCACACTCCATCAGG	14.6208	-2.26049	0
CTCACTCAGCTCGCTT	14.5059	-1.2712	0
CTCACTCAGCTGAGGG	-3.14706	2.7801	0
CTCACTCAGTCTCACC	-5.85395	-7.52737	0
CTCACTCAGTGCTGTG_1	-3.72256	3.67979	0
CTCAGGATCGAAGTAG	-0.140874	-6.77993	0
CTCAGGATCTTAGCGG	0.549423	-6.76153	0
CTCATCATCAGCAAGA	-1.84502	-7.52934	0
CTCATCATCCGGAACC	12.8089	-1.86793	0
CTCATCATCGGTTAGT	1.99684	-4.74015	0
CTCATCATCGTTTCCA	-4.87459	-5.19321	0
CTCATGACAATTAAGG_1	-0.468859	-6.96961	0
CTCATGCTCCCTCACG	-0.272825	2.38124	0
CTCATGCTCGTTTCTG	-0.873107	-5.94217	0
CTCATTAGTTACATCC	1.55338	16.0694	0
CTCATTGTCATAACTG	10.5356	15.5412	0
CTCATTGTCTACCTAT	14.538	6.17051	0
CTCATTTAGGCTAATC	2.57671	5.80638	0
CTCATTTAGGGCCACT	11.6846	6.08983	0
CTCATTTAGTCAATTG	10.746	-0.338737	0
CTCCAAACACAGAACG	12.7573	-1.22619	0
CTCCAAACAGCTTAGC	-2.68538	3.98447	0.497409
CTCCAACTCCTCACAC	-3.15766	4.17371	0
CTCCATCAGCTTAGCG	-2.59073	-7.38864	0
CTCCATCAGTAGGATG	13.8878	-0.630878	0
CTCCATCAGTTACTTC	-3.4054	3.44329	0
CTCCCTGAGGCTAATC	-3.6865	2.445	0
CTCCCTGAGTTATGGC	10.002	6.92865	0
CTCCCTGAGTTATGTG	13.5837	4.90706	0
CTCCGGACACAAAGGT	3.71648	1.58743	0
CTCCGGACAGGCAAGC	0.00381249	4.98533	0
CTCCGGACATTGACAT	13.8627	-3.62106	0
CTCCGTCCAAGCCAGA	-0.273927	2.82403	0
CTCCGTCCATCAGCAC	13.7599	6.38774	0
CTCCTAATCACTAAGC	-0.608569	6.41065	0
CTCCTAATCCTAATTC	-1.22502	4.69812	0
CTCCTAATCGCTCCAT	-3.97422	5.56506	0
CTCCTGAGTTAATGCG	13.8045	-2.40554	0
CTCCTGAGTTTAACCC	14.6005	8.79325	0
CTCGACAAGACAGGTA	-1.05742	11.6156	0
CTCGACAAGCTTATGA	14.1218	8.05544	0
CTCGCTAGTTTCCGGC	-3.57382	1.21083	0
CTCGCTAGTTTGGGTA	12.8626	-3.30129	0
CTCGCTCCAGGATAAC	14.0998	-1.10997	0
CTCGTTATCCTGAGTG	-1.68663	11.3796	0
CTCGTTATCCTGGTCT	-3.95049	2.43187	0
CTCTAAGCAACAGCCT	-0.845059	11.8359	0
CTCTAAGCAGCCAGAA	14.5373	-2.12255	0
CTCTAAGCAGTTTGTG	12.4141	1.06776	0
CTCTAGCTCATGGTGT	9.76727	-1.16544	0
CTCTAGCTCATTACTC	2.20148	9.54608	0
CTCTATGTCTTAATGG	-2.25765	2.43975	0
CTCTCACAGGGCCATC	13.4756	-2.02068	0
CTCTCACAGGGTGGAT	13.8501	5.28713	0
CTCTCACAGTCACTCC	-1.52565	11.4126	0
CTCTGTTCACCTATAG	13.4204	-3.07347	0
CTCTGTTCATAAGTTC	-6.66946	2.20803	0
CTCTGTTCATGTCGCG	-0.608932	-5.78182	0
CTCTTGATCACTAGGT	-1.63902	5.15884	0
CTCTTGATCTAAGGTC	10.9633	6.66404	0
CTCTTGATCTTGATGA	-0.289106	-6.97654	0
CTCTTGATCTTTGTAC	13.2073	4.91968	0
CTGAATATCCCTCAAC	12.6197	-2.86052	0
CTGAATATCGGCCATA	10.0048	7.34732	0
CTGAATATCGTTAAGC	11.6152	-3.09657	0
CTGAATATCTAAGGTC	0.745783	15.027	0
CTGAATATCTCGACCT	13.5254	5.09522	0
CTGAATATCTTAGCGG	13.0942	0.554274	0
CTGACATAGCAAGATG	-0.971321	5.59521	0
CTGACCAAGGCTTAAC	13.1986	-0.457636	0
CTGACCAAGTCACCAG_1	-1.11498	-4.68172	0
CTGATCACAGGAACTG	13.4137	-1.39407	0
CTGATCACAGGCTAGA_1	0.427331	-6.86163	0
CTGATCACATCGCTTT	12.4779	-0.509783	0
CTGCAATAGCTAAGTC	-4.03522	1.8797	0
CTGCAATAGTGTTGTA	2.09817	10.12	0
CTGCTACTCCAACTGG	-3.56558	2.28181	0
CTGCTACTCCCTGATC	14.0465	-1.28068	0
CTGCTACTCTAATCAG	1.79417	15.819	0
CTGCTACTCTATCGCC	12.9367	-1.17719	0
CTGCTACTCTGCAAGT	12.4241	11.4029	0
CTGCTATGTTTAACGG_1	14.4184	6.54441	0
CTGCTCCCATGGCCCA_1	14.437	-0.923397	0
CTGGACCAGCCTGTGA	12.0325	1.89498	0
CTGGATGTCAATGTCA	-2.84985	2.46732	0
CTGGATGTCATCCTCA	13.6541	-3.60414	0
CTGGATGTCGGCCAGT	13.8108	5.66811	0
CTGGATGTCGGCCATA	-0.943384	5.90343	0
CTGGCTAAGAAGGTGC_1	13.702	0.185505	0
CTGGCTAAGGTACCGC	-0.871066	-5.64515	0
CTGGCTAAGGTTAGAG_1	0.631365	14.4808	0
CTGGTAAGTTCCTCCT	-0.637468	2.56949	0
CTGGTCAAGGTGAAGC	14.1786	-1.07293	0
CTGGTCAAGTCGCTAG	-2.80732	2.63414	0
CTGGTTACACCTCACC	14.1885	5.47971	0
CTGGTTACAGCATTAT	14.2796	8.4619	0
CTGGTTACATAGCGGA_1	13.9926	8.06617	0
CTGGTTTGTACTTAGG	4.0606	3.46537	0
CTGGTTTGTTGGCGTG	12.7939	0.94267	0
CTGTAACAGGTAAGCA	13.1718	0.418346	0
CTGTAACAGTTCCTCA	13.5091	-1.44759	0
CTGTACCTCTTGCAAA	-0.220818	8.52886	0
CTGTATTTCCCATAAA	-3.35393	1.92759	0
CTGTATTTCGATTTAG	13.2607	-1.00558	0
CTGTATTTCGGTAACT	-1.74923	-6.68701	0
CTGTATTTCTTGACCC	-0.491957	4.5082	0
CTGTGTGAGATAGACG	12.893	0.130628	0
CTGTTAAAGCAGGTGG	10.4833	6.95153	0
CTGTTAAAGCCTGACA_1	-1.59926	9.80662	0
CTGTTAAAGCTGTACG	12.5469	-0.810144	0
CTGTTAAAGGTCCACA	-1.74502	8.63371	0
CTGTTCATCCCTCGCA	-1.36192	2.21439	0
CTGTTGGAGTCTGGGC	13.946	0.0813414	0
CTTAACAAGAATCTCA	13.5551	0.450818	0
CTTAACAAGGACCTCA	12.5412	-2.27529	0
CTTAACAAGGGTGAAC	1.50414	15.539	0
CTTAAGATCTTGATGA_1	-2.87027	-7.29384	0
CTTAATGAGACAGGTA	-1.5055	-5.815	0
CTTAATGAGTATTGGC	1.62864	15.6029	0
CTTACCGGTTTGGGTA	-4.0853	-4.86552	0
CTTACCTCAACCTGGT_1	-3.51388	2.62408	0
CTTAGGAGTCCTTCAG	1.19297	14.6975	0
CTTAGGAGTTGTAAAC	-1.14762	-5.15685	0
CTTAGGAGTTGTTCAC	12.7939	-0.998336	0
CTTAGTTTCAATGTGC_1	-2.39388	-6.93894	0
CTTAGTTTCTGGCTTC	1.49016	16.4343	0
CTTATGTTCAGGCCTA	-0.311381	-5.17687	0
CTTATTGGTGCCGCAA	3.13227	-0.99125	0
CTTATTGGTGTTTGAG	0.0541559	-6.59533	0
CTTATTGGTTAGACCA	13.6448	-2.051	0
CTTCAAGCATTATGAC	-1.40239	2.25805	0
CTTCAATTCGGTTTGG	2.65134	-0.325996	0
CTTCAATTCTACCTCA	13.7098	-3.78527	0
CTTCACTCATCATGTG_1	-1.65363	-7.51865	0
CTTCACTCATGACTAT	13.5323	-0.391812	0
CTTCAGGAGCTTAGTA	5.65832	5.84632	0
CTTCAGGAGGCATTAC	7.62819	6.00942	0
CTTCATCCAATAACGA	-3.92804	1.17674	0
CTTCATCCACACAATT	10.0812	6.93427	0
CTTCATCCAGGCGAGT	13.061	-0.969334	0
CTTCGCGTCTATTGTC	12.3589	-1.07934	0
CTTCTAAGTAAGGTTT_1	1.47996	15.5773	0
CTTCTAAGTCATCAAG	12.4878	-3.12381	0
CTTCTAAGTCCTAAGA	1.05028	16.1378	0
CTTCTAAGTGTCCTGC	-0.894355	4.49948	0
CTTCTCAAGGGACGCA	13.3128	0.941704	0
CTTCTCAAGGGTCTAT	-1.76532	-5.76182	0
CTTGAACAGTTAGCCG	13.687	-0.145858	0
CTTGAATCAAACGCGA	2.97024	-0.829254	0
CTTGAATCACCAAAGG	-2.07106	9.7244	0
CTTGAATCACGAATTT	13.3111	-2.31128	0
CTTGAATCAGCCTGCA	3.73459	1.86272	0
CTTGACGAGCACAGAA	13.6786	-0.874576	0
CTTGACGAGGAACACA	1.37937	14.8096	0
CTTGACGAGGTCCACA	-0.705204	-5.21712	0
CTTGACGAGTGAACCT	13.3226	0.84365	0
CTTGCAACATGCTCCC	13.5637	5.02071	0
CTTGCATGTACGATTG	-1.89248	15.0895	0
CTTGCATGTTTATTCG	13.4898	-3.70519	0
CTTGCGCGTTAAGCGC	0.352166	-4.41397	0
CTTGCGCGTTAGAGCC	-3.96878	1.63329	0
CTTGCGCGTTTGAGCA	-0.371464	2.66088	0
CTTGCTCAGACCATAC	-5.00355	-6.50354	0
CTTGCTCAGAGGAGTC	0.652972	-6.39631	0
CTTGCTCAGCAATAGG_1	4.06554	1.72741	0
CTTGCTCAGTAGCGGG	0.988553	14.4743	0
CTTGCTCAGTTAGTTG_1	-3.77422	2.81785	0
CTTGGACCAAACCTTG	3.32386	-0.538807	0
CTTGTAAAGGGCCACT	14.4007	8.01849	0
CTTGTAAAGTCACCAG	-1.41588	2.74842	0
CTTGTAAAGTTTAACG	13.8781	-2.9485	0
CTTGTCCAGTAACCCG	14.5596	-1.55875	0
CTTGTTCCAAGCCACT	13.8627	0.199501	0
CTTGTTCCAGTAAAGC	2.89995	5.34163	0
CTTGTTCCATAATTGC	14.4343	-1.8662	0
CTTGTTCCATGTCAGC	12.0729	1.87259	0
CTTGTTTAGTATCGCG	-2.98188	3.28703	0
CTTTAGGCATAAACCT	-3.95046	1.25692	0
CTTTAGGCATTGCGGT	0.620631	-6.35073	0
CTTTAGTTCATCCACC	-0.599743	12.2321	0
CTTTAGTTCCGGGACT	-2.76781	-7.0352	0
CTTTAGTTCCTGGTCT	0.789216	4.3075	0
CTTTAGTTCTTGGACG	14.3023	-0.82903	0
CTTTATGGTTTCAGGA	-1.04187	-6.39006	0
CTTTCTTGTAATCGGC	-0.988861	-6.98582	0
CTTTCTTGTCCTAATC	13.6029	-1.72707	0
CTTTGAGCACCTAATG	-2.18293	2.27492	0
CTTTGGGAGCGATACT	0.982335	15.0806	0
CTTTGGTGTCAAGTGC	-1.83992	2.34485	0
CTTTGGTGTCCACAAA	14.2112	-0.747433	0
CTTTGGTGTCGACTCC	0.120758	5.23208	0
CTTTGTCCACAACCTA	-1.89174	-6.27449	0
GAAACCCGTGATTACG	13.6402	4.64128	0
GAAACCCGTTCAAGCA	1.84282	-4.04498	0
GAAACCCGTTGAGGTC	13.9325	-1.34977	0
GAAACCCGTTTCCGGC_1	-1.7328	-4.28786	0
GAAACTGAGTTGTCAA	-3.69864	2.1653	0
GAACACAAGGAAACTG	-4.84031	5.99134	0
GAACACAAGGATTGAG	11.1544	15.007	0
GAACCAAAGTTGTCAA	2.09377	10.0011	0
GAACCAGCATGGCCTG	-1.66189	-7.19763	0
GAACCGCTCACCTGTC	0.434255	4.86027	0
GAACCGCTCGAAGCGG	0.440003	5.05733	0
GAACCTGTCAAGCGCC	13.6617	-1.75044	0
GAACCTGTCATTGACA	1.76614	15.8751	0
GAACCTGTCCTTTACG	2.16675	9.73195	0
GAACCTGTCTATTGTC	-4.48353	-2.74062	0
GAACCTTAGAAACTGG	14.5365	-2.06743	0
GAACCTTAGCCAGTAT	13.5714	0.571232	0
GAACCTTAGGAAGCAC_1	-1.19978	-7.44977	0
GAACCTTAGGGCCATC	13.84	0.13134	0
GAACGAATCACGAATC	-1.0699	-4.37974	0
GAACGAATCCATAAGC	-3.56865	1.58145	0
GAACGAATCCTCCTAA	-3.32108	-4.98134	0
GAACGAATCGGTACGC_1	1.39086	14.7978	0
GAACTTATCACGCATG	-1.54743	-7.39242	0
GAACTTATCATTACGA	14.4338	-2.057	0
GAACTTATCATTGCGG	-0.829897	-6.96496	0
GAACTTATCGATTTAG	13.2359	-0.338565	0
GAACTTATCGTAATCA	-3.20676	-7.84987	0
GAACTTATCTAAATCG	-0.643634	-6.52891	0
GAACTTATCTAGCTAA	-0.919395	-6.91216	0
GAAGCCTGTTTGGCGG	-3.97831	1.80449	0
GAAGGAACATAAAGCA	-0.712606	-5.19189	0
GAAGGAACATCCAGGT	0.523089	-5.63425	0
GAAGGAACATCCATCT	12.9319	-2.24808	0
GAAGGAACATTAAAGG	14.4545	-0.935068	0
GAAGGAACATTAGCCA	13.4869	5.14711	0
GAAGGATGTCGAAGTC	-0.537473	5.33102	0
GAAGGATGTTCTTTAG	-4.60595	-4.55713	0
GAAGGCTAGGACAACA	10.0361	15.7172	0
GAAGTAAGTTACCTGT	-4.63938	6.00829	0
GAAGTAAGTTACTTGC	10.8328	7.37294	0
GAAGTATAGCACGTTG_1	12.8675	5.21104	0
GAAGTATAGCCGCTAA	13.0404	-0.769232	0
GAAGTATAGCGGCTGT	-0.294964	6.07487	0
GAAGTATAGGGTGGAT	13.944	-0.272449	0
GAAGTATAGTAACGAG	13.5325	-0.28496	0
GAAGTATAGTAGCTTA	-2.04682	5.00021	0
GAAGTCAAGCATTTCT	1.10511	15.126	0
GAAGTGATCCGTTATT	0.911733	14.5766	0
GAAGTGATCTATGACA	11.7574	0.491205	0
GAAGTGATCTTGTCCA	14.0768	7.62582	0
GAATTTGTCCTAGTTT	-5.85417	-6.39703	0
GACACCGGTGTCCAGG	-2.64182	2.43855	0
GACACCGGTTGTCCAT	-3.50815	3.8104	0
GACATAGAGCATGGTT_1	-3.49555	-7.5751	0
GACATAGAGGATTGAG	12.3288	-0.500604	0
GACATAGAGGCAGGTG	2.011	5.9479	0
GACATAGAGTTGCCTC	-0.730315	3.3199	0.521113
GACATTATCCTCATGC	-3.186	-4.93698	0
GACCGAACACCGGCTA	1.22739	15.0841	0
GACCGTTCAGCGCTTG	1.7282	-5.42287	0
GACCTAAGTACAATGT	5.44785	5.65851	0
GACCTAAGTGGATTCA	14.0562	-2.01368	0
GACCTAGTCCGCAAGC	0.0270762	15.474	0
GACCTAGTCCGTTATT	14.6149	8.5109	0
GACCTCAAGATACTTG	14.328	8.6797	0
GACCTCAAGGTAAGCA	14.2528	-0.35053	0
GACCTGATCGATTTAG	12.239	0.576379	0
GACCTGCAGGGTGAGT	0.818496	15.5847	0
GACCTGCAGTTGCCTC	-1.53733	-7.1051	0
GACCTTTGTAAGCTTG	14.2461	-1.39249	0
GACCTTTGTTAAGCGC	13.4737	-1.48821	0
GACCTTTGTTTGAGCA	-1.53586	-7.00577	0
GACGCAACATGCATAT	14.0314	-1.24305	0
GACGCCTAGCATGACT	-2.05051	5.79633	0
GACGCCTAGCTGTAAC	13.719	5.29763	0
GACGCCTAGGCTAGAA	-1.52738	-5.91816	0
GACGTAAAGCGCTAAT	-4.45786	-4.85205	0
GACGTAAAGCTCCCTG	-2.49126	-4.32077	0
GACTAATGTATTGCAG	13.6329	0.762986	0
GACTAATGTGTTGCAA	-3.66706	3.45593	0
GACTATTCATCCGTAA	13.1262	0.514185	0
GACTCACCAATATGGA	-3.93632	-6.88268	0
GACTCACCACCAGGTT	1.42301	-4.52871	0
GACTCACCAGCATTAT	-0.706466	-5.5833	0
GACTTACAGCATTAGC	-2.63319	2.25636	0
GACTTACAGGTGTCCA	10.367	7.20191	0
GACTTAGGTATTGGTG_1	14.1077	5.37508	0
GACTTAGGTGGAAACG	12.5282	11.546	0
GACTTGGTCCCTCGCA	-2.52676	-7.53563	0
GACTTGGTCCTTAAGA	2.11192	9.79323	0
GAGAAACGTTAGGCGT	1.12988	14.5717	0
GAGAACCAGGATTGAG	-0.107507	-6.69466	0
GAGAACCAGGCCTGGT_1	3.79815	2.31172	0
GAGAACCAGTTTGTCT	14.0967	-1.48357	0
GAGAGGCGTATCTGGA	0.548296	14.2564	0
GAGAGGCGTCGCAATA	13.8596	-0.260146	0
GAGAGGCGTTTAGCTC	12.0152	0.641975	0
GAGATAAGTAGGATTT	-0.594871	-7.31883	0
GAGATAAGTTAGGACC	-1.77939	5.75841	0
GAGATAAGTTCAAGCA	14.2049	-1.42239	0
GAGCAAATCAGCAAGA	-1.64654	3.41459	0
GAGCAAATCATAGCCG	13.753	5.3369	0
GAGCAAATCGATATTG	14.3362	8.70164	0
GAGCAAATCTTACTCG	10.8405	-1.08422	0
GAGCAAATCTTGCAGG	12.6214	5.63712	0
GAGCAAGGTCTCACTG	1.68584	15.7423	0
GAGCAAGGTTACGCAA	0.0662498	13.9526	0
GAGCAAGGTTACGCGG	-2.82429	2.69776	0
GAGCATGCACTAAGCC	14.2869	8.62789	0
GAGCATGCAGAGAGCC	14.1997	6.02174	0
GAGCCACTCAATCTAG	9.88447	7.34097	0
GAGCCACTCCTCGATC	12.425	5.67795	0
GAGCCTTCACAACAGG	14.3618	7.16456	0
GAGCGAAGTGCATTAG	10.1605	15.4317	0
GAGCGATAGGTGAAGC_1	12.48	-0.408506	0
GAGCGGTCACCTCGCT	-0.766533	5.17943	0
GAGCTAGCACTTCACT	13.4813	0.810285	0
GAGCTAGCAGGAATCG	-2.21213	-6.14391	0
GAGCTTAGTCAGGAAG	11.7644	-0.783033	0
GAGCTTAGTCTAACCT	-1.66552	-5.28898	0
GAGCTTGTCATGTCAA	10.4515	15.6538	0
GAGCTTGTCCTCATGC	0.563264	14.7159	0
GAGCTTGTCGGTCAAT	-1.60573	1.30235	0
GAGGACTAGAGGAGTC	-2.62511	1.20704	0
GAGGACTAGCTAAAGG	14.3313	8.14807	0
GAGGACTAGGACAATG	-0.756195	-7.27282	0
GAGGACTAGGTAAGCA	13.6693	0.226953	0
GAGGAGGCAGGACACA	14.3367	6.67457	0
GAGGCTACATACCCGG	-1.11147	-7.01693	0
GAGGCTTGTCAGGCAT	1.22196	15.5861	0
GAGGCTTGTGTGTGGT	5.95632	5.83211	0
GAGGCTTGTGTTGTAG	0.354937	14.3621	0
GAGGGAGCACTTCACT	11.3527	-2.40457	0
GAGGGAGCATGCTATG	13.6876	-1.93363	0
GAGGTACAGGGCTTTG	12.6952	4.07425	0
GAGGTGAGTACTTAGG	12.5231	0.529253	0
GAGGTGAGTGCGCGTA	11.2702	0.687394	0
GAGGTGAGTTCCAGGG	13.9232	-1.77363	0
GAGGTTAAGCCATCAG	-1.01326	4.86774	0
[truncated: 61,468 more rows]

## Sheet: EDF7d
cell_id	UMAP_1	UMAP_2	Gipr
AAACAGCCAAATTCGT_1	12.0367	0.0548293	0
AAACATGCAATGAATG	-3.80855	-6.72381	0
AAACATGCATTAAGTC	14.2318	-3.01987	0
AAACCAACAGTCTAAT	1.56531	16.0468	0
AAACCGAAGGTGTTAC_1	11.8577	5.70741	0
AAACCGAAGTAGCTTA	3.94907	1.94403	0
AAACCGCGTCAAAGGG	0.617028	14.3391	0
AAACGCGCAAATGCCC_1	-1.37269	1.77809	0
AAACGCGCAGCAAGGC	1.77803	15.3406	0
AAACGGATCACACAGT	11.837	2.09134	0
AAACGTACATGAAATG	1.13706	15.83	0
AAAGCAAGTTACATCC	-3.4525	4.22081	0
AAAGCACCAAGGTGGC_1	-2.33839	2.48788	0
AAAGCACCATAAAGCA	14.3555	-1.24472	0
AAAGCACCATAATCGT	0.570856	-5.50515	0
AAAGCCCGTCCTAAGA	3.70974	1.81625	0
AAAGCCCGTTAACAGT	11.7107	0.251495	0
AAAGCCCGTTTAGTCC	-2.14182	1.94697	0
AAAGCCGCAGGACACA	14.1501	-2.01175	0
AAAGCGGGTCCTAAGA	3.74965	2.09438	0
AAAGCTTGTTAATGCG	10.9474	6.41383	0
AAAGGACGTGACCTGG	13.0425	0.585786	0
AAAGGAGCAAACGGGC_1	14.1951	-1.60208	0
AAAGGCTCAAGCGATG_1	0.677488	14.126	0
AAAGGCTCATTGCGAC_1	11.0287	6.38172	0
AAAGGTTAGCAGGTTT	13.7425	-1.66355	0
AAATCCGGTCACCTAT	0.827411	15.6776	0
AAATGCCTCATTGACA	-1.02077	-5.66328	0
AACAAAGGTAACGAGG	13.7867	-0.34549	0
AACAAAGGTAGCAGCT	-3.00962	2.30379	0
AACAAAGGTCACAAAT	-2.79169	2.29029	0
AACAAGCCACCTCACC	-1.01016	2.00583	0
AACAAGCCAGCCGCTA	1.53627	14.7116	0
AACAGATAGCCTGACA	13.7032	7.88689	0
AACAGATAGCGGATAA	0.243259	5.09862	0
AACAGCAAGACAAGTG	-2.80329	2.50274	0
AACAGCAAGCCTCTCG	-0.779428	-7.15761	0
AACAGCAAGGTTACAC_1	-0.872737	-5.45427	0
AACAGCAAGTTAGGCT	-1.43503	5.36932	0
AACAGGATCCTGAGTG	13.2354	-0.63341	0
AACATAGCAATAACCT	4.78301	1.92379	0
AACATAGCAGCAAGAT	-1.68169	-6.25746	0
AACATAGCAGCATGTC	0.236006	15.5772	0
AACATAGCAGCCTGCA	-2.6445	1.57758	0
AACATAGCATATAACC	14.1299	6.00915	0
AACCCGCAGATAGACG	13.7308	-0.577804	0
AACCGCTCACCGGTAT	11.4437	0.560984	0
AACCGCTCAGTCTAAT	2.05197	9.85412	0
AACCGCTCATCGCTCC	-3.71103	2.39198	0
AACCGCTCATGGCCCA	-5.08132	-5.01582	0
AACCGCTCATGTTTGG	13.6805	0.288222	0
AACCGGCTCCGCACAA	-4.23449	0.83372	0
AACCGGCTCCTTCTAG	1.50688	15.2289	0
AACCGGCTCGGGCCAT	11.0224	6.34727	0
AACCGGCTCTTGTCTG_1	-0.695972	4.22119	0
AACCTAATCCCTGGAA_1	12.7555	-0.692791	0
AACCTAATCGAGCTAT_1	13.8287	-2.97776	0
AACCTCACAAGCTTAT	4.41815	2.36907	0
AACCTCACAGGAACTG	12.6735	-0.702492	0
AACCTCCTCCACCTTA_2	13.2582	-2.16205	0
AACCTCCTCCCTCATA	13.3281	-3.63684	0
AACCTCCTCTAAGTGC	4.26633	6.66897	0
AACCTTAAGAGGAGGA	12.5537	0.671703	0
AACCTTAAGTGAACAG	8.97796	0.477248	0
AACCTTGCACTAAGAA	-5.86323	-7.58158	0
AACGACAAGACACTTA	0.508506	15.2482	0
AACGACAAGGACAATG_1	14.0025	-0.771385	0
AACGCCCAGACTCGCA	0.482829	4.12446	0
AACGCCCAGGTAAGCA	12.4448	-2.50136	0
AACGCTAGTATGGTGC	-2.9213	1.25169	0
AACGGTAAGACAACAG	-1.46166	4.38544	0
AACGGTAAGCGCCTAA	12.4877	0.697235	0
AACGGTAAGTAACGAG	-0.577999	-5.03299	0
AACTACTCACTAAATC	-3.07833	-5.12386	0
AACTACTCAGGCCATT	0.196714	6.75411	0
AACTAGCTCGCGACAC	14.1355	-1.42251	0
AACTAGCTCGGCCAGT	12.5911	-1.22212	0
AACTAGTGTCAATACG	13.0534	1.0114	0
AACTAGTGTGTGAGAG	7.25659	5.72127	0
AACTCACAGGACCTGC	13.6484	-3.20213	0
AACTGTTCAACAGGTG	-1.46155	6.5625	0
AACTGTTCACTAAATC	14.5202	6.41389	0
AACTGTTCAGGAACAT	14.2793	-1.01781	0
AACTTAGTCGATTATG	-4.48135	-5.9011	0
AAGAACAGTCACGAAC	13.5751	-0.523088	0
AAGAATCAGCTTAACA	-3.51794	4.18743	0
AAGAATCAGTTATGGC	13.9959	-1.0696	0
AAGACAAGTTTACTTG	9.40214	-1.93321	0
AAGACATAGCCTGAGC	2.27981	5.97812	0
AAGACCAAGGTTTGAC	0.163157	-5.59099	0
AAGACCAAGTACCGCA	13.7061	-1.67972	0
AAGCAAGTCAATGTCA	12.8866	0.454037	0
AAGCAAGTCAGCAAAG	-3.20892	-5.82314	0
AAGCAAGTCCATCAGG	-3.18096	-5.24792	0
AAGCCTCCACCTGTAA	13.1118	-3.17661	0
AAGCCTCCACTTCATC	-1.47875	6.60438	0
AAGCCTGTCCAGGTCA	10.483	6.50907	0
AAGCCTGTCCATAAGC	-1.92055	-5.27374	0
AAGCCTTAGAGAAGGG	-2.03592	9.83169	0
AAGCGAATCATGCTCC	-3.57036	1.91282	0
AAGCGAATCTGGTCCT	-2.2494	-3.97385	0
AAGCGAGGTCTTTGAC	-3.29235	-0.0401986	0
AAGCGGGTCATGGTGT	13.1366	3.54262	0
AAGCGGGTCGCACACA	12.6185	-1.72929	0
AAGCGGGTCTCCATAT	0.138014	-6.3687	0
AAGCGTTTCAGGCCTA	-4.33996	-6.83135	0
AAGCGTTTCCGGGACT	-2.75266	2.51978	0
AAGCGTTTCCGTTATT	13.1827	-0.595421	0
AAGCTAGAGGTGCTGC_1	1.18434	14.8938	0
AAGCTCCCAACAGGTG	13.047	-3.02641	0
AAGCTCCCAGGACCAA	1.08039	14.9076	0
AAGCTCCCATCATGGC	1.17529	16.2497	0
AAGCTCCCATCCTGAA	-1.28018	-5.75847	0
AAGCTTGGTGAAGCCT	10.7964	6.44685	0
AAGCTTGGTGATGGCT	9.27919	15.4796	0
AAGCTTGGTTATCGAG	12.7574	-0.682082	0
AAGGAAGCATATAACC	-1.82809	3.8953	0
AAGGATCCAAAGCGCA	14.0908	7.91191	0
AAGGATGTCCGCCTAT	13.7582	8.39937	0
AAGGATTAGCTGGAAA	13.9061	7.57617	0
AAGGATTAGGTACCGC	-0.837803	-7.21313	0
AAGGCCCTCATGAGCT	-3.47076	0.0206965	0
AAGGTATAGAAAGCAT	-2.91352	3.58988	0
AAGGTATAGCGTGCGT	-1.01503	-6.70017	0
AAGGTATAGTCCTTTG	-0.431214	5.09868	0
AAGGTATAGTTTAACG	0.329972	-6.64106	0
AAGGTCAAGCACTAGT	14.3271	-1.30383	0
AAGGTCAAGTAGAGGC	13.7099	0.243592	0
AAGGTGCAGCATTTCT	12.6726	-0.607494	0
AAGGTGCAGCCGCAAC	14.2417	-0.504816	0
AAGGTGCAGCTTTGGG	-4.14421	-7.80535	0
AAGGTGCAGGCTAAGA	12.7961	5.13504	0
AAGTAGCCAAGTTATC	-4.22839	-7.741	0
AAGTCTATCAATCATG	7.67544	6.53303	0
AAGTCTATCGAGGTGG	-0.812994	-6.39486	0
AAGTCTATCTTAGGGT	-2.2066	-6.64651	0
AAGTGAAGTACCGTAA	2.9578	5.32549	0
AAGTGAAGTACTTCAC	-1.82039	8.85742	0
AAGTGAAGTGTTTGTC	14.0009	8.17751	0
AAGTGAAGTTCAAGAT	13.46	-2.41538	0
AAGTGCAAGAGCAAGC	13.2859	0.175959	0
AAGTGCAAGCAAGGTA	13.761	7.69946	0
AAGTGCAAGCATCCAG	12.4635	-0.1475	0
AAGTGCAAGCATGTCG	13.5603	6.6497	0
AAGTGCAAGCGGCTGT	10.919	1.37278	0
AAGTGCAAGGACAATG	-3.22662	1.80971	0
AAGTGCAAGGGTGAAC	0.213809	4.29997	0
AAGTGCAAGTTAGTGC	0.348505	-5.57521	0
AAGTGTTGTCAGTAAT	0.0537822	6.46249	0
AAGTTACGTACCCACC	2.95012	-0.418427	0
AAGTTACGTCACAAAT	-2.26426	1.79508	0
AAGTTACGTTAGTGAT	-0.136243	-6.5289	0
AAGTTAGCAAAGCTAA_1	14.5399	-0.797188	0
AAGTTAGCAGCTCATA	12.8282	0.213542	0
AAGTTAGCATAGCAGG	1.57072	14.9514	0
AAGTTTGTCCTGGCTT	13.704	-1.60448	0
AAGTTTGTCGCAAACT	4.25168	2.64933	0
AATAACCGTCAAAGGG	-1.77495	3.20604	0
AATAACCGTCCTAAGA	-2.82776	3.60999	0
AATAACCGTTGGATAT	12.0862	-0.164288	0
AATACCGGTAGCTAGC	-0.969664	-4.33622	0
AATACCGGTTGTTGTC	7.77674	6.50358	0
AATAGAGGTTGAAGCC	13.4936	0.392688	0
AATAGAGGTTTCAGGA	0.54164	13.9568	0
AATAGCTGTGTCCAGG_1	3.83656	-1.12733	0
AATATCCCAAGTTATC_1	14.2221	8.61788	0
AATATCCCAGTAATAG	14.3729	-1.48675	0
AATCAGGAGTAACTCA	13.052	-3.12218	0
AATCATGTCGATTTAG	3.19492	-0.591711	0
AATCATGTCGCTAAAC	14.0078	6.06309	0
AATCCATCACACCAAC	-3.73862	-5.24198	0
AATCCATCAGGCTACT	-2.25005	-6.97629	0
AATCCATCAGTTAAAG	-4.50364	-7.21682	0
AATCCCTGTTACTAGG_1	12.7143	-1.44672	0
AATCCGTAGGAAACTG	9.39407	0.111212	0
AATCCGTAGGACAATG	-4.2265	-7.78852	0
AATCCTAAGACAGGTA	-3.06372	4.64966	0
AATCGCCCAACACCTA	-1.15488	-6.42903	0
AATCGCCCATGTTGGC	0.768763	-5.74103	0
AATCTTGAGAGAGGAG	0.563509	13.7202	0
AATCTTGAGCGCCTTT	2.11675	9.94519	0
AATGAAGGTGTGTGGT	-0.395842	-6.22459	0
AATGAAGGTTGGATAT	-2.10962	3.98896	0
AATGCAACACATTGCA	13.1969	-1.943	0
AATGCAACATGAGTTT	0.398258	1.6185	0
AATGCATGTGAATCGC	11.5592	1.9533	0
AATGCATGTTAGCAGC	0.405796	7.258	1.39043
AATGCGCGTGTCACGG	13.6984	7.57544	0
AATGGCGCACGGTACT	10.3847	-0.954311	0
AATGTCATCATGCATA	-0.15706	-7.12333	0
AATGTCATCTGCAAGT_1	-3.85909	2.15562	0
AATGTCCAGACTTACA	0.616684	6.17699	0
AATGTCCAGGTGTCCA	-0.436516	-6.45875	0
AATTACCCACGAATTT	14.1853	-2.38481	0
AATTACCCATTAAGTC	2.31288	5.92869	0
AATTAGCGTGATTTGG_1	-3.73002	2.73064	0
AATTAGCGTGTGCAAC	13.5003	0.312404	0
AATTAGGCAAGGATTA	12.5863	-0.272754	0
AATTAGGCACTAGGTC	13.9037	-0.744549	0
AATTAGGCAGCATGTC	-3.95382	3.73169	0
AATTGACGTACGGTAC	-0.835173	-6.83116	0
AATTGACGTGGTTAGC	12.1416	0.391512	0
AATTGCCAGCATGACT	13.9633	-2.79944	0
AATTGCTCAAGTGTTT_1	13.4781	-0.96746	0
AATTGGACAAACGGGC	11.2608	-1.13099	0
AATTGGACACCTGTAA	13.9625	-0.675438	0
AATTGGACACTTACAG_1	-3.76027	-5.58477	0
AATTGTGTCCACCCTG	-1.9252	-7.3374	0
AATTGTGTCGATTTAG	-2.78793	-6.91108	0
AATTGTGTCTCATCAT	-1.95166	-7.28889	0
AATTTCCTCAGCAAGA	13.51	-3.13406	0
AATTTCCTCCGGAACC	14.3162	-1.41486	0
AATTTCCTCGCTATGG	-2.38897	4.22676	0
AATTTCCTCTAAGTGC_1	14.2146	-1.37988	0
AATTTCCTCTTGCAGG	13.3598	-0.26526	0
AATTTGGTCAAGTGTC	-0.629407	5.51496	0
AATTTGGTCCGCTAGA	0.322956	15.1385	0
AATTTGGTCGGGACCT	13.5266	0.110726	0
ACAAACTGTCATTGTC	13.5757	-1.81289	0
ACAAACTGTCCTAAGA	-4.58619	1.81518	0
ACAAAGGTCAGTATTG	13.8939	-1.51284	0
ACAAAGGTCTCGCCTG	12.6759	3.97981	0
ACAACAACAGGCTGTT	11.7	-2.92924	0
ACAACACTCCCGCAAA	7.56674	6.34429	0
ACAACATGTTAGAGCC	-3.1118	-5.24363	2.02938
ACACCTTGTTTATGGG	13.4074	5.15786	0
ACACCTTGTTTGCGCC	0.999367	14.7203	0
ACACTAATCACCATTT	12.2272	1.79119	0
ACACTAATCCGCCTCA	14.0103	-2.85181	0
ACACTAATCGAGGTGG_1	11.0454	-0.552232	0
ACACTAATCGCGACAC	9.99334	-0.385639	0
ACACTAATCGGGACCT	14.0259	-1.31167	0
ACACTAATCTTAAGTG	-3.20254	2.11774	0
ACACTAGGTAATAGCT	-1.85988	-6.33054	0
ACACTAGGTAGTTGGC	-2.77043	4.3765	0
ACACTAGGTCATGCAA	13.0873	-1.75887	0
ACACTAGGTGCAACTA	14.3981	-2.39676	0
ACACTTAAGCGAAGTA	12.5943	-0.239672	0
ACACTTAAGGACTAAG	-0.057544	8.25249	0
ACACTTAAGTCTCACC	14.1281	1.33401	0
ACACTTAAGTTTGTCT	-1.6389	-6.44332	0
ACACTTGCAGACAAAC	14.1264	-2.49635	0
ACACTTGCATTGCGAC	12.6226	-1.67478	0
ACAGCCGGTAGCAGCT	10.1619	15.3784	0
ACAGCCGGTATTGAGT	11.1236	-0.34156	0
ACAGCCGGTGTAATAC	12.5928	0.753056	0
ACAGCGCTCAATGAGG	11.6189	1.9719	0
ACAGCGCTCTACTAAG	3.9358	1.84683	0
ACAGGAATCTCCATAT	14.0179	4.99269	0
ACAGGATCAGCCTGCA	13.7014	-1.41323	0
ACAGGATCATTGGGAG	7.6347	6.38506	0
ACAGGCTGTTTGGTTC_1	-0.40936	-6.43632	0
ACAGGTAAGCTAATCA	9.66287	14.7993	0
ACAGGTAAGCTAATTG	1.7463	16.0757	0
ACAGTATGTGGGTACT_1	13.1382	-1.98622	0
ACATAGCTCACGTTAA	10.289	-0.111425	0
ACATAGCTCCAACTGG	11.7906	1.94835	0
ACATCAATCATTTGCT	12.7561	4.07736	0
ACATCAATCCAAACAC	6.82164	6.27675	0
ACATCAATCTAAGTGC	-1.24169	-5.65687	0
ACATCAATCTGCAAGT	14.4159	7.05484	0
ACATCAATCTGTGCAG	-3.91827	-5.511	0
ACATTAGTCCTGGTGA	1.35366	14.9422	0
ACATTAGTCGTCCTTA	-1.971	9.92702	0
ACATTGCAGCGTGCAC	3.22993	3.39183	0
ACATTGCAGCTTTGGG	-2.26282	1.41501	0
ACATTGCAGTATCGCG	13.2868	5.79937	0
ACATTGCAGTATTGGC	-2.5859	0.599278	0
ACCAAACTCGGCCAGT	0.704726	15.5167	0
ACCAAGCGTCACAAAT	0.954465	14.3511	0
ACCAAGTTCCTGGTCT	10.7637	7.61922	0
ACCAAGTTCTTAATGG	13.4588	-1.14598	0
ACCACACCAACTAGAA	-0.459969	-6.73077	0
ACCACACCAATAGTCT	1.83163	15.9877	0
ACCACACCACCAGCAT	-2.52956	-7.16472	0
ACCACATAGTGAGGGT	13.0066	-0.24541	0
ACCAGCTCATAGCAGG	10.6608	6.72304	0
ACCAGGGAGTTAGACC	10.9765	0.453108	0
ACCATAATCACAGCCA	-6.06168	-7.72483	0
ACCATAATCAGGTTTA	0.07234	5.36192	0
ACCATAATCATCACTT	13.0426	-3.60532	0
ACCATAATCCGGTATG	14.3393	-3.62957	0
ACCATAATCGGCCATA	-3.72598	2.51498	0
ACCATTAAGAGGAGTC	3.76089	1.44337	0
ACCCAGGGTAGTTAAC	-4.24727	-7.04193	0
ACCCAGGGTTTGGCTT	-0.898589	4.23067	0
ACCCGCTGTAATCGCA	-3.81811	1.9553	0
ACCCGCTGTCAGGAAG	-0.854014	2.61167	0
ACCCGGTAGCACAGCC	10.4587	7.33866	0
ACCCGGTAGCTCAATA	-2.51773	-7.38781	0
ACCCGGTAGTACCGCA	10.8826	15.2003	0
ACCCTCCCAATATACC_1	-0.156007	-6.71891	0
ACCCTCCCAGCTTAAT	14.0399	-1.31926	0
ACCCTCCCAGCTTACA	-1.5545	-6.24425	0
ACCCTGTTCCAAATCA	12.822	-0.629244	0
ACCCTGTTCCCGCCTA	14.358	-2.27397	0
ACCGAAGCAGCTACGT	13.3585	-0.537543	0
ACCGCAATCCTTCTAG	-2.36688	-7.16523	0
ACCGCAATCGACAAAG	10.3354	-0.721088	0
ACCGGCTAGCCGGTAC	-0.41404	8.81711	0
ACCGGCTAGGAATAAC	13.6125	-2.16596	0
ACCGGTTCAAACGCGA	14.4869	8.0724	0
ACCGGTTCAATTTAGC	1.14496	16.2164	0
ACCGGTTCAGTTAAAG	14.0572	-2.07896	0
ACCTAAATCATTACAG	-4.15364	-7.9598	0
ACCTAAGGTACCTTAC	1.21391	-5.69839	0
ACCTACCTCATGCTCC_1	13.0974	-4.0614	0
ACCTCACTCATGTTTC	12.126	1.82157	0
ACCTCACTCATTAGGC	-5.57547	-4.96293	0
ACCTCACTCCTTGTTG_1	13.144	-5.15157	0
ACCTCACTCGGTTTCC	13.8884	5.10558	0
ACCTCACTCTAACCAA	0.0938565	3.79544	0
ACCTGGATCAGTTCCC	-2.74373	3.50352	0
ACCTGGATCTCAATTC	11.9475	-1.97289	0
ACCTGGTCATGGCCTG	13.9027	-1.52598	0
ACCTGTTGTCCCGGAA	11.5262	-0.0529738	0
ACCTGTTGTCCGTAGG	3.0149	5.22897	0
ACCTGTTGTGCCTCAC	14.445	-2.83939	0
ACCTGTTGTTAATGAC	12.349	-3.0834	0
ACCTTCATCAGGATGA	-4.1615	-5.65462	0
ACCTTCATCTCGCCCA	0.426417	5.57953	0
ACCTTCCAGAGCAAGC	10.8621	6.45508	0
ACCTTCCAGCATCCAG	-0.571803	2.16059	0
ACCTTCCAGCTTATGA	1.42727	16.4716	0
ACCTTCCAGGGCTAAA	14.3027	-3.19158	0
ACCTTGCTCACAAGCT	0.925557	7.61977	0
ACCTTGCTCCTACCTA	11.9716	1.7305	0
ACCTTGCTCTCGACCT	-0.234771	2.13622	0
ACCTTGTGTTAGCAGC	11.6543	-2.64081	0
ACGAACAAGACAGGCG	-3.08631	3.30843	0
ACGAACAAGTATTGTG	14.2384	5.12749	0
ACGAAGTCAAGACTCC	12.9092	-2.12144	0
ACGAAGTCACCAGCAT	-2.08737	2.59816	0
ACGAAGTCAGTCTAGC	1.06483	15.1458	0
ACGAAGTCATAAGTCT	-5.48624	-7.28335	0
ACGAAGTCATGAAATG	14.2179	-1.36061	0
ACGAATCTCTTTGACT	-3.18217	-7.13486	0
ACGACAAAGTGTGATC	9.73338	15.0514	0
ACGACTTAGGGTGGAT	-0.670216	12.0086	0
ACGAGTAAGTGCTGTG	13.0114	-1.18646	0
ACGATTCAGCCACATG	-2.80741	-7.18697	0
ACGATTCAGTTTGTCT	0.882833	5.0647	0
ACGCAAGCAATATGGA	-0.993173	-4.98064	0
ACGCAAGCAGGTTAAA_1	13.6634	5.94543	0
ACGCACGGTCACAAAT	-2.54988	-5.77439	0
ACGCACGGTTACATCC	-2.96556	-6.7473	0
ACGCCACAGCTGGCTA	14.045	-0.827129	0
ACGCCACAGGCGCATC	10.2075	15.4101	0
ACGCCTAAGAACCTGT	14.4044	-2.89834	0
ACGCCTAAGCACTAGT_1	-3.89973	0.902667	0
ACGCCTTTCATGGCCA	13.46	0.469042	0
ACGCCTTTCGTTACTT	-2.01506	9.64154	0
ACGCTTGAGACTTATG	-0.740613	-6.19616	0
ACGCTTGAGTAACCAC	-2.86934	1.09971	0
ACGCTTGAGTAAGGGC	0.0679151	4.77812	0
ACGGGAAGTCAGGAAG	-0.186716	-7.07966	0
ACGGGAAGTTAGGTTG_1	-2.22445	1.69081	0
ACGGTACGTCAGGCAT	-1.20854	3.98081	0
ACGGTACGTGAGACTC	0.376824	-5.44228	0
ACGGTACGTGTGCACG	13.5164	-0.772806	0
ACGGTACGTTTCCGGC	-0.127221	15.0722	0
ACGGTTAGTAAATTGC	14.1569	-1.16829	0
ACGGTTAGTCATGAGC	3.23695	-0.607668	0
ACGGTTAGTCGTAAAT	-1.51829	-6.56299	0
ACGGTTTAGGTGCTGC	-1.8534	-5.71353	0
ACGTCAAGTGAGGTGA	12.8628	1.26267	0
ACGTCAAGTGGAAGGC_1	0.805429	-5.89109	0
ACGTCCAAGTACCGCA_1	1.79838	-4.7725	0
ACGTCCTTCAAGCCTG	13.0848	-0.791527	0
ACGTTACAGAGCAAGC_1	13.9298	-2.09921	0
ACGTTACAGGTTAGAG	12.7563	0.820562	0
ACGTTACAGTCCTGAG	0.414056	-4.93585	0
ACGTTGTAGCGGATAA	13.1907	-2.54933	0
ACTAAAGCAGCACGAA	11.2921	-1.67457	0
ACTAAAGCATCATGTG	14.1782	7.83352	0
ACTAAAGCATGAATAG	-2.01344	10.086	0
ACTAACCAGCTTGCTC	6.67268	7.03607	0
ACTAACCAGGAACACA_2	4.30353	2.89577	0
ACTAACGGTAGCTGCG	-3.30007	-7.13895	0
ACTAACGGTTGAGGTC	13.5255	0.41422	0
ACTAACTCATGAGCAG	1.33752	15.0937	0
ACTAACTCATGTTGTG	-1.7126	5.50566	0
ACTAATCCAGTACCGT	1.18355	14.4848	0
ACTATCCGTTACAAAC_1	13.1333	-0.053654	0
ACTATCCGTTTGCTGT	-0.0121145	5.79218	0
ACTCACCTCCCGCAAA	7.56285	6.4762	0
ACTCACCTCGTTACAA	4.2972	2.04112	0
ACTCACCTCTGTGCAG	10.6506	15.1393	0
ACTCACTGTACGCGCA	3.67043	3.19751	0
ACTCACTGTATTGAGT_1	10.7596	15.3255	0
ACTCAGTAGACAAGTG_1	-0.343805	2.85753	0
ACTCAGTAGCAAGGAC	9.82069	15.4228	0
ACTCAGTAGCCTGAGC	-1.03443	-7.50487	0
ACTCCTCAGAAGGTGC	12.0334	0.82361	0
ACTCGCTTCCATAATG	13.4827	-0.519408	0
ACTCGCTTCCGCATGA	-2.77084	3.95201	0
ACTCGCTTCCTTGCGT	-4.57176	-6.18219	0
ACTCGCTTCTCCATAT	-5.54203	-7.54583	0
ACTGAAACACAACAAA	9.99809	7.0504	0
ACTGAAACAGCATGTC	-1.34726	3.5629	0
ACTGAATGTCTCAGCC	-0.615478	-7.08356	0
ACTTACTTCATTGACA	14.4195	8.38776	0
ACTTAGGGTAGACAAA	0.842461	4.52183	0
ACTTAGGGTCAAGTAT	3.81608	3.4615	0
ACTTAGGGTCGCAAAC	-1.35583	-4.82343	0
ACTTAGGGTGTTTGAG	13.6609	-1.11212	0
ACTTATCTCCCTCAAC	13.8879	-2.21051	0
ACTTATCTCCCTCATA	14.1415	6.07637	0
ACTTATCTCTTGAGGT	12.3373	-0.260368	0
ACTTATCTCTTGGATA	12.8171	-4.70406	0
ACTTATGAGCCTCTCG	-3.60917	4.07442	0
ACTTATGAGGTACCGC	-1.06556	-7.0555	0
ACTTATGAGTACCGCA	0.37461	4.88033	0
ACTTATGAGTAGGATG	0.121377	2.49338	0
ACTTCGCTCATTGTCT	-3.37711	2.78165	0
ACTTGTAAGTTATCCT	-2.19265	-7.09762	0
ACTTGTCGTCAAGTAT	13.9528	-1.29191	0
ACTTGTCGTGCTAGCG	13.4938	0.177744	0
ACTTTGTTCCATCAGG	14.4802	-2.2246	0
ACTTTGTTCGAAGTAG	0.934839	14.0865	0
AGAAACCCAAACGCGA	-3.10471	1.42114	0
AGAAACCCAAAGGCCA	4.22261	2.51014	0
AGAAACCCAAGGATTA	13.9307	5.69608	0
AGAAACCCAATAGCAA	12.7238	-5.00501	0
AGAAACCCAATGCCTA	13.5528	-1.08256	0
AGAAACCCACAACAGG	10.6538	7.31279	0
AGAAACCCACCAAAGG	13.7747	-0.958909	0
AGAAACTAGAGCAAGC	13.7549	5.45083	0
AGAAACTAGCCTGACA	12.2325	11.435	0
AGAACAAGTTGACTTC	-2.05902	2.02504	0
AGAACCAAGCGAGGTG	1.2584	-6.18697	0
AGAACCAAGCTGGCTA	-3.92924	-7.12122	0
AGAACCGCACCACAAC	14.1471	-1.92818	0
AGAACCGCAGTTTCTC	14.2775	8.65309	0
AGAAGGTGTACCTTAC	0.47889	-5.0884	0
AGAAGGTGTCATGCAA	-0.677774	-6.84716	0
AGAAGGTGTTTCCGGC	-0.895552	4.96401	0
AGAATCGAGACTTACA	7.22159	3.67938	0
AGAATCGAGCATGTCG	13.6148	-1.50738	0
AGAATCGAGGTAAGCA	-0.623325	-5.94187	0
AGAATCGAGTTAGACC	0.704024	-6.00697	0
AGAATCGAGTTGTCTT	-1.39403	4.82791	0
AGAATCTGTCACAGAC	13.3275	5.52248	0
AGAATCTGTCGCGCAA	-1.68423	2.60304	0
AGAATCTGTTAGCAGC_1	10.2098	7.05762	0
AGAATCTGTTTAGTCC	-1.70135	11.3583	0
AGACAATAGCGATAAG	-2.28799	-7.17856	0
AGACAATAGCGCAATT	1.29227	14.4873	0
AGACAATAGGCGGATG	-3.46156	2.30878	0
AGACAATAGTAGGCGG_1	12.3558	0.103656	0
AGACACGCACCAGGTT	-1.64502	1.67849	0
AGACACGCACGGTTTA	-0.595041	5.14947	0
AGACACGCATCACTTC	1.60785	15.7033	0
AGACACGCATTAAGCT	14.2766	-3.14885	0
AGACCCGGTCCGTAGG	0.568273	14.3613	0
AGAGAAGCACGTAATT	13.8072	5.8153	0
AGAGAAGCAGTATGTT	1.45084	14.722	0
AGAGAGGAGGCAAGTA	12.7066	0.815136	0
AGAGATTAGGTCATTA	-0.139623	-6.30404	0
AGAGGAACACGGTTTA	-4.4448	-5.11343	0
AGAGGATGTCCTTAGT	13.9838	-0.625483	0
AGATGAAGTACCGTAA	11.8169	0.131255	0
AGATGAAGTGAGGTAG_1	14.2329	-0.470317	0
AGATGAAGTTAGAGGG	0.992044	8.18356	0
AGATGAAGTTTACCGT	13.2851	-1.43841	0
AGATGCTTCGTAACGT	1.56023	15.1672	0
AGCAAATAGCACAGAA	13.287	0.879094	0
AGCAAATAGCGATACT	14.1272	8.37633	0
AGCAAATAGTCAATTG_1	9.76745	1.0415	0
AGCAACAAGTCATCCC	11.5047	1.48384	0
AGCACAGCAACCCTCC	13.4449	-1.9055	0
AGCACAGCAGGACACA	-0.0809058	4.63603	0
AGCACAGCAGGTTACC	-1.79503	11.4559	0
AGCACTAGTACCAGGT	14.0428	-1.9991	0
AGCACTAGTCATCCTG	7.61759	6.53158	0
AGCACTAGTCGTAATG	11.0272	-2.39327	0
AGCACTTAGGAGTCGG	-1.77909	0.970405	0
AGCACTTAGGTCCTAG	13.2323	5.249	0
AGCAGGTAGCAACAAG	-3.77618	4.19441	0
AGCATCCCAGGCTTCG	12.77	-0.413525	0
AGCATCCCAGTAATAG	0.650845	5.74614	0
AGCATCCCAGTACCGT	-1.68943	4.33816	0
AGCATTTCAATCGCAC_1	-0.984538	-6.6064	0
AGCATTTCAGGCATCT	-2.47096	-6.53274	0
AGCATTTCATCAGTAT	7.88308	6.46544	0
AGCATTTCATGTTTGG	14.069	-0.918976	0
AGCCAGTGTGCAATGC	13.8238	0.190212	0
AGCCAGTGTTGTCATC_1	13.0953	0.347679	0
AGCCGCTAGCATTTCT	10.0023	-1.14242	0
AGCCGCTAGCCGGTAC	5.79517	5.74282	0
AGCCGCTAGGACCTCA	13.7302	0.213301	0
AGCCGCTAGGCATGAA	-1.42259	-6.94184	0
AGCCGCTAGGTCGATT	13.802	-0.631171	0
AGCCGGTTCAGGGCCT	-2.72504	1.58465	0
AGCCGGTTCATTAGTG	-1.30955	-6.80446	0
AGCCGGTTCGTTCACC	13.7442	-2.39332	0
AGCCGGTTCTCCATAT	1.48077	15.1154	0
AGCCTAGTCTCAATTC	12.9564	4.17947	0
AGCCTAGTCTCGCCCA	14.2161	-2.44909	0
AGCCTCCGTCCTTAGT	13.8144	-0.269431	0
AGCCTCCGTGTTGTGA	12.8218	0.489368	0
AGCCTCCGTTGACTTC	13.6867	4.99201	0
AGCCTCCGTTGAGGTC_1	1.00293	-6.32105	0
AGCCTGGGTCGCAAAC	0.473006	-5.04103	0
AGCCTGGGTCTTACTA	-3.29498	-0.151052	0
AGCCTGGGTGAAGCCT	-0.551657	2.77151	0
AGCCTGGGTGGTTCCC	4.14475	1.44572	0
AGCCTGGGTGTGAGAG	-3.73314	2.42577	0
AGCGATTTCATTACAG	-1.96703	2.31079	0
AGCGATTTCCGGTATG	9.95892	7.23179	0
AGCGCCTAGCTAGAAG	-1.92041	2.77119	0
AGCGCTCAGCCAAATC	1.57109	15.0039	0
AGCGCTCAGGTTAGCT	12.2461	11.3877	0
AGCGCTCAGTCTTGAA	-3.11772	4.48552	0
AGCGGACCAATTTAGC	0.891612	5.33009	0
AGCGGACCACCAGGTT	0.817381	14.9842	0
AGCGGATAGAATCGCT	10.2116	15.5229	0
AGCGGATAGTGCTGTG	12.5079	1.34383	0
AGCGTGCTCGAGCTAT	-2.34941	2.48941	0
AGCGTGCTCTATTGTC_1	12.1508	11.2853	0
AGCTAAACACCTGTAA	10.7158	-1.70619	0
AGCTACGTCCTCACTA	-2.71198	1.72881	0
AGCTACGTCCTGCGAA	-4.45217	-6.4977	0
AGCTACGTCGTTATAG	14.2012	-1.15914	0
AGCTACGTCTGGCATG	12.9824	-0.155485	0
AGCTAGTTCTTGCAGG	-4.57221	-7.93504	0
AGCTCATAGAGCCGCT	1.05182	14.8978	0
AGCTCATAGCCTGAGC	-0.203098	-6.80723	0
AGCTGCTCAGCAGGTA	-0.676958	-6.27272	0
AGCTGCTCATCCGTAA	1.99144	10.0061	0
AGCTGCTCATTAGGTT	12.9182	-1.50749	0
AGCTTAATCTCGACCT_1	-2.78299	0.914918	0
AGCTTCCTCATCACTT	-3.16171	3.19008	0
AGCTTGGTCAAGCGCC	11.7336	-0.238289	0
AGCTTGGTCCGTCCAT	9.98944	7.60804	0
AGCTTTAAGCGCCTTT	1.36985	-4.86297	0
AGGAAACGTAAGCTTG	0.441519	4.61303	0
AGGAAACGTTCCGGGA	13.5274	-2.60353	0
AGGAAACGTTGAGGTC	-1.74406	3.74075	0
AGGAACGGTAATAGCT	14.1851	-2.02822	0
AGGAACGGTTGGATCA	-1.812	5.88599	0
AGGACGTAGCACAGCC	0.17412	14.9894	0
AGGACGTAGGAACCGG	1.00951	15.1331	0
AGGACGTAGTAGAGGC	-1.31115	7.8869	0
AGGACTAAGCTAATTG_1	14.0358	-3.2138	0
AGGACTAAGTGAGGTA	0.0974934	-5.92117	0
AGGAGCTAGGCGGGTA	13.4122	0.580494	0
AGGATCCGTTGCAATG	10.615	6.99158	0
AGGATGCAGGTAAGGC_1	0.47451	-6.59084	0
AGGATGTCAACCCTAA	-0.722718	-5.89593	0
AGGATGTCAAGATTCT	9.60623	15.5651	0
AGGATGTCAGGCATCT	12.2765	0.973273	0
AGGATTGAGATGCCTG	11.9154	1.73241	0
AGGATTGAGTCATTTC	14.4302	8.46025	0
AGGATTGAGTTCCCGT	-0.477023	-6.82452	0
AGGCAGGTCAGTATTG	-1.04341	-7.21337	0
AGGCAGGTCCGGTTGA	13.9251	-0.975888	0
AGGCCCAGTATCTGGA	-3.69525	-4.88257	0
AGGCCCAGTATTACCC	14.5341	-3.19345	0
AGGCGGATCACCAATA	-3.63089	-7.82358	0
AGGCGGATCGCTTGCT_1	-0.992792	3.27643	0
AGGCGGATCGGCTATG	13.8062	-0.133442	0
AGGCGGATCTCATCAT	13.1529	0.522124	0
AGGCTAAAGCTCCTAC	13.6766	-1.47109	0
AGGCTAGCAATTGACT	-0.0255577	6.50587	0
AGGGCCTTCAAGCCTG	-6.01907	2.43279	0
AGGGCCTTCAATAGCC	13.3455	-2.91714	0
AGGGCCTTCTCACAAA	-0.232017	-5.30161	0
AGGGCCTTCTTAAGTG	10.7846	6.68026	0
AGGGCTACAGGCATGA	-1.0442	3.39733	0
AGGGTTGCAAGCGATG	13.4964	5.75429	0
AGGGTTGCAGAGGGAG	0.724287	14.5611	0
AGGGTTGCAGGGAGGA	12.7433	0.0523532	0
AGGGTTGCAGGTTAAA	-1.08686	-7.45543	0
AGGGTTGCAGTAATAG	-2.79861	-4.0935	0
AGGTAACCAGGCAAGC	12.8736	5.36318	0
AGGTACGCAAGCTAAA	13.0185	-0.361471	0
AGGTACGCAGACAAAC_1	-1.04055	-6.79414	0
AGGTACGCAGGAACTG	11.9421	-2.22008	0
AGGTACGCATAAACCT	-1.67741	2.32476	0
AGGTATTGTCCGTGAG	11.8458	0.0846973	0
AGGTATTGTTACGCGG	-2.31717	1.43848	0
AGGTATTGTTATTGCC	-1.6601	5.11392	0
AGGTATTGTTGCGCGA	0.137813	4.86318	0
AGGTCAAAGGAGTCGG_1	13.0026	0.693992	0
AGGTCATTCCTGGTGA	-2.49713	1.6865	0
AGGTCATTCTTGACCC	-1.75183	4.65188	0
AGGTCCGGTGTGAGAG	13.1236	0.234414	0
AGGTCTTAGCTGTCAG	9.15455	14.3533	0
AGGTCTTAGTCCTTCA	-3.74309	-7.14564	0
AGGTGAATCCTCACAC	14.3943	-2.3215	0
AGGTGAATCCTCCATA	10.6814	15.309	0
AGGTGAATCGATTATG	1.57845	15.9793	0
AGGTGAGGTGCTAGCG	13.3457	5.27821	0
AGGTGAGGTTAGGCGT	-1.66878	15.3119	0
AGGTTAACAATAATCC	12.1409	5.68104	0
AGGTTAACAGAGGCTA	12.6608	-1.66291	0
AGGTTACTCATAAGCC	12.3377	0.188049	0
AGGTTAGAGGAACACA	13.5037	-0.736183	0
AGGTTAGAGTTTCCTG	10.3774	15.579	0
AGGTTGCGTGGTGAGA	0.367305	13.7322	0
AGGTTTATCAAATCGC	-1.14642	3.02343	0
AGGTTTATCACAGCCA	14.1366	-3.35168	0
AGGTTTGGTACCCACC	-0.387982	6.82099	0
AGGTTTGGTGCTCACC	14.6093	-1.84058	0
AGGTTTGGTTAAGCCA	14.2926	7.74788	0
AGGTTTGGTTCCGGCT_1	-3.61785	-5.38678	0
AGTAAACAGCTCATAA	0.0771957	-4.74274	0
AGTAACACAGAAACGT	10.9005	0.0481699	0
AGTAACACAGCATGGA	14.3463	-1.0875	0
AGTAACACAGGTCCTG	-1.2056	-6.694	0
AGTAACCTCCCTTGCG	14.0745	-0.593315	0
AGTAACCTCCGCAAAT	-3.01213	0.9975	0
AGTAACCTCGGCCATA	-4.75942	-7.71419	0
AGTAATCGTCCCGAAG	7.54889	6.44601	0
AGTAATGCAGGCTACT	-1.4507	-5.58527	0
AGTAATGCAGTTAGCC	-3.77747	1.40338	0
AGTACGCGTGAGCACT	2.4972	5.37654	0
AGTACGCGTTTGAGGC	1.51304	14.9897	0
AGTAGCTTCAGAAACG	14.109	-1.32329	0
AGTAGCTTCTTGGACG	2.08725	9.74478	0
AGTAGGATCAGCACCA	-1.17635	2.41887	0
AGTATAGCAACAGCCT	12.177	-1.31029	0
AGTATAGCAAGCCAGA	13.7761	-1.95333	0
AGTATAGCAGGTTAAA	13.5191	-0.121821	0
AGTATAGCATTAGCCA	-2.25801	4.26086	0
AGTCAAGAGCGAGGTG	-2.71097	-6.97264	0
AGTCAATGTGCATTAG	14.0959	-0.919491	0
AGTCAATGTGTTAGCA	0.624039	4.79914	0
AGTCAATGTGTTCCCA	11.6762	-0.383116	0
AGTCAATGTTTAGTCC_1	-0.972076	2.83198	0
AGTCAGGCAATTGAAG	1.0822	4.18885	0
AGTCAGGCACAACAAA_1	-3.94413	-7.53128	0
AGTCCTGAGCTGTACG	13.9996	-0.164846	0
AGTCCTGAGTCCTGAG_2	10.6376	6.69645	0
AGTCCTTGTAGGTTGC	0.199436	1.57319	0
AGTCCTTGTCATTACC	1.1424	4.74067	0
AGTCCTTGTTCATTTG	1.59455	15.6491	0
AGTCGCATCATAACCA	-2.69993	4.7131	0
AGTCGCATCATTACAG	9.88893	15.7814	0
AGTCGCATCATTTAGG_1	12.1461	1.52129	0
AGTCGCATCGGTCAAT	11.8263	0.756387	0
AGTGAACCAAACCTTG_1	13.4551	0.376591	0
AGTGAACCAATAGCAA	5.97209	7.63778	0
AGTGAACCACCAAAGG	11.6323	-0.291402	0
AGTGAACCACGAACAG	13.3215	-1.73792	0
AGTGAACCAGCAATAA	1.64852	14.9137	0
AGTGAGTCAGCAAGAT	-0.650088	3.82206	0
AGTGAGTCATAATCAC	0.690643	-6.24519	0
AGTGATGAGGGCTAAA	13.7263	5.62838	0
AGTGCACGTTGTTGCT	-2.87578	-6.84538	0
AGTGCCGGTAACGTGC	9.72056	15.4063	0
AGTGCCGGTAATGACT	-1.73125	5.35554	0
AGTGCCGGTCACGAAC	6.39522	6.05696	0
AGTGCCGGTCGCGCAA	14.1799	-0.762648	0
AGTGCCGGTGTTTGCT	11.4922	2.00436	0
AGTGCCGGTTTCAGGA	3.12009	0.961423	0
AGTGCGGAGAATCTCA	1.38972	-4.65992	0
AGTGCGGAGCGGATTT	13.6346	5.89235	0
AGTGCGGAGTTCCTCA	-0.727221	-4.74729	0
AGTGGACAGGGTCTAT	0.287672	-6.78238	0
AGTGTGGCAGCTCAAC_1	1.63904	14.9728	0
AGTGTGGCAGCTTAAT	12.5999	0.238479	0
AGTGTGGCATAAACCT	-0.0350221	-4.57081	0
AGTGTGGCATGTTTGG	-0.904955	-6.14572	0
AGTGTGGCATTGGGAG	12.9424	5.89381	0
AGTGTTTCAAAGGCCA	11.0129	7.58774	0
AGTGTTTCACATAACT	-3.10566	3.55174	0
AGTGTTTCATTGCGAC_1	13.5267	5.64359	0
AGTTACATCAATCTAG	13.8545	0.0482955	0
AGTTACTCAGCACGTT	12.3484	-0.813226	0
AGTTATGTCTTGTCCA	-2.58134	1.5184	0
AGTTGCAGTCGAAGTC	11.2582	5.98261	0
AGTTGCAGTGATGGCT	4.43567	1.81454	0
AGTTGCAGTTTCGCCA	14.0317	1.67635	0
AGTTGCGTCATGACCG	11.3222	0.90112	0
AGTTGCGTCCTCAGCT	14.325	8.34374	0
AGTTGCGTCCTTCTAG	13.3738	-0.066164	0
AGTTGCGTCGCTAGAT	-3.61733	2.38584	0
AGTTGGCGTGGCTTCC	0.551777	-6.45483	0
AGTTGTCAGCCTCTCG	13.5377	0.392435	0
AGTTGTCAGCTCAATA	-3.41355	1.57659	0
AGTTGTCAGTCAATCA	12.5296	-0.195925	0
AGTTTGATCGAGCTAT	7.02693	7.53292	0
ATAAGCCTCTTGACCC	13.9778	-2.25908	0
ATAAGTCGTAATCGCA	0.51779	6.23516	0
ATAAGTCGTCATTGTC	-1.07296	-6.08532	0
ATAAGTCGTGCTTTAC	13.9945	-1.19289	0
ATAAGTCGTTCCGCAC	13.2481	1.1907	0
ATAAGTCGTTCCGGGA	13.1589	0.974366	0
ATAAGTCGTTGTCATC	12.6639	0.968743	0
ATACCGGTCAATCTAG	0.955324	15.6648	0
ATACCGGTCCAGGTCA	14.1105	8.37269	0
ATACCGGTCCTGTTCA	14.2062	-1.46421	0
ATACCTGCAATCGCAC	11.3929	1.00196	0
ATACCTGCACTCGCTC	-3.60719	2.18061	0
ATAGATGCACCGGTAT	0.992815	15.6247	0
ATAGCATGTTCGCGCT	14.1294	6.22644	0
ATAGCATGTTGCAATG	12.108	-0.750721	0
ATAGGTACAACAACAA	13.6439	-0.714207	0
ATATGCATCGCTAAGT	-0.105154	-6.61151	0
ATATGCTCAAACTGTT	14.1357	-1.94225	0
ATATGCTCAATAGCAA	14.3155	-1.99744	0
ATATGGTGTTTGCGCC	-0.574573	-6.83372	0
ATATGTCCACTTGTTC	10.92	15.3769	0
ATATGTCCAGCTAACC	13.9176	-3.59552	0
ATCAAGACAGCAAGTG	2.09861	5.92581	0
ATCAAGACATTGTGCA	-2.48634	-6.99008	0
ATCAAGCTCAAGTGTC	-0.473615	3.14985	0
ATCAATCCACAAGCCT	14.3171	8.18301	0
ATCAATCCAGGCATGA	14.4858	-2.55886	0
ATCAATCCATGCTCCC	-3.25374	-0.0710804	1.23432
ATCACAATCCGTTAAA	-3.89222	1.7112	0
ATCACAATCGTTAAGC	-4.04386	-3.80508	0
ATCACACAGATAACCC	13.3555	-1.35364	0
ATCACACAGGCGCTTA	-3.72911	1.5528	0
ATCACCCTCATAAGCC	11.8772	-2.02395	0
ATCACCCTCCGCTAGA	10.0758	15.1121	0
ATCACCCTCTAAATCG	13.9822	-2.29464	0
ATCACTAAGCCTAACG	-0.255337	-7.2067	0
ATCACTAAGGTGAAAT	11.0234	6.31941	0
ATCACTAAGTGCACGC	-1.57462	4.60104	0
ATCAGGTTCCTTGAGG	0.1338	-6.42134	0
ATCATCAAGAAGGTGC	11.9824	1.92778	0
ATCATCAAGCTTACTT	13.8907	5.01454	0
ATCATCAAGGAAGCAC	6.51622	6.79426	0
ATCATGTCACTAGGTC	-3.62123	4.41985	0
ATCATGTCAGGCATGA	1.65758	15.6264	0
ATCATGTCAGTTTCTC	10.1895	6.80592	0
ATCATGTCATAGACCC	13.5912	0.141055	0
ATCATGTCATCCAGGT	12.1162	-1.2386	0
ATCCAACAGACAAACG_2	-3.00278	3.36512	0
ATCCAACAGCTGTACG	-0.642838	-5.70247	0
ATCCAACAGGCAGGTG	-0.863472	2.08198	0
ATCCACCTCAACAAGG	7.62157	6.43799	0
ATCCACCTCATCCTAT	13.0944	-3.29792	0
ATCCACCTCCATAATG	14.3323	-1.65981	0
ATCCACCTCGGGACCT	0.0519633	-6.84954	0
ATCCCGCGTAGCCTAA	13.2415	-0.56964	0
ATCCCGCGTAGTCAAT	1.00221	4.82883	0
ATCCCGCGTATTTGGG	13.4176	-0.558751	0
ATCCCGCGTTGTCATC_2	12.8769	-0.654754	0
ATCCGTGAGAAGGTGC	13.3328	0.58784	0
ATCCGTGAGCCTTAAA	1.07323	5.10915	0
ATCCGTGAGTGCACGC_1	13.9608	-1.96512	0
ATCCTCATCATAGCCG	0.742271	15.5718	0
ATCCTCATCCATAAGC	1.46152	16.4006	0
ATCCTGACAGGACCTT	0.295962	4.3375	0
ATCCTGACAGTCTAAT	-2.14034	-7.49571	0
ATCCTGACATGAATCT	11.5877	2.03058	0
ATCCTTAGTATTGTCC	13.5478	-1.25388	0
ATCGAGGCAATTTGGT	13.8867	-1.04177	0
ATCGAGGCAGCAAGAT	-0.557987	4.18347	0
ATCGCCCGTTAGGTTG	-3.60415	-7.51023	0
ATCGCTTGTGTCCTGC	-3.49853	2.94269	0
ATCGCTTGTGTTTGAG_1	13.7391	5.44382	0
ATCGCTTGTTAGCATG	12.0323	5.93354	0
ATCGGCCAGCAAACCT	10.2082	7.04276	0
ATCGGCCAGCATTATG	14.1657	-0.766304	0
ATCGGCCAGCATTTCT	11.0567	-1.50786	0
ATCGGCCAGCCTGAGC	-1.92476	4.45104	0
ATCGGCCAGGAGGGTT	-1.10054	-6.39597	0
ATCGGCCAGTCTATGA	-3.9275	1.63018	0
ATCTATGAGACACTTA	-2.8085	-6.10882	0
ATCTATGAGAGGCTAA	-0.00280272	-6.99339	0
ATCTATGAGCACAGGG	-3.06085	-4.86785	0
ATCTATGAGCATGCAT	13.748	5.69182	0
ATCTATGAGGCGGGTA	10.7358	1.10952	0
ATCTATGAGGCTGTGC	12.6237	0.375823	0
ATCTTTGGTTTATCTG	14.219	-1.69045	0
ATGAAGCCAAACTGTT_1	-2.8149	5.52093	0
ATGAAGCCAAATACCT	-3.74135	2.63935	0
ATGAAGCCAACTAGCC	-3.51182	2.21934	0
ATGAAGCCATTATGAC	14.0801	-0.32311	0
ATGAAGTAGACAGGCG	12.2093	0.253845	0
ATGAAGTAGCGGATTT	-0.198095	-6.29727	0
ATGAAGTAGCTAAAGG	12.8766	0.16885	0
ATGAAGTAGGTGAAGC	12.391	0.688222	0
ATGAATGCAAACGCGA	3.84851	1.70668	0
ATGAATGCACAATACT	-1.86383	5.50572	0
ATGAATGCATTAAAGG	1.48867	15.5731	0
ATGACGAAGGTAGCTT	13.3499	-0.0673523	0
ATGACGAAGGTTACGT	13.268	-1.54874	0
ATGACGAAGTGAAGTG	-1.1588	9.33213	0
ATGAGCCGTCAATAGT	11.867	1.00315	0
ATGATGACAAGATTCT	-3.84172	-7.40792	0
ATGATGACAAGGTCCT	13.6229	-0.438903	0
ATGATGACAGCTTAGC	-2.78746	1.57462	0
ATGATGGAGGTCCAAT	-1.77723	9.89096	0
ATGCAAACAAACTCAT	13.627	-1.1341	0
ATGCAAACATTGCGGT	13.9378	-0.993977	0
ATGCAGGCAAGCTTAT_1	13.8795	-1.73391	0
ATGCATTCAAACATAG	-1.94969	9.06627	0
ATGCATTCACCGGTAT	-3.16378	1.98831	0
ATGCATTCACTGGCCA	13.7484	5.7684	0
ATGCATTCAGCCAGAA_1	10.2618	6.84444	0
ATGCCTGAGAGCAAGC	2.72812	2.05927	0
ATGCCTGAGCCAAATC	-1.562	-4.40319	0
ATGCCTGAGGTTTACA	1.66504	15.2071	0
ATGCCTGAGTAAGTGG	-0.127737	-6.1281	0
ATGCCTGAGTCGCTAG_1	1.46838	15.6691	0
ATGCGATTCTAATTGG	14.4323	8.57031	0
ATGCGATTCTTGCATT	-0.877729	-5.37651	0
ATGGACAAGACAAGTG	1.65062	14.9378	0
ATGGACAAGCCTTAAA	-1.24196	6.50803	0
ATGGCCGGTCACAGAC	-0.967633	-6.50943	0
ATGGCCGGTCATGAGC	9.7984	15.7946	0
ATGGCCGGTCCTTTAA	-3.80894	2.18073	0
ATGGCCGGTGTCCAGG	7.67895	6.19688	0
ATGGCTAGTACCTTAC	-0.652694	-6.56186	0
ATGGCTAGTTAGCGTA	13.5412	0.577925	0
ATGGCTAGTTCACTGT	14.1244	6.04729	0
ATGGCTAGTTGCCTCA	-0.862881	3.00362	0
ATGGCTGTCGCATTAA	0.464481	-6.61267	0
ATGGCTTAGAATCTCA	1.48717	15.5154	0
ATGGCTTAGAGGAAGG	1.43306	14.6417	0
ATGGCTTAGTAAGGGC	0.670354	-6.47338	0
ATGGCTTAGTGAGGGT	0.17653	-6.64425	0
ATGGTCTAGCTCGCTT	10.2519	-1.03285	0
ATGGTGCGTAGGATTT	12.8063	0.354142	0
ATGGTGCGTATGGTGC	0.923108	14.5882	0
ATGGTTATCGTAATCA	14.2891	-4.12326	0
ATGTAACGTCGTAATG	11.843	-3.04326	0
ATGTAACGTTAGCAGC	7.33682	6.72128	0
ATGTAAGCAGCATGGA	10.7812	6.67693	0
ATGTAAGCATAAGGAC	14.0095	7.90482	0
ATGTAAGCATACTCCT	-0.499666	4.58532	0
ATGTAAGCATCCAGGT	0.885127	14.1606	0
ATGTAAGCATTAGCCA	9.44783	4.56699	0
ATGTCAATCGATTTAG	1.90442	15.2607	0
ATGTCATCATAGACCC	13.7338	-2.33551	0
ATGTCCACAAACGCGA_1	3.6766	1.54588	0
ATGTCCACAAGGTACG	13.0148	-1.4231	0
ATGTGAGAGTAAGAAC	9.29961	15.3814	0
ATGTTCAAGCAAGGTA	-2.02816	1.91489	0
ATGTTCAAGCATGTTA	-1.21934	3.48803	0
ATGTTCAAGCCGGTAC	14.4287	8.65332	0
ATGTTGTCAAATTCGT	0.189411	-5.8434	0
ATGTTGTCAACAACAA	9.81952	-0.818989	0
ATGTTGTCAGAGGCTA	14.2405	-0.636062	0
ATGTTGTCATAGGCGA_1	-3.25232	3.08961	0
ATGTTTGAGTAGAGGC	1.10957	15.6421	0
ATGTTTGAGTCATTAG	-3.70263	1.41308	0
ATTAACCCAAACGCGA	-0.349786	5.15742	0
ATTAACCCAGGACCAA	0.700374	16.7616	0
ATTACCCGTAAACAAG	1.62057	5.90421	0
ATTACCCGTGGCTTCC	13.8495	-0.336688	0
ATTACCCGTTGCATCT	14.2315	-0.942447	0
ATTACCGCATTGACAT	12.7641	-2.75624	0
ATTACGTCAATCATGT	-3.81556	1.92491	0
ATTACGTCAGAACCGA	1.00219	15.1668	0
ATTACTGAGCCTGTTC	-4.40956	-3.03145	0
ATTACTGAGTTCCCAC	-0.301257	2.84573	0
ATTAGCGGTAGACAAA_1	13.4977	0.737618	0
ATTAGCGGTGCTCCGT	14.056	-1.30144	0
ATTAGCGGTTAATGAC	-4.02735	1.77234	0
ATTAGCGGTTGGTTAG	1.14716	-6.19415	0
ATTAGCTCAATATAGG	-1.82118	9.00664	0
ATTAGCTCATAAGTTC	-1.38072	-6.97839	0
ATTAGGTGTAAGGTTT	13.1076	0.767903	0
ATTAGGTGTATGGTGC_1	-1.75746	5.85167	0
ATTAGGTGTCATTAGG	10.6773	7.28301	0
ATTAGTCCAAGGTAAC	11.0859	-1.71992	0
ATTATCCTCATGTGGT	14.2474	8.50573	0
ATTATCCTCCCTCAGT	14.364	7.15616	0
ATTATCCTCGAGGTGG	7.55899	6.46072	0
ATTATGGTCCAGGTCA	-3.6907	2.38878	0
ATTATGGTCTTAGTCT	1.41912	16.4069	0
ATTCAACCAGGTTACC	0.929236	15.8589	0
ATTCATGAGGTCGATT	1.73766	15.165	0
ATTCATGAGTCAGTAC_1	0.772688	14.5188	0
ATTCCGGAGCACGTTG	3.33413	2.23882	0
ATTCCGGAGCTCCCTG	-0.408693	-5.31284	0
ATTCCGGAGTCTGGGC	0.565508	5.31161	0
ATTCCGGAGTTATGTG_2	0.781011	14.1167	0
ATTCCTAGTCAGGCCA	12.0951	-0.965329	0
ATTCCTAGTGAAACAA	-3.31066	3.79823	0
ATTCCTAGTTTGGCTT	0.297268	4.79722	0
ATTCCTCCACAGACTC	13.0536	-1.8018	0
ATTCCTCCAGGTTAAA	-2.86069	-7.56378	0
ATTCCTCCATCAATCG_1	-3.65822	1.91966	0
ATTGAAGCAACTAGCC	13.5702	5.21299	0
ATTGAAGCAATTAACC	13.6071	-0.748825	0
ATTGAAGCACCTACTT	13.7219	-3.75089	0
ATTGAAGCACGTAAGG	0.333561	14.551	0
ATTGAAGCATAGCTTG	14.6343	-1.54032	0
ATTGACTCAAGTGTTT	-1.30641	-7.26953	0
ATTGACTCACATTGCA	-0.385884	-4.61092	0
ATTGACTCACGCAACT	11.6528	-3.23401	0
ATTGACTCACTAGCGT	10.8864	0.541633	0
ATTGACTCATTATGGT	13.9687	-2.18394	0
ATTGCACAGCTTTGGG	9.76497	15.6394	0
ATTGCACAGTCCTTCA	11.6537	2.38941	0
ATTGCACAGTCGCTAG	-3.43274	2.13935	0
ATTGCACAGTGAGGGT	12.606	1.21665	0
ATTGCACAGTTAGCTA	14.2142	-3.4192	0
ATTGCAGGTAACCTAG	14.1148	-1.95952	0
ATTGCAGGTGCAACTA	13.4285	-4.36011	0
ATTGCGCCAACCTGGT	-3.81569	2.29118	0
ATTGCGCCAGAAACGT	13.4067	-4.76903	0
ATTGCTCGTAATTAGC	-3.51941	1.82691	0
ATTGCTCGTTGGCCGA	1.69172	-5.31434	0
ATTGGCTAGCATGCAT	-1.77996	-6.80373	0
ATTGGCTAGCCAGTAT	1.19257	-5.37145	0
ATTGGCTAGCTGTAAC	12.2748	-0.390043	0
ATTGGCTAGCTTGCTC	3.70007	3.81946	0
ATTGGCTAGGGTGAGT	-2.44342	2.30586	0
ATTGGCTAGGTCCTGA	-2.0253	9.78565	0
ATTGGCTAGTCTCACC	12.7705	-2.87467	0
ATTGGCTAGTGATTCA	12.8099	0.576891	0
ATTGGTTCAAGCTTTG	12.4542	-2.28719	0
ATTGGTTCACATGCTA_1	-4.84534	-5.5403	0
ATTGTCCGTACCGAAC	-1.95415	-5.8004	0
ATTGTCCGTCAGTAAT	-0.55363	-7.17904	0
ATTGTCCGTTCAAGAT	14.1256	-2.70564	0
ATTGTCCGTTTAAAGC	-0.0705684	4.15194	0
ATTGTGATCAAGGACA	12.7478	-1.16164	0
ATTGTGATCATGGCTG	-3.33054	0.975605	0
ATTGTGATCTCGCCTG	-2.7357	2.18138	0
ATTTAGCCAATTGCGC	-0.0851993	1.71702	0
ATTTAGCCACATAACT	13.3224	-0.867933	0
ATTTAGCCAGCATGGA	-4.03399	1.42183	0
ATTTGCAAGAGGAGTC	-3.80066	2.22469	0
ATTTGCAAGCAAGACA	-2.40997	-7.0017	0
ATTTGCAAGGCTATGT	13.9644	-1.38446	0
ATTTGCAAGGCTGTGC	-3.48728	0.0811704	0
ATTTGCAAGGTAAGGC	13.1556	-0.579872	0
ATTTGCAAGTTATCTC	4.54446	1.79389	0
ATTTGTGAGCACAGCC	13.8701	-1.03118	0
ATTTGTGAGCGGATTT	0.858471	15.2915	0
ATTTGTGAGCTAAAGG_1	0.987387	-5.97572	0
ATTTGTGAGGTGCTGC	-0.319664	-6.24967	0
CAAACAACAAATGCCC	-0.560335	-7.24023	0
CAAACAACAATCTCTC	13.4927	-0.606039	0
CAAACAACAGGAACCA	-0.408507	3.42888	0
CAAACAACAGTTTGTG	13.9872	-0.61581	0
CAAACACTCATGAGCT	1.68647	15.1726	0
CAAACATGTATTGAGT	13.8709	-0.154182	0
CAAACATGTGATTTGG	-1.44673	-5.92042	0
CAAACATGTTTATGGG	5.57969	5.83915	0
CAAACCGTCGATATTG	13.8153	6.38928	0
CAAACCGTCGGTTTGG	13.361	-1.26821	0
CAAACGCGTAACAGGG_1	-1.90879	9.79681	0
CAAACGCGTACCAGGT	13.2856	5.27964	0
CAAACTGGTAACCTAG	-3.80509	2.25509	0
CAAACTGGTCGTTACT	-1.59353	-7.22765	0
CAAACTGGTGGATTAT	3.78174	3.29519	0
CAAACTGGTTATCGAG	3.30414	2.84589	0
CAAACTGGTTGCCTCA_1	-1.35588	3.01584	0
CAAACTGGTTTGAGCA	14.2607	-0.727329	0
CAAAGGATCGATAACC	0.833231	8.10969	0
CAAAGTGAGCCGCAGT	12.5329	-1.10634	0
CAAAGTGAGTGAGGGT	9.68252	14.6568	0
CAAAGTGAGTTCCCAC	13.4428	0.407863	0
CAAATCATCATTAGTG	13.2492	5.30367	0
CAAATCATCGGGCCAT	2.09149	9.93642	0
CAACAATGTAGCAGCT	13.398	0.805076	0
CAACAATGTGCTGTAA	1.66997	15.9947	0
CAACAATGTTCTTTAG	14.2516	-0.720872	0
CAACAGGCAGGCTGTT	3.01966	-0.670511	0
CAACCCGCACAGAAAC	14.0067	6.41683	0
CAACCCGCACCTATAG	12.2774	-1.38252	0
CAACCCTTCCTGGCTT	13.6104	-1.70724	0
CAACTAATCAAGCTTA_1	13.9342	6.81179	0
CAACTAGGTATTCGTC_1	-1.9901	9.31518	0
CAACTAGGTTCGCTCA	14.0922	-3.13679	0
CAAGACAAGCCTGGTA	14.0761	-1.01891	0
CAAGCTAGTGATGAGG	2.7311	-0.486785	0
CAAGGCTGTTGCTTCG	-3.98387	1.60153	0
CAAGGGAGTCCTAATC	1.11775	15.4672	0
CAAGGGAGTCTAACAG	-2.8827	2.0993	0
CAAGGGAGTCTCAGCC_1	11.0162	6.29085	0
CAAGGGAGTGGATGTC	0.808923	-5.99848	0
CAAGGGAGTTCCGGCT	-0.612625	8.69901	0
CAAGGTAAGTAAGGGC	-1.53613	4.00716	0
CAAGGTTTCTTCAATC	5.28408	5.81155	2.5402
CAAGTAACACCTACTT	2.9282	5.46279	1.52967
CAAGTAACAGCCGCTA	-0.955902	-6.71747	0
CAAGTAACATAGGCGA	0.577055	14.3797	0
CAAGTAACATTATGAC	-3.75424	1.86182	0
CAAGTATGTCAAGTGC	13.5582	-1.09637	0
CAAGTATGTCATAGAT_1	-3.01311	3.27576	0
CAAGTATGTGATGAGG	-1.01942	5.02512	0
CAAGTATGTGGGTACT_1	13.5265	5.24242	0
CAAGTATGTTCCGCAC_1	13.9954	-0.746076	0
CAAGTATGTTTGAGCA	13.6604	5.1133	0
CAAGTGAAGGGACTAA	-0.742684	-5.82232	0
CAAGTGAAGGTCAAAG	13.2005	6.26665	0
CAAGTTATCCTCCTAA	-4.77729	-5.60752	0
CAAGTTATCGATTTGA	0.436283	-6.78692	0
CAAGTTATCGGTTACG	-1.99237	2.37985	0
CAAGTTATCTAGCGAT	-2.98869	-6.82039	0
CAATAAGCAAATACCT	0.58148	-6.32238	0
CAATAAGCAAGTGTTT	0.229246	-5.58236	0
CAATAAGCACTAGCGT	0.790386	14.7202	0
CAATAAGCAGGCCATT	14.0316	-1.4763	0
CAATAAGCATCCCGCT_2	-2.67569	-6.96507	0
CAATAAGCATCGTTCT	13.0391	0.262014	0
CAATAGCTCCTGGTCT	14.5566	-2.44322	0
CAATAGCTCGTTAGTA	0.45765	13.9712	0
CAATAGCTCTAGCTTT	13.5249	-2.55796	0
CAATATGTCAGCAAAG	0.432093	4.77798	0
CAATCCCTCTCACATT	-4.50931	-7.00204	0
CAATCCTGTTTGTGGA	6.18824	7.69966	0
CAATCGCCACATAACT	-4.17508	-7.0272	0
CAATCGCCAGATTCAT	0.96384	14.7563	0
CAATCGCCAGGAATCG_1	-0.0175951	-4.79212	0
CAATCTAAGACAAACG_1	13.8413	6.26729	0
CAATCTAAGGAACGCG	1.27656	14.4558	0
CAATCTAAGGACCTCA	12.6293	-2.14761	0
CAATCTAAGGCCTAAT	-2.49291	-7.1267	0
CAATCTAAGGCTGGCT	-4.94567	-7.21407	0
CAATCTAAGGTCGAGG	13.5167	5.45778	0
CAATGAACAAGCTTAT	14.417	-2.40566	0
CAATGAACACCCTCAC	-1.69956	8.45858	0
CAATGAACACGTAAGG	-3.9631	1.24458	0
CAATGAACATCATGGC	13.391	-2.41301	0
CAATGAACATGGAGGC	-1.5312	3.05396	0
CAATGAACATTAGGTT	-4.18841	-7.98136	0
CAATGACTCAAGCGCC	14.4898	-1.61209	0
CAATGACTCTTGTCCA	13.2534	-1.96143	0
CAATGCCCAATTGCGC	-2.77405	1.77651	0
CAATGCCCACAGGATG	10.8137	-1.7575	0
CAATGCCCAGCATGGA	11.3737	0.032871	0
CAATGTCAGCAGCTCA	13.932	-2.91005	0
CAATGTCAGTTAGCTA	-1.75488	9.71272	0
CAATGTGGTCATGCCC	0.101244	-6.9867	0
CAATGTGGTCGTTATC	13.8763	-1.79711	0
CAATGTGGTGTTTGTC	14.4371	7.93739	0
CAATGTGGTTGTTGCT	14.3587	6.96971	0
CACAAGCGTCCGCTGT	11.3488	1.09256	0
CACAAGCGTCTCACTG_1	-1.30457	-6.41514	0
CACAAGCGTTTATTCG	13.3813	-0.432853	0
CACAATATCCATCAGG_1	-2.05781	3.88408	0
CACAGGCTCAAACCGT	14.0653	-1.85721	0
CACAGGGAGAACCTAC	-3.18208	-6.42343	0
CACAGGGAGCCGCAGT	-3.41158	2.06709	0
CACATAATCGAGCTAT	4.21293	2.95321	0
CACATTAAGTAAGTGG	13.2848	0.594952	0
CACCAACCAACTAGGG	4.00686	1.41946	0
CACCAACCAATTGAGA	13.5087	-1.33109	0
CACCAACCACATTAAC	-4.11269	-7.67453	0
CACCAACCACTCAACA	-0.985179	4.30038	0
CACCAACCAGCGCTTG	10.4466	15.2802	0
CACCTCAGTAATAGCT	11.6459	-3.52497	0
CACCTCAGTCATAAGT	14.3179	-2.48683	0
CACCTCAGTTAGAGGG	12.8479	0.460712	0
CACCTCAGTTCTTTAG	-1.18392	2.09468	0
CACCTCAGTTTCGCGC	-1.04841	1.95422	0
CACCTGTTCCCTGATC	-2.39367	-6.62484	0
CACCTGTTCGCGCTAA	13.2657	0.324299	0
CACGCAATCATGGCTG	-1.1985	4.54909	0
CACGCAATCGGGATTT	1.58596	-5.20113	0
CACGCAATCTAATCTC	12.6416	1.33612	0
CACGCTAAGACCATAC	0.676719	5.83948	0
CACGCTAAGAGGAGTC	12.8586	-0.176926	0
CACGCTAAGCATGACT	-3.35908	1.5486	0
CACTAAGGTACCTTAC	12.5336	11.5756	0
CACTAAGGTGCGCAAT	1.4273	15.9487	0
CACTAAGGTGTTTCAC	14.2167	-0.637371	0
CACTGACCATCAGTAT	-3.87141	2.28364	0
CACTTAAAGCACGATT	1.48963	16.02	0
CACTTAAAGTTGGCCA	1.48863	16.0482	0
CACTTTGTCATCCTAT	13.6749	4.98442	0
CACTTTGTCTTGAGGT	14.1335	-1.15611	0
CAGAACCGTTGAAGCC	13.0783	-0.709459	0
CAGAATCTCAGCTAAC	1.06194	14.716	0
CAGAATCTCCACCCTG	1.21593	-5.14402	0
CAGATTCAGCGCATTG	13.4714	-0.510866	0
CAGCATGTCCGTCCAT	0.762518	15.8463	0
CAGCATGTCGCTAGCA	14.2797	-0.47139	0
CAGCATTAGCACAGCC	-3.72176	2.57269	0
CAGCATTAGCCTAATA	-1.34877	-6.73167	0
CAGCATTAGGCCATCA	14.5035	-2.45405	0
CAGCCAATCAGGTTTA	-1.61773	-4.87065	0
CAGCCAATCATGTTTC	13.2649	-2.10847	0
CAGCCAATCCGTGACA	14.3621	7.59542	0
CAGCCTAAGACTTATG	7.5588	6.60884	0
CAGCCTTTCAGGATGA	13.1966	-0.0560684	0
CAGCCTTTCCGGTTGA	7.41792	6.47386	0
CAGCCTTTCGCTCACT	-3.24153	1.49832	0
CAGCCTTTCTTGACCC	14.3388	5.78775	0
CAGCTAAGTCAATACG	-1.79688	4.13659	0
CAGCTAAGTCTAACCT	-2.73763	-7.23679	0
CAGCTATAGAGAGCCG	-1.00259	-4.68313	0
CAGCTCAAGACAAAGT	13.6891	7.1411	0
CAGCTCAAGGAACGGT	-3.10322	2.33815	0
CAGCTCAAGGGTGAAC_1	-2.96647	1.29536	0
CAGCTCAAGTCTGGGC	14.3557	5.93674	0
CAGGACACAAGGTATA	-0.521426	5.30997	0
CAGGACACACCAAAGG	12.0422	-2.69663	0
CAGGACACACTCAACA	13.7842	-1.88717	0
CAGGACACATGTTTGG	-4.00703	1.97442	0
CAGGACCTCTTTGTAC	14.373	6.08006	0
CAGGATGCATAATCAC	14.6766	7.38661	0
CAGGCTATCATCCTGC	9.61862	-2.4941	0
CAGGCTATCTTAGTCT	-3.63268	0.959321	0
CAGGGCTTCAAGCGCC	10.3985	15.0021	0
CAGGGCTTCAGCAAAG	10.81	6.8707	0
CAGGGCTTCCGGTTGA	10.5537	7.08673	0
CAGGGTGAGGTCGATT	14.1172	8.46023	0
CAGGTCCAGGTGAAGC	13.2879	0.188895	0
CAGGTCCAGGTTAGAG	-0.246552	-6.64934	0
CAGGTGGAGTAACCAC	3.66272	4.02243	0
CAGGTTAGTTAGAGCC	13.6331	-0.336746	0
CAGGTTTAGGCAAGTA	13.5635	-1.31992	0
CAGTACCCAACCGCCA	10.0704	6.81355	0
CAGTACCCAGCAAGGC	-0.316131	15.1194	0
CAGTACCCAGCACCAT	-2.9649	-6.16584	2.06102
CAGTACCCATCCCGCT	10.3482	6.87198	0
CAGTACCCATTAGGCC	0.0249703	16.0261	0
CAGTACCCATTCCTGT	-3.44151	4.26722	0
CAGTATGGTAGGATTT	-1.47359	4.64817	0
CAGTATGGTTAGGATT	3.38996	-0.0288015	0
CATAACGGTTAACGGC	-0.115333	6.15744	0
CATAACGGTTCAAGCA	0.110914	-5.91278	0
CATAAGCTCTAAGGTC	-2.08734	3.78582	0
CATAATCCAAGGTAAC	-0.787524	5.69741	0
CATAATCCACTGGCCA	13.8728	-2.06777	0
CATAATGTCATCACTT	12.3963	11.4279	0
CATAGACTCACTTTAC	-2.41648	-6.73071	0
CATAGCTAGTGTTGTA	1.31038	14.2479	0
CATAGGTTCTTGAGCG	12.451	0.530583	0
CATATCGCACCCACCT	-1.77909	-4.82705	0
CATATCGCAGTTGCGT	14.129	-1.21468	0
CATATCGCATCCTGAA	-2.01055	-7.27069	0
CATATCGCATGATTGT	-0.28816	6.44245	0
CATCAATCAGAGAGCC	2.17415	9.98494	0
CATCAATCAGCTCATA	13.9814	-2.33367	0
CATCACACAAACATAG	-4.92641	-5.09232	0
CATCAGCCAAGTGTCC	-0.791926	3.20657	0
CATCAGCCATCCCTCA	-1.56057	8.16136	0
CATCATAAGAACAAGT	13.9116	0.339348	0
CATCATAAGCCTGTGA	13.4438	-2.50349	0
CATCCCAGTGGACCTG_1	9.44859	-0.0774629	0
CATCCCAGTTAGCCAA	-1.79444	9.30905	0
CATCCCAGTTGTCATC	14.4719	6.1794	0
CATCCTGGTACTGAAT	-3.75077	2.71334	0
CATCGCTTCTAAGTGC	13.1736	-0.3953	0
CATGCATAGCGGATTT	14.3514	-1.8032	0
CATGCATAGGTAAGCA	-3.42767	-5.19415	0
CATGCGCAGGCAATAG	-3.59044	-4.71568	0
CATGCGGGTCCGTAGG	1.32683	15.2677	0
CATGCGGGTGAGCAAG	-4.25122	5.16377	0
CATGGATTCCGCCTAT	13.3251	-1.61532	0
CATGGATTCGGCTAGC	-3.27334	2.03843	0
CATGGCGGTGAGGTAG	-0.250731	-4.91094	0
CATTATCTCCGTTATT	7.06136	6.07526	0
CATTATCTCCTAACGG	-1.42192	-6.48405	0
CATTATCTCTCAATAG	-1.29829	-7.02308	0
CATTATGAGAGAGCCG_1	12.7364	0.508899	0
CATTATGAGGTGAAGC	-1.49789	4.46281	0
CATTCATTCAAAGGCA	13.667	-1.35256	0
CATTCATTCATAACCA	-0.433017	5.74069	0
CATTCCTCACCGGCTA	13.9833	-3.46873	0
CATTCCTCAGGTCCTG	-2.66098	2.29436	0
CATTGCGAGGTTTGCG	14.0648	-0.434592	0
CATTGCGAGTTGTCTT	13.612	0.355261	0
CATTGTAAGAGGGACT	-0.252922	-6.70059	0
CATTGTAAGCAAGACA	-0.0461481	-4.68182	0
CATTGTAAGGCTAATC	4.31655	2.29133	0
CATTGTAAGTAACTCA_1	13.4945	0.585453	0
CATTGTAAGTAGCTTA	12.1761	1.63647	0
CATTGTGCATCTTGAG	13.8398	5.71546	0
CATTTGTTCTGGTCCT	2.76803	-1.25168	0
CCAAACCCAAGGTACG	14.0889	-1.46061	0
CCAAACCCAGGCTTCG	-1.65141	-6.26032	0
CCAAACTAGGTCAAAG	-3.30799	1.65192	0
CCAAATCAGGCAATAG	12.8648	-1.56415	0
CCAAATCAGGCGCTAC	-1.30434	-6.86174	0
CCAACATAGCAACAAG	-3.15315	3.83	0
CCAACATAGCATGCAT	-1.34792	-6.67139	0
CCAACATAGCCGCTTT	-0.78062	3.85873	0
CCAACATAGGCGGATG	-4.04952	5.23993	0
CCAACCAAGCGATAGA	13.6703	5.7943	0
CCAACCAAGCTAAAGG	14.3597	-1.4783	0
CCAACCCGTATCTGGA	14.5909	8.09365	0
CCAACCCGTTAACACG	13.0781	-1.54747	0
CCAAGGCTCAGTGAAG	-3.72692	1.12476	0
CCAAGGCTCCGTAAAC	12.8048	-1.56286	0
CCAAGTTAGCCGCTTT	14.2686	-0.872364	0
CCAATATCATAATCCG	14.2274	-3.48355	0
CCAATATCATGTTGCA	14.7444	7.99729	0
CCACACAAGGTGAGAC	4.14847	3.13594	0
CCACACAAGTTGCCTC	-4.71933	-7.92867	0
CCACATTGTACGATTG	3.10386	5.18154	0
CCACATTGTAGTTAAC	14.6687	6.83864	0
CCACATTGTATTCGTC	13.7752	6.35862	0
CCACATTGTTCGGGAT	12.6735	-2.67094	0
CCACTTGGTCCTAACT	0.398103	1.79666	0
CCACTTGGTGGCTTCC	-0.330515	2.62395	0
CCAGACTCACGTAATT	-3.11507	-6.47991	0
CCAGCTAAGCAGCTCA	13.0124	-1.80578	0
CCAGCTAAGGGACTAA	13.0161	0.0915099	0
CCAGCTAAGTTGTCAA	1.53335	15.1637	0
CCAGCTGCACCTAATG	4.33095	1.68802	0
CCAGCTGCACTTACAG	13.2159	-3.5728	0
CCAGGAACAATTAACC	14.0815	-4.27788	0
CCAGGAACACATAACT	0.252597	14.3253	0
CCAGGAACACGTTACA	12.6122	-0.195738	0
CCAGGAACAGGTTAAA	-2.12918	1.62549	0
CCAGGATGTAATCGCA	13.719	-0.30462	0
CCAGGATGTACCCACC	-3.77124	1.7574	0
CCAGGATGTATTGGTG	-2.86325	3.18406	0
CCAGTTTGTACCGTAA	4.50081	1.89468	0
CCATAAATCCAATTAG_1	1.38575	16.01	0
CCATAAATCGCGCTAA	9.35337	-2.40048	0
CCATAAGGTCATTGAG	13.8239	-0.255748	0
CCATAATCAACCCTAA	-0.456636	2.79268	0
CCATAATCACCCTCAC	-1.45137	2.82586	0
CCATAATCATAGACTT	13.4696	-2.87464	0
CCATAGCCACTAAGCC	0.225451	4.2173	0
CCATAGCCACTGACTA_1	1.87039	-4.219	0
CCATAGCCAGTTAAAG	-1.7882	9.94412	0
CCATAGCCATAATGTC	-3.99384	-5.64063	0
CCATCACTCATGTGGT	1.48256	14.5889	0
CCATCACTCATTACGA_1	-2.42904	-4.91662	0
CCATCACTCGGTTCCT	0.924491	7.99397	0
CCATCATGTATTGGTG	-0.464697	-6.98156	0
CCATCATGTGCTCCGT	-3.62163	2.38486	0
CCATCATGTTAAGGTT	-2.5584	2.88777	0
CCATCATGTTACTTGC_1	12.8405	-3.21788	0
CCATTGTGTACAAAGA	10.1504	15.6736	0
CCATTGTGTCCTGATT	-5.32687	-5.10223	0
CCATTGTGTGATTACG	-1.78848	5.20907	0
CCATTGTGTTTCCACG	0.101742	6.00659	0
CCCAAACCAAATTCGT	14.6907	8.84877	0
CCCAAACCACAATACT	-1.59533	-6.4168	0
CCCAACCGTATTTGCC	11.029	-1.55376	0
CCCAATTGTATTGTGG_1	-3.49144	4.18145	0
CCCAATTGTCACTCGC_1	-4.16849	-5.80722	0
CCCAATTGTTGCATCT	0.0236467	-4.38394	0
CCCAGCACACGTAATT	-1.51967	-4.21409	0
CCCAGCACATGCTATG	-2.66017	-4.96246	0
CCCAGTTTCCGTTATT	-0.220992	4.95223	0
CCCAGTTTCTCCTCAA	7.29941	6.52046	0
CCCAGTTTCTTAGGGT	13.8624	6.27521	0
CCCATAACAAAGCCTC	-1.95641	9.62634	0
CCCATAACAGCTCAAC	-0.620151	5.19543	0
CCCGCAACAATTAGGA	10.87	14.9005	0
CCCGCAACACCGGCTA_1	0.960459	16.0403	0
CCCGTAAAGGCCTTAG	-3.80191	3.7842	0
CCCGTAAAGGTTACGT	-2.34832	2.33259	1.05038
CCCGTAAAGTAGGATG_1	-1.33288	4.87858	0
CCCGTAAAGTGGACAA	3.93239	2.22052	1.92195
CCCTCACCACAGACTC	-3.30368	-6.35254	0
CCCTCACCATGAATCT	11.5574	5.56165	0
CCCTCACCATGATTGT	5.18886	5.65786	0
CCCTCACCATTATGAC	-4.06766	-6.9553	0
CCCTCAGTCCTAAGTA	13.3174	-0.905827	0
CCCTCATAGACAAACG	-3.86246	-7.01813	0
CCCTCATAGCATTTCT	10.6179	6.34993	0
CCCTGGACAATTAGCT	-3.79113	-7.15695	0
CCCTGTTAGGCCGGAA	12.9795	-0.64879	0
CCCTGTTAGGTTACAC	-1.40936	2.0218	0
CCCTGTTAGTTATGTG	-4.23747	-7.55619	0
CCCTGTTAGTTCCCGT	-0.769511	4.65119	0
CCCTTAATCACAAGCT	14.3648	-2.8382	0
CCCTTAATCCGGTATG	14.6947	8.50779	0
CCGACAGGTACCCACC	0.744541	14.7009	0
CCGACAGGTTAAGCGC	1.1199	-4.49934	0
CCGACAGGTTAGAGGG	-3.4367	-0.100218	0
CCGCAAATCAGGTTTA	-6.5082	2.28057	0
CCGCAAATCTGTGCCT	-1.51353	2.11846	0
CCGCAAGGTTACTTGC	14.0721	-0.383562	0
CCGCAAGGTTCCTGTG	-1.04285	2.31048	0
CCGCCAACACAAACTT	-1.38546	2.04199	0
CCGCCAACATGACTAT	-1.52584	1.72624	0
CCGCCAACATTGTTGG	13.9533	7.71457	0
CCGCTAAAGCCTGGTA_1	13.1309	0.239422	0
CCGCTAAAGCTGTACG	-2.26899	2.82211	0
CCGCTAAAGGAACCAA	-2.73808	2.66242	0
CCGCTAAAGGATTTGC	14.3042	8.4169	0
CCGCTAAAGGCGTAAA	13.641	-1.05177	0
CCGCTAAAGGTCCTGA	-3.50909	0.365856	0
CCGCTAAAGTGTTGTA	12.9344	0.653189	0
CCGCTAAAGTTCCCAC	-1.87081	-6.46407	0
CCGCTAGCACAATTAC	-3.08383	3.01716	0
CCGCTAGCATAATCCG	-0.680116	11.8839	0
CCGCTTAGTAAAGCGG	10.1109	1.23877	0
CCGCTTAGTCATAGAT	13.9122	-1.92038	0
CCGGTAGGTATTGGAT	13.7342	-0.588023	0
CCGGTAGGTCCTCCAA	0.296717	6.0697	0
CCGTGCTGTCACCAAA	-1.26968	4.11883	0
CCGTGCTGTCACGAAC	-1.72555	2.19676	0
CCGTGCTGTTAGCATG	8.85503	2.28594	0
CCGTTAACAAGGGTTG	12.7245	6.02135	0
CCGTTAACAGAAACGT	14.1873	-2.62376	0
CCGTTACTCAAGTGTC	-4.34408	-7.4255	0
CCGTTGCGTACCGAAC	13.4722	0.759739	0
CCGTTGCGTGGATTGC	-3.55067	4.22374	0
CCGTTTGGTAAGCTCA	13.4896	0.348267	0
CCGTTTGGTTCGCGCT	-1.26982	3.72946	0
CCTAAAGGTCTTTGAC	10.0686	14.7971	0
CCTAAAGGTTACTTGC_1	13.9641	-1.7269	0
CCTAAATCAATGAGGT	-1.16602	-6.34949	0
CCTAAATCAATTAGCT_1	12.0581	2.0499	0
CCTAAATCAATTGAAG	0.452283	-6.84173	0
CCTAAGGTCCCGCATT	-0.440118	8.40643	0
CCTAAGGTCTAATCCT	12.6538	-0.400794	0
CCTAAGGTCTACTAAG	13.5487	-2.89628	0
CCTAAGTAGCGTGCGT	11.3794	0.972753	0
CCTAAGTAGGAAACTG_1	13.6382	-0.700685	0
CCTAAGTAGTTATTCC	14.3671	-2.98188	0
CCTAATAAGCCAGGTC	14.2288	8.46832	0
CCTAATAAGCGCATTG	3.0584	-0.814913	0
CCTAATAAGGAGCATA_1	13.726	-2.27599	0
CCTAATAAGGCATTGT	0.353073	5.40938	0
CCTAATCGTAGCTGCG	-0.967644	4.00057	0
CCTAATCGTCTCAGCC	11.6703	-0.650466	0
CCTACTGGTCGAAGTC	0.410766	-3.17999	0
CCTACTGGTGCGCGTA_1	-6.08114	2.39405	0
CCTACTGGTTTACTTG	-0.424063	2.95922	0
CCTACTGGTTTGGCTT	13.7095	-1.1492	0
CCTACTTCAATTAGGA	0.128258	4.45648	0
CCTAGTTGTCAAGACC	-1.69897	1.46129	0
CCTAGTTGTCCAAGAC	1.0246	14.8791	0
CCTAGTTGTGGATTAT	2.88457	-0.949849	0
CCTAGTTGTGTCCAAA	0.566495	4.0727	0
CCTAGTTGTTCGGTAA	13.3292	-1.58389	0
CCTAGTTGTTGGTGAC	13.2862	-0.643793	0
CCTATAGCAATGCCTA	6.83021	4.69686	0
CCTATAGCAATTAGGA	14.44	-2.42854	0
CCTATAGCAGAACCGA	14.3734	-1.68289	0
CCTATAGCATAGCGGA	13.8057	5.36487	0
CCTATAGCATTAGGTT	13.9435	-2.15563	0
CCTATTTAGGTCAAAG	-0.844866	-7.01087	0
CCTCAATGTATTGCAG	14.2362	-0.91519	0
CCTCAGTTCCTAATAG	-4.29541	-3.39885	0
CCTCAGTTCGTAACGT	-2.13633	2.38478	0
CCTCAGTTCTTAGGGT	13.8365	4.95777	0
CCTCCTCTCATTACTC	-0.944439	-6.57763	0
CCTCCTGAGCGATAGA	1.2879	15.2289	0
CCTCCTGAGGAGGCAT	12.7462	0.956143	0
CCTCCTGAGTAACAGG	1.60042	-4.6278	0
CCTGAATAGGCTAAGA	-0.663526	-4.71568	0
CCTGAATAGTAGCGCC	11.7794	-1.28884	0
CCTGAGTCACAGCCAT	14.1822	-2.199	0
CCTGAGTCACGTGCTG	-0.706866	-5.82461	0
CCTGATGAGCATCCAG	1.23527	15.4164	0
CCTGATGAGCGGATAA	1.55763	15.1608	0
CCTGATGAGTAACCCG	-2.84045	2.69293	0
CCTGCTCCAAACCCTA	-1.88633	9.86786	0
CCTGGATCAGCTAACC	13.4914	-0.697474	0
CCTGTAACAACGTGCT	1.31979	5.97	0
CCTGTAACAAGTGTCC	14.3761	-1.41108	0
CCTGTAACATCGTTCT	13.6874	-2.26165	0
CCTGTATGTTTGCGCC	-0.690647	-7.32936	0
CCTGTTGGTCAAGACC	13.2719	5.02248	0
CCTGTTGGTGTCCAAA	12.115	-1.7617	0
CCTTAACGTTGTGACA	12.4588	1.09147	0
CCTTAACGTTTACCGT_1	0.22999	-6.59208	0
CCTTACTCAGAAATGC	-3.37505	2.08421	0
CCTTACTCAGACAAAC	-1.83274	-3.87689	0
CCTTACTCAGGATTAA	14.3449	6.11957	0
CCTTAGTGTGTCCAAA	1.39397	-5.61436	0
CCTTATGTCACTTTAC	11.794	2.05044	0
CCTTATGTCTAATCTC	-1.65104	-7.42113	0
CCTTCAGGTGACATAT	14.2154	-0.683562	0
CCTTCGGTCCCTCAAC	-1.0079	4.51787	0
CCTTCGGTCCCTGTTA	-3.33809	1.34642	0
CCTTCGGTCGCAATCG	-2.98951	3.00649	0
CCTTCGTAGAGGAGGA	1.49562	-5.30314	0
CCTTCGTAGAGGGACT	-3.75522	1.83026	0
CCTTGCGTCCCTCTAA	-0.299836	2.33356	0
CCTTGTTCACAATACT	14.4712	-1.84695	0
CCTTTAGTCGAAGTGA	13.3008	-1.90826	0
CGAAATGAGTAACCCG	14.0918	-3.05127	0
CGAACAAAGCGCCTTT	7.49563	6.24553	0
CGAACAAAGTCACTAA_1	3.71588	-1.13041	0
CGAACCGGTGAGCACT	13.4107	-0.685174	0
CGAAGAATCACAGGAA	12.9411	0.221884	0
CGAAGCCTCACCTGCT	7.09241	5.11794	0
CGAAGCGAGACTAAGG	4.16492	1.43323	0
CGAAGCGAGCAAACCT_1	13.3058	0.710597	0
CGAAGCGAGGCCTGGT	3.03964	-0.547981	0
CGAAGCGAGGGCTTTG	1.68177	14.7115	0
CGAAGCGAGTACCGCA	-3.15395	-0.422694	0
CGAAGCGAGTTAGCCG	9.89458	15.4922	0
CGAAGGCCAATCATGT	13.9326	-0.303702	0
CGAAGGCCACAAAGGT	11.612	2.03319	0
CGAAGGCCAGGCAAGC	0.566523	15.655	0
CGAAGGCCATCATGTG	-0.115752	-5.1909	0
CGAATATGTGAGGTGA	11.624	-2.10001	0
CGAATATGTGTCCAAA	13.2815	0.89025	0
CGAATATGTTAGGCTA	10.4269	6.66883	0
CGAATATGTTTGGGTA	12.1788	-1.42738	0
CGAATCTAGCCAAATC_1	10.1004	6.76205	0
CGACAAGCACTAAGAA	-3.5637	-6.42707	0
CGACCTGCATAGACTT	7.36892	6.52832	0
CGACTAAGTGATCAGC	0.285038	-5.63518	0
CGACTAAGTGGAGCAA_1	-0.513494	-7.23722	0
CGACTAAGTTATCCTA	-3.41855	3.53306	0
CGAGCGAAGAAAGCAT	-0.843962	8.86373	0
CGAGCGAAGGCCATCA	-3.73199	3.09361	0
CGAGCTGGTCAATACG	13.5315	0.314926	0
CGAGCTGGTCTTTGAC	13.6173	0.169766	0
CGAGCTGGTTCCGCAC	13.4236	0.575257	0
CGAGGAAGTCACCAAA_1	0.555942	-6.73392	0
CGAGGAAGTGATGGCT	-0.188714	-6.73327	0
CGAGGAAGTGCAACTA	12.8747	0.413942	0
CGAGGCAAGGAAGCAC	0.678344	14.9589	0
CGAGGCAAGGAATAAC	0.387913	15.1922	0
CGAGGCAAGTATTGCA	12.1949	-0.424624	0
CGAGGTGAGCAAGGGT_1	13.9458	7.77735	0
CGAGGTGAGCACAGGG	13.218	-3.10891	0
CGAGGTGAGCTGGCTA	9.61577	14.7457	0
CGAGGTGAGTCACCAG	0.230351	14.2385	0
CGAGTCGGTCGAAGTC	-1.81974	-4.51825	0
CGAGTCGGTTGTCATC	-1.18188	-6.73178	0
CGATATTCACCAGCAT	-2.61858	-6.52722	0
CGATATTCAGCTCAAC	0.0401658	3.27379	0
CGATATTCAGGCTTGT	-0.387577	14.7935	0
CGATCCTTCAGGTCCA	1.67853	15.5999	0
CGATCCTTCTATTGTC	10.7827	6.07404	0
CGATGTCCACGTAAGG	-1.94806	9.58441	0
CGATTCCTCCTCATCA	1.52224	-4.79533	0
CGATTCCTCGCTCCAT_1	14.1916	-0.641457	0
CGATTCCTCTTGCTAT	-0.105264	5.99469	0
CGATTGAGTCCGCTGT	1.13293	15.2667	0
CGATTGAGTGAGCGAA	0.537038	-4.64115	0
CGATTGAGTGGTTCTT_1	11.1412	-1.3634	0
CGATTGAGTTAACAGT	9.97845	7.49692	0
CGATTTGCATGTTGCA	-2.51966	1.54864	0
CGATTTGCATTGTGGC	-0.923611	4.70049	0
CGCAATAGTGTTTCAC	12.6392	0.059878	0
CGCAATAGTTGGTTGA	-2.92849	-4.11167	0
CGCAATGTCAACCAAC	13.0486	-4.28874	0
CGCAATGTCACGCATG	3.01335	0.906204	0
CGCAATGTCATCACTT	14.3089	-3.44733	0
CGCAATGTCGAGGAGT	0.188907	-4.98143	0
CGCAATTAGCAAGGAC	0.174443	4.69698	0
CGCAATTAGGATTGCT	-3.07426	3.47626	0
CGCAATTAGGCGGGTA	13.3787	0.369847	0
CGCACAATCAATTACG	-1.16488	-5.78912	0
CGCACAATCACAAGCT	-1.71692	9.29928	0
CGCACACAGACAACGA	-3.14449	-5.79852	0
CGCACACAGATTGAGG	-0.153723	2.98528	0
CGCACACAGTTTGAGC	7.72908	6.51598	0
CGCACCACAAGGACCA	13.7382	6.26214	0
CGCACCACACTGGCCA	4.74672	1.92462	0
CGCACCACAGATTCAT	-1.53409	-6.74206	0
CGCACCACATAGCTTG	3.88208	1.11897	0
CGCATATAGCAAGGTA	0.0315458	-6.27754	0
CGCATATAGCGAAGTA	13.441	4.68606	0
CGCATATAGCGGATAA	13.9339	8.28951	0
CGCATATAGGACCGCT	4.3228	2.83058	0
CGCATATAGGTGAGAC	9.30551	-0.364798	0
CGCATTACAACATAAG	0.688377	-4.50785	0
CGCATTTGTAGTTACG	-1.11208	4.35337	0
CGCCAAATCGATTATG	14.3887	-3.20799	0
CGCCACACAACCTGGT	14.1651	-1.21299	0
CGCCACACAATTAACC	-0.808108	4.93023	0
CGCCTGTGTACAAAGA	10.9758	6.81457	0
CGCCTGTGTCTATCGT	-0.276769	-6.34284	0
CGCCTGTGTGGCTTCC	13.4449	-1.13851	0
CGCGATTCAATGCGCT	-4.22431	5.96009	0
CGCGATTCATAAGTCT	-3.24105	-6.98634	0
CGCTAACCAGACAAAC	-1.66593	2.43331	0
CGCTAATAGCAAGGAC	11.5196	1.79484	0
CGCTAATAGCCTGTTC	1.67321	-5.09275	0
CGCTAATAGCTCCTAC	12.325	11.3246	0
CGCTACTTCGGTCAAT	-0.761816	-7.2335	0
CGCTATGAGTAGCTTA	-3.7556	1.70289	0
CGCTCAGCACAGACTC	-2.56236	-6.70579	0
CGCTCAGCAGCCAGAA	0.449656	5.26111	0
CGCTGTGCAATTTAGC	-0.0575179	2.56511	0
CGCTGTGCATAAGTCT	-1.08827	4.87657	0
CGCTTAACACCGGTAT	-1.66295	6.20164	0
CGCTTAACAGGCAAGC	12.4113	-0.59995	0
CGCTTAACATCACTTC	-0.959506	-6.73154	0
CGCTTACTCAGGCTAT	-2.77119	-5.24788	0
CGCTTACTCCTAGTTT	14.534	-0.921077	0
CGCTTCTAGTCAGGCC	12.8865	-3.03524	0
CGCTTCTAGTCATGCG	13.6255	-1.03981	0
CGCTTCTAGTGAACAG	-2.82607	2.91754	0
CGCTTGCGTTAGGATT	0.389115	7.8353	0
CGGAATCGTAGCTGCG_1	0.532257	3.69737	0
CGGAATCGTCGTTACT	-0.862661	-7.07559	0
CGGAATCGTGTTTGTC	-1.35523	5.75766	0
CGGACCTAGCGCAATT	0.978717	14.2058	0
CGGACCTAGTAATCCA_1	0.525304	5.73761	0
CGGAGCAAGATGGAGC_1	7.29485	6.52025	0
CGGAGCAAGCCAAATC	0.00905832	14.6022	0
CGGAGCAAGCGGATAA	12.617	0.594459	0
CGGAGCAAGGACAACA	-1.14774	-6.86471	0
CGGAGTCTCATGCTAA	13.8219	-0.816094	0
CGGAGTCTCATTGCAA	13.1118	-0.875459	0
CGGATAAAGCATGTCG	1.03451	15.0516	0
CGGATAAAGTGAGGTA	13.0714	5.11947	0
CGGCAATGTCGCGCAA	-1.85432	10.0796	0
CGGCAATGTGAGCAAG	-3.46861	1.91436	0
CGGCAATGTTCGCTTG	-0.793176	4.08748	0
CGGCCATAGCACGTTG	9.03533	4.68424	0
CGGCCATAGCATGTCG	11.376	1.95775	0
CGGCTAATCCGCATGA	12.5511	2.95097	0
CGGCTAATCCGCTAGA	14.0822	-0.212441	0
CGGCTAATCTTGACCC	-0.0536327	-6.42523	0
CGGCTCACAAAGCGCA	0.535633	-6.51797	0
CGGCTCACAAGCGAGC	-4.2514	0.730413	0
CGGCTCACAAGTGAAC	14.0123	5.66915	0
CGGGACAAGCGCTAAT	0.457716	13.8354	0
CGGGACAAGTAAGAAC	-0.240707	-5.25587	0
CGGGCTTAGCGGGCAA	-2.44306	3.44001	1.46225
CGGGCTTAGTAAGAAC	13.2186	0.550806	0
CGGGTCTAGAGGAGTC	11.4593	0.00591475	0
CGGGTCTAGCAGGCCT	12.1762	0.0361338	0
CGGGTCTAGCATGCAT	-0.405112	-5.47073	0
CGGTAACGTAACGAGG	10.7296	15.4173	0
CGGTAACGTAGGTTTG	12.1484	10.3864	0
CGGTAACGTATTTGCC	12.3654	-1.56358	0
CGGTGAACAACTAGCC	0.687272	15.7731	0
CGGTGAACAGGAACAT	12.728	-1.15992	0
CGGTGAGAGCGAGTAA	12.8392	1.3498	0
CGGTGAGAGGATCCGC_1	13.0889	0.506796	0
CGGTGAGAGTTAGGCT	13.0001	0.734113	0
CGGTTATAGCACCACA	-3.59888	1.2053	0
CGGTTCCGTCATCCTG	-2.95382	1.99724	0
CGGTTCCGTTAGCTGA	13.9698	-0.605411	0
CGGTTTCTCCCGCAAA	-4.77551	-7.82344	0
CGGTTTGAGCTTATGA	1.45713	14.4968	0
CGGTTTGAGGGCCATC_1	12.2043	-1.24499	0
CGTAACCCACCTGCCT	13.2715	5.67163	0
CGTAACCCATTGTGTG	13.9557	0.0214061	0
CGTAACTAGCTAAAGG	3.93101	2.15824	0
CGTAACTAGCTTAGTA	13.897	-3.8926	0
CGTAACTAGTAGCCAT	11.2937	-2.79356	0
CGTAATGGTAGGATTT	12.8599	0.835077	0
CGTAATGGTCACCAAA	9.93563	15.602	0
CGTAATGGTCGAAGTC	13.5563	5.00207	0
CGTAATGGTGGTTCTT	10.7269	14.4273	0
CGTAATGGTGTCCAAA	14.1627	-1.74864	0
CGTACGGGTAATCGCA	3.66069	1.6229	0
CGTACGGGTTCGCGCT	13.4857	0.43273	0
CGTAGCGGTAATCGCA	10.6832	-0.0544613	0
CGTAGCGGTGCTCCAC	7.04263	7.12142	0
CGTAGCGGTTGTCCAT	12.8053	5.79867	0
CGTAGCGGTTTCCGGC	12.0385	-2.10398	0
CGTAGTTAGGACAACA	13.6375	-0.0820938	0
CGTAGTTAGTTATTCC	11.6016	-1.52769	0
CGTATTGCAATAGCAA	13.535	6.31697	0
CGTCAATAGCATGCAT	3.10598	-0.690656	0
CGTCAATAGCTGTAAC	13.7072	-1.31186	0
CGTCAATAGTGAGCAA	-0.635603	-6.93307	0
CGTCATTGTAGCAGCT	11.2407	0.581841	0
CGTCCTAGTACTGAAT	14.286	-0.623389	0
CGTCCTAGTATTCGTC	-4.74724	-7.79885	0
CGTGACATCCTGTTCA	13.6204	0.110022	0
CGTGAGGAGCCTCTCG	14.214	-2.61184	0
CGTGAGGAGGTGAAGC_1	-0.175624	-5.78179	0
CGTGCACAGTATTGGC	-0.267253	-6.94383	0
CGTGCTGCAAACCTAT	12.1927	0.584462	0
CGTGCTTTCCAAGTTA	12.5036	1.1905	0
CGTGCTTTCGCTAGTG	13.2532	0.949466	0
CGTGGTTCACACAATT	0.523799	7.55051	0
CGTGGTTCACAGACTC	-2.12564	1.26475	0
CGTGGTTCATTTAAGC	-0.585538	4.47535	0
CGTGTGTCACACCAAC	12.9372	0.871412	0
CGTGTGTCATCATGGC	12.6908	1.0998	0
CGTGTGTCATGTCAAT	-2.63973	2.45205	0
CGTGTTACAAACTAAG	9.65966	15.0502	0
CGTGTTACATATTGAC	-0.47381	-5.3253	0
CGTTAAATCATCAGTA	-0.993026	5.49805	0
CGTTAACAGCGGATAA	1.3839	14.9121	0
CGTTAACAGGCATGTT	13.544	4.87057	0
CGTTAGTAGTCACCTC	13.1717	0.159824	0
CGTTAGTAGTTATGGC	13.8839	-1.36981	0
CGTTATCGTGCATTTC	7.46868	6.36263	0
CGTTATCGTGTGCACG	13.4984	0.806885	0
CGTTATCGTTAACACG	13.6368	7.42359	0
CGTTATCGTTAGAGCC	-0.364372	-6.29718	0
CGTTATCGTTGGCGTG	2.16484	-4.53763	0
CGTTATTTCAGTGAAG	13.5494	5.5159	0
CGTTATTTCATAGCCG	1.93347	9.83701	0
CGTTGCGCACGAATTT	1.41366	15.4154	0
CGTTGCGCACTAGCGT	0.910536	5.45573	0
CGTTGCGCATTAGGTT	14.0545	-2.71741	0
CGTTTGGAGCCAAATC	12.0507	0.189243	0
CGTTTGGAGCCTCTGT	0.581726	6.02345	0
CGTTTGGAGTGAACGA	5.94429	5.86819	0
CGTTTGTGTCATTAGG	-1.58246	1.7498	0
CTAAATGTCCCTCATA	-0.106625	1.38075	0
CTAAATGTCGAAGTGA	13.587	0.0684519	0
CTAAATGTCGTACCGA	-1.11724	-7.16352	0
CTAACCACAAACTGCC	-1.36954	2.42374	0
CTAACCACACTTAACG	-2.86969	3.02722	0
CTAACCACATAAGGAC	-3.24983	1.30388	0
CTAACCACATATTGAC	-2.96435	1.94948	0
CTAACCCTCGGTTCCT	0.78713	13.8618	0
CTAACCCTCTTAAGTG	-3.27295	3.58184	0
CTAACCCTCTTTAAGG	-0.895875	-5.38749	0
CTAACCTGTCACCTAT	4.31446	2.37547	0
CTAACCTGTTAGCAGC	11.8904	-1.29675	0
CTAAGGTTCCGGGACT	13.8722	-1.47337	0
CTAAGGTTCTAAGGTC	14.2223	8.58491	0
CTAAGTCAGAGCCGCT	13.118	0.56145	0
CTAAGTCAGGATAAAC	13.269	-0.042544	0
CTAAGTCAGGGTGAAC_1	13.3151	-1.93628	0
CTAAGTCAGGTTACGT	-2.41328	3.8225	0
CTAATAGTCACCTGTC	1.68244	15.8664	0
CTAATAGTCGCGCTAA	12.3671	-0.183726	0
CTAATCCGTGGGTACT	-0.720915	5.47813	0
CTAATCCGTTGCCTCA	12.7129	-3.11196	0
CTAATCGCAATTGAAG	-3.635	1.70397	0
CTAATCTTCCTCCCTC	-3.15632	3.279	0
CTAATGTCAGTAAGTA	-0.396545	-6.24946	0
CTAATTGAGGACACTT	1.74476	15.2487	0
CTAATTGAGGCGCATC	13.9356	-0.429527	0
CTACAACAGCATGAAG	13.0727	-1.38337	0
CTACAACAGTCACTCC	-1.74154	8.3873	0
CTACAACAGTGAAGTG	-0.570916	-7.03067	0
CTACCGGCAACAGCCT	-4.0668	3.8931	0
CTACCTCAGCCGCTAA	13.8658	-1.57751	0
CTACGAAGTCAAGTAT_1	10.7095	7.43613	0
CTACGAAGTGCAATGC	0.596138	5.46535	0
CTACGAAGTTAAATGC	13.9846	-0.948369	0
CTACGAAGTTGTGACA	13.3406	0.843468	0
CTACTAAAGGCAATAG	1.44131	15.5257	0
CTACTTAGTAATCCCT	0.947137	16.6425	0
CTACTTAGTAATGGCC	0.770437	15.9516	0
CTAGCGGGTTGGATAT	1.45558	15.1283	0
CTAGCTGAGGACCAGG	13.3182	-0.442628	0
CTAGCTGAGGAGGTTA	1.21007	14.4544	0
CTAGCTTGTAACCAGC	13.7544	7.661	0
CTAGCTTGTGCAATGC	11.0921	0.0289003	0
CTAGGACGTAAGGTTT	0.971786	15.1104	0
CTAGGACGTTAGAGCC	0.817186	-4.38694	0
CTAGGCGGTGAAGCCT	0.334107	5.04975	0
CTAGGCGGTGCATTTC	10.1878	15.3426	0
CTAGGCGGTTTGGCTT	13.0817	0.585507	0
CTAGTAATCATCCTCA	-1.78282	1.81351	0
CTAGTAATCGGGACTC	11.0904	6.32293	0
CTAGTAATCTGTAAGC	0.665789	14.9093	0
CTAGTAGGTAACGAGG	14.0213	7.94464	0
CTAGTAGGTTGTGACA	13.348	0.904718	0
CTAGTCGAGGCGTAAA	12.2488	1.08338	0
CTAGTCGAGGGATGCG	12.0986	-0.588872	0
CTAGTCGAGTAGCTTA	0.745898	4.23522	0
CTAGTCGAGTCGCTAG_1	13.084	0.419463	0
CTAGTGAGTATACTGG	0.140311	6.30848	0
CTATAACCAAGGTAAC_1	14.4175	6.09424	0
CTATAACCACCTATAG	-0.811804	4.57497	0
CTATAACCATAGCTGC	14.4344	-2.72077	0
CTATGAGGTACTGATG	-3.02039	0.710432	0
CTATGAGGTCCTTCAG	-1.39158	-7.53014	0
CTATGAGGTTCACCCA	13.8731	-1.64234	0
CTATGAGGTTTACGTC	11.6862	0.330593	0
CTATGGCCAAACAACA_1	-4.01082	-6.56942	0
CTATGGCCACGAACAG	-0.755431	-6.56714	0
CTATGGCCACTCAACA	12.7396	-1.333	0
CTATGGCCAGCCAGAA	-1.30469	-7.38412	0
CTATGGCCAGCCTAAC	1.1411	16.1878	0
CTATGGCCATAGTCAT	5.76241	5.84929	0
CTATGGCCATCCCTCA	-0.629772	3.45506	0
CTATGTTTCCTCACAC	14.7027	-3.06039	0
CTATTACTCCTAAATG	-1.14822	5.66705	0
CTATTACTCTTGCAGG	-1.46646	6.53205	0
CTATTCAGTGGACCTG	1.39556	4.82161	0
CTATTGAAGCTAATTG	0.357048	-5.03812	0
CTATTGAAGGATCACT	0.714966	5.69225	0
CTCAATAAGAGAGGAG	11.0762	1.08942	0
CTCAATAAGCATGCAT	10.3847	14.9362	0
CTCAATAAGGCCTTAG	13.0964	6.09991	0
CTCAATAAGGCGCATC	10.0572	7.12534	0
CTCACAACACTAAGCC	-2.17329	-7.28325	0
CTCACAACAGTTGCGT	12.8349	-0.283646	0
CTCACACTCATGCGTG	-2.87888	1.82105	0
CTCACACTCCATCAGG	14.6208	-2.26049	0
CTCACTCAGCTCGCTT	14.5059	-1.2712	0
CTCACTCAGCTGAGGG	-3.14706	2.7801	0
CTCACTCAGTCTCACC	-5.85395	-7.52737	0
CTCACTCAGTGCTGTG_1	-3.72256	3.67979	0
CTCAGGATCGAAGTAG	-0.140874	-6.77993	0
CTCAGGATCTTAGCGG	0.549423	-6.76153	0
CTCATCATCAGCAAGA	-1.84502	-7.52934	0
CTCATCATCCGGAACC	12.8089	-1.86793	0
CTCATCATCGGTTAGT	1.99684	-4.74015	0
CTCATCATCGTTTCCA	-4.87459	-5.19321	0
CTCATGACAATTAAGG_1	-0.468859	-6.96961	0
CTCATGCTCCCTCACG	-0.272825	2.38124	0
CTCATGCTCGTTTCTG	-0.873107	-5.94217	0
CTCATTAGTTACATCC	1.55338	16.0694	0
CTCATTGTCATAACTG	10.5356	15.5412	0
CTCATTGTCTACCTAT	14.538	6.17051	0
CTCATTTAGGCTAATC	2.57671	5.80638	0
CTCATTTAGGGCCACT	11.6846	6.08983	0
CTCATTTAGTCAATTG	10.746	-0.338737	0
CTCCAAACACAGAACG	12.7573	-1.22619	0
CTCCAAACAGCTTAGC	-2.68538	3.98447	0
CTCCAACTCCTCACAC	-3.15766	4.17371	0
CTCCATCAGCTTAGCG	-2.59073	-7.38864	0
CTCCATCAGTAGGATG	13.8878	-0.630878	0
CTCCATCAGTTACTTC	-3.4054	3.44329	0
CTCCCTGAGGCTAATC	-3.6865	2.445	0
CTCCCTGAGTTATGGC	10.002	6.92865	0
CTCCCTGAGTTATGTG	13.5837	4.90706	0
CTCCGGACACAAAGGT	3.71648	1.58743	0
CTCCGGACAGGCAAGC	0.00381249	4.98533	0
CTCCGGACATTGACAT	13.8627	-3.62106	0
CTCCGTCCAAGCCAGA	-0.273927	2.82403	0
CTCCGTCCATCAGCAC	13.7599	6.38774	0
CTCCTAATCACTAAGC	-0.608569	6.41065	0
CTCCTAATCCTAATTC	-1.22502	4.69812	0
CTCCTAATCGCTCCAT	-3.97422	5.56506	0
CTCCTGAGTTAATGCG	13.8045	-2.40554	0
CTCCTGAGTTTAACCC	14.6005	8.79325	0
CTCGACAAGACAGGTA	-1.05742	11.6156	0
CTCGACAAGCTTATGA	14.1218	8.05544	0
CTCGCTAGTTTCCGGC	-3.57382	1.21083	0
CTCGCTAGTTTGGGTA	12.8626	-3.30129	0
CTCGCTCCAGGATAAC	14.0998	-1.10997	0
CTCGTTATCCTGAGTG	-1.68663	11.3796	0
CTCGTTATCCTGGTCT	-3.95049	2.43187	0
CTCTAAGCAACAGCCT	-0.845059	11.8359	0
CTCTAAGCAGCCAGAA	14.5373	-2.12255	0
CTCTAAGCAGTTTGTG	12.4141	1.06776	0
CTCTAGCTCATGGTGT	9.76727	-1.16544	0
CTCTAGCTCATTACTC	2.20148	9.54608	0
CTCTATGTCTTAATGG	-2.25765	2.43975	0
CTCTCACAGGGCCATC	13.4756	-2.02068	0
CTCTCACAGGGTGGAT	13.8501	5.28713	0
CTCTCACAGTCACTCC	-1.52565	11.4126	0
CTCTGTTCACCTATAG	13.4204	-3.07347	0
CTCTGTTCATAAGTTC	-6.66946	2.20803	0
CTCTGTTCATGTCGCG	-0.608932	-5.78182	0
CTCTTGATCACTAGGT	-1.63902	5.15884	0
CTCTTGATCTAAGGTC	10.9633	6.66404	0
CTCTTGATCTTGATGA	-0.289106	-6.97654	0
CTCTTGATCTTTGTAC	13.2073	4.91968	0
CTGAATATCCCTCAAC	12.6197	-2.86052	0
CTGAATATCGGCCATA	10.0048	7.34732	0
CTGAATATCGTTAAGC	11.6152	-3.09657	0
CTGAATATCTAAGGTC	0.745783	15.027	0
CTGAATATCTCGACCT	13.5254	5.09522	0
CTGAATATCTTAGCGG	13.0942	0.554274	0
CTGACATAGCAAGATG	-0.971321	5.59521	0
CTGACCAAGGCTTAAC	13.1986	-0.457636	0
CTGACCAAGTCACCAG_1	-1.11498	-4.68172	0
CTGATCACAGGAACTG	13.4137	-1.39407	0
CTGATCACAGGCTAGA_1	0.427331	-6.86163	0
CTGATCACATCGCTTT	12.4779	-0.509783	0
CTGCAATAGCTAAGTC	-4.03522	1.8797	0
CTGCAATAGTGTTGTA	2.09817	10.12	0
CTGCTACTCCAACTGG	-3.56558	2.28181	0
CTGCTACTCCCTGATC	14.0465	-1.28068	0
CTGCTACTCTAATCAG	1.79417	15.819	0
CTGCTACTCTATCGCC	12.9367	-1.17719	0
CTGCTACTCTGCAAGT	12.4241	11.4029	0
CTGCTATGTTTAACGG_1	14.4184	6.54441	0
CTGCTCCCATGGCCCA_1	14.437	-0.923397	0
CTGGACCAGCCTGTGA	12.0325	1.89498	0
CTGGATGTCAATGTCA	-2.84985	2.46732	0
CTGGATGTCATCCTCA	13.6541	-3.60414	0
CTGGATGTCGGCCAGT	13.8108	5.66811	0
CTGGATGTCGGCCATA	-0.943384	5.90343	0
CTGGCTAAGAAGGTGC_1	13.702	0.185505	0
CTGGCTAAGGTACCGC	-0.871066	-5.64515	0
CTGGCTAAGGTTAGAG_1	0.631365	14.4808	0
CTGGTAAGTTCCTCCT	-0.637468	2.56949	0
CTGGTCAAGGTGAAGC	14.1786	-1.07293	0
CTGGTCAAGTCGCTAG	-2.80732	2.63414	0
CTGGTTACACCTCACC	14.1885	5.47971	0
CTGGTTACAGCATTAT	14.2796	8.4619	0
CTGGTTACATAGCGGA_1	13.9926	8.06617	0
CTGGTTTGTACTTAGG	4.0606	3.46537	0
CTGGTTTGTTGGCGTG	12.7939	0.94267	0
CTGTAACAGGTAAGCA	13.1718	0.418346	0
CTGTAACAGTTCCTCA	13.5091	-1.44759	0
CTGTACCTCTTGCAAA	-0.220818	8.52886	0
CTGTATTTCCCATAAA	-3.35393	1.92759	0
CTGTATTTCGATTTAG	13.2607	-1.00558	0
CTGTATTTCGGTAACT	-1.74923	-6.68701	0
CTGTATTTCTTGACCC	-0.491957	4.5082	0
CTGTGTGAGATAGACG	12.893	0.130628	0
CTGTTAAAGCAGGTGG	10.4833	6.95153	0
CTGTTAAAGCCTGACA_1	-1.59926	9.80662	0
CTGTTAAAGCTGTACG	12.5469	-0.810144	0
CTGTTAAAGGTCCACA	-1.74502	8.63371	0
CTGTTCATCCCTCGCA	-1.36192	2.21439	0
CTGTTGGAGTCTGGGC	13.946	0.0813414	0
CTTAACAAGAATCTCA	13.5551	0.450818	0
CTTAACAAGGACCTCA	12.5412	-2.27529	0
CTTAACAAGGGTGAAC	1.50414	15.539	0
CTTAAGATCTTGATGA_1	-2.87027	-7.29384	0
CTTAATGAGACAGGTA	-1.5055	-5.815	0
CTTAATGAGTATTGGC	1.62864	15.6029	0
CTTACCGGTTTGGGTA	-4.0853	-4.86552	0
CTTACCTCAACCTGGT_1	-3.51388	2.62408	0
CTTAGGAGTCCTTCAG	1.19297	14.6975	0
CTTAGGAGTTGTAAAC	-1.14762	-5.15685	0
CTTAGGAGTTGTTCAC	12.7939	-0.998336	0
CTTAGTTTCAATGTGC_1	-2.39388	-6.93894	0
CTTAGTTTCTGGCTTC	1.49016	16.4343	0
CTTATGTTCAGGCCTA	-0.311381	-5.17687	0
CTTATTGGTGCCGCAA	3.13227	-0.99125	0
CTTATTGGTGTTTGAG	0.0541559	-6.59533	0
CTTATTGGTTAGACCA	13.6448	-2.051	0
CTTCAAGCATTATGAC	-1.40239	2.25805	0
CTTCAATTCGGTTTGG	2.65134	-0.325996	0
CTTCAATTCTACCTCA	13.7098	-3.78527	0
CTTCACTCATCATGTG_1	-1.65363	-7.51865	0
CTTCACTCATGACTAT	13.5323	-0.391812	0
CTTCAGGAGCTTAGTA	5.65832	5.84632	3.12825
CTTCAGGAGGCATTAC	7.62819	6.00942	0
CTTCATCCAATAACGA	-3.92804	1.17674	0
CTTCATCCACACAATT	10.0812	6.93427	0
CTTCATCCAGGCGAGT	13.061	-0.969334	0
CTTCGCGTCTATTGTC	12.3589	-1.07934	0
CTTCTAAGTAAGGTTT_1	1.47996	15.5773	0
CTTCTAAGTCATCAAG	12.4878	-3.12381	0
CTTCTAAGTCCTAAGA	1.05028	16.1378	0
CTTCTAAGTGTCCTGC	-0.894355	4.49948	0
CTTCTCAAGGGACGCA	13.3128	0.941704	0
CTTCTCAAGGGTCTAT	-1.76532	-5.76182	0
CTTGAACAGTTAGCCG	13.687	-0.145858	0
CTTGAATCAAACGCGA	2.97024	-0.829254	0
CTTGAATCACCAAAGG	-2.07106	9.7244	0
CTTGAATCACGAATTT	13.3111	-2.31128	0
CTTGAATCAGCCTGCA	3.73459	1.86272	0
CTTGACGAGCACAGAA	13.6786	-0.874576	0
CTTGACGAGGAACACA	1.37937	14.8096	0
CTTGACGAGGTCCACA	-0.705204	-5.21712	0
CTTGACGAGTGAACCT	13.3226	0.84365	0
CTTGCAACATGCTCCC	13.5637	5.02071	0
CTTGCATGTACGATTG	-1.89248	15.0895	0
CTTGCATGTTTATTCG	13.4898	-3.70519	0
CTTGCGCGTTAAGCGC	0.352166	-4.41397	0
CTTGCGCGTTAGAGCC	-3.96878	1.63329	0
CTTGCGCGTTTGAGCA	-0.371464	2.66088	0
CTTGCTCAGACCATAC	-5.00355	-6.50354	0
CTTGCTCAGAGGAGTC	0.652972	-6.39631	0
CTTGCTCAGCAATAGG_1	4.06554	1.72741	0
CTTGCTCAGTAGCGGG	0.988553	14.4743	0
CTTGCTCAGTTAGTTG_1	-3.77422	2.81785	0
CTTGGACCAAACCTTG	3.32386	-0.538807	0
CTTGTAAAGGGCCACT	14.4007	8.01849	0
CTTGTAAAGTCACCAG	-1.41588	2.74842	0
CTTGTAAAGTTTAACG	13.8781	-2.9485	0
CTTGTCCAGTAACCCG	14.5596	-1.55875	0
CTTGTTCCAAGCCACT	13.8627	0.199501	0
CTTGTTCCAGTAAAGC	2.89995	5.34163	0
CTTGTTCCATAATTGC	14.4343	-1.8662	0
CTTGTTCCATGTCAGC	12.0729	1.87259	0
CTTGTTTAGTATCGCG	-2.98188	3.28703	0
CTTTAGGCATAAACCT	-3.95046	1.25692	0
CTTTAGGCATTGCGGT	0.620631	-6.35073	0
CTTTAGTTCATCCACC	-0.599743	12.2321	0
CTTTAGTTCCGGGACT	-2.76781	-7.0352	0
CTTTAGTTCCTGGTCT	0.789216	4.3075	0
CTTTAGTTCTTGGACG	14.3023	-0.82903	0
CTTTATGGTTTCAGGA	-1.04187	-6.39006	0
CTTTCTTGTAATCGGC	-0.988861	-6.98582	0
CTTTCTTGTCCTAATC	13.6029	-1.72707	0
CTTTGAGCACCTAATG	-2.18293	2.27492	0
CTTTGGGAGCGATACT	0.982335	15.0806	0
CTTTGGTGTCAAGTGC	-1.83992	2.34485	0
CTTTGGTGTCCACAAA	14.2112	-0.747433	0
CTTTGGTGTCGACTCC	0.120758	5.23208	0
CTTTGTCCACAACCTA	-1.89174	-6.27449	0
GAAACCCGTGATTACG	13.6402	4.64128	0
GAAACCCGTTCAAGCA	1.84282	-4.04498	0
GAAACCCGTTGAGGTC	13.9325	-1.34977	0
GAAACCCGTTTCCGGC_1	-1.7328	-4.28786	0
GAAACTGAGTTGTCAA	-3.69864	2.1653	0
GAACACAAGGAAACTG	-4.84031	5.99134	0
GAACACAAGGATTGAG	11.1544	15.007	0
GAACCAAAGTTGTCAA	2.09377	10.0011	0
GAACCAGCATGGCCTG	-1.66189	-7.19763	0
GAACCGCTCACCTGTC	0.434255	4.86027	0
GAACCGCTCGAAGCGG	0.440003	5.05733	0
GAACCTGTCAAGCGCC	13.6617	-1.75044	0
GAACCTGTCATTGACA	1.76614	15.8751	0
GAACCTGTCCTTTACG	2.16675	9.73195	0
GAACCTGTCTATTGTC	-4.48353	-2.74062	0
GAACCTTAGAAACTGG	14.5365	-2.06743	0
GAACCTTAGCCAGTAT	13.5714	0.571232	0
GAACCTTAGGAAGCAC_1	-1.19978	-7.44977	0
GAACCTTAGGGCCATC	13.84	0.13134	0
GAACGAATCACGAATC	-1.0699	-4.37974	0
GAACGAATCCATAAGC	-3.56865	1.58145	0
GAACGAATCCTCCTAA	-3.32108	-4.98134	0
GAACGAATCGGTACGC_1	1.39086	14.7978	0
GAACTTATCACGCATG	-1.54743	-7.39242	0
GAACTTATCATTACGA	14.4338	-2.057	0
GAACTTATCATTGCGG	-0.829897	-6.96496	0
GAACTTATCGATTTAG	13.2359	-0.338565	0
GAACTTATCGTAATCA	-3.20676	-7.84987	0
GAACTTATCTAAATCG	-0.643634	-6.52891	0
GAACTTATCTAGCTAA	-0.919395	-6.91216	0
GAAGCCTGTTTGGCGG	-3.97831	1.80449	0
GAAGGAACATAAAGCA	-0.712606	-5.19189	0
GAAGGAACATCCAGGT	0.523089	-5.63425	0
GAAGGAACATCCATCT	12.9319	-2.24808	0
GAAGGAACATTAAAGG	14.4545	-0.935068	0
GAAGGAACATTAGCCA	13.4869	5.14711	0
GAAGGATGTCGAAGTC	-0.537473	5.33102	0
GAAGGATGTTCTTTAG	-4.60595	-4.55713	0
GAAGGCTAGGACAACA	10.0361	15.7172	0
GAAGTAAGTTACCTGT	-4.63938	6.00829	0
GAAGTAAGTTACTTGC	10.8328	7.37294	0
GAAGTATAGCACGTTG_1	12.8675	5.21104	0
GAAGTATAGCCGCTAA	13.0404	-0.769232	0
GAAGTATAGCGGCTGT	-0.294964	6.07487	0
GAAGTATAGGGTGGAT	13.944	-0.272449	0
GAAGTATAGTAACGAG	13.5325	-0.28496	0
GAAGTATAGTAGCTTA	-2.04682	5.00021	0
GAAGTCAAGCATTTCT	1.10511	15.126	0
GAAGTGATCCGTTATT	0.911733	14.5766	0
GAAGTGATCTATGACA	11.7574	0.491205	0
GAAGTGATCTTGTCCA	14.0768	7.62582	0
GAATTTGTCCTAGTTT	-5.85417	-6.39703	0
GACACCGGTGTCCAGG	-2.64182	2.43855	0
GACACCGGTTGTCCAT	-3.50815	3.8104	0
GACATAGAGCATGGTT_1	-3.49555	-7.5751	0
GACATAGAGGATTGAG	12.3288	-0.500604	0
GACATAGAGGCAGGTG	2.011	5.9479	0
GACATAGAGTTGCCTC	-0.730315	3.3199	0
GACATTATCCTCATGC	-3.186	-4.93698	0
GACCGAACACCGGCTA	1.22739	15.0841	0
GACCGTTCAGCGCTTG	1.7282	-5.42287	0
GACCTAAGTACAATGT	5.44785	5.65851	0
GACCTAAGTGGATTCA	14.0562	-2.01368	0
GACCTAGTCCGCAAGC	0.0270762	15.474	0
GACCTAGTCCGTTATT	14.6149	8.5109	0
GACCTCAAGATACTTG	14.328	8.6797	0
GACCTCAAGGTAAGCA	14.2528	-0.35053	0
GACCTGATCGATTTAG	12.239	0.576379	0
GACCTGCAGGGTGAGT	0.818496	15.5847	0
GACCTGCAGTTGCCTC	-1.53733	-7.1051	0
GACCTTTGTAAGCTTG	14.2461	-1.39249	0
GACCTTTGTTAAGCGC	13.4737	-1.48821	0
GACCTTTGTTTGAGCA	-1.53586	-7.00577	0
GACGCAACATGCATAT	14.0314	-1.24305	0
GACGCCTAGCATGACT	-2.05051	5.79633	0.723031
GACGCCTAGCTGTAAC	13.719	5.29763	0
GACGCCTAGGCTAGAA	-1.52738	-5.91816	0
GACGTAAAGCGCTAAT	-4.45786	-4.85205	0
GACGTAAAGCTCCCTG	-2.49126	-4.32077	0
GACTAATGTATTGCAG	13.6329	0.762986	0
GACTAATGTGTTGCAA	-3.66706	3.45593	0
GACTATTCATCCGTAA	13.1262	0.514185	0
GACTCACCAATATGGA	-3.93632	-6.88268	0
GACTCACCACCAGGTT	1.42301	-4.52871	0
GACTCACCAGCATTAT	-0.706466	-5.5833	0
GACTTACAGCATTAGC	-2.63319	2.25636	0
GACTTACAGGTGTCCA	10.367	7.20191	0
GACTTAGGTATTGGTG_1	14.1077	5.37508	0
GACTTAGGTGGAAACG	12.5282	11.546	0
GACTTGGTCCCTCGCA	-2.52676	-7.53563	0
GACTTGGTCCTTAAGA	2.11192	9.79323	0
GAGAAACGTTAGGCGT	1.12988	14.5717	0
GAGAACCAGGATTGAG	-0.107507	-6.69466	0
GAGAACCAGGCCTGGT_1	3.79815	2.31172	0
GAGAACCAGTTTGTCT	14.0967	-1.48357	0
GAGAGGCGTATCTGGA	0.548296	14.2564	0
GAGAGGCGTCGCAATA	13.8596	-0.260146	0
GAGAGGCGTTTAGCTC	12.0152	0.641975	0
GAGATAAGTAGGATTT	-0.594871	-7.31883	0
GAGATAAGTTAGGACC	-1.77939	5.75841	0
GAGATAAGTTCAAGCA	14.2049	-1.42239	0
GAGCAAATCAGCAAGA	-1.64654	3.41459	0
GAGCAAATCATAGCCG	13.753	5.3369	0
GAGCAAATCGATATTG	14.3362	8.70164	0
GAGCAAATCTTACTCG	10.8405	-1.08422	0
GAGCAAATCTTGCAGG	12.6214	5.63712	0
GAGCAAGGTCTCACTG	1.68584	15.7423	0
GAGCAAGGTTACGCAA	0.0662498	13.9526	0
GAGCAAGGTTACGCGG	-2.82429	2.69776	0
GAGCATGCACTAAGCC	14.2869	8.62789	0
GAGCATGCAGAGAGCC	14.1997	6.02174	0
GAGCCACTCAATCTAG	9.88447	7.34097	0
GAGCCACTCCTCGATC	12.425	5.67795	0
GAGCCTTCACAACAGG	14.3618	7.16456	0
GAGCGAAGTGCATTAG	10.1605	15.4317	0
GAGCGATAGGTGAAGC_1	12.48	-0.408506	0
GAGCGGTCACCTCGCT	-0.766533	5.17943	0
GAGCTAGCACTTCACT	13.4813	0.810285	0
GAGCTAGCAGGAATCG	-2.21213	-6.14391	0
GAGCTTAGTCAGGAAG	11.7644	-0.783033	0
GAGCTTAGTCTAACCT	-1.66552	-5.28898	0
GAGCTTGTCATGTCAA	10.4515	15.6538	0
GAGCTTGTCCTCATGC	0.563264	14.7159	0
GAGCTTGTCGGTCAAT	-1.60573	1.30235	0
GAGGACTAGAGGAGTC	-2.62511	1.20704	0
GAGGACTAGCTAAAGG	14.3313	8.14807	0
GAGGACTAGGACAATG	-0.756195	-7.27282	0
GAGGACTAGGTAAGCA	13.6693	0.226953	0
GAGGAGGCAGGACACA	14.3367	6.67457	0
GAGGCTACATACCCGG	-1.11147	-7.01693	0
GAGGCTTGTCAGGCAT	1.22196	15.5861	0
GAGGCTTGTGTGTGGT	5.95632	5.83211	0
GAGGCTTGTGTTGTAG	0.354937	14.3621	0
GAGGGAGCACTTCACT	11.3527	-2.40457	0
GAGGGAGCATGCTATG	13.6876	-1.93363	0
GAGGTACAGGGCTTTG	12.6952	4.07425	0
GAGGTGAGTACTTAGG	12.5231	0.529253	0
GAGGTGAGTGCGCGTA	11.2702	0.687394	0
GAGGTGAGTTCCAGGG	13.9232	-1.77363	0
GAGGTTAAGCCATCAG	-1.01326	4.86774	0
[truncated: 61,468 more rows]

## Sheet: EDF7e
cell_id	Gipr	Glp-1r	C66_cell_type
AAACAGCCAAATTCGT_1	0	0	C66-53: Etnppl.Astrocytes
AAACATGCAATGAATG	0	0	C66-55: Ermn.Oligodendrocytes
AAACATGCATTAAGTC	0	0	C66-53: Etnppl.Astrocytes
AAACCAACAGTCTAAT	0	0	C66-57: OPC
AAACCGAAGGTGTTAC_1	0	0	C66-51: Tanycytes
AAACCGAAGTAGCTTA	0	0	C66-55: Ermn.Oligodendrocytes
AAACCGCGTCAAAGGG	0	0	C66-57: OPC
AAACGCGCAAATGCCC_1	0	0	C66-56: Gpr17.Oligodendrocytes
AAACGCGCAGCAAGGC	0	0	C66-57: OPC
AAACGGATCACACAGT	0	0	C66-53: Etnppl.Astrocytes
AAACGTACATGAAATG	0	0	C66-57: OPC
AAAGCAAGTTACATCC	0	0	C66-56: Gpr17.Oligodendrocytes
AAAGCACCAAGGTGGC_1	0	0	C66-56: Gpr17.Oligodendrocytes
AAAGCACCATAAAGCA	0	0	C66-53: Etnppl.Astrocytes
AAAGCACCATAATCGT	0	0	C66-55: Ermn.Oligodendrocytes
AAAGCCCGTCCTAAGA	0	0	C66-55: Ermn.Oligodendrocytes
AAAGCCCGTTAACAGT	0	0	C66-53: Etnppl.Astrocytes
AAAGCCCGTTTAGTCC	0	0	C66-56: Gpr17.Oligodendrocytes
AAAGCCGCAGGACACA	0	0	C66-53: Etnppl.Astrocytes
AAAGCGGGTCCTAAGA	0	0	C66-55: Ermn.Oligodendrocytes
AAAGCTTGTTAATGCG	0	0	C66-52: Ependymal
AAAGGACGTGACCTGG	0	0	C66-53: Etnppl.Astrocytes
AAAGGAGCAAACGGGC_1	0	0	C66-53: Etnppl.Astrocytes
AAAGGCTCAAGCGATG_1	0	0	C66-57: OPC
AAAGGCTCATTGCGAC_1	0	0	C66-52: Ependymal
AAAGGTTAGCAGGTTT	0	0	C66-53: Etnppl.Astrocytes
AAATCCGGTCACCTAT	0	0	C66-57: OPC
AAATGCCTCATTGACA	0	0	C66-55: Ermn.Oligodendrocytes
AACAAAGGTAACGAGG	0	0	C66-53: Etnppl.Astrocytes
AACAAAGGTAGCAGCT	0	0	C66-56: Gpr17.Oligodendrocytes
AACAAAGGTCACAAAT	0	0	C66-56: Gpr17.Oligodendrocytes
AACAAGCCACCTCACC	0	0	C66-56: Gpr17.Oligodendrocytes
AACAAGCCAGCCGCTA	0	0	C66-57: OPC
AACAGATAGCCTGACA	0	0	C66-51: Tanycytes
AACAGATAGCGGATAA	0	0	C66-56: Gpr17.Oligodendrocytes
AACAGCAAGACAAGTG	0	0	C66-56: Gpr17.Oligodendrocytes
AACAGCAAGCCTCTCG	0	0	C66-55: Ermn.Oligodendrocytes
AACAGCAAGGTTACAC_1	0	0	C66-55: Ermn.Oligodendrocytes
AACAGCAAGTTAGGCT	0	0	C66-56: Gpr17.Oligodendrocytes
AACAGGATCCTGAGTG	0	0	C66-53: Etnppl.Astrocytes
AACATAGCAATAACCT	0	0	C66-55: Ermn.Oligodendrocytes
AACATAGCAGCAAGAT	0	0	C66-55: Ermn.Oligodendrocytes
AACATAGCAGCATGTC	0	0	C66-57: OPC
AACATAGCAGCCTGCA	0	0	C66-56: Gpr17.Oligodendrocytes
AACATAGCATATAACC	0	0	C66-51: Tanycytes
AACCCGCAGATAGACG	0	0	C66-53: Etnppl.Astrocytes
AACCGCTCACCGGTAT	0	0	C66-53: Etnppl.Astrocytes
AACCGCTCAGTCTAAT	0	0	C66-57: OPC
AACCGCTCATCGCTCC	0	0	C66-56: Gpr17.Oligodendrocytes
AACCGCTCATGGCCCA	0	0	C66-55: Ermn.Oligodendrocytes
AACCGCTCATGTTTGG	0	0	C66-53: Etnppl.Astrocytes
AACCGGCTCCGCACAA	0	0	C66-56: Gpr17.Oligodendrocytes
AACCGGCTCCTTCTAG	0	0	C66-57: OPC
AACCGGCTCGGGCCAT	0	0	C66-52: Ependymal
AACCGGCTCTTGTCTG_1	0	0	C66-56: Gpr17.Oligodendrocytes
AACCTAATCCCTGGAA_1	0	0	C66-53: Etnppl.Astrocytes
AACCTAATCGAGCTAT_1	0	0	C66-53: Etnppl.Astrocytes
AACCTCACAAGCTTAT	0	0	C66-55: Ermn.Oligodendrocytes
AACCTCACAGGAACTG	0	0	C66-53: Etnppl.Astrocytes
AACCTCCTCCACCTTA_2	0	0	C66-53: Etnppl.Astrocytes
AACCTCCTCCCTCATA	0	0	C66-53: Etnppl.Astrocytes
AACCTCCTCTAAGTGC	0	0	unknown
AACCTTAAGAGGAGGA	0	0	C66-53: Etnppl.Astrocytes
AACCTTAAGTGAACAG	0	0	C66-53: Etnppl.Astrocytes
AACCTTGCACTAAGAA	0	0	C66-55: Ermn.Oligodendrocytes
AACGACAAGACACTTA	0	0	C66-57: OPC
AACGACAAGGACAATG_1	0	0	C66-53: Etnppl.Astrocytes
AACGCCCAGACTCGCA	0	0	C66-56: Gpr17.Oligodendrocytes
AACGCCCAGGTAAGCA	0	0	C66-53: Etnppl.Astrocytes
AACGCTAGTATGGTGC	0	0	C66-56: Gpr17.Oligodendrocytes
AACGGTAAGACAACAG	0	0	C66-56: Gpr17.Oligodendrocytes
AACGGTAAGCGCCTAA	0	0	C66-53: Etnppl.Astrocytes
AACGGTAAGTAACGAG	0	0	C66-55: Ermn.Oligodendrocytes
AACTACTCACTAAATC	0	0	C66-55: Ermn.Oligodendrocytes
AACTACTCAGGCCATT	0	0	C66-56: Gpr17.Oligodendrocytes
AACTAGCTCGCGACAC	0	0	C66-53: Etnppl.Astrocytes
AACTAGCTCGGCCAGT	0	0	C66-53: Etnppl.Astrocytes
AACTAGTGTCAATACG	0	0	C66-53: Etnppl.Astrocytes
AACTAGTGTGTGAGAG	0	0	C66-64: Endothelial
AACTCACAGGACCTGC	0	0	C66-53: Etnppl.Astrocytes
AACTGTTCAACAGGTG	0	0	C66-56: Gpr17.Oligodendrocytes
AACTGTTCACTAAATC	0	0	C66-51: Tanycytes
AACTGTTCAGGAACAT	0	0	C66-53: Etnppl.Astrocytes
AACTTAGTCGATTATG	0	0	C66-55: Ermn.Oligodendrocytes
AAGAACAGTCACGAAC	0	0	C66-53: Etnppl.Astrocytes
AAGAATCAGCTTAACA	0	0	C66-56: Gpr17.Oligodendrocytes
AAGAATCAGTTATGGC	0	0	C66-53: Etnppl.Astrocytes
AAGACAAGTTTACTTG	0	0	C66-53: Etnppl.Astrocytes
AAGACATAGCCTGAGC	0	0	C66-55: Ermn.Oligodendrocytes
AAGACCAAGGTTTGAC	0	0	C66-55: Ermn.Oligodendrocytes
AAGACCAAGTACCGCA	0	0	C66-53: Etnppl.Astrocytes
AAGCAAGTCAATGTCA	0	0	C66-53: Etnppl.Astrocytes
AAGCAAGTCAGCAAAG	0	0	C66-55: Ermn.Oligodendrocytes
AAGCAAGTCCATCAGG	0	0	C66-55: Ermn.Oligodendrocytes
AAGCCTCCACCTGTAA	0	0	C66-53: Etnppl.Astrocytes
AAGCCTCCACTTCATC	0	0	C66-56: Gpr17.Oligodendrocytes
AAGCCTGTCCAGGTCA	0	0	C66-52: Ependymal
AAGCCTGTCCATAAGC	0	0	C66-55: Ermn.Oligodendrocytes
AAGCCTTAGAGAAGGG	0	0	C66-57: OPC
AAGCGAATCATGCTCC	0	0	C66-56: Gpr17.Oligodendrocytes
AAGCGAATCTGGTCCT	0	0	C66-55: Ermn.Oligodendrocytes
AAGCGAGGTCTTTGAC	0	0	C66-56: Gpr17.Oligodendrocytes
AAGCGGGTCATGGTGT	0	0	C66-51: Tanycytes
AAGCGGGTCGCACACA	0	0	C66-53: Etnppl.Astrocytes
AAGCGGGTCTCCATAT	0	0	C66-55: Ermn.Oligodendrocytes
AAGCGTTTCAGGCCTA	0	0	C66-55: Ermn.Oligodendrocytes
AAGCGTTTCCGGGACT	0	0	C66-56: Gpr17.Oligodendrocytes
AAGCGTTTCCGTTATT	0	0	C66-53: Etnppl.Astrocytes
AAGCTAGAGGTGCTGC_1	0	0	C66-57: OPC
AAGCTCCCAACAGGTG	0	0	C66-53: Etnppl.Astrocytes
AAGCTCCCAGGACCAA	0	0	C66-57: OPC
AAGCTCCCATCATGGC	0	0	C66-57: OPC
AAGCTCCCATCCTGAA	0	0	C66-55: Ermn.Oligodendrocytes
AAGCTTGGTGAAGCCT	0	0	C66-52: Ependymal
AAGCTTGGTGATGGCT	0	0	C66-58: Tmem119.Immune
AAGCTTGGTTATCGAG	0	0	C66-53: Etnppl.Astrocytes
AAGGAAGCATATAACC	0	0	C66-56: Gpr17.Oligodendrocytes
AAGGATCCAAAGCGCA	0	0	C66-51: Tanycytes
AAGGATGTCCGCCTAT	0	0	C66-51: Tanycytes
AAGGATTAGCTGGAAA	0	0	C66-51: Tanycytes
AAGGATTAGGTACCGC	0	0	C66-55: Ermn.Oligodendrocytes
AAGGCCCTCATGAGCT	0	0	C66-56: Gpr17.Oligodendrocytes
AAGGTATAGAAAGCAT	0	0	C66-56: Gpr17.Oligodendrocytes
AAGGTATAGCGTGCGT	0	0	C66-55: Ermn.Oligodendrocytes
AAGGTATAGTCCTTTG	0	0	C66-56: Gpr17.Oligodendrocytes
AAGGTATAGTTTAACG	0	0	C66-55: Ermn.Oligodendrocytes
AAGGTCAAGCACTAGT	0	0	C66-53: Etnppl.Astrocytes
AAGGTCAAGTAGAGGC	0	0	C66-53: Etnppl.Astrocytes
AAGGTGCAGCATTTCT	0	0	C66-53: Etnppl.Astrocytes
AAGGTGCAGCCGCAAC	0	0	C66-53: Etnppl.Astrocytes
AAGGTGCAGCTTTGGG	0	0	C66-55: Ermn.Oligodendrocytes
AAGGTGCAGGCTAAGA	0	0	C66-51: Tanycytes
AAGTAGCCAAGTTATC	0	0	C66-55: Ermn.Oligodendrocytes
AAGTCTATCAATCATG	0	0	C66-64: Endothelial
AAGTCTATCGAGGTGG	0	0	C66-55: Ermn.Oligodendrocytes
AAGTCTATCTTAGGGT	0	0	C66-55: Ermn.Oligodendrocytes
AAGTGAAGTACCGTAA	0	0	C66-55: Ermn.Oligodendrocytes
AAGTGAAGTACTTCAC	0	0	C66-57: OPC
AAGTGAAGTGTTTGTC	0	0	C66-51: Tanycytes
AAGTGAAGTTCAAGAT	0	0	C66-53: Etnppl.Astrocytes
AAGTGCAAGAGCAAGC	0	0	C66-53: Etnppl.Astrocytes
AAGTGCAAGCAAGGTA	0	0	C66-51: Tanycytes
AAGTGCAAGCATCCAG	0	0	C66-53: Etnppl.Astrocytes
AAGTGCAAGCATGTCG	0	0	C66-51: Tanycytes
AAGTGCAAGCGGCTGT	0	0	C66-53: Etnppl.Astrocytes
AAGTGCAAGGACAATG	0	0	C66-56: Gpr17.Oligodendrocytes
AAGTGCAAGGGTGAAC	0	0	C66-56: Gpr17.Oligodendrocytes
AAGTGCAAGTTAGTGC	0	0	C66-55: Ermn.Oligodendrocytes
AAGTGTTGTCAGTAAT	0	0	C66-56: Gpr17.Oligodendrocytes
AAGTTACGTACCCACC	0	0	C66-55: Ermn.Oligodendrocytes
AAGTTACGTCACAAAT	0	0	C66-56: Gpr17.Oligodendrocytes
AAGTTACGTTAGTGAT	0	0	C66-55: Ermn.Oligodendrocytes
AAGTTAGCAAAGCTAA_1	0	0	C66-53: Etnppl.Astrocytes
AAGTTAGCAGCTCATA	0	0	C66-53: Etnppl.Astrocytes
AAGTTAGCATAGCAGG	0	0	C66-57: OPC
AAGTTTGTCCTGGCTT	0	0	C66-53: Etnppl.Astrocytes
AAGTTTGTCGCAAACT	0	0	C66-55: Ermn.Oligodendrocytes
AATAACCGTCAAAGGG	0	0	C66-56: Gpr17.Oligodendrocytes
AATAACCGTCCTAAGA	0	0	C66-56: Gpr17.Oligodendrocytes
AATAACCGTTGGATAT	0	0	C66-53: Etnppl.Astrocytes
AATACCGGTAGCTAGC	0	0	C66-55: Ermn.Oligodendrocytes
AATACCGGTTGTTGTC	0	0	C66-64: Endothelial
AATAGAGGTTGAAGCC	0	0	C66-53: Etnppl.Astrocytes
AATAGAGGTTTCAGGA	0	0	C66-57: OPC
AATAGCTGTGTCCAGG_1	0	0	C66-55: Ermn.Oligodendrocytes
AATATCCCAAGTTATC_1	0	0	C66-51: Tanycytes
AATATCCCAGTAATAG	0	0	C66-53: Etnppl.Astrocytes
AATCAGGAGTAACTCA	0	0	C66-53: Etnppl.Astrocytes
AATCATGTCGATTTAG	0	0	C66-55: Ermn.Oligodendrocytes
AATCATGTCGCTAAAC	0	0	C66-51: Tanycytes
AATCCATCACACCAAC	0	0	C66-55: Ermn.Oligodendrocytes
AATCCATCAGGCTACT	0	0	C66-55: Ermn.Oligodendrocytes
AATCCATCAGTTAAAG	0	0	C66-55: Ermn.Oligodendrocytes
AATCCCTGTTACTAGG_1	0	0	C66-53: Etnppl.Astrocytes
AATCCGTAGGAAACTG	0	0	C66-53: Etnppl.Astrocytes
AATCCGTAGGACAATG	0	0	C66-55: Ermn.Oligodendrocytes
AATCCTAAGACAGGTA	0	0	C66-56: Gpr17.Oligodendrocytes
AATCGCCCAACACCTA	0	0	C66-55: Ermn.Oligodendrocytes
AATCGCCCATGTTGGC	0	0	C66-55: Ermn.Oligodendrocytes
AATCTTGAGAGAGGAG	0	0	C66-57: OPC
AATCTTGAGCGCCTTT	0	0	C66-57: OPC
AATGAAGGTGTGTGGT	0	0	C66-55: Ermn.Oligodendrocytes
AATGAAGGTTGGATAT	0	0	C66-56: Gpr17.Oligodendrocytes
AATGCAACACATTGCA	0	0	C66-53: Etnppl.Astrocytes
AATGCAACATGAGTTT	0	0	unknown
AATGCATGTGAATCGC	0	0	C66-53: Etnppl.Astrocytes
AATGCATGTTAGCAGC	1.39043	0	C66-57: OPC
AATGCGCGTGTCACGG	0	0	C66-51: Tanycytes
AATGGCGCACGGTACT	0	0	C66-53: Etnppl.Astrocytes
AATGTCATCATGCATA	0	0	C66-55: Ermn.Oligodendrocytes
AATGTCATCTGCAAGT_1	0	0	C66-56: Gpr17.Oligodendrocytes
AATGTCCAGACTTACA	0	0	C66-56: Gpr17.Oligodendrocytes
AATGTCCAGGTGTCCA	0	0	C66-55: Ermn.Oligodendrocytes
AATTACCCACGAATTT	0	0	C66-53: Etnppl.Astrocytes
AATTACCCATTAAGTC	0	0	C66-55: Ermn.Oligodendrocytes
AATTAGCGTGATTTGG_1	0	0	C66-56: Gpr17.Oligodendrocytes
AATTAGCGTGTGCAAC	0	0	C66-53: Etnppl.Astrocytes
AATTAGGCAAGGATTA	0	0	C66-53: Etnppl.Astrocytes
AATTAGGCACTAGGTC	0	0	C66-53: Etnppl.Astrocytes
AATTAGGCAGCATGTC	0	0	C66-56: Gpr17.Oligodendrocytes
AATTGACGTACGGTAC	0	0	C66-55: Ermn.Oligodendrocytes
AATTGACGTGGTTAGC	0	0	C66-53: Etnppl.Astrocytes
AATTGCCAGCATGACT	0	0	C66-53: Etnppl.Astrocytes
AATTGCTCAAGTGTTT_1	0	0	C66-53: Etnppl.Astrocytes
AATTGGACAAACGGGC	0	0	C66-53: Etnppl.Astrocytes
AATTGGACACCTGTAA	0	0	C66-53: Etnppl.Astrocytes
AATTGGACACTTACAG_1	0	0	C66-55: Ermn.Oligodendrocytes
AATTGTGTCCACCCTG	0	0	C66-55: Ermn.Oligodendrocytes
AATTGTGTCGATTTAG	0	0	C66-55: Ermn.Oligodendrocytes
AATTGTGTCTCATCAT	0	0	C66-55: Ermn.Oligodendrocytes
AATTTCCTCAGCAAGA	0	0	C66-53: Etnppl.Astrocytes
AATTTCCTCCGGAACC	0	0	C66-53: Etnppl.Astrocytes
AATTTCCTCGCTATGG	0	0	C66-56: Gpr17.Oligodendrocytes
AATTTCCTCTAAGTGC_1	0	0	C66-53: Etnppl.Astrocytes
AATTTCCTCTTGCAGG	0	0	C66-53: Etnppl.Astrocytes
AATTTGGTCAAGTGTC	0	0	C66-56: Gpr17.Oligodendrocytes
AATTTGGTCCGCTAGA	0	0	C66-57: OPC
AATTTGGTCGGGACCT	0	0	C66-53: Etnppl.Astrocytes
ACAAACTGTCATTGTC	0	0	C66-53: Etnppl.Astrocytes
ACAAACTGTCCTAAGA	0	0	C66-56: Gpr17.Oligodendrocytes
ACAAAGGTCAGTATTG	0	0	C66-53: Etnppl.Astrocytes
ACAAAGGTCTCGCCTG	0	0	C66-51: Tanycytes
ACAACAACAGGCTGTT	0	0	C66-53: Etnppl.Astrocytes
ACAACACTCCCGCAAA	0	0	C66-64: Endothelial
ACAACATGTTAGAGCC	2.02938	0	C66-55: Ermn.Oligodendrocytes
ACACCTTGTTTATGGG	0	0	C66-51: Tanycytes
ACACCTTGTTTGCGCC	0	0	C66-57: OPC
ACACTAATCACCATTT	0	0	C66-53: Etnppl.Astrocytes
ACACTAATCCGCCTCA	0	0	C66-53: Etnppl.Astrocytes
ACACTAATCGAGGTGG_1	0	0	C66-53: Etnppl.Astrocytes
ACACTAATCGCGACAC	0	0	C66-53: Etnppl.Astrocytes
ACACTAATCGGGACCT	0	0	C66-53: Etnppl.Astrocytes
ACACTAATCTTAAGTG	0	0	C66-56: Gpr17.Oligodendrocytes
ACACTAGGTAATAGCT	0	0	C66-55: Ermn.Oligodendrocytes
ACACTAGGTAGTTGGC	0	0	C66-56: Gpr17.Oligodendrocytes
ACACTAGGTCATGCAA	0	0	C66-53: Etnppl.Astrocytes
ACACTAGGTGCAACTA	0	0	C66-53: Etnppl.Astrocytes
ACACTTAAGCGAAGTA	0	0	C66-53: Etnppl.Astrocytes
ACACTTAAGGACTAAG	0	0	C66-57: OPC
ACACTTAAGTCTCACC	0	0	C66-53: Etnppl.Astrocytes
ACACTTAAGTTTGTCT	0	0	C66-55: Ermn.Oligodendrocytes
ACACTTGCAGACAAAC	0	0	C66-53: Etnppl.Astrocytes
ACACTTGCATTGCGAC	0	0	C66-53: Etnppl.Astrocytes
ACAGCCGGTAGCAGCT	0	0	C66-58: Tmem119.Immune
ACAGCCGGTATTGAGT	0	0	C66-53: Etnppl.Astrocytes
ACAGCCGGTGTAATAC	0	0	C66-53: Etnppl.Astrocytes
ACAGCGCTCAATGAGG	0	0	C66-53: Etnppl.Astrocytes
ACAGCGCTCTACTAAG	0	0	C66-55: Ermn.Oligodendrocytes
ACAGGAATCTCCATAT	0	0	C66-51: Tanycytes
ACAGGATCAGCCTGCA	0	0	C66-53: Etnppl.Astrocytes
ACAGGATCATTGGGAG	0	0	C66-64: Endothelial
ACAGGCTGTTTGGTTC_1	0	0	C66-55: Ermn.Oligodendrocytes
ACAGGTAAGCTAATCA	0	0	C66-58: Tmem119.Immune
ACAGGTAAGCTAATTG	0	0	C66-57: OPC
ACAGTATGTGGGTACT_1	0	0	C66-53: Etnppl.Astrocytes
ACATAGCTCACGTTAA	0	0	C66-53: Etnppl.Astrocytes
ACATAGCTCCAACTGG	0	0	C66-53: Etnppl.Astrocytes
ACATCAATCATTTGCT	0	0	C66-51: Tanycytes
ACATCAATCCAAACAC	0	0	C66-64: Endothelial
ACATCAATCTAAGTGC	0	0	C66-55: Ermn.Oligodendrocytes
ACATCAATCTGCAAGT	0	0	C66-51: Tanycytes
ACATCAATCTGTGCAG	0	0	C66-55: Ermn.Oligodendrocytes
ACATTAGTCCTGGTGA	0	0	C66-57: OPC
ACATTAGTCGTCCTTA	0	0	C66-57: OPC
ACATTGCAGCGTGCAC	0	0	C66-55: Ermn.Oligodendrocytes
ACATTGCAGCTTTGGG	0	0	C66-56: Gpr17.Oligodendrocytes
ACATTGCAGTATCGCG	0	0	C66-51: Tanycytes
ACATTGCAGTATTGGC	0	0	C66-56: Gpr17.Oligodendrocytes
ACCAAACTCGGCCAGT	0	0	C66-57: OPC
ACCAAGCGTCACAAAT	0	0	C66-57: OPC
ACCAAGTTCCTGGTCT	0	0	C66-52: Ependymal
ACCAAGTTCTTAATGG	0	0	C66-53: Etnppl.Astrocytes
ACCACACCAACTAGAA	0	0	C66-55: Ermn.Oligodendrocytes
ACCACACCAATAGTCT	0	0	C66-57: OPC
ACCACACCACCAGCAT	0	0	C66-55: Ermn.Oligodendrocytes
ACCACATAGTGAGGGT	0	0	C66-53: Etnppl.Astrocytes
ACCAGCTCATAGCAGG	0	0	C66-52: Ependymal
ACCAGGGAGTTAGACC	0	0	C66-53: Etnppl.Astrocytes
ACCATAATCACAGCCA	0	0	C66-55: Ermn.Oligodendrocytes
ACCATAATCAGGTTTA	0	0	C66-56: Gpr17.Oligodendrocytes
ACCATAATCATCACTT	0	0	C66-53: Etnppl.Astrocytes
ACCATAATCCGGTATG	0	0	C66-53: Etnppl.Astrocytes
ACCATAATCGGCCATA	0	0	C66-56: Gpr17.Oligodendrocytes
ACCATTAAGAGGAGTC	0	0	C66-55: Ermn.Oligodendrocytes
ACCCAGGGTAGTTAAC	0	0	C66-55: Ermn.Oligodendrocytes
ACCCAGGGTTTGGCTT	0	0	C66-56: Gpr17.Oligodendrocytes
ACCCGCTGTAATCGCA	0	0	C66-56: Gpr17.Oligodendrocytes
ACCCGCTGTCAGGAAG	0	0	C66-56: Gpr17.Oligodendrocytes
ACCCGGTAGCACAGCC	0	0	C66-52: Ependymal
ACCCGGTAGCTCAATA	0	0	C66-55: Ermn.Oligodendrocytes
ACCCGGTAGTACCGCA	0	0	C66-58: Tmem119.Immune
ACCCTCCCAATATACC_1	0	0	C66-55: Ermn.Oligodendrocytes
ACCCTCCCAGCTTAAT	0	0	C66-53: Etnppl.Astrocytes
ACCCTCCCAGCTTACA	0	0	C66-55: Ermn.Oligodendrocytes
ACCCTGTTCCAAATCA	0	0	C66-53: Etnppl.Astrocytes
ACCCTGTTCCCGCCTA	0	0	C66-53: Etnppl.Astrocytes
ACCGAAGCAGCTACGT	0	0	C66-53: Etnppl.Astrocytes
ACCGCAATCCTTCTAG	0	0	C66-55: Ermn.Oligodendrocytes
ACCGCAATCGACAAAG	0	0	C66-53: Etnppl.Astrocytes
ACCGGCTAGCCGGTAC	0	0	C66-57: OPC
ACCGGCTAGGAATAAC	0	0	C66-53: Etnppl.Astrocytes
ACCGGTTCAAACGCGA	0	0	C66-51: Tanycytes
ACCGGTTCAATTTAGC	0	0	C66-57: OPC
ACCGGTTCAGTTAAAG	0	0	C66-53: Etnppl.Astrocytes
ACCTAAATCATTACAG	0	0	C66-55: Ermn.Oligodendrocytes
ACCTAAGGTACCTTAC	0	0	C66-55: Ermn.Oligodendrocytes
ACCTACCTCATGCTCC_1	0	0	C66-53: Etnppl.Astrocytes
ACCTCACTCATGTTTC	0	0	C66-53: Etnppl.Astrocytes
ACCTCACTCATTAGGC	0	0	C66-55: Ermn.Oligodendrocytes
ACCTCACTCCTTGTTG_1	0	0	C66-53: Etnppl.Astrocytes
ACCTCACTCGGTTTCC	0	0	C66-51: Tanycytes
ACCTCACTCTAACCAA	0	0	C66-56: Gpr17.Oligodendrocytes
ACCTGGATCAGTTCCC	0	0	C66-56: Gpr17.Oligodendrocytes
ACCTGGATCTCAATTC	0	0	C66-53: Etnppl.Astrocytes
ACCTGGTCATGGCCTG	0	0	C66-53: Etnppl.Astrocytes
ACCTGTTGTCCCGGAA	0	0	C66-53: Etnppl.Astrocytes
ACCTGTTGTCCGTAGG	0	0	C66-55: Ermn.Oligodendrocytes
ACCTGTTGTGCCTCAC	0	0	C66-53: Etnppl.Astrocytes
ACCTGTTGTTAATGAC	0	0	C66-53: Etnppl.Astrocytes
ACCTTCATCAGGATGA	0	0	C66-55: Ermn.Oligodendrocytes
ACCTTCATCTCGCCCA	0	0	C66-56: Gpr17.Oligodendrocytes
ACCTTCCAGAGCAAGC	0	0	C66-52: Ependymal
ACCTTCCAGCATCCAG	0	0	C66-56: Gpr17.Oligodendrocytes
ACCTTCCAGCTTATGA	0	0	C66-57: OPC
ACCTTCCAGGGCTAAA	0	0	C66-53: Etnppl.Astrocytes
ACCTTGCTCACAAGCT	0	0	C66-57: OPC
ACCTTGCTCCTACCTA	0	0	C66-53: Etnppl.Astrocytes
ACCTTGCTCTCGACCT	0	0	C66-56: Gpr17.Oligodendrocytes
ACCTTGTGTTAGCAGC	0	0	C66-53: Etnppl.Astrocytes
ACGAACAAGACAGGCG	0	0	C66-56: Gpr17.Oligodendrocytes
ACGAACAAGTATTGTG	0	0	C66-51: Tanycytes
ACGAAGTCAAGACTCC	0	0	C66-53: Etnppl.Astrocytes
ACGAAGTCACCAGCAT	0	0	C66-56: Gpr17.Oligodendrocytes
ACGAAGTCAGTCTAGC	0	0	C66-57: OPC
ACGAAGTCATAAGTCT	0	0	C66-55: Ermn.Oligodendrocytes
ACGAAGTCATGAAATG	0	0	C66-53: Etnppl.Astrocytes
ACGAATCTCTTTGACT	0	0	C66-55: Ermn.Oligodendrocytes
ACGACAAAGTGTGATC	0	0	C66-58: Tmem119.Immune
ACGACTTAGGGTGGAT	0	0	C66-57: OPC
ACGAGTAAGTGCTGTG	0	0	C66-53: Etnppl.Astrocytes
ACGATTCAGCCACATG	0	0	C66-55: Ermn.Oligodendrocytes
ACGATTCAGTTTGTCT	0	0	C66-56: Gpr17.Oligodendrocytes
ACGCAAGCAATATGGA	0	0	C66-55: Ermn.Oligodendrocytes
ACGCAAGCAGGTTAAA_1	0	0	C66-51: Tanycytes
ACGCACGGTCACAAAT	0	0	C66-55: Ermn.Oligodendrocytes
ACGCACGGTTACATCC	0	0	C66-55: Ermn.Oligodendrocytes
ACGCCACAGCTGGCTA	0	0	C66-53: Etnppl.Astrocytes
ACGCCACAGGCGCATC	0	0	C66-58: Tmem119.Immune
ACGCCTAAGAACCTGT	0	0	C66-53: Etnppl.Astrocytes
ACGCCTAAGCACTAGT_1	0	0	C66-56: Gpr17.Oligodendrocytes
ACGCCTTTCATGGCCA	0	0	C66-53: Etnppl.Astrocytes
ACGCCTTTCGTTACTT	0	0	C66-57: OPC
ACGCTTGAGACTTATG	0	0	C66-55: Ermn.Oligodendrocytes
ACGCTTGAGTAACCAC	0	0	C66-56: Gpr17.Oligodendrocytes
ACGCTTGAGTAAGGGC	0	0	C66-56: Gpr17.Oligodendrocytes
ACGGGAAGTCAGGAAG	0	0	C66-55: Ermn.Oligodendrocytes
ACGGGAAGTTAGGTTG_1	0	0	C66-56: Gpr17.Oligodendrocytes
ACGGTACGTCAGGCAT	0	0	C66-56: Gpr17.Oligodendrocytes
ACGGTACGTGAGACTC	0	0	C66-55: Ermn.Oligodendrocytes
ACGGTACGTGTGCACG	0	0	C66-53: Etnppl.Astrocytes
ACGGTACGTTTCCGGC	0	0	C66-57: OPC
ACGGTTAGTAAATTGC	0	0	C66-53: Etnppl.Astrocytes
ACGGTTAGTCATGAGC	0	0	C66-55: Ermn.Oligodendrocytes
ACGGTTAGTCGTAAAT	0	0	C66-55: Ermn.Oligodendrocytes
ACGGTTTAGGTGCTGC	0	0	C66-55: Ermn.Oligodendrocytes
ACGTCAAGTGAGGTGA	0	0	C66-53: Etnppl.Astrocytes
ACGTCAAGTGGAAGGC_1	0	0	C66-55: Ermn.Oligodendrocytes
ACGTCCAAGTACCGCA_1	0	0	C66-55: Ermn.Oligodendrocytes
ACGTCCTTCAAGCCTG	0	0	C66-53: Etnppl.Astrocytes
ACGTTACAGAGCAAGC_1	0	0	C66-53: Etnppl.Astrocytes
ACGTTACAGGTTAGAG	0	0	C66-53: Etnppl.Astrocytes
ACGTTACAGTCCTGAG	0	0	C66-55: Ermn.Oligodendrocytes
ACGTTGTAGCGGATAA	0	0	C66-53: Etnppl.Astrocytes
ACTAAAGCAGCACGAA	0	0	C66-53: Etnppl.Astrocytes
ACTAAAGCATCATGTG	0	0	C66-51: Tanycytes
ACTAAAGCATGAATAG	0	0	C66-57: OPC
ACTAACCAGCTTGCTC	0	0	C66-62: ParsTuber
ACTAACCAGGAACACA_2	0	0	C66-55: Ermn.Oligodendrocytes
ACTAACGGTAGCTGCG	0	0	C66-55: Ermn.Oligodendrocytes
ACTAACGGTTGAGGTC	0	0	C66-53: Etnppl.Astrocytes
ACTAACTCATGAGCAG	0	0	C66-57: OPC
ACTAACTCATGTTGTG	0	0	C66-56: Gpr17.Oligodendrocytes
ACTAATCCAGTACCGT	0	0	C66-57: OPC
ACTATCCGTTACAAAC_1	0	0	C66-53: Etnppl.Astrocytes
ACTATCCGTTTGCTGT	0	0	C66-56: Gpr17.Oligodendrocytes
ACTCACCTCCCGCAAA	0	0	C66-64: Endothelial
ACTCACCTCGTTACAA	0	0	C66-55: Ermn.Oligodendrocytes
ACTCACCTCTGTGCAG	0	0	C66-58: Tmem119.Immune
ACTCACTGTACGCGCA	0	0	C66-55: Ermn.Oligodendrocytes
ACTCACTGTATTGAGT_1	0	0	C66-58: Tmem119.Immune
ACTCAGTAGACAAGTG_1	0	0	C66-56: Gpr17.Oligodendrocytes
ACTCAGTAGCAAGGAC	0	0	C66-58: Tmem119.Immune
ACTCAGTAGCCTGAGC	0	0	C66-55: Ermn.Oligodendrocytes
ACTCCTCAGAAGGTGC	0	0	C66-53: Etnppl.Astrocytes
ACTCGCTTCCATAATG	0	0	C66-53: Etnppl.Astrocytes
ACTCGCTTCCGCATGA	0	0	C66-56: Gpr17.Oligodendrocytes
ACTCGCTTCCTTGCGT	0	0	C66-55: Ermn.Oligodendrocytes
ACTCGCTTCTCCATAT	0	0	C66-55: Ermn.Oligodendrocytes
ACTGAAACACAACAAA	0	0	C66-52: Ependymal
ACTGAAACAGCATGTC	0	0	C66-56: Gpr17.Oligodendrocytes
ACTGAATGTCTCAGCC	0	0	C66-55: Ermn.Oligodendrocytes
ACTTACTTCATTGACA	0	0	C66-51: Tanycytes
ACTTAGGGTAGACAAA	0	0	C66-56: Gpr17.Oligodendrocytes
ACTTAGGGTCAAGTAT	0	0	C66-55: Ermn.Oligodendrocytes
ACTTAGGGTCGCAAAC	0	0	C66-55: Ermn.Oligodendrocytes
ACTTAGGGTGTTTGAG	0	0	C66-53: Etnppl.Astrocytes
ACTTATCTCCCTCAAC	0	0	C66-53: Etnppl.Astrocytes
ACTTATCTCCCTCATA	0	0	C66-51: Tanycytes
ACTTATCTCTTGAGGT	0	0	C66-53: Etnppl.Astrocytes
ACTTATCTCTTGGATA	0	0	C66-53: Etnppl.Astrocytes
ACTTATGAGCCTCTCG	0	0	C66-56: Gpr17.Oligodendrocytes
ACTTATGAGGTACCGC	0	0	C66-55: Ermn.Oligodendrocytes
ACTTATGAGTACCGCA	0	0	C66-56: Gpr17.Oligodendrocytes
ACTTATGAGTAGGATG	0	0	C66-56: Gpr17.Oligodendrocytes
ACTTCGCTCATTGTCT	0	0	C66-56: Gpr17.Oligodendrocytes
ACTTGTAAGTTATCCT	0	0	C66-55: Ermn.Oligodendrocytes
ACTTGTCGTCAAGTAT	0	0	C66-53: Etnppl.Astrocytes
ACTTGTCGTGCTAGCG	0	0	C66-53: Etnppl.Astrocytes
ACTTTGTTCCATCAGG	0	0	C66-53: Etnppl.Astrocytes
ACTTTGTTCGAAGTAG	0	0	C66-57: OPC
AGAAACCCAAACGCGA	0	0	C66-56: Gpr17.Oligodendrocytes
AGAAACCCAAAGGCCA	0	1.7493	C66-55: Ermn.Oligodendrocytes
AGAAACCCAAGGATTA	0	0	C66-51: Tanycytes
AGAAACCCAATAGCAA	0	0	C66-53: Etnppl.Astrocytes
AGAAACCCAATGCCTA	0	0	C66-53: Etnppl.Astrocytes
AGAAACCCACAACAGG	0	0	C66-52: Ependymal
AGAAACCCACCAAAGG	0	0	C66-53: Etnppl.Astrocytes
AGAAACTAGAGCAAGC	0	0	C66-51: Tanycytes
AGAAACTAGCCTGACA	0	0	C66-58: Tmem119.Immune
AGAACAAGTTGACTTC	0	1.16337	C66-56: Gpr17.Oligodendrocytes
AGAACCAAGCGAGGTG	0	0	C66-55: Ermn.Oligodendrocytes
AGAACCAAGCTGGCTA	0	0	C66-55: Ermn.Oligodendrocytes
AGAACCGCACCACAAC	0	0	C66-53: Etnppl.Astrocytes
AGAACCGCAGTTTCTC	0	0	C66-51: Tanycytes
AGAAGGTGTACCTTAC	0	0	C66-55: Ermn.Oligodendrocytes
AGAAGGTGTCATGCAA	0	0	C66-55: Ermn.Oligodendrocytes
AGAAGGTGTTTCCGGC	0	0	C66-56: Gpr17.Oligodendrocytes
AGAATCGAGACTTACA	0	0	C66-65: Dcn.Fibroblasts
AGAATCGAGCATGTCG	0	0	C66-53: Etnppl.Astrocytes
AGAATCGAGGTAAGCA	0	0	C66-55: Ermn.Oligodendrocytes
AGAATCGAGTTAGACC	0	0	C66-55: Ermn.Oligodendrocytes
AGAATCGAGTTGTCTT	0	0	C66-56: Gpr17.Oligodendrocytes
AGAATCTGTCACAGAC	0	0	C66-51: Tanycytes
AGAATCTGTCGCGCAA	0	0	C66-56: Gpr17.Oligodendrocytes
AGAATCTGTTAGCAGC_1	0	0	C66-52: Ependymal
AGAATCTGTTTAGTCC	0	0	C66-57: OPC
AGACAATAGCGATAAG	0	0	C66-55: Ermn.Oligodendrocytes
AGACAATAGCGCAATT	0	0	C66-57: OPC
AGACAATAGGCGGATG	0	0	C66-56: Gpr17.Oligodendrocytes
AGACAATAGTAGGCGG_1	0	0	C66-53: Etnppl.Astrocytes
AGACACGCACCAGGTT	0	0	C66-56: Gpr17.Oligodendrocytes
AGACACGCACGGTTTA	0	0	C66-56: Gpr17.Oligodendrocytes
AGACACGCATCACTTC	0	0	C66-57: OPC
AGACACGCATTAAGCT	0	0	C66-53: Etnppl.Astrocytes
AGACCCGGTCCGTAGG	0	0	C66-57: OPC
AGAGAAGCACGTAATT	0	0	C66-51: Tanycytes
AGAGAAGCAGTATGTT	0	0	C66-57: OPC
AGAGAGGAGGCAAGTA	0	0	C66-53: Etnppl.Astrocytes
AGAGATTAGGTCATTA	0	0	C66-55: Ermn.Oligodendrocytes
AGAGGAACACGGTTTA	0	0	C66-55: Ermn.Oligodendrocytes
AGAGGATGTCCTTAGT	0	0	C66-53: Etnppl.Astrocytes
AGATGAAGTACCGTAA	0	0	C66-53: Etnppl.Astrocytes
AGATGAAGTGAGGTAG_1	0	0	C66-53: Etnppl.Astrocytes
AGATGAAGTTAGAGGG	0	0	C66-57: OPC
AGATGAAGTTTACCGT	0	0	C66-53: Etnppl.Astrocytes
AGATGCTTCGTAACGT	0	0	C66-57: OPC
AGCAAATAGCACAGAA	0	0	C66-53: Etnppl.Astrocytes
AGCAAATAGCGATACT	0	0	C66-51: Tanycytes
AGCAAATAGTCAATTG_1	0	0	C66-53: Etnppl.Astrocytes
AGCAACAAGTCATCCC	0	0	C66-53: Etnppl.Astrocytes
AGCACAGCAACCCTCC	0	0	C66-53: Etnppl.Astrocytes
AGCACAGCAGGACACA	0	0	C66-56: Gpr17.Oligodendrocytes
AGCACAGCAGGTTACC	0	0	C66-57: OPC
AGCACTAGTACCAGGT	0	0	C66-53: Etnppl.Astrocytes
AGCACTAGTCATCCTG	0	0	C66-64: Endothelial
AGCACTAGTCGTAATG	0	0	C66-53: Etnppl.Astrocytes
AGCACTTAGGAGTCGG	0	0	C66-56: Gpr17.Oligodendrocytes
AGCACTTAGGTCCTAG	0	0	C66-51: Tanycytes
AGCAGGTAGCAACAAG	0	0	C66-56: Gpr17.Oligodendrocytes
AGCATCCCAGGCTTCG	0	0	C66-53: Etnppl.Astrocytes
AGCATCCCAGTAATAG	0	0	C66-56: Gpr17.Oligodendrocytes
AGCATCCCAGTACCGT	0	0	C66-56: Gpr17.Oligodendrocytes
AGCATTTCAATCGCAC_1	0	0	C66-55: Ermn.Oligodendrocytes
AGCATTTCAGGCATCT	0	0	C66-55: Ermn.Oligodendrocytes
AGCATTTCATCAGTAT	0	0	C66-64: Endothelial
AGCATTTCATGTTTGG	0	0	C66-53: Etnppl.Astrocytes
AGCCAGTGTGCAATGC	0	0	C66-53: Etnppl.Astrocytes
AGCCAGTGTTGTCATC_1	0	0	C66-53: Etnppl.Astrocytes
AGCCGCTAGCATTTCT	0	0	C66-53: Etnppl.Astrocytes
AGCCGCTAGCCGGTAC	0	0	C66-63: Mural
AGCCGCTAGGACCTCA	0	0	C66-53: Etnppl.Astrocytes
AGCCGCTAGGCATGAA	0	0	C66-55: Ermn.Oligodendrocytes
AGCCGCTAGGTCGATT	0	0	C66-53: Etnppl.Astrocytes
AGCCGGTTCAGGGCCT	0	0	C66-56: Gpr17.Oligodendrocytes
AGCCGGTTCATTAGTG	0	0	C66-55: Ermn.Oligodendrocytes
AGCCGGTTCGTTCACC	0	0	C66-53: Etnppl.Astrocytes
AGCCGGTTCTCCATAT	0	0	C66-57: OPC
AGCCTAGTCTCAATTC	0	0	C66-51: Tanycytes
AGCCTAGTCTCGCCCA	0	0	C66-53: Etnppl.Astrocytes
AGCCTCCGTCCTTAGT	0	0	C66-53: Etnppl.Astrocytes
AGCCTCCGTGTTGTGA	0	0	C66-53: Etnppl.Astrocytes
AGCCTCCGTTGACTTC	0	0	C66-51: Tanycytes
AGCCTCCGTTGAGGTC_1	0	0	C66-55: Ermn.Oligodendrocytes
AGCCTGGGTCGCAAAC	0	0	C66-55: Ermn.Oligodendrocytes
AGCCTGGGTCTTACTA	0	0	C66-56: Gpr17.Oligodendrocytes
AGCCTGGGTGAAGCCT	0	0	C66-56: Gpr17.Oligodendrocytes
AGCCTGGGTGGTTCCC	0	0	C66-55: Ermn.Oligodendrocytes
AGCCTGGGTGTGAGAG	0	0	C66-56: Gpr17.Oligodendrocytes
AGCGATTTCATTACAG	0	0	C66-56: Gpr17.Oligodendrocytes
AGCGATTTCCGGTATG	0	0	C66-52: Ependymal
AGCGCCTAGCTAGAAG	0	0	C66-56: Gpr17.Oligodendrocytes
AGCGCTCAGCCAAATC	0	0	C66-57: OPC
AGCGCTCAGGTTAGCT	0	0	C66-58: Tmem119.Immune
AGCGCTCAGTCTTGAA	0	0	C66-56: Gpr17.Oligodendrocytes
AGCGGACCAATTTAGC	0	0	C66-56: Gpr17.Oligodendrocytes
AGCGGACCACCAGGTT	0	0	C66-57: OPC
AGCGGATAGAATCGCT	0	0	C66-58: Tmem119.Immune
AGCGGATAGTGCTGTG	0	0	C66-53: Etnppl.Astrocytes
AGCGTGCTCGAGCTAT	0	0	C66-56: Gpr17.Oligodendrocytes
AGCGTGCTCTATTGTC_1	0	0	C66-58: Tmem119.Immune
AGCTAAACACCTGTAA	0	0	C66-53: Etnppl.Astrocytes
AGCTACGTCCTCACTA	0	0	C66-56: Gpr17.Oligodendrocytes
AGCTACGTCCTGCGAA	0	0	C66-55: Ermn.Oligodendrocytes
AGCTACGTCGTTATAG	0	0	C66-53: Etnppl.Astrocytes
AGCTACGTCTGGCATG	0	0	C66-53: Etnppl.Astrocytes
AGCTAGTTCTTGCAGG	0	0	C66-55: Ermn.Oligodendrocytes
AGCTCATAGAGCCGCT	0	0	C66-57: OPC
AGCTCATAGCCTGAGC	0	0	C66-55: Ermn.Oligodendrocytes
AGCTGCTCAGCAGGTA	0	0	C66-55: Ermn.Oligodendrocytes
AGCTGCTCATCCGTAA	0	0	C66-57: OPC
AGCTGCTCATTAGGTT	0	0	C66-53: Etnppl.Astrocytes
AGCTTAATCTCGACCT_1	0	0	C66-56: Gpr17.Oligodendrocytes
AGCTTCCTCATCACTT	0	0	C66-56: Gpr17.Oligodendrocytes
AGCTTGGTCAAGCGCC	0	0	C66-53: Etnppl.Astrocytes
AGCTTGGTCCGTCCAT	0	0	C66-52: Ependymal
AGCTTTAAGCGCCTTT	0	0	C66-55: Ermn.Oligodendrocytes
AGGAAACGTAAGCTTG	0	0	C66-56: Gpr17.Oligodendrocytes
AGGAAACGTTCCGGGA	0	0	C66-53: Etnppl.Astrocytes
AGGAAACGTTGAGGTC	0	0	C66-56: Gpr17.Oligodendrocytes
AGGAACGGTAATAGCT	0	0	C66-53: Etnppl.Astrocytes
AGGAACGGTTGGATCA	0	0	C66-56: Gpr17.Oligodendrocytes
AGGACGTAGCACAGCC	0	0	C66-57: OPC
AGGACGTAGGAACCGG	0	0	C66-57: OPC
AGGACGTAGTAGAGGC	0	0	C66-57: OPC
AGGACTAAGCTAATTG_1	0	0	C66-53: Etnppl.Astrocytes
AGGACTAAGTGAGGTA	0	0	C66-55: Ermn.Oligodendrocytes
AGGAGCTAGGCGGGTA	0	0	C66-53: Etnppl.Astrocytes
AGGATCCGTTGCAATG	0	0	C66-52: Ependymal
AGGATGCAGGTAAGGC_1	0	0	C66-55: Ermn.Oligodendrocytes
AGGATGTCAACCCTAA	0	0	C66-55: Ermn.Oligodendrocytes
AGGATGTCAAGATTCT	0	0	C66-58: Tmem119.Immune
AGGATGTCAGGCATCT	0	0	C66-53: Etnppl.Astrocytes
AGGATTGAGATGCCTG	0	0	C66-53: Etnppl.Astrocytes
AGGATTGAGTCATTTC	0	0	C66-51: Tanycytes
AGGATTGAGTTCCCGT	0	0	C66-55: Ermn.Oligodendrocytes
AGGCAGGTCAGTATTG	0	0	C66-55: Ermn.Oligodendrocytes
AGGCAGGTCCGGTTGA	0	0	C66-53: Etnppl.Astrocytes
AGGCCCAGTATCTGGA	0	0	C66-55: Ermn.Oligodendrocytes
AGGCCCAGTATTACCC	0	0	C66-53: Etnppl.Astrocytes
AGGCGGATCACCAATA	0	0	C66-55: Ermn.Oligodendrocytes
AGGCGGATCGCTTGCT_1	0	0	C66-56: Gpr17.Oligodendrocytes
AGGCGGATCGGCTATG	0	0	C66-53: Etnppl.Astrocytes
AGGCGGATCTCATCAT	0	0	C66-53: Etnppl.Astrocytes
AGGCTAAAGCTCCTAC	0	0	C66-53: Etnppl.Astrocytes
AGGCTAGCAATTGACT	0	0	C66-56: Gpr17.Oligodendrocytes
AGGGCCTTCAAGCCTG	0	0	unknown
AGGGCCTTCAATAGCC	0	0	C66-53: Etnppl.Astrocytes
AGGGCCTTCTCACAAA	0	0	C66-55: Ermn.Oligodendrocytes
AGGGCCTTCTTAAGTG	0	0	C66-52: Ependymal
AGGGCTACAGGCATGA	0	0	C66-56: Gpr17.Oligodendrocytes
AGGGTTGCAAGCGATG	0	0	C66-51: Tanycytes
AGGGTTGCAGAGGGAG	0	0	C66-57: OPC
AGGGTTGCAGGGAGGA	0	0	C66-53: Etnppl.Astrocytes
AGGGTTGCAGGTTAAA	0	0	C66-55: Ermn.Oligodendrocytes
AGGGTTGCAGTAATAG	0	0	C66-55: Ermn.Oligodendrocytes
AGGTAACCAGGCAAGC	0	0	C66-51: Tanycytes
AGGTACGCAAGCTAAA	0	0	C66-53: Etnppl.Astrocytes
AGGTACGCAGACAAAC_1	0	0	C66-55: Ermn.Oligodendrocytes
AGGTACGCAGGAACTG	0	0	C66-53: Etnppl.Astrocytes
AGGTACGCATAAACCT	0	0	C66-56: Gpr17.Oligodendrocytes
AGGTATTGTCCGTGAG	0	0	C66-53: Etnppl.Astrocytes
AGGTATTGTTACGCGG	0	0	C66-56: Gpr17.Oligodendrocytes
AGGTATTGTTATTGCC	0	0	C66-56: Gpr17.Oligodendrocytes
AGGTATTGTTGCGCGA	0	0	C66-56: Gpr17.Oligodendrocytes
AGGTCAAAGGAGTCGG_1	0	0	C66-53: Etnppl.Astrocytes
AGGTCATTCCTGGTGA	0	1.54952	C66-56: Gpr17.Oligodendrocytes
AGGTCATTCTTGACCC	0	0	C66-56: Gpr17.Oligodendrocytes
AGGTCCGGTGTGAGAG	0	0	C66-53: Etnppl.Astrocytes
AGGTCTTAGCTGTCAG	0	0	C66-58: Tmem119.Immune
AGGTCTTAGTCCTTCA	0	0	C66-55: Ermn.Oligodendrocytes
AGGTGAATCCTCACAC	0	0	C66-53: Etnppl.Astrocytes
AGGTGAATCCTCCATA	0	0	C66-58: Tmem119.Immune
AGGTGAATCGATTATG	0	0	C66-57: OPC
AGGTGAGGTGCTAGCG	0	0	C66-51: Tanycytes
AGGTGAGGTTAGGCGT	0	0	C66-57: OPC
AGGTTAACAATAATCC	0	0	C66-51: Tanycytes
AGGTTAACAGAGGCTA	0	0	C66-53: Etnppl.Astrocytes
AGGTTACTCATAAGCC	0	0	C66-53: Etnppl.Astrocytes
AGGTTAGAGGAACACA	0	0	C66-53: Etnppl.Astrocytes
AGGTTAGAGTTTCCTG	0	0	C66-58: Tmem119.Immune
AGGTTGCGTGGTGAGA	0	0	C66-57: OPC
AGGTTTATCAAATCGC	0	0	C66-56: Gpr17.Oligodendrocytes
AGGTTTATCACAGCCA	0	0	C66-53: Etnppl.Astrocytes
AGGTTTGGTACCCACC	0	0	C66-56: Gpr17.Oligodendrocytes
AGGTTTGGTGCTCACC	0	0	C66-53: Etnppl.Astrocytes
AGGTTTGGTTAAGCCA	0	0	C66-51: Tanycytes
AGGTTTGGTTCCGGCT_1	0	0	C66-55: Ermn.Oligodendrocytes
AGTAAACAGCTCATAA	0	0	C66-55: Ermn.Oligodendrocytes
AGTAACACAGAAACGT	0	0	C66-53: Etnppl.Astrocytes
AGTAACACAGCATGGA	0	0	C66-53: Etnppl.Astrocytes
AGTAACACAGGTCCTG	0	0	C66-55: Ermn.Oligodendrocytes
AGTAACCTCCCTTGCG	0	0	C66-53: Etnppl.Astrocytes
AGTAACCTCCGCAAAT	0	0	C66-56: Gpr17.Oligodendrocytes
AGTAACCTCGGCCATA	0	0	C66-55: Ermn.Oligodendrocytes
AGTAATCGTCCCGAAG	0	0	C66-64: Endothelial
AGTAATGCAGGCTACT	0	0	C66-55: Ermn.Oligodendrocytes
AGTAATGCAGTTAGCC	0	0	C66-56: Gpr17.Oligodendrocytes
AGTACGCGTGAGCACT	0	0	C66-55: Ermn.Oligodendrocytes
AGTACGCGTTTGAGGC	0	0	C66-57: OPC
AGTAGCTTCAGAAACG	0	0	C66-53: Etnppl.Astrocytes
AGTAGCTTCTTGGACG	0	0	C66-57: OPC
AGTAGGATCAGCACCA	0	0	C66-56: Gpr17.Oligodendrocytes
AGTATAGCAACAGCCT	0	0	C66-53: Etnppl.Astrocytes
AGTATAGCAAGCCAGA	0	0	C66-53: Etnppl.Astrocytes
AGTATAGCAGGTTAAA	0	0	C66-53: Etnppl.Astrocytes
AGTATAGCATTAGCCA	0	0	C66-56: Gpr17.Oligodendrocytes
AGTCAAGAGCGAGGTG	0	0	C66-55: Ermn.Oligodendrocytes
AGTCAATGTGCATTAG	0	0	C66-53: Etnppl.Astrocytes
AGTCAATGTGTTAGCA	0	0	C66-56: Gpr17.Oligodendrocytes
AGTCAATGTGTTCCCA	0	0	C66-53: Etnppl.Astrocytes
AGTCAATGTTTAGTCC_1	0	0	C66-56: Gpr17.Oligodendrocytes
AGTCAGGCAATTGAAG	0	0	C66-56: Gpr17.Oligodendrocytes
AGTCAGGCACAACAAA_1	0	0	C66-55: Ermn.Oligodendrocytes
AGTCCTGAGCTGTACG	0	0	C66-53: Etnppl.Astrocytes
AGTCCTGAGTCCTGAG_2	0	0	C66-52: Ependymal
AGTCCTTGTAGGTTGC	0	0	C66-56: Gpr17.Oligodendrocytes
AGTCCTTGTCATTACC	0	0	C66-56: Gpr17.Oligodendrocytes
AGTCCTTGTTCATTTG	0	0	C66-57: OPC
AGTCGCATCATAACCA	0	0	C66-56: Gpr17.Oligodendrocytes
AGTCGCATCATTACAG	0	0	C66-58: Tmem119.Immune
AGTCGCATCATTTAGG_1	0	0	C66-53: Etnppl.Astrocytes
AGTCGCATCGGTCAAT	0	0	C66-53: Etnppl.Astrocytes
AGTGAACCAAACCTTG_1	0	0	C66-53: Etnppl.Astrocytes
AGTGAACCAATAGCAA	0	0	C66-62: ParsTuber
AGTGAACCACCAAAGG	0	0	C66-53: Etnppl.Astrocytes
AGTGAACCACGAACAG	0	0	C66-53: Etnppl.Astrocytes
AGTGAACCAGCAATAA	0	0	C66-57: OPC
AGTGAGTCAGCAAGAT	0	0	C66-56: Gpr17.Oligodendrocytes
AGTGAGTCATAATCAC	0	0	C66-55: Ermn.Oligodendrocytes
AGTGATGAGGGCTAAA	0	0	C66-51: Tanycytes
AGTGCACGTTGTTGCT	0	0	C66-55: Ermn.Oligodendrocytes
AGTGCCGGTAACGTGC	0	0	C66-58: Tmem119.Immune
AGTGCCGGTAATGACT	0	0	C66-56: Gpr17.Oligodendrocytes
AGTGCCGGTCACGAAC	0	0	C66-63: Mural
AGTGCCGGTCGCGCAA	0	0	C66-53: Etnppl.Astrocytes
AGTGCCGGTGTTTGCT	0	0	C66-53: Etnppl.Astrocytes
AGTGCCGGTTTCAGGA	0	0	C66-55: Ermn.Oligodendrocytes
AGTGCGGAGAATCTCA	0	0	C66-55: Ermn.Oligodendrocytes
AGTGCGGAGCGGATTT	0	0	C66-51: Tanycytes
AGTGCGGAGTTCCTCA	0	0	C66-55: Ermn.Oligodendrocytes
AGTGGACAGGGTCTAT	0	0	C66-55: Ermn.Oligodendrocytes
AGTGTGGCAGCTCAAC_1	0	0	C66-57: OPC
AGTGTGGCAGCTTAAT	0	0	C66-53: Etnppl.Astrocytes
AGTGTGGCATAAACCT	0	0	C66-55: Ermn.Oligodendrocytes
AGTGTGGCATGTTTGG	0	0	C66-55: Ermn.Oligodendrocytes
AGTGTGGCATTGGGAG	0	0	C66-51: Tanycytes
AGTGTTTCAAAGGCCA	0	0	C66-52: Ependymal
AGTGTTTCACATAACT	0	0	C66-56: Gpr17.Oligodendrocytes
AGTGTTTCATTGCGAC_1	0	0	C66-51: Tanycytes
AGTTACATCAATCTAG	0	0	C66-53: Etnppl.Astrocytes
AGTTACTCAGCACGTT	0	0	C66-53: Etnppl.Astrocytes
AGTTATGTCTTGTCCA	0	0	C66-56: Gpr17.Oligodendrocytes
AGTTGCAGTCGAAGTC	0	0	C66-52: Ependymal
AGTTGCAGTGATGGCT	0	0	C66-55: Ermn.Oligodendrocytes
AGTTGCAGTTTCGCCA	0	0	C66-53: Etnppl.Astrocytes
AGTTGCGTCATGACCG	0	0	C66-53: Etnppl.Astrocytes
AGTTGCGTCCTCAGCT	0	0	C66-51: Tanycytes
AGTTGCGTCCTTCTAG	0	0	C66-53: Etnppl.Astrocytes
AGTTGCGTCGCTAGAT	0	0	C66-56: Gpr17.Oligodendrocytes
AGTTGGCGTGGCTTCC	0	0	C66-55: Ermn.Oligodendrocytes
AGTTGTCAGCCTCTCG	0	0	C66-53: Etnppl.Astrocytes
AGTTGTCAGCTCAATA	0	0	C66-56: Gpr17.Oligodendrocytes
AGTTGTCAGTCAATCA	0	0	C66-53: Etnppl.Astrocytes
AGTTTGATCGAGCTAT	0	0	C66-62: ParsTuber
ATAAGCCTCTTGACCC	0	0	C66-53: Etnppl.Astrocytes
ATAAGTCGTAATCGCA	0	0	C66-56: Gpr17.Oligodendrocytes
ATAAGTCGTCATTGTC	0	0	C66-55: Ermn.Oligodendrocytes
ATAAGTCGTGCTTTAC	0	0	C66-53: Etnppl.Astrocytes
ATAAGTCGTTCCGCAC	0	0	C66-53: Etnppl.Astrocytes
ATAAGTCGTTCCGGGA	0	0	C66-53: Etnppl.Astrocytes
ATAAGTCGTTGTCATC	0	0	C66-53: Etnppl.Astrocytes
ATACCGGTCAATCTAG	0	0	C66-57: OPC
ATACCGGTCCAGGTCA	0	0	C66-51: Tanycytes
ATACCGGTCCTGTTCA	0	0	C66-53: Etnppl.Astrocytes
ATACCTGCAATCGCAC	0	0	C66-53: Etnppl.Astrocytes
ATACCTGCACTCGCTC	0	0	C66-56: Gpr17.Oligodendrocytes
ATAGATGCACCGGTAT	0	0	C66-57: OPC
ATAGCATGTTCGCGCT	0	0	C66-51: Tanycytes
ATAGCATGTTGCAATG	0	0	C66-53: Etnppl.Astrocytes
ATAGGTACAACAACAA	0	0	C66-53: Etnppl.Astrocytes
ATATGCATCGCTAAGT	0	0	C66-55: Ermn.Oligodendrocytes
ATATGCTCAAACTGTT	0	0	C66-53: Etnppl.Astrocytes
ATATGCTCAATAGCAA	0	0	C66-53: Etnppl.Astrocytes
ATATGGTGTTTGCGCC	0	0	C66-55: Ermn.Oligodendrocytes
ATATGTCCACTTGTTC	0	0	C66-58: Tmem119.Immune
ATATGTCCAGCTAACC	0	0	C66-53: Etnppl.Astrocytes
ATCAAGACAGCAAGTG	0	0	C66-55: Ermn.Oligodendrocytes
ATCAAGACATTGTGCA	0	0	C66-55: Ermn.Oligodendrocytes
ATCAAGCTCAAGTGTC	0	0	C66-56: Gpr17.Oligodendrocytes
ATCAATCCACAAGCCT	0	0	C66-51: Tanycytes
ATCAATCCAGGCATGA	0	0	C66-53: Etnppl.Astrocytes
ATCAATCCATGCTCCC	1.23432	0	C66-56: Gpr17.Oligodendrocytes
ATCACAATCCGTTAAA	0	0	C66-56: Gpr17.Oligodendrocytes
ATCACAATCGTTAAGC	0	0	C66-55: Ermn.Oligodendrocytes
ATCACACAGATAACCC	0	0	C66-53: Etnppl.Astrocytes
ATCACACAGGCGCTTA	0	0	C66-56: Gpr17.Oligodendrocytes
ATCACCCTCATAAGCC	0	0	C66-53: Etnppl.Astrocytes
ATCACCCTCCGCTAGA	0	0	C66-58: Tmem119.Immune
ATCACCCTCTAAATCG	0	0	C66-53: Etnppl.Astrocytes
ATCACTAAGCCTAACG	0	0	C66-55: Ermn.Oligodendrocytes
ATCACTAAGGTGAAAT	0	0	C66-52: Ependymal
ATCACTAAGTGCACGC	0	0	C66-56: Gpr17.Oligodendrocytes
ATCAGGTTCCTTGAGG	0	0	C66-55: Ermn.Oligodendrocytes
ATCATCAAGAAGGTGC	0	0	C66-53: Etnppl.Astrocytes
ATCATCAAGCTTACTT	0	0	C66-51: Tanycytes
ATCATCAAGGAAGCAC	0	0	C66-62: ParsTuber
ATCATGTCACTAGGTC	0	0	C66-56: Gpr17.Oligodendrocytes
ATCATGTCAGGCATGA	0	0	C66-57: OPC
ATCATGTCAGTTTCTC	0	0	C66-52: Ependymal
ATCATGTCATAGACCC	0	0	C66-53: Etnppl.Astrocytes
ATCATGTCATCCAGGT	0	0	C66-53: Etnppl.Astrocytes
ATCCAACAGACAAACG_2	0	0	C66-56: Gpr17.Oligodendrocytes
ATCCAACAGCTGTACG	0	0	C66-55: Ermn.Oligodendrocytes
ATCCAACAGGCAGGTG	0	0	C66-56: Gpr17.Oligodendrocytes
ATCCACCTCAACAAGG	0	0	C66-64: Endothelial
ATCCACCTCATCCTAT	0	0	C66-53: Etnppl.Astrocytes
ATCCACCTCCATAATG	0	0	C66-53: Etnppl.Astrocytes
ATCCACCTCGGGACCT	0	0	C66-55: Ermn.Oligodendrocytes
ATCCCGCGTAGCCTAA	0	0	C66-53: Etnppl.Astrocytes
ATCCCGCGTAGTCAAT	0	0	C66-56: Gpr17.Oligodendrocytes
ATCCCGCGTATTTGGG	0	0	C66-53: Etnppl.Astrocytes
ATCCCGCGTTGTCATC_2	0	0	C66-53: Etnppl.Astrocytes
ATCCGTGAGAAGGTGC	0	0	C66-53: Etnppl.Astrocytes
ATCCGTGAGCCTTAAA	0	0	C66-55: Ermn.Oligodendrocytes
ATCCGTGAGTGCACGC_1	0	0	C66-53: Etnppl.Astrocytes
ATCCTCATCATAGCCG	0	0	C66-57: OPC
ATCCTCATCCATAAGC	0	0	C66-57: OPC
ATCCTGACAGGACCTT	0	0	C66-56: Gpr17.Oligodendrocytes
ATCCTGACAGTCTAAT	0	0	C66-55: Ermn.Oligodendrocytes
ATCCTGACATGAATCT	0	0	C66-53: Etnppl.Astrocytes
ATCCTTAGTATTGTCC	0	0	C66-53: Etnppl.Astrocytes
ATCGAGGCAATTTGGT	0	0	C66-53: Etnppl.Astrocytes
ATCGAGGCAGCAAGAT	0	0	C66-56: Gpr17.Oligodendrocytes
ATCGCCCGTTAGGTTG	0	0	C66-55: Ermn.Oligodendrocytes
ATCGCTTGTGTCCTGC	0	0	C66-56: Gpr17.Oligodendrocytes
ATCGCTTGTGTTTGAG_1	0	0	C66-51: Tanycytes
ATCGCTTGTTAGCATG	0	0	C66-51: Tanycytes
ATCGGCCAGCAAACCT	0	0	C66-52: Ependymal
ATCGGCCAGCATTATG	0	0	C66-53: Etnppl.Astrocytes
ATCGGCCAGCATTTCT	0	0	C66-53: Etnppl.Astrocytes
ATCGGCCAGCCTGAGC	0	0	C66-56: Gpr17.Oligodendrocytes
ATCGGCCAGGAGGGTT	0	0	C66-55: Ermn.Oligodendrocytes
ATCGGCCAGTCTATGA	0	0	C66-56: Gpr17.Oligodendrocytes
ATCTATGAGACACTTA	0	0	C66-55: Ermn.Oligodendrocytes
ATCTATGAGAGGCTAA	0	0	C66-55: Ermn.Oligodendrocytes
ATCTATGAGCACAGGG	0	0	C66-55: Ermn.Oligodendrocytes
ATCTATGAGCATGCAT	0	0	C66-51: Tanycytes
ATCTATGAGGCGGGTA	0	0	C66-53: Etnppl.Astrocytes
ATCTATGAGGCTGTGC	0	0	C66-53: Etnppl.Astrocytes
ATCTTTGGTTTATCTG	0	0	C66-53: Etnppl.Astrocytes
ATGAAGCCAAACTGTT_1	0	0	C66-56: Gpr17.Oligodendrocytes
ATGAAGCCAAATACCT	0	0	C66-56: Gpr17.Oligodendrocytes
ATGAAGCCAACTAGCC	0	0	C66-56: Gpr17.Oligodendrocytes
ATGAAGCCATTATGAC	0	0	C66-53: Etnppl.Astrocytes
ATGAAGTAGACAGGCG	0	0	C66-53: Etnppl.Astrocytes
ATGAAGTAGCGGATTT	0	0	C66-55: Ermn.Oligodendrocytes
ATGAAGTAGCTAAAGG	0	0	C66-53: Etnppl.Astrocytes
ATGAAGTAGGTGAAGC	0	0	C66-53: Etnppl.Astrocytes
ATGAATGCAAACGCGA	0	0	C66-55: Ermn.Oligodendrocytes
ATGAATGCACAATACT	0	0	C66-56: Gpr17.Oligodendrocytes
ATGAATGCATTAAAGG	0	0	C66-57: OPC
ATGACGAAGGTAGCTT	0	0	C66-53: Etnppl.Astrocytes
ATGACGAAGGTTACGT	0	0	C66-53: Etnppl.Astrocytes
ATGACGAAGTGAAGTG	0	0	C66-57: OPC
ATGAGCCGTCAATAGT	0	0	C66-53: Etnppl.Astrocytes
ATGATGACAAGATTCT	0	0	C66-55: Ermn.Oligodendrocytes
ATGATGACAAGGTCCT	0	0	C66-53: Etnppl.Astrocytes
ATGATGACAGCTTAGC	0	0	C66-56: Gpr17.Oligodendrocytes
ATGATGGAGGTCCAAT	0	0	C66-57: OPC
ATGCAAACAAACTCAT	0	0	C66-53: Etnppl.Astrocytes
ATGCAAACATTGCGGT	0	0	C66-53: Etnppl.Astrocytes
ATGCAGGCAAGCTTAT_1	0	0	C66-53: Etnppl.Astrocytes
ATGCATTCAAACATAG	0	0	C66-57: OPC
ATGCATTCACCGGTAT	0	0	C66-56: Gpr17.Oligodendrocytes
ATGCATTCACTGGCCA	0	0	C66-51: Tanycytes
ATGCATTCAGCCAGAA_1	0	0	C66-52: Ependymal
ATGCCTGAGAGCAAGC	0	0	C66-55: Ermn.Oligodendrocytes
ATGCCTGAGCCAAATC	0	0	C66-55: Ermn.Oligodendrocytes
ATGCCTGAGGTTTACA	0	0	C66-57: OPC
ATGCCTGAGTAAGTGG	0	0	C66-55: Ermn.Oligodendrocytes
ATGCCTGAGTCGCTAG_1	0	0	C66-57: OPC
ATGCGATTCTAATTGG	0	0	C66-51: Tanycytes
ATGCGATTCTTGCATT	0	0	C66-55: Ermn.Oligodendrocytes
ATGGACAAGACAAGTG	0	0	C66-57: OPC
ATGGACAAGCCTTAAA	0	0	C66-56: Gpr17.Oligodendrocytes
ATGGCCGGTCACAGAC	0	0	C66-55: Ermn.Oligodendrocytes
ATGGCCGGTCATGAGC	0	0	C66-58: Tmem119.Immune
ATGGCCGGTCCTTTAA	0	0	C66-56: Gpr17.Oligodendrocytes
ATGGCCGGTGTCCAGG	0	0	C66-64: Endothelial
ATGGCTAGTACCTTAC	0	0	C66-55: Ermn.Oligodendrocytes
ATGGCTAGTTAGCGTA	0	0	C66-53: Etnppl.Astrocytes
ATGGCTAGTTCACTGT	0	0	C66-51: Tanycytes
ATGGCTAGTTGCCTCA	0	0	C66-56: Gpr17.Oligodendrocytes
ATGGCTGTCGCATTAA	0	0	C66-55: Ermn.Oligodendrocytes
ATGGCTTAGAATCTCA	0	0	C66-57: OPC
ATGGCTTAGAGGAAGG	0	0	C66-57: OPC
ATGGCTTAGTAAGGGC	0	0	C66-55: Ermn.Oligodendrocytes
ATGGCTTAGTGAGGGT	0	0	C66-55: Ermn.Oligodendrocytes
ATGGTCTAGCTCGCTT	0	0	C66-53: Etnppl.Astrocytes
ATGGTGCGTAGGATTT	0	0	C66-53: Etnppl.Astrocytes
ATGGTGCGTATGGTGC	0	0	C66-57: OPC
ATGGTTATCGTAATCA	0	0	C66-53: Etnppl.Astrocytes
ATGTAACGTCGTAATG	0	0	C66-53: Etnppl.Astrocytes
ATGTAACGTTAGCAGC	0	0	C66-64: Endothelial
ATGTAAGCAGCATGGA	0	0	C66-52: Ependymal
ATGTAAGCATAAGGAC	0	0	C66-51: Tanycytes
ATGTAAGCATACTCCT	0	0	C66-56: Gpr17.Oligodendrocytes
ATGTAAGCATCCAGGT	0	0	C66-57: OPC
ATGTAAGCATTAGCCA	0	0	C66-65: Dcn.Fibroblasts
ATGTCAATCGATTTAG	0	0	C66-57: OPC
ATGTCATCATAGACCC	0	0	C66-53: Etnppl.Astrocytes
ATGTCCACAAACGCGA_1	0	0	C66-55: Ermn.Oligodendrocytes
ATGTCCACAAGGTACG	0	0	C66-53: Etnppl.Astrocytes
ATGTGAGAGTAAGAAC	0	0	C66-58: Tmem119.Immune
ATGTTCAAGCAAGGTA	0	0	C66-56: Gpr17.Oligodendrocytes
ATGTTCAAGCATGTTA	0	0	C66-56: Gpr17.Oligodendrocytes
ATGTTCAAGCCGGTAC	0	0	C66-51: Tanycytes
ATGTTGTCAAATTCGT	0	0	C66-55: Ermn.Oligodendrocytes
ATGTTGTCAACAACAA	0	0	C66-53: Etnppl.Astrocytes
ATGTTGTCAGAGGCTA	0	0	C66-53: Etnppl.Astrocytes
ATGTTGTCATAGGCGA_1	0	0	C66-56: Gpr17.Oligodendrocytes
ATGTTTGAGTAGAGGC	0	0	C66-57: OPC
ATGTTTGAGTCATTAG	0	0	C66-56: Gpr17.Oligodendrocytes
ATTAACCCAAACGCGA	0	0	C66-56: Gpr17.Oligodendrocytes
ATTAACCCAGGACCAA	0	0	C66-57: OPC
ATTACCCGTAAACAAG	0	0	C66-55: Ermn.Oligodendrocytes
ATTACCCGTGGCTTCC	0	0	C66-53: Etnppl.Astrocytes
ATTACCCGTTGCATCT	0	0	C66-53: Etnppl.Astrocytes
ATTACCGCATTGACAT	0	0	C66-53: Etnppl.Astrocytes
ATTACGTCAATCATGT	0	0	C66-56: Gpr17.Oligodendrocytes
ATTACGTCAGAACCGA	0	0	C66-57: OPC
ATTACTGAGCCTGTTC	0	0	C66-55: Ermn.Oligodendrocytes
ATTACTGAGTTCCCAC	0	0	C66-56: Gpr17.Oligodendrocytes
ATTAGCGGTAGACAAA_1	0	0	C66-53: Etnppl.Astrocytes
ATTAGCGGTGCTCCGT	0	0	C66-53: Etnppl.Astrocytes
ATTAGCGGTTAATGAC	0	0	C66-56: Gpr17.Oligodendrocytes
ATTAGCGGTTGGTTAG	0	0	C66-55: Ermn.Oligodendrocytes
ATTAGCTCAATATAGG	0	0	C66-57: OPC
ATTAGCTCATAAGTTC	0	0	C66-55: Ermn.Oligodendrocytes
ATTAGGTGTAAGGTTT	0	0	C66-53: Etnppl.Astrocytes
ATTAGGTGTATGGTGC_1	0	0	C66-56: Gpr17.Oligodendrocytes
ATTAGGTGTCATTAGG	0	0	C66-52: Ependymal
ATTAGTCCAAGGTAAC	0	0	C66-53: Etnppl.Astrocytes
ATTATCCTCATGTGGT	0	0	C66-51: Tanycytes
ATTATCCTCCCTCAGT	0	0	C66-51: Tanycytes
ATTATCCTCGAGGTGG	0	0	C66-64: Endothelial
ATTATGGTCCAGGTCA	0	0	C66-56: Gpr17.Oligodendrocytes
ATTATGGTCTTAGTCT	0	0	C66-57: OPC
ATTCAACCAGGTTACC	0	0	C66-57: OPC
ATTCATGAGGTCGATT	0	0	C66-57: OPC
ATTCATGAGTCAGTAC_1	0	0	C66-57: OPC
ATTCCGGAGCACGTTG	0	0	C66-55: Ermn.Oligodendrocytes
ATTCCGGAGCTCCCTG	0	0	C66-55: Ermn.Oligodendrocytes
ATTCCGGAGTCTGGGC	0	0	C66-56: Gpr17.Oligodendrocytes
ATTCCGGAGTTATGTG_2	0	0	C66-57: OPC
ATTCCTAGTCAGGCCA	0	0	C66-53: Etnppl.Astrocytes
ATTCCTAGTGAAACAA	0	0	C66-56: Gpr17.Oligodendrocytes
[truncated: 62,590 more rows]

## Sheet: EDF7f
cell_id	cell_type	augur_score
[truncated: 20,289 more rows]

[truncated: 3 more sheets: EDF7g, EDF7h, EDF7i]
