# Supplementary material for: GIPR agonism and antagonism decrease body weight and food intake via different mechanisms in male mice
Source: Nat Metab. 2025 Apr 29;7(6):1282–98. doi: 10.1038/s42255-025-01294-x (PMC12198009; doi:10.1038/s42255-025-01294-x)
Supplement: Supplementary file 19 — Statistical source data for Extended Data Fig. 8. [file 42255_2025_1294_MOESM19_ESM.xlsx]

## Sheet: ExFig8ABCDE
cell_id	UMAP_1	UMAP_2	sample_id	study	experimental_group	author_celltype
0	13.7623	12.2287	mouse_adlib_rep1_DVC	Hes	adlib_Hes	mixed_neurons1_Hes
1	14.4573	9.92358	mouse_adlib_rep1_DVC	Hes	adlib_Hes	M3_Hes
2	5.07028	1.55742	mouse_adlib_rep1_DVC	Hes	adlib_Hes	APNTS_astrocyte_Hes
3	13.2558	10.2313	mouse_adlib_rep1_DVC	Hes	adlib_Hes	mixed_neurons3_Hes
4	2.97378	5.78764	mouse_adlib_rep1_DVC	Hes	adlib_Hes	Ca_permeable_astrocyte_Hes
5	-1.40023	10.8343	mouse_adlib_rep1_DVC	Hes	adlib_Hes	myelinating_intermediate_OL_Hes
6	10.6281	13.7728	mouse_adlib_rep1_DVC	Hes	adlib_Hes	COE_Hes
7	8.06972	10.2563	mouse_adlib_rep1_DVC	Hes	adlib_Hes	Cmss1_Hes
8	8.34037	-4.6155	mouse_adlib_rep1_DVC	Hes	adlib_Hes	tanycyte_Hes
9	9.97658	15.2918	mouse_adlib_rep1_DVC	Hes	adlib_Hes	Zeb2_Zfp831_Hes
10	5.76173	0.16798	mouse_adlib_rep1_DVC	Hes	adlib_Hes	APNTS_astrocyte_Hes
11	11.5824	13.7859	mouse_adlib_rep1_DVC	Hes	adlib_Hes	COE_Hes
12	14.6395	8.4022	mouse_adlib_rep1_DVC	Hes	adlib_Hes	COE_Pamr1_Hes
13	4.35208	1.8061	mouse_adlib_rep1_DVC	Hes	adlib_Hes	APNTS_astrocyte_Hes
14	-3.46908	7.45079	mouse_adlib_rep1_DVC	Hes	adlib_Hes	myelinating_OL_Hes
15	14.5819	10.5411	mouse_adlib_rep1_DVC	Hes	adlib_Hes	COE_Pamr1_Hes
16	5.88412	0.0516482	mouse_adlib_rep1_DVC	Hes	adlib_Hes	APNTS_astrocyte_Hes
17	12.1466	14.9679	mouse_adlib_rep1_DVC	Hes	adlib_Hes	A_M2_Hes
18	18.3879	11.6969	mouse_adlib_rep1_DVC	Hes	adlib_Hes	COE_Atp10a_Hes
19	6.20429	19.1615	mouse_adlib_rep1_DVC	Hes	adlib_Hes	Zeb2_Spon1_Hes
20	14.8058	13.3085	mouse_adlib_rep1_DVC	Hes	adlib_Hes	mixed_neurons3_Hes
21	6.71999	13.1278	mouse_adlib_rep1_DVC	Hes	adlib_Hes	mixed_neurons2_Hes
22	3.84891	4.94654	mouse_adlib_rep1_DVC	Hes	adlib_Hes	Ca_permeable_astrocyte_Hes
23	11.2429	14.2544	mouse_adlib_rep1_DVC	Hes	adlib_Hes	mixed_neurons2_Hes
24	11.4324	17.1737	mouse_adlib_rep1_DVC	Hes	adlib_Hes	Sall3_Nox4_Hes
25	7.90236	15.36	mouse_adlib_rep1_DVC	Hes	adlib_Hes	Zeb2_Spon1_Hes
26	19.7154	11.2808	mouse_adlib_rep1_DVC	Hes	adlib_Hes	paradoxic_Hes
27	14.908	13.6514	mouse_adlib_rep1_DVC	Hes	adlib_Hes	mixed_neurons3_Hes
28	16.4822	12.4092	mouse_adlib_rep1_DVC	Hes	adlib_Hes	mixed_neurons3_Hes
29	14.0906	15.902	mouse_adlib_rep1_DVC	Hes	adlib_Hes	A_M2_Hes
30	10.8246	13.1225	mouse_adlib_rep1_DVC	Hes	adlib_Hes	A_M2_Hes
31	12.9591	11.6561	mouse_adlib_rep1_DVC	Hes	adlib_Hes	mixed_neurons3_Hes
32	-5.24611	10.2633	mouse_adlib_rep1_DVC	Hes	adlib_Hes	myelinating_OL_Hes
33	13.1887	10.2269	mouse_adlib_rep1_DVC	Hes	adlib_Hes	COE_Pamr1_Hes
34	9.8904	11.712	mouse_adlib_rep1_DVC	Hes	adlib_Hes	mixed_neurons2_Hes
35	-4.08966	9.33748	mouse_adlib_rep1_DVC	Hes	adlib_Hes	myelinating_intermediate_OL_Hes
36	-7.31833	9.77894	mouse_adlib_rep1_DVC	Hes	adlib_Hes	myelinating_OL_Hes
37	11.9627	6.41636	mouse_adlib_rep1_DVC	Hes	adlib_Hes	M0_Hes
38	-1.24444	9.15918	mouse_adlib_rep1_DVC	Hes	adlib_Hes	myelinating_intermediate_OL_Hes
39	8.01521	17.2693	mouse_adlib_rep1_DVC	Hes	adlib_Hes	Zeb2_Spon1_Hes
40	11.3412	12.8592	mouse_adlib_rep1_DVC	Hes	adlib_Hes	mixed_neurons4_Hes
41	10.7958	3.1588	mouse_adlib_rep1_DVC	Hes	adlib_Hes	preganglionic1_Hes
42	5.83987	-1.64756	mouse_adlib_rep1_DVC	Hes	adlib_Hes	APNTS_astrocyte_Hes
43	14.4893	13.4473	mouse_adlib_rep1_DVC	Hes	adlib_Hes	Lnc1_Hes
44	13.8341	13.8964	mouse_adlib_rep1_DVC	Hes	adlib_Hes	Golli_related_Hes
45	-4.89675	9.53992	mouse_adlib_rep1_DVC	Hes	adlib_Hes	myelinating_OL_Hes
46	-5.40163	8.57203	mouse_adlib_rep1_DVC	Hes	adlib_Hes	myelinating_OL_Hes
47	-2.98325	2.49834	mouse_adlib_rep1_DVC	Hes	adlib_Hes	p_fibroblast_Hes
48	12.6271	14.6652	mouse_adlib_rep1_DVC	Hes	adlib_Hes	A_M2_Hes
49	11.942	14.0101	mouse_adlib_rep1_DVC	Hes	adlib_Hes	A_M2_Hes
50	12.4663	9.20116	mouse_adlib_rep1_DVC	Hes	adlib_Hes	M2_Hes
51	7.76627	13.1961	mouse_adlib_rep1_DVC	Hes	adlib_Hes	Zeb2_Kcnmb2_Hes
52	-2.03883	4.30971	mouse_adlib_rep1_DVC	Hes	adlib_Hes	APNTS_endothelial_Hes
53	13.9595	14.0145	mouse_adlib_rep1_DVC	Hes	adlib_Hes	mixed_neurons1_Hes
54	13.4422	12.9478	mouse_adlib_rep1_DVC	Hes	adlib_Hes	mixed_neurons2_Hes
55	11.4566	14.4631	mouse_adlib_rep1_DVC	Hes	adlib_Hes	mixed_neurons2_Hes
56	-3.71884	14.6246	mouse_adlib_rep1_DVC	Hes	adlib_Hes	myelinating_intermediate_OL_Hes
57	14.7641	5.59193	mouse_adlib_rep1_DVC	Hes	adlib_Hes	M0_Hes
58	7.458	16.0374	mouse_adlib_rep1_DVC	Hes	adlib_Hes	Zeb2_Spon1_Hes
59	15.3235	10.4659	mouse_adlib_rep1_DVC	Hes	adlib_Hes	Lnc2_Hes
60	8.558	-4.59164	mouse_adlib_rep1_DVC	Hes	adlib_Hes	tanycyte_Hes
61	18.6514	10.8362	mouse_adlib_rep1_DVC	Hes	adlib_Hes	Rorb_Maf_Hes
62	14.2176	9.30051	mouse_adlib_rep1_DVC	Hes	adlib_Hes	Golli_related_Hes
63	9.15962	16.943	mouse_adlib_rep1_DVC	Hes	adlib_Hes	mixed_neurons2_Hes
64	13.3649	9.98419	mouse_adlib_rep1_DVC	Hes	adlib_Hes	M3_Hes
65	7.79345	18.3675	mouse_adlib_rep1_DVC	Hes	adlib_Hes	Zeb2_Spon1_Hes
66	-3.07698	7.50769	mouse_adlib_rep1_DVC	Hes	adlib_Hes	myelinating_intermediate_OL_Hes
67	14.5391	11.8281	mouse_adlib_rep1_DVC	Hes	adlib_Hes	Lmo3_Hes
68	-0.620525	4.81245	mouse_adlib_rep1_DVC	Hes	adlib_Hes	pericyte_Hes
69	11.936	13.7038	mouse_adlib_rep1_DVC	Hes	adlib_Hes	NFI_Hes
70	9.32604	10.5642	mouse_adlib_rep1_DVC	Hes	adlib_Hes	Cmss1_Hes
71	12.5513	9.89761	mouse_adlib_rep1_DVC	Hes	adlib_Hes	M3_Hes
72	4.55874	1.3051	mouse_adlib_rep1_DVC	Hes	adlib_Hes	APNTS_astrocyte_Hes
73	9.13811	-1.15639	mouse_adlib_rep1_DVC	Hes	adlib_Hes	APNTS_ependymocyte_Hes
74	2.66516	1.20519	mouse_adlib_rep1_DVC	Hes	adlib_Hes	APNTS_astrocyte_Hes
75	-5.02809	8.01261	mouse_adlib_rep1_DVC	Hes	adlib_Hes	myelinating_OL_Hes
76	4.51905	2.08612	mouse_adlib_rep1_DVC	Hes	adlib_Hes	APNTS_astrocyte_Hes
77	13.5568	14.3435	mouse_adlib_rep1_DVC	Hes	adlib_Hes	mixed_neurons1_Hes
78	12.093	15.834	mouse_adlib_rep1_DVC	Hes	adlib_Hes	mixed_neurons1_Hes
79	8.05696	14.9628	mouse_adlib_rep1_DVC	Hes	adlib_Hes	Zeb2_Kcnmb2_Hes
80	13.4442	14.1475	mouse_adlib_rep1_DVC	Hes	adlib_Hes	mixed_neurons1_Hes
81	3.89078	3.93486	mouse_adlib_rep1_DVC	Hes	adlib_Hes	Ca_permeable_astrocyte_Hes
82	4.73092	-0.282572	mouse_adlib_rep1_DVC	Hes	adlib_Hes	APNTS_astrocyte_Hes
83	-1.99034	13.1115	mouse_adlib_rep1_DVC	Hes	adlib_Hes	myelinating_intermediate_OL_Hes
84	14.8298	13.5784	mouse_adlib_rep1_DVC	Hes	adlib_Hes	mixed_neurons3_Hes
85	11.9682	17.9019	mouse_adlib_rep1_DVC	Hes	adlib_Hes	Sall3_Nox4_Hes
86	-0.782374	17.1447	mouse_adlib_rep1_DVC	Hes	adlib_Hes	premyelinating_OL_Hes
87	13.4076	11.9596	mouse_adlib_rep1_DVC	Hes	adlib_Hes	Lnc1_Hes
88	12.1111	18.3537	mouse_adlib_rep1_DVC	Hes	adlib_Hes	Sall3_Nox4_Hes
89	9.63077	10.8294	mouse_adlib_rep1_DVC	Hes	adlib_Hes	Cmss1_Hes
90	14.4937	5.54145	mouse_adlib_rep1_DVC	Hes	adlib_Hes	M0_Hes
91	-0.87751	11.3159	mouse_adlib_rep1_DVC	Hes	adlib_Hes	myelinating_intermediate_OL_Hes
92	12.7197	8.88199	mouse_adlib_rep1_DVC	Hes	adlib_Hes	M2_Hes
93	11.6884	16.6798	mouse_adlib_rep1_DVC	Hes	adlib_Hes	COE_Hes
94	8.84805	16.7303	mouse_adlib_rep1_DVC	Hes	adlib_Hes	Zeb2_Zfp831_Hes
95	-2.20249	11.8806	mouse_adlib_rep1_DVC	Hes	adlib_Hes	myelinating_intermediate_OL_Hes
96	15.2935	12.0511	mouse_adlib_rep1_DVC	Hes	adlib_Hes	Lmo3_Hes
97	4.63892	0.819306	mouse_adlib_rep1_DVC	Hes	adlib_Hes	APNTS_astrocyte_Hes
98	-6.18309	8.38312	mouse_adlib_rep1_DVC	Hes	adlib_Hes	myelinating_OL_Hes
99	12.5871	12.8046	mouse_adlib_rep1_DVC	Hes	adlib_Hes	mixed_neurons1_Hes
100	12.9132	14.5839	mouse_adlib_rep1_DVC	Hes	adlib_Hes	mixed_neurons1_Hes
101	14.0328	14.9407	mouse_adlib_rep1_DVC	Hes	adlib_Hes	mixed_neurons1_Hes
102	12.0402	15.0112	mouse_adlib_rep1_DVC	Hes	adlib_Hes	Sall3_Cdh3_Hes
103	3.0113	-0.0261856	mouse_adlib_rep1_DVC	Hes	adlib_Hes	APNTS_astrocyte_Hes
104	2.0648	2.16425	mouse_adlib_rep1_DVC	Hes	adlib_Hes	APNTS_astrocyte_Hes
105	-3.22291	10.6451	mouse_adlib_rep1_DVC	Hes	adlib_Hes	myelinating_intermediate_OL_Hes
106	3.22548	5.82102	mouse_adlib_rep1_DVC	Hes	adlib_Hes	Ca_permeable_astrocyte_Hes
107	7.70568	16.4219	mouse_adlib_rep1_DVC	Hes	adlib_Hes	Zeb2_Spon1_Hes
108	19.105	11.5416	mouse_adlib_rep1_DVC	Hes	adlib_Hes	Rorb_Maf_Hes
109	-5.10551	8.62096	mouse_adlib_rep1_DVC	Hes	adlib_Hes	myelinating_OL_Hes
110	13.0085	11.9559	mouse_adlib_rep1_DVC	Hes	adlib_Hes	mixed_neurons3_Hes
111	16.1375	13.8138	mouse_adlib_rep1_DVC	Hes	adlib_Hes	Lnc1_Hes
112	14.834	10.2958	mouse_adlib_rep1_DVC	Hes	adlib_Hes	Tpbg_Hes
113	14.3935	14.2472	mouse_adlib_rep1_DVC	Hes	adlib_Hes	Golli_related_Hes
114	11.5005	13.3393	mouse_adlib_rep1_DVC	Hes	adlib_Hes	mixed_neurons2_Hes
115	10.2013	14.8643	mouse_adlib_rep1_DVC	Hes	adlib_Hes	Zeb2_Zfp831_Hes
116	-1.60929	2.9391	mouse_adlib_rep1_DVC	Hes	adlib_Hes	APNTS_endothelial_Hes
117	10.894	13.0739	mouse_adlib_rep1_DVC	Hes	adlib_Hes	mixed_neurons1_Hes
118	12.0219	15.9519	mouse_adlib_rep1_DVC	Hes	adlib_Hes	Zeb2_Zfp831_Hes
119	-2.77807	8.5245	mouse_adlib_rep1_DVC	Hes	adlib_Hes	myelinating_intermediate_OL_Hes
120	11.3432	13.761	mouse_adlib_rep1_DVC	Hes	adlib_Hes	A_M2_Hes
121	-2.47569	12.227	mouse_adlib_rep1_DVC	Hes	adlib_Hes	myelinating_intermediate_OL_Hes
122	14.4767	14.8028	mouse_adlib_rep1_DVC	Hes	adlib_Hes	mixed_neurons2_Hes
123	-1.05764	10.8299	mouse_adlib_rep1_DVC	Hes	adlib_Hes	myelinating_intermediate_OL_Hes
124	13.3082	15.2693	mouse_adlib_rep1_DVC	Hes	adlib_Hes	mixed_neurons1_Hes
125	13.8929	11.6716	mouse_adlib_rep1_DVC	Hes	adlib_Hes	mixed_neurons3_Hes
126	12.1802	17.4365	mouse_adlib_rep1_DVC	Hes	adlib_Hes	Sall3_Nox4_Hes
127	3.18998	0.720446	mouse_adlib_rep1_DVC	Hes	adlib_Hes	APNTS_astrocyte_Hes
128	14.1004	9.98979	mouse_adlib_rep1_DVC	Hes	adlib_Hes	M3_Hes
129	13.1092	9.35491	mouse_adlib_rep1_DVC	Hes	adlib_Hes	M3_Hes
130	3.95158	2.37452	mouse_adlib_rep1_DVC	Hes	adlib_Hes	APNTS_astrocyte_Hes
131	14.8168	16.9071	mouse_adlib_rep1_DVC	Hes	adlib_Hes	Sall3_Nox4_Hes
132	13.5939	13.9152	mouse_adlib_rep1_DVC	Hes	adlib_Hes	mixed_neurons4_Hes
133	8.75976	15.8834	mouse_adlib_rep1_DVC	Hes	adlib_Hes	Zeb2_Zfp831_Hes
134	11.7904	13.2624	mouse_adlib_rep1_DVC	Hes	adlib_Hes	mixed_neurons4_Hes
135	9.9747	15.7152	mouse_adlib_rep1_DVC	Hes	adlib_Hes	Zeb2_Zfp831_Hes
136	8.89343	17.5746	mouse_adlib_rep1_DVC	Hes	adlib_Hes	Zeb2_Spon1_Hes
137	11.4836	13.9932	mouse_adlib_rep1_DVC	Hes	adlib_Hes	mixed_neurons2_Hes
138	1.25733	4.05258	mouse_adlib_rep1_DVC	Hes	adlib_Hes	APNTS_endothelial_Hes
139	-5.68188	9.85197	mouse_adlib_rep1_DVC	Hes	adlib_Hes	myelinating_intermediate_OL_Hes
140	6.1161	-1.08151	mouse_adlib_rep1_DVC	Hes	adlib_Hes	APNTS_astrocyte_Hes
141	18.9793	10.9635	mouse_adlib_rep1_DVC	Hes	adlib_Hes	Rorb_Maf_Hes
142	3.07052	2.98809	mouse_adlib_rep1_DVC	Hes	adlib_Hes	APNTS_astrocyte_Hes
143	7.01778	14.5314	mouse_adlib_rep1_DVC	Hes	adlib_Hes	Zeb2_Spon1_Hes
144	20.6898	11.8496	mouse_adlib_rep1_DVC	Hes	adlib_Hes	paradoxic_Hes
145	12.9132	-1.95594	mouse_adlib_rep1_DVC	Hes	adlib_Hes	Gabra6_Hes
146	8.60281	-4.61159	mouse_adlib_rep1_DVC	Hes	adlib_Hes	tanycyte_Hes
147	12.7835	-1.8806	mouse_adlib_rep1_DVC	Hes	adlib_Hes	Gabra6_Hes
148	12.8781	9.59884	mouse_adlib_rep1_DVC	Hes	adlib_Hes	Tpbg_Hes
149	6.24417	-1.0404	mouse_adlib_rep1_DVC	Hes	adlib_Hes	APNTS_astrocyte_Hes
150	18.808	11.1996	mouse_adlib_rep1_DVC	Hes	adlib_Hes	Rorb_Maf_Hes
151	4.39744	2.3507	mouse_adlib_rep1_DVC	Hes	adlib_Hes	APNTS_astrocyte_Hes
152	6.29469	-0.91059	mouse_adlib_rep1_DVC	Hes	adlib_Hes	APNTS_astrocyte_Hes
153	8.98673	12.1074	mouse_adlib_rep1_DVC	Hes	adlib_Hes	NFI_Hes
154	14.9718	7.38698	mouse_adlib_rep1_DVC	Hes	adlib_Hes	M3_Hes
155	11.9724	9.41155	mouse_adlib_rep1_DVC	Hes	adlib_Hes	M2_Hes
156	2.13195	6.32994	mouse_adlib_rep1_DVC	Hes	adlib_Hes	Ca_permeable_astrocyte_Hes
157	6.35442	-0.798642	mouse_adlib_rep1_DVC	Hes	adlib_Hes	APNTS_astrocyte_Hes
158	10.9058	17.9302	mouse_adlib_rep1_DVC	Hes	adlib_Hes	Sall3_Cdh3_Hes
159	6.04816	-0.55558	mouse_adlib_rep1_DVC	Hes	adlib_Hes	APNTS_astrocyte_Hes
160	13.866	15.2355	mouse_adlib_rep1_DVC	Hes	adlib_Hes	mixed_neurons2_Hes
161	5.2397	0.921462	mouse_adlib_rep1_DVC	Hes	adlib_Hes	APNTS_astrocyte_Hes
162	-3.14729	9.14284	mouse_adlib_rep1_DVC	Hes	adlib_Hes	myelinating_intermediate_OL_Hes
163	14.1822	11.7403	mouse_adlib_rep1_DVC	Hes	adlib_Hes	Lmo3_Hes
164	13.3941	13.4911	mouse_adlib_rep1_DVC	Hes	adlib_Hes	mixed_neurons4_Hes
165	9.53502	16.5495	mouse_adlib_rep1_DVC	Hes	adlib_Hes	Zeb2_Zfp831_Hes
166	14.1581	8.60339	mouse_adlib_rep1_DVC	Hes	adlib_Hes	M3_Hes
167	13.886	17.3531	mouse_adlib_rep1_DVC	Hes	adlib_Hes	Sall3_Cdh3_Hes
168	5.81206	-0.60594	mouse_adlib_rep1_DVC	Hes	adlib_Hes	APNTS_astrocyte_Hes
169	12.1616	13.9092	mouse_adlib_rep1_DVC	Hes	adlib_Hes	mixed_neurons1_Hes
170	8.00531	13.722	mouse_adlib_rep1_DVC	Hes	adlib_Hes	Zeb2_Kcnmb2_Hes
171	9.60987	12.5862	mouse_adlib_rep1_DVC	Hes	adlib_Hes	COE_Pamr1_Hes
172	8.09437	10.1393	mouse_adlib_rep1_DVC	Hes	adlib_Hes	Cmss1_Hes
173	3.80937	2.16685	mouse_adlib_rep1_DVC	Hes	adlib_Hes	APNTS_astrocyte_Hes
174	-2.94872	9.195	mouse_adlib_rep1_DVC	Hes	adlib_Hes	myelinating_intermediate_OL_Hes
175	7.69422	11.8291	mouse_adlib_rep1_DVC	Hes	adlib_Hes	Cmss1_Hes
176	13.2976	12.2128	mouse_adlib_rep1_DVC	Hes	adlib_Hes	mixed_neurons3_Hes
177	2.0735	-5.33077	mouse_adlib_rep1_DVC	Hes	adlib_Hes	resting_microglia_Hes
178	8.38242	16.8164	mouse_adlib_rep1_DVC	Hes	adlib_Hes	Zeb2_Spon1_Hes
179	13.9107	4.2163	mouse_adlib_rep1_DVC	Hes	adlib_Hes	M0_Hes
180	4.43373	0.478743	mouse_adlib_rep1_DVC	Hes	adlib_Hes	APNTS_astrocyte_Hes
181	8.94433	-1.12773	mouse_adlib_rep1_DVC	Hes	adlib_Hes	APNTS_ependymocyte_Hes
182	2.02678	15.4214	mouse_adlib_rep1_DVC	Hes	adlib_Hes	OPC_Hes
183	4.03589	2.96449	mouse_adlib_rep1_DVC	Hes	adlib_Hes	APNTS_astrocyte_Hes
184	18.7151	11.1544	mouse_adlib_rep1_DVC	Hes	adlib_Hes	Rorb_Maf_Hes
185	13.3673	12.6651	mouse_adlib_rep1_DVC	Hes	adlib_Hes	mixed_neurons3_Hes
186	2.18389	17.0373	mouse_adlib_rep1_DVC	Hes	adlib_Hes	OPC_Hes
187	2.50589	16.0441	mouse_adlib_rep1_DVC	Hes	adlib_Hes	OPC_Hes
188	8.14082	11.8784	mouse_adlib_rep1_DVC	Hes	adlib_Hes	Zeb2_Kcnmb2_Hes
189	-2.61122	8.36049	mouse_adlib_rep1_DVC	Hes	adlib_Hes	myelinating_OL_Hes
190	-2.5334	8.40213	mouse_adlib_rep1_DVC	Hes	adlib_Hes	myelinating_intermediate_OL_Hes
191	13.5942	12.8243	mouse_adlib_rep1_DVC	Hes	adlib_Hes	Lnc1_Hes
192	4.9853	1.60206	mouse_adlib_rep1_DVC	Hes	adlib_Hes	APNTS_astrocyte_Hes
193	13.0284	15.1197	mouse_adlib_rep1_DVC	Hes	adlib_Hes	A_M2_Hes
194	8.93163	16.2435	mouse_adlib_rep1_DVC	Hes	adlib_Hes	Zeb2_Zfp831_Hes
195	12.0287	9.13239	mouse_adlib_rep1_DVC	Hes	adlib_Hes	COE_Pamr1_Hes
196	12.3477	12.6392	mouse_adlib_rep1_DVC	Hes	adlib_Hes	A_M2_Hes
197	8.99293	-1.28511	mouse_adlib_rep1_DVC	Hes	adlib_Hes	APNTS_ependymocyte_Hes
198	14.9607	10.3201	mouse_adlib_rep1_DVC	Hes	adlib_Hes	Tpbg_Hes
199	13.6274	13.3246	mouse_adlib_rep1_DVC	Hes	adlib_Hes	Lnc1_Hes
200	16.2194	14.5189	mouse_adlib_rep1_DVC	Hes	adlib_Hes	mixed_neurons3_Hes
201	7.3157	17.0683	mouse_adlib_rep1_DVC	Hes	adlib_Hes	Zeb2_Spon1_Hes
202	13.5063	11.163	mouse_adlib_rep1_DVC	Hes	adlib_Hes	Lnc1_Hes
203	15.0702	7.00018	mouse_adlib_rep1_DVC	Hes	adlib_Hes	M3_Hes
204	9.18378	16.124	mouse_adlib_rep1_DVC	Hes	adlib_Hes	mixed_neurons2_Hes
205	-1.33075	10.379	mouse_adlib_rep1_DVC	Hes	adlib_Hes	myelinating_intermediate_OL_Hes
206	8.68216	15.9833	mouse_adlib_rep1_DVC	Hes	adlib_Hes	mixed_neurons2_Hes
207	16.1772	14.6536	mouse_adlib_rep1_DVC	Hes	adlib_Hes	Lnc1_Hes
208	-4.02753	8.66632	mouse_adlib_rep1_DVC	Hes	adlib_Hes	myelinating_OL_Hes
209	12.3259	15.0576	mouse_adlib_rep1_DVC	Hes	adlib_Hes	APNTS_endothelial_Hes
210	-4.23159	11.8261	mouse_adlib_rep1_DVC	Hes	adlib_Hes	myelinating_intermediate_OL_Hes
211	4.25756	0.64752	mouse_adlib_rep1_DVC	Hes	adlib_Hes	APNTS_astrocyte_Hes
212	8.28448	17.5528	mouse_adlib_rep1_DVC	Hes	adlib_Hes	Zeb2_Zfp831_Hes
213	11.2124	14.1765	mouse_adlib_rep1_DVC	Hes	adlib_Hes	mixed_neurons2_Hes
214	4.48089	1.65159	mouse_adlib_rep1_DVC	Hes	adlib_Hes	APNTS_astrocyte_Hes
215	5.07315	5.72258	mouse_adlib_rep1_DVC	Hes	adlib_Hes	APNTS_astrocyte_Hes
216	14.359	10.0688	mouse_adlib_rep1_DVC	Hes	adlib_Hes	COE_Pamr1_Hes
217	-7.35168	8.88821	mouse_adlib_rep1_DVC	Hes	adlib_Hes	myelinating_OL_Hes
218	3.49914	4.57752	mouse_adlib_rep1_DVC	Hes	adlib_Hes	Ca_permeable_astrocyte_Hes
219	9.17747	-0.970747	mouse_adlib_rep1_DVC	Hes	adlib_Hes	APNTS_ependymocyte_Hes
220	14.3096	8.17936	mouse_adlib_rep1_DVC	Hes	adlib_Hes	M3_Hes
221	11.1886	12.5372	mouse_adlib_rep1_DVC	Hes	adlib_Hes	mixed_neurons4_Hes
222	16.0003	12.4922	mouse_adlib_rep1_DVC	Hes	adlib_Hes	Lmo3_Hes
223	11.6464	17.5912	mouse_adlib_rep1_DVC	Hes	adlib_Hes	Sall3_Nox4_Hes
224	13.4671	12.9057	mouse_adlib_rep1_DVC	Hes	adlib_Hes	mixed_neurons3_Hes
225	5.3845	-0.101889	mouse_adlib_rep1_DVC	Hes	adlib_Hes	APNTS_astrocyte_Hes
226	13.4622	15.2078	mouse_adlib_rep1_DVC	Hes	adlib_Hes	mixed_neurons3_Hes
227	12.2158	14.0696	mouse_adlib_rep1_DVC	Hes	adlib_Hes	COE_Hes
228	11.6761	11.4943	mouse_adlib_rep1_DVC	Hes	adlib_Hes	mixed_neurons3_Hes
229	8.56723	17.6834	mouse_adlib_rep1_DVC	Hes	adlib_Hes	Zeb2_Spon1_Hes
230	7.649	13.6097	mouse_adlib_rep1_DVC	Hes	adlib_Hes	Zeb2_Kcnmb2_Hes
231	4.27694	1.78847	mouse_adlib_rep1_DVC	Hes	adlib_Hes	APNTS_astrocyte_Hes
232	16.2607	13.2956	mouse_adlib_rep1_DVC	Hes	adlib_Hes	mixed_neurons3_Hes
233	5.31611	0.464634	mouse_adlib_rep1_DVC	Hes	adlib_Hes	APNTS_astrocyte_Hes
234	9.68493	-1.64926	mouse_adlib_rep1_DVC	Hes	adlib_Hes	APNTS_ependymocyte_Hes
235	13.8437	8.85409	mouse_adlib_rep1_DVC	Hes	adlib_Hes	COE_Pamr1_Hes
236	18.0349	11.3799	mouse_adlib_rep1_DVC	Hes	adlib_Hes	COE_Pamr1_Hes
237	8.44116	10.741	mouse_adlib_rep1_DVC	Hes	adlib_Hes	Cmss1_Hes
238	4.74573	-0.869654	mouse_adlib_rep1_DVC	Hes	adlib_Hes	APNTS_astrocyte_Hes
239	3.83476	2.68211	mouse_adlib_rep1_DVC	Hes	adlib_Hes	APNTS_astrocyte_Hes
240	-1.21547	4.64516	mouse_adlib_rep1_DVC	Hes	adlib_Hes	APNTS_endothelial_Hes
241	16.9815	3.99694	mouse_adlib_rep1_DVC	Hes	adlib_Hes	Vglut1_Hes
242	-0.792491	17.0885	mouse_adlib_rep1_DVC	Hes	adlib_Hes	premyelinating_OL_Hes
243	4.9714	2.33812	mouse_adlib_rep1_DVC	Hes	adlib_Hes	APNTS_astrocyte_Hes
244	10.2189	15.2316	mouse_adlib_rep1_DVC	Hes	adlib_Hes	Zeb2_Zfp831_Hes
245	15.9816	10.2137	mouse_adlib_rep1_DVC	Hes	adlib_Hes	Tpbg_Hes
246	13.9151	11.7227	mouse_adlib_rep1_DVC	Hes	adlib_Hes	Tpbg_Hes
247	-2.81565	9.46352	mouse_adlib_rep1_DVC	Hes	adlib_Hes	myelinating_intermediate_OL_Hes
248	12.4031	14.6376	mouse_adlib_rep1_DVC	Hes	adlib_Hes	COE_Hes
249	3.61051	1.96294	mouse_adlib_rep1_DVC	Hes	adlib_Hes	APNTS_astrocyte_Hes
250	-2.21809	7.83243	mouse_adlib_rep1_DVC	Hes	adlib_Hes	myelinating_intermediate_OL_Hes
251	-1.01058	2.7445	mouse_adlib_rep1_DVC	Hes	adlib_Hes	APNTS_endothelial_Hes
252	7.40602	5.05579	mouse_adlib_rep1_DVC	Hes	adlib_Hes	preganglionic2_Hes
253	12.5873	11.2605	mouse_adlib_rep1_DVC	Hes	adlib_Hes	mixed_neurons3_Hes
254	10.2437	14.2086	mouse_adlib_rep1_DVC	Hes	adlib_Hes	Zeb2_Zfp831_Hes
255	1.82216	0.932717	mouse_adlib_rep1_DVC	Hes	adlib_Hes	APNTS_astrocyte_Hes
256	10.8549	11.8556	mouse_adlib_rep1_DVC	Hes	adlib_Hes	mixed_neurons2_Hes
257	12.5315	8.90934	mouse_adlib_rep1_DVC	Hes	adlib_Hes	Lnc2_Hes
258	12.6267	8.4417	mouse_adlib_rep1_DVC	Hes	adlib_Hes	COE_Pamr1_Hes
259	8.2828	-4.64227	mouse_adlib_rep1_DVC	Hes	adlib_Hes	tanycyte_Hes
260	3.25057	1.08743	mouse_adlib_rep1_DVC	Hes	adlib_Hes	APNTS_astrocyte_Hes
261	12.6836	9.23	mouse_adlib_rep1_DVC	Hes	adlib_Hes	M2_Hes
262	3.25254	1.74724	mouse_adlib_rep1_DVC	Hes	adlib_Hes	APNTS_astrocyte_Hes
263	9.85223	9.98472	mouse_adlib_rep1_DVC	Hes	adlib_Hes	Cmss1_Hes
264	19.1166	11.5209	mouse_adlib_rep1_DVC	Hes	adlib_Hes	Rorb_Maf_Hes
265	12.7316	10.1824	mouse_adlib_rep1_DVC	Hes	adlib_Hes	mixed_neurons3_Hes
266	3.84099	2.93497	mouse_adlib_rep1_DVC	Hes	adlib_Hes	Ca_permeable_astrocyte_Hes
267	7.43302	12.4118	mouse_adlib_rep1_DVC	Hes	adlib_Hes	Zeb2_Zfp831_Hes
268	-3.27808	8.12272	mouse_adlib_rep1_DVC	Hes	adlib_Hes	myelinating_OL_Hes
269	13.0539	13.6907	mouse_adlib_rep1_DVC	Hes	adlib_Hes	mixed_neurons4_Hes
270	-2.06654	16.7149	mouse_adlib_rep1_DVC	Hes	adlib_Hes	myelinating_intermediate_OL_Hes
271	4.89842	1.42461	mouse_adlib_rep1_DVC	Hes	adlib_Hes	APNTS_astrocyte_Hes
272	13.3768	11.9853	mouse_adlib_rep1_DVC	Hes	adlib_Hes	Lnc1_Hes
273	9.55779	10.8863	mouse_adlib_rep1_DVC	Hes	adlib_Hes	mixed_neurons3_Hes
274	4.11244	2.44138	mouse_adlib_rep1_DVC	Hes	adlib_Hes	APNTS_astrocyte_Hes
275	7.96947	17.4739	mouse_adlib_rep1_DVC	Hes	adlib_Hes	Zeb2_Spon1_Hes
276	4.41972	2.5577	mouse_adlib_rep1_DVC	Hes	adlib_Hes	APNTS_astrocyte_Hes
277	9.89539	-0.900194	mouse_adlib_rep1_DVC	Hes	adlib_Hes	APNTS_ependymocyte_Hes
278	5.89543	-0.390892	mouse_adlib_rep1_DVC	Hes	adlib_Hes	APNTS_astrocyte_Hes
279	10.8216	13.5285	mouse_adlib_rep1_DVC	Hes	adlib_Hes	NFI_Hes
280	13.4516	14.7817	mouse_adlib_rep1_DVC	Hes	adlib_Hes	mixed_neurons1_Hes
281	16.6524	11.9586	mouse_adlib_rep1_DVC	Hes	adlib_Hes	Tpbg_Hes
282	8.69379	12.2086	mouse_adlib_rep1_DVC	Hes	adlib_Hes	NFI_Hes
283	11.0973	13.0898	mouse_adlib_rep1_DVC	Hes	adlib_Hes	A_M2_Hes
284	3.62811	2.85969	mouse_adlib_rep1_DVC	Hes	adlib_Hes	APNTS_astrocyte_Hes
285	-3.03351	8.61862	mouse_adlib_rep1_DVC	Hes	adlib_Hes	myelinating_intermediate_OL_Hes
286	4.66659	2.59729	mouse_adlib_rep1_DVC	Hes	adlib_Hes	APNTS_astrocyte_Hes
287	13.3956	9.72763	mouse_adlib_rep1_DVC	Hes	adlib_Hes	M3_Hes
288	18.9039	12.9678	mouse_adlib_rep1_DVC	Hes	adlib_Hes	COE_Atp10a_Hes
289	12.8144	16.3665	mouse_adlib_rep1_DVC	Hes	adlib_Hes	Sall3_Nox4_Hes
290	12.025	13.3182	mouse_adlib_rep1_DVC	Hes	adlib_Hes	mixed_neurons4_Hes
291	9.62783	15.9965	mouse_adlib_rep1_DVC	Hes	adlib_Hes	Zeb2_Zfp831_Hes
292	7.62924	13.2706	mouse_adlib_rep1_DVC	Hes	adlib_Hes	Zeb2_Kcnmb2_Hes
293	13.147	13.1676	mouse_adlib_rep1_DVC	Hes	adlib_Hes	mixed_neurons4_Hes
294	17.247	4.09787	mouse_adlib_rep1_DVC	Hes	adlib_Hes	Vglut1_Hes
295	4.42684	2.68898	mouse_adlib_rep1_DVC	Hes	adlib_Hes	Ca_permeable_astrocyte_Hes
296	18.9593	12.6172	mouse_adlib_rep1_DVC	Hes	adlib_Hes	COE_Atp10a_Hes
297	11.4459	12.3532	mouse_adlib_rep1_DVC	Hes	adlib_Hes	mixed_neurons4_Hes
298	13.9162	9.16661	mouse_adlib_rep1_DVC	Hes	adlib_Hes	mixed_neurons3_Hes
299	14.2895	14.1571	mouse_adlib_rep1_DVC	Hes	adlib_Hes	mixed_neurons1_Hes
300	12.2238	10.1218	mouse_adlib_rep1_DVC	Hes	adlib_Hes	M2_Hes
301	13.649	13.7063	mouse_adlib_rep1_DVC	Hes	adlib_Hes	mixed_neurons1_Hes
302	10.1563	9.69085	mouse_adlib_rep1_DVC	Hes	adlib_Hes	M3_Hes
303	9.15587	10.9964	mouse_adlib_rep1_DVC	Hes	adlib_Hes	Cmss1_Hes
304	7.31011	13.313	mouse_adlib_rep1_DVC	Hes	adlib_Hes	Zeb2_Kcnmb2_Hes
305	7.47241	13.5192	mouse_adlib_rep1_DVC	Hes	adlib_Hes	Zeb2_Kcnmb2_Hes
306	-2.77235	8.30141	mouse_adlib_rep1_DVC	Hes	adlib_Hes	myelinating_intermediate_OL_Hes
307	-1.86083	11.6285	mouse_adlib_rep1_DVC	Hes	adlib_Hes	myelinating_intermediate_OL_Hes
308	3.68196	0.561021	mouse_adlib_rep1_DVC	Hes	adlib_Hes	APNTS_astrocyte_Hes
309	11.544	14.0395	mouse_adlib_rep1_DVC	Hes	adlib_Hes	mixed_neurons2_Hes
310	-1.14773	4.65081	mouse_adlib_rep1_DVC	Hes	adlib_Hes	APNTS_endothelial_Hes
311	4.56504	1.17253	mouse_adlib_rep1_DVC	Hes	adlib_Hes	APNTS_astrocyte_Hes
312	9.86165	15.5776	mouse_adlib_rep1_DVC	Hes	adlib_Hes	Zeb2_Zfp831_Hes
313	11.3789	15.2293	mouse_adlib_rep1_DVC	Hes	adlib_Hes	mixed_neurons2_Hes
314	13.1723	10.1777	mouse_adlib_rep1_DVC	Hes	adlib_Hes	COE_Pamr1_Hes
315	16.9184	12.2983	mouse_adlib_rep1_DVC	Hes	adlib_Hes	Tpbg_Hes
316	-1.26804	8.16959	mouse_adlib_rep1_DVC	Hes	adlib_Hes	myelinating_intermediate_OL_Hes
317	14.75	11.865	mouse_adlib_rep1_DVC	Hes	adlib_Hes	mixed_neurons3_Hes
318	10.4564	8.57558	mouse_adlib_rep1_DVC	Hes	adlib_Hes	M2_Hes
319	2.26586	15.6089	mouse_adlib_rep1_DVC	Hes	adlib_Hes	OPC_Hes
320	13.1521	15.5701	mouse_adlib_rep1_DVC	Hes	adlib_Hes	mixed_neurons2_Hes
321	15.7449	11.0395	mouse_adlib_rep1_DVC	Hes	adlib_Hes	COE_Pamr1_Hes
322	3.81051	2.12525	mouse_adlib_rep1_DVC	Hes	adlib_Hes	APNTS_astrocyte_Hes
323	17.988	10.5926	mouse_adlib_rep1_DVC	Hes	adlib_Hes	Ano2_Hes
324	7.47927	16.1996	mouse_adlib_rep1_DVC	Hes	adlib_Hes	Zeb2_Spon1_Hes
325	14.6449	14.7187	mouse_adlib_rep1_DVC	Hes	adlib_Hes	mixed_neurons1_Hes
326	13.1431	12.3208	mouse_adlib_rep1_DVC	Hes	adlib_Hes	mixed_neurons3_Hes
327	14.4261	10.4123	mouse_adlib_rep1_DVC	Hes	adlib_Hes	COE_Pamr1_Hes
328	8.68404	-4.82328	mouse_adlib_rep1_DVC	Hes	adlib_Hes	tanycyte_Hes
329	10.5528	11.6171	mouse_adlib_rep1_DVC	Hes	adlib_Hes	mixed_neurons2_Hes
330	4.37374	0.273568	mouse_adlib_rep1_DVC	Hes	adlib_Hes	APNTS_astrocyte_Hes
331	10.9019	13.3261	mouse_adlib_rep1_DVC	Hes	adlib_Hes	A_M2_Hes
332	5.62548	-0.404009	mouse_adlib_rep1_DVC	Hes	adlib_Hes	APNTS_astrocyte_Hes
333	14.8347	12.5407	mouse_adlib_rep1_DVC	Hes	adlib_Hes	Lnc1_Hes
334	17.2272	11.5895	mouse_adlib_rep1_DVC	Hes	adlib_Hes	Tpbg_Hes
335	15.3769	13.6256	mouse_adlib_rep1_DVC	Hes	adlib_Hes	mixed_neurons3_Hes
336	10.5867	11.4552	mouse_adlib_rep1_DVC	Hes	adlib_Hes	COE_Pamr1_Hes
337	12.5023	16.0194	mouse_adlib_rep1_DVC	Hes	adlib_Hes	Sall3_Nox4_Hes
338	13.8612	10.0008	mouse_adlib_rep1_DVC	Hes	adlib_Hes	Tpbg_Hes
339	13.561	8.30329	mouse_adlib_rep1_DVC	Hes	adlib_Hes	COE_Pamr1_Hes
340	-1.5513	10.1788	mouse_adlib_rep1_DVC	Hes	adlib_Hes	myelinating_intermediate_OL_Hes
341	15.8416	9.42246	mouse_adlib_rep1_DVC	Hes	adlib_Hes	COE_Pamr1_Hes
342	-3.26397	1.91535	mouse_adlib_rep1_DVC	Hes	adlib_Hes	p_fibroblast_Hes
343	11.5976	17.7723	mouse_adlib_rep1_DVC	Hes	adlib_Hes	Sall3_Nox4_Hes
344	11.827	17.3766	mouse_adlib_rep1_DVC	Hes	adlib_Hes	Sall3_Nox4_Hes
345	17.1305	4.16004	mouse_adlib_rep1_DVC	Hes	adlib_Hes	Vglut1_Hes
346	12.8749	9.17207	mouse_adlib_rep1_DVC	Hes	adlib_Hes	M2_Hes
347	-1.72485	11.9968	mouse_adlib_rep1_DVC	Hes	adlib_Hes	myelinating_intermediate_OL_Hes
348	12.461	12.8267	mouse_adlib_rep1_DVC	Hes	adlib_Hes	A_M2_Hes
349	16.2493	14.8197	mouse_adlib_rep1_DVC	Hes	adlib_Hes	mixed_neurons3_Hes
350	7.32521	18.6038	mouse_adlib_rep1_DVC	Hes	adlib_Hes	Zeb2_Spon1_Hes
351	-4.64349	9.55432	mouse_adlib_rep1_DVC	Hes	adlib_Hes	myelinating_OL_Hes
352	19.0582	11.3955	mouse_adlib_rep1_DVC	Hes	adlib_Hes	Rorb_Maf_Hes
353	14.4024	10.4472	mouse_adlib_rep1_DVC	Hes	adlib_Hes	GLP1_Hes
354	-2.75308	13.8873	mouse_adlib_rep1_DVC	Hes	adlib_Hes	myelinating_intermediate_OL_Hes
355	15.3062	10.8978	mouse_adlib_rep1_DVC	Hes	adlib_Hes	mixed_neurons3_Hes
356	11.8587	14.4119	mouse_adlib_rep1_DVC	Hes	adlib_Hes	COE_Hes
357	19.1588	12.3814	mouse_adlib_rep1_DVC	Hes	adlib_Hes	Lnc2_Hes
358	3.4419	5.14362	mouse_adlib_rep1_DVC	Hes	adlib_Hes	Ca_permeable_astrocyte_Hes
359	18.7298	10.9562	mouse_adlib_rep1_DVC	Hes	adlib_Hes	Rorb_Maf_Hes
360	15.1488	14.2429	mouse_adlib_rep1_DVC	Hes	adlib_Hes	mixed_neurons3_Hes
361	14.1884	8.83081	mouse_adlib_rep1_DVC	Hes	adlib_Hes	COE_Pamr1_Hes
362	-1.84786	0.522687	mouse_adlib_rep1_DVC	Hes	adlib_Hes	s_fibroblast_Hes
363	13.7965	6.34438	mouse_adlib_rep1_DVC	Hes	adlib_Hes	M0_Hes
364	3.21523	0.905195	mouse_adlib_rep1_DVC	Hes	adlib_Hes	APNTS_astrocyte_Hes
365	4.86283	-1.19172	mouse_adlib_rep1_DVC	Hes	adlib_Hes	APNTS_astrocyte_Hes
366	0.701945	10.8944	mouse_adlib_rep1_DVC	Hes	adlib_Hes	myelinating_intermediate_OL_Hes
367	14.6563	14.3025	mouse_adlib_rep1_DVC	Hes	adlib_Hes	mixed_neurons1_Hes
368	9.27221	16.2237	mouse_adlib_rep1_DVC	Hes	adlib_Hes	mixed_neurons2_Hes
369	11.8881	16.4545	mouse_adlib_rep1_DVC	Hes	adlib_Hes	Sall3_Nox4_Hes
370	15.8958	12.3947	mouse_adlib_rep1_DVC	Hes	adlib_Hes	COE_Pamr1_Hes
371	10.182	16.2561	mouse_adlib_rep1_DVC	Hes	adlib_Hes	Zeb2_Zfp831_Hes
372	4.89136	2.2161	mouse_adlib_rep1_DVC	Hes	adlib_Hes	APNTS_astrocyte_Hes
373	-2.6878	12.6014	mouse_adlib_rep1_DVC	Hes	adlib_Hes	myelinating_intermediate_OL_Hes
374	10.833	10.9058	mouse_adlib_rep1_DVC	Hes	adlib_Hes	Lnc1_Hes
375	10.1464	10.4459	mouse_adlib_rep1_DVC	Hes	adlib_Hes	mixed_neurons3_Hes
376	5.96525	-0.432537	mouse_adlib_rep1_DVC	Hes	adlib_Hes	APNTS_astrocyte_Hes
377	5.32942	1.16029	mouse_adlib_rep1_DVC	Hes	adlib_Hes	APNTS_astrocyte_Hes
378	8.28665	9.99349	mouse_adlib_rep1_DVC	Hes	adlib_Hes	Cmss1_Hes
379	15.7028	11.6803	mouse_adlib_rep1_DVC	Hes	adlib_Hes	mixed_neurons3_Hes
380	19.1277	11.1605	mouse_adlib_rep1_DVC	Hes	adlib_Hes	Rorb_Maf_Hes
381	-3.7727	1.23913	mouse_adlib_rep1_DVC	Hes	adlib_Hes	p_fibroblast_Hes
382	7.90544	14.8177	mouse_adlib_rep1_DVC	Hes	adlib_Hes	Zeb2_Kcnmb2_Hes
383	-1.4759	4.47432	mouse_adlib_rep1_DVC	Hes	adlib_Hes	pericyte_Hes
384	5.81013	-1.47434	mouse_adlib_rep1_DVC	Hes	adlib_Hes	APNTS_astrocyte_Hes
385	11.2932	14.1448	mouse_adlib_rep1_DVC	Hes	adlib_Hes	NFI_Hes
386	15.8798	14.7752	mouse_adlib_rep1_DVC	Hes	adlib_Hes	mixed_neurons1_Hes
387	15.4617	12.3004	mouse_adlib_rep1_DVC	Hes	adlib_Hes	mixed_neurons4_Hes
388	5.17708	1.31435	mouse_adlib_rep1_DVC	Hes	adlib_Hes	APNTS_astrocyte_Hes
389	13.4204	12.6807	mouse_adlib_rep1_DVC	Hes	adlib_Hes	mixed_neurons3_Hes
390	13.6141	10.6	mouse_adlib_rep1_DVC	Hes	adlib_Hes	Tpbg_Hes
391	-0.79727	9.53103	mouse_adlib_rep1_DVC	Hes	adlib_Hes	myelinating_intermediate_OL_Hes
392	-3.11926	7.87849	mouse_adlib_rep1_DVC	Hes	adlib_Hes	myelinating_OL_Hes
393	-6.32153	7.94446	mouse_adlib_rep1_DVC	Hes	adlib_Hes	myelinating_OL_Hes
394	3.92364	3.74996	mouse_adlib_rep1_DVC	Hes	adlib_Hes	APNTS_astrocyte_Hes
395	3.83239	3.30868	mouse_adlib_rep1_DVC	Hes	adlib_Hes	APNTS_astrocyte_Hes
396	13.8514	14.4367	mouse_adlib_rep1_DVC	Hes	adlib_Hes	Mecom_Hes
397	4.16064	0.0460767	mouse_adlib_rep1_DVC	Hes	adlib_Hes	APNTS_astrocyte_Hes
398	-1.6386	11.9793	mouse_adlib_rep1_DVC	Hes	adlib_Hes	myelinating_intermediate_OL_Hes
399	4.6723	0.963221	mouse_adlib_rep1_DVC	Hes	adlib_Hes	APNTS_astrocyte_Hes
400	10.1163	16.3641	mouse_adlib_rep1_DVC	Hes	adlib_Hes	Zeb2_Zfp831_Hes
401	6.89644	17.9269	mouse_adlib_rep1_DVC	Hes	adlib_Hes	Zeb2_Spon1_Hes
402	11.4475	14.9496	mouse_adlib_rep1_DVC	Hes	adlib_Hes	mixed_neurons2_Hes
403	19.9463	11.399	mouse_adlib_rep1_DVC	Hes	adlib_Hes	paradoxic_Hes
404	8.80917	16.5486	mouse_adlib_rep1_DVC	Hes	adlib_Hes	mixed_neurons2_Hes
405	8.25547	16.4985	mouse_adlib_rep1_DVC	Hes	adlib_Hes	Zeb2_Spon1_Hes
406	5.24455	0.855875	mouse_adlib_rep1_DVC	Hes	adlib_Hes	APNTS_astrocyte_Hes
407	8.56873	17.6794	mouse_adlib_rep1_DVC	Hes	adlib_Hes	Zeb2_Spon1_Hes
408	3.7659	3.3086	mouse_adlib_rep1_DVC	Hes	adlib_Hes	APNTS_astrocyte_Hes
409	5.04835	1.95976	mouse_adlib_rep1_DVC	Hes	adlib_Hes	APNTS_astrocyte_Hes
410	14.5073	12.5733	mouse_adlib_rep1_DVC	Hes	adlib_Hes	mixed_neurons3_Hes
411	3.29534	4.71413	mouse_adlib_rep1_DVC	Hes	adlib_Hes	Ca_permeable_astrocyte_Hes
412	13.1099	16.9379	mouse_adlib_rep1_DVC	Hes	adlib_Hes	Sall3_Nox4_Hes
413	16.7064	3.81528	mouse_adlib_rep1_DVC	Hes	adlib_Hes	Vglut1_Hes
414	3.90859	-0.130732	mouse_adlib_rep1_DVC	Hes	adlib_Hes	APNTS_astrocyte_Hes
415	14.0678	4.46013	mouse_adlib_rep1_DVC	Hes	adlib_Hes	M0_Hes
416	2.28023	14.9717	mouse_adlib_rep1_DVC	Hes	adlib_Hes	OPC_Hes
417	-0.435773	9.52655	mouse_adlib_rep1_DVC	Hes	adlib_Hes	myelinating_intermediate_OL_Hes
418	10.3393	11.0759	mouse_adlib_rep1_DVC	Hes	adlib_Hes	mixed_neurons1_Hes
419	12.894	14.3742	mouse_adlib_rep1_DVC	Hes	adlib_Hes	mixed_neurons4_Hes
420	13.5068	15.8824	mouse_adlib_rep1_DVC	Hes	adlib_Hes	mixed_neurons1_Hes
421	13.676	13.9339	mouse_adlib_rep1_DVC	Hes	adlib_Hes	mixed_neurons2_Hes
422	-3.67708	7.32642	mouse_adlib_rep1_DVC	Hes	adlib_Hes	myelinating_OL_Hes
423	16.5565	14.8303	mouse_adlib_rep1_DVC	Hes	adlib_Hes	mixed_neurons3_Hes
424	-6.2676	7.84949	mouse_adlib_rep1_DVC	Hes	adlib_Hes	myelinating_OL_Hes
425	19.1519	11.0739	mouse_adlib_rep1_DVC	Hes	adlib_Hes	Rorb_Maf_Hes
426	10.5743	12.9275	mouse_adlib_rep1_DVC	Hes	adlib_Hes	A_M2_Hes
427	9.89776	14.1633	mouse_adlib_rep1_DVC	Hes	adlib_Hes	NFI_Hes
428	13.5942	15.4265	mouse_adlib_rep1_DVC	Hes	adlib_Hes	mixed_neurons2_Hes
429	-1.16795	11.262	mouse_adlib_rep1_DVC	Hes	adlib_Hes	myelinating_intermediate_OL_Hes
430	11.5227	9.06531	mouse_adlib_rep1_DVC	Hes	adlib_Hes	GLP1_Hes
431	14.1971	13.6865	mouse_adlib_rep1_DVC	Hes	adlib_Hes	mixed_neurons1_Hes
432	11.8164	13.2051	mouse_adlib_rep1_DVC	Hes	adlib_Hes	COE_Hes
433	5.30361	-0.357072	mouse_adlib_rep1_DVC	Hes	adlib_Hes	APNTS_astrocyte_Hes
434	12.6767	9.70666	mouse_adlib_rep1_DVC	Hes	adlib_Hes	M3_Hes
435	17.2691	3.88296	mouse_adlib_rep1_DVC	Hes	adlib_Hes	Vglut1_Hes
436	8.72921	9.54983	mouse_adlib_rep1_DVC	Hes	adlib_Hes	Golli_related_Hes
437	13.8735	8.88615	mouse_adlib_rep1_DVC	Hes	adlib_Hes	COE_Pamr1_Hes
438	9.9998	15.1839	mouse_adlib_rep1_DVC	Hes	adlib_Hes	Zeb2_Zfp831_Hes
439	4.22685	3.18967	mouse_adlib_rep1_DVC	Hes	adlib_Hes	Ca_permeable_astrocyte_Hes
440	14.6053	13.5078	mouse_adlib_rep1_DVC	Hes	adlib_Hes	mixed_neurons3_Hes
441	3.85084	2.04301	mouse_adlib_rep1_DVC	Hes	adlib_Hes	APNTS_astrocyte_Hes
442	9.57585	15.7325	mouse_adlib_rep1_DVC	Hes	adlib_Hes	Zeb2_Zfp831_Hes
443	14.0965	6.89079	mouse_adlib_rep1_DVC	Hes	adlib_Hes	M3_Hes
444	9.00603	16.838	mouse_adlib_rep1_DVC	Hes	adlib_Hes	Zeb2_Zfp831_Hes
445	9.5829	8.45142	mouse_adlib_rep1_DVC	Hes	adlib_Hes	M3_Hes
446	5.56292	0.448347	mouse_adlib_rep1_DVC	Hes	adlib_Hes	APNTS_astrocyte_Hes
447	8.68816	12.0978	mouse_adlib_rep1_DVC	Hes	adlib_Hes	A_M2_Hes
448	5.64156	-1.15975	mouse_adlib_rep1_DVC	Hes	adlib_Hes	APNTS_astrocyte_Hes
449	4.33176	1.7579	mouse_adlib_rep1_DVC	Hes	adlib_Hes	APNTS_astrocyte_Hes
450	-0.501301	4.8003	mouse_adlib_rep1_DVC	Hes	adlib_Hes	APNTS_endothelial_Hes
451	-5.28298	11.2416	mouse_adlib_rep1_DVC	Hes	adlib_Hes	myelinating_intermediate_OL_Hes
452	15.1658	10.9153	mouse_adlib_rep1_DVC	Hes	adlib_Hes	Lnc2_Hes
453	10.0813	11.6987	mouse_adlib_rep1_DVC	Hes	adlib_Hes	Tpbg_Hes
454	7.77285	14.0302	mouse_adlib_rep1_DVC	Hes	adlib_Hes	Zeb2_Kcnmb2_Hes
455	-2.37077	11.4331	mouse_adlib_rep1_DVC	Hes	adlib_Hes	myelinating_intermediate_OL_Hes
456	17.7731	10.551	mouse_adlib_rep1_DVC	Hes	adlib_Hes	Rorb_Maf_Hes
457	10.3289	11.9862	mouse_adlib_rep1_DVC	Hes	adlib_Hes	mixed_neurons1_Hes
458	13.8712	13.0938	mouse_adlib_rep1_DVC	Hes	adlib_Hes	mixed_neurons3_Hes
459	10.9419	15.1289	mouse_adlib_rep1_DVC	Hes	adlib_Hes	COE_Hes
460	-6.78894	10.639	mouse_adlib_rep1_DVC	Hes	adlib_Hes	myelinating_intermediate_OL_Hes
461	13.3887	9.31372	mouse_adlib_rep1_DVC	Hes	adlib_Hes	COE_Pamr1_Hes
462	11.9969	9.56187	mouse_adlib_rep1_DVC	Hes	adlib_Hes	M2_Hes
463	-2.03322	8.95883	mouse_adlib_rep1_DVC	Hes	adlib_Hes	myelinating_intermediate_OL_Hes
464	13.8747	15.3996	mouse_adlib_rep1_DVC	Hes	adlib_Hes	mixed_neurons1_Hes
465	10.8221	10.491	mouse_adlib_rep1_DVC	Hes	adlib_Hes	mixed_neurons3_Hes
466	13.1257	14.5928	mouse_adlib_rep1_DVC	Hes	adlib_Hes	mixed_neurons1_Hes
467	11.5116	8.98708	mouse_adlib_rep1_DVC	Hes	adlib_Hes	M2_Hes
468	19.5846	13.2196	mouse_adlib_rep1_DVC	Hes	adlib_Hes	COE_Atp10a_Hes
469	7.69636	16.1245	mouse_adlib_rep1_DVC	Hes	adlib_Hes	Zeb2_Spon1_Hes
470	-2.64905	12.8792	mouse_adlib_rep1_DVC	Hes	adlib_Hes	myelinating_intermediate_OL_Hes
471	9.39382	14.3809	mouse_adlib_rep1_DVC	Hes	adlib_Hes	Zeb2_Zfp831_Hes
472	14.4397	5.51367	mouse_adlib_rep1_DVC	Hes	adlib_Hes	M0_Hes
473	12.1633	15.5652	mouse_adlib_rep1_DVC	Hes	adlib_Hes	A_M2_Hes
474	12.064	14.2512	mouse_adlib_rep1_DVC	Hes	adlib_Hes	COE_Hes
475	6.36977	-0.842378	mouse_adlib_rep1_DVC	Hes	adlib_Hes	APNTS_astrocyte_Hes
476	11.8195	18.2113	mouse_adlib_rep1_DVC	Hes	adlib_Hes	Sall3_Nox4_Hes
477	-5.79942	7.64931	mouse_adlib_rep1_DVC	Hes	adlib_Hes	myelinating_OL_Hes
478	15.6141	10.1227	mouse_adlib_rep1_DVC	Hes	adlib_Hes	Tpbg_Hes
479	3.06962	14.7246	mouse_adlib_rep1_DVC	Hes	adlib_Hes	OPC_Hes
480	12.7021	14.4412	mouse_adlib_rep1_DVC	Hes	adlib_Hes	mixed_neurons2_Hes
481	1.69671	18.4676	mouse_adlib_rep1_DVC	Hes	adlib_Hes	OPC_Hes
482	13.4062	17.9676	mouse_adlib_rep1_DVC	Hes	adlib_Hes	Sall3_Nox4_Hes
483	12.2926	17.1726	mouse_adlib_rep1_DVC	Hes	adlib_Hes	Sall3_Nox4_Hes
484	12.0894	18.4114	mouse_adlib_rep1_DVC	Hes	adlib_Hes	Sall3_Nox4_Hes
485	1.26351	-4.56744	mouse_adlib_rep1_DVC	Hes	adlib_Hes	resting_microglia_Hes
486	16.712	4.53445	mouse_adlib_rep1_DVC	Hes	adlib_Hes	Vglut1_Hes
487	6.22348	-0.9426	mouse_adlib_rep1_DVC	Hes	adlib_Hes	APNTS_astrocyte_Hes
488	-2.42973	10.1711	mouse_adlib_rep1_DVC	Hes	adlib_Hes	myelinating_intermediate_OL_Hes
489	2.56985	17.4631	mouse_adlib_rep1_DVC	Hes	adlib_Hes	OPC_Hes
490	10.5859	15.5408	mouse_adlib_rep1_DVC	Hes	adlib_Hes	mixed_neurons2_Hes
491	13.9083	15.6462	mouse_adlib_rep1_DVC	Hes	adlib_Hes	mixed_neurons2_Hes
492	15.0027	10.3243	mouse_adlib_rep1_DVC	Hes	adlib_Hes	Tpbg_Hes
493	18.8402	11.1978	mouse_adlib_rep1_DVC	Hes	adlib_Hes	Rorb_Maf_Hes
494	12.3477	17.5828	mouse_adlib_rep1_DVC	Hes	adlib_Hes	Sall3_Rorb_Hes
495	15.1752	10.8728	mouse_adlib_rep1_DVC	Hes	adlib_Hes	Tpbg_Hes
496	10.8142	12.6519	mouse_adlib_rep1_DVC	Hes	adlib_Hes	mixed_neurons2_Hes
497	14.9015	13.5441	mouse_adlib_rep1_DVC	Hes	adlib_Hes	mixed_neurons1_Hes
498	14.0828	9.63627	mouse_adlib_rep1_DVC	Hes	adlib_Hes	M3_Hes
499	15.6648	15.0911	mouse_adlib_rep1_DVC	Hes	adlib_Hes	mixed_neurons4_Hes
500	-4.43769	9.63398	mouse_adlib_rep1_DVC	Hes	adlib_Hes	myelinating_intermediate_OL_Hes
501	-4.61239	12.4828	mouse_adlib_rep1_DVC	Hes	adlib_Hes	myelinating_intermediate_OL_Hes
502	12.434	18.1724	mouse_adlib_rep1_DVC	Hes	adlib_Hes	Sall3_Rorb_Hes
503	2.78571	0.975395	mouse_adlib_rep1_DVC	Hes	adlib_Hes	APNTS_astrocyte_Hes
504	3.91512	3.24412	mouse_adlib_rep1_DVC	Hes	adlib_Hes	APNTS_astrocyte_Hes
505	13.1648	12.4466	mouse_adlib_rep1_DVC	Hes	adlib_Hes	mixed_neurons3_Hes
506	4.72892	0.756319	mouse_adlib_rep1_DVC	Hes	adlib_Hes	APNTS_astrocyte_Hes
507	5.70976	-0.916653	mouse_adlib_rep1_DVC	Hes	adlib_Hes	APNTS_astrocyte_Hes
508	19.6339	13.3603	mouse_adlib_rep1_DVC	Hes	adlib_Hes	COE_Atp10a_Hes
509	14.3309	10.1948	mouse_adlib_rep1_DVC	Hes	adlib_Hes	M3_Hes
510	11.5085	18.3548	mouse_adlib_rep1_DVC	Hes	adlib_Hes	Sall3_Cdh3_Hes
511	-3.07586	13.3028	mouse_adlib_rep1_DVC	Hes	adlib_Hes	myelinating_intermediate_OL_Hes
512	-1.91458	11.9454	mouse_adlib_rep1_DVC	Hes	adlib_Hes	myelinating_intermediate_OL_Hes
513	12.0297	18.0827	mouse_adlib_rep1_DVC	Hes	adlib_Hes	Sall3_Rorb_Hes
514	12.5769	17.2977	mouse_adlib_rep1_DVC	Hes	adlib_Hes	Sall3_Nox4_Hes
515	14.6064	10.0633	mouse_adlib_rep1_DVC	Hes	adlib_Hes	M3_Hes
516	-1.88197	11.9125	mouse_adlib_rep1_DVC	Hes	adlib_Hes	myelinating_intermediate_OL_Hes
517	17.0432	11.6071	mouse_adlib_rep1_DVC	Hes	adlib_Hes	Tpbg_Hes
518	15.1452	9.75224	mouse_adlib_rep1_DVC	Hes	adlib_Hes	COE_Pamr1_Hes
519	15.3027	10.311	mouse_adlib_rep1_DVC	Hes	adlib_Hes	Tpbg_Hes
520	11.7723	17.8515	mouse_adlib_rep1_DVC	Hes	adlib_Hes	Sall3_Nox4_Hes
521	6.1251	-0.658575	mouse_adlib_rep1_DVC	Hes	adlib_Hes	APNTS_astrocyte_Hes
522	-3.17214	1.68205	mouse_adlib_rep1_DVC	Hes	adlib_Hes	p_fibroblast_Hes
523	7.40873	14.5651	mouse_adlib_rep1_DVC	Hes	adlib_Hes	Ca_permeable_astrocyte_Hes
524	2.73031	16.4451	mouse_adlib_rep1_DVC	Hes	adlib_Hes	OPC_Hes
525	2.08243	15.5468	mouse_adlib_rep1_DVC	Hes	adlib_Hes	OPC_Hes
526	9.68864	10.896	mouse_adlib_rep1_DVC	Hes	adlib_Hes	A_M2_Hes
527	4.93015	0.58361	mouse_adlib_rep1_DVC	Hes	adlib_Hes	APNTS_astrocyte_Hes
528	14.0522	11.1491	mouse_adlib_rep1_DVC	Hes	adlib_Hes	Lmo3_Hes
529	-6.1933	8.71669	mouse_adlib_rep1_DVC	Hes	adlib_Hes	myelinating_OL_Hes
530	16.3122	10.5241	mouse_adlib_rep1_DVC	Hes	adlib_Hes	Tpbg_Hes
531	3.0065	0.435479	mouse_adlib_rep1_DVC	Hes	adlib_Hes	APNTS_astrocyte_Hes
532	5.06488	1.5516	mouse_adlib_rep1_DVC	Hes	adlib_Hes	Ca_permeable_astrocyte_Hes
533	12.3738	13.68	mouse_adlib_rep1_DVC	Hes	adlib_Hes	mixed_neurons2_Hes
534	8.81428	17.1226	mouse_adlib_rep1_DVC	Hes	adlib_Hes	mixed_neurons2_Hes
535	8.369	13.8523	mouse_adlib_rep1_DVC	Hes	adlib_Hes	Zeb2_Kcnmb2_Hes
536	0.116398	12.2994	mouse_adlib_rep1_DVC	Hes	adlib_Hes	myelinating_intermediate_OL_Hes
537	4.02276	2.09791	mouse_adlib_rep1_DVC	Hes	adlib_Hes	APNTS_astrocyte_Hes
538	13.0557	9.78509	mouse_adlib_rep1_DVC	Hes	adlib_Hes	M2_Hes
539	13.828	14.637	mouse_adlib_rep1_DVC	Hes	adlib_Hes	mixed_neurons2_Hes
540	15.117	10.0753	mouse_adlib_rep1_DVC	Hes	adlib_Hes	M3_Hes
541	12.7623	16.1251	mouse_adlib_rep1_DVC	Hes	adlib_Hes	A_M2_Hes
542	2.70082	3.99168	mouse_adlib_rep1_DVC	Hes	adlib_Hes	Ca_permeable_astrocyte_Hes
543	14.272	15.1838	mouse_adlib_rep1_DVC	Hes	adlib_Hes	mixed_neurons1_Hes
544	15.9983	14.131	mouse_adlib_rep1_DVC	Hes	adlib_Hes	mixed_neurons3_Hes
545	4.22808	2.46862	mouse_adlib_rep1_DVC	Hes	adlib_Hes	APNTS_astrocyte_Hes
546	8.45764	16.8487	mouse_adlib_rep1_DVC	Hes	adlib_Hes	mixed_neurons2_Hes
547	6.0275	-0.596915	mouse_adlib_rep1_DVC	Hes	adlib_Hes	APNTS_astrocyte_Hes
548	14.6325	6.8975	mouse_adlib_rep1_DVC	Hes	adlib_Hes	M3_Hes
549	-6.67166	10.0427	mouse_adlib_rep1_DVC	Hes	adlib_Hes	myelinating_OL_Hes
550	3.87713	5.14438	mouse_adlib_rep1_DVC	Hes	adlib_Hes	Ca_permeable_astrocyte_Hes
551	6.34562	-1.23061	mouse_adlib_rep1_DVC	Hes	adlib_Hes	APNTS_astrocyte_Hes
552	12.0847	17.9524	mouse_adlib_rep1_DVC	Hes	adlib_Hes	Sall3_Rorb_Hes
553	11.5736	9.94182	mouse_adlib_rep1_DVC	Hes	adlib_Hes	mixed_neurons3_Hes
554	-0.869894	11.5882	mouse_adlib_rep1_DVC	Hes	adlib_Hes	myelinating_intermediate_OL_Hes
555	16.4412	9.59241	mouse_adlib_rep1_DVC	Hes	adlib_Hes	COE_Pamr1_Hes
556	1.74609	-4.47823	mouse_adlib_rep1_DVC	Hes	adlib_Hes	resting_microglia_Hes
557	17.0101	11.1866	mouse_adlib_rep1_DVC	Hes	adlib_Hes	Lnc2_Hes
558	-0.669118	12.9321	mouse_adlib_rep1_DVC	Hes	adlib_Hes	myelinating_intermediate_OL_Hes
559	-5.10449	7.76186	mouse_adlib_rep1_DVC	Hes	adlib_Hes	myelinating_OL_Hes
560	8.34228	13.6619	mouse_adlib_rep1_DVC	Hes	adlib_Hes	Zeb2_Kcnmb2_Hes
561	12.2423	18.2546	mouse_adlib_rep1_DVC	Hes	adlib_Hes	Sall3_Nox4_Hes
562	5.46061	0.314653	mouse_adlib_rep1_DVC	Hes	adlib_Hes	APNTS_astrocyte_Hes
563	-7.31411	8.41624	mouse_adlib_rep1_DVC	Hes	adlib_Hes	myelinating_OL_Hes
564	-1.71586	9.13297	mouse_adlib_rep1_DVC	Hes	adlib_Hes	myelinating_intermediate_OL_Hes
565	12.0862	14.0051	mouse_adlib_rep1_DVC	Hes	adlib_Hes	mixed_neurons1_Hes
566	16.7694	14.2871	mouse_adlib_rep1_DVC	Hes	adlib_Hes	Lmo3_Hes
567	17.5314	9.75226	mouse_adlib_rep1_DVC	Hes	adlib_Hes	Zeb2_Zfp831_Hes
568	3.39491	-0.350358	mouse_adlib_rep1_DVC	Hes	adlib_Hes	APNTS_astrocyte_Hes
569	3.86091	-0.475561	mouse_adlib_rep1_DVC	Hes	adlib_Hes	APNTS_astrocyte_Hes
570	15.5364	15.6087	mouse_adlib_rep1_DVC	Hes	adlib_Hes	mixed_neurons1_Hes
571	20.4744	11.9937	mouse_adlib_rep1_DVC	Hes	adlib_Hes	paradoxic_Hes
572	2.36472	6.47136	mouse_adlib_rep1_DVC	Hes	adlib_Hes	Ca_permeable_astrocyte_Hes
573	14.4085	13.5288	mouse_adlib_rep1_DVC	Hes	adlib_Hes	mixed_neurons3_Hes
574	9.87151	12.4978	mouse_adlib_rep1_DVC	Hes	adlib_Hes	mixed_neurons2_Hes
575	10.4731	15.8676	mouse_adlib_rep1_DVC	Hes	adlib_Hes	Sall3_Nox4_Hes
576	13.4437	4.67477	mouse_adlib_rep1_DVC	Hes	adlib_Hes	M0_Hes
577	-5.43498	8.08101	mouse_adlib_rep1_DVC	Hes	adlib_Hes	myelinating_OL_Hes
578	13.3507	16.651	mouse_adlib_rep1_DVC	Hes	adlib_Hes	Sall3_Nox4_Hes
579	12.78	14.2388	mouse_adlib_rep1_DVC	Hes	adlib_Hes	mixed_neurons1_Hes
580	11.5241	11.3766	mouse_adlib_rep1_DVC	Hes	adlib_Hes	mixed_neurons3_Hes
581	19.2371	13.0131	mouse_adlib_rep1_DVC	Hes	adlib_Hes	COE_Atp10a_Hes
582	-5.32879	10.3168	mouse_adlib_rep1_DVC	Hes	adlib_Hes	myelinating_intermediate_OL_Hes
583	0.0102149	-4.19939	mouse_adlib_rep1_DVC	Hes	adlib_Hes	resting_microglia_Hes
584	1.96615	-4.71743	mouse_adlib_rep1_DVC	Hes	adlib_Hes	resting_microglia_Hes
585	8.12117	10.1115	mouse_adlib_rep1_DVC	Hes	adlib_Hes	Cmss1_Hes
586	19.0703	10.9629	mouse_adlib_rep1_DVC	Hes	adlib_Hes	Rorb_Maf_Hes
587	-6.12034	7.71818	mouse_adlib_rep1_DVC	Hes	adlib_Hes	myelinating_OL_Hes
588	4.45768	0.695165	mouse_adlib_rep1_DVC	Hes	adlib_Hes	APNTS_astrocyte_Hes
589	7.0967	17.3632	mouse_adlib_rep1_DVC	Hes	adlib_Hes	Zeb2_Spon1_Hes
590	12.0293	17.9077	mouse_adlib_rep1_DVC	Hes	adlib_Hes	Sall3_Cdh3_Hes
591	-3.26369	9.86835	mouse_adlib_rep1_DVC	Hes	adlib_Hes	myelinating_intermediate_OL_Hes
592	12.9452	14.5457	mouse_adlib_rep1_DVC	Hes	adlib_Hes	mixed_neurons1_Hes
593	-6.18214	9.30973	mouse_adlib_rep1_DVC	Hes	adlib_Hes	myelinating_OL_Hes
594	14.3162	10.0529	mouse_adlib_rep1_DVC	Hes	adlib_Hes	M3_Hes
595	-1.55702	9.27655	mouse_adlib_rep1_DVC	Hes	adlib_Hes	myelinating_intermediate_OL_Hes
596	12.4306	11.9221	mouse_adlib_rep1_DVC	Hes	adlib_Hes	mixed_neurons2_Hes
597	6.34048	-1.53566	mouse_adlib_rep1_DVC	Hes	adlib_Hes	APNTS_astrocyte_Hes
598	6.04211	-0.212263	mouse_adlib_rep1_DVC	Hes	adlib_Hes	APNTS_astrocyte_Hes
599	13.3288	8.89432	mouse_adlib_rep1_DVC	Hes	adlib_Hes	M3_Hes
600	-2.29469	4.73191	mouse_adlib_rep1_DVC	Hes	adlib_Hes	APNTS_endothelial_Hes
601	5.25692	1.11775	mouse_adlib_rep1_DVC	Hes	adlib_Hes	APNTS_astrocyte_Hes
602	4.53665	-0.396999	mouse_adlib_rep1_DVC	Hes	adlib_Hes	APNTS_astrocyte_Hes
603	10.8532	13.8648	mouse_adlib_rep1_DVC	Hes	adlib_Hes	A_M2_Hes
604	-1.41037	11.4308	mouse_adlib_rep1_DVC	Hes	adlib_Hes	myelinating_intermediate_OL_Hes
605	4.57647	1.22093	mouse_adlib_rep1_DVC	Hes	adlib_Hes	APNTS_astrocyte_Hes
606	10.374	10.1345	mouse_adlib_rep1_DVC	Hes	adlib_Hes	mixed_neurons3_Hes
607	14.3808	12.1744	mouse_adlib_rep1_DVC	Hes	adlib_Hes	mixed_neurons3_Hes
608	13.3469	14.3757	mouse_adlib_rep1_DVC	Hes	adlib_Hes	mixed_neurons4_Hes
609	5.73403	15.6312	mouse_adlib_rep1_DVC	Hes	adlib_Hes	Zeb2_Spon1_Hes
610	8.33609	18.1091	mouse_adlib_rep1_DVC	Hes	adlib_Hes	Zeb2_Spon1_Hes
611	-0.562096	3.82286	mouse_adlib_rep1_DVC	Hes	adlib_Hes	APNTS_endothelial_Hes
612	14.5009	10.3782	mouse_adlib_rep1_DVC	Hes	adlib_Hes	Lnc2_Hes
613	15.9127	14.2782	mouse_adlib_rep1_DVC	Hes	adlib_Hes	mixed_neurons3_Hes
614	14.8113	15.0128	mouse_adlib_rep1_DVC	Hes	adlib_Hes	mixed_neurons1_Hes
615	5.46396	17.2458	mouse_adlib_rep1_DVC	Hes	adlib_Hes	Zeb2_Spon1_Hes
616	15.0375	8.43913	mouse_adlib_rep1_DVC	Hes	adlib_Hes	mixed_neurons3_Hes
617	12.7494	7.79851	mouse_adlib_rep1_DVC	Hes	adlib_Hes	M1_Hes
618	18.6591	10.8483	mouse_adlib_rep1_DVC	Hes	adlib_Hes	Rorb_Maf_Hes
619	13.0155	9.10864	mouse_adlib_rep1_DVC	Hes	adlib_Hes	COE_Pamr1_Hes
620	5.97433	-1.29316	mouse_adlib_rep1_DVC	Hes	adlib_Hes	APNTS_astrocyte_Hes
621	3.08611	4.63574	mouse_adlib_rep1_DVC	Hes	adlib_Hes	Ca_permeable_astrocyte_Hes
622	-1.15517	3.47773	mouse_adlib_rep1_DVC	Hes	adlib_Hes	APNTS_endothelial_Hes
623	15.943	16.329	mouse_adlib_rep1_DVC	Hes	adlib_Hes	mixed_neurons1_Hes
624	12.6019	7.63818	mouse_adlib_rep1_DVC	Hes	adlib_Hes	M1_Hes
625	15.7675	14.8602	mouse_adlib_rep1_DVC	Hes	adlib_Hes	mixed_neurons1_Hes
626	14.9508	6.21164	mouse_adlib_rep1_DVC	Hes	adlib_Hes	M0_Hes
627	3.53024	0.664082	mouse_adlib_rep1_DVC	Hes	adlib_Hes	APNTS_astrocyte_Hes
628	11.3544	13.9276	mouse_adlib_rep1_DVC	Hes	adlib_Hes	NFI_Hes
629	13.2538	9.94065	mouse_adlib_rep1_DVC	Hes	adlib_Hes	Lmo3_Hes
630	11.634	11.9406	mouse_adlib_rep1_DVC	Hes	adlib_Hes	mixed_neurons2_Hes
631	13.8486	15.8534	mouse_adlib_rep1_DVC	Hes	adlib_Hes	mixed_neurons1_Hes
632	11.9555	16.8851	mouse_adlib_rep1_DVC	Hes	adlib_Hes	Sall3_Nox4_Hes
633	15.7937	9.84256	mouse_adlib_rep1_DVC	Hes	adlib_Hes	Tpbg_Hes
634	10.1516	11.6909	mouse_adlib_rep1_DVC	Hes	adlib_Hes	mixed_neurons2_Hes
635	-3.48695	7.17056	mouse_adlib_rep1_DVC	Hes	adlib_Hes	myelinating_OL_Hes
636	15.774	10.7797	mouse_adlib_rep1_DVC	Hes	adlib_Hes	Tpbg_Hes
637	-3.6423	1.3357	mouse_adlib_rep1_DVC	Hes	adlib_Hes	p_fibroblast_Hes
638	-2.50092	2.15072	mouse_adlib_rep1_DVC	Hes	adlib_Hes	p_fibroblast_Hes
639	11.3121	16.0553	mouse_adlib_rep1_DVC	Hes	adlib_Hes	mixed_neurons2_Hes
640	-4.09604	7.53653	mouse_adlib_rep1_DVC	Hes	adlib_Hes	myelinating_OL_Hes
641	12.7805	11.3593	mouse_adlib_rep1_DVC	Hes	adlib_Hes	mixed_neurons3_Hes
642	-2.34622	11.5785	mouse_adlib_rep1_DVC	Hes	adlib_Hes	myelinating_intermediate_OL_Hes
643	19.3318	12.763	mouse_adlib_rep1_DVC	Hes	adlib_Hes	Lnc2_Hes
644	11.5022	13.6879	mouse_adlib_rep1_DVC	Hes	adlib_Hes	A_M2_Hes
645	5.32916	0.742747	mouse_adlib_rep1_DVC	Hes	adlib_Hes	APNTS_astrocyte_Hes
646	-3.50793	0.878387	mouse_adlib_rep1_DVC	Hes	adlib_Hes	p_fibroblast_Hes
647	11.7582	14.2331	mouse_adlib_rep1_DVC	Hes	adlib_Hes	A_M2_Hes
648	-3.88435	10.4873	mouse_adlib_rep1_DVC	Hes	adlib_Hes	myelinating_intermediate_OL_Hes
649	17.0307	10.0544	mouse_adlib_rep1_DVC	Hes	adlib_Hes	mixed_neurons3_Hes
650	8.85426	16.668	mouse_adlib_rep1_DVC	Hes	adlib_Hes	Zeb2_Zfp831_Hes
651	1.7471	16.846	mouse_adlib_rep1_DVC	Hes	adlib_Hes	OPC_Hes
652	11.3545	14.5028	mouse_adlib_rep1_DVC	Hes	adlib_Hes	A_M2_Hes
653	15.9895	14.3637	mouse_adlib_rep1_DVC	Hes	adlib_Hes	mixed_neurons3_Hes
654	13.9666	13.1244	mouse_adlib_rep1_DVC	Hes	adlib_Hes	mixed_neurons4_Hes
655	15.0303	7.95606	mouse_adlib_rep1_DVC	Hes	adlib_Hes	M3_Hes
656	2.6993	3.38669	mouse_adlib_rep1_DVC	Hes	adlib_Hes	APNTS_astrocyte_Hes
657	7.16505	14.2862	mouse_adlib_rep1_DVC	Hes	adlib_Hes	COE_Hes
658	8.9293	14.8619	mouse_adlib_rep1_DVC	Hes	adlib_Hes	Zeb2_Zfp831_Hes
659	11.3488	13.2101	mouse_adlib_rep1_DVC	Hes	adlib_Hes	mixed_neurons1_Hes
660	9.84011	13.5187	mouse_adlib_rep1_DVC	Hes	adlib_Hes	Sall3_Nox4_Hes
661	14.4215	11.0932	mouse_adlib_rep1_DVC	Hes	adlib_Hes	mixed_neurons3_Hes
662	5.867	18.6067	mouse_adlib_rep1_DVC	Hes	adlib_Hes	Zeb2_Spon1_Hes
663	-2.51288	11.6177	mouse_adlib_rep1_DVC	Hes	adlib_Hes	myelinating_intermediate_OL_Hes
664	11.0277	12.4181	mouse_adlib_rep1_DVC	Hes	adlib_Hes	A_M2_Hes
665	13.6811	13.5484	mouse_adlib_rep1_DVC	Hes	adlib_Hes	mixed_neurons3_Hes
666	11.2417	11.1083	mouse_adlib_rep1_DVC	Hes	adlib_Hes	mixed_neurons3_Hes
667	5.82008	15.2305	mouse_adlib_rep1_DVC	Hes	adlib_Hes	Zeb2_Spon1_Hes
668	4.82441	-0.522246	mouse_adlib_rep1_DVC	Hes	adlib_Hes	APNTS_astrocyte_Hes
669	-5.14178	8.77377	mouse_adlib_rep1_DVC	Hes	adlib_Hes	myelinating_OL_Hes
670	12.4382	17.9188	mouse_adlib_rep1_DVC	Hes	adlib_Hes	Sall3_Nox4_Hes
671	13.5337	4.75548	mouse_adlib_rep1_DVC	Hes	adlib_Hes	M0_Hes
672	20.7309	12.1213	mouse_adlib_rep1_DVC	Hes	adlib_Hes	paradoxic_Hes
673	12.5104	8.95526	mouse_adlib_rep1_DVC	Hes	adlib_Hes	M1_Hes
674	1.31006	-4.00525	mouse_adlib_rep1_DVC	Hes	adlib_Hes	resting_microglia_Hes
675	14.2068	13.3199	mouse_adlib_rep1_DVC	Hes	adlib_Hes	mixed_neurons3_Hes
676	16.3744	12.6795	mouse_adlib_rep1_DVC	Hes	adlib_Hes	Lmo3_Hes
677	9.78971	11.433	mouse_adlib_rep1_DVC	Hes	adlib_Hes	mixed_neurons3_Hes
678	-1.21071	10.3845	mouse_adlib_rep1_DVC	Hes	adlib_Hes	myelinating_intermediate_OL_Hes
679	-6.18109	11.3314	mouse_adlib_rep1_DVC	Hes	adlib_Hes	myelinating_intermediate_OL_Hes
680	4.82065	-0.461365	mouse_adlib_rep1_DVC	Hes	adlib_Hes	APNTS_astrocyte_Hes
681	14.9872	13.084	mouse_adlib_rep1_DVC	Hes	adlib_Hes	Lnc1_Hes
682	8.59526	13.036	mouse_adlib_rep1_DVC	Hes	adlib_Hes	Sall3_Nox4_Hes
683	-0.0658955	11.532	mouse_adlib_rep1_DVC	Hes	adlib_Hes	myelinating_intermediate_OL_Hes
684	4.36309	2.46572	mouse_adlib_rep1_DVC	Hes	adlib_Hes	APNTS_astrocyte_Hes
685	8.96902	10.5974	mouse_adlib_rep1_DVC	Hes	adlib_Hes	Cmss1_Hes
686	8.37858	17.4219	mouse_adlib_rep1_DVC	Hes	adlib_Hes	Zeb2_Spon1_Hes
687	5.87339	-0.499541	mouse_adlib_rep1_DVC	Hes	adlib_Hes	APNTS_astrocyte_Hes
688	2.63086	6.53526	mouse_adlib_rep1_DVC	Hes	adlib_Hes	Ca_permeable_astrocyte_Hes
689	5.02133	1.16147	mouse_adlib_rep1_DVC	Hes	adlib_Hes	APNTS_astrocyte_Hes
690	6.14208	-1.0709	mouse_adlib_rep1_DVC	Hes	adlib_Hes	APNTS_astrocyte_Hes
691	14.5857	15.9759	mouse_adlib_rep1_DVC	Hes	adlib_Hes	Sall3_Nox4_Hes
692	14.901	13.9726	mouse_adlib_rep1_DVC	Hes	adlib_Hes	mixed_neurons1_Hes
693	15.4414	9.5489	mouse_adlib_rep1_DVC	Hes	adlib_Hes	Tpbg_Hes
694	3.90601	5.14563	mouse_adlib_rep1_DVC	Hes	adlib_Hes	Ca_permeable_astrocyte_Hes
695	-7.21943	9.20844	mouse_adlib_rep1_DVC	Hes	adlib_Hes	myelinating_OL_Hes
696	8.71895	10.3975	mouse_adlib_rep1_DVC	Hes	adlib_Hes	Cmss1_Hes
697	3.52489	4.86172	mouse_adlib_rep1_DVC	Hes	adlib_Hes	Ca_permeable_astrocyte_Hes
698	15.3551	9.81189	mouse_adlib_rep1_DVC	Hes	adlib_Hes	COE_Pamr1_Hes
699	2.18634	18.3023	mouse_adlib_rep1_DVC	Hes	adlib_Hes	OPC_Hes
700	-7.80057	9.14879	mouse_adlib_rep1_DVC	Hes	adlib_Hes	myelinating_OL_Hes
701	-5.81071	8.85444	mouse_adlib_rep1_DVC	Hes	adlib_Hes	myelinating_OL_Hes
702	14.0261	9.8003	mouse_adlib_rep1_DVC	Hes	adlib_Hes	mixed_neurons3_Hes
703	7.97429	13.598	mouse_adlib_rep1_DVC	Hes	adlib_Hes	Zeb2_Zfp831_Hes
704	6.15252	-1.76963	mouse_adlib_rep1_DVC	Hes	adlib_Hes	APNTS_astrocyte_Hes
705	3.68622	4.36745	mouse_adlib_rep1_DVC	Hes	adlib_Hes	Ca_permeable_astrocyte_Hes
706	16.2448	11.3344	mouse_adlib_rep1_DVC	Hes	adlib_Hes	COE_Pamr1_Hes
707	3.64968	1.44941	mouse_adlib_rep1_DVC	Hes	adlib_Hes	APNTS_astrocyte_Hes
708	20.2987	12.2442	mouse_adlib_rep1_DVC	Hes	adlib_Hes	paradoxic_Hes
709	15.4433	11.4987	mouse_adlib_rep1_DVC	Hes	adlib_Hes	Lnc1_Hes
710	8.70925	-4.74404	mouse_adlib_rep1_DVC	Hes	adlib_Hes	tanycyte_Hes
711	1.1336	-3.7485	mouse_adlib_rep1_DVC	Hes	adlib_Hes	resting_microglia_Hes
712	11.9121	11.4194	mouse_adlib_rep1_DVC	Hes	adlib_Hes	Cmss1_Hes
713	11.9341	15.3935	mouse_adlib_rep1_DVC	Hes	adlib_Hes	A_M2_Hes
714	12.0755	13.8664	mouse_adlib_rep1_DVC	Hes	adlib_Hes	COE_Hes
715	5.36258	1.2232	mouse_adlib_rep1_DVC	Hes	adlib_Hes	Ca_permeable_astrocyte_Hes
716	-1.41826	10.1067	mouse_adlib_rep1_DVC	Hes	adlib_Hes	myelinating_intermediate_OL_Hes
717	11.308	13.5333	mouse_adlib_rep1_DVC	Hes	adlib_Hes	COE_Hes
718	12.9124	15.9159	mouse_adlib_rep1_DVC	Hes	adlib_Hes	mixed_neurons1_Hes
719	2.29475	15.9258	mouse_adlib_rep1_DVC	Hes	adlib_Hes	OPC_Hes
720	12.6375	9.06479	mouse_adlib_rep1_DVC	Hes	adlib_Hes	COE_Pamr1_Hes
721	20.1398	11.5482	mouse_adlib_rep1_DVC	Hes	adlib_Hes	paradoxic_Hes
722	12.5805	12.75	mouse_adlib_rep1_DVC	Hes	adlib_Hes	mixed_neurons4_Hes
723	10.7825	18.0265	mouse_adlib_rep1_DVC	Hes	adlib_Hes	Sall3_Cdh3_Hes
724	14.2686	8.30824	mouse_adlib_rep1_DVC	Hes	adlib_Hes	M3_Hes
725	14.4216	15.3534	mouse_adlib_rep1_DVC	Hes	adlib_Hes	mixed_neurons1_Hes
726	11.7709	17.9606	mouse_adlib_rep1_DVC	Hes	adlib_Hes	Sall3_Nox4_Hes
727	-3.65388	1.19134	mouse_adlib_rep1_DVC	Hes	adlib_Hes	p_fibroblast_Hes
728	15.6195	10.1401	mouse_adlib_rep1_DVC	Hes	adlib_Hes	Tpbg_Hes
729	10.3689	16.7179	mouse_adlib_rep1_DVC	Hes	adlib_Hes	Sall3_Cdh3_Hes
730	12.4038	15.8166	mouse_adlib_rep1_DVC	Hes	adlib_Hes	Sall3_Nox4_Hes
731	14.7054	9.49743	mouse_adlib_rep1_DVC	Hes	adlib_Hes	COE_Pamr1_Hes
732	4.87997	-0.307585	mouse_adlib_rep1_DVC	Hes	adlib_Hes	APNTS_astrocyte_Hes
733	16.08	14.229	mouse_adlib_rep1_DVC	Hes	adlib_Hes	mixed_neurons3_Hes
734	2.97019	4.08196	mouse_adlib_rep1_DVC	Hes	adlib_Hes	Ca_permeable_astrocyte_Hes
735	2.54675	17.3399	mouse_adlib_rep1_DVC	Hes	adlib_Hes	OPC_Hes
736	11.1861	17.0395	mouse_adlib_rep1_DVC	Hes	adlib_Hes	Sall3_Nox4_Hes
737	7.4972	18.557	mouse_adlib_rep1_DVC	Hes	adlib_Hes	Zeb2_Spon1_Hes
738	-1.5546	3.11969	mouse_adlib_rep1_DVC	Hes	adlib_Hes	APNTS_endothelial_Hes
739	8.22382	-4.70638	mouse_adlib_rep1_DVC	Hes	adlib_Hes	tanycyte_Hes
740	-2.09375	1.63564	mouse_adlib_rep1_DVC	Hes	adlib_Hes	s_fibroblast_Hes
741	2.03729	16.4162	mouse_adlib_rep1_DVC	Hes	adlib_Hes	OPC_Hes
742	16.2358	11.3049	mouse_adlib_rep1_DVC	Hes	adlib_Hes	Lnc2_Hes
743	14.1243	14.7775	mouse_adlib_rep1_DVC	Hes	adlib_Hes	mixed_neurons1_Hes
744	-2.30714	8.75526	mouse_adlib_rep1_DVC	Hes	adlib_Hes	myelinating_intermediate_OL_Hes
745	11.3341	14.0079	mouse_adlib_rep1_DVC	Hes	adlib_Hes	mixed_neurons2_Hes
746	18.7059	11.6959	mouse_adlib_rep1_DVC	Hes	adlib_Hes	Lnc2_Hes
747	13.6655	9.29635	mouse_adlib_rep1_DVC	Hes	adlib_Hes	COE_Pamr1_Hes
748	-5.7436	7.92645	mouse_adlib_rep1_DVC	Hes	adlib_Hes	myelinating_OL_Hes
749	16.2532	14.3872	mouse_adlib_rep1_DVC	Hes	adlib_Hes	mixed_neurons3_Hes
750	6.35831	18.8311	mouse_adlib_rep1_DVC	Hes	adlib_Hes	Zeb2_Spon1_Hes
751	-2.28443	4.59283	mouse_adlib_rep1_DVC	Hes	adlib_Hes	APNTS_endothelial_Hes
752	-2.95367	10.884	mouse_adlib_rep1_DVC	Hes	adlib_Hes	myelinating_intermediate_OL_Hes
753	-1.83367	9.32725	mouse_adlib_rep1_DVC	Hes	adlib_Hes	myelinating_intermediate_OL_Hes
754	-1.44436	4.43133	mouse_adlib_rep1_DVC	Hes	adlib_Hes	smooth_muscle_Hes
755	12.2793	9.39187	mouse_adlib_rep1_DVC	Hes	adlib_Hes	M3_Hes
756	12.6508	13.2245	mouse_adlib_rep1_DVC	Hes	adlib_Hes	mixed_neurons1_Hes
757	3.94706	-0.199919	mouse_adlib_rep1_DVC	Hes	adlib_Hes	APNTS_astrocyte_Hes
758	-3.68461	11.4089	mouse_adlib_rep1_DVC	Hes	adlib_Hes	myelinating_intermediate_OL_Hes
759	6.4182	17.5743	mouse_adlib_rep1_DVC	Hes	adlib_Hes	Zeb2_Spon1_Hes
760	12.263	15.2032	mouse_adlib_rep1_DVC	Hes	adlib_Hes	mixed_neurons2_Hes
761	3.60044	5.02927	mouse_adlib_rep1_DVC	Hes	adlib_Hes	Ca_permeable_astrocyte_Hes
762	-2.48203	10.9439	mouse_adlib_rep1_DVC	Hes	adlib_Hes	myelinating_intermediate_OL_Hes
763	17.5663	3.92913	mouse_adlib_rep1_DVC	Hes	adlib_Hes	Vglut1_Hes
764	-5.57248	7.93661	mouse_adlib_rep1_DVC	Hes	adlib_Hes	myelinating_OL_Hes
765	5.1141	-0.0838463	mouse_adlib_rep1_DVC	Hes	adlib_Hes	APNTS_astrocyte_Hes
766	-1.05571	2.75268	mouse_adlib_rep1_DVC	Hes	adlib_Hes	APNTS_endothelial_Hes
767	-0.366634	12.1573	mouse_adlib_rep1_DVC	Hes	adlib_Hes	myelinating_intermediate_OL_Hes
768	14.4218	15.3554	mouse_adlib_rep1_DVC	Hes	adlib_Hes	mixed_neurons1_Hes
769	7.88546	14.9347	mouse_adlib_rep1_DVC	Hes	adlib_Hes	mixed_neurons2_Hes
770	-1.23765	11.9297	mouse_adlib_rep1_DVC	Hes	adlib_Hes	myelinating_intermediate_OL_Hes
771	4.531	2.78244	mouse_adlib_rep1_DVC	Hes	adlib_Hes	APNTS_astrocyte_Hes
772	13.5322	14.3867	mouse_adlib_rep1_DVC	Hes	adlib_Hes	A_M2_Hes
773	-2.01378	12.0514	mouse_adlib_rep1_DVC	Hes	adlib_Hes	myelinating_intermediate_OL_Hes
774	8.33276	-4.66426	mouse_adlib_rep1_DVC	Hes	adlib_Hes	tanycyte_Hes
775	14.3494	10.368	mouse_adlib_rep1_DVC	Hes	adlib_Hes	mixed_neurons3_Hes
776	13.0897	9.86367	mouse_adlib_rep1_DVC	Hes	adlib_Hes	M3_Hes
777	12.1751	9.46027	mouse_adlib_rep1_DVC	Hes	adlib_Hes	mixed_neurons3_Hes
778	5.02439	0.0678498	mouse_adlib_rep1_DVC	Hes	adlib_Hes	APNTS_astrocyte_Hes
779	15.9406	12.3576	mouse_adlib_rep1_DVC	Hes	adlib_Hes	Lmo3_Hes
780	15.1543	14.0783	mouse_adlib_rep1_DVC	Hes	adlib_Hes	mixed_neurons3_Hes
781	11.294	13.8168	mouse_adlib_rep1_DVC	Hes	adlib_Hes	A_M2_Hes
782	11.0318	13.7902	mouse_adlib_rep1_DVC	Hes	adlib_Hes	mixed_neurons2_Hes
783	13.1871	10.6102	mouse_adlib_rep1_DVC	Hes	adlib_Hes	mixed_neurons3_Hes
784	-3.36546	8.18953	mouse_adlib_rep1_DVC	Hes	adlib_Hes	myelinating_OL_Hes
785	10.0228	15.4556	mouse_adlib_rep1_DVC	Hes	adlib_Hes	Zeb2_Zfp831_Hes
786	3.83153	5.67054	mouse_adlib_rep1_DVC	Hes	adlib_Hes	Ca_permeable_astrocyte_Hes
787	7.83715	16.8915	mouse_adlib_rep1_DVC	Hes	adlib_Hes	Zeb2_Spon1_Hes
788	10.8704	13.4126	mouse_adlib_rep1_DVC	Hes	adlib_Hes	NFI_Hes
789	20.6057	11.7755	mouse_adlib_rep1_DVC	Hes	adlib_Hes	paradoxic_Hes
790	12.3433	16.5071	mouse_adlib_rep1_DVC	Hes	adlib_Hes	Sall3_Nox4_Hes
791	-6.42361	9.20127	mouse_adlib_rep1_DVC	Hes	adlib_Hes	myelinating_OL_Hes
792	8.19077	14.8013	mouse_adlib_rep1_DVC	Hes	adlib_Hes	Zeb2_Kcnmb2_Hes
793	2.59755	16.3692	mouse_adlib_rep1_DVC	Hes	adlib_Hes	OPC_Hes
794	0.547981	10.6834	mouse_adlib_rep1_DVC	Hes	adlib_Hes	myelinating_intermediate_OL_Hes
795	12.3124	9.56071	mouse_adlib_rep1_DVC	Hes	adlib_Hes	M3_Hes
796	3.86428	2.14709	mouse_adlib_rep1_DVC	Hes	adlib_Hes	APNTS_astrocyte_Hes
797	19.3346	13.0944	mouse_adlib_rep1_DVC	Hes	adlib_Hes	COE_Atp10a_Hes
798	8.91348	16.8844	mouse_adlib_rep1_DVC	Hes	adlib_Hes	mixed_neurons2_Hes
799	12.5785	14.0577	mouse_adlib_rep1_DVC	Hes	adlib_Hes	A_M2_Hes
800	-1.14235	10.2122	mouse_adlib_rep1_DVC	Hes	adlib_Hes	myelinating_intermediate_OL_Hes
801	9.25022	11.7717	mouse_adlib_rep1_DVC	Hes	adlib_Hes	A_M2_Hes
802	15.3566	7.19945	mouse_adlib_rep1_DVC	Hes	adlib_Hes	M3_Hes
803	12.312	10.0303	mouse_adlib_rep1_DVC	Hes	adlib_Hes	M2_Hes
804	14.0605	9.02636	mouse_adlib_rep1_DVC	Hes	adlib_Hes	COE_Pamr1_Hes
805	5.49047	-1.45891	mouse_adlib_rep1_DVC	Hes	adlib_Hes	APNTS_astrocyte_Hes
806	7.88632	17.6591	mouse_adlib_rep1_DVC	Hes	adlib_Hes	Zeb2_Spon1_Hes
807	13.6058	12.5625	mouse_adlib_rep1_DVC	Hes	adlib_Hes	mixed_neurons2_Hes
808	9.18372	4.75176	mouse_adlib_rep1_DVC	Hes	adlib_Hes	A_M2_Hes
809	-2.84393	1.75115	mouse_adlib_rep1_DVC	Hes	adlib_Hes	p_fibroblast_Hes
810	16.3235	5.78602	mouse_adlib_rep1_DVC	Hes	adlib_Hes	Lmo3_Hes
811	6.17329	14.3252	mouse_adlib_rep1_DVC	Hes	adlib_Hes	Zeb2_Zfp831_Hes
812	12.9347	14.6823	mouse_adlib_rep1_DVC	Hes	adlib_Hes	mixed_neurons1_Hes
813	14.8991	8.8783	mouse_adlib_rep1_DVC	Hes	adlib_Hes	M3_Hes
814	13.9536	9.34279	mouse_adlib_rep1_DVC	Hes	adlib_Hes	COE_Pamr1_Hes
815	3.88544	3.00551	mouse_adlib_rep1_DVC	Hes	adlib_Hes	APNTS_astrocyte_Hes
816	7.4335	17.2918	mouse_adlib_rep1_DVC	Hes	adlib_Hes	Zeb2_Spon1_Hes
817	2.64324	-4.03022	mouse_adlib_rep1_DVC	Hes	adlib_Hes	resting_microglia_Hes
818	11.9752	11.614	mouse_adlib_rep1_DVC	Hes	adlib_Hes	mixed_neurons3_Hes
819	12.5174	13.1883	mouse_adlib_rep1_DVC	Hes	adlib_Hes	mixed_neurons1_Hes
820	12.435	16.2733	mouse_adlib_rep1_DVC	Hes	adlib_Hes	mixed_neurons1_Hes
821	8.68938	15.8322	mouse_adlib_rep1_DVC	Hes	adlib_Hes	Zeb2_Zfp831_Hes
822	14.9714	9.15219	mouse_adlib_rep1_DVC	Hes	adlib_Hes	COE_Pamr1_Hes
823	14.7211	9.92204	mouse_adlib_rep1_DVC	Hes	adlib_Hes	M3_Hes
824	9.45903	13.6151	mouse_adlib_rep1_DVC	Hes	adlib_Hes	NFI_Hes
825	12.8582	16.1333	mouse_adlib_rep1_DVC	Hes	adlib_Hes	A_M2_Hes
826	14.3581	10.2945	mouse_adlib_rep1_DVC	Hes	adlib_Hes	M3_Hes
827	15.0277	14.0161	mouse_adlib_rep1_DVC	Hes	adlib_Hes	mixed_neurons1_Hes
828	8.53223	15.7422	mouse_adlib_rep1_DVC	Hes	adlib_Hes	Zeb2_Zfp831_Hes
829	-5.02978	7.34197	mouse_adlib_rep1_DVC	Hes	adlib_Hes	myelinating_OL_Hes
830	11.9368	11.6123	mouse_adlib_rep1_DVC	Hes	adlib_Hes	A_M2_Hes
831	2.30165	6.28224	mouse_adlib_rep1_DVC	Hes	adlib_Hes	Ca_permeable_astrocyte_Hes
832	2.28885	1.09871	mouse_adlib_rep1_DVC	Hes	adlib_Hes	APNTS_astrocyte_Hes
833	11.9663	13.0366	mouse_adlib_rep1_DVC	Hes	adlib_Hes	mixed_neurons3_Hes
834	5.88964	0.804566	mouse_adlib_rep1_DVC	Hes	adlib_Hes	APNTS_astrocyte_Hes
835	11.9699	18.4308	mouse_adlib_rep1_DVC	Hes	adlib_Hes	Sall3_Nox4_Hes
836	12.0978	10.3002	mouse_adlib_rep1_DVC	Hes	adlib_Hes	COE_Pamr1_Hes
837	0.329945	9.08391	mouse_adlib_rep1_DVC	Hes	adlib_Hes	myelinating_intermediate_OL_Hes
838	13.9269	10.9908	mouse_adlib_rep1_DVC	Hes	adlib_Hes	mixed_neurons3_Hes
839	10.82	10.5164	mouse_adlib_rep1_DVC	Hes	adlib_Hes	mixed_neurons3_Hes
840	10.662	16.6141	mouse_adlib_rep1_DVC	Hes	adlib_Hes	Sall3_Nox4_Hes
841	13.5787	10.8369	mouse_adlib_rep1_DVC	Hes	adlib_Hes	Tpbg_Hes
842	3.21663	0.339631	mouse_adlib_rep1_DVC	Hes	adlib_Hes	APNTS_astrocyte_Hes
843	-0.678293	10.0569	mouse_adlib_rep1_DVC	Hes	adlib_Hes	myelinating_intermediate_OL_Hes
844	8.33033	-4.72214	mouse_adlib_rep1_DVC	Hes	adlib_Hes	tanycyte_Hes
845	10.8905	13.1089	mouse_adlib_rep1_DVC	Hes	adlib_Hes	mixed_neurons2_Hes
846	12.7081	14.6088	mouse_adlib_rep1_DVC	Hes	adlib_Hes	mixed_neurons1_Hes
847	2.99609	16.6745	mouse_adlib_rep1_DVC	Hes	adlib_Hes	OPC_Hes
848	7.86708	13.6167	mouse_adlib_rep1_DVC	Hes	adlib_Hes	Zeb2_Zfp831_Hes
849	9.09364	13.9236	mouse_adlib_rep1_DVC	Hes	adlib_Hes	Zeb2_Kcnmb2_Hes
850	16.697	15.1165	mouse_adlib_rep1_DVC	Hes	adlib_Hes	mixed_neurons1_Hes
851	13.4057	9.87562	mouse_adlib_rep1_DVC	Hes	adlib_Hes	M3_Hes
852	16.5042	12.3842	mouse_adlib_rep1_DVC	Hes	adlib_Hes	Lnc2_Hes
853	10.9326	11.5599	mouse_adlib_rep1_DVC	Hes	adlib_Hes	mixed_neurons3_Hes
854	3.93787	4.65181	mouse_adlib_rep1_DVC	Hes	adlib_Hes	Ca_permeable_astrocyte_Hes
855	8.16594	10.368	mouse_adlib_rep1_DVC	Hes	adlib_Hes	Cmss1_Hes
856	14.2197	12.3367	mouse_adlib_rep1_DVC	Hes	adlib_Hes	mixed_neurons3_Hes
857	13.1841	12.5957	mouse_adlib_rep1_DVC	Hes	adlib_Hes	mixed_neurons4_Hes
858	13.7621	15.2216	mouse_adlib_rep1_DVC	Hes	adlib_Hes	A_M2_Hes
859	16.5653	14.261	mouse_adlib_rep1_DVC	Hes	adlib_Hes	mixed_neurons3_Hes
860	-1.55105	10.9299	mouse_adlib_rep1_DVC	Hes	adlib_Hes	myelinating_intermediate_OL_Hes
861	-2.17861	12.6495	mouse_adlib_rep1_DVC	Hes	adlib_Hes	myelinating_intermediate_OL_Hes
862	10.0334	16.395	mouse_adlib_rep1_DVC	Hes	adlib_Hes	Sall3_Nox4_Hes
863	13.0584	15.2377	mouse_adlib_rep1_DVC	Hes	adlib_Hes	A_M2_Hes
864	4.73283	-0.135898	mouse_adlib_rep1_DVC	Hes	adlib_Hes	APNTS_astrocyte_Hes
865	14.9098	13.7021	mouse_adlib_rep1_DVC	Hes	adlib_Hes	mixed_neurons3_Hes
866	12.2612	7.4515	mouse_adlib_rep1_DVC	Hes	adlib_Hes	M2_Hes
867	12.8915	8.8282	mouse_adlib_rep1_DVC	Hes	adlib_Hes	M2_Hes
868	6.14524	-0.892137	mouse_adlib_rep1_DVC	Hes	adlib_Hes	APNTS_astrocyte_Hes
869	4.82545	2.58681	mouse_adlib_rep1_DVC	Hes	adlib_Hes	Ca_permeable_astrocyte_Hes
870	9.01026	14.8627	mouse_adlib_rep1_DVC	Hes	adlib_Hes	Zeb2_Kcnmb2_Hes
871	11.7181	17.1951	mouse_adlib_rep1_DVC	Hes	adlib_Hes	Sall3_Nox4_Hes
872	5.69656	18.2192	mouse_adlib_rep1_DVC	Hes	adlib_Hes	Zeb2_Spon1_Hes
873	12.5681	12.9676	mouse_adlib_rep1_DVC	Hes	adlib_Hes	mixed_neurons2_Hes
874	11.6667	17.9196	mouse_adlib_rep1_DVC	Hes	adlib_Hes	Sall3_Nox4_Hes
875	5.95335	2.03683	mouse_adlib_rep1_DVC	Hes	adlib_Hes	APNTS_astrocyte_Hes
876	3.28042	4.70734	mouse_adlib_rep1_DVC	Hes	adlib_Hes	Ca_permeable_astrocyte_Hes
877	11.9069	8.69182	mouse_adlib_rep1_DVC	Hes	adlib_Hes	M2_Hes
878	-3.81933	10.9474	mouse_adlib_rep1_DVC	Hes	adlib_Hes	myelinating_intermediate_OL_Hes
879	-3.15959	12.0193	mouse_adlib_rep1_DVC	Hes	adlib_Hes	myelinating_intermediate_OL_Hes
880	14.1133	9.21895	mouse_adlib_rep1_DVC	Hes	adlib_Hes	COE_Pamr1_Hes
881	0.0819555	10.8474	mouse_adlib_rep1_DVC	Hes	adlib_Hes	myelinating_intermediate_OL_Hes
882	3.14274	16.1314	mouse_adlib_rep1_DVC	Hes	adlib_Hes	OPC_Hes
883	15.5289	11.6017	mouse_adlib_rep1_DVC	Hes	adlib_Hes	M3_Hes
884	8.19974	14.8054	mouse_adlib_rep1_DVC	Hes	adlib_Hes	Zeb2_Kcnmb2_Hes
885	11.9821	9.35326	mouse_adlib_rep1_DVC	Hes	adlib_Hes	M3_Hes
886	-0.656113	10.2461	mouse_adlib_rep1_DVC	Hes	adlib_Hes	myelinating_intermediate_OL_Hes
887	15.5331	9.96278	mouse_adlib_rep1_DVC	Hes	adlib_Hes	Tpbg_Hes
888	14.5759	10.0564	mouse_adlib_rep1_DVC	Hes	adlib_Hes	Tpbg_Hes
889	13.672	13.3193	mouse_adlib_rep1_DVC	Hes	adlib_Hes	Lnc1_Hes
890	12.0456	12.9577	mouse_adlib_rep1_DVC	Hes	adlib_Hes	Golli_related_Hes
891	14.4948	9.4741	mouse_adlib_rep1_DVC	Hes	adlib_Hes	M3_Hes
892	11.2342	13.5827	mouse_adlib_rep1_DVC	Hes	adlib_Hes	A_M2_Hes
893	12.7602	14.0042	mouse_adlib_rep1_DVC	Hes	adlib_Hes	mixed_neurons1_Hes
894	12.9192	12.4723	mouse_adlib_rep1_DVC	Hes	adlib_Hes	mixed_neurons3_Hes
895	4.15489	1.7258	mouse_adlib_rep1_DVC	Hes	adlib_Hes	APNTS_astrocyte_Hes
896	3.50368	4.90041	mouse_adlib_rep1_DVC	Hes	adlib_Hes	Ca_permeable_astrocyte_Hes
897	12.4737	17.5822	mouse_adlib_rep1_DVC	Hes	adlib_Hes	Sall3_Rorb_Hes
898	12.786	13.9898	mouse_adlib_rep1_DVC	Hes	adlib_Hes	A_M2_Hes
899	15.5749	10.0483	mouse_adlib_rep1_DVC	Hes	adlib_Hes	COE_Pamr1_Hes
900	10.511	16.0454	mouse_adlib_rep1_DVC	Hes	adlib_Hes	Sall3_Nox4_Hes
901	16.1742	12.8195	mouse_adlib_rep1_DVC	Hes	adlib_Hes	Lmo3_Hes
902	12.7703	13.3176	mouse_adlib_rep1_DVC	Hes	adlib_Hes	mixed_neurons1_Hes
903	11.653	14.9341	mouse_adlib_rep1_DVC	Hes	adlib_Hes	mixed_neurons2_Hes
904	4.57914	0.939477	mouse_adlib_rep1_DVC	Hes	adlib_Hes	APNTS_astrocyte_Hes
905	13.6553	10.4242	mouse_adlib_rep1_DVC	Hes	adlib_Hes	M3_Hes
906	9.22388	-1.18952	mouse_adlib_rep1_DVC	Hes	adlib_Hes	APNTS_ependymocyte_Hes
907	-0.963093	4.56339	mouse_adlib_rep1_DVC	Hes	adlib_Hes	APNTS_endothelial_Hes
908	20.4679	11.9157	mouse_adlib_rep1_DVC	Hes	adlib_Hes	paradoxic_Hes
909	15.3376	14.6247	mouse_adlib_rep1_DVC	Hes	adlib_Hes	mixed_neurons1_Hes
910	-3.49262	10.6811	mouse_adlib_rep1_DVC	Hes	adlib_Hes	myelinating_intermediate_OL_Hes
911	13.068	6.22178	mouse_adlib_rep1_DVC	Hes	adlib_Hes	M2_Hes
912	-5.78834	7.70187	mouse_adlib_rep1_DVC	Hes	adlib_Hes	myelinating_OL_Hes
913	-1.32767	11.7446	mouse_adlib_rep1_DVC	Hes	adlib_Hes	myelinating_intermediate_OL_Hes
914	8.43493	-4.71462	mouse_adlib_rep1_DVC	Hes	adlib_Hes	tanycyte_Hes
915	9.78976	12.1298	mouse_adlib_rep1_DVC	Hes	adlib_Hes	COE_Hes
916	9.87013	-1.08659	mouse_adlib_rep1_DVC	Hes	adlib_Hes	APNTS_ependymocyte_Hes
917	-2.82876	11.1678	mouse_adlib_rep1_DVC	Hes	adlib_Hes	myelinating_intermediate_OL_Hes
918	1.15004	-4.10317	mouse_adlib_rep1_DVC	Hes	adlib_Hes	resting_microglia_Hes
919	12.5731	12.5495	mouse_adlib_rep1_DVC	Hes	adlib_Hes	mixed_neurons3_Hes
920	8.52699	-4.69154	mouse_adlib_rep1_DVC	Hes	adlib_Hes	tanycyte_Hes
921	-1.10764	8.68028	mouse_adlib_rep1_DVC	Hes	adlib_Hes	myelinating_intermediate_OL_Hes
922	11.0608	9.74947	mouse_adlib_rep1_DVC	Hes	adlib_Hes	M2_Hes
923	11.2875	13.6167	mouse_adlib_rep1_DVC	Hes	adlib_Hes	Lmo3_Hes
924	-2.08825	16.4398	mouse_adlib_rep1_DVC	Hes	adlib_Hes	myelinating_intermediate_OL_Hes
925	-3.07424	9.0543	mouse_adlib_rep1_DVC	Hes	adlib_Hes	myelinating_intermediate_OL_Hes
926	15.386	11.4815	mouse_adlib_rep1_DVC	Hes	adlib_Hes	COE_Pamr1_Hes
927	0.722517	1.65878	mouse_adlib_rep1_DVC	Hes	adlib_Hes	APNTS_astrocyte_Hes
928	14.0243	10.2024	mouse_adlib_rep1_DVC	Hes	adlib_Hes	mixed_neurons3_Hes
929	11.4291	12.9648	mouse_adlib_rep1_DVC	Hes	adlib_Hes	mixed_neurons1_Hes
930	-3.02405	10.9126	mouse_adlib_rep1_DVC	Hes	adlib_Hes	myelinating_intermediate_OL_Hes
931	-6.20719	9.50644	mouse_adlib_rep1_DVC	Hes	adlib_Hes	myelinating_OL_Hes
932	8.52137	5.36029	mouse_adlib_rep1_DVC	Hes	adlib_Hes	Cmss1_Hes
933	8.15779	10.358	mouse_adlib_rep1_DVC	Hes	adlib_Hes	Cmss1_Hes
934	10.2687	11.6651	mouse_adlib_rep1_DVC	Hes	adlib_Hes	mixed_neurons1_Hes
935	-4.84325	7.74886	mouse_adlib_rep1_DVC	Hes	adlib_Hes	myelinating_OL_Hes
936	12.744	13.0747	mouse_adlib_rep1_DVC	Hes	adlib_Hes	mixed_neurons2_Hes
937	3.83499	4.83295	mouse_adlib_rep1_DVC	Hes	adlib_Hes	Ca_permeable_astrocyte_Hes
938	11.3109	14.4392	mouse_adlib_rep1_DVC	Hes	adlib_Hes	A_M2_Hes
939	13.1021	9.38504	mouse_adlib_rep1_DVC	Hes	adlib_Hes	COE_Pamr1_Hes
940	13.2472	12.0069	mouse_adlib_rep1_DVC	Hes	adlib_Hes	mixed_neurons3_Hes
941	15.7338	15.6969	mouse_adlib_rep1_DVC	Hes	adlib_Hes	mixed_neurons1_Hes
942	12.2383	15.4961	mouse_adlib_rep1_DVC	Hes	adlib_Hes	mixed_neurons2_Hes
943	7.83574	10.0796	mouse_adlib_rep1_DVC	Hes	adlib_Hes	Cmss1_Hes
944	8.72233	15.7923	mouse_adlib_rep1_DVC	Hes	adlib_Hes	mixed_neurons2_Hes
945	7.91135	14.5618	mouse_adlib_rep1_DVC	Hes	adlib_Hes	Zeb2_Kcnmb2_Hes
946	20.5169	12.1626	mouse_adlib_rep1_DVC	Hes	adlib_Hes	paradoxic_Hes
947	10.4633	14.2135	mouse_adlib_rep1_DVC	Hes	adlib_Hes	Zeb2_Kcnmb2_Hes
948	-2.07007	9.9858	mouse_adlib_rep1_DVC	Hes	adlib_Hes	myelinating_intermediate_OL_Hes
949	11.181	9.79879	mouse_adlib_rep1_DVC	Hes	adlib_Hes	Lnc1_Hes
950	4.10262	0.568824	mouse_adlib_rep1_DVC	Hes	adlib_Hes	APNTS_astrocyte_Hes
951	-0.0955871	9.45693	mouse_adlib_rep1_DVC	Hes	adlib_Hes	myelinating_intermediate_OL_Hes
952	11.8928	18.1062	mouse_adlib_rep1_DVC	Hes	adlib_Hes	Sall3_Nox4_Hes
953	19.5146	13.2648	mouse_adlib_rep1_DVC	Hes	adlib_Hes	COE_Atp10a_Hes
954	18.3685	11.8285	mouse_adlib_rep1_DVC	Hes	adlib_Hes	COE_Atp10a_Hes
955	17.6929	3.69468	mouse_adlib_rep1_DVC	Hes	adlib_Hes	Vglut1_Hes
956	5.35834	0.592836	mouse_adlib_rep1_DVC	Hes	adlib_Hes	APNTS_astrocyte_Hes
957	2.60862	1.13236	mouse_adlib_rep1_DVC	Hes	adlib_Hes	APNTS_astrocyte_Hes
958	9.65346	-0.903374	mouse_adlib_rep1_DVC	Hes	adlib_Hes	APNTS_ependymocyte_Hes
959	16.7898	9.77602	mouse_adlib_rep1_DVC	Hes	adlib_Hes	COE_Pamr1_Hes
960	9.71841	14.8127	mouse_adlib_rep1_DVC	Hes	adlib_Hes	Zeb2_Zfp831_Hes
961	-0.465997	10.5689	mouse_adlib_rep1_DVC	Hes	adlib_Hes	myelinating_intermediate_OL_Hes
962	-0.677177	9.93207	mouse_adlib_rep1_DVC	Hes	adlib_Hes	myelinating_intermediate_OL_Hes
963	6.07845	18.664	mouse_adlib_rep1_DVC	Hes	adlib_Hes	Zeb2_Spon1_Hes
964	-2.4195	10.6849	mouse_adlib_rep1_DVC	Hes	adlib_Hes	myelinating_intermediate_OL_Hes
965	2.08732	16.9142	mouse_adlib_rep1_DVC	Hes	adlib_Hes	OPC_Hes
966	4.39276	1.77124	mouse_adlib_rep1_DVC	Hes	adlib_Hes	APNTS_astrocyte_Hes
967	-1.29576	2.84603	mouse_adlib_rep1_DVC	Hes	adlib_Hes	APNTS_endothelial_Hes
968	11.5389	8.40073	mouse_adlib_rep1_DVC	Hes	adlib_Hes	Tpbg_Hes
969	9.99554	9.01842	mouse_adlib_rep1_DVC	Hes	adlib_Hes	M3_Hes
970	13.014	13.7194	mouse_adlib_rep1_DVC	Hes	adlib_Hes	mixed_neurons1_Hes
971	0.611551	10.6527	mouse_adlib_rep1_DVC	Hes	adlib_Hes	myelinating_intermediate_OL_Hes
972	13.856	12.8103	mouse_adlib_rep1_DVC	Hes	adlib_Hes	Lnc1_Hes
973	-3.05817	1.86138	mouse_adlib_rep1_DVC	Hes	adlib_Hes	p_fibroblast_Hes
974	8.77687	12.7411	mouse_adlib_rep1_DVC	Hes	adlib_Hes	NFI_Hes
975	-0.322416	4.83198	mouse_adlib_rep1_DVC	Hes	adlib_Hes	Cmss1_Hes
976	-0.0650295	16.3129	mouse_adlib_rep1_DVC	Hes	adlib_Hes	premyelinating_OL_Hes
977	11.7755	17.7007	mouse_adlib_rep1_DVC	Hes	adlib_Hes	Sall3_Nox4_Hes
978	12.999	12.9874	mouse_adlib_rep1_DVC	Hes	adlib_Hes	mixed_neurons1_Hes
979	4.09886	4.40598	mouse_adlib_rep1_DVC	Hes	adlib_Hes	myelin_related_astrocyte_Hes
980	14.6718	6.76148	mouse_adlib_rep1_DVC	Hes	adlib_Hes	M3_Hes
981	13.0939	15.716	mouse_adlib_rep1_DVC	Hes	adlib_Hes	mixed_neurons1_Hes
982	-0.693344	10.9249	mouse_adlib_rep1_DVC	Hes	adlib_Hes	myelinating_intermediate_OL_Hes
983	-0.118388	10.5619	mouse_adlib_rep1_DVC	Hes	adlib_Hes	myelinating_intermediate_OL_Hes
984	-3.15159	10.0623	mouse_adlib_rep1_DVC	Hes	adlib_Hes	myelinating_intermediate_OL_Hes
985	1.53848	16.2399	mouse_adlib_rep1_DVC	Hes	adlib_Hes	OPC_Hes
986	10.6764	10.0704	mouse_adlib_rep1_DVC	Hes	adlib_Hes	M3_Hes
987	9.2861	-0.971004	mouse_adlib_rep1_DVC	Hes	adlib_Hes	APNTS_ependymocyte_Hes
988	8.12095	14.0904	mouse_adlib_rep1_DVC	Hes	adlib_Hes	Zeb2_Kcnmb2_Hes
989	9.17949	11.4695	mouse_adlib_rep1_DVC	Hes	adlib_Hes	Zeb2_Zfp831_Hes
990	3.06711	5.79201	mouse_adlib_rep1_DVC	Hes	adlib_Hes	Ca_permeable_astrocyte_Hes
991	5.71909	-1.06711	mouse_adlib_rep1_DVC	Hes	adlib_Hes	APNTS_astrocyte_Hes
992	13.0581	14.1819	mouse_adlib_rep1_DVC	Hes	adlib_Hes	mixed_neurons2_Hes
993	7.71197	13.9124	mouse_adlib_rep1_DVC	Hes	adlib_Hes	Zeb2_Kcnmb2_Hes
994	12.3194	17.1437	mouse_adlib_rep1_DVC	Hes	adlib_Hes	Sall3_Nox4_Hes
995	-5.24736	8.14861	mouse_adlib_rep1_DVC	Hes	adlib_Hes	myelinating_OL_Hes
996	4.58247	3.45477	mouse_adlib_rep1_DVC	Hes	adlib_Hes	Ca_permeable_astrocyte_Hes
997	8.61242	-4.93712	mouse_adlib_rep1_DVC	Hes	adlib_Hes	tanycyte_Hes
998	-2.89179	8.9163	mouse_adlib_rep1_DVC	Hes	adlib_Hes	myelinating_intermediate_OL_Hes
999	15.0252	10.0661	mouse_adlib_rep1_DVC	Hes	adlib_Hes	Tpbg_Hes
1000	11.6714	12.3059	mouse_adlib_rep1_DVC	Hes	adlib_Hes	M3_Hes
1001	-2.52743	10.6155	mouse_adlib_rep1_DVC	Hes	adlib_Hes	myelinating_intermediate_OL_Hes
1002	10.9265	16.4607	mouse_adlib_rep1_DVC	Hes	adlib_Hes	Sall3_Nox4_Hes
1003	-3.74593	1.71971	mouse_adlib_rep1_DVC	Hes	adlib_Hes	p_fibroblast_Hes
1004	6.62516	18.2761	mouse_adlib_rep1_DVC	Hes	adlib_Hes	Zeb2_Spon1_Hes
1005	19.7096	11.4647	mouse_adlib_rep1_DVC	Hes	adlib_Hes	paradoxic_Hes
1006	-0.302159	12.3717	mouse_adlib_rep1_DVC	Hes	adlib_Hes	myelinating_intermediate_OL_Hes
1007	-1.93189	2.73982	mouse_adlib_rep1_DVC	Hes	adlib_Hes	pericyte_Hes
1008	12.3263	15.042	mouse_adlib_rep1_DVC	Hes	adlib_Hes	mixed_neurons2_Hes
1009	14.3376	15.7038	mouse_adlib_rep1_DVC	Hes	adlib_Hes	mixed_neurons1_Hes
1010	13.3548	12.2099	mouse_adlib_rep1_DVC	Hes	adlib_Hes	mixed_neurons3_Hes
1011	13.5044	10.1708	mouse_adlib_rep1_DVC	Hes	adlib_Hes	NFI_Hes
1012	-4.6431	10.1467	mouse_adlib_rep1_DVC	Hes	adlib_Hes	myelinating_intermediate_OL_Hes
1013	2.79071	16.9416	mouse_adlib_rep1_DVC	Hes	adlib_Hes	OPC_Hes
1014	-0.96925	4.7726	mouse_adlib_rep1_DVC	Hes	adlib_Hes	APNTS_endothelial_Hes
1015	14.2583	12.148	mouse_adlib_rep1_DVC	Hes	adlib_Hes	mixed_neurons3_Hes
1016	8.5053	15.0921	mouse_adlib_rep1_DVC	Hes	adlib_Hes	Zeb2_Kcnmb2_Hes
1017	5.1431	1.32452	mouse_adlib_rep1_DVC	Hes	adlib_Hes	APNTS_astrocyte_Hes
1018	-1.62653	9.07972	mouse_adlib_rep1_DVC	Hes	adlib_Hes	myelinating_intermediate_OL_Hes
1019	-0.597276	9.41701	mouse_adlib_rep1_DVC	Hes	adlib_Hes	myelinating_intermediate_OL_Hes
1020	9.1235	9.10785	mouse_adlib_rep1_DVC	Hes	adlib_Hes	M2_Hes
1021	13.9428	10.2177	mouse_adlib_rep1_DVC	Hes	adlib_Hes	M3_Hes
1022	-1.10365	2.88961	mouse_adlib_rep1_DVC	Hes	adlib_Hes	APNTS_endothelial_Hes
1023	4.88563	1.91152	mouse_adlib_rep1_DVC	Hes	adlib_Hes	APNTS_astrocyte_Hes
1024	12.633	7.86338	mouse_adlib_rep1_DVC	Hes	adlib_Hes	M1_Hes
1025	12.5993	7.34784	mouse_adlib_rep1_DVC	Hes	adlib_Hes	M1_Hes
1026	13.4984	12.294	mouse_adlib_rep1_DVC	Hes	adlib_Hes	mixed_neurons3_Hes
1027	13.1801	10.1675	mouse_adlib_rep1_DVC	Hes	adlib_Hes	M3_Hes
1028	12.5397	8.777	mouse_adlib_rep1_DVC	Hes	adlib_Hes	M2_Hes
1029	-1.87377	0.940239	mouse_adlib_rep1_DVC	Hes	adlib_Hes	s_fibroblast_Hes
1030	14.2823	5.3357	mouse_adlib_rep1_DVC	Hes	adlib_Hes	M0_Hes
1031	4.61076	0.516113	mouse_adlib_rep1_DVC	Hes	adlib_Hes	APNTS_astrocyte_Hes
1032	16.4138	9.55304	mouse_adlib_rep1_DVC	Hes	adlib_Hes	COE_Pamr1_Hes
1033	12.5724	13.4661	mouse_adlib_rep1_DVC	Hes	adlib_Hes	mixed_neurons2_Hes
1034	12.6297	17.9221	mouse_adlib_rep1_DVC	Hes	adlib_Hes	Sall3_Rorb_Hes
1035	5.27551	1.02574	mouse_adlib_rep1_DVC	Hes	adlib_Hes	APNTS_astrocyte_Hes
1036	9.54323	16.3109	mouse_adlib_rep1_DVC	Hes	adlib_Hes	Zeb2_Zfp831_Hes
1037	17.7655	10.6722	mouse_adlib_rep1_DVC	Hes	adlib_Hes	Rorb_Maf_Hes
1038	14.8227	12.2686	mouse_adlib_rep1_DVC	Hes	adlib_Hes	mixed_neurons3_Hes
1039	11.6953	14.4679	mouse_adlib_rep1_DVC	Hes	adlib_Hes	mixed_neurons2_Hes
1040	14.228	12.106	mouse_adlib_rep1_DVC	Hes	adlib_Hes	mixed_neurons3_Hes
1041	14.6073	15.3606	mouse_adlib_rep1_DVC	Hes	adlib_Hes	mixed_neurons1_Hes
1042	5.27164	3.92256	mouse_adlib_rep1_DVC	Hes	adlib_Hes	APNTS_astrocyte_Hes
1043	-1.52388	4.10017	mouse_adlib_rep1_DVC	Hes	adlib_Hes	pericyte_Hes
1044	2.87928	5.46966	mouse_adlib_rep1_DVC	Hes	adlib_Hes	Ca_permeable_astrocyte_Hes
1045	-5.2886	9.4883	mouse_adlib_rep1_DVC	Hes	adlib_Hes	myelinating_OL_Hes
1046	3.97317	2.99075	mouse_adlib_rep1_DVC	Hes	adlib_Hes	Ca_permeable_astrocyte_Hes
1047	5.2949	0.381709	mouse_adlib_rep1_DVC	Hes	adlib_Hes	APNTS_astrocyte_Hes
1048	-2.28839	8.84126	mouse_adlib_rep1_DVC	Hes	adlib_Hes	myelinating_intermediate_OL_Hes
1049	-1.00708	9.54766	mouse_adlib_rep1_DVC	Hes	adlib_Hes	myelinating_intermediate_OL_Hes
1050	13.3211	12.5608	mouse_adlib_rep1_DVC	Hes	adlib_Hes	mixed_neurons3_Hes
1051	11.2815	14.6562	mouse_adlib_rep1_DVC	Hes	adlib_Hes	Zeb2_Zfp831_Hes
1052	4.0596	1.89759	mouse_adlib_rep1_DVC	Hes	adlib_Hes	APNTS_astrocyte_Hes
1053	3.96888	3.61634	mouse_adlib_rep1_DVC	Hes	adlib_Hes	pericyte_Hes
1054	12.3992	15.7968	mouse_adlib_rep1_DVC	Hes	adlib_Hes	A_M2_Hes
1055	11.3363	16.3472	mouse_adlib_rep1_DVC	Hes	adlib_Hes	Sall3_Nox4_Hes
1056	2.28383	17.0972	mouse_adlib_rep1_DVC	Hes	adlib_Hes	OPC_Hes
1057	18.4815	12.0001	mouse_adlib_rep1_DVC	Hes	adlib_Hes	COE_Atp10a_Hes
1058	12.3019	14.1204	mouse_adlib_rep1_DVC	Hes	adlib_Hes	mixed_neurons2_Hes
1059	12.8409	11.0058	mouse_adlib_rep1_DVC	Hes	adlib_Hes	mixed_neurons2_Hes
1060	-0.0281979	16.3291	mouse_adlib_rep1_DVC	Hes	adlib_Hes	premyelinating_OL_Hes
1061	12.8111	12.3921	mouse_adlib_rep1_DVC	Hes	adlib_Hes	mixed_neurons1_Hes
1062	13.1864	12.5731	mouse_adlib_rep1_DVC	Hes	adlib_Hes	mixed_neurons3_Hes
1063	15.8106	9.29842	mouse_adlib_rep1_DVC	Hes	adlib_Hes	COE_Pamr1_Hes
1064	3.92549	2.2208	mouse_adlib_rep1_DVC	Hes	adlib_Hes	APNTS_astrocyte_Hes
1065	7.14354	16.1217	mouse_adlib_rep1_DVC	Hes	adlib_Hes	Zeb2_Spon1_Hes
1066	11.0203	8.91399	mouse_adlib_rep1_DVC	Hes	adlib_Hes	M3_Hes
1067	4.48103	-0.0325863	mouse_adlib_rep1_DVC	Hes	adlib_Hes	APNTS_astrocyte_Hes
1068	4.08922	0.299777	mouse_adlib_rep1_DVC	Hes	adlib_Hes	APNTS_astrocyte_Hes
1069	19.8695	11.388	mouse_adlib_rep1_DVC	Hes	adlib_Hes	paradoxic_Hes
1070	2.76024	16.111	mouse_adlib_rep1_DVC	Hes	adlib_Hes	OPC_Hes
1071	-2.21174	11.0839	mouse_adlib_rep1_DVC	Hes	adlib_Hes	myelinating_intermediate_OL_Hes
1072	12.299	15.5062	mouse_adlib_rep1_DVC	Hes	adlib_Hes	A_M2_Hes
1073	12.0942	10.4621	mouse_adlib_rep1_DVC	Hes	adlib_Hes	COE_Pamr1_Hes
1074	17.8368	11.8713	mouse_adlib_rep1_DVC	Hes	adlib_Hes	Tpbg_Hes
1075	16.0123	14.8065	mouse_adlib_rep1_DVC	Hes	adlib_Hes	mixed_neurons1_Hes
1076	-3.60007	0.431896	mouse_adlib_rep1_DVC	Hes	adlib_Hes	p_fibroblast_Hes
1077	-2.39593	8.70315	mouse_adlib_rep1_DVC	Hes	adlib_Hes	myelinating_intermediate_OL_Hes
1078	14.4456	13.0856	mouse_adlib_rep1_DVC	Hes	adlib_Hes	Lnc1_Hes
1079	6.27858	18.7663	mouse_adlib_rep1_DVC	Hes	adlib_Hes	Zeb2_Spon1_Hes
1080	-5.38419	10.392	mouse_adlib_rep1_DVC	Hes	adlib_Hes	myelinating_intermediate_OL_Hes
1081	13.3508	15.1292	mouse_adlib_rep1_DVC	Hes	adlib_Hes	mixed_neurons2_Hes
1082	-5.46483	9.60205	mouse_adlib_rep1_DVC	Hes	adlib_Hes	myelinating_intermediate_OL_Hes
1083	12.2001	10.5625	mouse_adlib_rep1_DVC	Hes	adlib_Hes	mixed_neurons2_Hes
1084	3.50311	0.525261	mouse_adlib_rep1_DVC	Hes	adlib_Hes	APNTS_astrocyte_Hes
1085	-3.09459	9.68606	mouse_adlib_rep1_DVC	Hes	adlib_Hes	myelinating_intermediate_OL_Hes
1086	12.391	10.4667	mouse_adlib_rep1_DVC	Hes	adlib_Hes	Lmo3_Hes
1087	2.39467	-3.79968	mouse_adlib_rep1_DVC	Hes	adlib_Hes	resting_microglia_Hes
1088	2.72637	0.745772	mouse_adlib_rep1_DVC	Hes	adlib_Hes	APNTS_astrocyte_Hes
1089	14.4557	13.0894	mouse_adlib_rep1_DVC	Hes	adlib_Hes	mixed_neurons3_Hes
1090	-0.551389	10.5255	mouse_adlib_rep1_DVC	Hes	adlib_Hes	myelinating_intermediate_OL_Hes
1091	7.74396	18.1927	mouse_adlib_rep1_DVC	Hes	adlib_Hes	Zeb2_Spon1_Hes
1092	14.3708	11.1773	mouse_adlib_rep1_DVC	Hes	adlib_Hes	Tpbg_Hes
1093	13.1516	9.38879	mouse_adlib_rep1_DVC	Hes	adlib_Hes	M2_Hes
1094	3.11869	2.93311	mouse_adlib_rep1_DVC	Hes	adlib_Hes	APNTS_astrocyte_Hes
1095	15.6705	14.6774	mouse_adlib_rep1_DVC	Hes	adlib_Hes	mixed_neurons3_Hes
1096	-2.66857	8.9836	mouse_adlib_rep1_DVC	Hes	adlib_Hes	myelinating_intermediate_OL_Hes
1097	11.4496	9.61598	mouse_adlib_rep1_DVC	Hes	adlib_Hes	M3_Hes
1098	10.2437	15.6644	mouse_adlib_rep1_DVC	Hes	adlib_Hes	Sall3_Nox4_Hes
1099	8.05172	14.7529	mouse_adlib_rep1_DVC	Hes	adlib_Hes	Zeb2_Kcnmb2_Hes
1100	10.5042	17.7308	mouse_adlib_rep1_DVC	Hes	adlib_Hes	Sall3_Cdh3_Hes
1101	14.45	13.7382	mouse_adlib_rep1_DVC	Hes	adlib_Hes	Lnc1_Hes
1102	3.07474	6.35392	mouse_adlib_rep1_DVC	Hes	adlib_Hes	Ca_permeable_astrocyte_Hes
1103	4.15299	3.09777	mouse_adlib_rep1_DVC	Hes	adlib_Hes	Ca_permeable_astrocyte_Hes
1104	-3.413	8.48136	mouse_adlib_rep1_DVC	Hes	adlib_Hes	myelinating_intermediate_OL_Hes
1105	15.2335	12.7633	mouse_adlib_rep1_DVC	Hes	adlib_Hes	mixed_neurons3_Hes
1106	-2.97424	10.0341	mouse_adlib_rep1_DVC	Hes	adlib_Hes	myelinating_intermediate_OL_Hes
1107	14.0663	11.7353	mouse_adlib_rep1_DVC	Hes	adlib_Hes	Lnc1_Hes
1108	-2.58588	1.27236	mouse_adlib_rep1_DVC	Hes	adlib_Hes	s_fibroblast_Hes
1109	14.3727	4.0925	mouse_adlib_rep1_DVC	Hes	adlib_Hes	M0_Hes
1110	5.61527	0.815952	mouse_adlib_rep1_DVC	Hes	adlib_Hes	APNTS_astrocyte_Hes
1111	-3.43116	1.1086	mouse_adlib_rep1_DVC	Hes	adlib_Hes	p_fibroblast_Hes
1112	4.04108	1.91251	mouse_adlib_rep1_DVC	Hes	adlib_Hes	APNTS_astrocyte_Hes
1113	7.70245	17.3295	mouse_adlib_rep1_DVC	Hes	adlib_Hes	Zeb2_Spon1_Hes
1114	13.2478	11.9857	mouse_adlib_rep1_DVC	Hes	adlib_Hes	Lmo3_Hes
1115	-3.11395	10.2753	mouse_adlib_rep1_DVC	Hes	adlib_Hes	myelinating_intermediate_OL_Hes
1116	-2.25779	4.3398	mouse_adlib_rep1_DVC	Hes	adlib_Hes	APNTS_endothelial_Hes
1117	12.0026	9.06862	mouse_adlib_rep1_DVC	Hes	adlib_Hes	M2_Hes
1118	5.43022	-0.068155	mouse_adlib_rep1_DVC	Hes	adlib_Hes	APNTS_astrocyte_Hes
1119	-4.88706	7.31459	mouse_adlib_rep1_DVC	Hes	adlib_Hes	myelinating_OL_Hes
1120	4.26944	2.6034	mouse_adlib_rep1_DVC	Hes	adlib_Hes	APNTS_astrocyte_Hes
1121	13.4634	16.3468	mouse_adlib_rep1_DVC	Hes	adlib_Hes	Sall3_Cdh3_Hes
1122	4.48116	0.907909	mouse_adlib_rep1_DVC	Hes	adlib_Hes	APNTS_astrocyte_Hes
1123	8.36748	11.6815	mouse_adlib_rep1_DVC	Hes	adlib_Hes	Cmss1_Hes
1124	14.8736	12.4683	mouse_adlib_rep1_DVC	Hes	adlib_Hes	mixed_neurons3_Hes
1125	-3.51598	12.9036	mouse_adlib_rep1_DVC	Hes	adlib_Hes	myelinating_intermediate_OL_Hes
1126	-0.229027	9.90464	mouse_adlib_rep1_DVC	Hes	adlib_Hes	myelinating_intermediate_OL_Hes
1127	13.9997	11.9143	mouse_adlib_rep1_DVC	Hes	adlib_Hes	mixed_neurons3_Hes
1128	6.01451	-0.0652157	mouse_adlib_rep1_DVC	Hes	adlib_Hes	APNTS_astrocyte_Hes
1129	12.6816	10.2957	mouse_adlib_rep1_DVC	Hes	adlib_Hes	Lnc1_Hes
1130	12.3284	13.5841	mouse_adlib_rep1_DVC	Hes	adlib_Hes	mixed_neurons2_Hes
1131	14.7883	11.3981	mouse_adlib_rep1_DVC	Hes	adlib_Hes	COE_Pamr1_Hes
1132	9.21394	9.24037	mouse_adlib_rep1_DVC	Hes	adlib_Hes	M3_Hes
1133	9.58875	12.6415	mouse_adlib_rep1_DVC	Hes	adlib_Hes	COE_Hes
1134	12.6974	17.7765	mouse_adlib_rep1_DVC	Hes	adlib_Hes	Sall3_Rorb_Hes
1135	14.2502	15.4808	mouse_adlib_rep1_DVC	Hes	adlib_Hes	mixed_neurons1_Hes
1136	14.6252	11.0098	mouse_adlib_rep1_DVC	Hes	adlib_Hes	COE_Pamr1_Hes
1137	7.26939	14.1556	mouse_adlib_rep1_DVC	Hes	adlib_Hes	Cmss1_Hes
1138	-5.96506	11.8054	mouse_adlib_rep1_DVC	Hes	adlib_Hes	myelinating_intermediate_OL_Hes
1139	14.6869	6.33536	mouse_adlib_rep1_DVC	Hes	adlib_Hes	M3_Hes
1140	8.55016	14.3697	mouse_adlib_rep1_DVC	Hes	adlib_Hes	Zeb2_Kcnmb2_Hes
1141	3.21337	0.369412	mouse_adlib_rep1_DVC	Hes	adlib_Hes	APNTS_astrocyte_Hes
1142	9.71814	-0.913254	mouse_adlib_rep1_DVC	Hes	adlib_Hes	APNTS_ependymocyte_Hes
1143	-1.93318	9.06666	mouse_adlib_rep1_DVC	Hes	adlib_Hes	myelinating_intermediate_OL_Hes
1144	9.27562	4.27433	mouse_adlib_rep1_DVC	Hes	adlib_Hes	mixed_neurons4_Hes
1145	13.6293	14.2468	mouse_adlib_rep1_DVC	Hes	adlib_Hes	mixed_neurons4_Hes
1146	2.81581	1.32312	mouse_adlib_rep1_DVC	Hes	adlib_Hes	APNTS_astrocyte_Hes
1147	12.9374	11.3599	mouse_adlib_rep1_DVC	Hes	adlib_Hes	COE_Pamr1_Hes
1148	12.3827	14.2489	mouse_adlib_rep1_DVC	Hes	adlib_Hes	A_M2_Hes
1149	15.7983	12.0187	mouse_adlib_rep1_DVC	Hes	adlib_Hes	Tpbg_Hes
1150	3.69684	0.694862	mouse_adlib_rep1_DVC	Hes	adlib_Hes	APNTS_astrocyte_Hes
1151	-1.66608	4.62795	mouse_adlib_rep1_DVC	Hes	adlib_Hes	APNTS_endothelial_Hes
1152	2.10069	1.1979	mouse_adlib_rep1_DVC	Hes	adlib_Hes	APNTS_astrocyte_Hes
1153	14.7133	12.1758	mouse_adlib_rep1_DVC	Hes	adlib_Hes	COE_Pamr1_Hes
1154	-3.06284	7.20498	mouse_adlib_rep1_DVC	Hes	adlib_Hes	myelinating_OL_Hes
1155	13.244	9.24744	mouse_adlib_rep1_DVC	Hes	adlib_Hes	M3_Hes
1156	16.7288	9.93617	mouse_adlib_rep1_DVC	Hes	adlib_Hes	Tpbg_Hes
1157	8.61323	12.3237	mouse_adlib_rep1_DVC	Hes	adlib_Hes	NFI_Hes
1158	11.1677	12.0437	mouse_adlib_rep1_DVC	Hes	adlib_Hes	mixed_neurons2_Hes
1159	18.9973	11.3592	mouse_adlib_rep1_DVC	Hes	adlib_Hes	Rorb_Maf_Hes
1160	13.6517	10.8809	mouse_adlib_rep1_DVC	Hes	adlib_Hes	Lmo3_Hes
1161	19.1491	11.5444	mouse_adlib_rep1_DVC	Hes	adlib_Hes	Rorb_Maf_Hes
1162	11.996	17.9324	mouse_adlib_rep1_DVC	Hes	adlib_Hes	Sall3_Rorb_Hes
1163	12.0905	8.64796	mouse_adlib_rep1_DVC	Hes	adlib_Hes	M2_Hes
1164	-1.2508	10.293	mouse_adlib_rep1_DVC	Hes	adlib_Hes	myelinating_intermediate_OL_Hes
1165	8.36474	-4.53054	mouse_adlib_rep1_DVC	Hes	adlib_Hes	tanycyte_Hes
1166	12.3758	9.52733	mouse_adlib_rep1_DVC	Hes	adlib_Hes	M3_Hes
1167	3.78565	0.538537	mouse_adlib_rep1_DVC	Hes	adlib_Hes	APNTS_astrocyte_Hes
1168	-7.79352	9.06099	mouse_adlib_rep1_DVC	Hes	adlib_Hes	myelinating_OL_Hes
1169	-1.98738	12.0712	mouse_adlib_rep1_DVC	Hes	adlib_Hes	myelinating_intermediate_OL_Hes
1170	3.96357	3.15634	mouse_adlib_rep1_DVC	Hes	adlib_Hes	Ca_permeable_astrocyte_Hes
1171	8.28972	14.7605	mouse_adlib_rep1_DVC	Hes	adlib_Hes	Zeb2_Kcnmb2_Hes
1172	7.23195	18.7546	mouse_adlib_rep1_DVC	Hes	adlib_Hes	Zeb2_Spon1_Hes
1173	8.48996	16.8772	mouse_adlib_rep1_DVC	Hes	adlib_Hes	Zeb2_Spon1_Hes
1174	-3.72329	8.84222	mouse_adlib_rep1_DVC	Hes	adlib_Hes	myelinating_intermediate_OL_Hes
1175	15.2006	9.93959	mouse_adlib_rep1_DVC	Hes	adlib_Hes	Tpbg_Hes
1176	9.80602	13.0765	mouse_adlib_rep1_DVC	Hes	adlib_Hes	mixed_neurons2_Hes
1177	11.2314	13.4417	mouse_adlib_rep1_DVC	Hes	adlib_Hes	A_M2_Hes
1178	11.2863	18.443	mouse_adlib_rep1_DVC	Hes	adlib_Hes	Sall3_Cdh3_Hes
1179	15.9811	5.94655	mouse_adlib_rep1_DVC	Hes	adlib_Hes	Lmo3_Hes
1180	4.91833	2.53447	mouse_adlib_rep1_DVC	Hes	adlib_Hes	APNTS_astrocyte_Hes
1181	12.0771	13.3163	mouse_adlib_rep1_DVC	Hes	adlib_Hes	Golli_related_Hes
1182	11.1634	14.3024	mouse_adlib_rep1_DVC	Hes	adlib_Hes	mixed_neurons2_Hes
1183	13.0922	13.9819	mouse_adlib_rep1_DVC	Hes	adlib_Hes	mixed_neurons4_Hes
1184	4.86556	-0.124181	mouse_adlib_rep1_DVC	Hes	adlib_Hes	APNTS_astrocyte_Hes
1185	-1.42192	4.44342	mouse_adlib_rep1_DVC	Hes	adlib_Hes	pericyte_Hes
1186	10.4795	14.224	mouse_adlib_rep1_DVC	Hes	adlib_Hes	Zeb2_Zfp831_Hes
1187	0.50266	6.11648	mouse_adlib_rep1_DVC	Hes	adlib_Hes	Cmss1_Hes
1188	14.2953	15.2776	mouse_adlib_rep1_DVC	Hes	adlib_Hes	mixed_neurons2_Hes
1189	11.9772	18.2483	mouse_adlib_rep1_DVC	Hes	adlib_Hes	Sall3_Nox4_Hes
1190	12.5793	11.7801	mouse_adlib_rep1_DVC	Hes	adlib_Hes	mixed_neurons2_Hes
1191	12.9488	14.2144	mouse_adlib_rep1_DVC	Hes	adlib_Hes	mixed_neurons2_Hes
1192	3.73869	0.0578451	mouse_adlib_rep1_DVC	Hes	adlib_Hes	APNTS_astrocyte_Hes
1193	12.9058	12.3653	mouse_adlib_rep1_DVC	Hes	adlib_Hes	mixed_neurons3_Hes
1194	11.8897	13.5339	mouse_adlib_rep1_DVC	Hes	adlib_Hes	mixed_neurons2_Hes
1195	13.9823	10.0315	mouse_adlib_rep1_DVC	Hes	adlib_Hes	M3_Hes
1196	8.85134	17.589	mouse_adlib_rep1_DVC	Hes	adlib_Hes	Zeb2_Spon1_Hes
1197	-3.06203	10.3135	mouse_adlib_rep1_DVC	Hes	adlib_Hes	myelinating_intermediate_OL_Hes
1198	9.06096	16.2423	mouse_adlib_rep1_DVC	Hes	adlib_Hes	Zeb2_Zfp831_Hes
1199	8.57099	17.1604	mouse_adlib_rep1_DVC	Hes	adlib_Hes	Zeb2_Spon1_Hes
1200	15.6275	11.6968	mouse_adlib_rep1_DVC	Hes	adlib_Hes	Tpbg_Hes
1201	10.2842	13.6665	mouse_adlib_rep1_DVC	Hes	adlib_Hes	mixed_neurons2_Hes
1202	10.1653	13.7714	mouse_adlib_rep1_DVC	Hes	adlib_Hes	NFI_Hes
1203	13.4214	12.7221	mouse_adlib_rep1_DVC	Hes	adlib_Hes	mixed_neurons3_Hes
1204	12.7165	12.2858	mouse_adlib_rep1_DVC	Hes	adlib_Hes	mixed_neurons3_Hes
1205	2.33812	1.3439	mouse_adlib_rep1_DVC	Hes	adlib_Hes	APNTS_astrocyte_Hes
1206	9.86973	17.1055	mouse_adlib_rep1_DVC	Hes	adlib_Hes	Zeb2_Spon1_Hes
1207	6.21389	0.756309	mouse_adlib_rep1_DVC	Hes	adlib_Hes	APNTS_astrocyte_Hes
1208	-0.941346	9.60101	mouse_adlib_rep1_DVC	Hes	adlib_Hes	myelinating_intermediate_OL_Hes
1209	-5.36616	8.26967	mouse_adlib_rep1_DVC	Hes	adlib_Hes	myelinating_OL_Hes
1210	6.49612	13.8927	mouse_adlib_rep1_DVC	Hes	adlib_Hes	Zeb2_Zfp831_Hes
1211	13.9054	13.9864	mouse_adlib_rep1_DVC	Hes	adlib_Hes	mixed_neurons1_Hes
1212	16.0537	13.7422	mouse_adlib_rep1_DVC	Hes	adlib_Hes	mixed_neurons3_Hes
1213	1.85288	18.291	mouse_adlib_rep1_DVC	Hes	adlib_Hes	OPC_Hes
1214	12.1983	8.95576	mouse_adlib_rep1_DVC	Hes	adlib_Hes	Lnc1_Hes
1215	8.34298	14.0198	mouse_adlib_rep1_DVC	Hes	adlib_Hes	Zeb2_Zfp831_Hes
1216	12.1967	7.79547	mouse_adlib_rep1_DVC	Hes	adlib_Hes	M1_Hes
1217	12.2379	9.21836	mouse_adlib_rep1_DVC	Hes	adlib_Hes	M3_Hes
1218	11.0166	18.3368	mouse_adlib_rep1_DVC	Hes	adlib_Hes	Sall3_Cdh3_Hes
1219	7.83907	10.0307	mouse_adlib_rep1_DVC	Hes	adlib_Hes	Cmss1_Hes
1220	6.41662	18.6254	mouse_adlib_rep1_DVC	Hes	adlib_Hes	Zeb2_Spon1_Hes
1221	-2.49286	9.9086	mouse_adlib_rep1_DVC	Hes	adlib_Hes	myelinating_intermediate_OL_Hes
1222	11.1786	13.6973	mouse_adlib_rep1_DVC	Hes	adlib_Hes	A_M2_Hes
1223	5.28491	0.278994	mouse_adlib_rep1_DVC	Hes	adlib_Hes	APNTS_astrocyte_Hes
1224	4.28786	2.31028	mouse_adlib_rep1_DVC	Hes	adlib_Hes	APNTS_astrocyte_Hes
1225	13.8573	9.60615	mouse_adlib_rep1_DVC	Hes	adlib_Hes	M3_Hes
1226	11.7528	13.483	mouse_adlib_rep1_DVC	Hes	adlib_Hes	NFI_Hes
1227	12.117	17.5606	mouse_adlib_rep1_DVC	Hes	adlib_Hes	Sall3_Rorb_Hes
1228	3.24475	1.55342	mouse_adlib_rep1_DVC	Hes	adlib_Hes	APNTS_astrocyte_Hes
1229	13.3113	10.2844	mouse_adlib_rep1_DVC	Hes	adlib_Hes	mixed_neurons2_Hes
1230	12.7206	9.04406	mouse_adlib_rep1_DVC	Hes	adlib_Hes	M2_Hes
1231	12.8069	15.2111	mouse_adlib_rep1_DVC	Hes	adlib_Hes	mixed_neurons2_Hes
1232	11.5429	13.6407	mouse_adlib_rep1_DVC	Hes	adlib_Hes	A_M2_Hes
1233	-1.32289	14.7907	mouse_adlib_rep1_DVC	Hes	adlib_Hes	myelinating_intermediate_OL_Hes
1234	15.224	7.01551	mouse_adlib_rep1_DVC	Hes	adlib_Hes	M3_Hes
1235	14.6203	13.4188	mouse_adlib_rep1_DVC	Hes	adlib_Hes	mixed_neurons3_Hes
1236	-4.60687	8.47678	mouse_adlib_rep1_DVC	Hes	adlib_Hes	myelinating_OL_Hes
1237	11.8995	18.4029	mouse_adlib_rep1_DVC	Hes	adlib_Hes	Sall3_Cdh3_Hes
1238	13.912	10.3037	mouse_adlib_rep1_DVC	Hes	adlib_Hes	Lnc2_Hes
1239	13.0116	16.2968	mouse_adlib_rep1_DVC	Hes	adlib_Hes	A_M2_Hes
1240	11.3021	13.7489	mouse_adlib_rep1_DVC	Hes	adlib_Hes	mixed_neurons2_Hes
1241	14.6753	8.82317	mouse_adlib_rep1_DVC	Hes	adlib_Hes	COE_Pamr1_Hes
1242	2.7848	5.6705	mouse_adlib_rep1_DVC	Hes	adlib_Hes	Ca_permeable_astrocyte_Hes
1243	11.5661	4.81871	mouse_adlib_rep1_DVC	Hes	adlib_Hes	M0_Hes
1244	10.7217	10.2805	mouse_adlib_rep1_DVC	Hes	adlib_Hes	Lnc1_Hes
1245	2.05854	18.114	mouse_adlib_rep1_DVC	Hes	adlib_Hes	OPC_Hes
1246	12.1084	14.8186	mouse_adlib_rep1_DVC	Hes	adlib_Hes	A_M2_Hes
1247	14.7092	13.1932	mouse_adlib_rep1_DVC	Hes	adlib_Hes	mixed_neurons3_Hes
1248	13.6401	12.3626	mouse_adlib_rep1_DVC	Hes	adlib_Hes	mixed_neurons3_Hes
1249	0.886138	-4.9375	mouse_adlib_rep1_DVC	Hes	adlib_Hes	resting_microglia_Hes
1250	5.32638	1.42102	mouse_adlib_rep1_DVC	Hes	adlib_Hes	APNTS_astrocyte_Hes
1251	14.6526	8.46822	mouse_adlib_rep1_DVC	Hes	adlib_Hes	M3_Hes
1252	13.5996	15.2765	mouse_adlib_rep1_DVC	Hes	adlib_Hes	mixed_neurons1_Hes
1253	10.6035	17.8186	mouse_adlib_rep1_DVC	Hes	adlib_Hes	Sall3_Cdh3_Hes
1254	3.69582	0.148335	mouse_adlib_rep1_DVC	Hes	adlib_Hes	APNTS_astrocyte_Hes
1255	5.53774	17.8436	mouse_adlib_rep1_DVC	Hes	adlib_Hes	Zeb2_Spon1_Hes
1256	3.24222	1.02425	mouse_adlib_rep1_DVC	Hes	adlib_Hes	APNTS_astrocyte_Hes
1257	-7.50712	8.75069	mouse_adlib_rep1_DVC	Hes	adlib_Hes	myelinating_OL_Hes
1258	12.1357	12.7065	mouse_adlib_rep1_DVC	Hes	adlib_Hes	A_M2_Hes
1259	-5.3918	9.69596	mouse_adlib_rep1_DVC	Hes	adlib_Hes	myelinating_OL_Hes
1260	4.6897	1.48447	mouse_adlib_rep1_DVC	Hes	adlib_Hes	APNTS_astrocyte_Hes
1261	12.5871	17.814	mouse_adlib_rep1_DVC	Hes	adlib_Hes	Sall3_Rorb_Hes
1262	4.02508	3.18288	mouse_adlib_rep1_DVC	Hes	adlib_Hes	APNTS_astrocyte_Hes
1263	15.084	13.3052	mouse_adlib_rep1_DVC	Hes	adlib_Hes	mixed_neurons3_Hes
1264	11.3644	10.6056	mouse_adlib_rep1_DVC	Hes	adlib_Hes	mixed_neurons3_Hes
1265	11.8568	13.7373	mouse_adlib_rep1_DVC	Hes	adlib_Hes	NFI_Hes
1266	15.8368	13.9436	mouse_adlib_rep1_DVC	Hes	adlib_Hes	mixed_neurons3_Hes
1267	12.7872	12.8296	mouse_adlib_rep1_DVC	Hes	adlib_Hes	A_M2_Hes
1268	17.0918	4.25964	mouse_adlib_rep1_DVC	Hes	adlib_Hes	Vglut1_Hes
1269	-3.12594	13.3645	mouse_adlib_rep1_DVC	Hes	adlib_Hes	myelinating_intermediate_OL_Hes
1270	4.2466	0.75722	mouse_adlib_rep1_DVC	Hes	adlib_Hes	APNTS_astrocyte_Hes
1271	8.78237	-4.57338	mouse_adlib_rep1_DVC	Hes	adlib_Hes	tanycyte_Hes
1272	13.7568	11.859	mouse_adlib_rep1_DVC	Hes	adlib_Hes	mixed_neurons3_Hes
1273	5.21162	-0.898269	mouse_adlib_rep1_DVC	Hes	adlib_Hes	APNTS_astrocyte_Hes
1274	12.9964	15.1009	mouse_adlib_rep1_DVC	Hes	adlib_Hes	mixed_neurons2_Hes
1275	15.8418	15.6355	mouse_adlib_rep1_DVC	Hes	adlib_Hes	mixed_neurons1_Hes
1276	13.4128	4.8883	mouse_adlib_rep1_DVC	Hes	adlib_Hes	M0_Hes
1277	-1.86072	10.9721	mouse_adlib_rep1_DVC	Hes	adlib_Hes	myelinating_intermediate_OL_Hes
1278	11.4493	12.5548	mouse_adlib_rep1_DVC	Hes	adlib_Hes	mixed_neurons4_Hes
1279	12.2165	15.4314	mouse_adlib_rep1_DVC	Hes	adlib_Hes	A_M2_Hes
1280	12.0353	17.8434	mouse_adlib_rep1_DVC	Hes	adlib_Hes	Sall3_Rorb_Hes
1281	-4.20287	11.1928	mouse_adlib_rep1_DVC	Hes	adlib_Hes	myelinating_intermediate_OL_Hes
1282	11.4381	17.5785	mouse_adlib_rep1_DVC	Hes	adlib_Hes	Sall3_Cdh3_Hes
1283	-2.23438	10.697	mouse_adlib_rep1_DVC	Hes	adlib_Hes	myelinating_intermediate_OL_Hes
1284	16.0956	12.802	mouse_adlib_rep1_DVC	Hes	adlib_Hes	Lmo3_Hes
1285	12.1692	11.9928	mouse_adlib_rep1_DVC	Hes	adlib_Hes	Golli_related_Hes
1286	19.4795	11.3903	mouse_adlib_rep1_DVC	Hes	adlib_Hes	paradoxic_Hes
1287	-0.250444	11.9242	mouse_adlib_rep1_DVC	Hes	adlib_Hes	myelinating_intermediate_OL_Hes
1288	-4.70895	10.5536	mouse_adlib_rep1_DVC	Hes	adlib_Hes	myelinating_intermediate_OL_Hes
1289	8.35089	16.8524	mouse_adlib_rep1_DVC	Hes	adlib_Hes	Zeb2_Spon1_Hes
1290	11.3213	13.318	mouse_adlib_rep1_DVC	Hes	adlib_Hes	COE_Hes
1291	11.8492	9.50872	mouse_adlib_rep1_DVC	Hes	adlib_Hes	M3_Hes
1292	4.98961	0.615948	mouse_adlib_rep1_DVC	Hes	adlib_Hes	APNTS_astrocyte_Hes
1293	-1.64245	8.91732	mouse_adlib_rep1_DVC	Hes	adlib_Hes	myelinating_intermediate_OL_Hes
1294	-3.49268	1.44704	mouse_adlib_rep1_DVC	Hes	adlib_Hes	p_fibroblast_Hes
1295	13.5679	15.1595	mouse_adlib_rep1_DVC	Hes	adlib_Hes	mixed_neurons2_Hes
1296	12.7464	13.997	mouse_adlib_rep1_DVC	Hes	adlib_Hes	COE_Hes
1297	16.4931	15.1753	mouse_adlib_rep1_DVC	Hes	adlib_Hes	mixed_neurons1_Hes
1298	-1.52884	11.605	mouse_adlib_rep1_DVC	Hes	adlib_Hes	myelinating_intermediate_OL_Hes
1299	15.3662	11.5149	mouse_adlib_rep1_DVC	Hes	adlib_Hes	M3_Hes
1300	9.75711	13.8642	mouse_adlib_rep1_DVC	Hes	adlib_Hes	NFI_Hes
1301	14.7701	5.4807	mouse_adlib_rep1_DVC	Hes	adlib_Hes	M0_Hes
1302	7.56358	11.1486	mouse_adlib_rep1_DVC	Hes	adlib_Hes	NFI_Hes
1303	15.3313	11.2242	mouse_adlib_rep1_DVC	Hes	adlib_Hes	COE_Pamr1_Hes
1304	1.45518	-4.74887	mouse_adlib_rep1_DVC	Hes	adlib_Hes	resting_microglia_Hes
1305	11.9598	14.1599	mouse_adlib_rep1_DVC	Hes	adlib_Hes	mixed_neurons1_Hes
1306	15.5945	15.7491	mouse_adlib_rep1_DVC	Hes	adlib_Hes	mixed_neurons1_Hes
1307	9.03682	16.7791	mouse_adlib_rep1_DVC	Hes	adlib_Hes	mixed_neurons2_Hes
1308	11.5765	13.7017	mouse_adlib_rep1_DVC	Hes	adlib_Hes	NFI_Hes
1309	14.3247	11.5961	mouse_adlib_rep1_DVC	Hes	adlib_Hes	mixed_neurons3_Hes
1310	18.5091	10.803	mouse_adlib_rep1_DVC	Hes	adlib_Hes	Rorb_Maf_Hes
1311	12.5013	17.7819	mouse_adlib_rep1_DVC	Hes	adlib_Hes	Sall3_Nox4_Hes
1312	12.8724	13.664	mouse_adlib_rep1_DVC	Hes	adlib_Hes	mixed_neurons2_Hes
1313	11.1859	13.0794	mouse_adlib_rep1_DVC	Hes	adlib_Hes	mixed_neurons1_Hes
1314	12.5073	16.044	mouse_adlib_rep1_DVC	Hes	adlib_Hes	A_M2_Hes
1315	14.1433	12.6017	mouse_adlib_rep1_DVC	Hes	adlib_Hes	mixed_neurons3_Hes
1316	12.4155	13.2731	mouse_adlib_rep1_DVC	Hes	adlib_Hes	mixed_neurons4_Hes
1317	-5.10941	8.8329	mouse_adlib_rep1_DVC	Hes	adlib_Hes	myelinating_OL_Hes
1318	9.18941	-4.81508	mouse_adlib_rep1_DVC	Hes	adlib_Hes	tanycyte_Hes
1319	13.5249	14.4689	mouse_adlib_rep1_DVC	Hes	adlib_Hes	mixed_neurons1_Hes
1320	9.55419	-1.32299	mouse_adlib_rep1_DVC	Hes	adlib_Hes	APNTS_ependymocyte_Hes
1321	19.0988	11.2894	mouse_adlib_rep1_DVC	Hes	adlib_Hes	Rorb_Maf_Hes
1322	3.36878	1.05844	mouse_adlib_rep1_DVC	Hes	adlib_Hes	APNTS_astrocyte_Hes
1323	13.8969	11.8226	mouse_adlib_rep1_DVC	Hes	adlib_Hes	mixed_neurons3_Hes
1324	12.0624	13.0491	mouse_adlib_rep1_DVC	Hes	adlib_Hes	NFI_Hes
1325	-4.58404	8.05673	mouse_adlib_rep1_DVC	Hes	adlib_Hes	myelinating_OL_Hes
1326	14.2929	4.20829	mouse_adlib_rep1_DVC	Hes	adlib_Hes	M0_Hes
1327	0.33479	12.3616	mouse_adlib_rep1_DVC	Hes	adlib_Hes	myelinating_intermediate_OL_Hes
1328	13.895	14.5851	mouse_adlib_rep1_DVC	Hes	adlib_Hes	mixed_neurons1_Hes
1329	9.54373	12.9041	mouse_adlib_rep1_DVC	Hes	adlib_Hes	COE_Hes
1330	15.4785	10.9781	mouse_adlib_rep1_DVC	Hes	adlib_Hes	Lnc2_Hes
1331	-3.48561	11.5275	mouse_adlib_rep1_DVC	Hes	adlib_Hes	myelinating_intermediate_OL_Hes
1332	14.0361	15.896	mouse_adlib_rep1_DVC	Hes	adlib_Hes	mixed_neurons1_Hes
1333	12.69	17.1764	mouse_adlib_rep1_DVC	Hes	adlib_Hes	Sall3_Nox4_Hes
1334	8.31622	10.6728	mouse_adlib_rep1_DVC	Hes	adlib_Hes	Cmss1_Hes
1335	8.03222	10.1723	mouse_adlib_rep1_DVC	Hes	adlib_Hes	Cmss1_Hes
1336	14.6835	15.3018	mouse_adlib_rep1_DVC	Hes	adlib_Hes	mixed_neurons2_Hes
1337	14.5677	12.7752	mouse_adlib_rep1_DVC	Hes	adlib_Hes	mixed_neurons3_Hes
1338	9.94693	15.1936	mouse_adlib_rep1_DVC	Hes	adlib_Hes	Zeb2_Zfp831_Hes
1339	9.65094	14.6093	mouse_adlib_rep1_DVC	Hes	adlib_Hes	Zeb2_Zfp831_Hes
1340	13.4093	11.571	mouse_adlib_rep1_DVC	Hes	adlib_Hes	mixed_neurons3_Hes
1341	13.4644	14.2608	mouse_adlib_rep1_DVC	Hes	adlib_Hes	mixed_neurons2_Hes
1342	14.6367	6.50912	mouse_adlib_rep1_DVC	Hes	adlib_Hes	M3_Hes
1343	2.24305	0.103366	mouse_adlib_rep1_DVC	Hes	adlib_Hes	APNTS_astrocyte_Hes
1344	-5.22209	8.16604	mouse_adlib_rep1_DVC	Hes	adlib_Hes	myelinating_OL_Hes
1345	8.51254	17.7877	mouse_adlib_rep1_DVC	Hes	adlib_Hes	Zeb2_Spon1_Hes
1346	15.757	14.276	mouse_adlib_rep1_DVC	Hes	adlib_Hes	mixed_neurons3_Hes
1347	5.31159	0.0709223	mouse_adlib_rep1_DVC	Hes	adlib_Hes	APNTS_astrocyte_Hes
1348	-0.531008	10.6232	mouse_adlib_rep1_DVC	Hes	adlib_Hes	myelinating_intermediate_OL_Hes
1349	9.80241	-0.959642	mouse_adlib_rep1_DVC	Hes	adlib_Hes	APNTS_ependymocyte_Hes
1350	12.7357	14.3306	mouse_adlib_rep1_DVC	Hes	adlib_Hes	mixed_neurons2_Hes
1351	14.4894	13.6667	mouse_adlib_rep1_DVC	Hes	adlib_Hes	mixed_neurons3_Hes
1352	2.94642	2.12113	mouse_adlib_rep1_DVC	Hes	adlib_Hes	APNTS_astrocyte_Hes
1353	-1.39007	10.2951	mouse_adlib_rep1_DVC	Hes	adlib_Hes	myelinating_intermediate_OL_Hes
1354	-3.51793	1.67846	mouse_adlib_rep1_DVC	Hes	adlib_Hes	p_fibroblast_Hes
1355	8.97167	8.40972	mouse_adlib_rep1_DVC	Hes	adlib_Hes	mixed_neurons3_Hes
1356	10.3634	13.6697	mouse_adlib_rep1_DVC	Hes	adlib_Hes	NFI_Hes
1357	12.0137	17.8598	mouse_adlib_rep1_DVC	Hes	adlib_Hes	Sall3_Nox4_Hes
1358	13.1409	10.0668	mouse_adlib_rep1_DVC	Hes	adlib_Hes	M3_Hes
1359	5.66321	-1.64268	mouse_adlib_rep1_DVC	Hes	adlib_Hes	APNTS_astrocyte_Hes
1360	13.2336	12.8327	mouse_adlib_rep1_DVC	Hes	adlib_Hes	mixed_neurons1_Hes
1361	9.663	8.87394	mouse_adlib_rep1_DVC	Hes	adlib_Hes	M3_Hes
1362	-5.20981	7.8376	mouse_adlib_rep1_DVC	Hes	adlib_Hes	myelinating_OL_Hes
1363	14.407	11.0133	mouse_adlib_rep1_DVC	Hes	adlib_Hes	Tpbg_Hes
1364	-3.81379	8.28944	mouse_adlib_rep1_DVC	Hes	adlib_Hes	myelinating_OL_Hes
1365	10.2225	12.1547	mouse_adlib_rep1_DVC	Hes	adlib_Hes	A_M2_Hes
1366	10.5966	11.6793	mouse_adlib_rep1_DVC	Hes	adlib_Hes	mixed_neurons4_Hes
1367	11.7631	11.0187	mouse_adlib_rep1_DVC	Hes	adlib_Hes	pH_related_Hes
1368	3.80529	5.00906	mouse_adlib_rep1_DVC	Hes	adlib_Hes	Ca_permeable_astrocyte_Hes
1369	12.0728	10.7532	mouse_adlib_rep1_DVC	Hes	adlib_Hes	mixed_neurons3_Hes
1370	-0.341965	4.07306	mouse_adlib_rep1_DVC	Hes	adlib_Hes	APNTS_endothelial_Hes
1371	7.75494	15.7878	mouse_adlib_rep1_DVC	Hes	adlib_Hes	Zeb2_Spon1_Hes
1372	-2.24075	10.3985	mouse_adlib_rep1_DVC	Hes	adlib_Hes	myelinating_intermediate_OL_Hes
1373	6.94934	18.685	mouse_adlib_rep1_DVC	Hes	adlib_Hes	Zeb2_Spon1_Hes
1374	-4.85396	9.44389	mouse_adlib_rep1_DVC	Hes	adlib_Hes	myelinating_intermediate_OL_Hes
1375	10.9256	14.6445	mouse_adlib_rep1_DVC	Hes	adlib_Hes	COE_Hes
1376	16.7818	11.9804	mouse_adlib_rep1_DVC	Hes	adlib_Hes	Tpbg_Hes
1377	12.2145	13.5277	mouse_adlib_rep1_DVC	Hes	adlib_Hes	Cmss1_Hes
1378	11.4899	16.8287	mouse_adlib_rep1_DVC	Hes	adlib_Hes	Sall3_Rorb_Hes
1379	8.98818	11.6385	mouse_adlib_rep1_DVC	Hes	adlib_Hes	Cmss1_Hes
1380	9.70348	15.1935	mouse_adlib_rep1_DVC	Hes	adlib_Hes	Zeb2_Zfp831_Hes
1381	9.72685	10.8058	mouse_adlib_rep1_DVC	Hes	adlib_Hes	Cmss1_Hes
1382	5.87014	-0.300617	mouse_adlib_rep1_DVC	Hes	adlib_Hes	APNTS_astrocyte_Hes
1383	13.0446	15.6044	mouse_adlib_rep1_DVC	Hes	adlib_Hes	mixed_neurons2_Hes
1384	-2.07034	16.713	mouse_adlib_rep1_DVC	Hes	adlib_Hes	myelinating_intermediate_OL_Hes
1385	4.79603	1.79752	mouse_adlib_rep1_DVC	Hes	adlib_Hes	APNTS_astrocyte_Hes
1386	-1.24901	3.91621	mouse_adlib_rep1_DVC	Hes	adlib_Hes	APNTS_endothelial_Hes
1387	9.68838	16.25	mouse_adlib_rep1_DVC	Hes	adlib_Hes	Zeb2_Zfp831_Hes
1388	15.9103	11.3191	mouse_adlib_rep1_DVC	Hes	adlib_Hes	COE_Pamr1_Hes
1389	16.175	12.8236	mouse_adlib_rep1_DVC	Hes	adlib_Hes	COE_Pamr1_Hes
1390	10.6267	8.17618	mouse_adlib_rep1_DVC	Hes	adlib_Hes	M3_Hes
1391	11.1081	12.2239	mouse_adlib_rep1_DVC	Hes	adlib_Hes	mixed_neurons2_Hes
1392	9.24788	-0.9251	mouse_adlib_rep1_DVC	Hes	adlib_Hes	APNTS_ependymocyte_Hes
1393	6.6966	13.5816	mouse_adlib_rep1_DVC	Hes	adlib_Hes	Zeb2_Spon1_Hes
1394	20.4128	11.9326	mouse_adlib_rep1_DVC	Hes	adlib_Hes	paradoxic_Hes
1395	11.3103	10.9377	mouse_adlib_rep1_DVC	Hes	adlib_Hes	mixed_neurons3_Hes
1396	9.99731	-1.12545	mouse_adlib_rep1_DVC	Hes	adlib_Hes	APNTS_ependymocyte_Hes
1397	8.10843	14.7937	mouse_adlib_rep1_DVC	Hes	adlib_Hes	Zeb2_Kcnmb2_Hes
1398	13.0791	10.7566	mouse_adlib_rep1_DVC	Hes	adlib_Hes	mixed_neurons3_Hes
1399	12.1513	11.4101	mouse_adlib_rep1_DVC	Hes	adlib_Hes	Lnc1_Hes
1400	-5.07158	8.44765	mouse_adlib_rep1_DVC	Hes	adlib_Hes	myelinating_OL_Hes
1401	13.4739	12.6462	mouse_adlib_rep1_DVC	Hes	adlib_Hes	mixed_neurons3_Hes
1402	-1.35017	2.78467	mouse_adlib_rep1_DVC	Hes	adlib_Hes	APNTS_endothelial_Hes
1403	13.5947	12.9055	mouse_adlib_rep1_DVC	Hes	adlib_Hes	mixed_neurons2_Hes
1404	13.0907	5.71703	mouse_adlib_rep1_DVC	Hes	adlib_Hes	M0_Hes
1405	15.2335	14.2543	mouse_adlib_rep1_DVC	Hes	adlib_Hes	mixed_neurons1_Hes
1406	9.08258	-4.97219	mouse_adlib_rep1_DVC	Hes	adlib_Hes	tanycyte_Hes
1407	-4.0764	9.36868	mouse_adlib_rep1_DVC	Hes	adlib_Hes	myelinating_intermediate_OL_Hes
1408	15.4717	10.4587	mouse_adlib_rep1_DVC	Hes	adlib_Hes	COE_Pamr1_Hes
1409	9.06939	11.8498	mouse_adlib_rep1_DVC	Hes	adlib_Hes	A_M2_Hes
1410	-1.50898	9.00616	mouse_adlib_rep1_DVC	Hes	adlib_Hes	myelinating_intermediate_OL_Hes
1411	13.1705	14.0564	mouse_adlib_rep1_DVC	Hes	adlib_Hes	mixed_neurons1_Hes
1412	7.80894	16.7167	mouse_adlib_rep1_DVC	Hes	adlib_Hes	Zeb2_Spon1_Hes
1413	3.75758	2.47719	mouse_adlib_rep1_DVC	Hes	adlib_Hes	APNTS_astrocyte_Hes
1414	-1.05042	4.25182	mouse_adlib_rep1_DVC	Hes	adlib_Hes	pericyte_Hes
1415	-3.14397	9.08561	mouse_adlib_rep1_DVC	Hes	adlib_Hes	myelinating_intermediate_OL_Hes
1416	11.2274	13.5014	mouse_adlib_rep1_DVC	Hes	adlib_Hes	COE_Hes
1417	12.7813	14.3857	mouse_adlib_rep1_DVC	Hes	adlib_Hes	mixed_neurons1_Hes
1418	12.6379	10.5907	mouse_adlib_rep1_DVC	Hes	adlib_Hes	Tpbg_Hes
1419	4.81148	-0.903076	mouse_adlib_rep1_DVC	Hes	adlib_Hes	APNTS_astrocyte_Hes
1420	14.3129	13.2266	mouse_adlib_rep1_DVC	Hes	adlib_Hes	mixed_neurons3_Hes
1421	4.84582	1.00158	mouse_adlib_rep1_DVC	Hes	adlib_Hes	APNTS_astrocyte_Hes
1422	3.99292	2.42947	mouse_adlib_rep1_DVC	Hes	adlib_Hes	APNTS_astrocyte_Hes
1423	-4.12834	13.8528	mouse_adlib_rep1_DVC	Hes	adlib_Hes	myelinating_intermediate_OL_Hes
1424	9.04271	17.0669	mouse_adlib_rep1_DVC	Hes	adlib_Hes	Zeb2_Zfp831_Hes
1425	13.4928	12.1189	mouse_adlib_rep1_DVC	Hes	adlib_Hes	mixed_neurons3_Hes
1426	9.44386	4.58363	mouse_adlib_rep1_DVC	Hes	adlib_Hes	mixed_neurons1_Hes
1427	12.5345	16.3138	mouse_adlib_rep1_DVC	Hes	adlib_Hes	Sall3_Nox4_Hes
1428	4.54849	0.376057	mouse_adlib_rep1_DVC	Hes	adlib_Hes	APNTS_astrocyte_Hes
1429	13.1028	9.85639	mouse_adlib_rep1_DVC	Hes	adlib_Hes	M2_Hes
1430	15.3321	11.474	mouse_adlib_rep1_DVC	Hes	adlib_Hes	mixed_neurons4_Hes
1431	13.6667	13.2134	mouse_adlib_rep1_DVC	Hes	adlib_Hes	mixed_neurons1_Hes
1432	12.864	16.1805	mouse_adlib_rep1_DVC	Hes	adlib_Hes	Lnc2_Hes
1433	14.2714	7.25575	mouse_adlib_rep1_DVC	Hes	adlib_Hes	M3_Hes
1434	4.81119	2.26258	mouse_adlib_rep1_DVC	Hes	adlib_Hes	Ca_permeable_astrocyte_Hes
1435	10.0655	11.8474	mouse_adlib_rep1_DVC	Hes	adlib_Hes	mixed_neurons1_Hes
1436	3.51136	0.380552	mouse_adlib_rep1_DVC	Hes	adlib_Hes	APNTS_astrocyte_Hes
1437	5.29563	0.368772	mouse_adlib_rep1_DVC	Hes	adlib_Hes	APNTS_astrocyte_Hes
1438	-2.09113	7.94567	mouse_adlib_rep1_DVC	Hes	adlib_Hes	myelinating_OL_Hes
1439	-4.6807	8.16209	mouse_adlib_rep1_DVC	Hes	adlib_Hes	myelinating_OL_Hes
1440	10.7009	11.2584	mouse_adlib_rep1_DVC	Hes	adlib_Hes	mixed_neurons3_Hes
1441	4.72949	-1.17676	mouse_adlib_rep1_DVC	Hes	adlib_Hes	APNTS_astrocyte_Hes
1442	14.6285	16.1292	mouse_adlib_rep1_DVC	Hes	adlib_Hes	mixed_neurons1_Hes
1443	4.91504	1.0587	mouse_adlib_rep1_DVC	Hes	adlib_Hes	APNTS_astrocyte_Hes
1444	-2.78877	12.2651	mouse_adlib_rep1_DVC	Hes	adlib_Hes	myelinating_intermediate_OL_Hes
1445	3.471	1.27473	mouse_adlib_rep1_DVC	Hes	adlib_Hes	APNTS_astrocyte_Hes
1446	11.2196	14.5531	mouse_adlib_rep1_DVC	Hes	adlib_Hes	mixed_neurons2_Hes
1447	7.87007	14.5629	mouse_adlib_rep1_DVC	Hes	adlib_Hes	Zeb2_Kcnmb2_Hes
1448	12.8193	12.3401	mouse_adlib_rep1_DVC	Hes	adlib_Hes	mixed_neurons3_Hes
1449	13.7403	4.29477	mouse_adlib_rep1_DVC	Hes	adlib_Hes	M0_Hes
1450	-1.52624	4.34227	mouse_adlib_rep1_DVC	Hes	adlib_Hes	pericyte_Hes
1451	4.1361	4.34097	mouse_adlib_rep1_DVC	Hes	adlib_Hes	Ca_permeable_astrocyte_Hes
1452	1.76004	17.9751	mouse_adlib_rep1_DVC	Hes	adlib_Hes	OPC_Hes
1453	20.4893	12.0086	mouse_adlib_rep1_DVC	Hes	adlib_Hes	paradoxic_Hes
1454	12.482	13.6525	mouse_adlib_rep1_DVC	Hes	adlib_Hes	mixed_neurons4_Hes
1455	-0.0122044	10.0301	mouse_adlib_rep1_DVC	Hes	adlib_Hes	myelinating_intermediate_OL_Hes
1456	8.59491	15.1534	mouse_adlib_rep1_DVC	Hes	adlib_Hes	Zeb2_Kcnmb2_Hes
1457	8.4552	-4.5988	mouse_adlib_rep1_DVC	Hes	adlib_Hes	tanycyte_Hes
1458	15.1197	10.2767	mouse_adlib_rep1_DVC	Hes	adlib_Hes	mixed_neurons3_Hes
1459	11.1785	12.8973	mouse_adlib_rep1_DVC	Hes	adlib_Hes	mixed_neurons2_Hes
1460	4.48538	1.3849	mouse_adlib_rep1_DVC	Hes	adlib_Hes	APNTS_astrocyte_Hes
1461	11.3506	13.321	mouse_adlib_rep1_DVC	Hes	adlib_Hes	A_M2_Hes
1462	-5.30932	12.3588	mouse_adlib_rep1_DVC	Hes	adlib_Hes	myelinating_intermediate_OL_Hes
1463	18.0362	10.6463	mouse_adlib_rep1_DVC	Hes	adlib_Hes	Ano2_Hes
1464	15.1641	16.7177	mouse_adlib_rep1_DVC	Hes	adlib_Hes	Sall3_Cdh3_Hes
1465	11.3671	18.4819	mouse_adlib_rep1_DVC	Hes	adlib_Hes	Sall3_Cdh3_Hes
1466	-2.68142	12.1783	mouse_adlib_rep1_DVC	Hes	adlib_Hes	myelinating_intermediate_OL_Hes
1467	11.9806	8.51597	mouse_adlib_rep1_DVC	Hes	adlib_Hes	M3_Hes
1468	10.0766	15.0494	mouse_adlib_rep1_DVC	Hes	adlib_Hes	Zeb2_Zfp831_Hes
1469	-1.87385	9.47801	mouse_adlib_rep1_DVC	Hes	adlib_Hes	myelinating_intermediate_OL_Hes
1470	13.0465	11.7165	mouse_adlib_rep1_DVC	Hes	adlib_Hes	mixed_neurons3_Hes
1471	10.6912	15.9836	mouse_adlib_rep1_DVC	Hes	adlib_Hes	Sall3_Nox4_Hes
1472	13.5567	9.20288	mouse_adlib_rep1_DVC	Hes	adlib_Hes	M3_Hes
1473	-4.59499	9.88991	mouse_adlib_rep1_DVC	Hes	adlib_Hes	myelinating_OL_Hes
1474	13.1543	15.1671	mouse_adlib_rep1_DVC	Hes	adlib_Hes	A_M2_Hes
1475	-0.131657	-1.54645	mouse_adlib_rep1_DVC	Hes	adlib_Hes	resting_microglia_Hes
1476	-1.82718	11.252	mouse_adlib_rep1_DVC	Hes	adlib_Hes	myelinating_intermediate_OL_Hes
1477	-2.16533	9.93893	mouse_adlib_rep1_DVC	Hes	adlib_Hes	myelinating_intermediate_OL_Hes
1478	15.9788	9.68227	mouse_adlib_rep1_DVC	Hes	adlib_Hes	Tpbg_Hes
1479	12.6906	10.6338	mouse_adlib_rep1_DVC	Hes	adlib_Hes	mixed_neurons3_Hes
1480	5.80748	0.21422	mouse_adlib_rep1_DVC	Hes	adlib_Hes	APNTS_astrocyte_Hes
1481	8.04839	18.0266	mouse_adlib_rep1_DVC	Hes	adlib_Hes	Zeb2_Spon1_Hes
1482	5.82933	-1.18708	mouse_adlib_rep1_DVC	Hes	adlib_Hes	APNTS_astrocyte_Hes
1483	12.2392	15.7158	mouse_adlib_rep1_DVC	Hes	adlib_Hes	mixed_neurons2_Hes
1484	5.16022	0.951651	mouse_adlib_rep1_DVC	Hes	adlib_Hes	APNTS_astrocyte_Hes
1485	12.8567	13.4724	mouse_adlib_rep1_DVC	Hes	adlib_Hes	mixed_neurons1_Hes
1486	12.272	13.9211	mouse_adlib_rep1_DVC	Hes	adlib_Hes	mixed_neurons2_Hes
1487	10.3095	11.7001	mouse_adlib_rep1_DVC	Hes	adlib_Hes	mixed_neurons2_Hes
1488	5.54905	0.254731	mouse_adlib_rep1_DVC	Hes	adlib_Hes	APNTS_astrocyte_Hes
1489	-1.8384	16.2248	mouse_adlib_rep1_DVC	Hes	adlib_Hes	myelinating_intermediate_OL_Hes
1490	3.05909	2.15591	mouse_adlib_rep1_DVC	Hes	adlib_Hes	APNTS_astrocyte_Hes
1491	10.5434	17.2242	mouse_adlib_rep1_DVC	Hes	adlib_Hes	COE_Hes
1492	3.9844	4.70069	mouse_adlib_rep1_DVC	Hes	adlib_Hes	Ca_permeable_astrocyte_Hes
1493	-0.990952	11.6049	mouse_adlib_rep1_DVC	Hes	adlib_Hes	myelinating_intermediate_OL_Hes
1494	18.6481	11.1022	mouse_adlib_rep1_DVC	Hes	adlib_Hes	Rorb_Maf_Hes
1495	-3.7812	0.606877	mouse_adlib_rep1_DVC	Hes	adlib_Hes	p_fibroblast_Hes
1496	13.5295	13.0666	mouse_adlib_rep1_DVC	Hes	adlib_Hes	Lnc1_Hes
1497	13.3798	15.9586	mouse_adlib_rep1_DVC	Hes	adlib_Hes	A_M2_Hes
1498	3.43389	2.64816	mouse_adlib_rep1_DVC	Hes	adlib_Hes	APNTS_astrocyte_Hes
1499	19.239	11.6551	mouse_adlib_rep1_DVC	Hes	adlib_Hes	Rorb_Maf_Hes
1500	8.58098	14.8938	mouse_adlib_rep1_DVC	Hes	adlib_Hes	Zeb2_Kcnmb2_Hes
1501	-4.66605	8.98506	mouse_adlib_rep1_DVC	Hes	adlib_Hes	myelinating_intermediate_OL_Hes
1502	11.4164	17.3213	mouse_adlib_rep1_DVC	Hes	adlib_Hes	Sall3_Nox4_Hes
1503	14.8531	14.8755	mouse_adlib_rep1_DVC	Hes	adlib_Hes	mixed_neurons1_Hes
1504	16.0081	15.2118	mouse_adlib_rep1_DVC	Hes	adlib_Hes	mixed_neurons1_Hes
1505	4.29683	0.604718	mouse_adlib_rep1_DVC	Hes	adlib_Hes	APNTS_astrocyte_Hes
1506	6.4086	-1.74252	mouse_adlib_rep1_DVC	Hes	adlib_Hes	APNTS_astrocyte_Hes
1507	5.199	-0.961539	mouse_adlib_rep1_DVC	Hes	adlib_Hes	APNTS_astrocyte_Hes
1508	-3.54237	8.96314	mouse_adlib_rep1_DVC	Hes	adlib_Hes	myelinating_intermediate_OL_Hes
1509	16.5588	14.2653	mouse_adlib_rep1_DVC	Hes	adlib_Hes	mixed_neurons1_Hes
1510	-1.59052	10.2586	mouse_adlib_rep1_DVC	Hes	adlib_Hes	myelinating_intermediate_OL_Hes
1511	3.46351	0.386717	mouse_adlib_rep1_DVC	Hes	adlib_Hes	APNTS_astrocyte_Hes
1512	3.59565	2.48317	mouse_adlib_rep1_DVC	Hes	adlib_Hes	APNTS_astrocyte_Hes
1513	9.77935	10.3353	mouse_adlib_rep1_DVC	Hes	adlib_Hes	mixed_neurons2_Hes
1514	13.3866	14.4125	mouse_adlib_rep1_DVC	Hes	adlib_Hes	mixed_neurons4_Hes
1515	4.89464	2.37706	mouse_adlib_rep1_DVC	Hes	adlib_Hes	APNTS_astrocyte_Hes
1516	4.83615	1.91311	mouse_adlib_rep1_DVC	Hes	adlib_Hes	APNTS_astrocyte_Hes
1517	16.2116	13.0004	mouse_adlib_rep1_DVC	Hes	adlib_Hes	Lmo3_Hes
1518	4.5147	3.0842	mouse_adlib_rep1_DVC	Hes	adlib_Hes	APNTS_astrocyte_Hes
1519	13.2268	12.1568	mouse_adlib_rep1_DVC	Hes	adlib_Hes	mixed_neurons3_Hes
1520	16.3966	12.2741	mouse_adlib_rep1_DVC	Hes	adlib_Hes	mixed_neurons1_Hes
1521	11.574	13.4153	mouse_adlib_rep1_DVC	Hes	adlib_Hes	COE_Hes
1522	7.66537	17.967	mouse_adlib_rep1_DVC	Hes	adlib_Hes	Zeb2_Spon1_Hes
1523	8.02268	17.8109	mouse_adlib_rep1_DVC	Hes	adlib_Hes	Zeb2_Spon1_Hes
1524	12.3069	15.7213	mouse_adlib_rep1_DVC	Hes	adlib_Hes	A_M2_Hes
1525	11.3171	14.2429	mouse_adlib_rep1_DVC	Hes	adlib_Hes	A_M2_Hes
1526	-4.91691	9.83783	mouse_adlib_rep1_DVC	Hes	adlib_Hes	myelinating_intermediate_OL_Hes
1527	4.44496	1.92864	mouse_adlib_rep1_DVC	Hes	adlib_Hes	APNTS_astrocyte_Hes
1528	12.51	8.93308	mouse_adlib_rep1_DVC	Hes	adlib_Hes	M2_Hes
1529	14.5621	11.9592	mouse_adlib_rep1_DVC	Hes	adlib_Hes	M3_Hes
1530	15.2251	10.9235	mouse_adlib_rep1_DVC	Hes	adlib_Hes	mixed_neurons3_Hes
1531	1.64596	-4.49626	mouse_adlib_rep1_DVC	Hes	adlib_Hes	resting_microglia_Hes
1532	5.07963	0.188	mouse_adlib_rep1_DVC	Hes	adlib_Hes	APNTS_astrocyte_Hes
1533	15.7087	14.868	mouse_adlib_rep1_DVC	Hes	adlib_Hes	mixed_neurons1_Hes
1534	8.77041	-4.81524	mouse_adlib_rep1_DVC	Hes	adlib_Hes	tanycyte_Hes
1535	-2.75158	11.6423	mouse_adlib_rep1_DVC	Hes	adlib_Hes	myelinating_intermediate_OL_Hes
1536	-1.19764	11.8383	mouse_adlib_rep1_DVC	Hes	adlib_Hes	myelinating_intermediate_OL_Hes
1537	-7.01607	8.85153	mouse_adlib_rep1_DVC	Hes	adlib_Hes	myelinating_OL_Hes
1538	13.9793	15.2987	mouse_adlib_rep1_DVC	Hes	adlib_Hes	mixed_neurons2_Hes
1539	12.9757	9.13964	mouse_adlib_rep1_DVC	Hes	adlib_Hes	M2_Hes
1540	12.8748	14.2552	mouse_adlib_rep1_DVC	Hes	adlib_Hes	mixed_neurons2_Hes
1541	15.5529	11.5673	mouse_adlib_rep1_DVC	Hes	adlib_Hes	COE_Pamr1_Hes
1542	-2.27857	15.3734	mouse_adlib_rep1_DVC	Hes	adlib_Hes	myelinating_intermediate_OL_Hes
1543	8.537	-4.8167	mouse_adlib_rep1_DVC	Hes	adlib_Hes	tanycyte_Hes
1544	7.74182	14.3516	mouse_adlib_rep1_DVC	Hes	adlib_Hes	Zeb2_Kcnmb2_Hes
1545	6.83542	18.928	mouse_adlib_rep1_DVC	Hes	adlib_Hes	Zeb2_Spon1_Hes
1546	11.7665	11.8349	mouse_adlib_rep1_DVC	Hes	adlib_Hes	mixed_neurons2_Hes
1547	9.80893	14.2947	mouse_adlib_rep1_DVC	Hes	adlib_Hes	Zeb2_Kcnmb2_Hes
1548	11.626	17.8931	mouse_adlib_rep1_DVC	Hes	adlib_Hes	Sall3_Cdh3_Hes
1549	16.1217	14.7952	mouse_adlib_rep1_DVC	Hes	adlib_Hes	Lnc1_Hes
1550	15.8762	9.38268	mouse_adlib_rep1_DVC	Hes	adlib_Hes	COE_Pamr1_Hes
1551	-0.565441	11.0862	mouse_adlib_rep1_DVC	Hes	adlib_Hes	myelinating_intermediate_OL_Hes
1552	12.0992	8.74278	mouse_adlib_rep1_DVC	Hes	adlib_Hes	M2_Hes
1553	8.82753	17.5209	mouse_adlib_rep1_DVC	Hes	adlib_Hes	Zeb2_Spon1_Hes
1554	11.5823	3.19613	mouse_adlib_rep1_DVC	Hes	adlib_Hes	preganglionic1_Hes
1555	6.33283	-1.46206	mouse_adlib_rep1_DVC	Hes	adlib_Hes	APNTS_astrocyte_Hes
1556	-2.0918	11.1851	mouse_adlib_rep1_DVC	Hes	adlib_Hes	myelinating_intermediate_OL_Hes
1557	-0.754882	9.19482	mouse_adlib_rep1_DVC	Hes	adlib_Hes	myelinating_intermediate_OL_Hes
1558	7.39231	11.1134	mouse_adlib_rep1_DVC	Hes	adlib_Hes	NFI_Hes
1559	11.6307	14.0277	mouse_adlib_rep1_DVC	Hes	adlib_Hes	mixed_neurons1_Hes
1560	14.0829	9.20697	mouse_adlib_rep1_DVC	Hes	adlib_Hes	M3_Hes
1561	-5.39024	8.06115	mouse_adlib_rep1_DVC	Hes	adlib_Hes	myelinating_OL_Hes
1562	16.3277	14.6337	mouse_adlib_rep1_DVC	Hes	adlib_Hes	mixed_neurons3_Hes
1563	11.2719	11.6878	mouse_adlib_rep1_DVC	Hes	adlib_Hes	Lmo3_Hes
1564	5.82024	-0.0433284	mouse_adlib_rep1_DVC	Hes	adlib_Hes	APNTS_astrocyte_Hes
1565	8.0441	18.1229	mouse_adlib_rep1_DVC	Hes	adlib_Hes	Zeb2_Spon1_Hes
1566	12.2991	17.89	mouse_adlib_rep1_DVC	Hes	adlib_Hes	Sall3_Cdh3_Hes
1567	-4.27535	7.71838	mouse_adlib_rep1_DVC	Hes	adlib_Hes	myelinating_OL_Hes
1568	-1.51318	11.1864	mouse_adlib_rep1_DVC	Hes	adlib_Hes	myelinating_intermediate_OL_Hes
1569	11.2481	17.0519	mouse_adlib_rep1_DVC	Hes	adlib_Hes	Sall3_Nox4_Hes
1570	-0.517281	16.7615	mouse_adlib_rep1_DVC	Hes	adlib_Hes	premyelinating_OL_Hes
1571	4.57024	2.19447	mouse_adlib_rep1_DVC	Hes	adlib_Hes	APNTS_astrocyte_Hes
1572	14.6619	8.9795	mouse_adlib_rep1_DVC	Hes	adlib_Hes	COE_Pamr1_Hes
1573	12.9797	13.5324	mouse_adlib_rep1_DVC	Hes	adlib_Hes	mixed_neurons4_Hes
1574	6.8227	17.1793	mouse_adlib_rep1_DVC	Hes	adlib_Hes	Zeb2_Spon1_Hes
1575	13.8442	9.49408	mouse_adlib_rep1_DVC	Hes	adlib_Hes	M3_Hes
1576	7.66851	13.6084	mouse_adlib_rep1_DVC	Hes	adlib_Hes	Zeb2_Kcnmb2_Hes
1577	16.1493	10.9169	mouse_adlib_rep1_DVC	Hes	adlib_Hes	Lnc2_Hes
1578	12.1128	8.74826	mouse_adlib_rep1_DVC	Hes	adlib_Hes	M2_Hes
1579	-0.546177	9.61451	mouse_adlib_rep1_DVC	Hes	adlib_Hes	myelinating_intermediate_OL_Hes
1580	11.6586	14.4112	mouse_adlib_rep1_DVC	Hes	adlib_Hes	A_M2_Hes
1581	-1.47566	2.82197	mouse_adlib_rep1_DVC	Hes	adlib_Hes	APNTS_endothelial_Hes
1582	8.91913	14.4289	mouse_adlib_rep1_DVC	Hes	adlib_Hes	Sall3_Cdh3_Hes
1583	13.1087	14.0018	mouse_adlib_rep1_DVC	Hes	adlib_Hes	NFI_Hes
1584	12.0909	14.2265	mouse_adlib_rep1_DVC	Hes	adlib_Hes	COE_Hes
1585	14.1051	13.336	mouse_adlib_rep1_DVC	Hes	adlib_Hes	mixed_neurons3_Hes
1586	-6.22054	11.8881	mouse_adlib_rep1_DVC	Hes	adlib_Hes	myelinating_intermediate_OL_Hes
1587	13.4288	12.1049	mouse_adlib_rep1_DVC	Hes	adlib_Hes	mixed_neurons2_Hes
1588	11.8206	14.3798	mouse_adlib_rep1_DVC	Hes	adlib_Hes	A_M2_Hes
1589	-3.08254	2.03027	mouse_adlib_rep1_DVC	Hes	adlib_Hes	p_fibroblast_Hes
1590	12.6627	9.62682	mouse_adlib_rep1_DVC	Hes	adlib_Hes	COE_Pamr1_Hes
1591	11.4372	17.2904	mouse_adlib_rep1_DVC	Hes	adlib_Hes	Sall3_Nox4_Hes
1592	15.0755	13.1549	mouse_adlib_rep1_DVC	Hes	adlib_Hes	mixed_neurons3_Hes
1593	8.04437	10.0633	mouse_adlib_rep1_DVC	Hes	adlib_Hes	Cmss1_Hes
1594	-1.97283	10.6104	mouse_adlib_rep1_DVC	Hes	adlib_Hes	myelinating_intermediate_OL_Hes
1595	7.98008	17.3449	mouse_adlib_rep1_DVC	Hes	adlib_Hes	Zeb2_Spon1_Hes
1596	4.6226	3.13603	mouse_adlib_rep1_DVC	Hes	adlib_Hes	Ca_permeable_astrocyte_Hes
1597	12.5311	12.8062	mouse_adlib_rep1_DVC	Hes	adlib_Hes	NFI_Hes
1598	5.53818	1.61086	mouse_adlib_rep1_DVC	Hes	adlib_Hes	APNTS_astrocyte_Hes
1599	13.4335	14.9454	mouse_adlib_rep1_DVC	Hes	adlib_Hes	mixed_neurons2_Hes
1600	-2.47786	11.5991	mouse_adlib_rep1_DVC	Hes	adlib_Hes	myelinating_intermediate_OL_Hes
1601	10.8803	12.8098	mouse_adlib_rep1_DVC	Hes	adlib_Hes	mixed_neurons2_Hes
1602	8.29628	-4.64749	mouse_adlib_rep1_DVC	Hes	adlib_Hes	tanycyte_Hes
1603	9.29265	13.2135	mouse_adlib_rep1_DVC	Hes	adlib_Hes	Sall3_Nox4_Hes
1604	13.5476	9.0822	mouse_adlib_rep1_DVC	Hes	adlib_Hes	M3_Hes
1605	3.50792	-0.403463	mouse_adlib_rep1_DVC	Hes	adlib_Hes	APNTS_astrocyte_Hes
1606	7.98439	14.678	mouse_adlib_rep1_DVC	Hes	adlib_Hes	Zeb2_Kcnmb2_Hes
1607	10.0647	14.5139	mouse_adlib_rep1_DVC	Hes	adlib_Hes	Zeb2_Zfp831_Hes
1608	19.0479	11.3596	mouse_adlib_rep1_DVC	Hes	adlib_Hes	Rorb_Maf_Hes
1609	9.4402	10.0968	mouse_adlib_rep1_DVC	Hes	adlib_Hes	mixed_neurons3_Hes
1610	7.6854	18.3141	mouse_adlib_rep1_DVC	Hes	adlib_Hes	Zeb2_Spon1_Hes
1611	11.4489	10.488	mouse_adlib_rep1_DVC	Hes	adlib_Hes	mixed_neurons2_Hes
1612	14.5217	16.946	mouse_adlib_rep1_DVC	Hes	adlib_Hes	Sall3_Nox4_Hes
1613	13.1077	4.55689	mouse_adlib_rep1_DVC	Hes	adlib_Hes	M0_Hes
1614	10.3731	15.5658	mouse_adlib_rep1_DVC	Hes	adlib_Hes	Zeb2_Zfp831_Hes
1615	14.6569	14.5522	mouse_adlib_rep1_DVC	Hes	adlib_Hes	mixed_neurons1_Hes
1616	20.6411	11.8938	mouse_adlib_rep1_DVC	Hes	adlib_Hes	paradoxic_Hes
1617	16.5925	13.1487	mouse_adlib_rep1_DVC	Hes	adlib_Hes	Tpbg_Hes
1618	13.7243	14.7631	mouse_adlib_rep1_DVC	Hes	adlib_Hes	mixed_neurons1_Hes
1619	11.1234	18.228	mouse_adlib_rep1_DVC	Hes	adlib_Hes	Sall3_Cdh3_Hes
1620	10.8131	17.8942	mouse_adlib_rep1_DVC	Hes	adlib_Hes	Sall3_Cdh3_Hes
1621	-2.11156	8.28392	mouse_adlib_rep1_DVC	Hes	adlib_Hes	myelinating_intermediate_OL_Hes
1622	12.9799	17.5847	mouse_adlib_rep1_DVC	Hes	adlib_Hes	Sall3_Nox4_Hes
1623	12.3269	8.94341	mouse_adlib_rep1_DVC	Hes	adlib_Hes	COE_Pamr1_Hes
1624	5.32718	-1.33855	mouse_adlib_rep1_DVC	Hes	adlib_Hes	APNTS_astrocyte_Hes
1625	2.87155	5.98446	mouse_adlib_rep1_DVC	Hes	adlib_Hes	Ca_permeable_astrocyte_Hes
1626	11.66	12.2664	mouse_adlib_rep1_DVC	Hes	adlib_Hes	COE_Pamr1_Hes
1627	15.3269	9.32501	mouse_adlib_rep1_DVC	Hes	adlib_Hes	COE_Pamr1_Hes
1628	14.5205	10.5556	mouse_adlib_rep1_DVC	Hes	adlib_Hes	M3_Hes
1629	9.46796	14.004	mouse_adlib_rep1_DVC	Hes	adlib_Hes	Sall3_Nox4_Hes
1630	5.88553	-0.140469	mouse_adlib_rep1_DVC	Hes	adlib_Hes	APNTS_astrocyte_Hes
1631	-1.91038	8.82252	mouse_adlib_rep1_DVC	Hes	adlib_Hes	myelinating_intermediate_OL_Hes
1632	12.9913	9.77266	mouse_adlib_rep1_DVC	Hes	adlib_Hes	COE_Pamr1_Hes
1633	10.4154	15.8335	mouse_adlib_rep1_DVC	Hes	adlib_Hes	Zeb2_Zfp831_Hes
1634	18.9359	11.4072	mouse_adlib_rep1_DVC	Hes	adlib_Hes	Rorb_Maf_Hes
1635	11.3794	12.5925	mouse_adlib_rep1_DVC	Hes	adlib_Hes	NFI_Hes
1636	15.2222	12.1305	mouse_adlib_rep1_DVC	Hes	adlib_Hes	mixed_neurons3_Hes
1637	5.90786	-1.53815	mouse_adlib_rep1_DVC	Hes	adlib_Hes	APNTS_astrocyte_Hes
1638	15.5564	10.6839	mouse_adlib_rep1_DVC	Hes	adlib_Hes	Tpbg_Hes
1639	-1.45212	11.5727	mouse_adlib_rep1_DVC	Hes	adlib_Hes	myelinating_intermediate_OL_Hes
1640	4.62497	0.0731343	mouse_adlib_rep1_DVC	Hes	adlib_Hes	APNTS_astrocyte_Hes
1641	12.1491	5.65273	mouse_adlib_rep1_DVC	Hes	adlib_Hes	M0_Hes
1642	-4.22349	8.76806	mouse_adlib_rep1_DVC	Hes	adlib_Hes	myelinating_OL_Hes
1643	11.4352	13.5439	mouse_adlib_rep1_DVC	Hes	adlib_Hes	mixed_neurons2_Hes
1644	5.67731	0.265314	mouse_adlib_rep1_DVC	Hes	adlib_Hes	APNTS_astrocyte_Hes
1645	2.92932	16.8656	mouse_adlib_rep1_DVC	Hes	adlib_Hes	OPC_Hes
1646	-0.670358	16.8829	mouse_adlib_rep1_DVC	Hes	adlib_Hes	premyelinating_OL_Hes
1647	-4.89411	8.7567	mouse_adlib_rep1_DVC	Hes	adlib_Hes	myelinating_OL_Hes
1648	15.7371	4.69236	mouse_adlib_rep1_DVC	Hes	adlib_Hes	Vglut1_Hes
1649	1.90545	15.6625	mouse_adlib_rep1_DVC	Hes	adlib_Hes	premyelinating_OL_Hes
1650	11.8612	14.9648	mouse_adlib_rep1_DVC	Hes	adlib_Hes	A_M2_Hes
1651	13.641	9.18145	mouse_adlib_rep1_DVC	Hes	adlib_Hes	M3_Hes
1652	4.67939	2.19464	mouse_adlib_rep1_DVC	Hes	adlib_Hes	APNTS_astrocyte_Hes
1653	-1.10188	10.0245	mouse_adlib_rep1_DVC	Hes	adlib_Hes	myelinating_intermediate_OL_Hes
1654	-2.65783	12.7101	mouse_adlib_rep1_DVC	Hes	adlib_Hes	myelinating_intermediate_OL_Hes
1655	-4.83542	7.75634	mouse_adlib_rep1_DVC	Hes	adlib_Hes	myelinating_OL_Hes
1656	11.832	18.197	mouse_adlib_rep1_DVC	Hes	adlib_Hes	Sall3_Nox4_Hes
1657	18.1042	11.3724	mouse_adlib_rep1_DVC	Hes	adlib_Hes	Tpbg_Hes
1658	12.63	16.0724	mouse_adlib_rep1_DVC	Hes	adlib_Hes	mixed_neurons2_Hes
1659	12.3168	9.76973	mouse_adlib_rep1_DVC	Hes	adlib_Hes	M3_Hes
1660	-0.943621	8.97114	mouse_adlib_rep1_DVC	Hes	adlib_Hes	myelinating_intermediate_OL_Hes
1661	-1.61996	4.14735	mouse_adlib_rep1_DVC	Hes	adlib_Hes	smooth_muscle_Hes
1662	13.3502	12.6215	mouse_adlib_rep1_DVC	Hes	adlib_Hes	mixed_neurons4_Hes
1663	12.8357	15.2842	mouse_adlib_rep1_DVC	Hes	adlib_Hes	mixed_neurons2_Hes
1664	13.7431	10.2103	mouse_adlib_rep1_DVC	Hes	adlib_Hes	Lnc1_Hes
1665	-1.19143	8.90504	mouse_adlib_rep1_DVC	Hes	adlib_Hes	myelinating_intermediate_OL_Hes
1666	-1.04119	16.2774	mouse_adlib_rep1_DVC	Hes	adlib_Hes	myelinating_intermediate_OL_Hes
1667	-0.848087	8.73862	mouse_adlib_rep1_DVC	Hes	adlib_Hes	myelinating_intermediate_OL_Hes
1668	12.5591	9.3925	mouse_adlib_rep1_DVC	Hes	adlib_Hes	M2_Hes
1669	12.2345	14.6703	mouse_adlib_rep1_DVC	Hes	adlib_Hes	A_M2_Hes
1670	4.03754	1.73093	mouse_adlib_rep1_DVC	Hes	adlib_Hes	APNTS_astrocyte_Hes
1671	15.0063	9.85786	mouse_adlib_rep1_DVC	Hes	adlib_Hes	Tpbg_Hes
1672	15.3191	10.5099	mouse_adlib_rep1_DVC	Hes	adlib_Hes	Tpbg_Hes
1673	7.42239	15.7074	mouse_adlib_rep1_DVC	Hes	adlib_Hes	Zeb2_Spon1_Hes
1674	15.686	14.4134	mouse_adlib_rep1_DVC	Hes	adlib_Hes	mixed_neurons1_Hes
1675	-1.2534	16.8994	mouse_adlib_rep1_DVC	Hes	adlib_Hes	myelinating_intermediate_OL_Hes
1676	8.57187	16.6684	mouse_adlib_rep1_DVC	Hes	adlib_Hes	Zeb2_Zfp831_Hes
1677	12.23	14.9093	mouse_adlib_rep1_DVC	Hes	adlib_Hes	A_M2_Hes
1678	-1.19168	7.94375	mouse_adlib_rep1_DVC	Hes	adlib_Hes	myelinating_OL_Hes
1679	14.6894	13.3676	mouse_adlib_rep1_DVC	Hes	adlib_Hes	mixed_neurons3_Hes
1680	-1.26919	10.2482	mouse_adlib_rep1_DVC	Hes	adlib_Hes	myelinating_intermediate_OL_Hes
1681	15.9219	9.79854	mouse_adlib_rep1_DVC	Hes	adlib_Hes	Tpbg_Hes
1682	-0.0799131	10.17	mouse_adlib_rep1_DVC	Hes	adlib_Hes	myelinating_intermediate_OL_Hes
1683	11.3984	11.76	mouse_adlib_rep1_DVC	Hes	adlib_Hes	mixed_neurons4_Hes
1684	7.77559	18.2088	mouse_adlib_rep1_DVC	Hes	adlib_Hes	Zeb2_Spon1_Hes
1685	15.1067	13.5762	mouse_adlib_rep1_DVC	Hes	adlib_Hes	mixed_neurons3_Hes
1686	14.8064	12.2626	mouse_adlib_rep1_DVC	Hes	adlib_Hes	mixed_neurons3_Hes
1687	4.33717	2.59498	mouse_adlib_rep1_DVC	Hes	adlib_Hes	APNTS_astrocyte_Hes
1688	12.4374	17.3072	mouse_adlib_rep1_DVC	Hes	adlib_Hes	Sall3_Rorb_Hes
1689	16.3057	14.8909	mouse_adlib_rep1_DVC	Hes	adlib_Hes	mixed_neurons1_Hes
1690	11.8581	11.4746	mouse_adlib_rep1_DVC	Hes	adlib_Hes	mixed_neurons3_Hes
1691	16.003	14.4345	mouse_adlib_rep1_DVC	Hes	adlib_Hes	mixed_neurons3_Hes
1692	10.4645	10.562	mouse_adlib_rep1_DVC	Hes	adlib_Hes	mixed_neurons3_Hes
1693	3.79597	3.21334	mouse_adlib_rep1_DVC	Hes	adlib_Hes	Ca_permeable_astrocyte_Hes
1694	17.6069	11.0916	mouse_adlib_rep1_DVC	Hes	adlib_Hes	Rorb_Maf_Hes
1695	12.4007	14.7954	mouse_adlib_rep1_DVC	Hes	adlib_Hes	mixed_neurons1_Hes
1696	14.5097	10.4688	mouse_adlib_rep1_DVC	Hes	adlib_Hes	M3_Hes
1697	14.5669	15.2655	mouse_adlib_rep1_DVC	Hes	adlib_Hes	mixed_neurons1_Hes
1698	-1.99451	10.363	mouse_adlib_rep1_DVC	Hes	adlib_Hes	myelinating_intermediate_OL_Hes
1699	5.42062	0.28179	mouse_adlib_rep1_DVC	Hes	adlib_Hes	APNTS_astrocyte_Hes
1700	-1.93697	9.08611	mouse_adlib_rep1_DVC	Hes	adlib_Hes	myelinating_intermediate_OL_Hes
1701	13.2664	7.76125	mouse_adlib_rep1_DVC	Hes	adlib_Hes	M1_Hes
1702	8.66371	17.8219	mouse_adlib_rep1_DVC	Hes	adlib_Hes	Zeb2_Spon1_Hes
1703	17.6093	11.6834	mouse_adlib_rep1_DVC	Hes	adlib_Hes	Tpbg_Hes
1704	10.6131	16.4729	mouse_adlib_rep1_DVC	Hes	adlib_Hes	Sall3_Nox4_Hes
1705	15.8373	12.0688	mouse_adlib_rep1_DVC	Hes	adlib_Hes	Lmo3_Hes
1706	-2.27469	12.3042	mouse_adlib_rep1_DVC	Hes	adlib_Hes	myelinating_intermediate_OL_Hes
1707	4.64962	-0.290992	mouse_adlib_rep1_DVC	Hes	adlib_Hes	APNTS_astrocyte_Hes
1708	12.8638	12.8103	mouse_adlib_rep1_DVC	Hes	adlib_Hes	Lnc1_Hes
1709	16.7902	4.28793	mouse_adlib_rep1_DVC	Hes	adlib_Hes	Vglut1_Hes
1710	12.8224	11.2389	mouse_adlib_rep1_DVC	Hes	adlib_Hes	mixed_neurons3_Hes
1711	6.16911	2.04527	mouse_adlib_rep1_DVC	Hes	adlib_Hes	APNTS_astrocyte_Hes
1712	13.9665	13.9708	mouse_adlib_rep1_DVC	Hes	adlib_Hes	mixed_neurons3_Hes
1713	12.0787	15.4882	mouse_adlib_rep1_DVC	Hes	adlib_Hes	mixed_neurons2_Hes
1714	8.03886	10.3802	mouse_adlib_rep1_DVC	Hes	adlib_Hes	Cmss1_Hes
1715	14.2687	4.02468	mouse_adlib_rep1_DVC	Hes	adlib_Hes	M0_Hes
1716	6.09786	16.6304	mouse_adlib_rep1_DVC	Hes	adlib_Hes	Zeb2_Spon1_Hes
1717	15.9675	13.4762	mouse_adlib_rep1_DVC	Hes	adlib_Hes	Lnc1_Hes
1718	2.69759	6.20823	mouse_adlib_rep1_DVC	Hes	adlib_Hes	Ca_permeable_astrocyte_Hes
1719	3.56824	5.03448	mouse_adlib_rep1_DVC	Hes	adlib_Hes	Ca_permeable_astrocyte_Hes
1720	9.25444	17.7112	mouse_adlib_rep1_DVC	Hes	adlib_Hes	Zeb2_Spon1_Hes
1721	-1.18122	2.82939	mouse_adlib_rep1_DVC	Hes	adlib_Hes	APNTS_endothelial_Hes
1722	15.3175	14.6625	mouse_adlib_rep1_DVC	Hes	adlib_Hes	mixed_neurons3_Hes
1723	6.24079	-1.05871	mouse_adlib_rep1_DVC	Hes	adlib_Hes	APNTS_astrocyte_Hes
1724	5.58037	0.160803	mouse_adlib_rep1_DVC	Hes	adlib_Hes	APNTS_astrocyte_Hes
1725	11.0646	18.4377	mouse_adlib_rep1_DVC	Hes	adlib_Hes	Sall3_Cdh3_Hes
1726	4.56822	1.68093	mouse_adlib_rep1_DVC	Hes	adlib_Hes	APNTS_astrocyte_Hes
1727	11.8101	9.86171	mouse_adlib_rep1_DVC	Hes	adlib_Hes	COE_Pamr1_Hes
1728	9.8614	14.9272	mouse_adlib_rep1_DVC	Hes	adlib_Hes	Zeb2_Zfp831_Hes
1729	12.1103	17.2719	mouse_adlib_rep1_DVC	Hes	adlib_Hes	Sall3_Nox4_Hes
1730	-0.922889	9.88187	mouse_adlib_rep1_DVC	Hes	adlib_Hes	myelinating_intermediate_OL_Hes
1731	11.9111	15.0978	mouse_adlib_rep1_DVC	Hes	adlib_Hes	A_M2_Hes
1732	8.73574	13.8534	mouse_adlib_rep1_DVC	Hes	adlib_Hes	Zeb2_Zfp831_Hes
1733	14.8907	11.5283	mouse_adlib_rep1_DVC	Hes	adlib_Hes	mixed_neurons3_Hes
1734	4.47603	1.4497	mouse_adlib_rep1_DVC	Hes	adlib_Hes	APNTS_astrocyte_Hes
1735	-3.17924	12.2282	mouse_adlib_rep1_DVC	Hes	adlib_Hes	myelinating_intermediate_OL_Hes
1736	13.9301	13.9618	mouse_adlib_rep1_DVC	Hes	adlib_Hes	mixed_neurons2_Hes
1737	2.62644	1.01421	mouse_adlib_rep1_DVC	Hes	adlib_Hes	APNTS_astrocyte_Hes
1738	15.8697	14.1722	mouse_adlib_rep1_DVC	Hes	adlib_Hes	Lnc1_Hes
1739	3.41738	4.86088	mouse_adlib_rep1_DVC	Hes	adlib_Hes	Ca_permeable_astrocyte_Hes
1740	11.2745	16.848	mouse_adlib_rep1_DVC	Hes	adlib_Hes	Sall3_Nox4_Hes
1741	11.0355	13.8231	mouse_adlib_rep1_DVC	Hes	adlib_Hes	mixed_neurons2_Hes
1742	6.28402	-1.23374	mouse_adlib_rep1_DVC	Hes	adlib_Hes	APNTS_astrocyte_Hes
1743	-4.16663	10.8631	mouse_adlib_rep1_DVC	Hes	adlib_Hes	myelinating_intermediate_OL_Hes
1744	2.98143	2.05168	mouse_adlib_rep1_DVC	Hes	adlib_Hes	APNTS_astrocyte_Hes
1745	9.64165	14.1094	mouse_adlib_rep1_DVC	Hes	adlib_Hes	NFI_Hes
1746	14.6313	15.6618	mouse_adlib_rep1_DVC	Hes	adlib_Hes	mixed_neurons1_Hes
1747	14.4569	9.6147	mouse_adlib_rep1_DVC	Hes	adlib_Hes	M3_Hes
1748	14.5687	15.0842	mouse_adlib_rep1_DVC	Hes	adlib_Hes	mixed_neurons1_Hes
1749	10.9933	14.9422	mouse_adlib_rep1_DVC	Hes	adlib_Hes	mixed_neurons2_Hes
1750	-0.544102	4.24726	mouse_adlib_rep1_DVC	Hes	adlib_Hes	APNTS_endothelial_Hes
1751	13.9629	4.701	mouse_adlib_rep1_DVC	Hes	adlib_Hes	M0_Hes
1752	-0.610478	10.8503	mouse_adlib_rep1_DVC	Hes	adlib_Hes	myelinating_intermediate_OL_Hes
1753	-7.00307	8.28462	mouse_adlib_rep1_DVC	Hes	adlib_Hes	myelinating_OL_Hes
1754	15.9332	9.35162	mouse_adlib_rep1_DVC	Hes	adlib_Hes	COE_Pamr1_Hes
1755	3.00953	14.2323	mouse_adlib_rep1_DVC	Hes	adlib_Hes	OPC_Hes
1756	-5.15919	7.51514	mouse_adlib_rep1_DVC	Hes	adlib_Hes	myelinating_OL_Hes
1757	12.8998	11.8997	mouse_adlib_rep1_DVC	Hes	adlib_Hes	mixed_neurons3_Hes
1758	14.6045	12.6362	mouse_adlib_rep1_DVC	Hes	adlib_Hes	mixed_neurons3_Hes
1759	20.6357	11.754	mouse_adlib_rep1_DVC	Hes	adlib_Hes	paradoxic_Hes
1760	-6.22782	8.83017	mouse_adlib_rep1_DVC	Hes	adlib_Hes	myelinating_OL_Hes
1761	7.50346	13.6928	mouse_adlib_rep1_DVC	Hes	adlib_Hes	Zeb2_Kcnmb2_Hes
1762	5.5701	0.212856	mouse_adlib_rep1_DVC	Hes	adlib_Hes	APNTS_astrocyte_Hes
1763	-0.131556	8.34035	mouse_adlib_rep1_DVC	Hes	adlib_Hes	myelinating_intermediate_OL_Hes
1764	-7.05948	8.75977	mouse_adlib_rep1_DVC	Hes	adlib_Hes	myelinating_OL_Hes
1765	11.4593	13.9197	mouse_adlib_rep1_DVC	Hes	adlib_Hes	NFI_Hes
1766	16.8993	4.87609	mouse_adlib_rep1_DVC	Hes	adlib_Hes	Vglut1_Hes
1767	13.8204	10.3391	mouse_adlib_rep1_DVC	Hes	adlib_Hes	M3_Hes
1768	13.2566	11.084	mouse_adlib_rep1_DVC	Hes	adlib_Hes	GLP1_Hes
1769	15.8928	11.3178	mouse_adlib_rep1_DVC	Hes	adlib_Hes	Lnc2_Hes
1770	18.2957	11.1869	mouse_adlib_rep1_DVC	Hes	adlib_Hes	Tpbg_Hes
1771	4.87814	1.58193	mouse_adlib_rep1_DVC	Hes	adlib_Hes	APNTS_astrocyte_Hes
1772	13.5376	14.2093	mouse_adlib_rep1_DVC	Hes	adlib_Hes	mixed_neurons2_Hes
1773	4.00522	2.98411	mouse_adlib_rep1_DVC	Hes	adlib_Hes	APNTS_astrocyte_Hes
1774	15.69	15.473	mouse_adlib_rep1_DVC	Hes	adlib_Hes	mixed_neurons1_Hes
1775	9.12695	-4.78941	mouse_adlib_rep1_DVC	Hes	adlib_Hes	tanycyte_Hes
1776	5.1005	0.623483	mouse_adlib_rep1_DVC	Hes	adlib_Hes	APNTS_astrocyte_Hes
1777	13.1047	14.617	mouse_adlib_rep1_DVC	Hes	adlib_Hes	A_M2_Hes
1778	1.82238	10.1619	mouse_adlib_rep1_DVC	Hes	adlib_Hes	myelinating_intermediate_OL_Hes
1779	10.8231	10.4512	mouse_adlib_rep1_DVC	Hes	adlib_Hes	Tpbg_Hes
1780	13.8229	4.29295	mouse_adlib_rep1_DVC	Hes	adlib_Hes	M0_Hes
1781	10.5237	9.48031	mouse_adlib_rep1_DVC	Hes	adlib_Hes	M3_Hes
1782	19.4929	13.1752	mouse_adlib_rep1_DVC	Hes	adlib_Hes	COE_Atp10a_Hes
1783	-2.69049	7.66541	mouse_adlib_rep1_DVC	Hes	adlib_Hes	myelinating_intermediate_OL_Hes
1784	5.39366	1.02758	mouse_adlib_rep1_DVC	Hes	adlib_Hes	APNTS_astrocyte_Hes
1785	-7.28504	9.9559	mouse_adlib_rep1_DVC	Hes	adlib_Hes	myelinating_OL_Hes
1786	11.505	14.8275	mouse_adlib_rep1_DVC	Hes	adlib_Hes	mixed_neurons2_Hes
1787	18.8505	10.9563	mouse_adlib_rep1_DVC	Hes	adlib_Hes	Rorb_Maf_Hes
1788	13.2969	14.168	mouse_adlib_rep1_DVC	Hes	adlib_Hes	mixed_neurons1_Hes
1789	8.08797	16.1739	mouse_adlib_rep1_DVC	Hes	adlib_Hes	Zeb2_Spon1_Hes
1790	4.83595	1.96138	mouse_adlib_rep1_DVC	Hes	adlib_Hes	APNTS_astrocyte_Hes
1791	5.85171	-0.0510829	mouse_adlib_rep1_DVC	Hes	adlib_Hes	APNTS_astrocyte_Hes
1792	3.83353	-0.0559843	mouse_adlib_rep1_DVC	Hes	adlib_Hes	APNTS_astrocyte_Hes
1793	8.82571	17.785	mouse_adlib_rep1_DVC	Hes	adlib_Hes	Zeb2_Spon1_Hes
1794	14.5945	8.79568	mouse_adlib_rep1_DVC	Hes	adlib_Hes	M3_Hes
1795	13.7179	14.1112	mouse_adlib_rep1_DVC	Hes	adlib_Hes	mixed_neurons1_Hes
1796	14.9501	10.1818	mouse_adlib_rep1_DVC	Hes	adlib_Hes	Tpbg_Hes
1797	5.91366	15.4741	mouse_adlib_rep1_DVC	Hes	adlib_Hes	Zeb2_Spon1_Hes
1798	9.9508	12.6567	mouse_adlib_rep1_DVC	Hes	adlib_Hes	mixed_neurons1_Hes
1799	2.83715	0.371704	mouse_adlib_rep1_DVC	Hes	adlib_Hes	APNTS_astrocyte_Hes
1800	-4.02182	8.58718	mouse_adlib_rep1_DVC	Hes	adlib_Hes	myelinating_OL_Hes
1801	5.26313	1.51517	mouse_adlib_rep1_DVC	Hes	adlib_Hes	APNTS_astrocyte_Hes
1802	13.9142	10.2023	mouse_adlib_rep1_DVC	Hes	adlib_Hes	COE_Pamr1_Hes
1803	4.19285	1.69854	mouse_adlib_rep1_DVC	Hes	adlib_Hes	APNTS_astrocyte_Hes
1804	15.6295	14.0108	mouse_adlib_rep1_DVC	Hes	adlib_Hes	mixed_neurons3_Hes
1805	7.82082	10.0221	mouse_adlib_rep1_DVC	Hes	adlib_Hes	Cmss1_Hes
1806	15.5088	9.8433	mouse_adlib_rep1_DVC	Hes	adlib_Hes	Lnc2_Hes
1807	9.96559	11.2233	mouse_adlib_rep1_DVC	Hes	adlib_Hes	A_M2_Hes
1808	-1.17918	4.89375	mouse_adlib_rep1_DVC	Hes	adlib_Hes	pericyte_Hes
1809	2.52951	0.763457	mouse_adlib_rep1_DVC	Hes	adlib_Hes	APNTS_astrocyte_Hes
1810	11.8634	13.3095	mouse_adlib_rep1_DVC	Hes	adlib_Hes	Lnc1_Hes
1811	-3.60632	10.4995	mouse_adlib_rep1_DVC	Hes	adlib_Hes	myelinating_intermediate_OL_Hes
1812	2.39151	16.4617	mouse_adlib_rep1_DVC	Hes	adlib_Hes	OPC_Hes
1813	14.2687	15.2059	mouse_adlib_rep1_DVC	Hes	adlib_Hes	mixed_neurons1_Hes
1814	-3.98763	13.5615	mouse_adlib_rep1_DVC	Hes	adlib_Hes	myelinating_intermediate_OL_Hes
1815	13.6595	8.90301	mouse_adlib_rep1_DVC	Hes	adlib_Hes	COE_Pamr1_Hes
1816	8.53849	17.5389	mouse_adlib_rep1_DVC	Hes	adlib_Hes	Zeb2_Spon1_Hes
1817	8.6109	10.6191	mouse_adlib_rep1_DVC	Hes	adlib_Hes	Cmss1_Hes
1818	-5.89092	8.3948	mouse_adlib_rep1_DVC	Hes	adlib_Hes	myelinating_OL_Hes
1819	-5.10552	9.56809	mouse_adlib_rep1_DVC	Hes	adlib_Hes	myelinating_OL_Hes
1820	11.0045	18.4215	mouse_adlib_rep1_DVC	Hes	adlib_Hes	Sall3_Cdh3_Hes
1821	3.84207	0.986109	mouse_adlib_rep1_DVC	Hes	adlib_Hes	APNTS_astrocyte_Hes
1822	10.8271	10.5173	mouse_adlib_rep1_DVC	Hes	adlib_Hes	mixed_neurons3_Hes
1823	13.2326	16.0863	mouse_adlib_rep1_DVC	Hes	adlib_Hes	A_M2_Hes
1824	12.3011	12.6809	mouse_adlib_rep1_DVC	Hes	adlib_Hes	mixed_neurons2_Hes
1825	13.092	15.2241	mouse_adlib_rep1_DVC	Hes	adlib_Hes	mixed_neurons1_Hes
1826	4.97524	1.81476	mouse_adlib_rep1_DVC	Hes	adlib_Hes	APNTS_astrocyte_Hes
1827	14.4092	13.8481	mouse_adlib_rep1_DVC	Hes	adlib_Hes	mixed_neurons3_Hes
1828	-3.43562	1.53443	mouse_adlib_rep1_DVC	Hes	adlib_Hes	p_fibroblast_Hes
1829	-2.47076	8.77976	mouse_adlib_rep1_DVC	Hes	adlib_Hes	myelinating_intermediate_OL_Hes
1830	-3.36403	7.79711	mouse_adlib_rep1_DVC	Hes	adlib_Hes	myelinating_OL_Hes
1831	19.433	11.2617	mouse_adlib_rep1_DVC	Hes	adlib_Hes	Tpbg_Hes
1832	9.03699	15.8476	mouse_adlib_rep1_DVC	Hes	adlib_Hes	Zeb2_Zfp831_Hes
1833	3.90343	0.593725	mouse_adlib_rep1_DVC	Hes	adlib_Hes	APNTS_astrocyte_Hes
1834	13.6393	15.1734	mouse_adlib_rep1_DVC	Hes	adlib_Hes	Mecom_Hes
1835	9.83763	-1.32785	mouse_adlib_rep1_DVC	Hes	adlib_Hes	APNTS_ependymocyte_Hes
1836	14.1659	13.3453	mouse_adlib_rep1_DVC	Hes	adlib_Hes	mixed_neurons1_Hes
1837	10.4262	15.0664	mouse_adlib_rep1_DVC	Hes	adlib_Hes	Zeb2_Zfp831_Hes
1838	14.3874	12.2284	mouse_adlib_rep1_DVC	Hes	adlib_Hes	Lnc1_Hes
1839	13.5613	12.684	mouse_adlib_rep1_DVC	Hes	adlib_Hes	mixed_neurons4_Hes
1840	-1.22368	10.1625	mouse_adlib_rep1_DVC	Hes	adlib_Hes	myelinating_intermediate_OL_Hes
1841	11.8633	18.1892	mouse_adlib_rep1_DVC	Hes	adlib_Hes	Sall3_Nox4_Hes
1842	16.2066	11.2319	mouse_adlib_rep1_DVC	Hes	adlib_Hes	COE_Pamr1_Hes
1843	14.3524	11.6727	mouse_adlib_rep1_DVC	Hes	adlib_Hes	mixed_neurons3_Hes
1844	13.0333	17.295	mouse_adlib_rep1_DVC	Hes	adlib_Hes	Sall3_Nox4_Hes
1845	8.49346	17.9081	mouse_adlib_rep1_DVC	Hes	adlib_Hes	Zeb2_Spon1_Hes
1846	-6.08326	8.17763	mouse_adlib_rep1_DVC	Hes	adlib_Hes	myelinating_OL_Hes
1847	13.0006	15.5707	mouse_adlib_rep1_DVC	Hes	adlib_Hes	A_M2_Hes
1848	13.7714	16.7518	mouse_adlib_rep1_DVC	Hes	adlib_Hes	Sall3_Cdh3_Hes
1849	20.2238	11.7488	mouse_adlib_rep1_DVC	Hes	adlib_Hes	paradoxic_Hes
1850	13.826	7.99088	mouse_adlib_rep1_DVC	Hes	adlib_Hes	M3_Hes
1851	-2.34351	1.09044	mouse_adlib_rep1_DVC	Hes	adlib_Hes	s_fibroblast_Hes
1852	15.7544	14.376	mouse_adlib_rep1_DVC	Hes	adlib_Hes	mixed_neurons1_Hes
1853	11.8079	13.2234	mouse_adlib_rep1_DVC	Hes	adlib_Hes	NFI_Hes
1854	11.678	14.9567	mouse_adlib_rep1_DVC	Hes	adlib_Hes	A_M2_Hes
1855	5.5919	18.6191	mouse_adlib_rep1_DVC	Hes	adlib_Hes	Zeb2_Spon1_Hes
1856	16.1474	14.1702	mouse_adlib_rep1_DVC	Hes	adlib_Hes	mixed_neurons3_Hes
1857	9.51228	15.007	mouse_adlib_rep1_DVC	Hes	adlib_Hes	Zeb2_Zfp831_Hes
1858	-3.61748	0.316137	mouse_adlib_rep1_DVC	Hes	adlib_Hes	p_fibroblast_Hes
1859	19.0622	12.909	mouse_adlib_rep1_DVC	Hes	adlib_Hes	COE_Atp10a_Hes
1860	4.18028	2.34027	mouse_adlib_rep1_DVC	Hes	adlib_Hes	APNTS_astrocyte_Hes
1861	4.82402	2.8442	mouse_adlib_rep1_DVC	Hes	adlib_Hes	APNTS_astrocyte_Hes
1862	15.3159	10.8282	mouse_adlib_rep1_DVC	Hes	adlib_Hes	COE_Pamr1_Hes
1863	14.8088	15.8638	mouse_adlib_rep1_DVC	Hes	adlib_Hes	mixed_neurons1_Hes
1864	7.65413	13.4652	mouse_adlib_rep1_DVC	Hes	adlib_Hes	Zeb2_Kcnmb2_Hes
1865	3.89569	4.93208	mouse_adlib_rep1_DVC	Hes	adlib_Hes	Ca_permeable_astrocyte_Hes
1866	11.5118	12.0747	mouse_adlib_rep1_DVC	Hes	adlib_Hes	Tpbg_Hes
1867	-0.703823	11.6265	mouse_adlib_rep1_DVC	Hes	adlib_Hes	myelinating_intermediate_OL_Hes
1868	-5.312	7.91552	mouse_adlib_rep1_DVC	Hes	adlib_Hes	myelinating_OL_Hes
1869	9.87064	9.18389	mouse_adlib_rep1_DVC	Hes	adlib_Hes	M3_Hes
1870	11.6832	18.2045	mouse_adlib_rep1_DVC	Hes	adlib_Hes	Sall3_Cdh3_Hes
1871	10.7129	17.883	mouse_adlib_rep1_DVC	Hes	adlib_Hes	Sall3_Cdh3_Hes
1872	-7.24316	9.45527	mouse_adlib_rep1_DVC	Hes	adlib_Hes	myelinating_OL_Hes
1873	11.1725	13.7268	mouse_adlib_rep1_DVC	Hes	adlib_Hes	A_M2_Hes
1874	15.8714	12.7413	mouse_adlib_rep1_DVC	Hes	adlib_Hes	Lmo3_Hes
1875	16.4593	14.9249	mouse_adlib_rep1_DVC	Hes	adlib_Hes	mixed_neurons3_Hes
1876	10.0432	12.1483	mouse_adlib_rep1_DVC	Hes	adlib_Hes	mixed_neurons2_Hes
1877	9.76505	14.9932	mouse_adlib_rep1_DVC	Hes	adlib_Hes	Sall3_Nox4_Hes
1878	7.73155	13.9785	mouse_adlib_rep1_DVC	Hes	adlib_Hes	Zeb2_Kcnmb2_Hes
1879	8.42626	15.4706	mouse_adlib_rep1_DVC	Hes	adlib_Hes	Zeb2_Spon1_Hes
1880	2.71672	5.7679	mouse_adlib_rep1_DVC	Hes	adlib_Hes	Ca_permeable_astrocyte_Hes
1881	9.23544	-1.59988	mouse_adlib_rep1_DVC	Hes	adlib_Hes	APNTS_ependymocyte_Hes
1882	0.676174	-3.81489	mouse_adlib_rep1_DVC	Hes	adlib_Hes	resting_microglia_Hes
1883	15.8305	14.1035	mouse_adlib_rep1_DVC	Hes	adlib_Hes	mixed_neurons3_Hes
1884	14.1699	10.9585	mouse_adlib_rep1_DVC	Hes	adlib_Hes	Lmo3_Hes
1885	6.63536	15.3402	mouse_adlib_rep1_DVC	Hes	adlib_Hes	Zeb2_Spon1_Hes
1886	16.5006	4.7439	mouse_adlib_rep1_DVC	Hes	adlib_Hes	Vglut1_Hes
1887	12.9779	10.3149	mouse_adlib_rep1_DVC	Hes	adlib_Hes	mixed_neurons3_Hes
1888	10.1504	14.2805	mouse_adlib_rep1_DVC	Hes	adlib_Hes	COE_Hes
1889	5.66316	1.23997	mouse_adlib_rep1_DVC	Hes	adlib_Hes	APNTS_astrocyte_Hes
1890	17.0169	4.12041	mouse_adlib_rep1_DVC	Hes	adlib_Hes	Vglut1_Hes
1891	13.9633	12.4072	mouse_adlib_rep1_DVC	Hes	adlib_Hes	mixed_neurons3_Hes
1892	9.6303	3.44361	mouse_adlib_rep1_DVC	Hes	adlib_Hes	mixed_neurons2_Hes
1893	4.83187	0.336846	mouse_adlib_rep1_DVC	Hes	adlib_Hes	APNTS_astrocyte_Hes
1894	9.68035	-1.04311	mouse_adlib_rep1_DVC	Hes	adlib_Hes	APNTS_ependymocyte_Hes
1895	5.45548	1.36381	mouse_adlib_rep1_DVC	Hes	adlib_Hes	APNTS_astrocyte_Hes
1896	9.6524	15.4849	mouse_adlib_rep1_DVC	Hes	adlib_Hes	Zeb2_Zfp831_Hes
1897	10.7459	11.6046	mouse_adlib_rep1_DVC	Hes	adlib_Hes	mixed_neurons4_Hes
1898	1.09937	-4.79375	mouse_adlib_rep1_DVC	Hes	adlib_Hes	resting_microglia_Hes
1899	2.38072	0.726654	mouse_adlib_rep1_DVC	Hes	adlib_Hes	APNTS_astrocyte_Hes
1900	11.1449	16.9359	mouse_adlib_rep1_DVC	Hes	adlib_Hes	Sall3_Nox4_Hes
1901	7.41703	14.062	mouse_adlib_rep1_DVC	Hes	adlib_Hes	Zeb2_Kcnmb2_Hes
1902	5.65036	-0.469392	mouse_adlib_rep1_DVC	Hes	adlib_Hes	APNTS_astrocyte_Hes
1903	8.6968	-4.82013	mouse_adlib_rep1_DVC	Hes	adlib_Hes	tanycyte_Hes
1904	11.2021	13.8338	mouse_adlib_rep1_DVC	Hes	adlib_Hes	COE_Hes
1905	3.88557	2.03867	mouse_adlib_rep1_DVC	Hes	adlib_Hes	APNTS_astrocyte_Hes
1906	16.1227	12.9144	mouse_adlib_rep1_DVC	Hes	adlib_Hes	Lmo3_Hes
1907	-4.13688	10.7606	mouse_adlib_rep1_DVC	Hes	adlib_Hes	myelinating_intermediate_OL_Hes
1908	12.5146	18.441	mouse_adlib_rep1_DVC	Hes	adlib_Hes	Sall3_Nox4_Hes
1909	14.2566	13.8715	mouse_adlib_rep1_DVC	Hes	adlib_Hes	mixed_neurons4_Hes
1910	15.0059	14.3236	mouse_adlib_rep1_DVC	Hes	adlib_Hes	mixed_neurons1_Hes
1911	4.42437	1.40012	mouse_adlib_rep1_DVC	Hes	adlib_Hes	APNTS_astrocyte_Hes
1912	1.52648	18.4991	mouse_adlib_rep1_DVC	Hes	adlib_Hes	OPC_Hes
1913	19.112	10.8712	mouse_adlib_rep1_DVC	Hes	adlib_Hes	Rorb_Maf_Hes
1914	12.6754	8.89635	mouse_adlib_rep1_DVC	Hes	adlib_Hes	M2_Hes
1915	3.93603	3.05309	mouse_adlib_rep1_DVC	Hes	adlib_Hes	Ca_permeable_astrocyte_Hes
1916	12.4281	13.2655	mouse_adlib_rep1_DVC	Hes	adlib_Hes	mixed_neurons2_Hes
1917	15.3384	10.4198	mouse_adlib_rep1_DVC	Hes	adlib_Hes	Lnc2_Hes
1918	19.867	11.4192	mouse_adlib_rep1_DVC	Hes	adlib_Hes	paradoxic_Hes
1919	14.7116	15.4153	mouse_adlib_rep1_DVC	Hes	adlib_Hes	mixed_neurons1_Hes
1920	10.9712	12.8902	mouse_adlib_rep1_DVC	Hes	adlib_Hes	mixed_neurons1_Hes
1921	12.7611	9.60074	mouse_adlib_rep1_DVC	Hes	adlib_Hes	M3_Hes
1922	-3.71149	7.35078	mouse_adlib_rep1_DVC	Hes	adlib_Hes	myelinating_OL_Hes
1923	13.0617	18.262	mouse_adlib_rep1_DVC	Hes	adlib_Hes	Sall3_Rorb_Hes
1924	4.93539	-0.37122	mouse_adlib_rep1_DVC	Hes	adlib_Hes	APNTS_astrocyte_Hes
1925	11.1771	11.2844	mouse_adlib_rep1_DVC	Hes	adlib_Hes	Tpbg_Hes
1926	1.56731	-3.42706	mouse_adlib_rep1_DVC	Hes	adlib_Hes	resting_microglia_Hes
1927	16.8897	13.4137	mouse_adlib_rep1_DVC	Hes	adlib_Hes	Tpbg_Hes
1928	13.5869	15.8123	mouse_adlib_rep1_DVC	Hes	adlib_Hes	mixed_neurons2_Hes
1929	9.81738	12.3462	mouse_adlib_rep1_DVC	Hes	adlib_Hes	A_M2_Hes
1930	16.6507	12.2299	mouse_adlib_rep1_DVC	Hes	adlib_Hes	COE_Pamr1_Hes
1931	8.51559	17.8471	mouse_adlib_rep1_DVC	Hes	adlib_Hes	Zeb2_Spon1_Hes
1932	14.1127	13.2352	mouse_adlib_rep1_DVC	Hes	adlib_Hes	Lnc1_Hes
1933	14.1175	8.52787	mouse_adlib_rep1_DVC	Hes	adlib_Hes	COE_Pamr1_Hes
1934	13.738	14.3727	mouse_adlib_rep1_DVC	Hes	adlib_Hes	mixed_neurons1_Hes
1935	-1.2755	2.89363	mouse_adlib_rep1_DVC	Hes	adlib_Hes	APNTS_endothelial_Hes
1936	-6.50859	10.0215	mouse_adlib_rep1_DVC	Hes	adlib_Hes	myelinating_OL_Hes
1937	-3.51376	8.88602	mouse_adlib_rep1_DVC	Hes	adlib_Hes	myelinating_intermediate_OL_Hes
1938	7.53667	17.7039	mouse_adlib_rep1_DVC	Hes	adlib_Hes	Zeb2_Spon1_Hes
1939	12.2693	13.6464	mouse_adlib_rep1_DVC	Hes	adlib_Hes	Lnc1_Hes
1940	5.68421	-0.747035	mouse_adlib_rep1_DVC	Hes	adlib_Hes	APNTS_astrocyte_Hes
1941	-3.12559	8.12632	mouse_adlib_rep1_DVC	Hes	adlib_Hes	myelinating_intermediate_OL_Hes
1942	14.729	12.2078	mouse_adlib_rep1_DVC	Hes	adlib_Hes	mixed_neurons3_Hes
1943	10.0699	14.8384	mouse_adlib_rep1_DVC	Hes	adlib_Hes	COE_Hes
1944	10.2108	12.534	mouse_adlib_rep1_DVC	Hes	adlib_Hes	mixed_neurons2_Hes
1945	14.0277	13.1687	mouse_adlib_rep1_DVC	Hes	adlib_Hes	mixed_neurons3_Hes
1946	7.79952	15.9002	mouse_adlib_rep1_DVC	Hes	adlib_Hes	Zeb2_Spon1_Hes
1947	9.50868	15.104	mouse_adlib_rep1_DVC	Hes	adlib_Hes	Zeb2_Zfp831_Hes
1948	12.0698	13.4066	mouse_adlib_rep1_DVC	Hes	adlib_Hes	mixed_neurons2_Hes
1949	10.6805	9.40226	mouse_adlib_rep1_DVC	Hes	adlib_Hes	mixed_neurons2_Hes
1950	13.8949	14.9698	mouse_adlib_rep1_DVC	Hes	adlib_Hes	mixed_neurons1_Hes
1951	18.4261	11.9613	mouse_adlib_rep1_DVC	Hes	adlib_Hes	COE_Atp10a_Hes
1952	3.60393	4.63889	mouse_adlib_rep1_DVC	Hes	adlib_Hes	Ca_permeable_astrocyte_Hes
1953	13.2055	10.5171	mouse_adlib_rep1_DVC	Hes	adlib_Hes	M3_Hes
1954	-5.61888	8.19546	mouse_adlib_rep1_DVC	Hes	adlib_Hes	myelinating_OL_Hes
1955	14.5263	10.4402	mouse_adlib_rep1_DVC	Hes	adlib_Hes	Tpbg_Hes
1956	9.57042	14.5911	mouse_adlib_rep1_DVC	Hes	adlib_Hes	COE_Hes
1957	12.6798	12.196	mouse_adlib_rep1_DVC	Hes	adlib_Hes	Lnc1_Hes
1958	19.8986	11.3938	mouse_adlib_rep1_DVC	Hes	adlib_Hes	paradoxic_Hes
1959	16.3521	10.5508	mouse_adlib_rep1_DVC	Hes	adlib_Hes	Tpbg_Hes
1960	-1.06536	13.276	mouse_adlib_rep1_DVC	Hes	adlib_Hes	myelinating_intermediate_OL_Hes
1961	11.4015	14.5196	mouse_adlib_rep1_DVC	Hes	adlib_Hes	mixed_neurons2_Hes
1962	3.53154	2.32672	mouse_adlib_rep1_DVC	Hes	adlib_Hes	APNTS_astrocyte_Hes
1963	7.61991	13.9344	mouse_adlib_rep1_DVC	Hes	adlib_Hes	Zeb2_Kcnmb2_Hes
1964	17.9432	11.1296	mouse_adlib_rep1_DVC	Hes	adlib_Hes	Tpbg_Hes
1965	14.2897	9.19172	mouse_adlib_rep1_DVC	Hes	adlib_Hes	M3_Hes
1966	-3.36807	1.39135	mouse_adlib_rep1_DVC	Hes	adlib_Hes	p_fibroblast_Hes
1967	3.64939	5.10318	mouse_adlib_rep1_DVC	Hes	adlib_Hes	Ca_permeable_astrocyte_Hes
1968	6.1649	2.21055	mouse_adlib_rep1_DVC	Hes	adlib_Hes	APNTS_astrocyte_Hes
1969	-1.07128	3.0612	mouse_adlib_rep1_DVC	Hes	adlib_Hes	APNTS_endothelial_Hes
1970	12.7065	12.2879	mouse_adlib_rep1_DVC	Hes	adlib_Hes	mixed_neurons3_Hes
1971	-7.76731	8.94978	mouse_adlib_rep1_DVC	Hes	adlib_Hes	myelinating_OL_Hes
1972	13.6304	17.5943	mouse_adlib_rep1_DVC	Hes	adlib_Hes	Sall3_Nox4_Hes
1973	-1.15009	10.2664	mouse_adlib_rep1_DVC	Hes	adlib_Hes	myelinating_intermediate_OL_Hes
1974	8.2838	-4.71447	mouse_adlib_rep1_DVC	Hes	adlib_Hes	tanycyte_Hes
1975	12.9783	8.14647	mouse_adlib_rep1_DVC	Hes	adlib_Hes	M1_Hes
1976	16.2557	12.8066	mouse_adlib_rep1_DVC	Hes	adlib_Hes	Lnc1_Hes
1977	10.7662	16.4834	mouse_adlib_rep1_DVC	Hes	adlib_Hes	Sall3_Nox4_Hes
1978	-3.71461	0.806301	mouse_adlib_rep1_DVC	Hes	adlib_Hes	p_fibroblast_Hes
1979	15.241	13.9076	mouse_adlib_rep1_DVC	Hes	adlib_Hes	mixed_neurons3_Hes
1980	13.1238	14.965	mouse_adlib_rep1_DVC	Hes	adlib_Hes	mixed_neurons2_Hes
1981	12.8846	7.05865	mouse_adlib_rep1_DVC	Hes	adlib_Hes	M1_Hes
1982	15.7877	10.1689	mouse_adlib_rep1_DVC	Hes	adlib_Hes	Tpbg_Hes
1983	9.81326	14.3435	mouse_adlib_rep1_DVC	Hes	adlib_Hes	COE_Hes
1984	4.47701	2.31529	mouse_adlib_rep1_DVC	Hes	adlib_Hes	APNTS_astrocyte_Hes
1985	8.28533	17.729	mouse_adlib_rep1_DVC	Hes	adlib_Hes	Zeb2_Zfp831_Hes
1986	4.67045	2.16019	mouse_adlib_rep1_DVC	Hes	adlib_Hes	APNTS_astrocyte_Hes
1987	4.21551	2.74743	mouse_adlib_rep1_DVC	Hes	adlib_Hes	APNTS_astrocyte_Hes
1988	14.8183	9.77679	mouse_adlib_rep1_DVC	Hes	adlib_Hes	Tpbg_Hes
1989	7.50469	9.87294	mouse_adlib_rep1_DVC	Hes	adlib_Hes	Cmss1_Hes
1990	15.6049	16.4773	mouse_adlib_rep1_DVC	Hes	adlib_Hes	mixed_neurons1_Hes
1991	10.1313	11.1828	mouse_adlib_rep1_DVC	Hes	adlib_Hes	mixed_neurons2_Hes
1992	12.8391	13.71	mouse_adlib_rep1_DVC	Hes	adlib_Hes	mixed_neurons2_Hes
1993	17.0852	10.7414	mouse_adlib_rep1_DVC	Hes	adlib_Hes	Tpbg_Hes
1994	11.8817	11.775	mouse_adlib_rep1_DVC	Hes	adlib_Hes	pH_related_Hes
1995	-1.31234	8.81527	mouse_adlib_rep1_DVC	Hes	adlib_Hes	myelinating_intermediate_OL_Hes
1996	8.89504	10.3441	mouse_adlib_rep1_DVC	Hes	adlib_Hes	Zeb2_Zfp831_Hes
1997	12.8263	11.6169	mouse_adlib_rep1_DVC	Hes	adlib_Hes	mixed_neurons3_Hes
1998	14.3584	4.08011	mouse_adlib_rep1_DVC	Hes	adlib_Hes	M0_Hes
[truncated: 211,201+ more rows]
