# Supplementary material for: GIPR agonism and antagonism decrease body weight and food intake via different mechanisms in male mice
Source: Nat Metab. 2025 Apr 29;7(6):1282–98. doi: 10.1038/s42255-025-01294-x (PMC12198009; doi:10.1038/s42255-025-01294-x)
Supplement: Supplementary file 20 — Statistical source data for Extended Data Fig. 9. [file 42255_2025_1294_MOESM20_ESM.xlsx]

## Sheet: ExFig9a
	EDF9a
		cell_id	sample_id	author_celltype	pred_Gutgesell_type
		0	mouse_adlib_rep1_DVC	mixed_neurons1_Hes	C35_Glut_1
		1	mouse_adlib_rep1_DVC	M3_Hes	C35_Glut_1
		2	mouse_adlib_rep1_DVC	APNTS_astrocyte_Hes	C12_Astrocytes
		3	mouse_adlib_rep1_DVC	mixed_neurons3_Hes	C35_Glut_1
		4	mouse_adlib_rep1_DVC	Ca_permeable_astrocyte_Hes	C12_Astrocytes
		5	mouse_adlib_rep1_DVC	myelinating_intermediate_OL_Hes	C12_Oligodendrocytes
		6	mouse_adlib_rep1_DVC	COE_Hes	C35_Gaba_1
		7	mouse_adlib_rep1_DVC	Cmss1_Hes	C35_Gaba_6
		8	mouse_adlib_rep1_DVC	tanycyte_Hes	Rejected_RE
		9	mouse_adlib_rep1_DVC	Zeb2_Zfp831_Hes	C35_Gaba_1
		10	mouse_adlib_rep1_DVC	APNTS_astrocyte_Hes	C12_Astrocytes
		11	mouse_adlib_rep1_DVC	COE_Hes	C35_Gaba_1
		12	mouse_adlib_rep1_DVC	COE_Pamr1_Hes	C12_Glut_neurons
		13	mouse_adlib_rep1_DVC	APNTS_astrocyte_Hes	C12_Astrocytes
		14	mouse_adlib_rep1_DVC	myelinating_OL_Hes	C12_Oligodendrocytes
		15	mouse_adlib_rep1_DVC	COE_Pamr1_Hes	C35_Glut_1
		16	mouse_adlib_rep1_DVC	APNTS_astrocyte_Hes	C12_Astrocytes
		17	mouse_adlib_rep1_DVC	A_M2_Hes	C35_Gaba_1
		18	mouse_adlib_rep1_DVC	COE_Atp10a_Hes	C35_Glut_6
		19	mouse_adlib_rep1_DVC	Zeb2_Spon1_Hes	Rejection_dist
		20	mouse_adlib_rep1_DVC	mixed_neurons3_Hes	C35_Glut_1
		21	mouse_adlib_rep1_DVC	mixed_neurons2_Hes	C12_Gaba_neurons
		22	mouse_adlib_rep1_DVC	Ca_permeable_astrocyte_Hes	C12_Astrocytes
		23	mouse_adlib_rep1_DVC	mixed_neurons2_Hes	C12_Gaba_neurons
		24	mouse_adlib_rep1_DVC	Sall3_Nox4_Hes	C35_Gaba_4
		25	mouse_adlib_rep1_DVC	Zeb2_Spon1_Hes	C35_Gaba_2
		26	mouse_adlib_rep1_DVC	paradoxic_Hes	C35_Glut_2
		27	mouse_adlib_rep1_DVC	mixed_neurons3_Hes	C35_Glut_1
		28	mouse_adlib_rep1_DVC	mixed_neurons3_Hes	C35_Glut_1
		29	mouse_adlib_rep1_DVC	A_M2_Hes	C35_Gaba_1
		30	mouse_adlib_rep1_DVC	A_M2_Hes	C35_Gaba_1
		31	mouse_adlib_rep1_DVC	mixed_neurons3_Hes	C35_Glut_1
		32	mouse_adlib_rep1_DVC	myelinating_OL_Hes	C12_Oligodendrocytes
		33	mouse_adlib_rep1_DVC	COE_Pamr1_Hes	C35_Glut_1
		34	mouse_adlib_rep1_DVC	mixed_neurons2_Hes	C12_Gaba_neurons
		35	mouse_adlib_rep1_DVC	myelinating_intermediate_OL_Hes	C12_Oligodendrocytes
		36	mouse_adlib_rep1_DVC	myelinating_OL_Hes	C12_Oligodendrocytes
		37	mouse_adlib_rep1_DVC	M0_Hes	C35_Glut_2
		38	mouse_adlib_rep1_DVC	myelinating_intermediate_OL_Hes	C12_Oligodendrocytes
		39	mouse_adlib_rep1_DVC	Zeb2_Spon1_Hes	C35_Gaba_2
		40	mouse_adlib_rep1_DVC	mixed_neurons4_Hes	C35_Gaba_1
		41	mouse_adlib_rep1_DVC	preganglionic1_Hes	C35_Glut_1
		42	mouse_adlib_rep1_DVC	APNTS_astrocyte_Hes	C12_Astrocytes
		43	mouse_adlib_rep1_DVC	Lnc1_Hes	C35_Glut_1
		44	mouse_adlib_rep1_DVC	Golli_related_Hes	C12_Oligodendrocytes
		45	mouse_adlib_rep1_DVC	myelinating_OL_Hes	C12_Oligodendrocytes
		46	mouse_adlib_rep1_DVC	myelinating_OL_Hes	C12_Oligodendrocytes
		47	mouse_adlib_rep1_DVC	p_fibroblast_Hes	C12_Mural
		48	mouse_adlib_rep1_DVC	A_M2_Hes	C35_Gaba_1
		49	mouse_adlib_rep1_DVC	A_M2_Hes	C35_Gaba_1
		50	mouse_adlib_rep1_DVC	M2_Hes	C35_Glut_1
		51	mouse_adlib_rep1_DVC	Zeb2_Kcnmb2_Hes	C35_Gaba_6
		52	mouse_adlib_rep1_DVC	APNTS_endothelial_Hes	C12_Endothelial
		53	mouse_adlib_rep1_DVC	mixed_neurons1_Hes	C35_Glut_1
		54	mouse_adlib_rep1_DVC	mixed_neurons2_Hes	C35_Gaba_1
		55	mouse_adlib_rep1_DVC	mixed_neurons2_Hes	C35_Gaba_1
		56	mouse_adlib_rep1_DVC	myelinating_intermediate_OL_Hes	C12_Oligodendrocytes
		57	mouse_adlib_rep1_DVC	M0_Hes	C35_Glut_1
		58	mouse_adlib_rep1_DVC	Zeb2_Spon1_Hes	C35_Gaba_2
		59	mouse_adlib_rep1_DVC	Lnc2_Hes	C35_Glut_1
		60	mouse_adlib_rep1_DVC	tanycyte_Hes	Rejected_RE
		61	mouse_adlib_rep1_DVC	Rorb_Maf_Hes	C35_Glut_2
		62	mouse_adlib_rep1_DVC	Golli_related_Hes	C35_Glut_1
		63	mouse_adlib_rep1_DVC	mixed_neurons2_Hes	C35_Gaba_1
		64	mouse_adlib_rep1_DVC	M3_Hes	C35_Glut_1
		65	mouse_adlib_rep1_DVC	Zeb2_Spon1_Hes	C35_Gaba_5
		66	mouse_adlib_rep1_DVC	myelinating_intermediate_OL_Hes	C12_Oligodendrocytes
		67	mouse_adlib_rep1_DVC	Lmo3_Hes	C35_Glut_1
		68	mouse_adlib_rep1_DVC	pericyte_Hes	C2_Non_neurons
		69	mouse_adlib_rep1_DVC	NFI_Hes	C35_Gaba_1
		70	mouse_adlib_rep1_DVC	Cmss1_Hes	C35_Gaba_6
		71	mouse_adlib_rep1_DVC	M3_Hes	C35_Glut_1
		72	mouse_adlib_rep1_DVC	APNTS_astrocyte_Hes	C12_Astrocytes
		73	mouse_adlib_rep1_DVC	APNTS_ependymocyte_Hes	Rejection_dist
		74	mouse_adlib_rep1_DVC	APNTS_astrocyte_Hes	C12_Astrocytes
		75	mouse_adlib_rep1_DVC	myelinating_OL_Hes	C12_Oligodendrocytes
		76	mouse_adlib_rep1_DVC	APNTS_astrocyte_Hes	C12_Astrocytes
		77	mouse_adlib_rep1_DVC	mixed_neurons1_Hes	C35_Glut_3
		78	mouse_adlib_rep1_DVC	mixed_neurons1_Hes	C12_Gaba_neurons
		79	mouse_adlib_rep1_DVC	Zeb2_Kcnmb2_Hes	C35_Gaba_1
		80	mouse_adlib_rep1_DVC	mixed_neurons1_Hes	C35_Gaba_1
		81	mouse_adlib_rep1_DVC	Ca_permeable_astrocyte_Hes	C12_Astrocytes
		82	mouse_adlib_rep1_DVC	APNTS_astrocyte_Hes	C12_Astrocytes
		83	mouse_adlib_rep1_DVC	myelinating_intermediate_OL_Hes	C12_Oligodendrocytes
		84	mouse_adlib_rep1_DVC	mixed_neurons3_Hes	C35_Glut_1
		85	mouse_adlib_rep1_DVC	Sall3_Nox4_Hes	C35_Gaba_4
		86	mouse_adlib_rep1_DVC	premyelinating_OL_Hes	Rejected_RE
		87	mouse_adlib_rep1_DVC	Lnc1_Hes	C35_Glut_1
		88	mouse_adlib_rep1_DVC	Sall3_Nox4_Hes	C35_Gaba_4
		89	mouse_adlib_rep1_DVC	Cmss1_Hes	C35_Gaba_6
		90	mouse_adlib_rep1_DVC	M0_Hes	C12_Glut_neurons
		91	mouse_adlib_rep1_DVC	myelinating_intermediate_OL_Hes	C12_Oligodendrocytes
		92	mouse_adlib_rep1_DVC	M2_Hes	C35_Glut_1
		93	mouse_adlib_rep1_DVC	COE_Hes	C12_Gaba_neurons
		94	mouse_adlib_rep1_DVC	Zeb2_Zfp831_Hes	C12_Gaba_neurons
		95	mouse_adlib_rep1_DVC	myelinating_intermediate_OL_Hes	C12_Oligodendrocytes
		96	mouse_adlib_rep1_DVC	Lmo3_Hes	C35_Glut_8
		97	mouse_adlib_rep1_DVC	APNTS_astrocyte_Hes	C12_Astrocytes
		98	mouse_adlib_rep1_DVC	myelinating_OL_Hes	C12_Oligodendrocytes
		99	mouse_adlib_rep1_DVC	mixed_neurons1_Hes	C35_Gaba_1
		100	mouse_adlib_rep1_DVC	mixed_neurons1_Hes	C35_Gaba_1
		101	mouse_adlib_rep1_DVC	mixed_neurons1_Hes	C35_Gaba_1
		102	mouse_adlib_rep1_DVC	Sall3_Cdh3_Hes	C35_Gaba_2
		103	mouse_adlib_rep1_DVC	APNTS_astrocyte_Hes	C12_Astrocytes
		104	mouse_adlib_rep1_DVC	APNTS_astrocyte_Hes	C12_Astrocytes
		105	mouse_adlib_rep1_DVC	myelinating_intermediate_OL_Hes	C12_Oligodendrocytes
		106	mouse_adlib_rep1_DVC	Ca_permeable_astrocyte_Hes	C12_Astrocytes
		107	mouse_adlib_rep1_DVC	Zeb2_Spon1_Hes	C35_Gaba_2
		108	mouse_adlib_rep1_DVC	Rorb_Maf_Hes	C35_Glut_2
		109	mouse_adlib_rep1_DVC	myelinating_OL_Hes	C12_Oligodendrocytes
		110	mouse_adlib_rep1_DVC	mixed_neurons3_Hes	C35_Glut_1
		111	mouse_adlib_rep1_DVC	Lnc1_Hes	C35_Glut_1
		112	mouse_adlib_rep1_DVC	Tpbg_Hes	C12_Glut_neurons
		113	mouse_adlib_rep1_DVC	Golli_related_Hes	C12_Oligodendrocytes
		114	mouse_adlib_rep1_DVC	mixed_neurons2_Hes	C35_Glut_1
		115	mouse_adlib_rep1_DVC	Zeb2_Zfp831_Hes	C35_Gaba_1
		116	mouse_adlib_rep1_DVC	APNTS_endothelial_Hes	C12_Endothelial
		117	mouse_adlib_rep1_DVC	mixed_neurons1_Hes	C35_Gaba_1
		118	mouse_adlib_rep1_DVC	Zeb2_Zfp831_Hes	C35_Gaba_1
		119	mouse_adlib_rep1_DVC	myelinating_intermediate_OL_Hes	C12_Oligodendrocytes
		120	mouse_adlib_rep1_DVC	A_M2_Hes	C35_Gaba_1
		121	mouse_adlib_rep1_DVC	myelinating_intermediate_OL_Hes	C12_Oligodendrocytes
		122	mouse_adlib_rep1_DVC	mixed_neurons2_Hes	C35_Gaba_1
		123	mouse_adlib_rep1_DVC	myelinating_intermediate_OL_Hes	C12_Oligodendrocytes
		124	mouse_adlib_rep1_DVC	mixed_neurons1_Hes	C35_Glut_3
		125	mouse_adlib_rep1_DVC	mixed_neurons3_Hes	C35_Glut_1
		126	mouse_adlib_rep1_DVC	Sall3_Nox4_Hes	C12_Gaba_neurons
		127	mouse_adlib_rep1_DVC	APNTS_astrocyte_Hes	C12_Astrocytes
		128	mouse_adlib_rep1_DVC	M3_Hes	C35_Glut_1
		129	mouse_adlib_rep1_DVC	M3_Hes	C12_Glut_neurons
		130	mouse_adlib_rep1_DVC	APNTS_astrocyte_Hes	C12_Astrocytes
		131	mouse_adlib_rep1_DVC	Sall3_Nox4_Hes	C35_Glut_1
		132	mouse_adlib_rep1_DVC	mixed_neurons4_Hes	C35_Glut_1
		133	mouse_adlib_rep1_DVC	Zeb2_Zfp831_Hes	C35_Glut_1
		134	mouse_adlib_rep1_DVC	mixed_neurons4_Hes	C35_Gaba_1
		135	mouse_adlib_rep1_DVC	Zeb2_Zfp831_Hes	C35_Gaba_1
		136	mouse_adlib_rep1_DVC	Zeb2_Spon1_Hes	C35_Gaba_1
		137	mouse_adlib_rep1_DVC	mixed_neurons2_Hes	C35_Gaba_1
		138	mouse_adlib_rep1_DVC	APNTS_endothelial_Hes	C12_Astrocytes
		139	mouse_adlib_rep1_DVC	myelinating_intermediate_OL_Hes	C12_Oligodendrocytes
		140	mouse_adlib_rep1_DVC	APNTS_astrocyte_Hes	C12_Astrocytes
		141	mouse_adlib_rep1_DVC	Rorb_Maf_Hes	C35_Glut_2
		142	mouse_adlib_rep1_DVC	APNTS_astrocyte_Hes	C12_Astrocytes
		143	mouse_adlib_rep1_DVC	Zeb2_Spon1_Hes	C12_Gaba_neurons
		144	mouse_adlib_rep1_DVC	paradoxic_Hes	C35_Glut_2
		145	mouse_adlib_rep1_DVC	Gabra6_Hes	C35_Glut_4
		146	mouse_adlib_rep1_DVC	tanycyte_Hes	C12_Tanycytes
		147	mouse_adlib_rep1_DVC	Gabra6_Hes	C35_Glut_4
		148	mouse_adlib_rep1_DVC	Tpbg_Hes	C35_Glut_2
		149	mouse_adlib_rep1_DVC	APNTS_astrocyte_Hes	C12_Astrocytes
		150	mouse_adlib_rep1_DVC	Rorb_Maf_Hes	C35_Glut_2
		151	mouse_adlib_rep1_DVC	APNTS_astrocyte_Hes	C12_Astrocytes
		152	mouse_adlib_rep1_DVC	APNTS_astrocyte_Hes	C12_Astrocytes
		153	mouse_adlib_rep1_DVC	NFI_Hes	C12_Gaba_neurons
		154	mouse_adlib_rep1_DVC	M3_Hes	C35_Glut_3
		155	mouse_adlib_rep1_DVC	M2_Hes	C35_Glut_1
		156	mouse_adlib_rep1_DVC	Ca_permeable_astrocyte_Hes	C12_Astrocytes
		157	mouse_adlib_rep1_DVC	APNTS_astrocyte_Hes	C12_Astrocytes
		158	mouse_adlib_rep1_DVC	Sall3_Cdh3_Hes	C35_Gaba_5
		159	mouse_adlib_rep1_DVC	APNTS_astrocyte_Hes	C12_Astrocytes
		160	mouse_adlib_rep1_DVC	mixed_neurons2_Hes	C35_Gaba_1
		161	mouse_adlib_rep1_DVC	APNTS_astrocyte_Hes	C12_Astrocytes
		162	mouse_adlib_rep1_DVC	myelinating_intermediate_OL_Hes	C12_Oligodendrocytes
		163	mouse_adlib_rep1_DVC	Lmo3_Hes	C35_Glut_1
		164	mouse_adlib_rep1_DVC	mixed_neurons4_Hes	C35_Glut_1
		165	mouse_adlib_rep1_DVC	Zeb2_Zfp831_Hes	C35_Gaba_4
		166	mouse_adlib_rep1_DVC	M3_Hes	C12_Glut_neurons
		167	mouse_adlib_rep1_DVC	Sall3_Cdh3_Hes	C12_Glut_neurons
		168	mouse_adlib_rep1_DVC	APNTS_astrocyte_Hes	C12_Astrocytes
		169	mouse_adlib_rep1_DVC	mixed_neurons1_Hes	C35_Gaba_1
		170	mouse_adlib_rep1_DVC	Zeb2_Kcnmb2_Hes	C35_Gaba_6
		171	mouse_adlib_rep1_DVC	COE_Pamr1_Hes	C12_Gaba_neurons
		172	mouse_adlib_rep1_DVC	Cmss1_Hes	C35_Gaba_6
		173	mouse_adlib_rep1_DVC	APNTS_astrocyte_Hes	C12_Astrocytes
		174	mouse_adlib_rep1_DVC	myelinating_intermediate_OL_Hes	C12_Oligodendrocytes
		175	mouse_adlib_rep1_DVC	Cmss1_Hes	C35_Gaba_6
		176	mouse_adlib_rep1_DVC	mixed_neurons3_Hes	C12_Glut_neurons
		177	mouse_adlib_rep1_DVC	resting_microglia_Hes	C12_Immune
		178	mouse_adlib_rep1_DVC	Zeb2_Spon1_Hes	C35_Gaba_5
		179	mouse_adlib_rep1_DVC	M0_Hes	Rejection_dist
		180	mouse_adlib_rep1_DVC	APNTS_astrocyte_Hes	C12_Astrocytes
		181	mouse_adlib_rep1_DVC	APNTS_ependymocyte_Hes	C2_Non_neurons
		182	mouse_adlib_rep1_DVC	OPC_Hes	C12_OPC
		183	mouse_adlib_rep1_DVC	APNTS_astrocyte_Hes	C12_Astrocytes
		184	mouse_adlib_rep1_DVC	Rorb_Maf_Hes	C35_Glut_2
		185	mouse_adlib_rep1_DVC	mixed_neurons3_Hes	C35_Glut_1
		186	mouse_adlib_rep1_DVC	OPC_Hes	C12_OPC
		187	mouse_adlib_rep1_DVC	OPC_Hes	C12_OPC
		188	mouse_adlib_rep1_DVC	Zeb2_Kcnmb2_Hes	C35_Gaba_6
		189	mouse_adlib_rep1_DVC	myelinating_OL_Hes	C12_Oligodendrocytes
		190	mouse_adlib_rep1_DVC	myelinating_intermediate_OL_Hes	C12_Oligodendrocytes
		191	mouse_adlib_rep1_DVC	Lnc1_Hes	C35_Glut_1
		192	mouse_adlib_rep1_DVC	APNTS_astrocyte_Hes	C12_Astrocytes
		193	mouse_adlib_rep1_DVC	A_M2_Hes	C35_Gaba_1
		194	mouse_adlib_rep1_DVC	Zeb2_Zfp831_Hes	C35_Gaba_1
		195	mouse_adlib_rep1_DVC	COE_Pamr1_Hes	C35_Glut_1
		196	mouse_adlib_rep1_DVC	A_M2_Hes	C35_Glut_1
		197	mouse_adlib_rep1_DVC	APNTS_ependymocyte_Hes	C35_Glut_3
		198	mouse_adlib_rep1_DVC	Tpbg_Hes	C35_Glut_2
		199	mouse_adlib_rep1_DVC	Lnc1_Hes	C35_Glut_1
		200	mouse_adlib_rep1_DVC	mixed_neurons3_Hes	C35_Glut_1
		201	mouse_adlib_rep1_DVC	Zeb2_Spon1_Hes	C12_Gaba_neurons
		202	mouse_adlib_rep1_DVC	Lnc1_Hes	C35_Glut_1
		203	mouse_adlib_rep1_DVC	M3_Hes	C35_Glut_3
		204	mouse_adlib_rep1_DVC	mixed_neurons2_Hes	C35_Gaba_1
		205	mouse_adlib_rep1_DVC	myelinating_intermediate_OL_Hes	C12_Oligodendrocytes
		206	mouse_adlib_rep1_DVC	mixed_neurons2_Hes	C35_Gaba_1
		207	mouse_adlib_rep1_DVC	Lnc1_Hes	C35_Glut_1
		208	mouse_adlib_rep1_DVC	myelinating_OL_Hes	C12_Oligodendrocytes
		209	mouse_adlib_rep1_DVC	APNTS_endothelial_Hes	C35_Gaba_2
		210	mouse_adlib_rep1_DVC	myelinating_intermediate_OL_Hes	C12_Oligodendrocytes
		211	mouse_adlib_rep1_DVC	APNTS_astrocyte_Hes	C12_Astrocytes
		212	mouse_adlib_rep1_DVC	Zeb2_Zfp831_Hes	C35_Gaba_5
		213	mouse_adlib_rep1_DVC	mixed_neurons2_Hes	C35_Gaba_1
		214	mouse_adlib_rep1_DVC	APNTS_astrocyte_Hes	C12_Astrocytes
		215	mouse_adlib_rep1_DVC	APNTS_astrocyte_Hes	C12_Oligodendrocytes
		216	mouse_adlib_rep1_DVC	COE_Pamr1_Hes	C35_Glut_1
		217	mouse_adlib_rep1_DVC	myelinating_OL_Hes	C12_Oligodendrocytes
		218	mouse_adlib_rep1_DVC	Ca_permeable_astrocyte_Hes	C12_Astrocytes
		219	mouse_adlib_rep1_DVC	APNTS_ependymocyte_Hes	C35_Glut_3
		220	mouse_adlib_rep1_DVC	M3_Hes	C35_Glut_3
		221	mouse_adlib_rep1_DVC	mixed_neurons4_Hes	C35_Gaba_1
		222	mouse_adlib_rep1_DVC	Lmo3_Hes	C35_Glut_1
		223	mouse_adlib_rep1_DVC	Sall3_Nox4_Hes	C35_Gaba_4
		224	mouse_adlib_rep1_DVC	mixed_neurons3_Hes	C35_Glut_1
		225	mouse_adlib_rep1_DVC	APNTS_astrocyte_Hes	C12_Astrocytes
		226	mouse_adlib_rep1_DVC	mixed_neurons3_Hes	C35_Gaba_1
		227	mouse_adlib_rep1_DVC	COE_Hes	C35_Glut_1
		228	mouse_adlib_rep1_DVC	mixed_neurons3_Hes	C12_Glut_neurons
		229	mouse_adlib_rep1_DVC	Zeb2_Spon1_Hes	C35_Gaba_1
		230	mouse_adlib_rep1_DVC	Zeb2_Kcnmb2_Hes	C35_Gaba_6
		231	mouse_adlib_rep1_DVC	APNTS_astrocyte_Hes	C12_Astrocytes
		232	mouse_adlib_rep1_DVC	mixed_neurons3_Hes	C35_Glut_1
		233	mouse_adlib_rep1_DVC	APNTS_astrocyte_Hes	C12_Astrocytes
		234	mouse_adlib_rep1_DVC	APNTS_ependymocyte_Hes	Rejection_dist
		235	mouse_adlib_rep1_DVC	COE_Pamr1_Hes	C35_Glut_1
		236	mouse_adlib_rep1_DVC	COE_Pamr1_Hes	C35_Glut_6
		237	mouse_adlib_rep1_DVC	Cmss1_Hes	C35_Gaba_6
		238	mouse_adlib_rep1_DVC	APNTS_astrocyte_Hes	C12_Astrocytes
		239	mouse_adlib_rep1_DVC	APNTS_astrocyte_Hes	C12_Astrocytes
		240	mouse_adlib_rep1_DVC	APNTS_endothelial_Hes	C12_Endothelial
		241	mouse_adlib_rep1_DVC	Vglut1_Hes	C35_Glut_8
		242	mouse_adlib_rep1_DVC	premyelinating_OL_Hes	Rejected_RE
		243	mouse_adlib_rep1_DVC	APNTS_astrocyte_Hes	C12_Astrocytes
		244	mouse_adlib_rep1_DVC	Zeb2_Zfp831_Hes	C35_Gaba_1
		245	mouse_adlib_rep1_DVC	Tpbg_Hes	C35_Glut_2
		246	mouse_adlib_rep1_DVC	Tpbg_Hes	C35_Glut_1
		247	mouse_adlib_rep1_DVC	myelinating_intermediate_OL_Hes	C12_Oligodendrocytes
		248	mouse_adlib_rep1_DVC	COE_Hes	C35_Gaba_1
		249	mouse_adlib_rep1_DVC	APNTS_astrocyte_Hes	C12_Astrocytes
		250	mouse_adlib_rep1_DVC	myelinating_intermediate_OL_Hes	C12_Oligodendrocytes
		251	mouse_adlib_rep1_DVC	APNTS_endothelial_Hes	C12_Endothelial
		252	mouse_adlib_rep1_DVC	preganglionic2_Hes	C12_Glut_neurons
		253	mouse_adlib_rep1_DVC	mixed_neurons3_Hes	C35_Glut_1
		254	mouse_adlib_rep1_DVC	Zeb2_Zfp831_Hes	C35_Gaba_1
		255	mouse_adlib_rep1_DVC	APNTS_astrocyte_Hes	C12_Astrocytes
		256	mouse_adlib_rep1_DVC	mixed_neurons2_Hes	C35_Gaba_1
		257	mouse_adlib_rep1_DVC	Lnc2_Hes	C35_Glut_1
		258	mouse_adlib_rep1_DVC	COE_Pamr1_Hes	C35_Glut_1
		259	mouse_adlib_rep1_DVC	tanycyte_Hes	Rejected_RE
		260	mouse_adlib_rep1_DVC	APNTS_astrocyte_Hes	C12_Astrocytes
		261	mouse_adlib_rep1_DVC	M2_Hes	C35_Glut_1
		262	mouse_adlib_rep1_DVC	APNTS_astrocyte_Hes	C12_Astrocytes
		263	mouse_adlib_rep1_DVC	Cmss1_Hes	C12_Gaba_neurons
		264	mouse_adlib_rep1_DVC	Rorb_Maf_Hes	C35_Glut_2
		265	mouse_adlib_rep1_DVC	mixed_neurons3_Hes	C35_Glut_1
		266	mouse_adlib_rep1_DVC	Ca_permeable_astrocyte_Hes	C12_Astrocytes
		267	mouse_adlib_rep1_DVC	Zeb2_Zfp831_Hes	C35_Glut_1
		268	mouse_adlib_rep1_DVC	myelinating_OL_Hes	C12_Oligodendrocytes
		269	mouse_adlib_rep1_DVC	mixed_neurons4_Hes	C35_Gaba_1
		270	mouse_adlib_rep1_DVC	myelinating_intermediate_OL_Hes	Rejected_RE
		271	mouse_adlib_rep1_DVC	APNTS_astrocyte_Hes	C12_Astrocytes
		272	mouse_adlib_rep1_DVC	Lnc1_Hes	C35_Glut_1
		273	mouse_adlib_rep1_DVC	mixed_neurons3_Hes	C35_Glut_3
		274	mouse_adlib_rep1_DVC	APNTS_astrocyte_Hes	C12_Astrocytes
		275	mouse_adlib_rep1_DVC	Zeb2_Spon1_Hes	C35_Gaba_2
		276	mouse_adlib_rep1_DVC	APNTS_astrocyte_Hes	C12_Astrocytes
		277	mouse_adlib_rep1_DVC	APNTS_ependymocyte_Hes	C35_Glut_3
		278	mouse_adlib_rep1_DVC	APNTS_astrocyte_Hes	C12_Astrocytes
		279	mouse_adlib_rep1_DVC	NFI_Hes	C12_Gaba_neurons
		280	mouse_adlib_rep1_DVC	mixed_neurons1_Hes	C35_Gaba_1
		281	mouse_adlib_rep1_DVC	Tpbg_Hes	C35_Glut_2
		282	mouse_adlib_rep1_DVC	NFI_Hes	C12_Gaba_neurons
		283	mouse_adlib_rep1_DVC	A_M2_Hes	C35_Gaba_1
		284	mouse_adlib_rep1_DVC	APNTS_astrocyte_Hes	C12_Astrocytes
		285	mouse_adlib_rep1_DVC	myelinating_intermediate_OL_Hes	C12_Oligodendrocytes
		286	mouse_adlib_rep1_DVC	APNTS_astrocyte_Hes	C12_Astrocytes
		287	mouse_adlib_rep1_DVC	M3_Hes	C35_Glut_1
		288	mouse_adlib_rep1_DVC	COE_Atp10a_Hes	C12_Glut_neurons
		289	mouse_adlib_rep1_DVC	Sall3_Nox4_Hes	C35_Glut_3
		290	mouse_adlib_rep1_DVC	mixed_neurons4_Hes	C35_Gaba_1
		291	mouse_adlib_rep1_DVC	Zeb2_Zfp831_Hes	C35_Gaba_4
		292	mouse_adlib_rep1_DVC	Zeb2_Kcnmb2_Hes	C35_Gaba_6
		293	mouse_adlib_rep1_DVC	mixed_neurons4_Hes	C35_Glut_1
		294	mouse_adlib_rep1_DVC	Vglut1_Hes	C35_Glut_8
		295	mouse_adlib_rep1_DVC	Ca_permeable_astrocyte_Hes	C12_Astrocytes
		296	mouse_adlib_rep1_DVC	COE_Atp10a_Hes	C35_Glut_2
		297	mouse_adlib_rep1_DVC	mixed_neurons4_Hes	C35_Gaba_1
		298	mouse_adlib_rep1_DVC	mixed_neurons3_Hes	C35_Glut_1
		299	mouse_adlib_rep1_DVC	mixed_neurons1_Hes	C35_Gaba_1
		300	mouse_adlib_rep1_DVC	M2_Hes	C35_Glut_1
		301	mouse_adlib_rep1_DVC	mixed_neurons1_Hes	C35_Gaba_1
		302	mouse_adlib_rep1_DVC	M3_Hes	C12_Glut_neurons
		303	mouse_adlib_rep1_DVC	Cmss1_Hes	C12_Gaba_neurons
		304	mouse_adlib_rep1_DVC	Zeb2_Kcnmb2_Hes	C35_Gaba_6
		305	mouse_adlib_rep1_DVC	Zeb2_Kcnmb2_Hes	C35_Gaba_6
		306	mouse_adlib_rep1_DVC	myelinating_intermediate_OL_Hes	C12_Oligodendrocytes
		307	mouse_adlib_rep1_DVC	myelinating_intermediate_OL_Hes	C12_Oligodendrocytes
		308	mouse_adlib_rep1_DVC	APNTS_astrocyte_Hes	C12_Astrocytes
		309	mouse_adlib_rep1_DVC	mixed_neurons2_Hes	C35_Gaba_1
		310	mouse_adlib_rep1_DVC	APNTS_endothelial_Hes	C12_Endothelial
		311	mouse_adlib_rep1_DVC	APNTS_astrocyte_Hes	C12_Astrocytes
		312	mouse_adlib_rep1_DVC	Zeb2_Zfp831_Hes	C35_Gaba_1
		313	mouse_adlib_rep1_DVC	mixed_neurons2_Hes	C12_Gaba_neurons
		314	mouse_adlib_rep1_DVC	COE_Pamr1_Hes	C35_Glut_1
		315	mouse_adlib_rep1_DVC	Tpbg_Hes	C35_Glut_1
		316	mouse_adlib_rep1_DVC	myelinating_intermediate_OL_Hes	C12_Oligodendrocytes
		317	mouse_adlib_rep1_DVC	mixed_neurons3_Hes	C35_Glut_1
		318	mouse_adlib_rep1_DVC	M2_Hes	C35_Glut_1
		319	mouse_adlib_rep1_DVC	OPC_Hes	C12_OPC
		320	mouse_adlib_rep1_DVC	mixed_neurons2_Hes	C35_Gaba_1
		321	mouse_adlib_rep1_DVC	COE_Pamr1_Hes	C35_Glut_1
		322	mouse_adlib_rep1_DVC	APNTS_astrocyte_Hes	C12_Astrocytes
		323	mouse_adlib_rep1_DVC	Ano2_Hes	C35_Glut_2
		324	mouse_adlib_rep1_DVC	Zeb2_Spon1_Hes	C35_Gaba_2
		325	mouse_adlib_rep1_DVC	mixed_neurons1_Hes	C35_Glut_1
		326	mouse_adlib_rep1_DVC	mixed_neurons3_Hes	C35_Glut_1
		327	mouse_adlib_rep1_DVC	COE_Pamr1_Hes	C35_Glut_1
		328	mouse_adlib_rep1_DVC	tanycyte_Hes	Rejected_RE
		329	mouse_adlib_rep1_DVC	mixed_neurons2_Hes	C35_Gaba_1
		330	mouse_adlib_rep1_DVC	APNTS_astrocyte_Hes	C12_Astrocytes
		331	mouse_adlib_rep1_DVC	A_M2_Hes	C35_Gaba_1
		332	mouse_adlib_rep1_DVC	APNTS_astrocyte_Hes	C12_Astrocytes
		333	mouse_adlib_rep1_DVC	Lnc1_Hes	C35_Glut_1
		334	mouse_adlib_rep1_DVC	Tpbg_Hes	C35_Glut_2
		335	mouse_adlib_rep1_DVC	mixed_neurons3_Hes	C35_Glut_1
		336	mouse_adlib_rep1_DVC	COE_Pamr1_Hes	C35_Glut_1
		337	mouse_adlib_rep1_DVC	Sall3_Nox4_Hes	C12_Gaba_neurons
		338	mouse_adlib_rep1_DVC	Tpbg_Hes	C35_Glut_2
		339	mouse_adlib_rep1_DVC	COE_Pamr1_Hes	C12_Glut_neurons
		340	mouse_adlib_rep1_DVC	myelinating_intermediate_OL_Hes	C12_Oligodendrocytes
		341	mouse_adlib_rep1_DVC	COE_Pamr1_Hes	C12_Glut_neurons
		342	mouse_adlib_rep1_DVC	p_fibroblast_Hes	C12_Fibroblasts
		343	mouse_adlib_rep1_DVC	Sall3_Nox4_Hes	C35_Gaba_4
		344	mouse_adlib_rep1_DVC	Sall3_Nox4_Hes	C35_Gaba_4
		345	mouse_adlib_rep1_DVC	Vglut1_Hes	C35_Glut_8
		346	mouse_adlib_rep1_DVC	M2_Hes	C35_Glut_1
		347	mouse_adlib_rep1_DVC	myelinating_intermediate_OL_Hes	C12_Oligodendrocytes
		348	mouse_adlib_rep1_DVC	A_M2_Hes	C35_Glut_1
		349	mouse_adlib_rep1_DVC	mixed_neurons3_Hes	C35_Glut_1
		350	mouse_adlib_rep1_DVC	Zeb2_Spon1_Hes	C12_Gaba_neurons
		351	mouse_adlib_rep1_DVC	myelinating_OL_Hes	C12_Oligodendrocytes
		352	mouse_adlib_rep1_DVC	Rorb_Maf_Hes	C35_Glut_2
		353	mouse_adlib_rep1_DVC	GLP1_Hes	C35_Glut_1
		354	mouse_adlib_rep1_DVC	myelinating_intermediate_OL_Hes	C12_Oligodendrocytes
		355	mouse_adlib_rep1_DVC	mixed_neurons3_Hes	C35_Glut_1
		356	mouse_adlib_rep1_DVC	COE_Hes	C35_Glut_1
		357	mouse_adlib_rep1_DVC	Lnc2_Hes	C35_Glut_2
		358	mouse_adlib_rep1_DVC	Ca_permeable_astrocyte_Hes	C12_Astrocytes
		359	mouse_adlib_rep1_DVC	Rorb_Maf_Hes	C35_Glut_2
		360	mouse_adlib_rep1_DVC	mixed_neurons3_Hes	C35_Glut_1
		361	mouse_adlib_rep1_DVC	COE_Pamr1_Hes	C35_Glut_1
		362	mouse_adlib_rep1_DVC	s_fibroblast_Hes	C12_Tanycytes
		363	mouse_adlib_rep1_DVC	M0_Hes	C35_Glut_2
		364	mouse_adlib_rep1_DVC	APNTS_astrocyte_Hes	C12_Astrocytes
		365	mouse_adlib_rep1_DVC	APNTS_astrocyte_Hes	C12_Astrocytes
		366	mouse_adlib_rep1_DVC	myelinating_intermediate_OL_Hes	C12_Oligodendrocytes
		367	mouse_adlib_rep1_DVC	mixed_neurons1_Hes	C35_Glut_2
		368	mouse_adlib_rep1_DVC	mixed_neurons2_Hes	C35_Gaba_1
		369	mouse_adlib_rep1_DVC	Sall3_Nox4_Hes	C35_Glut_3
		370	mouse_adlib_rep1_DVC	COE_Pamr1_Hes	C35_Glut_1
		371	mouse_adlib_rep1_DVC	Zeb2_Zfp831_Hes	C35_Glut_3
		372	mouse_adlib_rep1_DVC	APNTS_astrocyte_Hes	C12_Astrocytes
		373	mouse_adlib_rep1_DVC	myelinating_intermediate_OL_Hes	C12_Oligodendrocytes
		374	mouse_adlib_rep1_DVC	Lnc1_Hes	C35_Glut_1
		375	mouse_adlib_rep1_DVC	mixed_neurons3_Hes	C35_Glut_3
		376	mouse_adlib_rep1_DVC	APNTS_astrocyte_Hes	C12_Astrocytes
		377	mouse_adlib_rep1_DVC	APNTS_astrocyte_Hes	C12_Astrocytes
		378	mouse_adlib_rep1_DVC	Cmss1_Hes	C35_Gaba_6
		379	mouse_adlib_rep1_DVC	mixed_neurons3_Hes	C35_Glut_1
		380	mouse_adlib_rep1_DVC	Rorb_Maf_Hes	C35_Glut_2
		381	mouse_adlib_rep1_DVC	p_fibroblast_Hes	C12_Fibroblasts
		382	mouse_adlib_rep1_DVC	Zeb2_Kcnmb2_Hes	C35_Gaba_1
		383	mouse_adlib_rep1_DVC	pericyte_Hes	C12_Mural
		384	mouse_adlib_rep1_DVC	APNTS_astrocyte_Hes	C12_Astrocytes
		385	mouse_adlib_rep1_DVC	NFI_Hes	C35_Glut_1
		386	mouse_adlib_rep1_DVC	mixed_neurons1_Hes	C12_Glut_neurons
		387	mouse_adlib_rep1_DVC	mixed_neurons4_Hes	C35_Glut_1
		388	mouse_adlib_rep1_DVC	APNTS_astrocyte_Hes	C12_Astrocytes
		389	mouse_adlib_rep1_DVC	mixed_neurons3_Hes	C35_Glut_1
		390	mouse_adlib_rep1_DVC	Tpbg_Hes	C35_Glut_1
		391	mouse_adlib_rep1_DVC	myelinating_intermediate_OL_Hes	C12_Oligodendrocytes
		392	mouse_adlib_rep1_DVC	myelinating_OL_Hes	C12_Oligodendrocytes
		393	mouse_adlib_rep1_DVC	myelinating_OL_Hes	C12_Oligodendrocytes
		394	mouse_adlib_rep1_DVC	APNTS_astrocyte_Hes	C12_Astrocytes
		395	mouse_adlib_rep1_DVC	APNTS_astrocyte_Hes	C12_Astrocytes
		396	mouse_adlib_rep1_DVC	Mecom_Hes	C35_Gaba_1
		397	mouse_adlib_rep1_DVC	APNTS_astrocyte_Hes	C12_Astrocytes
		398	mouse_adlib_rep1_DVC	myelinating_intermediate_OL_Hes	C12_Oligodendrocytes
		399	mouse_adlib_rep1_DVC	APNTS_astrocyte_Hes	C12_Astrocytes
		400	mouse_adlib_rep1_DVC	Zeb2_Zfp831_Hes	C35_Gaba_4
		401	mouse_adlib_rep1_DVC	Zeb2_Spon1_Hes	C35_Gaba_2
		402	mouse_adlib_rep1_DVC	mixed_neurons2_Hes	C35_Gaba_1
		403	mouse_adlib_rep1_DVC	paradoxic_Hes	C35_Glut_2
		404	mouse_adlib_rep1_DVC	mixed_neurons2_Hes	C35_Gaba_1
		405	mouse_adlib_rep1_DVC	Zeb2_Spon1_Hes	C35_Gaba_1
		406	mouse_adlib_rep1_DVC	APNTS_astrocyte_Hes	C12_Astrocytes
		407	mouse_adlib_rep1_DVC	Zeb2_Spon1_Hes	C35_Gaba_2
		408	mouse_adlib_rep1_DVC	APNTS_astrocyte_Hes	C12_Astrocytes
		409	mouse_adlib_rep1_DVC	APNTS_astrocyte_Hes	C12_Astrocytes
		410	mouse_adlib_rep1_DVC	mixed_neurons3_Hes	C35_Glut_1
		411	mouse_adlib_rep1_DVC	Ca_permeable_astrocyte_Hes	C12_Astrocytes
		412	mouse_adlib_rep1_DVC	Sall3_Nox4_Hes	C35_Gaba_4
		413	mouse_adlib_rep1_DVC	Vglut1_Hes	C35_Glut_8
		414	mouse_adlib_rep1_DVC	APNTS_astrocyte_Hes	C12_Astrocytes
		415	mouse_adlib_rep1_DVC	M0_Hes	C35_Glut_1
		416	mouse_adlib_rep1_DVC	OPC_Hes	C12_OPC
		417	mouse_adlib_rep1_DVC	myelinating_intermediate_OL_Hes	C12_Oligodendrocytes
		418	mouse_adlib_rep1_DVC	mixed_neurons1_Hes	C35_Glut_3
		419	mouse_adlib_rep1_DVC	mixed_neurons4_Hes	C35_Gaba_1
		420	mouse_adlib_rep1_DVC	mixed_neurons1_Hes	C35_Gaba_1
		421	mouse_adlib_rep1_DVC	mixed_neurons2_Hes	C35_Gaba_1
		422	mouse_adlib_rep1_DVC	myelinating_OL_Hes	C12_Oligodendrocytes
		423	mouse_adlib_rep1_DVC	mixed_neurons3_Hes	C35_Glut_1
		424	mouse_adlib_rep1_DVC	myelinating_OL_Hes	C12_Oligodendrocytes
		425	mouse_adlib_rep1_DVC	Rorb_Maf_Hes	C35_Glut_2
		426	mouse_adlib_rep1_DVC	A_M2_Hes	C35_Gaba_1
		427	mouse_adlib_rep1_DVC	NFI_Hes	C35_Gaba_1
		428	mouse_adlib_rep1_DVC	mixed_neurons2_Hes	C35_Gaba_1
		429	mouse_adlib_rep1_DVC	myelinating_intermediate_OL_Hes	C12_Oligodendrocytes
		430	mouse_adlib_rep1_DVC	GLP1_Hes	C35_Glut_1
		431	mouse_adlib_rep1_DVC	mixed_neurons1_Hes	C35_Glut_1
		432	mouse_adlib_rep1_DVC	COE_Hes	C35_Gaba_1
		433	mouse_adlib_rep1_DVC	APNTS_astrocyte_Hes	C12_Astrocytes
		434	mouse_adlib_rep1_DVC	M3_Hes	C35_Glut_1
		435	mouse_adlib_rep1_DVC	Vglut1_Hes	C35_Glut_8
		436	mouse_adlib_rep1_DVC	Golli_related_Hes	C12_Oligodendrocytes
		437	mouse_adlib_rep1_DVC	COE_Pamr1_Hes	C35_Glut_1
		438	mouse_adlib_rep1_DVC	Zeb2_Zfp831_Hes	C12_Gaba_neurons
		439	mouse_adlib_rep1_DVC	Ca_permeable_astrocyte_Hes	C12_Astrocytes
		440	mouse_adlib_rep1_DVC	mixed_neurons3_Hes	C35_Glut_1
		441	mouse_adlib_rep1_DVC	APNTS_astrocyte_Hes	C12_Astrocytes
		442	mouse_adlib_rep1_DVC	Zeb2_Zfp831_Hes	C35_Gaba_4
		443	mouse_adlib_rep1_DVC	M3_Hes	C35_Glut_1
		444	mouse_adlib_rep1_DVC	Zeb2_Zfp831_Hes	C35_Glut_3
		445	mouse_adlib_rep1_DVC	M3_Hes	C35_Glut_1
		446	mouse_adlib_rep1_DVC	APNTS_astrocyte_Hes	C12_Astrocytes
		447	mouse_adlib_rep1_DVC	A_M2_Hes	C12_Gaba_neurons
		448	mouse_adlib_rep1_DVC	APNTS_astrocyte_Hes	C12_Astrocytes
		449	mouse_adlib_rep1_DVC	APNTS_astrocyte_Hes	C12_Astrocytes
		450	mouse_adlib_rep1_DVC	APNTS_endothelial_Hes	Rejection_dist
		451	mouse_adlib_rep1_DVC	myelinating_intermediate_OL_Hes	C12_Oligodendrocytes
		452	mouse_adlib_rep1_DVC	Lnc2_Hes	C35_Glut_1
		453	mouse_adlib_rep1_DVC	Tpbg_Hes	C12_Glut_neurons
		454	mouse_adlib_rep1_DVC	Zeb2_Kcnmb2_Hes	C35_Gaba_6
		455	mouse_adlib_rep1_DVC	myelinating_intermediate_OL_Hes	C12_Oligodendrocytes
		456	mouse_adlib_rep1_DVC	Rorb_Maf_Hes	C35_Glut_2
		457	mouse_adlib_rep1_DVC	mixed_neurons1_Hes	C12_Gaba_neurons
		458	mouse_adlib_rep1_DVC	mixed_neurons3_Hes	C35_Glut_1
		459	mouse_adlib_rep1_DVC	COE_Hes	C35_Glut_8
		460	mouse_adlib_rep1_DVC	myelinating_intermediate_OL_Hes	C12_Oligodendrocytes
		461	mouse_adlib_rep1_DVC	COE_Pamr1_Hes	C35_Glut_1
		462	mouse_adlib_rep1_DVC	M2_Hes	C35_Glut_1
		463	mouse_adlib_rep1_DVC	myelinating_intermediate_OL_Hes	C12_Oligodendrocytes
		464	mouse_adlib_rep1_DVC	mixed_neurons1_Hes	C35_Gaba_1
		465	mouse_adlib_rep1_DVC	mixed_neurons3_Hes	C35_Glut_1
		466	mouse_adlib_rep1_DVC	mixed_neurons1_Hes	C35_Gaba_1
		467	mouse_adlib_rep1_DVC	M2_Hes	C35_Glut_1
		468	mouse_adlib_rep1_DVC	COE_Atp10a_Hes	C35_Glut_2
		469	mouse_adlib_rep1_DVC	Zeb2_Spon1_Hes	C12_Gaba_neurons
		470	mouse_adlib_rep1_DVC	myelinating_intermediate_OL_Hes	C12_Oligodendrocytes
		471	mouse_adlib_rep1_DVC	Zeb2_Zfp831_Hes	C35_Glut_1
		472	mouse_adlib_rep1_DVC	M0_Hes	C35_Glut_2
		473	mouse_adlib_rep1_DVC	A_M2_Hes	C35_Gaba_1
		474	mouse_adlib_rep1_DVC	COE_Hes	C35_Gaba_1
		475	mouse_adlib_rep1_DVC	APNTS_astrocyte_Hes	C12_Astrocytes
		476	mouse_adlib_rep1_DVC	Sall3_Nox4_Hes	C35_Gaba_4
		477	mouse_adlib_rep1_DVC	myelinating_OL_Hes	C12_Oligodendrocytes
		478	mouse_adlib_rep1_DVC	Tpbg_Hes	C35_Glut_2
		479	mouse_adlib_rep1_DVC	OPC_Hes	C12_OPC
		480	mouse_adlib_rep1_DVC	mixed_neurons2_Hes	C35_Gaba_2
		481	mouse_adlib_rep1_DVC	OPC_Hes	C12_OPC
		482	mouse_adlib_rep1_DVC	Sall3_Nox4_Hes	C12_Gaba_neurons
		483	mouse_adlib_rep1_DVC	Sall3_Nox4_Hes	C35_Glut_3
		484	mouse_adlib_rep1_DVC	Sall3_Nox4_Hes	C35_Gaba_4
		485	mouse_adlib_rep1_DVC	resting_microglia_Hes	C12_Immune
		486	mouse_adlib_rep1_DVC	Vglut1_Hes	C35_Glut_8
		487	mouse_adlib_rep1_DVC	APNTS_astrocyte_Hes	C12_Astrocytes
		488	mouse_adlib_rep1_DVC	myelinating_intermediate_OL_Hes	C12_Oligodendrocytes
		489	mouse_adlib_rep1_DVC	OPC_Hes	C12_OPC
		490	mouse_adlib_rep1_DVC	mixed_neurons2_Hes	C35_Gaba_1
		491	mouse_adlib_rep1_DVC	mixed_neurons2_Hes	C35_Gaba_1
		492	mouse_adlib_rep1_DVC	Tpbg_Hes	C35_Glut_2
		493	mouse_adlib_rep1_DVC	Rorb_Maf_Hes	C35_Glut_2
		494	mouse_adlib_rep1_DVC	Sall3_Rorb_Hes	C35_Glut_3
		495	mouse_adlib_rep1_DVC	Tpbg_Hes	C12_Glut_neurons
		496	mouse_adlib_rep1_DVC	mixed_neurons2_Hes	C35_Gaba_1
		497	mouse_adlib_rep1_DVC	mixed_neurons1_Hes	C35_Glut_1
		498	mouse_adlib_rep1_DVC	M3_Hes	C35_Glut_2
		499	mouse_adlib_rep1_DVC	mixed_neurons4_Hes	C35_Glut_1
		500	mouse_adlib_rep1_DVC	myelinating_intermediate_OL_Hes	C12_Oligodendrocytes
		501	mouse_adlib_rep1_DVC	myelinating_intermediate_OL_Hes	C12_Oligodendrocytes
		502	mouse_adlib_rep1_DVC	Sall3_Rorb_Hes	C35_Gaba_4
		503	mouse_adlib_rep1_DVC	APNTS_astrocyte_Hes	C12_Astrocytes
		504	mouse_adlib_rep1_DVC	APNTS_astrocyte_Hes	C12_Astrocytes
		505	mouse_adlib_rep1_DVC	mixed_neurons3_Hes	C35_Glut_1
		506	mouse_adlib_rep1_DVC	APNTS_astrocyte_Hes	C12_Astrocytes
		507	mouse_adlib_rep1_DVC	APNTS_astrocyte_Hes	C12_Astrocytes
		508	mouse_adlib_rep1_DVC	COE_Atp10a_Hes	C35_Glut_2
		509	mouse_adlib_rep1_DVC	M3_Hes	C35_Glut_1
		510	mouse_adlib_rep1_DVC	Sall3_Cdh3_Hes	C12_Gaba_neurons
		511	mouse_adlib_rep1_DVC	myelinating_intermediate_OL_Hes	C12_Oligodendrocytes
		512	mouse_adlib_rep1_DVC	myelinating_intermediate_OL_Hes	C12_Oligodendrocytes
		513	mouse_adlib_rep1_DVC	Sall3_Rorb_Hes	C35_Gaba_4
		514	mouse_adlib_rep1_DVC	Sall3_Nox4_Hes	C35_Gaba_4
		515	mouse_adlib_rep1_DVC	M3_Hes	C35_Glut_1
		516	mouse_adlib_rep1_DVC	myelinating_intermediate_OL_Hes	C12_Oligodendrocytes
		517	mouse_adlib_rep1_DVC	Tpbg_Hes	C35_Glut_2
		518	mouse_adlib_rep1_DVC	COE_Pamr1_Hes	C35_Glut_1
		519	mouse_adlib_rep1_DVC	Tpbg_Hes	C35_Glut_2
		520	mouse_adlib_rep1_DVC	Sall3_Nox4_Hes	C35_Gaba_4
		521	mouse_adlib_rep1_DVC	APNTS_astrocyte_Hes	C12_Astrocytes
		522	mouse_adlib_rep1_DVC	p_fibroblast_Hes	C12_Fibroblasts
		523	mouse_adlib_rep1_DVC	Ca_permeable_astrocyte_Hes	C35_Gaba_2
		524	mouse_adlib_rep1_DVC	OPC_Hes	C12_OPC
		525	mouse_adlib_rep1_DVC	OPC_Hes	C12_OPC
		526	mouse_adlib_rep1_DVC	A_M2_Hes	C35_Gaba_1
		527	mouse_adlib_rep1_DVC	APNTS_astrocyte_Hes	C12_Astrocytes
		528	mouse_adlib_rep1_DVC	Lmo3_Hes	C35_Glut_1
		529	mouse_adlib_rep1_DVC	myelinating_OL_Hes	C12_Oligodendrocytes
		530	mouse_adlib_rep1_DVC	Tpbg_Hes	C35_Glut_1
		531	mouse_adlib_rep1_DVC	APNTS_astrocyte_Hes	C12_Astrocytes
		532	mouse_adlib_rep1_DVC	Ca_permeable_astrocyte_Hes	C12_Astrocytes
		533	mouse_adlib_rep1_DVC	mixed_neurons2_Hes	C35_Gaba_1
		534	mouse_adlib_rep1_DVC	mixed_neurons2_Hes	C35_Gaba_1
		535	mouse_adlib_rep1_DVC	Zeb2_Kcnmb2_Hes	C12_Gaba_neurons
		536	mouse_adlib_rep1_DVC	myelinating_intermediate_OL_Hes	C12_Oligodendrocytes
		537	mouse_adlib_rep1_DVC	APNTS_astrocyte_Hes	C12_Astrocytes
		538	mouse_adlib_rep1_DVC	M2_Hes	C35_Glut_1
		539	mouse_adlib_rep1_DVC	mixed_neurons2_Hes	C35_Gaba_1
		540	mouse_adlib_rep1_DVC	M3_Hes	C35_Glut_1
		541	mouse_adlib_rep1_DVC	A_M2_Hes	C35_Gaba_1
		542	mouse_adlib_rep1_DVC	Ca_permeable_astrocyte_Hes	C12_Astrocytes
		543	mouse_adlib_rep1_DVC	mixed_neurons1_Hes	C35_Gaba_1
		544	mouse_adlib_rep1_DVC	mixed_neurons3_Hes	C35_Glut_1
		545	mouse_adlib_rep1_DVC	APNTS_astrocyte_Hes	C12_Astrocytes
		546	mouse_adlib_rep1_DVC	mixed_neurons2_Hes	C35_Gaba_1
		547	mouse_adlib_rep1_DVC	APNTS_astrocyte_Hes	C12_Astrocytes
		548	mouse_adlib_rep1_DVC	M3_Hes	C35_Glut_2
		549	mouse_adlib_rep1_DVC	myelinating_OL_Hes	C12_Oligodendrocytes
		550	mouse_adlib_rep1_DVC	Ca_permeable_astrocyte_Hes	C12_Astrocytes
		551	mouse_adlib_rep1_DVC	APNTS_astrocyte_Hes	C12_Astrocytes
		552	mouse_adlib_rep1_DVC	Sall3_Rorb_Hes	C35_Glut_3
		553	mouse_adlib_rep1_DVC	mixed_neurons3_Hes	C12_Glut_neurons
		554	mouse_adlib_rep1_DVC	myelinating_intermediate_OL_Hes	C12_Oligodendrocytes
		555	mouse_adlib_rep1_DVC	COE_Pamr1_Hes	C35_Glut_6
		556	mouse_adlib_rep1_DVC	resting_microglia_Hes	C12_Immune
		557	mouse_adlib_rep1_DVC	Lnc2_Hes	C12_Glut_neurons
		558	mouse_adlib_rep1_DVC	myelinating_intermediate_OL_Hes	C12_Oligodendrocytes
		559	mouse_adlib_rep1_DVC	myelinating_OL_Hes	C12_Oligodendrocytes
		560	mouse_adlib_rep1_DVC	Zeb2_Kcnmb2_Hes	C35_Gaba_6
		561	mouse_adlib_rep1_DVC	Sall3_Nox4_Hes	C35_Gaba_4
		562	mouse_adlib_rep1_DVC	APNTS_astrocyte_Hes	C12_Astrocytes
		563	mouse_adlib_rep1_DVC	myelinating_OL_Hes	C12_Oligodendrocytes
		564	mouse_adlib_rep1_DVC	myelinating_intermediate_OL_Hes	C12_Oligodendrocytes
		565	mouse_adlib_rep1_DVC	mixed_neurons1_Hes	C35_Gaba_1
		566	mouse_adlib_rep1_DVC	Lmo3_Hes	C35_Glut_1
		567	mouse_adlib_rep1_DVC	Zeb2_Zfp831_Hes	C35_Glut_3
		568	mouse_adlib_rep1_DVC	APNTS_astrocyte_Hes	C12_Astrocytes
		569	mouse_adlib_rep1_DVC	APNTS_astrocyte_Hes	C12_Astrocytes
		570	mouse_adlib_rep1_DVC	mixed_neurons1_Hes	C35_Glut_2
		571	mouse_adlib_rep1_DVC	paradoxic_Hes	C35_Glut_2
		572	mouse_adlib_rep1_DVC	Ca_permeable_astrocyte_Hes	C12_Astrocytes
		573	mouse_adlib_rep1_DVC	mixed_neurons3_Hes	C35_Glut_1
		574	mouse_adlib_rep1_DVC	mixed_neurons2_Hes	C35_Gaba_1
		575	mouse_adlib_rep1_DVC	Sall3_Nox4_Hes	C35_Gaba_4
		576	mouse_adlib_rep1_DVC	M0_Hes	C35_Glut_1
		577	mouse_adlib_rep1_DVC	myelinating_OL_Hes	C12_Oligodendrocytes
		578	mouse_adlib_rep1_DVC	Sall3_Nox4_Hes	C35_Glut_1
		579	mouse_adlib_rep1_DVC	mixed_neurons1_Hes	C35_Gaba_1
		580	mouse_adlib_rep1_DVC	mixed_neurons3_Hes	C12_Glut_neurons
		581	mouse_adlib_rep1_DVC	COE_Atp10a_Hes	C35_Glut_2
		582	mouse_adlib_rep1_DVC	myelinating_intermediate_OL_Hes	C12_Oligodendrocytes
		583	mouse_adlib_rep1_DVC	resting_microglia_Hes	C12_Immune
		584	mouse_adlib_rep1_DVC	resting_microglia_Hes	C12_Immune
		585	mouse_adlib_rep1_DVC	Cmss1_Hes	C35_Gaba_6
		586	mouse_adlib_rep1_DVC	Rorb_Maf_Hes	C35_Glut_2
		587	mouse_adlib_rep1_DVC	myelinating_OL_Hes	C12_Oligodendrocytes
		588	mouse_adlib_rep1_DVC	APNTS_astrocyte_Hes	C12_Astrocytes
		589	mouse_adlib_rep1_DVC	Zeb2_Spon1_Hes	C12_Gaba_neurons
		590	mouse_adlib_rep1_DVC	Sall3_Cdh3_Hes	C35_Gaba_4
		591	mouse_adlib_rep1_DVC	myelinating_intermediate_OL_Hes	C12_Oligodendrocytes
		592	mouse_adlib_rep1_DVC	mixed_neurons1_Hes	C35_Gaba_1
		593	mouse_adlib_rep1_DVC	myelinating_OL_Hes	C12_Oligodendrocytes
		594	mouse_adlib_rep1_DVC	M3_Hes	C12_Glut_neurons
		595	mouse_adlib_rep1_DVC	myelinating_intermediate_OL_Hes	C12_Oligodendrocytes
		596	mouse_adlib_rep1_DVC	mixed_neurons2_Hes	C35_Gaba_1
		597	mouse_adlib_rep1_DVC	APNTS_astrocyte_Hes	C12_Astrocytes
		598	mouse_adlib_rep1_DVC	APNTS_astrocyte_Hes	C12_Astrocytes
		599	mouse_adlib_rep1_DVC	M3_Hes	C35_Glut_2
		600	mouse_adlib_rep1_DVC	APNTS_endothelial_Hes	C12_Endothelial
		601	mouse_adlib_rep1_DVC	APNTS_astrocyte_Hes	C12_Astrocytes
		602	mouse_adlib_rep1_DVC	APNTS_astrocyte_Hes	C12_Astrocytes
		603	mouse_adlib_rep1_DVC	A_M2_Hes	C35_Gaba_1
		604	mouse_adlib_rep1_DVC	myelinating_intermediate_OL_Hes	C12_Oligodendrocytes
		605	mouse_adlib_rep1_DVC	APNTS_astrocyte_Hes	C12_Astrocytes
		606	mouse_adlib_rep1_DVC	mixed_neurons3_Hes	C35_Glut_1
		607	mouse_adlib_rep1_DVC	mixed_neurons3_Hes	C35_Glut_1
		608	mouse_adlib_rep1_DVC	mixed_neurons4_Hes	C35_Gaba_1
		609	mouse_adlib_rep1_DVC	Zeb2_Spon1_Hes	C12_Gaba_neurons
		610	mouse_adlib_rep1_DVC	Zeb2_Spon1_Hes	C35_Gaba_2
		611	mouse_adlib_rep1_DVC	APNTS_endothelial_Hes	Rejected_RE
		612	mouse_adlib_rep1_DVC	Lnc2_Hes	C35_Glut_1
		613	mouse_adlib_rep1_DVC	mixed_neurons3_Hes	C35_Glut_1
		614	mouse_adlib_rep1_DVC	mixed_neurons1_Hes	C35_Gaba_1
		615	mouse_adlib_rep1_DVC	Zeb2_Spon1_Hes	C35_Gaba_5
		616	mouse_adlib_rep1_DVC	mixed_neurons3_Hes	C35_Glut_3
		617	mouse_adlib_rep1_DVC	M1_Hes	C35_Glut_1
		618	mouse_adlib_rep1_DVC	Rorb_Maf_Hes	C35_Glut_2
		619	mouse_adlib_rep1_DVC	COE_Pamr1_Hes	C35_Glut_1
		620	mouse_adlib_rep1_DVC	APNTS_astrocyte_Hes	C12_Astrocytes
		621	mouse_adlib_rep1_DVC	Ca_permeable_astrocyte_Hes	C12_Astrocytes
		622	mouse_adlib_rep1_DVC	APNTS_endothelial_Hes	C12_Endothelial
		623	mouse_adlib_rep1_DVC	mixed_neurons1_Hes	C35_Gaba_1
		624	mouse_adlib_rep1_DVC	M1_Hes	C35_Glut_3
		625	mouse_adlib_rep1_DVC	mixed_neurons1_Hes	C35_Glut_1
		626	mouse_adlib_rep1_DVC	M0_Hes	C35_Glut_1
		627	mouse_adlib_rep1_DVC	APNTS_astrocyte_Hes	C12_Astrocytes
		628	mouse_adlib_rep1_DVC	NFI_Hes	C35_Gaba_1
		629	mouse_adlib_rep1_DVC	Lmo3_Hes	C35_Glut_1
		630	mouse_adlib_rep1_DVC	mixed_neurons2_Hes	C35_Gaba_1
		631	mouse_adlib_rep1_DVC	mixed_neurons1_Hes	C35_Gaba_1
		632	mouse_adlib_rep1_DVC	Sall3_Nox4_Hes	C35_Gaba_4
		633	mouse_adlib_rep1_DVC	Tpbg_Hes	C35_Glut_2
		634	mouse_adlib_rep1_DVC	mixed_neurons2_Hes	C35_Glut_1
		635	mouse_adlib_rep1_DVC	myelinating_OL_Hes	C12_Oligodendrocytes
		636	mouse_adlib_rep1_DVC	Tpbg_Hes	C35_Glut_3
		637	mouse_adlib_rep1_DVC	p_fibroblast_Hes	C12_Fibroblasts
		638	mouse_adlib_rep1_DVC	p_fibroblast_Hes	C2_Non_neurons
		639	mouse_adlib_rep1_DVC	mixed_neurons2_Hes	C12_Gaba_neurons
		640	mouse_adlib_rep1_DVC	myelinating_OL_Hes	C12_Oligodendrocytes
		641	mouse_adlib_rep1_DVC	mixed_neurons3_Hes	C35_Glut_1
		642	mouse_adlib_rep1_DVC	myelinating_intermediate_OL_Hes	C12_Oligodendrocytes
		643	mouse_adlib_rep1_DVC	Lnc2_Hes	C35_Glut_2
		644	mouse_adlib_rep1_DVC	A_M2_Hes	C35_Gaba_1
		645	mouse_adlib_rep1_DVC	APNTS_astrocyte_Hes	C12_Astrocytes
		646	mouse_adlib_rep1_DVC	p_fibroblast_Hes	C12_Fibroblasts
		647	mouse_adlib_rep1_DVC	A_M2_Hes	C35_Gaba_1
		648	mouse_adlib_rep1_DVC	myelinating_intermediate_OL_Hes	C12_Oligodendrocytes
		649	mouse_adlib_rep1_DVC	mixed_neurons3_Hes	C35_Glut_2
		650	mouse_adlib_rep1_DVC	Zeb2_Zfp831_Hes	C12_Gaba_neurons
		651	mouse_adlib_rep1_DVC	OPC_Hes	C12_OPC
		652	mouse_adlib_rep1_DVC	A_M2_Hes	C35_Gaba_1
		653	mouse_adlib_rep1_DVC	mixed_neurons3_Hes	C35_Glut_1
		654	mouse_adlib_rep1_DVC	mixed_neurons4_Hes	C35_Glut_1
		655	mouse_adlib_rep1_DVC	M3_Hes	C35_Glut_1
		656	mouse_adlib_rep1_DVC	APNTS_astrocyte_Hes	C12_Astrocytes
		657	mouse_adlib_rep1_DVC	COE_Hes	C12_Gaba_neurons
		658	mouse_adlib_rep1_DVC	Zeb2_Zfp831_Hes	C12_Gaba_neurons
		659	mouse_adlib_rep1_DVC	mixed_neurons1_Hes	C35_Gaba_1
		660	mouse_adlib_rep1_DVC	Sall3_Nox4_Hes	C35_Gaba_4
		661	mouse_adlib_rep1_DVC	mixed_neurons3_Hes	C35_Glut_1
		662	mouse_adlib_rep1_DVC	Zeb2_Spon1_Hes	C35_Gaba_5
		663	mouse_adlib_rep1_DVC	myelinating_intermediate_OL_Hes	C12_Oligodendrocytes
		664	mouse_adlib_rep1_DVC	A_M2_Hes	C35_Gaba_1
		665	mouse_adlib_rep1_DVC	mixed_neurons3_Hes	C35_Glut_1
		666	mouse_adlib_rep1_DVC	mixed_neurons3_Hes	C35_Glut_1
		667	mouse_adlib_rep1_DVC	Zeb2_Spon1_Hes	C35_Gaba_2
		668	mouse_adlib_rep1_DVC	APNTS_astrocyte_Hes	C12_Astrocytes
		669	mouse_adlib_rep1_DVC	myelinating_OL_Hes	C12_Oligodendrocytes
		670	mouse_adlib_rep1_DVC	Sall3_Nox4_Hes	C35_Gaba_4
		671	mouse_adlib_rep1_DVC	M0_Hes	C35_Glut_1
		672	mouse_adlib_rep1_DVC	paradoxic_Hes	C35_Glut_2
		673	mouse_adlib_rep1_DVC	M1_Hes	C35_Glut_1
		674	mouse_adlib_rep1_DVC	resting_microglia_Hes	C12_Immune
		675	mouse_adlib_rep1_DVC	mixed_neurons3_Hes	C35_Glut_1
		676	mouse_adlib_rep1_DVC	Lmo3_Hes	C35_Glut_1
		677	mouse_adlib_rep1_DVC	mixed_neurons3_Hes	C35_Gaba_1
		678	mouse_adlib_rep1_DVC	myelinating_intermediate_OL_Hes	C12_Oligodendrocytes
		679	mouse_adlib_rep1_DVC	myelinating_intermediate_OL_Hes	C12_Oligodendrocytes
		680	mouse_adlib_rep1_DVC	APNTS_astrocyte_Hes	C12_Astrocytes
		681	mouse_adlib_rep1_DVC	Lnc1_Hes	C35_Glut_1
		682	mouse_adlib_rep1_DVC	Sall3_Nox4_Hes	C12_Gaba_neurons
		683	mouse_adlib_rep1_DVC	myelinating_intermediate_OL_Hes	C12_Oligodendrocytes
		684	mouse_adlib_rep1_DVC	APNTS_astrocyte_Hes	C12_Astrocytes
		685	mouse_adlib_rep1_DVC	Cmss1_Hes	C35_Gaba_6
		686	mouse_adlib_rep1_DVC	Zeb2_Spon1_Hes	C35_Gaba_2
		687	mouse_adlib_rep1_DVC	APNTS_astrocyte_Hes	C12_Astrocytes
		688	mouse_adlib_rep1_DVC	Ca_permeable_astrocyte_Hes	C12_Astrocytes
		689	mouse_adlib_rep1_DVC	APNTS_astrocyte_Hes	C12_Astrocytes
		690	mouse_adlib_rep1_DVC	APNTS_astrocyte_Hes	C12_Astrocytes
		691	mouse_adlib_rep1_DVC	Sall3_Nox4_Hes	C35_Gaba_1
		692	mouse_adlib_rep1_DVC	mixed_neurons1_Hes	C35_Glut_1
		693	mouse_adlib_rep1_DVC	Tpbg_Hes	C35_Glut_2
		694	mouse_adlib_rep1_DVC	Ca_permeable_astrocyte_Hes	C12_Astrocytes
		695	mouse_adlib_rep1_DVC	myelinating_OL_Hes	C12_Oligodendrocytes
		696	mouse_adlib_rep1_DVC	Cmss1_Hes	C35_Gaba_6
		697	mouse_adlib_rep1_DVC	Ca_permeable_astrocyte_Hes	C12_Astrocytes
		698	mouse_adlib_rep1_DVC	COE_Pamr1_Hes	C35_Glut_1
		699	mouse_adlib_rep1_DVC	OPC_Hes	C12_OPC
		700	mouse_adlib_rep1_DVC	myelinating_OL_Hes	C12_Oligodendrocytes
		701	mouse_adlib_rep1_DVC	myelinating_OL_Hes	C12_Oligodendrocytes
		702	mouse_adlib_rep1_DVC	mixed_neurons3_Hes	C35_Glut_1
		703	mouse_adlib_rep1_DVC	Zeb2_Zfp831_Hes	C35_Gaba_1
		704	mouse_adlib_rep1_DVC	APNTS_astrocyte_Hes	C12_Astrocytes
		705	mouse_adlib_rep1_DVC	Ca_permeable_astrocyte_Hes	C12_Astrocytes
		706	mouse_adlib_rep1_DVC	COE_Pamr1_Hes	C35_Glut_1
		707	mouse_adlib_rep1_DVC	APNTS_astrocyte_Hes	C12_Astrocytes
		708	mouse_adlib_rep1_DVC	paradoxic_Hes	C35_Glut_2
		709	mouse_adlib_rep1_DVC	Lnc1_Hes	C35_Glut_1
		710	mouse_adlib_rep1_DVC	tanycyte_Hes	Rejected_RE
		711	mouse_adlib_rep1_DVC	resting_microglia_Hes	C12_Immune
		712	mouse_adlib_rep1_DVC	Cmss1_Hes	C12_Oligodendrocytes
		713	mouse_adlib_rep1_DVC	A_M2_Hes	C35_Gaba_1
		714	mouse_adlib_rep1_DVC	COE_Hes	C35_Gaba_1
		715	mouse_adlib_rep1_DVC	Ca_permeable_astrocyte_Hes	C12_Astrocytes
		716	mouse_adlib_rep1_DVC	myelinating_intermediate_OL_Hes	C12_Oligodendrocytes
		717	mouse_adlib_rep1_DVC	COE_Hes	C35_Glut_1
		718	mouse_adlib_rep1_DVC	mixed_neurons1_Hes	C35_Gaba_2
		719	mouse_adlib_rep1_DVC	OPC_Hes	C12_OPC
		720	mouse_adlib_rep1_DVC	COE_Pamr1_Hes	C35_Glut_1
		721	mouse_adlib_rep1_DVC	paradoxic_Hes	C35_Glut_2
		722	mouse_adlib_rep1_DVC	mixed_neurons4_Hes	C35_Glut_1
		723	mouse_adlib_rep1_DVC	Sall3_Cdh3_Hes	C35_Gaba_4
		724	mouse_adlib_rep1_DVC	M3_Hes	C35_Glut_3
		725	mouse_adlib_rep1_DVC	mixed_neurons1_Hes	C35_Gaba_2
		726	mouse_adlib_rep1_DVC	Sall3_Nox4_Hes	C35_Gaba_4
		727	mouse_adlib_rep1_DVC	p_fibroblast_Hes	C12_Fibroblasts
		728	mouse_adlib_rep1_DVC	Tpbg_Hes	C35_Glut_2
		729	mouse_adlib_rep1_DVC	Sall3_Cdh3_Hes	C35_Gaba_4
		730	mouse_adlib_rep1_DVC	Sall3_Nox4_Hes	C12_Gaba_neurons
		731	mouse_adlib_rep1_DVC	COE_Pamr1_Hes	C35_Glut_1
		732	mouse_adlib_rep1_DVC	APNTS_astrocyte_Hes	C12_Astrocytes
		733	mouse_adlib_rep1_DVC	mixed_neurons3_Hes	C35_Glut_1
		734	mouse_adlib_rep1_DVC	Ca_permeable_astrocyte_Hes	C12_Astrocytes
		735	mouse_adlib_rep1_DVC	OPC_Hes	C12_OPC
		736	mouse_adlib_rep1_DVC	Sall3_Nox4_Hes	C35_Gaba_4
		737	mouse_adlib_rep1_DVC	Zeb2_Spon1_Hes	C12_Gaba_neurons
		738	mouse_adlib_rep1_DVC	APNTS_endothelial_Hes	C12_Endothelial
		739	mouse_adlib_rep1_DVC	tanycyte_Hes	Rejected_RE
		740	mouse_adlib_rep1_DVC	s_fibroblast_Hes	C12_Tanycytes
		741	mouse_adlib_rep1_DVC	OPC_Hes	C12_OPC
		742	mouse_adlib_rep1_DVC	Lnc2_Hes	C12_Glut_neurons
		743	mouse_adlib_rep1_DVC	mixed_neurons1_Hes	C35_Gaba_1
		744	mouse_adlib_rep1_DVC	myelinating_intermediate_OL_Hes	C12_Oligodendrocytes
		745	mouse_adlib_rep1_DVC	mixed_neurons2_Hes	C35_Gaba_1
		746	mouse_adlib_rep1_DVC	Lnc2_Hes	C35_Glut_2
		747	mouse_adlib_rep1_DVC	COE_Pamr1_Hes	C12_Glut_neurons
		748	mouse_adlib_rep1_DVC	myelinating_OL_Hes	C12_Oligodendrocytes
		749	mouse_adlib_rep1_DVC	mixed_neurons3_Hes	C35_Glut_1
		750	mouse_adlib_rep1_DVC	Zeb2_Spon1_Hes	Rejection_dist
		751	mouse_adlib_rep1_DVC	APNTS_endothelial_Hes	C12_Endothelial
		752	mouse_adlib_rep1_DVC	myelinating_intermediate_OL_Hes	C12_Oligodendrocytes
		753	mouse_adlib_rep1_DVC	myelinating_intermediate_OL_Hes	C12_Oligodendrocytes
		754	mouse_adlib_rep1_DVC	smooth_muscle_Hes	C12_Mural
		755	mouse_adlib_rep1_DVC	M3_Hes	C35_Glut_3
		756	mouse_adlib_rep1_DVC	mixed_neurons1_Hes	C35_Gaba_1
		757	mouse_adlib_rep1_DVC	APNTS_astrocyte_Hes	C12_Astrocytes
		758	mouse_adlib_rep1_DVC	myelinating_intermediate_OL_Hes	C12_Oligodendrocytes
		759	mouse_adlib_rep1_DVC	Zeb2_Spon1_Hes	C35_Gaba_5
		760	mouse_adlib_rep1_DVC	mixed_neurons2_Hes	C12_Gaba_neurons
		761	mouse_adlib_rep1_DVC	Ca_permeable_astrocyte_Hes	C12_Astrocytes
		762	mouse_adlib_rep1_DVC	myelinating_intermediate_OL_Hes	C12_Oligodendrocytes
		763	mouse_adlib_rep1_DVC	Vglut1_Hes	C35_Glut_8
		764	mouse_adlib_rep1_DVC	myelinating_OL_Hes	C12_Oligodendrocytes
		765	mouse_adlib_rep1_DVC	APNTS_astrocyte_Hes	C12_Astrocytes
		766	mouse_adlib_rep1_DVC	APNTS_endothelial_Hes	C12_Endothelial
		767	mouse_adlib_rep1_DVC	myelinating_intermediate_OL_Hes	C12_Oligodendrocytes
		768	mouse_adlib_rep1_DVC	mixed_neurons1_Hes	C35_Gaba_1
		769	mouse_adlib_rep1_DVC	mixed_neurons2_Hes	C35_Gaba_1
		770	mouse_adlib_rep1_DVC	myelinating_intermediate_OL_Hes	C12_Oligodendrocytes
		771	mouse_adlib_rep1_DVC	APNTS_astrocyte_Hes	C12_Astrocytes
		772	mouse_adlib_rep1_DVC	A_M2_Hes	C35_Gaba_1
		773	mouse_adlib_rep1_DVC	myelinating_intermediate_OL_Hes	C12_Oligodendrocytes
		774	mouse_adlib_rep1_DVC	tanycyte_Hes	C12_Tanycytes
		775	mouse_adlib_rep1_DVC	mixed_neurons3_Hes	C35_Glut_1
		776	mouse_adlib_rep1_DVC	M3_Hes	C35_Glut_1
		777	mouse_adlib_rep1_DVC	mixed_neurons3_Hes	C35_Glut_3
		778	mouse_adlib_rep1_DVC	APNTS_astrocyte_Hes	C12_Astrocytes
		779	mouse_adlib_rep1_DVC	Lmo3_Hes	C35_Glut_1
		780	mouse_adlib_rep1_DVC	mixed_neurons3_Hes	C35_Glut_1
		781	mouse_adlib_rep1_DVC	A_M2_Hes	C35_Gaba_1
		782	mouse_adlib_rep1_DVC	mixed_neurons2_Hes	C35_Glut_1
		783	mouse_adlib_rep1_DVC	mixed_neurons3_Hes	C35_Glut_1
		784	mouse_adlib_rep1_DVC	myelinating_OL_Hes	C12_Oligodendrocytes
		785	mouse_adlib_rep1_DVC	Zeb2_Zfp831_Hes	C12_Gaba_neurons
		786	mouse_adlib_rep1_DVC	Ca_permeable_astrocyte_Hes	C12_Oligodendrocytes
		787	mouse_adlib_rep1_DVC	Zeb2_Spon1_Hes	C35_Gaba_2
		788	mouse_adlib_rep1_DVC	NFI_Hes	C12_Gaba_neurons
		789	mouse_adlib_rep1_DVC	paradoxic_Hes	C35_Glut_2
		790	mouse_adlib_rep1_DVC	Sall3_Nox4_Hes	C35_Gaba_2
		791	mouse_adlib_rep1_DVC	myelinating_OL_Hes	C12_Oligodendrocytes
		792	mouse_adlib_rep1_DVC	Zeb2_Kcnmb2_Hes	C35_Gaba_1
		793	mouse_adlib_rep1_DVC	OPC_Hes	C12_OPC
		794	mouse_adlib_rep1_DVC	myelinating_intermediate_OL_Hes	C12_Oligodendrocytes
		795	mouse_adlib_rep1_DVC	M3_Hes	C35_Glut_1
		796	mouse_adlib_rep1_DVC	APNTS_astrocyte_Hes	C12_Astrocytes
		797	mouse_adlib_rep1_DVC	COE_Atp10a_Hes	C35_Glut_6
		798	mouse_adlib_rep1_DVC	mixed_neurons2_Hes	C35_Gaba_1
		799	mouse_adlib_rep1_DVC	A_M2_Hes	C35_Gaba_1
		800	mouse_adlib_rep1_DVC	myelinating_intermediate_OL_Hes	C12_Oligodendrocytes
		801	mouse_adlib_rep1_DVC	A_M2_Hes	C35_Gaba_1
		802	mouse_adlib_rep1_DVC	M3_Hes	C35_Glut_3
		803	mouse_adlib_rep1_DVC	M2_Hes	C35_Glut_1
		804	mouse_adlib_rep1_DVC	COE_Pamr1_Hes	C35_Glut_1
		805	mouse_adlib_rep1_DVC	APNTS_astrocyte_Hes	C12_Astrocytes
		806	mouse_adlib_rep1_DVC	Zeb2_Spon1_Hes	C12_Gaba_neurons
		807	mouse_adlib_rep1_DVC	mixed_neurons2_Hes	C35_Glut_1
		808	mouse_adlib_rep1_DVC	A_M2_Hes	C35_Gaba_1
		809	mouse_adlib_rep1_DVC	p_fibroblast_Hes	C12_Fibroblasts
		810	mouse_adlib_rep1_DVC	Lmo3_Hes	C35_Glut_8
		811	mouse_adlib_rep1_DVC	Zeb2_Zfp831_Hes	C35_Gaba_4
		812	mouse_adlib_rep1_DVC	mixed_neurons1_Hes	C35_Gaba_1
		813	mouse_adlib_rep1_DVC	M3_Hes	C12_Glut_neurons
		814	mouse_adlib_rep1_DVC	COE_Pamr1_Hes	C35_Glut_1
		815	mouse_adlib_rep1_DVC	APNTS_astrocyte_Hes	C12_Astrocytes
		816	mouse_adlib_rep1_DVC	Zeb2_Spon1_Hes	C35_Gaba_5
		817	mouse_adlib_rep1_DVC	resting_microglia_Hes	C12_Immune
		818	mouse_adlib_rep1_DVC	mixed_neurons3_Hes	C35_Glut_1
		819	mouse_adlib_rep1_DVC	mixed_neurons1_Hes	C35_Gaba_1
		820	mouse_adlib_rep1_DVC	mixed_neurons1_Hes	C12_Gaba_neurons
		821	mouse_adlib_rep1_DVC	Zeb2_Zfp831_Hes	C35_Gaba_1
		822	mouse_adlib_rep1_DVC	COE_Pamr1_Hes	C12_Glut_neurons
		823	mouse_adlib_rep1_DVC	M3_Hes	C12_Glut_neurons
		824	mouse_adlib_rep1_DVC	NFI_Hes	C35_Gaba_1
		825	mouse_adlib_rep1_DVC	A_M2_Hes	C12_Gaba_neurons
		826	mouse_adlib_rep1_DVC	M3_Hes	C35_Glut_1
		827	mouse_adlib_rep1_DVC	mixed_neurons1_Hes	C35_Glut_1
		828	mouse_adlib_rep1_DVC	Zeb2_Zfp831_Hes	C12_Gaba_neurons
		829	mouse_adlib_rep1_DVC	myelinating_OL_Hes	C12_Oligodendrocytes
		830	mouse_adlib_rep1_DVC	A_M2_Hes	C35_Glut_1
		831	mouse_adlib_rep1_DVC	Ca_permeable_astrocyte_Hes	C12_Astrocytes
		832	mouse_adlib_rep1_DVC	APNTS_astrocyte_Hes	C12_Astrocytes
		833	mouse_adlib_rep1_DVC	mixed_neurons3_Hes	C35_Gaba_1
		834	mouse_adlib_rep1_DVC	APNTS_astrocyte_Hes	C12_Astrocytes
		835	mouse_adlib_rep1_DVC	Sall3_Nox4_Hes	C35_Gaba_4
		836	mouse_adlib_rep1_DVC	COE_Pamr1_Hes	C35_Glut_1
		837	mouse_adlib_rep1_DVC	myelinating_intermediate_OL_Hes	C12_Oligodendrocytes
		838	mouse_adlib_rep1_DVC	mixed_neurons3_Hes	C35_Glut_1
		839	mouse_adlib_rep1_DVC	mixed_neurons3_Hes	C35_Glut_1
		840	mouse_adlib_rep1_DVC	Sall3_Nox4_Hes	C35_Gaba_4
		841	mouse_adlib_rep1_DVC	Tpbg_Hes	C35_Glut_2
		842	mouse_adlib_rep1_DVC	APNTS_astrocyte_Hes	C12_Astrocytes
		843	mouse_adlib_rep1_DVC	myelinating_intermediate_OL_Hes	C12_Oligodendrocytes
		844	mouse_adlib_rep1_DVC	tanycyte_Hes	Rejected_RE
		845	mouse_adlib_rep1_DVC	mixed_neurons2_Hes	C35_Gaba_1
		846	mouse_adlib_rep1_DVC	mixed_neurons1_Hes	C12_Gaba_neurons
		847	mouse_adlib_rep1_DVC	OPC_Hes	C12_OPC
		848	mouse_adlib_rep1_DVC	Zeb2_Zfp831_Hes	C35_Gaba_1
		849	mouse_adlib_rep1_DVC	Zeb2_Kcnmb2_Hes	C12_Gaba_neurons
		850	mouse_adlib_rep1_DVC	mixed_neurons1_Hes	C35_Glut_1
		851	mouse_adlib_rep1_DVC	M3_Hes	C35_Glut_1
		852	mouse_adlib_rep1_DVC	Lnc2_Hes	C35_Glut_1
		853	mouse_adlib_rep1_DVC	mixed_neurons3_Hes	C35_Glut_1
		854	mouse_adlib_rep1_DVC	Ca_permeable_astrocyte_Hes	C12_Astrocytes
		855	mouse_adlib_rep1_DVC	Cmss1_Hes	C35_Gaba_6
		856	mouse_adlib_rep1_DVC	mixed_neurons3_Hes	C35_Glut_1
		857	mouse_adlib_rep1_DVC	mixed_neurons4_Hes	C35_Glut_1
		858	mouse_adlib_rep1_DVC	A_M2_Hes	C35_Gaba_1
		859	mouse_adlib_rep1_DVC	mixed_neurons3_Hes	C35_Glut_1
		860	mouse_adlib_rep1_DVC	myelinating_intermediate_OL_Hes	C12_Oligodendrocytes
		861	mouse_adlib_rep1_DVC	myelinating_intermediate_OL_Hes	C12_Oligodendrocytes
		862	mouse_adlib_rep1_DVC	Sall3_Nox4_Hes	C35_Gaba_4
		863	mouse_adlib_rep1_DVC	A_M2_Hes	C35_Gaba_1
		864	mouse_adlib_rep1_DVC	APNTS_astrocyte_Hes	C12_Astrocytes
		865	mouse_adlib_rep1_DVC	mixed_neurons3_Hes	C35_Glut_1
		866	mouse_adlib_rep1_DVC	M2_Hes	C35_Glut_3
		867	mouse_adlib_rep1_DVC	M2_Hes	C35_Glut_1
		868	mouse_adlib_rep1_DVC	APNTS_astrocyte_Hes	C12_Astrocytes
		869	mouse_adlib_rep1_DVC	Ca_permeable_astrocyte_Hes	C12_Astrocytes
		870	mouse_adlib_rep1_DVC	Zeb2_Kcnmb2_Hes	C12_Gaba_neurons
		871	mouse_adlib_rep1_DVC	Sall3_Nox4_Hes	C35_Glut_3
		872	mouse_adlib_rep1_DVC	Zeb2_Spon1_Hes	C35_Gaba_5
		873	mouse_adlib_rep1_DVC	mixed_neurons2_Hes	C35_Gaba_1
		874	mouse_adlib_rep1_DVC	Sall3_Nox4_Hes	C35_Gaba_4
		875	mouse_adlib_rep1_DVC	APNTS_astrocyte_Hes	C12_Astrocytes
		876	mouse_adlib_rep1_DVC	Ca_permeable_astrocyte_Hes	C12_Astrocytes
		877	mouse_adlib_rep1_DVC	M2_Hes	C35_Glut_1
		878	mouse_adlib_rep1_DVC	myelinating_intermediate_OL_Hes	C12_Oligodendrocytes
		879	mouse_adlib_rep1_DVC	myelinating_intermediate_OL_Hes	C12_Oligodendrocytes
		880	mouse_adlib_rep1_DVC	COE_Pamr1_Hes	C35_Glut_1
		881	mouse_adlib_rep1_DVC	myelinating_intermediate_OL_Hes	C12_Oligodendrocytes
		882	mouse_adlib_rep1_DVC	OPC_Hes	C12_OPC
		883	mouse_adlib_rep1_DVC	M3_Hes	C35_Glut_1
		884	mouse_adlib_rep1_DVC	Zeb2_Kcnmb2_Hes	C35_Gaba_1
		885	mouse_adlib_rep1_DVC	M3_Hes	C35_Glut_1
		886	mouse_adlib_rep1_DVC	myelinating_intermediate_OL_Hes	C12_Oligodendrocytes
		887	mouse_adlib_rep1_DVC	Tpbg_Hes	C35_Glut_2
		888	mouse_adlib_rep1_DVC	Tpbg_Hes	C35_Glut_2
		889	mouse_adlib_rep1_DVC	Lnc1_Hes	C35_Glut_1
		890	mouse_adlib_rep1_DVC	Golli_related_Hes	C12_Oligodendrocytes
		891	mouse_adlib_rep1_DVC	M3_Hes	C12_Glut_neurons
		892	mouse_adlib_rep1_DVC	A_M2_Hes	C35_Gaba_1
		893	mouse_adlib_rep1_DVC	mixed_neurons1_Hes	C12_Gaba_neurons
		894	mouse_adlib_rep1_DVC	mixed_neurons3_Hes	C35_Glut_1
		895	mouse_adlib_rep1_DVC	APNTS_astrocyte_Hes	C12_Astrocytes
		896	mouse_adlib_rep1_DVC	Ca_permeable_astrocyte_Hes	C12_Astrocytes
		897	mouse_adlib_rep1_DVC	Sall3_Rorb_Hes	C35_Glut_3
		898	mouse_adlib_rep1_DVC	A_M2_Hes	C35_Gaba_1
		899	mouse_adlib_rep1_DVC	COE_Pamr1_Hes	C35_Glut_1
		900	mouse_adlib_rep1_DVC	Sall3_Nox4_Hes	C12_Gaba_neurons
		901	mouse_adlib_rep1_DVC	Lmo3_Hes	C35_Glut_1
		902	mouse_adlib_rep1_DVC	mixed_neurons1_Hes	C35_Gaba_1
		903	mouse_adlib_rep1_DVC	mixed_neurons2_Hes	C35_Gaba_1
		904	mouse_adlib_rep1_DVC	APNTS_astrocyte_Hes	C12_Astrocytes
		905	mouse_adlib_rep1_DVC	M3_Hes	C35_Glut_1
		906	mouse_adlib_rep1_DVC	APNTS_ependymocyte_Hes	C35_Glut_3
		907	mouse_adlib_rep1_DVC	APNTS_endothelial_Hes	C12_Endothelial
		908	mouse_adlib_rep1_DVC	paradoxic_Hes	C35_Glut_2
		909	mouse_adlib_rep1_DVC	mixed_neurons1_Hes	C35_Glut_1
		910	mouse_adlib_rep1_DVC	myelinating_intermediate_OL_Hes	C12_Oligodendrocytes
		911	mouse_adlib_rep1_DVC	M2_Hes	C35_Glut_1
		912	mouse_adlib_rep1_DVC	myelinating_OL_Hes	C12_Oligodendrocytes
		913	mouse_adlib_rep1_DVC	myelinating_intermediate_OL_Hes	C12_Oligodendrocytes
		914	mouse_adlib_rep1_DVC	tanycyte_Hes	Rejected_RE
		915	mouse_adlib_rep1_DVC	COE_Hes	C12_Gaba_neurons
		916	mouse_adlib_rep1_DVC	APNTS_ependymocyte_Hes	C35_Glut_2
		917	mouse_adlib_rep1_DVC	myelinating_intermediate_OL_Hes	C12_Oligodendrocytes
		918	mouse_adlib_rep1_DVC	resting_microglia_Hes	C12_Immune
		919	mouse_adlib_rep1_DVC	mixed_neurons3_Hes	C35_Glut_1
		920	mouse_adlib_rep1_DVC	tanycyte_Hes	Rejected_RE
		921	mouse_adlib_rep1_DVC	myelinating_intermediate_OL_Hes	C12_Oligodendrocytes
		922	mouse_adlib_rep1_DVC	M2_Hes	C35_Glut_1
		923	mouse_adlib_rep1_DVC	Lmo3_Hes	C12_Gaba_neurons
		924	mouse_adlib_rep1_DVC	myelinating_intermediate_OL_Hes	Rejected_RE
		925	mouse_adlib_rep1_DVC	myelinating_intermediate_OL_Hes	C12_Oligodendrocytes
		926	mouse_adlib_rep1_DVC	COE_Pamr1_Hes	C35_Glut_1
		927	mouse_adlib_rep1_DVC	APNTS_astrocyte_Hes	C12_Astrocytes
		928	mouse_adlib_rep1_DVC	mixed_neurons3_Hes	C35_Glut_1
		929	mouse_adlib_rep1_DVC	mixed_neurons1_Hes	C35_Gaba_1
		930	mouse_adlib_rep1_DVC	myelinating_intermediate_OL_Hes	C12_Oligodendrocytes
		931	mouse_adlib_rep1_DVC	myelinating_OL_Hes	C12_Oligodendrocytes
		932	mouse_adlib_rep1_DVC	Cmss1_Hes	C35_Gaba_6
		933	mouse_adlib_rep1_DVC	Cmss1_Hes	C35_Gaba_6
		934	mouse_adlib_rep1_DVC	mixed_neurons1_Hes	C12_Gaba_neurons
		935	mouse_adlib_rep1_DVC	myelinating_OL_Hes	C12_Oligodendrocytes
		936	mouse_adlib_rep1_DVC	mixed_neurons2_Hes	C35_Gaba_1
		937	mouse_adlib_rep1_DVC	Ca_permeable_astrocyte_Hes	C12_Astrocytes
		938	mouse_adlib_rep1_DVC	A_M2_Hes	C35_Gaba_1
		939	mouse_adlib_rep1_DVC	COE_Pamr1_Hes	C35_Glut_1
		940	mouse_adlib_rep1_DVC	mixed_neurons3_Hes	C35_Glut_1
		941	mouse_adlib_rep1_DVC	mixed_neurons1_Hes	C35_Gaba_1
		942	mouse_adlib_rep1_DVC	mixed_neurons2_Hes	C35_Gaba_1
		943	mouse_adlib_rep1_DVC	Cmss1_Hes	C35_Gaba_6
		944	mouse_adlib_rep1_DVC	mixed_neurons2_Hes	C35_Gaba_2
		945	mouse_adlib_rep1_DVC	Zeb2_Kcnmb2_Hes	C35_Gaba_6
		946	mouse_adlib_rep1_DVC	paradoxic_Hes	C35_Glut_2
		947	mouse_adlib_rep1_DVC	Zeb2_Kcnmb2_Hes	C12_Gaba_neurons
		948	mouse_adlib_rep1_DVC	myelinating_intermediate_OL_Hes	C12_Oligodendrocytes
		949	mouse_adlib_rep1_DVC	Lnc1_Hes	C35_Glut_1
		950	mouse_adlib_rep1_DVC	APNTS_astrocyte_Hes	C12_Astrocytes
		951	mouse_adlib_rep1_DVC	myelinating_intermediate_OL_Hes	C12_Oligodendrocytes
		952	mouse_adlib_rep1_DVC	Sall3_Nox4_Hes	C35_Gaba_4
		953	mouse_adlib_rep1_DVC	COE_Atp10a_Hes	C35_Glut_2
		954	mouse_adlib_rep1_DVC	COE_Atp10a_Hes	C35_Glut_6
		955	mouse_adlib_rep1_DVC	Vglut1_Hes	C35_Glut_8
		956	mouse_adlib_rep1_DVC	APNTS_astrocyte_Hes	C12_Astrocytes
		957	mouse_adlib_rep1_DVC	APNTS_astrocyte_Hes	C12_Astrocytes
		958	mouse_adlib_rep1_DVC	APNTS_ependymocyte_Hes	Rejection_dist
		959	mouse_adlib_rep1_DVC	COE_Pamr1_Hes	C35_Glut_6
		960	mouse_adlib_rep1_DVC	Zeb2_Zfp831_Hes	C35_Gaba_1
		961	mouse_adlib_rep1_DVC	myelinating_intermediate_OL_Hes	C12_Oligodendrocytes
		962	mouse_adlib_rep1_DVC	myelinating_intermediate_OL_Hes	C12_Oligodendrocytes
		963	mouse_adlib_rep1_DVC	Zeb2_Spon1_Hes	C35_Gaba_5
		964	mouse_adlib_rep1_DVC	myelinating_intermediate_OL_Hes	C12_Oligodendrocytes
		965	mouse_adlib_rep1_DVC	OPC_Hes	C12_OPC
		966	mouse_adlib_rep1_DVC	APNTS_astrocyte_Hes	C12_Astrocytes
		967	mouse_adlib_rep1_DVC	APNTS_endothelial_Hes	C12_Endothelial
		968	mouse_adlib_rep1_DVC	Tpbg_Hes	C12_Gaba_neurons
		969	mouse_adlib_rep1_DVC	M3_Hes	C35_Glut_1
		970	mouse_adlib_rep1_DVC	mixed_neurons1_Hes	C35_Gaba_1
		971	mouse_adlib_rep1_DVC	myelinating_intermediate_OL_Hes	C12_Oligodendrocytes
		972	mouse_adlib_rep1_DVC	Lnc1_Hes	C35_Glut_1
		973	mouse_adlib_rep1_DVC	p_fibroblast_Hes	C12_Fibroblasts
		974	mouse_adlib_rep1_DVC	NFI_Hes	C12_Gaba_neurons
		975	mouse_adlib_rep1_DVC	Cmss1_Hes	C2_Non_neurons
		976	mouse_adlib_rep1_DVC	premyelinating_OL_Hes	C12_OPC
		977	mouse_adlib_rep1_DVC	Sall3_Nox4_Hes	C35_Glut_3
		978	mouse_adlib_rep1_DVC	mixed_neurons1_Hes	C35_Gaba_1
		979	mouse_adlib_rep1_DVC	myelin_related_astrocyte_Hes	C12_Oligodendrocytes
		980	mouse_adlib_rep1_DVC	M3_Hes	C12_Glut_neurons
		981	mouse_adlib_rep1_DVC	mixed_neurons1_Hes	C35_Gaba_1
		982	mouse_adlib_rep1_DVC	myelinating_intermediate_OL_Hes	C12_Oligodendrocytes
		983	mouse_adlib_rep1_DVC	myelinating_intermediate_OL_Hes	C12_Oligodendrocytes
		984	mouse_adlib_rep1_DVC	myelinating_intermediate_OL_Hes	C12_Oligodendrocytes
		985	mouse_adlib_rep1_DVC	OPC_Hes	C12_OPC
		986	mouse_adlib_rep1_DVC	M3_Hes	C35_Glut_1
		987	mouse_adlib_rep1_DVC	APNTS_ependymocyte_Hes	C35_Glut_3
		988	mouse_adlib_rep1_DVC	Zeb2_Kcnmb2_Hes	C35_Gaba_1
		989	mouse_adlib_rep1_DVC	Zeb2_Zfp831_Hes	C35_Gaba_1
		990	mouse_adlib_rep1_DVC	Ca_permeable_astrocyte_Hes	C12_Astrocytes
		991	mouse_adlib_rep1_DVC	APNTS_astrocyte_Hes	C12_Astrocytes
		992	mouse_adlib_rep1_DVC	mixed_neurons2_Hes	C35_Gaba_1
		993	mouse_adlib_rep1_DVC	Zeb2_Kcnmb2_Hes	C35_Gaba_1
		994	mouse_adlib_rep1_DVC	Sall3_Nox4_Hes	C35_Glut_3
		995	mouse_adlib_rep1_DVC	myelinating_OL_Hes	C12_Oligodendrocytes
		996	mouse_adlib_rep1_DVC	Ca_permeable_astrocyte_Hes	C12_Astrocytes
		997	mouse_adlib_rep1_DVC	tanycyte_Hes	Rejected_RE
		998	mouse_adlib_rep1_DVC	myelinating_intermediate_OL_Hes	C12_Oligodendrocytes
		999	mouse_adlib_rep1_DVC	Tpbg_Hes	C35_Glut_1
		1000	mouse_adlib_rep1_DVC	M3_Hes	C12_Glut_neurons
		1001	mouse_adlib_rep1_DVC	myelinating_intermediate_OL_Hes	C12_Oligodendrocytes
		1002	mouse_adlib_rep1_DVC	Sall3_Nox4_Hes	C35_Gaba_4
		1003	mouse_adlib_rep1_DVC	p_fibroblast_Hes	C12_Fibroblasts
		1004	mouse_adlib_rep1_DVC	Zeb2_Spon1_Hes	C35_Gaba_1
		1005	mouse_adlib_rep1_DVC	paradoxic_Hes	C35_Glut_2
		1006	mouse_adlib_rep1_DVC	myelinating_intermediate_OL_Hes	C12_Oligodendrocytes
		1007	mouse_adlib_rep1_DVC	pericyte_Hes	C12_Oligodendrocytes
		1008	mouse_adlib_rep1_DVC	mixed_neurons2_Hes	C35_Gaba_1
		1009	mouse_adlib_rep1_DVC	mixed_neurons1_Hes	C35_Gaba_1
		1010	mouse_adlib_rep1_DVC	mixed_neurons3_Hes	C35_Glut_1
		1011	mouse_adlib_rep1_DVC	NFI_Hes	C35_Glut_1
		1012	mouse_adlib_rep1_DVC	myelinating_intermediate_OL_Hes	C12_Oligodendrocytes
		1013	mouse_adlib_rep1_DVC	OPC_Hes	C12_OPC
		1014	mouse_adlib_rep1_DVC	APNTS_endothelial_Hes	C12_Endothelial
		1015	mouse_adlib_rep1_DVC	mixed_neurons3_Hes	C35_Glut_1
		1016	mouse_adlib_rep1_DVC	Zeb2_Kcnmb2_Hes	C35_Gaba_1
		1017	mouse_adlib_rep1_DVC	APNTS_astrocyte_Hes	C12_Astrocytes
		1018	mouse_adlib_rep1_DVC	myelinating_intermediate_OL_Hes	C12_Oligodendrocytes
		1019	mouse_adlib_rep1_DVC	myelinating_intermediate_OL_Hes	C12_Oligodendrocytes
		1020	mouse_adlib_rep1_DVC	M2_Hes	C35_Glut_1
		1021	mouse_adlib_rep1_DVC	M3_Hes	C35_Glut_1
		1022	mouse_adlib_rep1_DVC	APNTS_endothelial_Hes	C12_Endothelial
		1023	mouse_adlib_rep1_DVC	APNTS_astrocyte_Hes	C12_Astrocytes
		1024	mouse_adlib_rep1_DVC	M1_Hes	C12_Glut_neurons
		1025	mouse_adlib_rep1_DVC	M1_Hes	C12_Glut_neurons
		1026	mouse_adlib_rep1_DVC	mixed_neurons3_Hes	C35_Glut_1
		1027	mouse_adlib_rep1_DVC	M3_Hes	C35_Glut_1
		1028	mouse_adlib_rep1_DVC	M2_Hes	C35_Glut_1
		1029	mouse_adlib_rep1_DVC	s_fibroblast_Hes	C12_Tanycytes
		1030	mouse_adlib_rep1_DVC	M0_Hes	C35_Glut_1
		1031	mouse_adlib_rep1_DVC	APNTS_astrocyte_Hes	C12_Astrocytes
		1032	mouse_adlib_rep1_DVC	COE_Pamr1_Hes	C35_Glut_6
		1033	mouse_adlib_rep1_DVC	mixed_neurons2_Hes	C35_Gaba_1
		1034	mouse_adlib_rep1_DVC	Sall3_Rorb_Hes	C35_Glut_3
		1035	mouse_adlib_rep1_DVC	APNTS_astrocyte_Hes	C12_Astrocytes
		1036	mouse_adlib_rep1_DVC	Zeb2_Zfp831_Hes	C12_Gaba_neurons
		1037	mouse_adlib_rep1_DVC	Rorb_Maf_Hes	C35_Glut_2
		1038	mouse_adlib_rep1_DVC	mixed_neurons3_Hes	C35_Glut_1
		1039	mouse_adlib_rep1_DVC	mixed_neurons2_Hes	C35_Gaba_1
		1040	mouse_adlib_rep1_DVC	mixed_neurons3_Hes	C35_Glut_1
		1041	mouse_adlib_rep1_DVC	mixed_neurons1_Hes	C35_Gaba_1
		1042	mouse_adlib_rep1_DVC	APNTS_astrocyte_Hes	C12_Astrocytes
		1043	mouse_adlib_rep1_DVC	pericyte_Hes	C12_Mural
		1044	mouse_adlib_rep1_DVC	Ca_permeable_astrocyte_Hes	C12_Astrocytes
		1045	mouse_adlib_rep1_DVC	myelinating_OL_Hes	C12_Oligodendrocytes
		1046	mouse_adlib_rep1_DVC	Ca_permeable_astrocyte_Hes	C12_Astrocytes
		1047	mouse_adlib_rep1_DVC	APNTS_astrocyte_Hes	C12_Astrocytes
		1048	mouse_adlib_rep1_DVC	myelinating_intermediate_OL_Hes	C12_Oligodendrocytes
		1049	mouse_adlib_rep1_DVC	myelinating_intermediate_OL_Hes	C12_Oligodendrocytes
		1050	mouse_adlib_rep1_DVC	mixed_neurons3_Hes	C35_Glut_1
		1051	mouse_adlib_rep1_DVC	Zeb2_Zfp831_Hes	C35_Gaba_2
		1052	mouse_adlib_rep1_DVC	APNTS_astrocyte_Hes	C12_Astrocytes
		1053	mouse_adlib_rep1_DVC	pericyte_Hes	C12_Astrocytes
		1054	mouse_adlib_rep1_DVC	A_M2_Hes	C12_Gaba_neurons
		1055	mouse_adlib_rep1_DVC	Sall3_Nox4_Hes	C12_Gaba_neurons
		1056	mouse_adlib_rep1_DVC	OPC_Hes	C12_OPC
		1057	mouse_adlib_rep1_DVC	COE_Atp10a_Hes	C35_Glut_6
		1058	mouse_adlib_rep1_DVC	mixed_neurons2_Hes	C35_Gaba_1
		1059	mouse_adlib_rep1_DVC	mixed_neurons2_Hes	C35_Glut_1
		1060	mouse_adlib_rep1_DVC	premyelinating_OL_Hes	C12_OPC
		1061	mouse_adlib_rep1_DVC	mixed_neurons1_Hes	C35_Glut_1
		1062	mouse_adlib_rep1_DVC	mixed_neurons3_Hes	C12_Glut_neurons
		1063	mouse_adlib_rep1_DVC	COE_Pamr1_Hes	C35_Glut_7
		1064	mouse_adlib_rep1_DVC	APNTS_astrocyte_Hes	C12_Astrocytes
		1065	mouse_adlib_rep1_DVC	Zeb2_Spon1_Hes	C35_Gaba_2
		1066	mouse_adlib_rep1_DVC	M3_Hes	C12_Glut_neurons
		1067	mouse_adlib_rep1_DVC	APNTS_astrocyte_Hes	C12_Astrocytes
		1068	mouse_adlib_rep1_DVC	APNTS_astrocyte_Hes	C12_Astrocytes
		1069	mouse_adlib_rep1_DVC	paradoxic_Hes	C35_Glut_2
		1070	mouse_adlib_rep1_DVC	OPC_Hes	C12_OPC
		1071	mouse_adlib_rep1_DVC	myelinating_intermediate_OL_Hes	C12_Oligodendrocytes
		1072	mouse_adlib_rep1_DVC	A_M2_Hes	C35_Gaba_1
		1073	mouse_adlib_rep1_DVC	COE_Pamr1_Hes	C35_Glut_1
		1074	mouse_adlib_rep1_DVC	Tpbg_Hes	C35_Glut_2
		1075	mouse_adlib_rep1_DVC	mixed_neurons1_Hes	C35_Glut_1
		1076	mouse_adlib_rep1_DVC	p_fibroblast_Hes	C12_Fibroblasts
		1077	mouse_adlib_rep1_DVC	myelinating_intermediate_OL_Hes	C12_Oligodendrocytes
		1078	mouse_adlib_rep1_DVC	Lnc1_Hes	C35_Glut_1
		1079	mouse_adlib_rep1_DVC	Zeb2_Spon1_Hes	C35_Gaba_5
		1080	mouse_adlib_rep1_DVC	myelinating_intermediate_OL_Hes	C12_Oligodendrocytes
		1081	mouse_adlib_rep1_DVC	mixed_neurons2_Hes	C35_Gaba_1
		1082	mouse_adlib_rep1_DVC	myelinating_intermediate_OL_Hes	C12_Oligodendrocytes
		1083	mouse_adlib_rep1_DVC	mixed_neurons2_Hes	C35_Gaba_1
		1084	mouse_adlib_rep1_DVC	APNTS_astrocyte_Hes	C12_Astrocytes
		1085	mouse_adlib_rep1_DVC	myelinating_intermediate_OL_Hes	C12_Oligodendrocytes
		1086	mouse_adlib_rep1_DVC	Lmo3_Hes	C35_Glut_1
		1087	mouse_adlib_rep1_DVC	resting_microglia_Hes	C12_Immune
		1088	mouse_adlib_rep1_DVC	APNTS_astrocyte_Hes	C12_Astrocytes
		1089	mouse_adlib_rep1_DVC	mixed_neurons3_Hes	C35_Glut_1
		1090	mouse_adlib_rep1_DVC	myelinating_intermediate_OL_Hes	C12_Oligodendrocytes
		1091	mouse_adlib_rep1_DVC	Zeb2_Spon1_Hes	C12_Gaba_neurons
		1092	mouse_adlib_rep1_DVC	Tpbg_Hes	C35_Glut_1
		1093	mouse_adlib_rep1_DVC	M2_Hes	C35_Glut_1
		1094	mouse_adlib_rep1_DVC	APNTS_astrocyte_Hes	C12_Astrocytes
		1095	mouse_adlib_rep1_DVC	mixed_neurons3_Hes	C35_Glut_1
		1096	mouse_adlib_rep1_DVC	myelinating_intermediate_OL_Hes	C12_Oligodendrocytes
		1097	mouse_adlib_rep1_DVC	M3_Hes	C35_Glut_1
		1098	mouse_adlib_rep1_DVC	Sall3_Nox4_Hes	C35_Gaba_4
		1099	mouse_adlib_rep1_DVC	Zeb2_Kcnmb2_Hes	C12_Gaba_neurons
		1100	mouse_adlib_rep1_DVC	Sall3_Cdh3_Hes	C35_Gaba_4
		1101	mouse_adlib_rep1_DVC	Lnc1_Hes	C35_Glut_1
		1102	mouse_adlib_rep1_DVC	Ca_permeable_astrocyte_Hes	C12_Astrocytes
		1103	mouse_adlib_rep1_DVC	Ca_permeable_astrocyte_Hes	C12_Astrocytes
		1104	mouse_adlib_rep1_DVC	myelinating_intermediate_OL_Hes	C12_Oligodendrocytes
		1105	mouse_adlib_rep1_DVC	mixed_neurons3_Hes	C35_Glut_1
		1106	mouse_adlib_rep1_DVC	myelinating_intermediate_OL_Hes	C12_Oligodendrocytes
		1107	mouse_adlib_rep1_DVC	Lnc1_Hes	C35_Glut_1
		1108	mouse_adlib_rep1_DVC	s_fibroblast_Hes	C12_Tanycytes
		1109	mouse_adlib_rep1_DVC	M0_Hes	Rejection_dist
		1110	mouse_adlib_rep1_DVC	APNTS_astrocyte_Hes	C12_Astrocytes
		1111	mouse_adlib_rep1_DVC	p_fibroblast_Hes	C12_Fibroblasts
		1112	mouse_adlib_rep1_DVC	APNTS_astrocyte_Hes	C12_Astrocytes
		1113	mouse_adlib_rep1_DVC	Zeb2_Spon1_Hes	C35_Gaba_2
		1114	mouse_adlib_rep1_DVC	Lmo3_Hes	Rejected_RE
		1115	mouse_adlib_rep1_DVC	myelinating_intermediate_OL_Hes	C12_Oligodendrocytes
		1116	mouse_adlib_rep1_DVC	APNTS_endothelial_Hes	C12_Endothelial
		1117	mouse_adlib_rep1_DVC	M2_Hes	C35_Glut_1
		1118	mouse_adlib_rep1_DVC	APNTS_astrocyte_Hes	C12_Astrocytes
		1119	mouse_adlib_rep1_DVC	myelinating_OL_Hes	C12_Oligodendrocytes
		1120	mouse_adlib_rep1_DVC	APNTS_astrocyte_Hes	C12_Astrocytes
		1121	mouse_adlib_rep1_DVC	Sall3_Cdh3_Hes	C35_Gaba_2
		1122	mouse_adlib_rep1_DVC	APNTS_astrocyte_Hes	C12_Astrocytes
		1123	mouse_adlib_rep1_DVC	Cmss1_Hes	C12_Gaba_neurons
		1124	mouse_adlib_rep1_DVC	mixed_neurons3_Hes	C35_Glut_1
		1125	mouse_adlib_rep1_DVC	myelinating_intermediate_OL_Hes	C12_Oligodendrocytes
		1126	mouse_adlib_rep1_DVC	myelinating_intermediate_OL_Hes	C12_Oligodendrocytes
		1127	mouse_adlib_rep1_DVC	mixed_neurons3_Hes	C35_Glut_1
		1128	mouse_adlib_rep1_DVC	APNTS_astrocyte_Hes	C12_Astrocytes
		1129	mouse_adlib_rep1_DVC	Lnc1_Hes	C35_Glut_1
		1130	mouse_adlib_rep1_DVC	mixed_neurons2_Hes	C35_Gaba_1
		1131	mouse_adlib_rep1_DVC	COE_Pamr1_Hes	C35_Glut_1
		1132	mouse_adlib_rep1_DVC	M3_Hes	C12_Glut_neurons
		1133	mouse_adlib_rep1_DVC	COE_Hes	C12_Gaba_neurons
		1134	mouse_adlib_rep1_DVC	Sall3_Rorb_Hes	C35_Glut_3
		1135	mouse_adlib_rep1_DVC	mixed_neurons1_Hes	C35_Gaba_1
		1136	mouse_adlib_rep1_DVC	COE_Pamr1_Hes	C35_Glut_1
		1137	mouse_adlib_rep1_DVC	Cmss1_Hes	C35_Gaba_1
		1138	mouse_adlib_rep1_DVC	myelinating_intermediate_OL_Hes	C12_Oligodendrocytes
		1139	mouse_adlib_rep1_DVC	M3_Hes	C12_Glut_neurons
		1140	mouse_adlib_rep1_DVC	Zeb2_Kcnmb2_Hes	C35_Gaba_1
		1141	mouse_adlib_rep1_DVC	APNTS_astrocyte_Hes	C12_Astrocytes
		1142	mouse_adlib_rep1_DVC	APNTS_ependymocyte_Hes	C12_Astrocytes
		1143	mouse_adlib_rep1_DVC	myelinating_intermediate_OL_Hes	C12_Oligodendrocytes
		1144	mouse_adlib_rep1_DVC	mixed_neurons4_Hes	C35_Gaba_1
		1145	mouse_adlib_rep1_DVC	mixed_neurons4_Hes	C35_Glut_1
		1146	mouse_adlib_rep1_DVC	APNTS_astrocyte_Hes	C12_Astrocytes
		1147	mouse_adlib_rep1_DVC	COE_Pamr1_Hes	C35_Glut_1
		1148	mouse_adlib_rep1_DVC	A_M2_Hes	C35_Gaba_1
		1149	mouse_adlib_rep1_DVC	Tpbg_Hes	C35_Glut_1
		1150	mouse_adlib_rep1_DVC	APNTS_astrocyte_Hes	C12_Astrocytes
		1151	mouse_adlib_rep1_DVC	APNTS_endothelial_Hes	C12_Endothelial
		1152	mouse_adlib_rep1_DVC	APNTS_astrocyte_Hes	C12_Astrocytes
		1153	mouse_adlib_rep1_DVC	COE_Pamr1_Hes	C35_Glut_1
		1154	mouse_adlib_rep1_DVC	myelinating_OL_Hes	C12_Oligodendrocytes
		1155	mouse_adlib_rep1_DVC	M3_Hes	C35_Glut_2
		1156	mouse_adlib_rep1_DVC	Tpbg_Hes	C35_Glut_2
		1157	mouse_adlib_rep1_DVC	NFI_Hes	C12_Gaba_neurons
		1158	mouse_adlib_rep1_DVC	mixed_neurons2_Hes	C35_Glut_1
		1159	mouse_adlib_rep1_DVC	Rorb_Maf_Hes	C35_Glut_2
		1160	mouse_adlib_rep1_DVC	Lmo3_Hes	C35_Glut_1
		1161	mouse_adlib_rep1_DVC	Rorb_Maf_Hes	C35_Glut_2
		1162	mouse_adlib_rep1_DVC	Sall3_Rorb_Hes	C35_Glut_3
		1163	mouse_adlib_rep1_DVC	M2_Hes	C35_Glut_1
		1164	mouse_adlib_rep1_DVC	myelinating_intermediate_OL_Hes	C12_Oligodendrocytes
		1165	mouse_adlib_rep1_DVC	tanycyte_Hes	Rejected_RE
		1166	mouse_adlib_rep1_DVC	M3_Hes	C35_Glut_2
		1167	mouse_adlib_rep1_DVC	APNTS_astrocyte_Hes	C12_Astrocytes
		1168	mouse_adlib_rep1_DVC	myelinating_OL_Hes	C12_Oligodendrocytes
		1169	mouse_adlib_rep1_DVC	myelinating_intermediate_OL_Hes	C12_Oligodendrocytes
		1170	mouse_adlib_rep1_DVC	Ca_permeable_astrocyte_Hes	C12_Astrocytes
		1171	mouse_adlib_rep1_DVC	Zeb2_Kcnmb2_Hes	C35_Gaba_1
		1172	mouse_adlib_rep1_DVC	Zeb2_Spon1_Hes	Rejection_dist
		1173	mouse_adlib_rep1_DVC	Zeb2_Spon1_Hes	C35_Gaba_1
		1174	mouse_adlib_rep1_DVC	myelinating_intermediate_OL_Hes	C12_Oligodendrocytes
		1175	mouse_adlib_rep1_DVC	Tpbg_Hes	C35_Glut_2
		1176	mouse_adlib_rep1_DVC	mixed_neurons2_Hes	C35_Gaba_1
		1177	mouse_adlib_rep1_DVC	A_M2_Hes	C35_Gaba_1
		1178	mouse_adlib_rep1_DVC	Sall3_Cdh3_Hes	C12_Gaba_neurons
		1179	mouse_adlib_rep1_DVC	Lmo3_Hes	C35_Glut_8
		1180	mouse_adlib_rep1_DVC	APNTS_astrocyte_Hes	C12_Astrocytes
		1181	mouse_adlib_rep1_DVC	Golli_related_Hes	C12_Oligodendrocytes
		1182	mouse_adlib_rep1_DVC	mixed_neurons2_Hes	C12_Gaba_neurons
		1183	mouse_adlib_rep1_DVC	mixed_neurons4_Hes	C35_Glut_1
		1184	mouse_adlib_rep1_DVC	APNTS_astrocyte_Hes	C12_Astrocytes
		1185	mouse_adlib_rep1_DVC	pericyte_Hes	C12_Endothelial
		1186	mouse_adlib_rep1_DVC	Zeb2_Zfp831_Hes	C35_Glut_1
		1187	mouse_adlib_rep1_DVC	Cmss1_Hes	C12_Oligodendrocytes
		1188	mouse_adlib_rep1_DVC	mixed_neurons2_Hes	C35_Glut_1
		1189	mouse_adlib_rep1_DVC	Sall3_Nox4_Hes	C35_Gaba_4
		1190	mouse_adlib_rep1_DVC	mixed_neurons2_Hes	C35_Gaba_1
		1191	mouse_adlib_rep1_DVC	mixed_neurons2_Hes	C35_Gaba_1
		1192	mouse_adlib_rep1_DVC	APNTS_astrocyte_Hes	C12_Astrocytes
		1193	mouse_adlib_rep1_DVC	mixed_neurons3_Hes	C35_Glut_1
		1194	mouse_adlib_rep1_DVC	mixed_neurons2_Hes	C35_Gaba_1
		1195	mouse_adlib_rep1_DVC	M3_Hes	C35_Glut_1
		1196	mouse_adlib_rep1_DVC	Zeb2_Spon1_Hes	C35_Gaba_5
		1197	mouse_adlib_rep1_DVC	myelinating_intermediate_OL_Hes	C12_Oligodendrocytes
		1198	mouse_adlib_rep1_DVC	Zeb2_Zfp831_Hes	C35_Gaba_1
		1199	mouse_adlib_rep1_DVC	Zeb2_Spon1_Hes	C35_Gaba_4
		1200	mouse_adlib_rep1_DVC	Tpbg_Hes	C35_Glut_1
		1201	mouse_adlib_rep1_DVC	mixed_neurons2_Hes	C35_Gaba_3
		1202	mouse_adlib_rep1_DVC	NFI_Hes	C35_Gaba_1
		1203	mouse_adlib_rep1_DVC	mixed_neurons3_Hes	C35_Glut_1
		1204	mouse_adlib_rep1_DVC	mixed_neurons3_Hes	C35_Glut_1
		1205	mouse_adlib_rep1_DVC	APNTS_astrocyte_Hes	C12_Astrocytes
		1206	mouse_adlib_rep1_DVC	Zeb2_Spon1_Hes	C12_Gaba_neurons
		1207	mouse_adlib_rep1_DVC	APNTS_astrocyte_Hes	C12_Astrocytes
		1208	mouse_adlib_rep1_DVC	myelinating_intermediate_OL_Hes	C12_Oligodendrocytes
		1209	mouse_adlib_rep1_DVC	myelinating_OL_Hes	C12_Oligodendrocytes
		1210	mouse_adlib_rep1_DVC	Zeb2_Zfp831_Hes	C35_Gaba_4
		1211	mouse_adlib_rep1_DVC	mixed_neurons1_Hes	C35_Gaba_1
		1212	mouse_adlib_rep1_DVC	mixed_neurons3_Hes	C35_Glut_1
		1213	mouse_adlib_rep1_DVC	OPC_Hes	C12_OPC
		1214	mouse_adlib_rep1_DVC	Lnc1_Hes	C35_Glut_1
		1215	mouse_adlib_rep1_DVC	Zeb2_Zfp831_Hes	C12_Gaba_neurons
		1216	mouse_adlib_rep1_DVC	M1_Hes	C12_Glut_neurons
		1217	mouse_adlib_rep1_DVC	M3_Hes	C35_Glut_1
		1218	mouse_adlib_rep1_DVC	Sall3_Cdh3_Hes	C35_Gaba_4
		1219	mouse_adlib_rep1_DVC	Cmss1_Hes	C35_Gaba_6
		1220	mouse_adlib_rep1_DVC	Zeb2_Spon1_Hes	C35_Gaba_5
		1221	mouse_adlib_rep1_DVC	myelinating_intermediate_OL_Hes	C12_Oligodendrocytes
		1222	mouse_adlib_rep1_DVC	A_M2_Hes	C35_Gaba_1
		1223	mouse_adlib_rep1_DVC	APNTS_astrocyte_Hes	C12_Astrocytes
		1224	mouse_adlib_rep1_DVC	APNTS_astrocyte_Hes	C12_Astrocytes
		1225	mouse_adlib_rep1_DVC	M3_Hes	C35_Glut_3
		1226	mouse_adlib_rep1_DVC	NFI_Hes	C35_Gaba_1
		1227	mouse_adlib_rep1_DVC	Sall3_Rorb_Hes	C35_Glut_3
		1228	mouse_adlib_rep1_DVC	APNTS_astrocyte_Hes	C12_Astrocytes
		1229	mouse_adlib_rep1_DVC	mixed_neurons2_Hes	C35_Glut_1
		1230	mouse_adlib_rep1_DVC	M2_Hes	C35_Glut_1
		1231	mouse_adlib_rep1_DVC	mixed_neurons2_Hes	C35_Gaba_2
		1232	mouse_adlib_rep1_DVC	A_M2_Hes	C35_Gaba_1
		1233	mouse_adlib_rep1_DVC	myelinating_intermediate_OL_Hes	C12_Oligodendrocytes
		1234	mouse_adlib_rep1_DVC	M3_Hes	C35_Glut_3
		1235	mouse_adlib_rep1_DVC	mixed_neurons3_Hes	C35_Glut_1
		1236	mouse_adlib_rep1_DVC	myelinating_OL_Hes	C12_Oligodendrocytes
		1237	mouse_adlib_rep1_DVC	Sall3_Cdh3_Hes	C35_Gaba_4
		1238	mouse_adlib_rep1_DVC	Lnc2_Hes	C35_Glut_1
		1239	mouse_adlib_rep1_DVC	A_M2_Hes	C35_Gaba_1
		1240	mouse_adlib_rep1_DVC	mixed_neurons2_Hes	C35_Gaba_1
		1241	mouse_adlib_rep1_DVC	COE_Pamr1_Hes	C35_Glut_1
		1242	mouse_adlib_rep1_DVC	Ca_permeable_astrocyte_Hes	C12_Astrocytes
		1243	mouse_adlib_rep1_DVC	M0_Hes	C12_Glut_neurons
		1244	mouse_adlib_rep1_DVC	Lnc1_Hes	C35_Glut_1
		1245	mouse_adlib_rep1_DVC	OPC_Hes	C12_OPC
		1246	mouse_adlib_rep1_DVC	A_M2_Hes	C35_Gaba_1
		1247	mouse_adlib_rep1_DVC	mixed_neurons3_Hes	C35_Glut_1
		1248	mouse_adlib_rep1_DVC	mixed_neurons3_Hes	C35_Glut_1
		1249	mouse_adlib_rep1_DVC	resting_microglia_Hes	C12_Immune
		1250	mouse_adlib_rep1_DVC	APNTS_astrocyte_Hes	C12_Astrocytes
		1251	mouse_adlib_rep1_DVC	M3_Hes	C35_Glut_1
		1252	mouse_adlib_rep1_DVC	mixed_neurons1_Hes	C35_Gaba_1
		1253	mouse_adlib_rep1_DVC	Sall3_Cdh3_Hes	C35_Gaba_4
		1254	mouse_adlib_rep1_DVC	APNTS_astrocyte_Hes	C12_Astrocytes
		1255	mouse_adlib_rep1_DVC	Zeb2_Spon1_Hes	C35_Gaba_5
		1256	mouse_adlib_rep1_DVC	APNTS_astrocyte_Hes	C12_Astrocytes
		1257	mouse_adlib_rep1_DVC	myelinating_OL_Hes	C12_Oligodendrocytes
		1258	mouse_adlib_rep1_DVC	A_M2_Hes	C35_Glut_1
		1259	mouse_adlib_rep1_DVC	myelinating_OL_Hes	C12_Oligodendrocytes
		1260	mouse_adlib_rep1_DVC	APNTS_astrocyte_Hes	C12_Astrocytes
		1261	mouse_adlib_rep1_DVC	Sall3_Rorb_Hes	C35_Glut_3
		1262	mouse_adlib_rep1_DVC	APNTS_astrocyte_Hes	C12_Astrocytes
		1263	mouse_adlib_rep1_DVC	mixed_neurons3_Hes	C35_Glut_1
		1264	mouse_adlib_rep1_DVC	mixed_neurons3_Hes	C35_Glut_1
		1265	mouse_adlib_rep1_DVC	NFI_Hes	C35_Gaba_1
		1266	mouse_adlib_rep1_DVC	mixed_neurons3_Hes	C35_Glut_1
		1267	mouse_adlib_rep1_DVC	A_M2_Hes	C35_Glut_1
		1268	mouse_adlib_rep1_DVC	Vglut1_Hes	C35_Glut_8
		1269	mouse_adlib_rep1_DVC	myelinating_intermediate_OL_Hes	C12_Oligodendrocytes
		1270	mouse_adlib_rep1_DVC	APNTS_astrocyte_Hes	C12_Astrocytes
		1271	mouse_adlib_rep1_DVC	tanycyte_Hes	Rejected_RE
		1272	mouse_adlib_rep1_DVC	mixed_neurons3_Hes	C35_Glut_1
		1273	mouse_adlib_rep1_DVC	APNTS_astrocyte_Hes	C12_Astrocytes
		1274	mouse_adlib_rep1_DVC	mixed_neurons2_Hes	C35_Gaba_1
		1275	mouse_adlib_rep1_DVC	mixed_neurons1_Hes	C35_Glut_1
		1276	mouse_adlib_rep1_DVC	M0_Hes	C35_Glut_1
		1277	mouse_adlib_rep1_DVC	myelinating_intermediate_OL_Hes	C12_Oligodendrocytes
		1278	mouse_adlib_rep1_DVC	mixed_neurons4_Hes	C12_Glut_neurons
		1279	mouse_adlib_rep1_DVC	A_M2_Hes	C35_Gaba_1
		1280	mouse_adlib_rep1_DVC	Sall3_Rorb_Hes	C35_Glut_3
		1281	mouse_adlib_rep1_DVC	myelinating_intermediate_OL_Hes	C12_Oligodendrocytes
		1282	mouse_adlib_rep1_DVC	Sall3_Cdh3_Hes	C35_Gaba_4
		1283	mouse_adlib_rep1_DVC	myelinating_intermediate_OL_Hes	C12_Oligodendrocytes
		1284	mouse_adlib_rep1_DVC	Lmo3_Hes	C35_Glut_1
		1285	mouse_adlib_rep1_DVC	Golli_related_Hes	C12_Oligodendrocytes
		1286	mouse_adlib_rep1_DVC	paradoxic_Hes	C35_Glut_2
		1287	mouse_adlib_rep1_DVC	myelinating_intermediate_OL_Hes	C12_Oligodendrocytes
		1288	mouse_adlib_rep1_DVC	myelinating_intermediate_OL_Hes	C12_Oligodendrocytes
		1289	mouse_adlib_rep1_DVC	Zeb2_Spon1_Hes	C35_Gaba_5
		1290	mouse_adlib_rep1_DVC	COE_Hes	C35_Gaba_1
		1291	mouse_adlib_rep1_DVC	M3_Hes	C35_Glut_1
		1292	mouse_adlib_rep1_DVC	APNTS_astrocyte_Hes	C12_Astrocytes
		1293	mouse_adlib_rep1_DVC	myelinating_intermediate_OL_Hes	C12_Oligodendrocytes
		1294	mouse_adlib_rep1_DVC	p_fibroblast_Hes	C12_Fibroblasts
		1295	mouse_adlib_rep1_DVC	mixed_neurons2_Hes	C12_Gaba_neurons
		1296	mouse_adlib_rep1_DVC	COE_Hes	C35_Gaba_1
		1297	mouse_adlib_rep1_DVC	mixed_neurons1_Hes	C35_Glut_1
		1298	mouse_adlib_rep1_DVC	myelinating_intermediate_OL_Hes	C12_Oligodendrocytes
		1299	mouse_adlib_rep1_DVC	M3_Hes	C35_Glut_1
		1300	mouse_adlib_rep1_DVC	NFI_Hes	C35_Gaba_1
		1301	mouse_adlib_rep1_DVC	M0_Hes	C35_Glut_1
		1302	mouse_adlib_rep1_DVC	NFI_Hes	C35_Gaba_1
		1303	mouse_adlib_rep1_DVC	COE_Pamr1_Hes	C35_Glut_1
		1304	mouse_adlib_rep1_DVC	resting_microglia_Hes	C12_Immune
		1305	mouse_adlib_rep1_DVC	mixed_neurons1_Hes	C35_Gaba_1
		1306	mouse_adlib_rep1_DVC	mixed_neurons1_Hes	C35_Gaba_1
		1307	mouse_adlib_rep1_DVC	mixed_neurons2_Hes	C35_Gaba_1
		1308	mouse_adlib_rep1_DVC	NFI_Hes	C35_Gaba_1
		1309	mouse_adlib_rep1_DVC	mixed_neurons3_Hes	C35_Glut_1
		1310	mouse_adlib_rep1_DVC	Rorb_Maf_Hes	C35_Glut_2
		1311	mouse_adlib_rep1_DVC	Sall3_Nox4_Hes	C35_Gaba_4
		1312	mouse_adlib_rep1_DVC	mixed_neurons2_Hes	C35_Gaba_1
		1313	mouse_adlib_rep1_DVC	mixed_neurons1_Hes	C12_Gaba_neurons
		1314	mouse_adlib_rep1_DVC	A_M2_Hes	C12_Gaba_neurons
		1315	mouse_adlib_rep1_DVC	mixed_neurons3_Hes	C35_Glut_1
		1316	mouse_adlib_rep1_DVC	mixed_neurons4_Hes	C35_Gaba_1
		1317	mouse_adlib_rep1_DVC	myelinating_OL_Hes	C12_Oligodendrocytes
		1318	mouse_adlib_rep1_DVC	tanycyte_Hes	Rejected_RE
		1319	mouse_adlib_rep1_DVC	mixed_neurons1_Hes	C12_Gaba_neurons
		1320	mouse_adlib_rep1_DVC	APNTS_ependymocyte_Hes	C35_Glut_2
		1321	mouse_adlib_rep1_DVC	Rorb_Maf_Hes	C35_Glut_1
		1322	mouse_adlib_rep1_DVC	APNTS_astrocyte_Hes	C12_Astrocytes
		1323	mouse_adlib_rep1_DVC	mixed_neurons3_Hes	C35_Glut_1
		1324	mouse_adlib_rep1_DVC	NFI_Hes	C12_Oligodendrocytes
		1325	mouse_adlib_rep1_DVC	myelinating_OL_Hes	C12_Oligodendrocytes
		1326	mouse_adlib_rep1_DVC	M0_Hes	Rejection_dist
		1327	mouse_adlib_rep1_DVC	myelinating_intermediate_OL_Hes	C12_Oligodendrocytes
		1328	mouse_adlib_rep1_DVC	mixed_neurons1_Hes	C35_Gaba_2
		1329	mouse_adlib_rep1_DVC	COE_Hes	C35_Gaba_1
		1330	mouse_adlib_rep1_DVC	Lnc2_Hes	C35_Glut_1
		1331	mouse_adlib_rep1_DVC	myelinating_intermediate_OL_Hes	C12_Oligodendrocytes
		1332	mouse_adlib_rep1_DVC	mixed_neurons1_Hes	C35_Gaba_1
		1333	mouse_adlib_rep1_DVC	Sall3_Nox4_Hes	C35_Glut_3
		1334	mouse_adlib_rep1_DVC	Cmss1_Hes	C35_Gaba_6
		1335	mouse_adlib_rep1_DVC	Cmss1_Hes	C35_Gaba_6
		1336	mouse_adlib_rep1_DVC	mixed_neurons2_Hes	C35_Glut_1
		1337	mouse_adlib_rep1_DVC	mixed_neurons3_Hes	C35_Glut_1
		1338	mouse_adlib_rep1_DVC	Zeb2_Zfp831_Hes	C35_Gaba_1
		1339	mouse_adlib_rep1_DVC	Zeb2_Zfp831_Hes	C35_Glut_1
		1340	mouse_adlib_rep1_DVC	mixed_neurons3_Hes	C35_Glut_1
		1341	mouse_adlib_rep1_DVC	mixed_neurons2_Hes	C35_Glut_1
		1342	mouse_adlib_rep1_DVC	M3_Hes	C35_Glut_1
		1343	mouse_adlib_rep1_DVC	APNTS_astrocyte_Hes	C12_Astrocytes
		1344	mouse_adlib_rep1_DVC	myelinating_OL_Hes	C12_Oligodendrocytes
		1345	mouse_adlib_rep1_DVC	Zeb2_Spon1_Hes	C35_Gaba_1
		1346	mouse_adlib_rep1_DVC	mixed_neurons3_Hes	C35_Glut_1
		1347	mouse_adlib_rep1_DVC	APNTS_astrocyte_Hes	C12_Astrocytes
		1348	mouse_adlib_rep1_DVC	myelinating_intermediate_OL_Hes	C12_Oligodendrocytes
		1349	mouse_adlib_rep1_DVC	APNTS_ependymocyte_Hes	C35_Glut_3
		1350	mouse_adlib_rep1_DVC	mixed_neurons2_Hes	C35_Gaba_1
		1351	mouse_adlib_rep1_DVC	mixed_neurons3_Hes	C35_Glut_1
		1352	mouse_adlib_rep1_DVC	APNTS_astrocyte_Hes	C12_Astrocytes
		1353	mouse_adlib_rep1_DVC	myelinating_intermediate_OL_Hes	C12_Oligodendrocytes
		1354	mouse_adlib_rep1_DVC	p_fibroblast_Hes	C12_Fibroblasts
		1355	mouse_adlib_rep1_DVC	mixed_neurons3_Hes	C35_Glut_1
		1356	mouse_adlib_rep1_DVC	NFI_Hes	C35_Gaba_1
		1357	mouse_adlib_rep1_DVC	Sall3_Nox4_Hes	C35_Gaba_4
		1358	mouse_adlib_rep1_DVC	M3_Hes	C35_Glut_1
		1359	mouse_adlib_rep1_DVC	APNTS_astrocyte_Hes	C12_Astrocytes
		1360	mouse_adlib_rep1_DVC	mixed_neurons1_Hes	C35_Glut_1
		1361	mouse_adlib_rep1_DVC	M3_Hes	C35_Glut_1
		1362	mouse_adlib_rep1_DVC	myelinating_OL_Hes	C12_Oligodendrocytes
		1363	mouse_adlib_rep1_DVC	Tpbg_Hes	C35_Glut_1
		1364	mouse_adlib_rep1_DVC	myelinating_OL_Hes	C12_Oligodendrocytes
		1365	mouse_adlib_rep1_DVC	A_M2_Hes	C35_Gaba_1
		1366	mouse_adlib_rep1_DVC	mixed_neurons4_Hes	C35_Gaba_1
		1367	mouse_adlib_rep1_DVC	pH_related_Hes	C12_Glut_neurons
		1368	mouse_adlib_rep1_DVC	Ca_permeable_astrocyte_Hes	C12_Astrocytes
		1369	mouse_adlib_rep1_DVC	mixed_neurons3_Hes	C35_Glut_1
		1370	mouse_adlib_rep1_DVC	APNTS_endothelial_Hes	C12_Oligodendrocytes
		1371	mouse_adlib_rep1_DVC	Zeb2_Spon1_Hes	C35_Gaba_2
		1372	mouse_adlib_rep1_DVC	myelinating_intermediate_OL_Hes	C12_Oligodendrocytes
		1373	mouse_adlib_rep1_DVC	Zeb2_Spon1_Hes	C12_Gaba_neurons
		1374	mouse_adlib_rep1_DVC	myelinating_intermediate_OL_Hes	C12_Oligodendrocytes
		1375	mouse_adlib_rep1_DVC	COE_Hes	C35_Gaba_6
		1376	mouse_adlib_rep1_DVC	Tpbg_Hes	C12_Glut_neurons
		1377	mouse_adlib_rep1_DVC	Cmss1_Hes	C12_Gaba_neurons
		1378	mouse_adlib_rep1_DVC	Sall3_Rorb_Hes	C35_Glut_3
		1379	mouse_adlib_rep1_DVC	Cmss1_Hes	C35_Gaba_6
		1380	mouse_adlib_rep1_DVC	Zeb2_Zfp831_Hes	C35_Gaba_4
		1381	mouse_adlib_rep1_DVC	Cmss1_Hes	C35_Gaba_1
		1382	mouse_adlib_rep1_DVC	APNTS_astrocyte_Hes	C12_Astrocytes
		1383	mouse_adlib_rep1_DVC	mixed_neurons2_Hes	C35_Gaba_1
		1384	mouse_adlib_rep1_DVC	myelinating_intermediate_OL_Hes	Rejected_RE
		1385	mouse_adlib_rep1_DVC	APNTS_astrocyte_Hes	C12_Astrocytes
		1386	mouse_adlib_rep1_DVC	APNTS_endothelial_Hes	C12_Endothelial
		1387	mouse_adlib_rep1_DVC	Zeb2_Zfp831_Hes	C35_Gaba_4
		1388	mouse_adlib_rep1_DVC	COE_Pamr1_Hes	C35_Glut_1
		1389	mouse_adlib_rep1_DVC	COE_Pamr1_Hes	C35_Glut_1
		1390	mouse_adlib_rep1_DVC	M3_Hes	C12_Glut_neurons
		1391	mouse_adlib_rep1_DVC	mixed_neurons2_Hes	C35_Gaba_1
		1392	mouse_adlib_rep1_DVC	APNTS_ependymocyte_Hes	C12_Astrocytes
		1393	mouse_adlib_rep1_DVC	Zeb2_Spon1_Hes	C12_Gaba_neurons
		1394	mouse_adlib_rep1_DVC	paradoxic_Hes	C35_Glut_2
		1395	mouse_adlib_rep1_DVC	mixed_neurons3_Hes	C35_Glut_1
		1396	mouse_adlib_rep1_DVC	APNTS_ependymocyte_Hes	Rejection_dist
		1397	mouse_adlib_rep1_DVC	Zeb2_Kcnmb2_Hes	C12_Gaba_neurons
		1398	mouse_adlib_rep1_DVC	mixed_neurons3_Hes	C35_Glut_1
		1399	mouse_adlib_rep1_DVC	Lnc1_Hes	C35_Glut_1
		1400	mouse_adlib_rep1_DVC	myelinating_OL_Hes	C12_Oligodendrocytes
		1401	mouse_adlib_rep1_DVC	mixed_neurons3_Hes	C35_Glut_1
		1402	mouse_adlib_rep1_DVC	APNTS_endothelial_Hes	C12_Endothelial
		1403	mouse_adlib_rep1_DVC	mixed_neurons2_Hes	C35_Gaba_1
		1404	mouse_adlib_rep1_DVC	M0_Hes	C35_Glut_1
		1405	mouse_adlib_rep1_DVC	mixed_neurons1_Hes	C35_Glut_1
		1406	mouse_adlib_rep1_DVC	tanycyte_Hes	Rejected_RE
		1407	mouse_adlib_rep1_DVC	myelinating_intermediate_OL_Hes	C12_Oligodendrocytes
		1408	mouse_adlib_rep1_DVC	COE_Pamr1_Hes	C35_Glut_1
		1409	mouse_adlib_rep1_DVC	A_M2_Hes	C12_Gaba_neurons
		1410	mouse_adlib_rep1_DVC	myelinating_intermediate_OL_Hes	C12_Oligodendrocytes
		1411	mouse_adlib_rep1_DVC	mixed_neurons1_Hes	C35_Gaba_1
		1412	mouse_adlib_rep1_DVC	Zeb2_Spon1_Hes	C35_Gaba_2
		1413	mouse_adlib_rep1_DVC	APNTS_astrocyte_Hes	C12_Astrocytes
		1414	mouse_adlib_rep1_DVC	pericyte_Hes	C12_Mural
		1415	mouse_adlib_rep1_DVC	myelinating_intermediate_OL_Hes	C12_Oligodendrocytes
		1416	mouse_adlib_rep1_DVC	COE_Hes	C35_Gaba_1
		1417	mouse_adlib_rep1_DVC	mixed_neurons1_Hes	C35_Gaba_1
		1418	mouse_adlib_rep1_DVC	Tpbg_Hes	C35_Glut_1
		1419	mouse_adlib_rep1_DVC	APNTS_astrocyte_Hes	C12_Astrocytes
		1420	mouse_adlib_rep1_DVC	mixed_neurons3_Hes	C35_Glut_1
		1421	mouse_adlib_rep1_DVC	APNTS_astrocyte_Hes	C12_Astrocytes
		1422	mouse_adlib_rep1_DVC	APNTS_astrocyte_Hes	C12_Astrocytes
		1423	mouse_adlib_rep1_DVC	myelinating_intermediate_OL_Hes	C12_Oligodendrocytes
		1424	mouse_adlib_rep1_DVC	Zeb2_Zfp831_Hes	C35_Gaba_1
		1425	mouse_adlib_rep1_DVC	mixed_neurons3_Hes	C35_Glut_1
		1426	mouse_adlib_rep1_DVC	mixed_neurons1_Hes	C35_Gaba_1
		1427	mouse_adlib_rep1_DVC	Sall3_Nox4_Hes	C12_Gaba_neurons
		1428	mouse_adlib_rep1_DVC	APNTS_astrocyte_Hes	C12_Astrocytes
		1429	mouse_adlib_rep1_DVC	M2_Hes	C35_Glut_1
		1430	mouse_adlib_rep1_DVC	mixed_neurons4_Hes	C35_Glut_1
		1431	mouse_adlib_rep1_DVC	mixed_neurons1_Hes	C35_Glut_1
		1432	mouse_adlib_rep1_DVC	Lnc2_Hes	C35_Glut_3
		1433	mouse_adlib_rep1_DVC	M3_Hes	C35_Glut_1
		1434	mouse_adlib_rep1_DVC	Ca_permeable_astrocyte_Hes	C12_Astrocytes
		1435	mouse_adlib_rep1_DVC	mixed_neurons1_Hes	C35_Gaba_3
		1436	mouse_adlib_rep1_DVC	APNTS_astrocyte_Hes	C12_Astrocytes
		1437	mouse_adlib_rep1_DVC	APNTS_astrocyte_Hes	C12_Astrocytes
		1438	mouse_adlib_rep1_DVC	myelinating_OL_Hes	C12_Oligodendrocytes
		1439	mouse_adlib_rep1_DVC	myelinating_OL_Hes	C12_Oligodendrocytes
		1440	mouse_adlib_rep1_DVC	mixed_neurons3_Hes	C35_Glut_1
		1441	mouse_adlib_rep1_DVC	APNTS_astrocyte_Hes	C12_Astrocytes
		1442	mouse_adlib_rep1_DVC	mixed_neurons1_Hes	C35_Gaba_1
		1443	mouse_adlib_rep1_DVC	APNTS_astrocyte_Hes	C12_Astrocytes
		1444	mouse_adlib_rep1_DVC	myelinating_intermediate_OL_Hes	C12_Oligodendrocytes
		1445	mouse_adlib_rep1_DVC	APNTS_astrocyte_Hes	C12_Astrocytes
		1446	mouse_adlib_rep1_DVC	mixed_neurons2_Hes	C35_Gaba_1
		1447	mouse_adlib_rep1_DVC	Zeb2_Kcnmb2_Hes	C12_Gaba_neurons
		1448	mouse_adlib_rep1_DVC	mixed_neurons3_Hes	C35_Glut_1
		1449	mouse_adlib_rep1_DVC	M0_Hes	C35_Glut_1
		1450	mouse_adlib_rep1_DVC	pericyte_Hes	C12_Mural
		1451	mouse_adlib_rep1_DVC	Ca_permeable_astrocyte_Hes	C12_Astrocytes
		1452	mouse_adlib_rep1_DVC	OPC_Hes	C12_OPC
		1453	mouse_adlib_rep1_DVC	paradoxic_Hes	C35_Glut_2
		1454	mouse_adlib_rep1_DVC	mixed_neurons4_Hes	C35_Gaba_1
		1455	mouse_adlib_rep1_DVC	myelinating_intermediate_OL_Hes	C12_Oligodendrocytes
		1456	mouse_adlib_rep1_DVC	Zeb2_Kcnmb2_Hes	C35_Gaba_1
		1457	mouse_adlib_rep1_DVC	tanycyte_Hes	Rejected_RE
		1458	mouse_adlib_rep1_DVC	mixed_neurons3_Hes	C35_Glut_1
		1459	mouse_adlib_rep1_DVC	mixed_neurons2_Hes	C35_Gaba_1
		1460	mouse_adlib_rep1_DVC	APNTS_astrocyte_Hes	C12_Astrocytes
		1461	mouse_adlib_rep1_DVC	A_M2_Hes	C35_Gaba_1
		1462	mouse_adlib_rep1_DVC	myelinating_intermediate_OL_Hes	C12_Oligodendrocytes
		1463	mouse_adlib_rep1_DVC	Ano2_Hes	C35_Glut_2
		1464	mouse_adlib_rep1_DVC	Sall3_Cdh3_Hes	C35_Gaba_2
		1465	mouse_adlib_rep1_DVC	Sall3_Cdh3_Hes	C35_Gaba_4
		1466	mouse_adlib_rep1_DVC	myelinating_intermediate_OL_Hes	C12_Oligodendrocytes
		1467	mouse_adlib_rep1_DVC	M3_Hes	C35_Glut_1
		1468	mouse_adlib_rep1_DVC	Zeb2_Zfp831_Hes	C12_Gaba_neurons
		1469	mouse_adlib_rep1_DVC	myelinating_intermediate_OL_Hes	C12_Oligodendrocytes
		1470	mouse_adlib_rep1_DVC	mixed_neurons3_Hes	C35_Glut_1
		1471	mouse_adlib_rep1_DVC	Sall3_Nox4_Hes	C35_Gaba_4
		1472	mouse_adlib_rep1_DVC	M3_Hes	C35_Glut_1
		1473	mouse_adlib_rep1_DVC	myelinating_OL_Hes	C12_Oligodendrocytes
		1474	mouse_adlib_rep1_DVC	A_M2_Hes	C35_Gaba_1
		1475	mouse_adlib_rep1_DVC	resting_microglia_Hes	C12_Oligodendrocytes
		1476	mouse_adlib_rep1_DVC	myelinating_intermediate_OL_Hes	C12_Oligodendrocytes
		1477	mouse_adlib_rep1_DVC	myelinating_intermediate_OL_Hes	C12_Oligodendrocytes
		1478	mouse_adlib_rep1_DVC	Tpbg_Hes	C35_Glut_2
		1479	mouse_adlib_rep1_DVC	mixed_neurons3_Hes	C35_Glut_1
		1480	mouse_adlib_rep1_DVC	APNTS_astrocyte_Hes	C12_Astrocytes
		1481	mouse_adlib_rep1_DVC	Zeb2_Spon1_Hes	C12_Gaba_neurons
		1482	mouse_adlib_rep1_DVC	APNTS_astrocyte_Hes	C12_Astrocytes
		1483	mouse_adlib_rep1_DVC	mixed_neurons2_Hes	C35_Gaba_1
		1484	mouse_adlib_rep1_DVC	APNTS_astrocyte_Hes	C12_Astrocytes
		1485	mouse_adlib_rep1_DVC	mixed_neurons1_Hes	C35_Gaba_1
		1486	mouse_adlib_rep1_DVC	mixed_neurons2_Hes	C35_Gaba_1
		1487	mouse_adlib_rep1_DVC	mixed_neurons2_Hes	C12_Gaba_neurons
		1488	mouse_adlib_rep1_DVC	APNTS_astrocyte_Hes	C12_Astrocytes
		1489	mouse_adlib_rep1_DVC	myelinating_intermediate_OL_Hes	Rejected_RE
		1490	mouse_adlib_rep1_DVC	APNTS_astrocyte_Hes	C12_Astrocytes
		1491	mouse_adlib_rep1_DVC	COE_Hes	C35_Gaba_4
		1492	mouse_adlib_rep1_DVC	Ca_permeable_astrocyte_Hes	C12_Astrocytes
		1493	mouse_adlib_rep1_DVC	myelinating_intermediate_OL_Hes	C12_Oligodendrocytes
		1494	mouse_adlib_rep1_DVC	Rorb_Maf_Hes	C35_Glut_2
		1495	mouse_adlib_rep1_DVC	p_fibroblast_Hes	C12_Fibroblasts
		1496	mouse_adlib_rep1_DVC	Lnc1_Hes	C35_Glut_1
		1497	mouse_adlib_rep1_DVC	A_M2_Hes	C35_Gaba_1
		1498	mouse_adlib_rep1_DVC	APNTS_astrocyte_Hes	C12_Astrocytes
		1499	mouse_adlib_rep1_DVC	Rorb_Maf_Hes	C35_Glut_2
		1500	mouse_adlib_rep1_DVC	Zeb2_Kcnmb2_Hes	C35_Gaba_1
		1501	mouse_adlib_rep1_DVC	myelinating_intermediate_OL_Hes	C12_Oligodendrocytes
		1502	mouse_adlib_rep1_DVC	Sall3_Nox4_Hes	C35_Gaba_4
		1503	mouse_adlib_rep1_DVC	mixed_neurons1_Hes	C35_Glut_1
		1504	mouse_adlib_rep1_DVC	mixed_neurons1_Hes	C35_Glut_1
		1505	mouse_adlib_rep1_DVC	APNTS_astrocyte_Hes	C12_Astrocytes
		1506	mouse_adlib_rep1_DVC	APNTS_astrocyte_Hes	C12_Astrocytes
		1507	mouse_adlib_rep1_DVC	APNTS_astrocyte_Hes	C12_Astrocytes
		1508	mouse_adlib_rep1_DVC	myelinating_intermediate_OL_Hes	C12_Oligodendrocytes
		1509	mouse_adlib_rep1_DVC	mixed_neurons1_Hes	C35_Glut_1
		1510	mouse_adlib_rep1_DVC	myelinating_intermediate_OL_Hes	C12_Oligodendrocytes
		1511	mouse_adlib_rep1_DVC	APNTS_astrocyte_Hes	C12_Astrocytes
		1512	mouse_adlib_rep1_DVC	APNTS_astrocyte_Hes	C12_Astrocytes
		1513	mouse_adlib_rep1_DVC	mixed_neurons2_Hes	C35_Glut_1
		1514	mouse_adlib_rep1_DVC	mixed_neurons4_Hes	C35_Gaba_1
		1515	mouse_adlib_rep1_DVC	APNTS_astrocyte_Hes	C12_Astrocytes
		1516	mouse_adlib_rep1_DVC	APNTS_astrocyte_Hes	C12_Astrocytes
		1517	mouse_adlib_rep1_DVC	Lmo3_Hes	C35_Glut_1
		1518	mouse_adlib_rep1_DVC	APNTS_astrocyte_Hes	C12_Astrocytes
		1519	mouse_adlib_rep1_DVC	mixed_neurons3_Hes	C35_Glut_1
		1520	mouse_adlib_rep1_DVC	mixed_neurons1_Hes	C35_Glut_2
		1521	mouse_adlib_rep1_DVC	COE_Hes	C35_Gaba_1
		1522	mouse_adlib_rep1_DVC	Zeb2_Spon1_Hes	C12_Gaba_neurons
		1523	mouse_adlib_rep1_DVC	Zeb2_Spon1_Hes	C12_Gaba_neurons
		1524	mouse_adlib_rep1_DVC	A_M2_Hes	C35_Gaba_1
		1525	mouse_adlib_rep1_DVC	A_M2_Hes	C35_Gaba_1
		1526	mouse_adlib_rep1_DVC	myelinating_intermediate_OL_Hes	C12_Oligodendrocytes
		1527	mouse_adlib_rep1_DVC	APNTS_astrocyte_Hes	C12_Astrocytes
		1528	mouse_adlib_rep1_DVC	M2_Hes	C35_Glut_1
		1529	mouse_adlib_rep1_DVC	M3_Hes	C35_Glut_1
		1530	mouse_adlib_rep1_DVC	mixed_neurons3_Hes	C35_Glut_1
		1531	mouse_adlib_rep1_DVC	resting_microglia_Hes	C12_Immune
		1532	mouse_adlib_rep1_DVC	APNTS_astrocyte_Hes	C12_Astrocytes
		1533	mouse_adlib_rep1_DVC	mixed_neurons1_Hes	C35_Glut_1
		1534	mouse_adlib_rep1_DVC	tanycyte_Hes	Rejected_RE
		1535	mouse_adlib_rep1_DVC	myelinating_intermediate_OL_Hes	C12_Oligodendrocytes
		1536	mouse_adlib_rep1_DVC	myelinating_intermediate_OL_Hes	C12_Oligodendrocytes
		1537	mouse_adlib_rep1_DVC	myelinating_OL_Hes	C12_Oligodendrocytes
		1538	mouse_adlib_rep1_DVC	mixed_neurons2_Hes	C35_Gaba_1
		1539	mouse_adlib_rep1_DVC	M2_Hes	C35_Glut_1
		1540	mouse_adlib_rep1_DVC	mixed_neurons2_Hes	C35_Gaba_2
		1541	mouse_adlib_rep1_DVC	COE_Pamr1_Hes	C35_Glut_1
		1542	mouse_adlib_rep1_DVC	myelinating_intermediate_OL_Hes	C12_Oligodendrocytes
		1543	mouse_adlib_rep1_DVC	tanycyte_Hes	Rejected_RE
		1544	mouse_adlib_rep1_DVC	Zeb2_Kcnmb2_Hes	C12_Gaba_neurons
		1545	mouse_adlib_rep1_DVC	Zeb2_Spon1_Hes	C35_Gaba_5
		1546	mouse_adlib_rep1_DVC	mixed_neurons2_Hes	C35_Gaba_1
		1547	mouse_adlib_rep1_DVC	Zeb2_Kcnmb2_Hes	C12_Gaba_neurons
		1548	mouse_adlib_rep1_DVC	Sall3_Cdh3_Hes	C35_Gaba_2
		1549	mouse_adlib_rep1_DVC	Lnc1_Hes	C35_Glut_1
		1550	mouse_adlib_rep1_DVC	COE_Pamr1_Hes	C35_Glut_6
		1551	mouse_adlib_rep1_DVC	myelinating_intermediate_OL_Hes	C12_Oligodendrocytes
		1552	mouse_adlib_rep1_DVC	M2_Hes	C35_Glut_1
		1553	mouse_adlib_rep1_DVC	Zeb2_Spon1_Hes	C35_Gaba_1
		1554	mouse_adlib_rep1_DVC	preganglionic1_Hes	C35_Glut_1
		1555	mouse_adlib_rep1_DVC	APNTS_astrocyte_Hes	C12_Astrocytes
		1556	mouse_adlib_rep1_DVC	myelinating_intermediate_OL_Hes	C12_Oligodendrocytes
		1557	mouse_adlib_rep1_DVC	myelinating_intermediate_OL_Hes	C12_Oligodendrocytes
		1558	mouse_adlib_rep1_DVC	NFI_Hes	C35_Gaba_1
		1559	mouse_adlib_rep1_DVC	mixed_neurons1_Hes	C35_Gaba_1
		1560	mouse_adlib_rep1_DVC	M3_Hes	C35_Glut_2
		1561	mouse_adlib_rep1_DVC	myelinating_OL_Hes	C12_Oligodendrocytes
		1562	mouse_adlib_rep1_DVC	mixed_neurons3_Hes	C35_Glut_1
		1563	mouse_adlib_rep1_DVC	Lmo3_Hes	C35_Glut_1
		1564	mouse_adlib_rep1_DVC	APNTS_astrocyte_Hes	C12_Astrocytes
		1565	mouse_adlib_rep1_DVC	Zeb2_Spon1_Hes	C35_Gaba_2
		1566	mouse_adlib_rep1_DVC	Sall3_Cdh3_Hes	C35_Gaba_2
		1567	mouse_adlib_rep1_DVC	myelinating_OL_Hes	C12_Oligodendrocytes
		1568	mouse_adlib_rep1_DVC	myelinating_intermediate_OL_Hes	C12_Oligodendrocytes
		1569	mouse_adlib_rep1_DVC	Sall3_Nox4_Hes	C35_Gaba_4
		1570	mouse_adlib_rep1_DVC	premyelinating_OL_Hes	C12_OPC
		1571	mouse_adlib_rep1_DVC	APNTS_astrocyte_Hes	C12_Astrocytes
		1572	mouse_adlib_rep1_DVC	COE_Pamr1_Hes	C35_Glut_1
		1573	mouse_adlib_rep1_DVC	mixed_neurons4_Hes	C35_Glut_1
		1574	mouse_adlib_rep1_DVC	Zeb2_Spon1_Hes	C12_Gaba_neurons
		1575	mouse_adlib_rep1_DVC	M3_Hes	C12_Glut_neurons
		1576	mouse_adlib_rep1_DVC	Zeb2_Kcnmb2_Hes	C12_Gaba_neurons
		1577	mouse_adlib_rep1_DVC	Lnc2_Hes	C35_Glut_3
		1578	mouse_adlib_rep1_DVC	M2_Hes	C35_Glut_1
		1579	mouse_adlib_rep1_DVC	myelinating_intermediate_OL_Hes	C12_Oligodendrocytes
		1580	mouse_adlib_rep1_DVC	A_M2_Hes	C35_Gaba_1
		1581	mouse_adlib_rep1_DVC	APNTS_endothelial_Hes	C12_Endothelial
		1582	mouse_adlib_rep1_DVC	Sall3_Cdh3_Hes	C35_Gaba_4
		1583	mouse_adlib_rep1_DVC	NFI_Hes	C35_Gaba_1
		1584	mouse_adlib_rep1_DVC	COE_Hes	C35_Gaba_1
		1585	mouse_adlib_rep1_DVC	mixed_neurons3_Hes	C35_Glut_1
		1586	mouse_adlib_rep1_DVC	myelinating_intermediate_OL_Hes	C12_Oligodendrocytes
		1587	mouse_adlib_rep1_DVC	mixed_neurons2_Hes	C35_Glut_1
		1588	mouse_adlib_rep1_DVC	A_M2_Hes	C35_Gaba_1
		1589	mouse_adlib_rep1_DVC	p_fibroblast_Hes	C12_Fibroblasts
		1590	mouse_adlib_rep1_DVC	COE_Pamr1_Hes	C35_Glut_1
		1591	mouse_adlib_rep1_DVC	Sall3_Nox4_Hes	C35_Gaba_4
		1592	mouse_adlib_rep1_DVC	mixed_neurons3_Hes	C35_Glut_1
		1593	mouse_adlib_rep1_DVC	Cmss1_Hes	C35_Gaba_6
		1594	mouse_adlib_rep1_DVC	myelinating_intermediate_OL_Hes	C12_Oligodendrocytes
		1595	mouse_adlib_rep1_DVC	Zeb2_Spon1_Hes	C12_Gaba_neurons
		1596	mouse_adlib_rep1_DVC	Ca_permeable_astrocyte_Hes	C12_Astrocytes
		1597	mouse_adlib_rep1_DVC	NFI_Hes	C35_Glut_1
		1598	mouse_adlib_rep1_DVC	APNTS_astrocyte_Hes	C12_Astrocytes
		1599	mouse_adlib_rep1_DVC	mixed_neurons2_Hes	C35_Gaba_1
		1600	mouse_adlib_rep1_DVC	myelinating_intermediate_OL_Hes	C12_Oligodendrocytes
		1601	mouse_adlib_rep1_DVC	mixed_neurons2_Hes	C35_Gaba_1
		1602	mouse_adlib_rep1_DVC	tanycyte_Hes	Rejected_RE
		1603	mouse_adlib_rep1_DVC	Sall3_Nox4_Hes	C12_Gaba_neurons
		1604	mouse_adlib_rep1_DVC	M3_Hes	C35_Glut_2
		1605	mouse_adlib_rep1_DVC	APNTS_astrocyte_Hes	C12_Astrocytes
		1606	mouse_adlib_rep1_DVC	Zeb2_Kcnmb2_Hes	C35_Gaba_1
		1607	mouse_adlib_rep1_DVC	Zeb2_Zfp831_Hes	C12_Gaba_neurons
		1608	mouse_adlib_rep1_DVC	Rorb_Maf_Hes	C35_Glut_2
		1609	mouse_adlib_rep1_DVC	mixed_neurons3_Hes	C35_Gaba_6
		1610	mouse_adlib_rep1_DVC	Zeb2_Spon1_Hes	C12_Gaba_neurons
		1611	mouse_adlib_rep1_DVC	mixed_neurons2_Hes	C35_Glut_1
		1612	mouse_adlib_rep1_DVC	Sall3_Nox4_Hes	C12_Gaba_neurons
		1613	mouse_adlib_rep1_DVC	M0_Hes	C35_Glut_1
		1614	mouse_adlib_rep1_DVC	Zeb2_Zfp831_Hes	C35_Gaba_2
		1615	mouse_adlib_rep1_DVC	mixed_neurons1_Hes	C35_Glut_1
		1616	mouse_adlib_rep1_DVC	paradoxic_Hes	C35_Glut_2
		1617	mouse_adlib_rep1_DVC	Tpbg_Hes	C35_Glut_1
		1618	mouse_adlib_rep1_DVC	mixed_neurons1_Hes	C35_Gaba_1
		1619	mouse_adlib_rep1_DVC	Sall3_Cdh3_Hes	C35_Gaba_4
		1620	mouse_adlib_rep1_DVC	Sall3_Cdh3_Hes	C35_Gaba_4
		1621	mouse_adlib_rep1_DVC	myelinating_intermediate_OL_Hes	C12_Oligodendrocytes
		1622	mouse_adlib_rep1_DVC	Sall3_Nox4_Hes	C35_Gaba_4
		1623	mouse_adlib_rep1_DVC	COE_Pamr1_Hes	C35_Glut_1
		1624	mouse_adlib_rep1_DVC	APNTS_astrocyte_Hes	C12_Astrocytes
		1625	mouse_adlib_rep1_DVC	Ca_permeable_astrocyte_Hes	C12_Astrocytes
		1626	mouse_adlib_rep1_DVC	COE_Pamr1_Hes	C12_Oligodendrocytes
		1627	mouse_adlib_rep1_DVC	COE_Pamr1_Hes	C35_Glut_1
		1628	mouse_adlib_rep1_DVC	M3_Hes	C35_Glut_1
		1629	mouse_adlib_rep1_DVC	Sall3_Nox4_Hes	C12_Gaba_neurons
		1630	mouse_adlib_rep1_DVC	APNTS_astrocyte_Hes	C12_Astrocytes
		1631	mouse_adlib_rep1_DVC	myelinating_intermediate_OL_Hes	C12_Oligodendrocytes
		1632	mouse_adlib_rep1_DVC	COE_Pamr1_Hes	C35_Glut_1
		1633	mouse_adlib_rep1_DVC	Zeb2_Zfp831_Hes	C35_Gaba_1
		1634	mouse_adlib_rep1_DVC	Rorb_Maf_Hes	C35_Glut_2
		1635	mouse_adlib_rep1_DVC	NFI_Hes	C35_Gaba_1
		1636	mouse_adlib_rep1_DVC	mixed_neurons3_Hes	C35_Glut_1
		1637	mouse_adlib_rep1_DVC	APNTS_astrocyte_Hes	C12_Astrocytes
		1638	mouse_adlib_rep1_DVC	Tpbg_Hes	C35_Glut_1
		1639	mouse_adlib_rep1_DVC	myelinating_intermediate_OL_Hes	C12_Oligodendrocytes
		1640	mouse_adlib_rep1_DVC	APNTS_astrocyte_Hes	C12_Astrocytes
		1641	mouse_adlib_rep1_DVC	M0_Hes	C35_Glut_1
		1642	mouse_adlib_rep1_DVC	myelinating_OL_Hes	C12_Oligodendrocytes
		1643	mouse_adlib_rep1_DVC	mixed_neurons2_Hes	C35_Gaba_1
		1644	mouse_adlib_rep1_DVC	APNTS_astrocyte_Hes	C12_Astrocytes
		1645	mouse_adlib_rep1_DVC	OPC_Hes	C12_OPC
		1646	mouse_adlib_rep1_DVC	premyelinating_OL_Hes	C12_Oligodendrocytes
		1647	mouse_adlib_rep1_DVC	myelinating_OL_Hes	C12_Oligodendrocytes
		1648	mouse_adlib_rep1_DVC	Vglut1_Hes	C35_Glut_4
		1649	mouse_adlib_rep1_DVC	premyelinating_OL_Hes	C12_OPC
		1650	mouse_adlib_rep1_DVC	A_M2_Hes	C35_Gaba_1
		1651	mouse_adlib_rep1_DVC	M3_Hes	C35_Glut_2
		1652	mouse_adlib_rep1_DVC	APNTS_astrocyte_Hes	C12_Astrocytes
		1653	mouse_adlib_rep1_DVC	myelinating_intermediate_OL_Hes	C12_Oligodendrocytes
		1654	mouse_adlib_rep1_DVC	myelinating_intermediate_OL_Hes	C12_Oligodendrocytes
		1655	mouse_adlib_rep1_DVC	myelinating_OL_Hes	C12_Oligodendrocytes
		1656	mouse_adlib_rep1_DVC	Sall3_Nox4_Hes	C35_Gaba_4
		1657	mouse_adlib_rep1_DVC	Tpbg_Hes	C12_Oligodendrocytes
		1658	mouse_adlib_rep1_DVC	mixed_neurons2_Hes	C35_Gaba_1
		1659	mouse_adlib_rep1_DVC	M3_Hes	C35_Glut_3
		1660	mouse_adlib_rep1_DVC	myelinating_intermediate_OL_Hes	C12_Oligodendrocytes
		1661	mouse_adlib_rep1_DVC	smooth_muscle_Hes	Rejected_RE
		1662	mouse_adlib_rep1_DVC	mixed_neurons4_Hes	C35_Glut_1
		1663	mouse_adlib_rep1_DVC	mixed_neurons2_Hes	C35_Gaba_2
		1664	mouse_adlib_rep1_DVC	Lnc1_Hes	C35_Glut_1
		1665	mouse_adlib_rep1_DVC	myelinating_intermediate_OL_Hes	C12_Oligodendrocytes
		1666	mouse_adlib_rep1_DVC	myelinating_intermediate_OL_Hes	Rejected_RE
		1667	mouse_adlib_rep1_DVC	myelinating_intermediate_OL_Hes	C12_Oligodendrocytes
		1668	mouse_adlib_rep1_DVC	M2_Hes	C35_Glut_1
		1669	mouse_adlib_rep1_DVC	A_M2_Hes	C35_Gaba_1
		1670	mouse_adlib_rep1_DVC	APNTS_astrocyte_Hes	C12_Astrocytes
		1671	mouse_adlib_rep1_DVC	Tpbg_Hes	C35_Glut_2
		1672	mouse_adlib_rep1_DVC	Tpbg_Hes	C35_Glut_1
		1673	mouse_adlib_rep1_DVC	Zeb2_Spon1_Hes	C12_Gaba_neurons
		1674	mouse_adlib_rep1_DVC	mixed_neurons1_Hes	C35_Glut_1
		1675	mouse_adlib_rep1_DVC	myelinating_intermediate_OL_Hes	Rejected_RE
		1676	mouse_adlib_rep1_DVC	Zeb2_Zfp831_Hes	C35_Glut_3
		1677	mouse_adlib_rep1_DVC	A_M2_Hes	C35_Gaba_1
		1678	mouse_adlib_rep1_DVC	myelinating_OL_Hes	C12_Oligodendrocytes
		1679	mouse_adlib_rep1_DVC	mixed_neurons3_Hes	C35_Glut_1
		1680	mouse_adlib_rep1_DVC	myelinating_intermediate_OL_Hes	C12_Oligodendrocytes
		1681	mouse_adlib_rep1_DVC	Tpbg_Hes	C35_Glut_2
		1682	mouse_adlib_rep1_DVC	myelinating_intermediate_OL_Hes	C12_Oligodendrocytes
		1683	mouse_adlib_rep1_DVC	mixed_neurons4_Hes	C35_Glut_1
		1684	mouse_adlib_rep1_DVC	Zeb2_Spon1_Hes	C35_Gaba_5
		1685	mouse_adlib_rep1_DVC	mixed_neurons3_Hes	C35_Glut_1
		1686	mouse_adlib_rep1_DVC	mixed_neurons3_Hes	C35_Glut_1
		1687	mouse_adlib_rep1_DVC	APNTS_astrocyte_Hes	C12_Astrocytes
		1688	mouse_adlib_rep1_DVC	Sall3_Rorb_Hes	C35_Glut_3
		1689	mouse_adlib_rep1_DVC	mixed_neurons1_Hes	C35_Glut_1
		1690	mouse_adlib_rep1_DVC	mixed_neurons3_Hes	C35_Glut_1
		1691	mouse_adlib_rep1_DVC	mixed_neurons3_Hes	C35_Glut_1
		1692	mouse_adlib_rep1_DVC	mixed_neurons3_Hes	C35_Glut_1
		1693	mouse_adlib_rep1_DVC	Ca_permeable_astrocyte_Hes	C12_Astrocytes
		1694	mouse_adlib_rep1_DVC	Rorb_Maf_Hes	C35_Glut_2
		1695	mouse_adlib_rep1_DVC	mixed_neurons1_Hes	C12_Gaba_neurons
		1696	mouse_adlib_rep1_DVC	M3_Hes	C35_Glut_1
		1697	mouse_adlib_rep1_DVC	mixed_neurons1_Hes	C35_Gaba_1
		1698	mouse_adlib_rep1_DVC	myelinating_intermediate_OL_Hes	C12_Oligodendrocytes
		1699	mouse_adlib_rep1_DVC	APNTS_astrocyte_Hes	C12_Astrocytes
		1700	mouse_adlib_rep1_DVC	myelinating_intermediate_OL_Hes	C12_Oligodendrocytes
		1701	mouse_adlib_rep1_DVC	M1_Hes	C35_Glut_1
		1702	mouse_adlib_rep1_DVC	Zeb2_Spon1_Hes	C35_Gaba_1
		1703	mouse_adlib_rep1_DVC	Tpbg_Hes	C35_Glut_2
		1704	mouse_adlib_rep1_DVC	Sall3_Nox4_Hes	C35_Gaba_4
		1705	mouse_adlib_rep1_DVC	Lmo3_Hes	C35_Glut_1
		1706	mouse_adlib_rep1_DVC	myelinating_intermediate_OL_Hes	C12_Oligodendrocytes
		1707	mouse_adlib_rep1_DVC	APNTS_astrocyte_Hes	C12_Astrocytes
		1708	mouse_adlib_rep1_DVC	Lnc1_Hes	C35_Glut_1
		1709	mouse_adlib_rep1_DVC	Vglut1_Hes	C35_Glut_8
		1710	mouse_adlib_rep1_DVC	mixed_neurons3_Hes	C35_Glut_1
		1711	mouse_adlib_rep1_DVC	APNTS_astrocyte_Hes	C12_Astrocytes
		1712	mouse_adlib_rep1_DVC	mixed_neurons3_Hes	C35_Glut_1
		1713	mouse_adlib_rep1_DVC	mixed_neurons2_Hes	C35_Gaba_1
		1714	mouse_adlib_rep1_DVC	Cmss1_Hes	C12_Gaba_neurons
		1715	mouse_adlib_rep1_DVC	M0_Hes	Rejection_dist
		1716	mouse_adlib_rep1_DVC	Zeb2_Spon1_Hes	C12_Gaba_neurons
		1717	mouse_adlib_rep1_DVC	Lnc1_Hes	C35_Glut_1
		1718	mouse_adlib_rep1_DVC	Ca_permeable_astrocyte_Hes	C12_Astrocytes
		1719	mouse_adlib_rep1_DVC	Ca_permeable_astrocyte_Hes	C12_Astrocytes
		1720	mouse_adlib_rep1_DVC	Zeb2_Spon1_Hes	C12_Gaba_neurons
		1721	mouse_adlib_rep1_DVC	APNTS_endothelial_Hes	C12_Endothelial
		1722	mouse_adlib_rep1_DVC	mixed_neurons3_Hes	C35_Glut_1
		1723	mouse_adlib_rep1_DVC	APNTS_astrocyte_Hes	C12_Astrocytes
		1724	mouse_adlib_rep1_DVC	APNTS_astrocyte_Hes	C12_Astrocytes
		1725	mouse_adlib_rep1_DVC	Sall3_Cdh3_Hes	C35_Gaba_4
		1726	mouse_adlib_rep1_DVC	APNTS_astrocyte_Hes	C12_Astrocytes
		1727	mouse_adlib_rep1_DVC	COE_Pamr1_Hes	C35_Glut_1
		1728	mouse_adlib_rep1_DVC	Zeb2_Zfp831_Hes	C35_Gaba_4
		1729	mouse_adlib_rep1_DVC	Sall3_Nox4_Hes	C12_Gaba_neurons
		1730	mouse_adlib_rep1_DVC	myelinating_intermediate_OL_Hes	C12_Oligodendrocytes
		1731	mouse_adlib_rep1_DVC	A_M2_Hes	C35_Gaba_1
		1732	mouse_adlib_rep1_DVC	Zeb2_Zfp831_Hes	C12_Gaba_neurons
		1733	mouse_adlib_rep1_DVC	mixed_neurons3_Hes	C35_Glut_1
		1734	mouse_adlib_rep1_DVC	APNTS_astrocyte_Hes	C12_Astrocytes
		1735	mouse_adlib_rep1_DVC	myelinating_intermediate_OL_Hes	C12_Oligodendrocytes
		1736	mouse_adlib_rep1_DVC	mixed_neurons2_Hes	C35_Glut_1
		1737	mouse_adlib_rep1_DVC	APNTS_astrocyte_Hes	C12_Astrocytes
		1738	mouse_adlib_rep1_DVC	Lnc1_Hes	C35_Glut_1
		1739	mouse_adlib_rep1_DVC	Ca_permeable_astrocyte_Hes	C12_Astrocytes
		1740	mouse_adlib_rep1_DVC	Sall3_Nox4_Hes	C35_Gaba_4
		1741	mouse_adlib_rep1_DVC	mixed_neurons2_Hes	C35_Gaba_1
		1742	mouse_adlib_rep1_DVC	APNTS_astrocyte_Hes	C12_Astrocytes
		1743	mouse_adlib_rep1_DVC	myelinating_intermediate_OL_Hes	C12_Oligodendrocytes
		1744	mouse_adlib_rep1_DVC	APNTS_astrocyte_Hes	C12_Astrocytes
		1745	mouse_adlib_rep1_DVC	NFI_Hes	C12_Gaba_neurons
		1746	mouse_adlib_rep1_DVC	mixed_neurons1_Hes	C35_Gaba_1
		1747	mouse_adlib_rep1_DVC	M3_Hes	C12_Glut_neurons
		1748	mouse_adlib_rep1_DVC	mixed_neurons1_Hes	C35_Gaba_1
		1749	mouse_adlib_rep1_DVC	mixed_neurons2_Hes	C12_Gaba_neurons
		1750	mouse_adlib_rep1_DVC	APNTS_endothelial_Hes	C12_Oligodendrocytes
		1751	mouse_adlib_rep1_DVC	M0_Hes	C35_Glut_1
		1752	mouse_adlib_rep1_DVC	myelinating_intermediate_OL_Hes	C12_Oligodendrocytes
		1753	mouse_adlib_rep1_DVC	myelinating_OL_Hes	C12_Oligodendrocytes
		1754	mouse_adlib_rep1_DVC	COE_Pamr1_Hes	C35_Glut_6
		1755	mouse_adlib_rep1_DVC	OPC_Hes	C12_OPC
		1756	mouse_adlib_rep1_DVC	myelinating_OL_Hes	C12_Oligodendrocytes
		1757	mouse_adlib_rep1_DVC	mixed_neurons3_Hes	C35_Glut_1
		1758	mouse_adlib_rep1_DVC	mixed_neurons3_Hes	C35_Glut_1
		1759	mouse_adlib_rep1_DVC	paradoxic_Hes	C35_Glut_2
		1760	mouse_adlib_rep1_DVC	myelinating_OL_Hes	C12_Oligodendrocytes
		1761	mouse_adlib_rep1_DVC	Zeb2_Kcnmb2_Hes	C35_Gaba_6
		1762	mouse_adlib_rep1_DVC	APNTS_astrocyte_Hes	C12_Astrocytes
		1763	mouse_adlib_rep1_DVC	myelinating_intermediate_OL_Hes	C12_Oligodendrocytes
		1764	mouse_adlib_rep1_DVC	myelinating_OL_Hes	C12_Oligodendrocytes
		1765	mouse_adlib_rep1_DVC	NFI_Hes	C35_Gaba_1
		1766	mouse_adlib_rep1_DVC	Vglut1_Hes	C35_Glut_8
		1767	mouse_adlib_rep1_DVC	M3_Hes	C35_Glut_1
		1768	mouse_adlib_rep1_DVC	GLP1_Hes	C35_Glut_1
		1769	mouse_adlib_rep1_DVC	Lnc2_Hes	C35_Glut_7
		1770	mouse_adlib_rep1_DVC	Tpbg_Hes	C35_Glut_2
		1771	mouse_adlib_rep1_DVC	APNTS_astrocyte_Hes	C12_Astrocytes
		1772	mouse_adlib_rep1_DVC	mixed_neurons2_Hes	C35_Gaba_1
		1773	mouse_adlib_rep1_DVC	APNTS_astrocyte_Hes	C12_Astrocytes
		1774	mouse_adlib_rep1_DVC	mixed_neurons1_Hes	C35_Glut_1
		1775	mouse_adlib_rep1_DVC	tanycyte_Hes	Rejected_RE
		1776	mouse_adlib_rep1_DVC	APNTS_astrocyte_Hes	C12_Astrocytes
		1777	mouse_adlib_rep1_DVC	A_M2_Hes	C35_Gaba_1
		1778	mouse_adlib_rep1_DVC	myelinating_intermediate_OL_Hes	Rejected_RE
		1779	mouse_adlib_rep1_DVC	Tpbg_Hes	C35_Glut_1
		1780	mouse_adlib_rep1_DVC	M0_Hes	Rejection_dist
		1781	mouse_adlib_rep1_DVC	M3_Hes	C12_Glut_neurons
		1782	mouse_adlib_rep1_DVC	COE_Atp10a_Hes	C35_Glut_2
		1783	mouse_adlib_rep1_DVC	myelinating_intermediate_OL_Hes	C12_Oligodendrocytes
		1784	mouse_adlib_rep1_DVC	APNTS_astrocyte_Hes	C12_Astrocytes
		1785	mouse_adlib_rep1_DVC	myelinating_OL_Hes	C12_Oligodendrocytes
		1786	mouse_adlib_rep1_DVC	mixed_neurons2_Hes	C35_Gaba_1
		1787	mouse_adlib_rep1_DVC	Rorb_Maf_Hes	C35_Glut_2
		1788	mouse_adlib_rep1_DVC	mixed_neurons1_Hes	C35_Gaba_1
		1789	mouse_adlib_rep1_DVC	Zeb2_Spon1_Hes	C35_Gaba_1
		1790	mouse_adlib_rep1_DVC	APNTS_astrocyte_Hes	C12_Astrocytes
		1791	mouse_adlib_rep1_DVC	APNTS_astrocyte_Hes	C12_Astrocytes
		1792	mouse_adlib_rep1_DVC	APNTS_astrocyte_Hes	C12_Astrocytes
		1793	mouse_adlib_rep1_DVC	Zeb2_Spon1_Hes	C12_Gaba_neurons
		1794	mouse_adlib_rep1_DVC	M3_Hes	C35_Glut_3
		1795	mouse_adlib_rep1_DVC	mixed_neurons1_Hes	C35_Gaba_2
		1796	mouse_adlib_rep1_DVC	Tpbg_Hes	C12_Glut_neurons
		1797	mouse_adlib_rep1_DVC	Zeb2_Spon1_Hes	C12_Gaba_neurons
		1798	mouse_adlib_rep1_DVC	mixed_neurons1_Hes	C35_Gaba_3
		1799	mouse_adlib_rep1_DVC	APNTS_astrocyte_Hes	C12_Astrocytes
		1800	mouse_adlib_rep1_DVC	myelinating_OL_Hes	C12_Oligodendrocytes
		1801	mouse_adlib_rep1_DVC	APNTS_astrocyte_Hes	C12_Astrocytes
		1802	mouse_adlib_rep1_DVC	COE_Pamr1_Hes	C35_Glut_1
		1803	mouse_adlib_rep1_DVC	APNTS_astrocyte_Hes	C12_Astrocytes
		1804	mouse_adlib_rep1_DVC	mixed_neurons3_Hes	C35_Glut_1
		1805	mouse_adlib_rep1_DVC	Cmss1_Hes	C35_Gaba_6
		1806	mouse_adlib_rep1_DVC	Lnc2_Hes	C35_Glut_1
		1807	mouse_adlib_rep1_DVC	A_M2_Hes	C35_Glut_1
		1808	mouse_adlib_rep1_DVC	pericyte_Hes	C12_Mural
		1809	mouse_adlib_rep1_DVC	APNTS_astrocyte_Hes	C12_Astrocytes
		1810	mouse_adlib_rep1_DVC	Lnc1_Hes	C35_Gaba_1
		1811	mouse_adlib_rep1_DVC	myelinating_intermediate_OL_Hes	C12_Oligodendrocytes
		1812	mouse_adlib_rep1_DVC	OPC_Hes	C12_OPC
		1813	mouse_adlib_rep1_DVC	mixed_neurons1_Hes	C35_Gaba_1
		1814	mouse_adlib_rep1_DVC	myelinating_intermediate_OL_Hes	C12_Oligodendrocytes
		1815	mouse_adlib_rep1_DVC	COE_Pamr1_Hes	C12_Glut_neurons
		1816	mouse_adlib_rep1_DVC	Zeb2_Spon1_Hes	C35_Gaba_1
		1817	mouse_adlib_rep1_DVC	Cmss1_Hes	C35_Gaba_6
		1818	mouse_adlib_rep1_DVC	myelinating_OL_Hes	C12_Oligodendrocytes
		1819	mouse_adlib_rep1_DVC	myelinating_OL_Hes	C12_Oligodendrocytes
		1820	mouse_adlib_rep1_DVC	Sall3_Cdh3_Hes	C12_Gaba_neurons
		1821	mouse_adlib_rep1_DVC	APNTS_astrocyte_Hes	C12_Astrocytes
		1822	mouse_adlib_rep1_DVC	mixed_neurons3_Hes	C35_Glut_1
		1823	mouse_adlib_rep1_DVC	A_M2_Hes	C35_Gaba_1
		1824	mouse_adlib_rep1_DVC	mixed_neurons2_Hes	C35_Gaba_1
		1825	mouse_adlib_rep1_DVC	mixed_neurons1_Hes	C35_Gaba_1
		1826	mouse_adlib_rep1_DVC	APNTS_astrocyte_Hes	C12_Astrocytes
		1827	mouse_adlib_rep1_DVC	mixed_neurons3_Hes	C35_Glut_1
		1828	mouse_adlib_rep1_DVC	p_fibroblast_Hes	C12_Fibroblasts
		1829	mouse_adlib_rep1_DVC	myelinating_intermediate_OL_Hes	C12_Oligodendrocytes
		1830	mouse_adlib_rep1_DVC	myelinating_OL_Hes	C12_Oligodendrocytes
		1831	mouse_adlib_rep1_DVC	Tpbg_Hes	C35_Glut_2
		1832	mouse_adlib_rep1_DVC	Zeb2_Zfp831_Hes	C35_Gaba_1
		1833	mouse_adlib_rep1_DVC	APNTS_astrocyte_Hes	C12_Astrocytes
		1834	mouse_adlib_rep1_DVC	Mecom_Hes	C35_Gaba_1
		1835	mouse_adlib_rep1_DVC	APNTS_ependymocyte_Hes	Rejection_dist
		1836	mouse_adlib_rep1_DVC	mixed_neurons1_Hes	C35_Glut_1
		1837	mouse_adlib_rep1_DVC	Zeb2_Zfp831_Hes	C35_Gaba_1
		1838	mouse_adlib_rep1_DVC	Lnc1_Hes	C35_Glut_1
		1839	mouse_adlib_rep1_DVC	mixed_neurons4_Hes	C35_Glut_1
		1840	mouse_adlib_rep1_DVC	myelinating_intermediate_OL_Hes	C12_Oligodendrocytes
		1841	mouse_adlib_rep1_DVC	Sall3_Nox4_Hes	C35_Gaba_4
		1842	mouse_adlib_rep1_DVC	COE_Pamr1_Hes	C35_Glut_1
		1843	mouse_adlib_rep1_DVC	mixed_neurons3_Hes	C35_Glut_1
		1844	mouse_adlib_rep1_DVC	Sall3_Nox4_Hes	C35_Gaba_4
		1845	mouse_adlib_rep1_DVC	Zeb2_Spon1_Hes	C35_Gaba_1
		1846	mouse_adlib_rep1_DVC	myelinating_OL_Hes	C12_Oligodendrocytes
		1847	mouse_adlib_rep1_DVC	A_M2_Hes	C35_Gaba_1
		1848	mouse_adlib_rep1_DVC	Sall3_Cdh3_Hes	C35_Gaba_2
		1849	mouse_adlib_rep1_DVC	paradoxic_Hes	C35_Glut_2
		1850	mouse_adlib_rep1_DVC	M3_Hes	C35_Glut_1
		1851	mouse_adlib_rep1_DVC	s_fibroblast_Hes	C12_Tanycytes
		1852	mouse_adlib_rep1_DVC	mixed_neurons1_Hes	C35_Glut_1
		1853	mouse_adlib_rep1_DVC	NFI_Hes	C35_Glut_1
		1854	mouse_adlib_rep1_DVC	A_M2_Hes	C35_Gaba_1
		1855	mouse_adlib_rep1_DVC	Zeb2_Spon1_Hes	C35_Gaba_5
		1856	mouse_adlib_rep1_DVC	mixed_neurons3_Hes	C35_Glut_1
		1857	mouse_adlib_rep1_DVC	Zeb2_Zfp831_Hes	C12_Gaba_neurons
		1858	mouse_adlib_rep1_DVC	p_fibroblast_Hes	C12_Fibroblasts
		1859	mouse_adlib_rep1_DVC	COE_Atp10a_Hes	C35_Glut_6
		1860	mouse_adlib_rep1_DVC	APNTS_astrocyte_Hes	C12_Astrocytes
		1861	mouse_adlib_rep1_DVC	APNTS_astrocyte_Hes	C12_Astrocytes
		1862	mouse_adlib_rep1_DVC	COE_Pamr1_Hes	C35_Glut_1
		1863	mouse_adlib_rep1_DVC	mixed_neurons1_Hes	C35_Gaba_1
		1864	mouse_adlib_rep1_DVC	Zeb2_Kcnmb2_Hes	C35_Gaba_6
		1865	mouse_adlib_rep1_DVC	Ca_permeable_astrocyte_Hes	C12_Astrocytes
		1866	mouse_adlib_rep1_DVC	Tpbg_Hes	C35_Glut_3
		1867	mouse_adlib_rep1_DVC	myelinating_intermediate_OL_Hes	C12_Oligodendrocytes
		1868	mouse_adlib_rep1_DVC	myelinating_OL_Hes	C12_Oligodendrocytes
		1869	mouse_adlib_rep1_DVC	M3_Hes	C35_Glut_1
		1870	mouse_adlib_rep1_DVC	Sall3_Cdh3_Hes	C35_Gaba_4
		1871	mouse_adlib_rep1_DVC	Sall3_Cdh3_Hes	C35_Gaba_4
		1872	mouse_adlib_rep1_DVC	myelinating_OL_Hes	C12_Oligodendrocytes
		1873	mouse_adlib_rep1_DVC	A_M2_Hes	C35_Gaba_1
		1874	mouse_adlib_rep1_DVC	Lmo3_Hes	C35_Glut_1
		1875	mouse_adlib_rep1_DVC	mixed_neurons3_Hes	C35_Glut_1
		1876	mouse_adlib_rep1_DVC	mixed_neurons2_Hes	C12_Gaba_neurons
		1877	mouse_adlib_rep1_DVC	Sall3_Nox4_Hes	C35_Gaba_4
		1878	mouse_adlib_rep1_DVC	Zeb2_Kcnmb2_Hes	C35_Gaba_6
		1879	mouse_adlib_rep1_DVC	Zeb2_Spon1_Hes	C35_Gaba_2
		1880	mouse_adlib_rep1_DVC	Ca_permeable_astrocyte_Hes	C12_Astrocytes
		1881	mouse_adlib_rep1_DVC	APNTS_ependymocyte_Hes	Rejection_dist
		1882	mouse_adlib_rep1_DVC	resting_microglia_Hes	C12_Immune
		1883	mouse_adlib_rep1_DVC	mixed_neurons3_Hes	C35_Glut_1
		1884	mouse_adlib_rep1_DVC	Lmo3_Hes	C35_Glut_1
		1885	mouse_adlib_rep1_DVC	Zeb2_Spon1_Hes	C12_Gaba_neurons
		1886	mouse_adlib_rep1_DVC	Vglut1_Hes	C35_Glut_8
		1887	mouse_adlib_rep1_DVC	mixed_neurons3_Hes	C35_Glut_1
		1888	mouse_adlib_rep1_DVC	COE_Hes	C35_Gaba_1
		1889	mouse_adlib_rep1_DVC	APNTS_astrocyte_Hes	C12_Astrocytes
		1890	mouse_adlib_rep1_DVC	Vglut1_Hes	C35_Glut_8
		1891	mouse_adlib_rep1_DVC	mixed_neurons3_Hes	C35_Glut_1
		1892	mouse_adlib_rep1_DVC	mixed_neurons2_Hes	C35_Gaba_2
		1893	mouse_adlib_rep1_DVC	APNTS_astrocyte_Hes	C12_Astrocytes
		1894	mouse_adlib_rep1_DVC	APNTS_ependymocyte_Hes	Rejection_dist
		1895	mouse_adlib_rep1_DVC	APNTS_astrocyte_Hes	C12_Astrocytes
		1896	mouse_adlib_rep1_DVC	Zeb2_Zfp831_Hes	C35_Gaba_4
		1897	mouse_adlib_rep1_DVC	mixed_neurons4_Hes	C35_Glut_1
		1898	mouse_adlib_rep1_DVC	resting_microglia_Hes	C12_Immune
		1899	mouse_adlib_rep1_DVC	APNTS_astrocyte_Hes	C12_Astrocytes
		1900	mouse_adlib_rep1_DVC	Sall3_Nox4_Hes	C35_Glut_3
		1901	mouse_adlib_rep1_DVC	Zeb2_Kcnmb2_Hes	C35_Gaba_6
		1902	mouse_adlib_rep1_DVC	APNTS_astrocyte_Hes	C12_Astrocytes
		1903	mouse_adlib_rep1_DVC	tanycyte_Hes	Rejected_RE
		1904	mouse_adlib_rep1_DVC	COE_Hes	C35_Gaba_2
		1905	mouse_adlib_rep1_DVC	APNTS_astrocyte_Hes	C12_Astrocytes
		1906	mouse_adlib_rep1_DVC	Lmo3_Hes	C35_Glut_8
		1907	mouse_adlib_rep1_DVC	myelinating_intermediate_OL_Hes	C12_Oligodendrocytes
		1908	mouse_adlib_rep1_DVC	Sall3_Nox4_Hes	C35_Gaba_4
		1909	mouse_adlib_rep1_DVC	mixed_neurons4_Hes	C35_Glut_1
		1910	mouse_adlib_rep1_DVC	mixed_neurons1_Hes	C35_Glut_1
		1911	mouse_adlib_rep1_DVC	APNTS_astrocyte_Hes	C12_Astrocytes
		1912	mouse_adlib_rep1_DVC	OPC_Hes	C12_OPC
		1913	mouse_adlib_rep1_DVC	Rorb_Maf_Hes	C35_Glut_2
		1914	mouse_adlib_rep1_DVC	M2_Hes	C35_Glut_1
		1915	mouse_adlib_rep1_DVC	Ca_permeable_astrocyte_Hes	C12_Astrocytes
		1916	mouse_adlib_rep1_DVC	mixed_neurons2_Hes	C35_Gaba_1
		1917	mouse_adlib_rep1_DVC	Lnc2_Hes	C12_Glut_neurons
		1918	mouse_adlib_rep1_DVC	paradoxic_Hes	C35_Glut_2
		1919	mouse_adlib_rep1_DVC	mixed_neurons1_Hes	C35_Gaba_1
		1920	mouse_adlib_rep1_DVC	mixed_neurons1_Hes	C35_Gaba_1
		1921	mouse_adlib_rep1_DVC	M3_Hes	C35_Glut_1
		1922	mouse_adlib_rep1_DVC	myelinating_OL_Hes	C12_Oligodendrocytes
		1923	mouse_adlib_rep1_DVC	Sall3_Rorb_Hes	C35_Glut_3
		1924	mouse_adlib_rep1_DVC	APNTS_astrocyte_Hes	C12_Astrocytes
		1925	mouse_adlib_rep1_DVC	Tpbg_Hes	C35_Glut_2
		1926	mouse_adlib_rep1_DVC	resting_microglia_Hes	C12_Immune
		1927	mouse_adlib_rep1_DVC	Tpbg_Hes	C35_Glut_1
		1928	mouse_adlib_rep1_DVC	mixed_neurons2_Hes	C35_Gaba_1
		1929	mouse_adlib_rep1_DVC	A_M2_Hes	C35_Gaba_1
		1930	mouse_adlib_rep1_DVC	COE_Pamr1_Hes	C35_Glut_1
		1931	mouse_adlib_rep1_DVC	Zeb2_Spon1_Hes	C35_Gaba_2
		1932	mouse_adlib_rep1_DVC	Lnc1_Hes	C35_Glut_1
		1933	mouse_adlib_rep1_DVC	COE_Pamr1_Hes	C12_Glut_neurons
		1934	mouse_adlib_rep1_DVC	mixed_neurons1_Hes	C35_Gaba_1
		1935	mouse_adlib_rep1_DVC	APNTS_endothelial_Hes	C12_Endothelial
		1936	mouse_adlib_rep1_DVC	myelinating_OL_Hes	C12_Oligodendrocytes
		1937	mouse_adlib_rep1_DVC	myelinating_intermediate_OL_Hes	C12_Oligodendrocytes
		1938	mouse_adlib_rep1_DVC	Zeb2_Spon1_Hes	C35_Gaba_5
		1939	mouse_adlib_rep1_DVC	Lnc1_Hes	C35_Gaba_1
		1940	mouse_adlib_rep1_DVC	APNTS_astrocyte_Hes	C12_Astrocytes
		1941	mouse_adlib_rep1_DVC	myelinating_intermediate_OL_Hes	C12_Oligodendrocytes
		1942	mouse_adlib_rep1_DVC	mixed_neurons3_Hes	C35_Glut_1
		1943	mouse_adlib_rep1_DVC	COE_Hes	C35_Gaba_4
		1944	mouse_adlib_rep1_DVC	mixed_neurons2_Hes	C35_Gaba_1
		1945	mouse_adlib_rep1_DVC	mixed_neurons3_Hes	C35_Glut_1
		1946	mouse_adlib_rep1_DVC	Zeb2_Spon1_Hes	C12_Gaba_neurons
		1947	mouse_adlib_rep1_DVC	Zeb2_Zfp831_Hes	C35_Glut_1
		1948	mouse_adlib_rep1_DVC	mixed_neurons2_Hes	C35_Gaba_1
		1949	mouse_adlib_rep1_DVC	mixed_neurons2_Hes	C12_Glut_neurons
		1950	mouse_adlib_rep1_DVC	mixed_neurons1_Hes	C35_Gaba_1
		1951	mouse_adlib_rep1_DVC	COE_Atp10a_Hes	C35_Glut_6
		1952	mouse_adlib_rep1_DVC	Ca_permeable_astrocyte_Hes	C12_Astrocytes
		1953	mouse_adlib_rep1_DVC	M3_Hes	C35_Glut_1
		1954	mouse_adlib_rep1_DVC	myelinating_OL_Hes	C12_Oligodendrocytes
		1955	mouse_adlib_rep1_DVC	Tpbg_Hes	C12_Glut_neurons
		1956	mouse_adlib_rep1_DVC	COE_Hes	C35_Gaba_1
		1957	mouse_adlib_rep1_DVC	Lnc1_Hes	C35_Glut_1
		1958	mouse_adlib_rep1_DVC	paradoxic_Hes	C35_Glut_2
		1959	mouse_adlib_rep1_DVC	Tpbg_Hes	C35_Glut_1
		1960	mouse_adlib_rep1_DVC	myelinating_intermediate_OL_Hes	C12_Oligodendrocytes
		1961	mouse_adlib_rep1_DVC	mixed_neurons2_Hes	C35_Glut_1
		1962	mouse_adlib_rep1_DVC	APNTS_astrocyte_Hes	C12_Astrocytes
		1963	mouse_adlib_rep1_DVC	Zeb2_Kcnmb2_Hes	C35_Gaba_6
		1964	mouse_adlib_rep1_DVC	Tpbg_Hes	C35_Glut_2
		1965	mouse_adlib_rep1_DVC	M3_Hes	C35_Glut_3
		1966	mouse_adlib_rep1_DVC	p_fibroblast_Hes	C12_Fibroblasts
		1967	mouse_adlib_rep1_DVC	Ca_permeable_astrocyte_Hes	C12_Astrocytes
		1968	mouse_adlib_rep1_DVC	APNTS_astrocyte_Hes	C12_Astrocytes
		1969	mouse_adlib_rep1_DVC	APNTS_endothelial_Hes	C12_Endothelial
		1970	mouse_adlib_rep1_DVC	mixed_neurons3_Hes	C35_Glut_1
		1971	mouse_adlib_rep1_DVC	myelinating_OL_Hes	C12_Oligodendrocytes
		1972	mouse_adlib_rep1_DVC	Sall3_Nox4_Hes	C35_Gaba_4
		1973	mouse_adlib_rep1_DVC	myelinating_intermediate_OL_Hes	C12_Oligodendrocytes
		1974	mouse_adlib_rep1_DVC	tanycyte_Hes	Rejected_RE
		1975	mouse_adlib_rep1_DVC	M1_Hes	C12_Glut_neurons
		1976	mouse_adlib_rep1_DVC	Lnc1_Hes	C35_Glut_1
		1977	mouse_adlib_rep1_DVC	Sall3_Nox4_Hes	C35_Gaba_4
		1978	mouse_adlib_rep1_DVC	p_fibroblast_Hes	C12_Fibroblasts
		1979	mouse_adlib_rep1_DVC	mixed_neurons3_Hes	C35_Glut_1
		1980	mouse_adlib_rep1_DVC	mixed_neurons2_Hes	C35_Gaba_1
		1981	mouse_adlib_rep1_DVC	M1_Hes	C12_Glut_neurons
		1982	mouse_adlib_rep1_DVC	Tpbg_Hes	C35_Glut_2
		1983	mouse_adlib_rep1_DVC	COE_Hes	C35_Gaba_1
		1984	mouse_adlib_rep1_DVC	APNTS_astrocyte_Hes	C12_Astrocytes
		1985	mouse_adlib_rep1_DVC	Zeb2_Zfp831_Hes	C35_Gaba_4
		1986	mouse_adlib_rep1_DVC	APNTS_astrocyte_Hes	C12_Astrocytes
		1987	mouse_adlib_rep1_DVC	APNTS_astrocyte_Hes	C12_Astrocytes
		1988	mouse_adlib_rep1_DVC	Tpbg_Hes	C35_Glut_1
		1989	mouse_adlib_rep1_DVC	Cmss1_Hes	C35_Gaba_6
		1990	mouse_adlib_rep1_DVC	mixed_neurons1_Hes	C35_Gaba_1
		1991	mouse_adlib_rep1_DVC	mixed_neurons2_Hes	C35_Glut_1
		1992	mouse_adlib_rep1_DVC	mixed_neurons2_Hes	C35_Gaba_1
		1993	mouse_adlib_rep1_DVC	Tpbg_Hes	C35_Glut_2
		1994	mouse_adlib_rep1_DVC	pH_related_Hes	C12_Oligodendrocytes
		1995	mouse_adlib_rep1_DVC	myelinating_intermediate_OL_Hes	C12_Oligodendrocytes
		1996	mouse_adlib_rep1_DVC	Zeb2_Zfp831_Hes	C35_Gaba_6
		1997	mouse_adlib_rep1_DVC	mixed_neurons3_Hes	C35_Glut_1
[truncated: 111,353 more rows]
