# Supplementary material for: GIPR agonism and antagonism decrease body weight and food intake via different mechanisms in male mice
Source: Nat Metab. 2025 Apr 29;7(6):1282–98. doi: 10.1038/s42255-025-01294-x (PMC12198009; doi:10.1038/s42255-025-01294-x)
Supplement: Supplementary file 21 — Statistical source data for Extended Data Fig. 10. [file 42255_2025_1294_MOESM21_ESM.xlsx]

## Sheet: EDF10a
	EDF10a
		cell_id	sample_id	author_celltype	pred_Gutgesell_type
		164024	22S	GABA2_Ludwig	C12_Gaba_neurons
		164025	22S	GABA4_Ludwig	C35_Gaba_4
		164026	22S	GABA1_Ludwig	C35_Gaba_1
		164027	22S	Glu11_Ludwig	C35_Glut_1
		164028	22S	Glu6_Ludwig	C35_Glut_1
		164029	22S	Glu1_Ludwig	C35_Glut_3
		164030	22S	Glu1_Ludwig	C35_Glut_3
		164031	22S	GABA2_Ludwig	C35_Gaba_1
		164032	22S	Glu3_Ludwig	C35_Glut_1
		164033	22S	GABA4_Ludwig	C12_Gaba_neurons
		164034	22S	Astrocytes_Ludwig	C12_Astrocytes
		164035	22S	GABA4_Ludwig	C12_Gaba_neurons
		164036	22S	Glu6_Ludwig	C35_Gaba_1
		164037	22S	Oligodendrocytes_Ludwig	C12_Oligodendrocytes
		164038	22S	Tanycyte-like cells_Ludwig	C12_Mural
		164039	22S	GABA4_Ludwig	C35_Gaba_4
		164040	22S	Glu5_Ludwig	C35_Glut_1
		164041	22S	Glu3_Ludwig	C35_Gaba_1
		164042	22S	GABA2_Ludwig	C12_Gaba_neurons
		164043	22S	Ependymal cells_Ludwig	C35_Glut_3
		164044	22S	Glu1_Ludwig	C35_Glut_3
		164045	22S	Glu1_Ludwig	C35_Glut_3
		164046	22S	GABA4_Ludwig	C12_Gaba_neurons
		164047	22S	Glu10_Ludwig	C35_Glut_2
		164048	22S	Chat3_Ludwig	C35_Glut_1
		164049	22S	Ependymal cells_Ludwig	C12_Astrocytes
		164050	22S	GABA1_Ludwig	C12_Gaba_neurons
		164051	22S	Glu5_Ludwig	C35_Glut_1
		164052	22S	Glu8_Ludwig	C35_Glut_3
		164053	22S	Glu10_Ludwig	C12_Glut_neurons
		164054	22S	Glu2_Ludwig	C12_Glut_neurons
		164055	22S	Astrocytes_Ludwig	C12_Astrocytes
		164056	22S	Glu6_Ludwig	C35_Gaba_1
		164057	22S	OPCs_Ludwig	C12_OPC
		164058	22S	Glu5_Ludwig	C12_Glut_neurons
		164059	22S	Chat3_Ludwig	C35_Glut_1
		164060	22S	GABA1_Ludwig	C35_Gaba_6
		164061	22S	GABA2_Ludwig	C35_Gaba_1
		164062	22S	Tanycyte-like cells_Ludwig	Rejected_RE
		164063	22S	Chat3_Ludwig	C35_Glut_1
		164064	22S	VLMCs_Ludwig	C12_Immune
		164065	22S	VLMCs_Ludwig	C2_Non_neurons
		164066	22S	Glu2_Ludwig	C35_Glut_1
		164067	22S	GABA1_Ludwig	C35_Gaba_2
		164068	22S	Chat1_Ludwig	C35_Gaba_1
		164069	22S	GABA1_Ludwig	C12_Gaba_neurons
		164070	22S	Chat3_Ludwig	C35_Glut_1
		164071	22S	GABA1_Ludwig	C12_Gaba_neurons
		164072	22S	GABA3_Ludwig	C12_Gaba_neurons
		164073	22S	GABA1_Ludwig	C12_Gaba_neurons
		164074	22S	Astrocytes_Ludwig	C12_Astrocytes
		164075	22S	GABA2_Ludwig	C12_Gaba_neurons
		164076	22S	Glu8_Ludwig	C12_Glut_neurons
		164077	22S	Chat1_Ludwig	C35_Gaba_1
		164078	22S	Glu7_Ludwig	C12_Glut_neurons
		164079	22S	Glu4_Ludwig	C35_Glut_3
		164080	22S	Glu10_Ludwig	C12_Glut_neurons
		164081	22S	Glu1_Ludwig	C35_Glut_3
		164082	22S	Astrocytes_Ludwig	C12_Astrocytes
		164083	22S	Astrocytes_Ludwig	C12_Astrocytes
		164084	22S	Chat1_Ludwig	C35_Gaba_1
		164085	22S	Glu3_Ludwig	C35_Gaba_1
		164086	22S	GABA3_Ludwig	C35_Gaba_1
		164087	22S	Glu5_Ludwig	C12_Glut_neurons
		164088	22S	Glu3_Ludwig	C35_Gaba_1
		164089	22S	GABA5_Ludwig	C12_Gaba_neurons
		164090	22S	Astrocytes_Ludwig	C12_Astrocytes
		164091	22S	Glu7_Ludwig	C12_Glut_neurons
		164092	22S	Glu1_Ludwig	C12_Glut_neurons
		164093	22S	GABA5_Ludwig	C12_Gaba_neurons
		164094	22S	VLMCs_Ludwig	C2_Non_neurons
		164095	22S	Glu5_Ludwig	C35_Glut_3
		164096	22S	GABA3_Ludwig	C12_Gaba_neurons
		164097	22S	Glu8_Ludwig	C35_Gaba_1
		164098	22S	GABA2_Ludwig	C12_Gaba_neurons
		164099	22S	GABA1_Ludwig	C12_Gaba_neurons
		164100	22S	Chat3_Ludwig	C35_Glut_1
		164101	22S	Glu1_Ludwig	C35_Glut_3
		164102	22S	VLMCs_Ludwig	C2_Non_neurons
		164103	22S	Oligodendrocytes_Ludwig	C12_Oligodendrocytes
		164104	22S	Chat1_Ludwig	C35_Gaba_1
		164105	22S	Glu6_Ludwig	C35_Gaba_1
		164106	22S	Glu4_Ludwig	C35_Glut_1
		164107	22S	GABA3_Ludwig	C35_Gaba_1
		164108	22S	GABA2_Ludwig	C12_Gaba_neurons
		164109	22S	GABA1_Ludwig	C35_Gaba_1
		164110	22S	GABA4_Ludwig	C35_Gaba_4
		164111	22S	Astrocytes_Ludwig	C12_Astrocytes
		164112	22S	Astrocytes_Ludwig	C12_Astrocytes
		164113	22S	GABA4_Ludwig	C12_Gaba_neurons
		164114	22S	GABA2_Ludwig	C35_Gaba_1
		164115	22S	GABA1_Ludwig	C35_Gaba_1
		164116	22S	Glu8_Ludwig	C12_Glut_neurons
		164117	22S	GABA1_Ludwig	C12_Gaba_neurons
		164118	22S	Glu2_Ludwig	C35_Glut_1
		164119	22S	GABA5_Ludwig	C35_Gaba_4
		164120	22S	Glu8_Ludwig	C35_Gaba_1
		164121	22S	Ependymal cells_Ludwig	C12_Astrocytes
		164122	22S	Chat1_Ludwig	C35_Gaba_1
		164123	22S	GABA2_Ludwig	C35_Gaba_1
		164124	22S	Chat1_Ludwig	C35_Gaba_1
		164125	22S	OPCs_Ludwig	C12_Oligodendrocytes
		164126	22S	GABA4_Ludwig	C35_Gaba_4
		164127	22S	Oligodendrocytes_Ludwig	C12_Oligodendrocytes
		164128	22S	Glu4_Ludwig	C35_Glut_2
		164129	22S	Astrocytes_Ludwig	C12_Astrocytes
		164130	22S	Chat1_Ludwig	C35_Gaba_1
		164131	22S	Glu1_Ludwig	C35_Glut_1
		164132	22S	GABA2_Ludwig	C35_Gaba_1
		164133	22S	Glu8_Ludwig	C35_Glut_1
		164134	22S	Glu4_Ludwig	C35_Gaba_1
		164135	22S	Oligodendrocytes_Ludwig	C12_Oligodendrocytes
		164136	22S	Astrocytes_Ludwig	C12_Astrocytes
		164137	22S	Astrocytes_Ludwig	C12_Astrocytes
		164138	22S	Glu14_Ludwig	C35_Gaba_2
		164139	22S	Glu8_Ludwig	C35_Glut_3
		164140	22S	Glu6_Ludwig	C35_Gaba_1
		164141	22S	OPCs_Ludwig	C12_OPC
		164142	22S	GABA2_Ludwig	C12_Gaba_neurons
		164143	22S	Ependymal cells_Ludwig	C35_Glut_3
		164144	22S	Chat1_Ludwig	C35_Gaba_1
		164145	22S	GABA1_Ludwig	C35_Gaba_6
		164146	22S	GABA2_Ludwig	C12_Gaba_neurons
		164147	22S	Astrocytes_Ludwig	C12_Astrocytes
		164148	22S	Chat3_Ludwig	C35_Gaba_1
		164149	22S	Glu10_Ludwig	C12_Glut_neurons
		164150	22S	GABA1_Ludwig	C12_Gaba_neurons
		164151	22S	GABA2_Ludwig	C35_Gaba_1
		164152	22S	Chat1_Ludwig	C35_Gaba_1
		164153	22S	Glu3_Ludwig	C35_Gaba_1
		164154	22S	Glu14_Ludwig	C35_Glut_1
		164155	22S	Oligodendrocytes_Ludwig	C12_Oligodendrocytes
		164156	22S	Glu3_Ludwig	C35_Gaba_1
		164157	22S	GABA4_Ludwig	C35_Gaba_4
		164158	22S	Glu3_Ludwig	C35_Gaba_1
		164159	22S	Ependymal cells_Ludwig	C35_Glut_3
		164160	22S	GABA2_Ludwig	C35_Gaba_2
		164161	22S	Astrocytes_Ludwig	C12_Astrocytes
		164162	22S	GABA4_Ludwig	C35_Gaba_4
		164163	22S	Tanycyte-like cells_Ludwig	C2_Non_neurons
		164164	22S	GABA2_Ludwig	C12_Gaba_neurons
		164165	22S	GABA4_Ludwig	C35_Gaba_4
		164166	22S	GABA4_Ludwig	C35_Gaba_4
		164167	22S	Glu1_Ludwig	C12_Gaba_neurons
		164168	22S	Astrocytes_Ludwig	C12_Astrocytes
		164169	22S	Glu2_Ludwig	C35_Glut_3
		164170	22S	GABA3_Ludwig	C35_Glut_2
		164171	22S	Glu5_Ludwig	C35_Glut_3
		164172	22S	GABA4_Ludwig	C35_Gaba_4
		164173	22S	Oligodendrocytes_Ludwig	C12_Oligodendrocytes
		164174	22S	GABA2_Ludwig	C12_Gaba_neurons
		164175	22S	Astrocytes_Ludwig	C12_Astrocytes
		164176	22S	GABA2_Ludwig	C35_Gaba_1
		164177	22S	Glu5_Ludwig	C12_Glut_neurons
		164178	22S	GABA1_Ludwig	C12_Gaba_neurons
		164179	22S	GABA2_Ludwig	C12_Gaba_neurons
		164180	22S	Astrocytes_Ludwig	C12_Astrocytes
		164181	22S	GABA5_Ludwig	C35_Gaba_5
		164182	22S	Glu5_Ludwig	C35_Glut_3
		164183	22S	GABA4_Ludwig	C35_Gaba_4
		164184	22S	Tanycyte-like cells_Ludwig	C12_Astrocytes
		164185	22S	Oligodendrocytes_Ludwig	C12_Oligodendrocytes
		164186	22S	OPCs_Ludwig	C12_OPC
		164187	22S	Glu2_Ludwig	C35_Glut_1
		164188	22S	GABA2_Ludwig	C35_Gaba_1
		164189	22S	Chat1_Ludwig	C35_Gaba_1
		164190	22S	GABA1_Ludwig	C35_Glut_3
		164191	22S	GABA1_Ludwig	C35_Gaba_1
		164192	22S	Oligodendrocytes_Ludwig	C12_Oligodendrocytes
		164193	22S	Glu1_Ludwig	C35_Glut_3
		164194	22S	Glu5_Ludwig	C35_Glut_1
		164195	22S	Glu2_Ludwig	C35_Glut_1
		164196	22S	Glu6_Ludwig	C35_Gaba_1
		164197	22S	Chat2_Ludwig	C35_Gaba_2
		164198	22S	GABA1_Ludwig	C35_Glut_1
		164199	22S	GABA2_Ludwig	C12_Gaba_neurons
		164200	22S	Glu3_Ludwig	C35_Gaba_1
		164201	22S	Oligodendrocytes_Ludwig	C12_Oligodendrocytes
		164202	22S	OPCs_Ludwig	C12_OPC
		164203	22S	Astrocytes_Ludwig	C12_Astrocytes
		164204	22S	GABA4_Ludwig	C35_Gaba_4
		164205	22S	Glu3_Ludwig	C35_Gaba_1
		164206	22S	Glu2_Ludwig	C35_Gaba_2
		164207	22S	Glu7_Ludwig	C35_Glut_3
		164208	22S	GABA4_Ludwig	C12_Gaba_neurons
		164209	22S	Glu6_Ludwig	C12_Gaba_neurons
		164210	22S	GABA1_Ludwig	C35_Gaba_4
		164211	22S	GABA5_Ludwig	Rejected_RE
		164212	22S	Glu5_Ludwig	C35_Glut_1
		164213	22S	Chat1_Ludwig	C35_Gaba_1
		164214	22S	Glu5_Ludwig	C12_Glut_neurons
		164215	22S	Astrocytes_Ludwig	C12_Astrocytes
		164216	22S	Astrocytes_Ludwig	C12_Astrocytes
		164217	22S	Glu2_Ludwig	C35_Glut_3
		164218	22S	Ependymal cells_Ludwig	C12_Immune
		164219	22S	Glu4_Ludwig	C35_Glut_1
		164220	22S	Glu3_Ludwig	C35_Glut_1
		164221	22S	Glu4_Ludwig	C35_Glut_1
		164222	22S	Oligodendrocytes_Ludwig	C12_Oligodendrocytes
		164223	22S	Glu3_Ludwig	C35_Gaba_1
		164224	22S	Glu2_Ludwig	C35_Glut_3
		164225	22S	Oligodendrocytes_Ludwig	C12_Oligodendrocytes
		164226	22S	VLMCs_Ludwig	C12_Tanycytes
		164227	22S	Ependymal cells_Ludwig	C35_Glut_3
		164228	22S	Astrocytes_Ludwig	C12_Astrocytes
		164229	22S	Chat3_Ludwig	C35_Glut_1
		164230	22S	Glu7_Ludwig	C35_Glut_2
		164231	22S	Glu13_Ludwig	C12_Gaba_neurons
		164232	22S	GABA6_Ludwig	C35_Gaba_4
		164233	22S	GABA4_Ludwig	C35_Gaba_4
		164234	22S	GABA1_Ludwig	C35_Gaba_3
		164235	22S	Glu9_Ludwig	C35_Glut_3
		164236	22S	GABA4_Ludwig	C12_Gaba_neurons
		164237	22S	Astrocytes_Ludwig	C12_Astrocytes
		164238	22S	Glu2_Ludwig	C12_Glut_neurons
		164239	22S	Astrocytes_Ludwig	C12_Astrocytes
		164240	22S	Astrocytes_Ludwig	C12_Astrocytes
		164241	22S	Glu8_Ludwig	C35_Glut_3
		164242	22S	GABA4_Ludwig	C35_Gaba_4
		164243	22S	Glu7_Ludwig	C35_Gaba_1
		164244	22S	Tanycyte-like cells_Ludwig	Rejected_RE
		164245	22S	GABA1_Ludwig	C35_Gaba_1
		164246	22S	GABA6_Ludwig	C12_Gaba_neurons
		164247	22S	Glu6_Ludwig	C35_Gaba_1
		164248	22S	Astrocytes_Ludwig	C12_Astrocytes
		164249	22S	OPCs_Ludwig	C12_OPC
		164250	22S	Glu2_Ludwig	C35_Glut_3
		164251	22S	GABA3_Ludwig	C35_Gaba_1
		164252	22S	Ependymal cells_Ludwig	C35_Glut_3
		164253	22S	GABA5_Ludwig	C12_Gaba_neurons
		164254	22S	Glu1_Ludwig	C35_Glut_3
		164255	22S	GABA6_Ludwig	C12_Gaba_neurons
		164256	22S	Glu3_Ludwig	C35_Gaba_1
		164257	22S	Glu5_Ludwig	C12_Glut_neurons
		164258	22S	GABA4_Ludwig	C35_Gaba_4
		164259	22S	Glu2_Ludwig	C35_Glut_1
		164260	22S	Ependymal cells_Ludwig	C35_Glut_3
		164261	22S	OPCs_Ludwig	C12_OPC
		164262	22S	GABA2_Ludwig	C35_Gaba_1
		164263	22S	Glu10_Ludwig	C35_Glut_3
		164264	22S	Glu14_Ludwig	C35_Gaba_1
		164265	22S	GABA4_Ludwig	C12_Gaba_neurons
		164266	22S	Oligodendrocytes_Ludwig	C12_Oligodendrocytes
		164267	22S	GABA2_Ludwig	C12_Gaba_neurons
		164268	22S	Glu5_Ludwig	C35_Glut_4
		164269	22S	Glu8_Ludwig	C35_Gaba_1
		164270	22S	Glu2_Ludwig	C35_Gaba_2
		164271	22S	Glu10_Ludwig	C35_Glut_3
		164272	22S	OPCs_Ludwig	C12_OPC
		164273	22S	Glu1_Ludwig	C35_Glut_1
		164274	22S	Astrocytes_Ludwig	C12_Astrocytes
		164275	22S	GABA2_Ludwig	C12_Gaba_neurons
		164276	22S	Glu9_Ludwig	C35_Gaba_1
		164277	22S	GABA3_Ludwig	C12_Gaba_neurons
		164278	22S	Glu7_Ludwig	C12_Glut_neurons
		164279	22S	Astrocytes_Ludwig	C12_Astrocytes
		164280	22S	VLMCs_Ludwig	C12_Fibroblasts
		164281	22S	Glu8_Ludwig	C35_Gaba_3
		164282	22S	Astrocytes_Ludwig	C12_Astrocytes
		164283	22S	Astrocytes_Ludwig	C12_Astrocytes
		164284	22S	GABA2_Ludwig	C35_Gaba_2
		164285	22S	OPCs_Ludwig	C12_OPC
		164286	22S	Chat3_Ludwig	C35_Glut_1
		164287	22S	Glu1_Ludwig	C12_Glut_neurons
		164288	22S	Glu10_Ludwig	C12_Glut_neurons
		164289	22S	Ependymal cells_Ludwig	C35_Glut_3
		164290	22S	GABA2_Ludwig	C35_Gaba_1
		164291	22S	Glu3_Ludwig	C35_Gaba_1
		164292	22S	Chat3_Ludwig	C35_Glut_1
		164293	22S	Glu5_Ludwig	C35_Glut_1
		164294	22S	Oligodendrocytes_Ludwig	C12_Oligodendrocytes
		164295	22S	Astrocytes_Ludwig	C12_Astrocytes
		164296	22S	Astrocytes_Ludwig	C12_Astrocytes
		164297	22S	Astrocytes_Ludwig	C12_Astrocytes
		164298	22S	OPCs_Ludwig	C12_OPC
		164299	22S	Oligodendrocytes_Ludwig	C12_Oligodendrocytes
		164300	22S	Glu10_Ludwig	C35_Glut_1
		164301	22S	GABA5_Ludwig	C12_Gaba_neurons
		164302	22S	Chat2_Ludwig	C35_Gaba_2
		164303	22S	Astrocytes_Ludwig	C12_Astrocytes
		164304	22S	GABA1_Ludwig	C12_Gaba_neurons
		164305	22S	Glu3_Ludwig	C35_Gaba_1
		164306	22S	GABA6_Ludwig	C12_Gaba_neurons
		164307	22S	Glu11_Ludwig	C12_Glut_neurons
		164308	22S	GABA1_Ludwig	C35_Gaba_1
		164309	22S	Glu9_Ludwig	C35_Glut_3
		164310	22S	Glu10_Ludwig	C12_Glut_neurons
		164311	22S	GABA6_Ludwig	C35_Gaba_4
		164312	22S	GABA5_Ludwig	C12_Gaba_neurons
		164313	22S	GABA1_Ludwig	C35_Gaba_1
		164314	22S	Glu6_Ludwig	C35_Gaba_1
		164315	22S	GABA1_Ludwig	C12_Gaba_neurons
		164316	22S	Chat3_Ludwig	C35_Glut_1
		164317	22S	Glu4_Ludwig	C35_Glut_1
		164318	22S	GABA1_Ludwig	C12_Gaba_neurons
		164319	22S	Chat1_Ludwig	C35_Gaba_1
		164320	22S	Glu7_Ludwig	C35_Glut_1
		164321	22S	Glu8_Ludwig	C35_Glut_1
		164322	22S	Glu5_Ludwig	C12_Glut_neurons
		164323	22S	Glu9_Ludwig	C35_Glut_3
		164324	22S	GABA2_Ludwig	C35_Gaba_2
		164325	22S	Astrocytes_Ludwig	C12_Astrocytes
		164326	22S	Chat3_Ludwig	C35_Gaba_2
		164327	22S	GABA2_Ludwig	C35_Gaba_1
		164328	22S	Glu3_Ludwig	C35_Gaba_1
		164329	22S	Glu1_Ludwig	C35_Glut_3
		164330	22S	Glu1_Ludwig	C35_Glut_3
		164331	22S	Chat3_Ludwig	C35_Glut_1
		164332	22S	Astrocytes_Ludwig	C12_Astrocytes
		164333	22S	GABA5_Ludwig	C12_Gaba_neurons
		164334	22S	Glu7_Ludwig	C35_Gaba_1
		164335	22S	Glu1_Ludwig	C35_Glut_3
		164336	22S	GABA1_Ludwig	C35_Gaba_3
		164337	22S	Chat1_Ludwig	C35_Gaba_1
		164338	22S	Astrocytes_Ludwig	C12_Astrocytes
		164339	22S	Glu8_Ludwig	C35_Glut_3
		164340	22S	Astrocytes_Ludwig	C12_Astrocytes
		164341	22S	Astrocytes_Ludwig	C12_Astrocytes
		164342	22S	Astrocytes_Ludwig	C12_Astrocytes
		164343	22S	Glu6_Ludwig	C35_Glut_1
		164344	22S	Glu4_Ludwig	C35_Gaba_1
		164345	22S	Glu1_Ludwig	C35_Glut_3
		164346	22S	Glu6_Ludwig	C35_Glut_3
		164347	22S	GABA2_Ludwig	C35_Gaba_1
		164348	22S	Astrocytes_Ludwig	C12_Astrocytes
		164349	22S	Astrocytes_Ludwig	C12_Astrocytes
		164350	22S	Glu9_Ludwig	C35_Gaba_4
		164351	22S	GABA1_Ludwig	C35_Gaba_1
		164352	22S	Astrocytes_Ludwig	C12_Astrocytes
		164353	22S	Glu6_Ludwig	C35_Gaba_1
		164354	22S	Glu2_Ludwig	C35_Glut_3
		164355	22S	Glu1_Ludwig	C35_Glut_3
		164356	22S	Astrocytes_Ludwig	C12_Astrocytes
		164357	22S	Glu2_Ludwig	C35_Glut_1
		164358	22S	GABA1_Ludwig	C12_Gaba_neurons
		164359	22S	Glu5_Ludwig	C35_Glut_3
		164360	22S	Oligodendrocytes_Ludwig	C12_Oligodendrocytes
		164361	22S	GABA2_Ludwig	C35_Gaba_2
		164362	22S	GABA5_Ludwig	C35_Gaba_5
		164363	22S	Astrocytes_Ludwig	C12_Astrocytes
		164364	22S	GABA2_Ludwig	C12_Gaba_neurons
		164365	22S	Chat1_Ludwig	C35_Gaba_1
		164366	22S	GABA1_Ludwig	C35_Gaba_3
		164367	22S	Tanycyte-like cells_Ludwig	C12_Astrocytes
		164368	22S	Glu1_Ludwig	C35_Glut_3
		164369	22S	Glu3_Ludwig	C12_Gaba_neurons
		164370	22S	Glu6_Ludwig	C12_Gaba_neurons
		164371	22S	GABA1_Ludwig	C35_Gaba_3
		164372	22S	Glu1_Ludwig	C35_Glut_3
		164373	22S	Oligodendrocytes_Ludwig	C12_Oligodendrocytes
		164374	22S	Oligodendrocytes_Ludwig	C12_Oligodendrocytes
		164375	22S	GABA6_Ludwig	C35_Gaba_4
		164376	22S	Glu2_Ludwig	C35_Gaba_2
		164377	22S	Glu6_Ludwig	C35_Gaba_3
		164378	22S	GABA6_Ludwig	C35_Gaba_4
		164379	22S	Glu8_Ludwig	C35_Gaba_3
		164380	22S	Glu9_Ludwig	C35_Glut_1
		164381	22S	Tanycyte-like cells_Ludwig	C2_Non_neurons
		164382	22S	Glu1_Ludwig	C35_Glut_3
		164383	22S	GABA2_Ludwig	C12_Gaba_neurons
		164384	22S	Astrocytes_Ludwig	C12_Astrocytes
		164385	22S	GABA2_Ludwig	C12_Gaba_neurons
		164386	22S	GABA1_Ludwig	C12_Gaba_neurons
		164387	22S	Glu7_Ludwig	C35_Gaba_2
		164388	22S	Astrocytes_Ludwig	C12_Astrocytes
		164389	22S	Astrocytes_Ludwig	C12_Astrocytes
		164390	22S	Glu6_Ludwig	C35_Gaba_1
		164391	22S	Glu1_Ludwig	C12_Glut_neurons
		164392	22S	GABA2_Ludwig	C12_Gaba_neurons
		164393	22S	GABA2_Ludwig	C12_Gaba_neurons
		164394	22S	Glu2_Ludwig	C35_Glut_3
		164395	22S	GABA2_Ludwig	C35_Gaba_1
		164396	22S	Astrocytes_Ludwig	C12_Astrocytes
		164397	22S	GABA1_Ludwig	C35_Gaba_6
		164398	22S	Tanycyte-like cells_Ludwig	C12_Astrocytes
		164399	22S	Glu3_Ludwig	C35_Gaba_1
		164400	22S	GABA1_Ludwig	C35_Glut_3
		164401	22S	Astrocytes_Ludwig	C12_Astrocytes
		164402	22S	Endothelial cells_Ludwig	C12_Endothelial
		164403	22S	Astrocytes_Ludwig	C12_Astrocytes
		164404	22S	GABA3_Ludwig	C35_Gaba_1
		164405	22S	Glu3_Ludwig	C35_Gaba_1
		164406	22S	Glu5_Ludwig	C12_Glut_neurons
		164407	22S	GABA3_Ludwig	C35_Gaba_1
		164408	22S	Astrocytes_Ludwig	C12_Astrocytes
		164409	22S	GABA1_Ludwig	C35_Glut_3
		164410	22S	GABA2_Ludwig	C35_Gaba_1
		164411	22S	GABA1_Ludwig	C35_Gaba_1
		164412	22S	GABA2_Ludwig	C12_Gaba_neurons
		164413	22S	GABA6_Ludwig	C12_Gaba_neurons
		164414	22S	Glu1_Ludwig	C35_Glut_3
		164415	22S	Astrocytes_Ludwig	C12_Astrocytes
		164416	22S	Glu13_Ludwig	C12_Gaba_neurons
		164417	22S	GABA2_Ludwig	C35_Gaba_1
		164418	22S	GABA2_Ludwig	C35_Gaba_1
		164419	22S	Glu5_Ludwig	C35_Glut_1
		164420	22S	Glu3_Ludwig	C35_Glut_1
		164421	22S	GABA6_Ludwig	C35_Gaba_1
		164422	22S	GABA4_Ludwig	C12_Gaba_neurons
		164423	22S	Oligodendrocytes_Ludwig	C12_Oligodendrocytes
		164424	22S	GABA1_Ludwig	C12_Gaba_neurons
		164425	22S	GABA4_Ludwig	C35_Gaba_4
		164426	22S	Glu1_Ludwig	C12_Glut_neurons
		164427	22S	Astrocytes_Ludwig	C35_Glut_2
		164428	22S	GABA1_Ludwig	C35_Gaba_1
		164429	22S	Glu13_Ludwig	C12_Gaba_neurons
		164430	22S	GABA6_Ludwig	C12_Gaba_neurons
		164431	22S	Glu1_Ludwig	C35_Glut_3
		164432	22S	Ependymal cells_Ludwig	C35_Glut_3
		164433	22S	Astrocytes_Ludwig	C12_Astrocytes
		164434	22S	Tanycyte-like cells_Ludwig	Rejected_RE
		164435	22S	Astrocytes_Ludwig	C12_Astrocytes
		164436	22S	Glu3_Ludwig	C35_Glut_1
		164437	22S	Glu6_Ludwig	C35_Gaba_1
		164438	22S	Oligodendrocytes_Ludwig	C12_Oligodendrocytes
		164439	22S	Glu2_Ludwig	C35_Glut_3
		164440	22S	Astrocytes_Ludwig	C12_Astrocytes
		164441	22S	Astrocytes_Ludwig	C12_Astrocytes
		164442	22S	GABA1_Ludwig	C35_Gaba_1
		164443	22S	Chat2_Ludwig	C35_Gaba_2
		164444	22S	Glu5_Ludwig	C35_Glut_3
		164445	22S	Astrocytes_Ludwig	C12_Astrocytes
		164446	22S	Glu5_Ludwig	C35_Glut_1
		164447	22S	Oligodendrocytes_Ludwig	C12_Oligodendrocytes
		164448	22S	Ependymal cells_Ludwig	C35_Glut_3
		164449	22S	Glu2_Ludwig	C35_Glut_1
		164450	22S	Glu4_Ludwig	C35_Gaba_1
		164451	22S	GABA4_Ludwig	C35_Gaba_4
		164452	22S	Astrocytes_Ludwig	C12_Astrocytes
		164453	22S	GABA2_Ludwig	C35_Gaba_1
		164454	22S	GABA1_Ludwig	C35_Gaba_3
		164455	22S	Oligodendrocytes_Ludwig	C12_Oligodendrocytes
		164456	22S	GABA1_Ludwig	C35_Glut_1
		164457	22S	GABA1_Ludwig	C12_Gaba_neurons
		164458	22S	Chat3_Ludwig	C35_Gaba_1
		164459	22S	Chat3_Ludwig	C35_Gaba_1
		164460	22S	Glu2_Ludwig	C35_Glut_3
		164461	22S	Glu3_Ludwig	C35_Gaba_1
		164462	22S	Astrocytes_Ludwig	C12_Astrocytes
		164463	22S	Astrocytes_Ludwig	C12_Astrocytes
		164464	22S	Glu7_Ludwig	C35_Glut_1
		164465	22S	Chat1_Ludwig	C35_Gaba_1
		164466	22S	Tanycyte-like cells_Ludwig	C12_Astrocytes
		164467	22S	GABA2_Ludwig	C12_Gaba_neurons
		164468	22S	GABA2_Ludwig	C12_Gaba_neurons
		164469	22S	Astrocytes_Ludwig	C12_Astrocytes
		164470	22S	Astrocytes_Ludwig	C12_Astrocytes
		164471	22S	Chat1_Ludwig	C35_Glut_1
		164472	22S	Glu8_Ludwig	C35_Glut_1
		164473	22S	Glu5_Ludwig	C12_Glut_neurons
		164474	22S	Tanycyte-like cells_Ludwig	C12_Astrocytes
		164475	22S	Glu2_Ludwig	C35_Glut_1
		164476	22S	Glu13_Ludwig	C35_Gaba_3
		164477	22S	Glu3_Ludwig	C35_Gaba_1
		164478	22S	Glu6_Ludwig	C35_Glut_3
		164479	22S	GABA4_Ludwig	C35_Gaba_4
		164480	22S	GABA2_Ludwig	C12_Gaba_neurons
		164481	22S	Glu5_Ludwig	C35_Glut_3
		164482	22S	Glu8_Ludwig	C12_Gaba_neurons
		164483	22S	Glu8_Ludwig	C35_Glut_3
		164484	22S	Glu4_Ludwig	C35_Gaba_1
		164485	22S	Astrocytes_Ludwig	C12_Astrocytes
		164486	22S	Glu2_Ludwig	C35_Glut_3
		164487	22S	Glu14_Ludwig	C35_Gaba_2
		164488	22S	Glu5_Ludwig	C35_Glut_3
		164489	22S	GABA4_Ludwig	C35_Gaba_4
		164490	22S	Chat1_Ludwig	C35_Gaba_1
		164491	22S	GABA5_Ludwig	C35_Gaba_2
		164492	22S	Glu6_Ludwig	C12_Gaba_neurons
		164493	22S	Glu1_Ludwig	C12_Glut_neurons
		164494	22S	Glu5_Ludwig	C35_Glut_3
		164495	22S	GABA1_Ludwig	C35_Glut_3
		164496	22S	Glu5_Ludwig	C12_Glut_neurons
		164497	22S	Glu7_Ludwig	C12_Glut_neurons
		164498	22S	Ependymal cells_Ludwig	C35_Glut_3
		164499	22S	Glu3_Ludwig	C35_Gaba_1
		164500	22S	Glu3_Ludwig	C35_Glut_1
		164501	22S	Glu7_Ludwig	C12_Glut_neurons
		164502	22S	GABA1_Ludwig	C35_Glut_1
		164503	22S	Glu1_Ludwig	C35_Glut_3
		164504	22S	Chat1_Ludwig	C35_Gaba_1
		164505	22S	GABA1_Ludwig	C12_Gaba_neurons
		164506	22S	Glu2_Ludwig	C35_Glut_2
		164507	22S	Glu9_Ludwig	C12_Glut_neurons
		164508	22S	OPCs_Ludwig	C12_OPC
		164509	22S	OPCs_Ludwig	C12_OPC
		164510	22S	Chat3_Ludwig	C35_Glut_1
		164511	22S	Glu1_Ludwig	C35_Glut_3
		164512	22S	GABA1_Ludwig	C12_Gaba_neurons
		164513	22S	GABA1_Ludwig	C35_Gaba_2
		164514	22S	Astrocytes_Ludwig	C12_Astrocytes
		164515	22S	Oligodendrocytes_Ludwig	C12_Oligodendrocytes
		164516	22S	Glu5_Ludwig	C12_Glut_neurons
		164517	22S	Astrocytes_Ludwig	C12_Astrocytes
		164518	22S	Astrocytes_Ludwig	C12_Astrocytes
		164519	22S	Glu6_Ludwig	C35_Gaba_1
		164520	22S	Glu2_Ludwig	C35_Glut_3
		164521	22S	Astrocytes_Ludwig	C12_Astrocytes
		164522	22S	Astrocytes_Ludwig	C12_Astrocytes
		164523	22S	Glu7_Ludwig	C35_Glut_1
		164524	22S	GABA1_Ludwig	C12_Gaba_neurons
		164525	22S	Astrocytes_Ludwig	C12_Astrocytes
		164526	22S	Astrocytes_Ludwig	C12_Astrocytes
		164527	22S	Chat1_Ludwig	C35_Gaba_1
		164528	22S	GABA2_Ludwig	C12_Gaba_neurons
		164529	22S	Oligodendrocytes_Ludwig	C12_Oligodendrocytes
		164530	22S	Glu1_Ludwig	C35_Glut_1
		164531	22S	GABA1_Ludwig	C35_Gaba_1
		164532	22S	Astrocytes_Ludwig	C12_Astrocytes
		164533	22S	OPCs_Ludwig	C12_Astrocytes
		164534	22S	Chat1_Ludwig	C35_Gaba_1
		164535	22S	Glu2_Ludwig	C35_Glut_2
		164536	22S	Astrocytes_Ludwig	C12_Astrocytes
		164537	22S	Astrocytes_Ludwig	C12_Astrocytes
		164538	22S	GABA2_Ludwig	C35_Gaba_1
		164539	22S	Glu8_Ludwig	C12_Gaba_neurons
		164540	22S	Astrocytes_Ludwig	C12_Astrocytes
		164541	22S	Glu7_Ludwig	C35_Glut_1
		164542	22S	GABA1_Ludwig	C35_Glut_1
		164543	22S	Glu7_Ludwig	C35_Gaba_1
		164544	22S	GABA3_Ludwig	C35_Gaba_1
		164545	22S	GABA2_Ludwig	C35_Gaba_4
		164546	22S	GABA2_Ludwig	C12_Gaba_neurons
		164547	22S	Astrocytes_Ludwig	C12_Astrocytes
		164548	22S	Glu2_Ludwig	C35_Glut_3
		164549	22S	Endothelial cells_Ludwig	Rejection_dist
		164550	22S	Glu2_Ludwig	C12_Glut_neurons
		164551	22S	Glu8_Ludwig	C35_Gaba_3
		164552	22S	Glu7_Ludwig	C35_Glut_1
		164553	22S	Astrocytes_Ludwig	C12_Astrocytes
		164554	22S	Glu3_Ludwig	C35_Glut_1
		164555	22S	Glu8_Ludwig	C12_Glut_neurons
		164556	22S	Glu4_Ludwig	C12_Glut_neurons
		164557	22S	Tanycyte-like cells_Ludwig	C12_Astrocytes
		164558	22S	Astrocytes_Ludwig	C12_Astrocytes
		164559	22S	Chat1_Ludwig	C35_Gaba_1
		164560	22S	Glu3_Ludwig	C35_Gaba_1
		164561	22S	Oligodendrocytes_Ludwig	C12_Oligodendrocytes
		164562	22S	GABA1_Ludwig	C12_Gaba_neurons
		164563	22S	Oligodendrocytes_Ludwig	C12_Oligodendrocytes
		164564	22S	Astrocytes_Ludwig	C12_Astrocytes
		164565	22S	Astrocytes_Ludwig	C12_Astrocytes
		164566	22S	GABA1_Ludwig	C35_Gaba_1
		164567	22S	Glu10_Ludwig	C35_Glut_3
		164568	22S	GABA6_Ludwig	C12_Gaba_neurons
		164569	22S	Glu5_Ludwig	C12_Glut_neurons
		164570	22S	GABA1_Ludwig	C35_Gaba_1
		164571	22S	Glu8_Ludwig	C35_Glut_1
		164572	22S	Glu5_Ludwig	C35_Glut_3
		164573	22S	Chat2_Ludwig	C35_Gaba_2
		164574	22S	GABA2_Ludwig	C12_Gaba_neurons
		164575	22S	GABA1_Ludwig	C12_Gaba_neurons
		164576	22S	Glu1_Ludwig	C35_Glut_3
		164577	22S	GABA2_Ludwig	C12_Gaba_neurons
		164578	22S	Glu9_Ludwig	C12_Gaba_neurons
		164579	22S	Chat3_Ludwig	C35_Glut_1
		164580	22S	GABA6_Ludwig	C12_Gaba_neurons
		164581	22S	GABA4_Ludwig	C12_Gaba_neurons
		164582	22S	Chat3_Ludwig	C35_Glut_1
		164583	22S	VLMCs_Ludwig	C12_Tanycytes
		164584	22S	GABA1_Ludwig	C12_Gaba_neurons
		164585	22S	GABA1_Ludwig	C12_Gaba_neurons
		164586	22S	Glu8_Ludwig	C35_Glut_3
		164587	22S	GABA1_Ludwig	C12_Gaba_neurons
		164588	22S	GABA4_Ludwig	C12_Gaba_neurons
		164589	22S	GABA5_Ludwig	C12_Gaba_neurons
		164590	22S	Astrocytes_Ludwig	C12_Astrocytes
		164591	22S	GABA1_Ludwig	C12_Gaba_neurons
		164592	22S	GABA2_Ludwig	C35_Gaba_2
		164593	22S	Glu1_Ludwig	C35_Glut_3
		164594	22S	Glu1_Ludwig	C35_Glut_3
		164595	22S	Astrocytes_Ludwig	C12_Astrocytes
		164596	22S	GABA1_Ludwig	C12_Gaba_neurons
		164597	22S	Glu9_Ludwig	C12_Gaba_neurons
		164598	22S	GABA4_Ludwig	C35_Gaba_4
		164599	22S	Astrocytes_Ludwig	C12_Astrocytes
		164600	22S	Glu4_Ludwig	C35_Glut_2
		164601	22S	GABA4_Ludwig	C35_Gaba_4
		164602	22S	Glu11_Ludwig	C35_Glut_3
		164603	22S	Astrocytes_Ludwig	C12_Astrocytes
		164604	22S	Astrocytes_Ludwig	C12_Astrocytes
		164605	22S	GABA2_Ludwig	C35_Gaba_2
		164606	22S	Glu8_Ludwig	C35_Glut_1
		164607	22S	GABA1_Ludwig	C35_Gaba_6
		164608	22S	Glu1_Ludwig	C35_Glut_1
		164609	22S	GABA6_Ludwig	C35_Gaba_4
		164610	22S	Glu9_Ludwig	C12_Gaba_neurons
		164611	22S	Astrocytes_Ludwig	C12_Astrocytes
		164612	22S	GABA1_Ludwig	C35_Gaba_1
		164613	22S	Astrocytes_Ludwig	C12_Astrocytes
		164614	22S	GABA2_Ludwig	C35_Gaba_1
		164615	22S	Oligodendrocytes_Ludwig	C12_Oligodendrocytes
		164616	22S	Glu3_Ludwig	C35_Gaba_1
		164617	22S	Glu11_Ludwig	C35_Glut_3
		164618	22S	GABA5_Ludwig	C35_Gaba_4
		164619	22S	GABA2_Ludwig	C35_Gaba_1
		164620	22S	Glu5_Ludwig	Rejection_dist
		164621	22S	GABA1_Ludwig	C12_Gaba_neurons
		164622	22S	Glu4_Ludwig	C35_Gaba_1
		164623	22S	Astrocytes_Ludwig	C12_Astrocytes
		164624	22S	Astrocytes_Ludwig	C12_Astrocytes
		164625	22S	Glu1_Ludwig	C35_Glut_3
		164626	22S	GABA2_Ludwig	C12_Gaba_neurons
		164627	22S	Chat1_Ludwig	C35_Gaba_1
		164628	22S	Glu1_Ludwig	C12_Glut_neurons
		164629	22S	Astrocytes_Ludwig	C12_Astrocytes
		164630	22S	GABA1_Ludwig	C12_Gaba_neurons
		164631	22S	Astrocytes_Ludwig	C12_Astrocytes
		164632	22S	GABA5_Ludwig	C12_Gaba_neurons
		164633	22S	Ependymal cells_Ludwig	C35_Glut_3
		164634	22S	Chat2_Ludwig	C35_Gaba_1
		164635	22S	GABA6_Ludwig	C12_Gaba_neurons
		164636	22S	VLMCs_Ludwig	C12_Astrocytes
		164637	22S	GABA5_Ludwig	C12_Gaba_neurons
		164638	22S	Chat3_Ludwig	C35_Glut_1
		164639	22S	Glu2_Ludwig	C35_Glut_3
		164640	22S	Chat1_Ludwig	C35_Glut_1
		164641	22S	Chat1_Ludwig	C35_Gaba_1
		164642	22S	Chat2_Ludwig	C35_Gaba_1
		164643	22S	Chat2_Ludwig	C35_Gaba_1
		164644	22S	Ependymal cells_Ludwig	C35_Glut_3
		164645	22S	Glu3_Ludwig	C35_Glut_1
		164646	22S	Glu4_Ludwig	C35_Gaba_1
		164647	22S	Chat1_Ludwig	C35_Gaba_1
		164648	22S	Glu10_Ludwig	C35_Glut_3
		164649	22S	GABA1_Ludwig	C12_Gaba_neurons
		164650	22S	GABA2_Ludwig	C12_Gaba_neurons
		164651	22S	Astrocytes_Ludwig	C12_Astrocytes
		164652	22S	Astrocytes_Ludwig	C12_Astrocytes
		164653	22S	GABA3_Ludwig	C12_Gaba_neurons
		164654	22S	Astrocytes_Ludwig	C12_Astrocytes
		164655	22S	Glu7_Ludwig	C35_Glut_3
		164656	22S	Glu5_Ludwig	C35_Glut_1
		164657	22S	GABA1_Ludwig	C12_Gaba_neurons
		164658	22S	Astrocytes_Ludwig	C12_Astrocytes
		164659	22S	Astrocytes_Ludwig	C12_Astrocytes
		164660	22S	Oligodendrocytes_Ludwig	C12_Oligodendrocytes
		164661	22S	Glu3_Ludwig	C35_Glut_1
		164662	22S	Astrocytes_Ludwig	C12_Astrocytes
		164663	22S	Glu4_Ludwig	C35_Gaba_1
		164664	22S	Glu5_Ludwig	C12_Glut_neurons
		164665	22S	Astrocytes_Ludwig	C12_Astrocytes
		164666	22S	GABA2_Ludwig	C12_Gaba_neurons
		164667	22S	Oligodendrocytes_Ludwig	C12_Oligodendrocytes
		164668	22S	Astrocytes_Ludwig	C12_Astrocytes
		164669	22S	Glu9_Ludwig	C35_Glut_4
		164670	22S	Glu2_Ludwig	C35_Gaba_1
		164671	22S	GABA1_Ludwig	C35_Glut_1
		164672	22S	GABA3_Ludwig	C35_Glut_1
		164673	22S	GABA2_Ludwig	C35_Gaba_1
		164674	22S	Glu5_Ludwig	C35_Glut_3
		164675	22S	GABA5_Ludwig	C12_Gaba_neurons
		164676	22S	Astrocytes_Ludwig	C12_Astrocytes
		164677	22S	Glu5_Ludwig	Rejection_dist
		164678	22S	GABA2_Ludwig	C35_Gaba_2
		164679	22S	Glu9_Ludwig	C12_Gaba_neurons
		164680	22S	Tanycyte-like cells_Ludwig	C2_Non_neurons
		164681	22S	Ependymal cells_Ludwig	C35_Glut_2
		164682	22S	Glu1_Ludwig	C35_Glut_3
		164683	22S	Astrocytes_Ludwig	C12_Astrocytes
		164684	22S	Astrocytes_Ludwig	C12_Astrocytes
		164685	22S	Glu6_Ludwig	C35_Gaba_3
		164686	22S	Glu2_Ludwig	C12_Glut_neurons
		164687	22S	GABA3_Ludwig	C12_Gaba_neurons
		164688	22S	Glu7_Ludwig	C35_Glut_3
		164689	22S	Glu5_Ludwig	C35_Glut_1
		164690	22S	GABA2_Ludwig	C12_Gaba_neurons
		164691	22S	GABA2_Ludwig	C35_Gaba_2
		164692	22S	Chat1_Ludwig	C35_Gaba_1
		164693	22S	Glu4_Ludwig	C35_Glut_2
		164694	22S	GABA2_Ludwig	C35_Gaba_1
		164695	22S	Glu12_Ludwig	C35_Gaba_1
		164696	22S	Chat3_Ludwig	C35_Glut_1
		164697	22S	Glu2_Ludwig	C12_Glut_neurons
		164698	22S	GABA6_Ludwig	C35_Gaba_1
		164699	22S	Glu2_Ludwig	C35_Glut_3
		164700	22S	GABA5_Ludwig	C12_Gaba_neurons
		164701	22S	Chat1_Ludwig	C35_Glut_1
		164702	22S	Astrocytes_Ludwig	C12_Astrocytes
		164703	22S	GABA2_Ludwig	C12_Gaba_neurons
		164704	22S	OPCs_Ludwig	C12_OPC
		164705	22S	Glu1_Ludwig	C35_Glut_3
		164706	22S	GABA5_Ludwig	C35_Gaba_2
		164707	22S	Chat3_Ludwig	C35_Glut_1
		164708	22S	Chat3_Ludwig	C35_Glut_1
		164709	22S	GABA1_Ludwig	C35_Gaba_4
		164710	22S	GABA4_Ludwig	C35_Gaba_4
		164711	22S	GABA2_Ludwig	C35_Gaba_2
		164712	22S	Chat1_Ludwig	C35_Gaba_1
		164713	22S	Glu8_Ludwig	C35_Glut_1
		164714	22S	Glu3_Ludwig	C12_Glut_neurons
		164715	22S	Glu8_Ludwig	C12_Gaba_neurons
		164716	22S	Glu2_Ludwig	C35_Gaba_1
		164717	22S	Astrocytes_Ludwig	C12_Astrocytes
		164718	22S	GABA4_Ludwig	C35_Gaba_4
		164719	22S	Glu8_Ludwig	C35_Glut_1
		164720	22S	Glu4_Ludwig	C35_Gaba_1
		164721	22S	Glu3_Ludwig	C35_Glut_1
		164722	22S	Glu8_Ludwig	C35_Glut_1
		164723	22S	Astrocytes_Ludwig	C12_Astrocytes
		164724	22S	GABA2_Ludwig	C35_Gaba_1
		164725	22S	GABA1_Ludwig	C35_Gaba_4
		164726	22S	GABA1_Ludwig	C12_Gaba_neurons
		164727	22S	Glu1_Ludwig	C35_Glut_3
		164728	22S	GABA3_Ludwig	C35_Gaba_4
		164729	22S	Glu11_Ludwig	C35_Glut_3
		164730	22S	Glu5_Ludwig	C35_Gaba_1
		164731	22S	Astrocytes_Ludwig	C12_Astrocytes
		164732	22S	GABA2_Ludwig	C12_Gaba_neurons
		164733	22S	Glu8_Ludwig	C35_Gaba_1
		164734	22S	Glu4_Ludwig	C12_Glut_neurons
		164735	22S	GABA2_Ludwig	C35_Gaba_1
		164736	22S	GABA6_Ludwig	C35_Gaba_1
		164737	22S	Astrocytes_Ludwig	C12_Astrocytes
		164738	22S	Astrocytes_Ludwig	C12_Astrocytes
		164739	22S	Chat1_Ludwig	C35_Gaba_1
		164740	22S	Tanycyte-like cells_Ludwig	C12_Astrocytes
		164741	22S	Astrocytes_Ludwig	C12_Astrocytes
		164742	22S	Glu5_Ludwig	C12_Glut_neurons
		164743	22S	Glu3_Ludwig	C35_Gaba_1
		164744	22S	Glu3_Ludwig	C12_Gaba_neurons
		164745	22S	GABA1_Ludwig	C35_Gaba_4
		164746	22S	Glu5_Ludwig	C12_Glut_neurons
		164747	22S	Glu3_Ludwig	C35_Glut_1
		164748	22S	Glu2_Ludwig	C35_Glut_1
		164749	22S	GABA4_Ludwig	C12_Gaba_neurons
		164750	22S	Glu3_Ludwig	C35_Glut_1
		164751	22S	GABA2_Ludwig	C12_Gaba_neurons
		164752	22S	Chat1_Ludwig	C35_Gaba_1
		164753	22S	Astrocytes_Ludwig	C12_Astrocytes
		164754	22S	Glu8_Ludwig	C35_Gaba_1
		164755	22S	Astrocytes_Ludwig	C12_Astrocytes
		164756	22S	GABA2_Ludwig	C12_Gaba_neurons
		164757	22S	Glu3_Ludwig	C35_Gaba_1
		164758	22S	Astrocytes_Ludwig	C12_Astrocytes
		164759	22S	Glu3_Ludwig	C35_Gaba_1
		164760	22S	Glu4_Ludwig	C12_Glut_neurons
		164761	22S	GABA2_Ludwig	C35_Gaba_1
		164762	22S	GABA1_Ludwig	C35_Gaba_1
		164763	22S	Glu11_Ludwig	C35_Glut_1
		164764	22S	GABA5_Ludwig	C35_Gaba_4
		164765	22S	Astrocytes_Ludwig	C12_Astrocytes
		164766	22S	Glu1_Ludwig	C35_Glut_1
		164767	22S	GABA2_Ludwig	C35_Gaba_2
		164768	22S	GABA2_Ludwig	C35_Gaba_1
		164769	22S	GABA2_Ludwig	C12_Gaba_neurons
		164770	22S	Oligodendrocytes_Ludwig	C12_Oligodendrocytes
		164771	22S	Chat1_Ludwig	C35_Gaba_1
		164772	22S	Oligodendrocytes_Ludwig	C12_Oligodendrocytes
		164773	22S	Chat2_Ludwig	C35_Gaba_2
		164774	22S	Astrocytes_Ludwig	C12_Astrocytes
		164775	22S	Glu1_Ludwig	C35_Glut_3
		164776	22S	Ependymal cells_Ludwig	C35_Glut_3
		164777	22S	Glu5_Ludwig	C12_Glut_neurons
		164778	22S	GABA7_Ludwig	C35_Gaba_1
		164779	22S	Astrocytes_Ludwig	C12_Astrocytes
		164780	22S	Glu2_Ludwig	C35_Glut_2
		164781	22S	Astrocytes_Ludwig	C12_Astrocytes
		164782	22S	GABA2_Ludwig	C35_Gaba_1
		164783	22S	Chat3_Ludwig	C35_Glut_1
		164784	22S	GABA3_Ludwig	C12_Gaba_neurons
		164785	22S	Glu5_Ludwig	C35_Glut_1
		164786	22S	GABA2_Ludwig	C35_Gaba_1
		164787	22S	Glu3_Ludwig	C12_Gaba_neurons
		164788	22S	Astrocytes_Ludwig	C12_Astrocytes
		164789	22S	GABA3_Ludwig	C35_Gaba_1
		164790	22S	Glu2_Ludwig	C35_Glut_1
		164791	22S	Tanycyte-like cells_Ludwig	C12_OPC
		164792	22S	GABA1_Ludwig	C35_Glut_1
		164793	22S	Glu2_Ludwig	C35_Gaba_1
		164794	22S	Chat3_Ludwig	C35_Glut_1
		164795	22S	Glu4_Ludwig	C35_Gaba_1
		164796	22S	Chat1_Ludwig	C35_Gaba_1
		164797	22S	Chat2_Ludwig	C35_Glut_2
		164798	22S	Glu4_Ludwig	C35_Glut_2
		164799	22S	Glu1_Ludwig	C35_Glut_3
		164800	22S	Astrocytes_Ludwig	C12_Astrocytes
		164801	22S	Oligodendrocytes_Ludwig	C12_Oligodendrocytes
		164802	22S	Glu15_Ludwig	C35_Glut_3
		164803	22S	Astrocytes_Ludwig	C12_Astrocytes
		164804	22S	GABA3_Ludwig	C12_Gaba_neurons
		164805	22S	Glu2_Ludwig	C35_Glut_3
		164806	22S	Glu7_Ludwig	C35_Glut_3
		164807	22S	GABA1_Ludwig	C35_Gaba_1
		164808	22S	Glu11_Ludwig	C35_Glut_3
		164809	22S	Glu2_Ludwig	C12_Glut_neurons
		164810	22S	Microglia_Ludwig	C35_Glut_3
		164811	22S	Glu8_Ludwig	C35_Gaba_1
		164812	22S	Glu3_Ludwig	C35_Gaba_1
		164813	22S	Glu2_Ludwig	C35_Glut_2
		164814	22S	Glu6_Ludwig	C35_Gaba_1
		164815	22S	Glu8_Ludwig	C35_Gaba_1
		164816	22S	Tanycyte-like cells_Ludwig	C12_Astrocytes
		164817	22S	GABA2_Ludwig	C35_Gaba_1
		164818	22S	GABA2_Ludwig	C12_Gaba_neurons
		164819	22S	Glu3_Ludwig	C35_Gaba_1
		164820	22S	Astrocytes_Ludwig	C12_Astrocytes
		164821	22S	Chat3_Ludwig	C35_Glut_1
		164822	22S	Glu5_Ludwig	C12_Glut_neurons
		164823	22S	Oligodendrocytes_Ludwig	C12_Oligodendrocytes
		164824	22S	Glu8_Ludwig	C12_Glut_neurons
		164825	22S	Astrocytes_Ludwig	C12_Astrocytes
		164826	22S	GABA5_Ludwig	C12_Gaba_neurons
		164827	22S	Astrocytes_Ludwig	C12_Astrocytes
		164828	22S	Glu5_Ludwig	C12_Glut_neurons
		164829	22S	Chat1_Ludwig	C35_Gaba_1
		164830	22S	Glu9_Ludwig	C35_Gaba_4
		164831	22S	Glu3_Ludwig	C35_Gaba_1
		164832	22S	GABA2_Ludwig	C35_Gaba_4
		164833	22S	Glu2_Ludwig	C35_Glut_3
		164834	22S	Glu8_Ludwig	C35_Gaba_1
		164835	22S	GABA1_Ludwig	C35_Gaba_1
		164836	22S	GABA2_Ludwig	C35_Gaba_2
		164837	22S	Glu1_Ludwig	C35_Glut_3
		164838	22S	GABA2_Ludwig	C35_Gaba_1
		164839	22S	Astrocytes_Ludwig	C12_Astrocytes
		164840	22S	GABA2_Ludwig	C35_Gaba_2
		164841	22S	GABA1_Ludwig	C35_Glut_3
		164842	22S	GABA4_Ludwig	C35_Gaba_4
		164843	22S	Glu5_Ludwig	C12_Glut_neurons
		164844	22S	Chat1_Ludwig	C35_Gaba_1
		164845	22S	GABA4_Ludwig	C35_Gaba_5
		164846	22S	Glu10_Ludwig	C35_Glut_1
		164847	22S	Glu2_Ludwig	C35_Glut_3
		164848	22S	Glu1_Ludwig	C35_Glut_1
		164849	22S	Astrocytes_Ludwig	C12_Astrocytes
		164850	22S	Glu3_Ludwig	C35_Glut_1
		164851	22S	Chat3_Ludwig	C35_Glut_1
		164852	22S	GABA5_Ludwig	C35_Gaba_5
		164853	22S	Glu7_Ludwig	C35_Glut_3
		164854	22S	Astrocytes_Ludwig	C12_Astrocytes
		164855	22S	GABA4_Ludwig	C35_Gaba_4
		164856	22S	Tanycyte-like cells_Ludwig	C12_Astrocytes
		164857	22S	Glu8_Ludwig	C35_Glut_2
		164858	22S	Astrocytes_Ludwig	C12_Astrocytes
		164859	22S	GABA1_Ludwig	C35_Gaba_1
		164860	22S	Astrocytes_Ludwig	C12_Astrocytes
		164861	22S	Astrocytes_Ludwig	C12_Astrocytes
		164862	22S	Chat1_Ludwig	C35_Gaba_1
		164863	22S	GABA1_Ludwig	C35_Glut_1
		164864	22S	GABA5_Ludwig	C35_Gaba_5
		164865	22S	Chat3_Ludwig	C35_Glut_1
		164866	22S	GABA2_Ludwig	C35_Gaba_1
		164867	22S	Oligodendrocytes_Ludwig	C12_Oligodendrocytes
		164868	22S	Glu4_Ludwig	C35_Gaba_1
		164869	22S	GABA5_Ludwig	C12_Gaba_neurons
		164870	22S	Glu3_Ludwig	C35_Glut_1
		164871	22S	Glu8_Ludwig	C35_Glut_1
		164872	22S	Oligodendrocytes_Ludwig	C12_Oligodendrocytes
		164873	22S	Astrocytes_Ludwig	C12_Astrocytes
		164874	22S	GABA5_Ludwig	C12_Gaba_neurons
		164875	22S	Endothelial cells_Ludwig	C12_Mural
		164876	22S	Glu6_Ludwig	C35_Gaba_1
		164877	22S	GABA4_Ludwig	C35_Gaba_2
		164878	22S	GABA1_Ludwig	C35_Gaba_1
		164879	22S	Astrocytes_Ludwig	C12_Astrocytes
		164880	22S	Astrocytes_Ludwig	C12_Astrocytes
		164881	22S	GABA3_Ludwig	C12_Gaba_neurons
		164882	22S	Glu8_Ludwig	C12_Glut_neurons
		164883	22S	Astrocytes_Ludwig	C12_Astrocytes
		164884	22S	GABA3_Ludwig	C35_Glut_3
		164885	22S	Endothelial cells_Ludwig	C2_Non_neurons
		164886	22S	Astrocytes_Ludwig	C12_Astrocytes
		164887	22S	Chat2_Ludwig	C35_Glut_3
		164888	22S	Glu8_Ludwig	C35_Glut_1
		164889	22S	GABA2_Ludwig	C35_Gaba_1
		164890	22S	Glu1_Ludwig	C35_Glut_1
		164891	22S	Glu8_Ludwig	C35_Gaba_1
		164892	22S	Glu9_Ludwig	C35_Glut_1
		164893	22S	GABA2_Ludwig	C12_Gaba_neurons
		164894	22S	Glu8_Ludwig	C35_Gaba_1
		164895	22S	Chat1_Ludwig	C35_Gaba_1
		164896	22S	GABA2_Ludwig	C12_Gaba_neurons
		164897	22S	Glu13_Ludwig	C12_Glut_neurons
		164898	22S	Chat1_Ludwig	C35_Gaba_1
		164899	22S	Glu3_Ludwig	C35_Gaba_1
		164900	22S	Glu4_Ludwig	C35_Gaba_1
		164901	22S	Astrocytes_Ludwig	C12_Astrocytes
		164902	22S	Oligodendrocytes_Ludwig	C12_Oligodendrocytes
		164903	22S	Tanycyte-like cells_Ludwig	C12_Astrocytes
		164904	22S	Glu9_Ludwig	C35_Glut_1
		164905	22S	Glu2_Ludwig	C35_Glut_3
		164906	22S	Astrocytes_Ludwig	C12_Astrocytes
		164907	22S	GABA3_Ludwig	C35_Gaba_3
		164908	22S	Chat3_Ludwig	C35_Glut_1
		164909	22S	GABA4_Ludwig	C35_Gaba_4
		164910	22S	GABA6_Ludwig	C12_Gaba_neurons
		164911	22S	Glu4_Ludwig	C35_Glut_1
		164912	22S	Glu8_Ludwig	C35_Gaba_1
		164913	22S	Chat3_Ludwig	C35_Glut_1
		164914	22S	Astrocytes_Ludwig	C12_Astrocytes
		164915	22S	GABA2_Ludwig	C12_Gaba_neurons
		164916	22S	Glu6_Ludwig	C35_Gaba_1
		164917	22S	Glu5_Ludwig	C35_Glut_4
		164918	22S	GABA4_Ludwig	C35_Gaba_1
		164919	22S	Glu1_Ludwig	C35_Glut_3
		164920	22S	Oligodendrocytes_Ludwig	C12_Oligodendrocytes
		164921	22S	GABA2_Ludwig	C12_Gaba_neurons
		164922	22S	GABA2_Ludwig	C12_Gaba_neurons
		164923	22S	Tanycyte-like cells_Ludwig	C12_Astrocytes
		164924	22S	GABA3_Ludwig	C35_Gaba_2
		164925	22S	Glu6_Ludwig	C35_Glut_1
		164926	22S	Glu1_Ludwig	C35_Glut_3
		164927	22S	Astrocytes_Ludwig	C12_Astrocytes
		164928	22S	Astrocytes_Ludwig	C12_Astrocytes
		164929	22S	GABA2_Ludwig	C12_Gaba_neurons
		164930	22S	Glu2_Ludwig	C35_Glut_3
		164931	22S	Tanycyte-like cells_Ludwig	C12_Astrocytes
		164932	22S	Astrocytes_Ludwig	C12_Astrocytes
		164933	22S	Glu8_Ludwig	C35_Glut_1
		164934	22S	GABA2_Ludwig	C35_Gaba_2
		164935	22S	GABA2_Ludwig	C35_Gaba_1
		164936	22S	GABA4_Ludwig	C12_Gaba_neurons
		164937	22S	Glu10_Ludwig	C35_Glut_1
		164938	22S	GABA2_Ludwig	C35_Gaba_2
		164939	22S	OPCs_Ludwig	C12_Glut_neurons
		164940	22S	GABA2_Ludwig	C12_Gaba_neurons
		164941	22S	GABA2_Ludwig	C12_Gaba_neurons
		164942	22S	Chat1_Ludwig	C35_Gaba_1
		164943	22S	Glu1_Ludwig	C35_Glut_1
		164944	22S	Glu3_Ludwig	C35_Glut_1
		164945	22S	GABA4_Ludwig	C12_Gaba_neurons
		164946	22S	Glu4_Ludwig	C35_Gaba_1
		164947	22S	Glu4_Ludwig	C12_Glut_neurons
		164948	22S	Glu10_Ludwig	C35_Glut_3
		164949	22S	Chat1_Ludwig	C35_Gaba_1
		164950	22S	Glu11_Ludwig	C35_Glut_1
		164951	22S	Glu10_Ludwig	C35_Glut_1
		164952	22S	Astrocytes_Ludwig	C12_Astrocytes
		164953	22S	GABA2_Ludwig	C12_Gaba_neurons
		164954	22S	Glu1_Ludwig	C35_Glut_3
		164955	22S	Astrocytes_Ludwig	C12_Astrocytes
		164956	22S	Glu1_Ludwig	C35_Glut_1
		164957	22S	Astrocytes_Ludwig	C12_Astrocytes
		164958	22S	Chat1_Ludwig	C35_Gaba_1
		164959	22S	Chat3_Ludwig	C35_Glut_1
		164960	22S	Glu5_Ludwig	C12_Gaba_neurons
		164961	22S	Astrocytes_Ludwig	C12_Astrocytes
		164962	22S	GABA2_Ludwig	C35_Gaba_1
		164963	22S	GABA2_Ludwig	C12_Gaba_neurons
		164964	22S	Glu3_Ludwig	C35_Gaba_1
		164965	22S	Astrocytes_Ludwig	C12_Astrocytes
		164966	22S	Tanycyte-like cells_Ludwig	C12_Astrocytes
		164967	22S	GABA3_Ludwig	C35_Gaba_2
		164968	22S	Glu8_Ludwig	C35_Glut_3
		164969	22S	Ependymal cells_Ludwig	Rejection_dist
		164970	22S	GABA1_Ludwig	C35_Glut_1
		164971	22S	Oligodendrocytes_Ludwig	C12_Oligodendrocytes
		164972	22S	GABA4_Ludwig	C35_Gaba_2
		164973	22S	Glu11_Ludwig	C35_Gaba_2
		164974	22S	Astrocytes_Ludwig	C12_Astrocytes
		164975	22S	Astrocytes_Ludwig	C12_Astrocytes
		164976	22S	GABA2_Ludwig	C35_Gaba_4
		164977	22S	Glu3_Ludwig	C35_Gaba_2
		164978	22S	Astrocytes_Ludwig	C12_Astrocytes
		164979	22S	OPCs_Ludwig	C12_OPC
		164980	22S	Astrocytes_Ludwig	C12_Astrocytes
		164981	22S	Glu1_Ludwig	C35_Glut_3
		164982	22S	GABA2_Ludwig	C35_Gaba_1
		164983	22S	Glu9_Ludwig	C35_Glut_1
		164984	22S	GABA2_Ludwig	C35_Gaba_2
		164985	22S	Glu4_Ludwig	C35_Gaba_1
		164986	22S	GABA2_Ludwig	C35_Gaba_1
		164987	22S	Glu8_Ludwig	C12_Glut_neurons
		164988	22S	GABA2_Ludwig	C12_Gaba_neurons
		164989	22S	GABA2_Ludwig	C35_Gaba_1
		164990	22S	GABA1_Ludwig	C35_Gaba_1
		164991	22S	Astrocytes_Ludwig	C12_Astrocytes
		164992	22S	Glu8_Ludwig	C12_Glut_neurons
		164993	22S	GABA4_Ludwig	C12_Gaba_neurons
		164994	22S	GABA5_Ludwig	C12_Gaba_neurons
		164995	22S	Tanycyte-like cells_Ludwig	C12_Astrocytes
		164996	22S	Glu2_Ludwig	C35_Glut_3
		164997	22S	Glu7_Ludwig	C12_Glut_neurons
		164998	22S	Chat1_Ludwig	C35_Gaba_1
		164999	22S	Glu1_Ludwig	C35_Glut_3
		165000	22S	GABA1_Ludwig	C35_Gaba_1
		165001	22S	Glu5_Ludwig	C35_Glut_4
		165002	22S	GABA2_Ludwig	C12_Gaba_neurons
		165003	22S	GABA1_Ludwig	C12_Gaba_neurons
		165004	22S	Glu4_Ludwig	C35_Gaba_1
		165005	22S	Glu7_Ludwig	C35_Glut_1
		165006	22S	GABA1_Ludwig	C35_Gaba_1
		165007	22S	Astrocytes_Ludwig	C12_Astrocytes
		165008	22S	Glu4_Ludwig	C35_Gaba_1
		165009	22S	Glu3_Ludwig	C35_Gaba_1
		165010	22S	GABA4_Ludwig	C35_Gaba_4
		165011	22S	Glu1_Ludwig	C35_Glut_3
		165012	22S	Glu3_Ludwig	C35_Gaba_1
		165013	22S	Glu5_Ludwig	C35_Glut_1
		165014	22S	GABA6_Ludwig	C35_Glut_3
		165015	22S	GABA2_Ludwig	C12_Gaba_neurons
		165016	22S	Glu5_Ludwig	Rejected_RE
		165017	22S	Astrocytes_Ludwig	C12_Astrocytes
		165018	22S	Endothelial cells_Ludwig	C12_Endothelial
		165019	22S	GABA5_Ludwig	C35_Gaba_5
		165020	22S	Glu8_Ludwig	C35_Gaba_1
		165021	22S	Glu8_Ludwig	C35_Glut_1
		165022	22S	Glu1_Ludwig	C35_Glut_3
		165023	22S	Astrocytes_Ludwig	C12_Astrocytes
		165024	22S	Chat1_Ludwig	C35_Gaba_1
		165025	22S	Glu2_Ludwig	C12_Glut_neurons
		165026	22S	Chat3_Ludwig	C35_Glut_1
		165027	22S	Glu3_Ludwig	C35_Glut_1
		165028	22S	GABA1_Ludwig	C35_Glut_3
		165029	22S	Glu2_Ludwig	C35_Glut_3
		165030	22S	GABA2_Ludwig	C12_Gaba_neurons
		165031	22S	Glu5_Ludwig	C12_Glut_neurons
		165032	22S	Astrocytes_Ludwig	C12_Astrocytes
		165033	22S	Astrocytes_Ludwig	C12_Astrocytes
		165034	22S	Glu6_Ludwig	C35_Gaba_1
		165035	22S	Glu6_Ludwig	C12_Glut_neurons
		165036	22S	Glu4_Ludwig	C35_Gaba_1
		165037	22S	Astrocytes_Ludwig	C12_Astrocytes
		165038	22S	Astrocytes_Ludwig	C12_Astrocytes
		165039	22S	GABA6_Ludwig	C35_Gaba_1
		165040	22S	GABA5_Ludwig	C35_Gaba_5
		165041	22S	Glu1_Ludwig	C35_Glut_3
		165042	22S	Glu3_Ludwig	C35_Gaba_1
		165043	22S	Oligodendrocytes_Ludwig	C12_Oligodendrocytes
		165044	22S	GABA1_Ludwig	C12_Gaba_neurons
		165045	22S	GABA2_Ludwig	C35_Gaba_2
		165046	22S	Glu1_Ludwig	C35_Glut_3
		165047	22S	Ependymal cells_Ludwig	C35_Glut_3
		165048	22S	Glu11_Ludwig	C35_Gaba_1
		165049	22S	Glu4_Ludwig	C12_Gaba_neurons
		165050	22S	Glu4_Ludwig	C35_Gaba_1
		165051	22S	Glu5_Ludwig	C35_Glut_3
		165052	22S	Oligodendrocytes_Ludwig	C12_Oligodendrocytes
		165053	22S	Glu1_Ludwig	C35_Glut_3
		165054	22S	GABA6_Ludwig	C12_Gaba_neurons
		165055	22S	Oligodendrocytes_Ludwig	C12_Oligodendrocytes
		165056	22S	GABA2_Ludwig	C35_Gaba_2
		165057	22S	Glu5_Ludwig	C35_Glut_3
		165058	22S	Tanycyte-like cells_Ludwig	C12_Astrocytes
		165059	22S	Glu7_Ludwig	C35_Glut_3
		165060	22S	Oligodendrocytes_Ludwig	C12_Oligodendrocytes
		165061	22S	Glu1_Ludwig	C35_Glut_3
		165062	22S	Glu7_Ludwig	C35_Glut_1
		165063	22S	Astrocytes_Ludwig	C12_Astrocytes
		165064	22S	GABA2_Ludwig	C12_Gaba_neurons
		165065	22S	GABA2_Ludwig	C12_Gaba_neurons
		165066	22S	Oligodendrocytes_Ludwig	C12_Oligodendrocytes
		165067	22S	GABA4_Ludwig	C35_Gaba_4
		165068	22S	OPCs_Ludwig	C12_OPC
		165069	22S	Tanycyte-like cells_Ludwig	C12_Astrocytes
		165070	22S	Astrocytes_Ludwig	C12_Astrocytes
		165071	22S	Oligodendrocytes_Ludwig	C12_Oligodendrocytes
		165072	22S	Astrocytes_Ludwig	C12_Astrocytes
		165073	22S	Glu5_Ludwig	C12_Glut_neurons
		165074	22S	Astrocytes_Ludwig	C12_Astrocytes
		165075	22S	Glu3_Ludwig	C35_Gaba_1
		165076	22S	GABA5_Ludwig	C12_Gaba_neurons
		165077	22S	Astrocytes_Ludwig	C12_Astrocytes
		165078	22S	Astrocytes_Ludwig	C12_Astrocytes
		165079	22S	Glu1_Ludwig	C35_Glut_3
		165080	22S	GABA2_Ludwig	C12_Gaba_neurons
		165081	22S	Chat3_Ludwig	C35_Gaba_1
		165082	22S	GABA2_Ludwig	C12_Gaba_neurons
		165083	22S	Ependymal cells_Ludwig	C35_Glut_2
		165084	22S	Astrocytes_Ludwig	C12_Astrocytes
		165085	22S	Tanycyte-like cells_Ludwig	Rejected_RE
		165086	22S	Glu10_Ludwig	C35_Glut_1
		165087	22S	Glu8_Ludwig	C35_Glut_1
		165088	22S	Glu8_Ludwig	C35_Gaba_1
		165089	22S	GABA5_Ludwig	C12_Gaba_neurons
		165090	22S	GABA1_Ludwig	C12_Gaba_neurons
		165091	22S	Astrocytes_Ludwig	C12_Astrocytes
		165092	22S	Glu5_Ludwig	C35_Glut_2
		165093	22S	Astrocytes_Ludwig	C12_Astrocytes
		165094	22S	Glu3_Ludwig	C35_Glut_1
		165095	22S	GABA2_Ludwig	C35_Gaba_1
		165096	22S	Ependymal cells_Ludwig	C12_Astrocytes
		165097	22S	Oligodendrocytes_Ludwig	C12_Oligodendrocytes
		165098	22S	Oligodendrocytes_Ludwig	C12_Oligodendrocytes
		165099	22S	Glu1_Ludwig	C35_Glut_3
		165100	22S	Glu4_Ludwig	C35_Gaba_1
		165101	22S	Glu3_Ludwig	C35_Gaba_1
		165102	22S	GABA5_Ludwig	C35_Gaba_5
		165103	22S	Oligodendrocytes_Ludwig	C12_Oligodendrocytes
		165104	22S	Chat3_Ludwig	C35_Glut_1
		165105	22S	VLMCs_Ludwig	C12_Fibroblasts
		165106	22S	Oligodendrocytes_Ludwig	C12_Oligodendrocytes
		165107	22S	Astrocytes_Ludwig	C12_Astrocytes
		165108	22S	Glu4_Ludwig	C35_Glut_3
		165109	22S	GABA6_Ludwig	C12_Gaba_neurons
		165110	22S	GABA1_Ludwig	C12_Gaba_neurons
		165111	22S	Glu1_Ludwig	C35_Glut_1
		165112	22S	Astrocytes_Ludwig	C12_Astrocytes
		165113	22S	Oligodendrocytes_Ludwig	C12_Oligodendrocytes
		165114	22S	Glu1_Ludwig	C35_Glut_1
		165115	22S	GABA2_Ludwig	C35_Gaba_1
		165116	22S	Glu5_Ludwig	C35_Glut_1
		165117	22S	Astrocytes_Ludwig	C12_Astrocytes
		165118	22S	Glu8_Ludwig	C35_Glut_3
		165119	22S	Astrocytes_Ludwig	C12_Astrocytes
		165120	22S	Glu7_Ludwig	C35_Glut_1
		165121	22S	GABA1_Ludwig	C12_Gaba_neurons
		165122	22S	Glu13_Ludwig	C12_Glut_neurons
		165123	22S	Chat1_Ludwig	C35_Gaba_1
		165124	22S	GABA2_Ludwig	C35_Gaba_2
		165125	22S	Glu13_Ludwig	C35_Gaba_3
		165126	22S	GABA5_Ludwig	C35_Gaba_5
		165127	22S	GABA5_Ludwig	C35_Gaba_5
		165128	22S	Chat3_Ludwig	C35_Glut_1
		165129	22S	Glu7_Ludwig	C35_Glut_1
		165130	22S	Glu10_Ludwig	C35_Glut_1
		165131	22S	Glu2_Ludwig	C35_Glut_3
		165132	22S	GABA1_Ludwig	C35_Glut_1
		165133	22S	Glu3_Ludwig	C35_Gaba_1
		165134	22S	Glu3_Ludwig	C35_Gaba_1
		165135	22S	Tanycyte-like cells_Ludwig	C12_Gaba_neurons
		165136	22S	VLMCs_Ludwig	C12_Astrocytes
		165137	22S	Glu1_Ludwig	C35_Glut_3
		165138	22S	Astrocytes_Ludwig	C12_Astrocytes
		165139	22S	Glu3_Ludwig	C35_Gaba_1
		165140	22S	Ependymal cells_Ludwig	C12_Astrocytes
		165141	22S	GABA4_Ludwig	C12_Gaba_neurons
		165142	22S	GABA4_Ludwig	C35_Gaba_4
		165143	22S	GABA1_Ludwig	C35_Gaba_4
		165144	22S	Glu9_Ludwig	C35_Gaba_4
		165145	22S	Astrocytes_Ludwig	C12_Astrocytes
		165146	22S	GABA2_Ludwig	C12_Gaba_neurons
		165147	22S	GABA1_Ludwig	C12_Gaba_neurons
		165148	22S	Glu6_Ludwig	C35_Gaba_1
		165149	22S	Glu2_Ludwig	C35_Glut_3
		165150	22S	Glu4_Ludwig	C35_Glut_1
		165151	22S	GABA2_Ludwig	C12_Gaba_neurons
		165152	22S	Astrocytes_Ludwig	C12_Astrocytes
		165153	22S	GABA2_Ludwig	C12_Gaba_neurons
		165154	22S	Tanycyte-like cells_Ludwig	C12_Astrocytes
		165155	22S	Glu4_Ludwig	C35_Glut_1
		165156	22S	Astrocytes_Ludwig	C12_Astrocytes
		165157	22S	OPCs_Ludwig	C12_OPC
		165158	22S	Glu7_Ludwig	C35_Glut_1
		165159	22S	Glu7_Ludwig	C35_Glut_2
		165160	22S	GABA2_Ludwig	C35_Gaba_1
		165161	22S	Chat2_Ludwig	C35_Gaba_2
		165162	22S	GABA2_Ludwig	C12_Gaba_neurons
		165163	22S	Glu7_Ludwig	C35_Glut_1
		165164	22S	GABA1_Ludwig	C12_Gaba_neurons
		165165	22S	Glu1_Ludwig	C12_Glut_neurons
		165166	22S	Glu3_Ludwig	C35_Glut_1
		165167	22S	Glu8_Ludwig	C12_Glut_neurons
		165168	22S	Glu7_Ludwig	C35_Glut_1
		165169	22S	Oligodendrocytes_Ludwig	C12_Oligodendrocytes
		165170	22S	GABA2_Ludwig	C35_Gaba_1
		165171	22S	Chat3_Ludwig	C35_Glut_1
		165172	22S	Glu5_Ludwig	C12_Glut_neurons
		165173	22S	Chat2_Ludwig	C35_Gaba_2
		165174	22S	GABA1_Ludwig	C12_Gaba_neurons
		165175	22S	Glu9_Ludwig	C35_Gaba_4
		165176	22S	Glu1_Ludwig	C35_Glut_3
		165177	22S	Astrocytes_Ludwig	C12_Astrocytes
		165178	22S	Astrocytes_Ludwig	C12_Astrocytes
		165179	22S	Glu3_Ludwig	C35_Glut_1
		165180	22S	OPCs_Ludwig	C12_OPC
		165181	22S	Glu7_Ludwig	C35_Glut_1
		165182	22S	GABA4_Ludwig	C12_Gaba_neurons
		165183	22S	Astrocytes_Ludwig	C12_Astrocytes
		165184	22S	Glu3_Ludwig	C35_Gaba_1
		165185	22S	Glu2_Ludwig	C35_Glut_3
		165186	22S	GABA3_Ludwig	C12_Gaba_neurons
		165187	22S	Astrocytes_Ludwig	C12_Astrocytes
		165188	22S	Glu1_Ludwig	C35_Glut_3
		165189	22S	Astrocytes_Ludwig	C12_Astrocytes
		165190	22S	Astrocytes_Ludwig	C12_Astrocytes
		165191	22S	Glu3_Ludwig	C35_Gaba_1
		165192	22S	Astrocytes_Ludwig	C12_Astrocytes
		165193	22S	Glu8_Ludwig	C35_Gaba_3
		165194	22S	GABA2_Ludwig	C12_Gaba_neurons
		165195	22S	Astrocytes_Ludwig	C12_Astrocytes
		165196	22S	GABA2_Ludwig	C12_Gaba_neurons
		165197	22S	GABA3_Ludwig	C35_Gaba_1
		165198	22S	Astrocytes_Ludwig	C12_Astrocytes
		165199	22S	GABA2_Ludwig	C35_Gaba_1
		165200	22S	Glu5_Ludwig	C12_Glut_neurons
		165201	22S	Glu6_Ludwig	C35_Gaba_3
		165202	22S	GABA2_Ludwig	C35_Gaba_4
		165203	22S	GABA5_Ludwig	C12_Gaba_neurons
		165204	22S	Glu6_Ludwig	C35_Gaba_1
		165205	22S	Tanycyte-like cells_Ludwig	C12_Astrocytes
		165206	22S	Astrocytes_Ludwig	C12_Astrocytes
		165207	22S	GABA1_Ludwig	C35_Gaba_2
		165208	22S	GABA5_Ludwig	C35_Gaba_6
		165209	22S	Ependymal cells_Ludwig	C35_Glut_3
		165210	22S	Glu3_Ludwig	C35_Gaba_1
		165211	22S	GABA3_Ludwig	C35_Gaba_1
		165212	22S	Chat3_Ludwig	C35_Glut_1
		165213	22S	GABA1_Ludwig	C35_Gaba_6
		165214	22S	Glu12_Ludwig	C35_Glut_8
		165215	22S	Glu7_Ludwig	C35_Glut_1
		165216	22S	Glu1_Ludwig	C35_Glut_3
		165217	22S	Glu4_Ludwig	C35_Glut_1
		165218	22S	GABA1_Ludwig	C12_Gaba_neurons
		165219	22S	Ependymal cells_Ludwig	C35_Glut_3
		165220	22S	Oligodendrocytes_Ludwig	C12_Oligodendrocytes
		165221	22S	Ependymal cells_Ludwig	C35_Glut_3
		165222	22S	Glu1_Ludwig	C35_Glut_1
		165223	22S	Glu1_Ludwig	C35_Glut_3
		165224	22S	Glu6_Ludwig	C35_Gaba_1
		165225	22S	Microglia_Ludwig	C12_Gaba_neurons
		165226	22S	Glu1_Ludwig	C35_Glut_3
		165227	22S	Glu7_Ludwig	C35_Glut_1
		165228	22S	GABA6_Ludwig	C35_Gaba_1
		165229	22S	GABA1_Ludwig	C35_Glut_1
		165230	22S	Glu5_Ludwig	C35_Glut_1
		165231	22S	OPCs_Ludwig	C12_OPC
		165232	22S	Ependymal cells_Ludwig	C35_Glut_3
		165233	22S	GABA1_Ludwig	C35_Glut_3
		165234	22S	Glu8_Ludwig	C35_Glut_3
		165235	22S	Oligodendrocytes_Ludwig	C12_Oligodendrocytes
		165236	22S	Glu1_Ludwig	C35_Glut_3
		165237	22S	Glu6_Ludwig	C35_Gaba_1
		165238	22S	Chat1_Ludwig	C35_Gaba_1
		165239	22S	Astrocytes_Ludwig	C12_Astrocytes
		165240	22S	GABA1_Ludwig	C12_Gaba_neurons
		165241	22S	GABA4_Ludwig	C12_Gaba_neurons
		165242	22S	Glu5_Ludwig	C35_Glut_3
		165243	22S	Glu8_Ludwig	C35_Gaba_3
		165244	22S	Glu6_Ludwig	C35_Gaba_1
		165245	22S	Chat2_Ludwig	C35_Glut_3
		165246	22S	GABA5_Ludwig	C35_Gaba_5
		165247	22S	Chat2_Ludwig	C35_Gaba_2
		165248	22S	GABA1_Ludwig	C35_Glut_1
		165249	22S	Glu8_Ludwig	C12_Glut_neurons
		165250	22S	Astrocytes_Ludwig	C12_Astrocytes
		165251	22S	GABA1_Ludwig	C12_Gaba_neurons
		165252	22S	GABA1_Ludwig	C12_Gaba_neurons
		165253	22S	GABA1_Ludwig	C35_Gaba_1
		165254	22S	Tanycyte-like cells_Ludwig	C12_Astrocytes
		165255	22S	Astrocytes_Ludwig	C12_Astrocytes
		165256	22S	GABA2_Ludwig	C12_Gaba_neurons
		165257	22S	Glu1_Ludwig	C35_Glut_3
		165258	22S	GABA1_Ludwig	C12_Gaba_neurons
		165259	22S	Glu13_Ludwig	C12_Glut_neurons
		165260	22S	Astrocytes_Ludwig	C12_Astrocytes
		165261	22S	Chat2_Ludwig	C35_Gaba_2
		165262	22S	Ependymal cells_Ludwig	C35_Glut_2
		165263	22S	Glu9_Ludwig	C35_Glut_1
		165264	22S	Oligodendrocytes_Ludwig	C12_Oligodendrocytes
		165265	22S	GABA1_Ludwig	C12_Gaba_neurons
		165266	22S	Oligodendrocytes_Ludwig	C12_Oligodendrocytes
		165267	22S	Glu4_Ludwig	C35_Glut_3
		165268	22S	Chat1_Ludwig	C35_Gaba_1
		165269	22S	Ependymal cells_Ludwig	C35_Glut_3
		165270	22S	Astrocytes_Ludwig	C12_Astrocytes
		165271	22S	Glu10_Ludwig	C35_Glut_1
		165272	22S	Glu2_Ludwig	C35_Glut_1
		165273	22S	Astrocytes_Ludwig	C12_Astrocytes
		165274	22S	Glu3_Ludwig	C35_Gaba_1
		165275	22S	Chat1_Ludwig	C35_Gaba_1
		165276	22S	Astrocytes_Ludwig	C12_Astrocytes
		165277	22S	Glu6_Ludwig	C12_Gaba_neurons
		165278	22S	Oligodendrocytes_Ludwig	C12_Oligodendrocytes
		165279	22S	GABA2_Ludwig	C12_Gaba_neurons
		165280	22S	GABA4_Ludwig	C12_Gaba_neurons
		165281	22S	Glu8_Ludwig	C35_Gaba_1
		165282	22S	Glu8_Ludwig	C35_Glut_1
		165283	22S	GABA1_Ludwig	C12_Gaba_neurons
		165284	22S	Glu1_Ludwig	C35_Glut_3
		165285	22S	Oligodendrocytes_Ludwig	C12_Oligodendrocytes
		165286	22S	Oligodendrocytes_Ludwig	C12_Oligodendrocytes
		165287	22S	Glu7_Ludwig	C35_Gaba_1
		165288	22S	Tanycyte-like cells_Ludwig	C12_Astrocytes
		165289	22S	Glu2_Ludwig	C35_Glut_3
		165290	22S	Glu6_Ludwig	C35_Gaba_1
		165291	22S	Glu6_Ludwig	C35_Gaba_1
		165292	22S	Glu2_Ludwig	C35_Glut_3
		165293	22S	Glu5_Ludwig	C12_Glut_neurons
		165294	22S	Glu6_Ludwig	C35_Gaba_1
		165295	22S	GABA3_Ludwig	C12_Gaba_neurons
		165296	22S	GABA2_Ludwig	C35_Gaba_2
		165297	22S	Chat3_Ludwig	C35_Glut_1
		165298	22S	GABA5_Ludwig	C35_Gaba_5
		165299	22S	Glu1_Ludwig	C35_Glut_3
		165300	22S	Oligodendrocytes_Ludwig	C12_Oligodendrocytes
		165301	22S	Glu2_Ludwig	C35_Glut_3
		165302	22S	Oligodendrocytes_Ludwig	C12_Oligodendrocytes
		165303	22S	Glu2_Ludwig	C35_Glut_3
		165304	22S	Astrocytes_Ludwig	C12_Astrocytes
		165305	22S	Glu4_Ludwig	C35_Gaba_1
		165306	22S	GABA1_Ludwig	C12_Gaba_neurons
		165307	22S	Glu1_Ludwig	C35_Glut_3
		165308	22S	Glu4_Ludwig	C35_Glut_3
		165309	22S	Oligodendrocytes_Ludwig	C12_Oligodendrocytes
		165310	22S	Astrocytes_Ludwig	C12_Astrocytes
		165311	22S	Glu1_Ludwig	C35_Glut_1
		165312	22S	GABA2_Ludwig	C12_Gaba_neurons
		165313	22S	Glu3_Ludwig	C35_Gaba_1
		165314	22S	Astrocytes_Ludwig	C12_Astrocytes
		165315	22S	Glu2_Ludwig	C12_Glut_neurons
		165316	22S	Glu2_Ludwig	C35_Glut_3
		165317	22S	Astrocytes_Ludwig	C12_Astrocytes
		165318	22S	Astrocytes_Ludwig	C12_Astrocytes
		165319	22S	GABA4_Ludwig	C35_Gaba_5
		165320	22S	Glu2_Ludwig	C12_Glut_neurons
		165321	22S	Glu4_Ludwig	C35_Gaba_1
		165322	22S	Astrocytes_Ludwig	C12_Astrocytes
		165323	22S	Astrocytes_Ludwig	C12_Astrocytes
		165324	22S	Oligodendrocytes_Ludwig	C12_Oligodendrocytes
		165325	22S	Glu5_Ludwig	C12_Glut_neurons
		165326	22S	Glu3_Ludwig	C35_Glut_1
		165327	22S	Glu2_Ludwig	C35_Glut_3
		165328	22S	GABA1_Ludwig	C35_Gaba_3
		165329	22S	GABA1_Ludwig	C12_Gaba_neurons
		165330	22S	OPCs_Ludwig	C12_OPC
		165331	22S	Astrocytes_Ludwig	C12_Astrocytes
		165332	22S	Astrocytes_Ludwig	C12_Astrocytes
		165333	22S	GABA3_Ludwig	C35_Gaba_1
		165334	22S	Astrocytes_Ludwig	C12_Astrocytes
		165335	22S	GABA4_Ludwig	C12_Gaba_neurons
		165336	22S	Astrocytes_Ludwig	C12_Astrocytes
		165337	22S	GABA2_Ludwig	C12_Gaba_neurons
		165338	22S	GABA1_Ludwig	C12_Gaba_neurons
		165339	22S	Glu4_Ludwig	C12_Glut_neurons
		165340	22S	Glu9_Ludwig	C35_Gaba_6
		165341	22S	Glu6_Ludwig	C35_Glut_1
		165342	22S	Chat2_Ludwig	C35_Gaba_2
		165343	22S	Chat1_Ludwig	C35_Gaba_1
		165344	22S	GABA3_Ludwig	C35_Gaba_1
		165345	22S	Chat1_Ludwig	C35_Gaba_1
		165346	22S	Glu6_Ludwig	C35_Gaba_1
		165347	22S	GABA2_Ludwig	C12_Gaba_neurons
		165348	22S	Glu7_Ludwig	C35_Gaba_1
		165349	22S	Glu1_Ludwig	C35_Glut_1
		165350	22S	Glu6_Ludwig	C35_Gaba_1
		165351	22S	Chat3_Ludwig	C35_Gaba_1
		165352	22S	Glu1_Ludwig	C35_Glut_3
		165353	22S	GABA1_Ludwig	C35_Gaba_1
		165354	22S	GABA5_Ludwig	C35_Gaba_5
		165355	22S	Glu2_Ludwig	C35_Glut_3
		165356	22S	Glu2_Ludwig	C35_Glut_3
		165357	22S	Glu6_Ludwig	C35_Gaba_1
		165358	22S	Glu1_Ludwig	C35_Glut_1
		165359	22S	GABA2_Ludwig	C35_Gaba_1
		165360	22S	Glu8_Ludwig	C35_Glut_1
		165361	22S	Glu9_Ludwig	C35_Glut_1
		165362	22S	Astrocytes_Ludwig	C12_Astrocytes
		165363	22S	Glu4_Ludwig	C12_Glut_neurons
		165364	22S	GABA2_Ludwig	C35_Gaba_1
		165365	22S	Microglia_Ludwig	C35_Gaba_2
		165366	22S	Glu3_Ludwig	C35_Glut_1
		165367	22S	Glu14_Ludwig	C35_Gaba_2
		165368	22S	GABA6_Ludwig	C12_Gaba_neurons
		165369	22S	Glu5_Ludwig	C35_Glut_1
		165370	22S	Glu9_Ludwig	C35_Glut_1
		165371	22S	GABA5_Ludwig	C35_Gaba_5
		165372	22S	GABA5_Ludwig	C12_Gaba_neurons
		165373	22S	Endothelial cells_Ludwig	C12_Endothelial
		165374	22S	Glu2_Ludwig	C35_Glut_3
		165375	22S	GABA4_Ludwig	C12_Gaba_neurons
		165376	22S	Chat2_Ludwig	C35_Gaba_1
		165377	22S	Glu4_Ludwig	C35_Gaba_1
		165378	22S	Glu1_Ludwig	C35_Glut_3
		165379	22S	GABA5_Ludwig	C12_Gaba_neurons
		165380	22S	GABA2_Ludwig	C12_Gaba_neurons
		165381	22S	Glu1_Ludwig	C35_Glut_3
		165382	22S	Glu5_Ludwig	C35_Glut_1
		165383	22S	GABA2_Ludwig	C12_Gaba_neurons
		165384	22S	GABA2_Ludwig	C35_Gaba_4
		165385	22S	Chat3_Ludwig	C35_Glut_1
		165386	22S	OPCs_Ludwig	C12_OPC
		165387	22S	GABA6_Ludwig	C12_Gaba_neurons
		165388	22S	Astrocytes_Ludwig	C12_Astrocytes
		165389	22S	GABA2_Ludwig	C35_Gaba_1
		165390	22S	Glu2_Ludwig	C35_Glut_1
		165391	22S	GABA4_Ludwig	C12_Gaba_neurons
		165392	22S	Astrocytes_Ludwig	C12_Astrocytes
		165393	22S	GABA5_Ludwig	C12_Gaba_neurons
		165394	22S	Glu5_Ludwig	C35_Glut_2
		165395	22S	GABA2_Ludwig	C35_Gaba_1
		165396	22S	Glu5_Ludwig	C35_Glut_4
		165397	22S	Glu9_Ludwig	C12_Glut_neurons
		165398	22S	Glu6_Ludwig	C12_Gaba_neurons
		165399	22S	Oligodendrocytes_Ludwig	C12_Oligodendrocytes
		165400	22S	Glu9_Ludwig	C35_Glut_1
		165401	22S	Glu10_Ludwig	C35_Glut_3
		165402	22S	GABA2_Ludwig	C12_Gaba_neurons
		165403	22S	Chat3_Ludwig	C35_Gaba_1
		165404	22S	GABA2_Ludwig	C12_Gaba_neurons
		165405	22S	Glu1_Ludwig	C35_Glut_1
		165406	22S	GABA1_Ludwig	C35_Gaba_1
		165407	22S	Glu11_Ludwig	C35_Glut_1
		165408	22S	Glu15_Ludwig	C35_Glut_3
		165409	22S	Astrocytes_Ludwig	C12_Astrocytes
		165410	22S	Tanycyte-like cells_Ludwig	C12_Astrocytes
		165411	22S	Glu1_Ludwig	C35_Glut_3
		165412	22S	Chat2_Ludwig	C35_Gaba_2
		165413	22S	Glu2_Ludwig	C35_Glut_3
		165414	22S	Oligodendrocytes_Ludwig	C12_Oligodendrocytes
		165415	22S	Glu11_Ludwig	C35_Gaba_2
		165416	22S	Astrocytes_Ludwig	C12_Astrocytes
		165417	22S	Glu8_Ludwig	C35_Gaba_1
		165418	22S	Chat2_Ludwig	C12_Glut_neurons
		165419	22S	GABA2_Ludwig	C12_Gaba_neurons
		165420	22S	Astrocytes_Ludwig	C12_Astrocytes
		165421	22S	OPCs_Ludwig	C12_OPC
		165422	22S	Glu7_Ludwig	C35_Glut_1
		165423	22S	Chat2_Ludwig	C35_Gaba_1
		165424	22S	Glu5_Ludwig	C35_Glut_1
		165425	22S	Glu1_Ludwig	C35_Glut_1
		165426	22S	Oligodendrocytes_Ludwig	C12_Oligodendrocytes
		165427	22S	GABA2_Ludwig	C35_Gaba_2
		165428	22S	GABA6_Ludwig	C12_Gaba_neurons
		165429	22S	Ependymal cells_Ludwig	C35_Glut_3
		165430	22S	Astrocytes_Ludwig	C12_Astrocytes
		165431	22S	Glu8_Ludwig	C35_Glut_1
		165432	22S	Astrocytes_Ludwig	C12_Astrocytes
		165433	22S	Astrocytes_Ludwig	C12_Oligodendrocytes
		165434	22S	Glu9_Ludwig	C12_Gaba_neurons
		165435	22S	GABA1_Ludwig	C12_Gaba_neurons
		165436	22S	Glu8_Ludwig	C35_Glut_3
		165437	22S	Ependymal cells_Ludwig	C12_Astrocytes
		165438	22S	Glu6_Ludwig	C35_Gaba_1
		165439	22S	Glu8_Ludwig	C35_Gaba_1
		165440	22S	VLMCs_Ludwig	C12_Fibroblasts
		165441	22S	Glu10_Ludwig	C12_Glut_neurons
		165442	22S	Astrocytes_Ludwig	C12_Astrocytes
		165443	22S	GABA5_Ludwig	C35_Gaba_4
		165444	22S	GABA5_Ludwig	C12_Gaba_neurons
		165445	22S	GABA6_Ludwig	C12_Gaba_neurons
		165446	22S	Glu1_Ludwig	C35_Glut_3
		165447	22S	Astrocytes_Ludwig	C12_Astrocytes
		165448	22S	Glu1_Ludwig	C35_Glut_3
		165449	22S	Glu8_Ludwig	C35_Glut_3
		165450	22S	GABA1_Ludwig	C35_Gaba_6
		165451	22S	Glu3_Ludwig	C35_Gaba_1
		165452	22S	GABA2_Ludwig	C35_Gaba_2
		165453	22S	Oligodendrocytes_Ludwig	C12_Oligodendrocytes
		165454	22S	Oligodendrocytes_Ludwig	C12_Oligodendrocytes
		165455	22S	Glu6_Ludwig	C35_Gaba_1
		165456	22S	VLMCs_Ludwig	C12_Fibroblasts
		165457	22S	GABA2_Ludwig	C12_Gaba_neurons
		165458	22S	Chat1_Ludwig	C35_Gaba_1
		165459	22S	GABA2_Ludwig	C35_Gaba_1
		165460	22S	Astrocytes_Ludwig	C12_Astrocytes
		165461	22S	Chat3_Ludwig	C35_Gaba_2
		165462	22S	Glu3_Ludwig	C35_Gaba_1
		165463	22S	Astrocytes_Ludwig	C12_Astrocytes
		165464	22S	Glu4_Ludwig	C35_Glut_1
		165465	22S	GABA1_Ludwig	C35_Glut_1
		165466	22S	GABA1_Ludwig	C35_Gaba_3
		165467	22S	Oligodendrocytes_Ludwig	C12_Oligodendrocytes
		165468	22S	Chat2_Ludwig	C35_Gaba_2
		165469	22S	GABA1_Ludwig	C12_Gaba_neurons
		165470	22S	Oligodendrocytes_Ludwig	C12_Oligodendrocytes
		165471	22S	Astrocytes_Ludwig	C12_Astrocytes
		165472	22S	Oligodendrocytes_Ludwig	C12_Oligodendrocytes
		165473	22S	Astrocytes_Ludwig	C12_Astrocytes
		165474	22S	Oligodendrocytes_Ludwig	C12_Oligodendrocytes
		165475	22S	Astrocytes_Ludwig	C12_Astrocytes
		165476	22S	Oligodendrocytes_Ludwig	C12_Oligodendrocytes
		165477	22S	Oligodendrocytes_Ludwig	C12_Oligodendrocytes
		165478	22S	Glu5_Ludwig	C35_Glut_2
		165479	22S	Chat3_Ludwig	C35_Gaba_1
		165480	22S	GABA1_Ludwig	C35_Glut_1
		165481	22S	GABA3_Ludwig	C12_Gaba_neurons
		165482	22S	Glu5_Ludwig	C12_Gaba_neurons
		165483	22S	Glu7_Ludwig	C35_Glut_1
		165484	22S	Glu2_Ludwig	C35_Glut_3
		165485	22S	Glu7_Ludwig	C35_Glut_3
		165486	22S	Glu11_Ludwig	C35_Gaba_1
		165487	22S	Astrocytes_Ludwig	C12_Astrocytes
		165488	22S	Glu7_Ludwig	C12_Glut_neurons
		165489	22S	Glu7_Ludwig	C35_Glut_1
		165490	22S	GABA2_Ludwig	C12_Gaba_neurons
		165491	22S	Glu2_Ludwig	C35_Glut_3
		165492	22S	Glu2_Ludwig	C35_Glut_3
		165493	22S	Glu2_Ludwig	C12_Glut_neurons
		165494	22S	GABA2_Ludwig	C35_Gaba_1
		165495	22S	GABA2_Ludwig	C35_Gaba_1
		165496	22S	GABA2_Ludwig	C12_Gaba_neurons
		165497	22S	GABA7_Ludwig	C35_Gaba_1
		165498	22S	Glu9_Ludwig	C35_Glut_1
		165499	22S	Glu1_Ludwig	C35_Glut_3
		165500	22S	Chat1_Ludwig	C35_Gaba_1
		165501	22S	Glu10_Ludwig	C35_Glut_2
		165502	22S	Glu9_Ludwig	C35_Glut_1
		165503	22S	Chat1_Ludwig	C35_Gaba_1
		165504	22S	GABA1_Ludwig	C12_Gaba_neurons
		165505	22S	GABA1_Ludwig	C12_Gaba_neurons
		165506	22S	GABA3_Ludwig	C12_Gaba_neurons
		165507	22S	Glu3_Ludwig	C35_Gaba_1
		165508	22S	Astrocytes_Ludwig	C12_Astrocytes
		165509	22S	Glu3_Ludwig	C12_Glut_neurons
		165510	22S	GABA6_Ludwig	C12_Gaba_neurons
		165511	22S	GABA1_Ludwig	C12_Gaba_neurons
		165512	22S	GABA4_Ludwig	C35_Gaba_4
		165513	22S	Glu3_Ludwig	C35_Glut_1
		165514	22S	GABA2_Ludwig	C12_Gaba_neurons
		165515	22S	Glu5_Ludwig	C12_Glut_neurons
		165516	22S	Glu6_Ludwig	C35_Gaba_1
		165517	22S	Chat1_Ludwig	C35_Gaba_1
		165518	22S	Glu2_Ludwig	C35_Glut_1
		165519	22S	GABA4_Ludwig	C35_Gaba_4
		165520	22S	GABA2_Ludwig	C35_Gaba_1
		165521	22S	Glu10_Ludwig	C35_Glut_1
		165522	22S	Astrocytes_Ludwig	C12_Astrocytes
		165523	22S	GABA1_Ludwig	C12_Gaba_neurons
		165524	22S	GABA5_Ludwig	C35_Gaba_5
		165525	22S	GABA3_Ludwig	C12_Gaba_neurons
		165526	22S	Oligodendrocytes_Ludwig	C12_Oligodendrocytes
		165527	22S	Ependymal cells_Ludwig	C35_Glut_3
		165528	22S	GABA6_Ludwig	C35_Gaba_1
		165529	22S	GABA4_Ludwig	C35_Gaba_4
		165530	22S	GABA1_Ludwig	C35_Gaba_1
		165531	22S	Glu9_Ludwig	C35_Glut_1
		165532	22S	Glu8_Ludwig	C35_Gaba_1
		165533	22S	Glu2_Ludwig	C35_Glut_2
		165534	22S	Chat1_Ludwig	C35_Gaba_1
		165535	22S	Astrocytes_Ludwig	C12_Astrocytes
		165536	22S	GABA4_Ludwig	C35_Gaba_4
		165537	22S	Glu2_Ludwig	C35_Glut_3
		165538	22S	Oligodendrocytes_Ludwig	C12_Oligodendrocytes
		165539	22S	Astrocytes_Ludwig	C12_Astrocytes
		165540	22S	Oligodendrocytes_Ludwig	C12_Oligodendrocytes
		165541	22S	Glu6_Ludwig	C35_Gaba_1
		165542	22S	Astrocytes_Ludwig	C12_Astrocytes
		165543	22S	Glu6_Ludwig	C35_Gaba_1
		165544	22S	Astrocytes_Ludwig	C12_Astrocytes
		165545	22S	GABA1_Ludwig	C12_Gaba_neurons
		165546	22S	Glu8_Ludwig	C12_Glut_neurons
		165547	22S	Glu1_Ludwig	C35_Glut_1
		165548	22S	Astrocytes_Ludwig	C12_Astrocytes
		165549	22S	Oligodendrocytes_Ludwig	C12_Oligodendrocytes
		165550	22S	Astrocytes_Ludwig	C12_Astrocytes
		165551	22S	GABA5_Ludwig	C35_Gaba_5
		165552	22S	GABA1_Ludwig	C12_Gaba_neurons
		165553	22S	Glu3_Ludwig	C35_Gaba_1
		165554	22S	GABA1_Ludwig	C35_Glut_1
		165555	22S	Microglia_Ludwig	C12_Immune
		165556	22S	GABA3_Ludwig	C12_Gaba_neurons
		165557	22S	Astrocytes_Ludwig	C12_Astrocytes
		165558	22S	Glu8_Ludwig	C35_Glut_2
		165559	22S	Astrocytes_Ludwig	C12_Astrocytes
		165560	22S	GABA2_Ludwig	C12_Gaba_neurons
		165561	22S	Glu5_Ludwig	C35_Glut_1
		165562	22S	Glu4_Ludwig	C35_Glut_2
		165563	22S	Glu2_Ludwig	C35_Glut_3
		165564	22S	GABA6_Ludwig	C35_Gaba_4
		165565	22S	Glu13_Ludwig	C12_Glut_neurons
		165566	22S	GABA1_Ludwig	C35_Gaba_4
		165567	22S	Astrocytes_Ludwig	C12_Astrocytes
		165568	22S	Chat2_Ludwig	C35_Gaba_1
		165569	22S	GABA2_Ludwig	C35_Gaba_2
		165570	22S	Glu1_Ludwig	C35_Glut_3
		165571	22S	Glu7_Ludwig	C35_Glut_1
		165572	22S	Chat3_Ludwig	C35_Glut_1
		165573	22S	Glu6_Ludwig	C35_Gaba_1
		165574	22S	Chat3_Ludwig	C35_Glut_1
		165575	22S	Glu7_Ludwig	C35_Glut_3
		165576	22S	Astrocytes_Ludwig	C12_Astrocytes
		165577	22S	VLMCs_Ludwig	C12_Tanycytes
		165578	22S	Glu1_Ludwig	C12_Glut_neurons
		165579	22S	GABA1_Ludwig	C35_Glut_1
		165580	22S	Chat1_Ludwig	C35_Gaba_1
		165581	22S	Ependymal cells_Ludwig	C35_Glut_3
		165582	22S	GABA1_Ludwig	C12_Gaba_neurons
		165583	22S	Glu8_Ludwig	C12_Glut_neurons
		165584	22S	GABA1_Ludwig	C35_Glut_1
		165585	22S	GABA5_Ludwig	C12_Gaba_neurons
		165586	22S	Astrocytes_Ludwig	C12_Astrocytes
		165587	22S	Glu1_Ludwig	C12_Glut_neurons
		165588	22S	Glu3_Ludwig	C35_Gaba_1
		165589	22S	GABA6_Ludwig	C35_Gaba_1
		165590	22S	GABA1_Ludwig	C12_Gaba_neurons
		165591	22S	Glu5_Ludwig	C35_Glut_3
		165592	22S	Oligodendrocytes_Ludwig	C12_Oligodendrocytes
		165593	22S	Astrocytes_Ludwig	C12_Astrocytes
		165594	22S	Oligodendrocytes_Ludwig	C12_Oligodendrocytes
		165595	22S	Oligodendrocytes_Ludwig	C12_Oligodendrocytes
		165596	22S	Glu9_Ludwig	C35_Glut_1
		165597	22S	Astrocytes_Ludwig	C12_Astrocytes
		165598	22S	GABA1_Ludwig	C35_Glut_1
		165599	22S	Tanycyte-like cells_Ludwig	C12_Astrocytes
		165600	22S	Chat1_Ludwig	C35_Gaba_1
		165601	22S	Glu7_Ludwig	C35_Glut_1
		165602	22S	Astrocytes_Ludwig	C12_Astrocytes
		165603	22S	GABA5_Ludwig	C35_Gaba_5
		165604	22S	Glu5_Ludwig	C35_Glut_1
		165605	22S	Glu11_Ludwig	C35_Glut_3
		165606	22S	OPCs_Ludwig	C12_OPC
		165607	22S	Glu8_Ludwig	C35_Glut_3
		165608	22S	Astrocytes_Ludwig	C12_Astrocytes
		165609	22S	Glu7_Ludwig	C35_Glut_1
		165610	22S	Glu8_Ludwig	C12_Glut_neurons
		165611	22S	Glu9_Ludwig	C35_Glut_1
		165612	22S	Astrocytes_Ludwig	C12_Astrocytes
		165613	22S	GABA1_Ludwig	C12_Gaba_neurons
		165614	22S	Glu6_Ludwig	C35_Glut_1
		165615	22S	Astrocytes_Ludwig	C35_Glut_2
		165616	22S	GABA4_Ludwig	C35_Gaba_4
		165617	22S	GABA3_Ludwig	C12_Glut_neurons
		165618	22S	Glu1_Ludwig	C35_Glut_3
		165619	22S	Glu6_Ludwig	C35_Glut_1
		165620	22S	Glu6_Ludwig	C35_Gaba_1
		165621	22S	Chat3_Ludwig	C35_Gaba_1
		165622	22S	Glu2_Ludwig	C35_Glut_3
		165623	22S	Glu3_Ludwig	C35_Gaba_1
		165624	22S	Glu5_Ludwig	C35_Glut_1
		165625	22S	GABA4_Ludwig	C35_Gaba_4
		165626	22S	Glu4_Ludwig	C35_Glut_1
		165627	22S	GABA4_Ludwig	C12_Gaba_neurons
		165628	22S	Astrocytes_Ludwig	C12_Astrocytes
		165629	22S	GABA5_Ludwig	C12_Gaba_neurons
		165630	22S	GABA1_Ludwig	C35_Gaba_3
		165631	22S	GABA4_Ludwig	C12_Gaba_neurons
		165632	22S	Glu14_Ludwig	C35_Gaba_1
		165633	22S	Glu5_Ludwig	C35_Glut_1
		165634	22S	Glu9_Ludwig	C12_Gaba_neurons
		165635	22S	Chat1_Ludwig	C35_Gaba_1
		165636	22S	Chat1_Ludwig	C35_Gaba_1
		165637	22S	Oligodendrocytes_Ludwig	C12_Oligodendrocytes
		165638	22S	GABA5_Ludwig	C35_Gaba_5
		165639	22S	Glu10_Ludwig	C35_Glut_1
		165640	22S	Astrocytes_Ludwig	C12_Astrocytes
		165641	22S	GABA2_Ludwig	C35_Gaba_1
		165642	22S	GABA1_Ludwig	C35_Glut_1
		165643	22S	Glu10_Ludwig	C35_Glut_3
		165644	22S	GABA1_Ludwig	C12_Gaba_neurons
		165645	22S	Glu5_Ludwig	C12_Glut_neurons
		165646	22S	Glu8_Ludwig	C35_Gaba_3
		165647	22S	Oligodendrocytes_Ludwig	C12_Oligodendrocytes
		165648	22S	Tanycyte-like cells_Ludwig	C12_Astrocytes
		165649	22S	Astrocytes_Ludwig	C12_Astrocytes
		165650	22S	GABA2_Ludwig	C12_Gaba_neurons
		165651	22S	Glu1_Ludwig	C35_Glut_3
		165652	22S	Glu3_Ludwig	C35_Gaba_1
		165653	22S	Astrocytes_Ludwig	C12_Astrocytes
		165654	22S	Tanycyte-like cells_Ludwig	C12_Astrocytes
		165655	22S	Glu3_Ludwig	C35_Gaba_1
		165656	22S	GABA2_Ludwig	C12_Gaba_neurons
		165657	22S	Astrocytes_Ludwig	C12_Astrocytes
		165658	22S	GABA5_Ludwig	C12_Gaba_neurons
		165659	22S	Glu7_Ludwig	C35_Glut_3
		165660	22S	GABA1_Ludwig	C35_Glut_1
		165661	22S	GABA1_Ludwig	C35_Gaba_4
		165662	22S	Glu1_Ludwig	C12_Glut_neurons
		165663	22S	Endothelial cells_Ludwig	C12_Endothelial
		165664	22S	Glu9_Ludwig	C12_Gaba_neurons
		165665	22S	Oligodendrocytes_Ludwig	C12_Oligodendrocytes
		165666	22S	GABA2_Ludwig	C35_Gaba_1
		165667	22S	GABA2_Ludwig	C12_Gaba_neurons
		165668	22S	Chat3_Ludwig	C35_Glut_1
		165669	22S	Glu5_Ludwig	Rejection_dist
		165670	22S	Glu3_Ludwig	C35_Glut_1
		165671	22S	GABA5_Ludwig	C12_Gaba_neurons
		165672	22S	Glu2_Ludwig	C35_Glut_3
		165673	22S	Glu10_Ludwig	C12_Glut_neurons
		165674	22S	Glu6_Ludwig	C35_Gaba_1
		165675	22S	Glu2_Ludwig	C35_Glut_1
		165676	22S	GABA1_Ludwig	C35_Gaba_1
		165677	22S	Glu7_Ludwig	C35_Glut_1
		165678	22S	Chat2_Ludwig	C35_Gaba_2
		165679	22S	Glu1_Ludwig	C35_Glut_1
		165680	22S	Glu3_Ludwig	C35_Gaba_1
		165681	22S	Ependymal cells_Ludwig	C35_Glut_2
		165682	22S	Astrocytes_Ludwig	C12_Astrocytes
		165683	22S	GABA2_Ludwig	C12_Gaba_neurons
		165684	22S	Glu9_Ludwig	C35_Glut_1
		165685	22S	Glu5_Ludwig	C35_Glut_1
		165686	22S	GABA2_Ludwig	C35_Gaba_1
		165687	22S	Glu2_Ludwig	C35_Glut_3
		165688	22S	GABA2_Ludwig	C12_Gaba_neurons
		165689	22S	Glu14_Ludwig	C35_Gaba_2
		165690	22S	Glu2_Ludwig	C35_Glut_3
		165691	22S	Chat2_Ludwig	C12_Glut_neurons
		165692	22S	GABA4_Ludwig	C12_Gaba_neurons
		165693	22S	Glu1_Ludwig	C12_Glut_neurons
		165694	22S	GABA2_Ludwig	C35_Gaba_3
		165695	22S	OPCs_Ludwig	C12_OPC
		165696	22S	GABA2_Ludwig	C35_Gaba_1
		165697	22S	Astrocytes_Ludwig	C12_Astrocytes
		165698	22S	GABA4_Ludwig	C35_Gaba_5
		165699	22S	OPCs_Ludwig	C12_OPC
		165700	22S	Astrocytes_Ludwig	C12_Astrocytes
		165701	22S	Astrocytes_Ludwig	C12_Astrocytes
		165702	22S	Astrocytes_Ludwig	C12_Astrocytes
		165703	22S	Glu1_Ludwig	C35_Glut_3
		165704	22S	Microglia_Ludwig	C12_Immune
		165705	22S	Glu4_Ludwig	C35_Gaba_1
		165706	22S	Glu2_Ludwig	C35_Glut_3
		165707	22S	Glu6_Ludwig	C35_Gaba_3
		165708	22S	Glu15_Ludwig	C35_Glut_1
		165709	22S	GABA1_Ludwig	C35_Gaba_1
		165710	22S	Glu13_Ludwig	C35_Gaba_3
		165711	22S	GABA6_Ludwig	C12_Gaba_neurons
		165712	22S	GABA1_Ludwig	C12_Gaba_neurons
		165713	22S	Glu4_Ludwig	C35_Gaba_1
		165714	22S	Astrocytes_Ludwig	C12_Astrocytes
		165715	22S	Glu3_Ludwig	C35_Glut_1
		165716	22S	Astrocytes_Ludwig	C12_Astrocytes
		165717	22S	Glu3_Ludwig	C35_Glut_1
		165718	22S	Glu1_Ludwig	C12_Glut_neurons
		165719	22S	Oligodendrocytes_Ludwig	C12_Oligodendrocytes
		165720	22S	GABA2_Ludwig	C35_Gaba_1
		165721	22S	GABA2_Ludwig	C35_Gaba_1
		165722	22S	GABA4_Ludwig	C35_Gaba_4
		165723	22S	Glu6_Ludwig	C35_Gaba_1
		165724	22S	Astrocytes_Ludwig	C12_Astrocytes
		165725	22S	Astrocytes_Ludwig	C12_Astrocytes
		165726	22S	Glu1_Ludwig	C12_Glut_neurons
		165727	22S	Glu11_Ludwig	C35_Glut_3
		165728	22S	Glu3_Ludwig	C35_Gaba_1
		165729	22S	Oligodendrocytes_Ludwig	C12_Oligodendrocytes
		165730	22S	Glu11_Ludwig	C35_Glut_3
		165731	22S	Glu2_Ludwig	C35_Gaba_2
		165732	22S	Glu8_Ludwig	C12_Glut_neurons
		165733	22S	GABA4_Ludwig	C12_Gaba_neurons
		165734	22S	GABA4_Ludwig	C35_Gaba_4
		165735	22S	GABA1_Ludwig	C35_Glut_1
		165736	22S	Glu9_Ludwig	C35_Glut_1
		165737	22S	GABA4_Ludwig	C35_Gaba_4
		165738	22S	GABA3_Ludwig	C35_Gaba_2
		165739	22S	Glu1_Ludwig	C35_Glut_3
		165740	22S	Chat3_Ludwig	C35_Glut_1
		165741	22S	Glu7_Ludwig	C35_Glut_3
		165742	22S	Glu10_Ludwig	C12_Glut_neurons
		165743	22S	GABA2_Ludwig	C35_Gaba_2
		165744	22S	Glu5_Ludwig	C35_Glut_3
		165745	22S	Glu9_Ludwig	C35_Glut_3
		165746	22S	GABA2_Ludwig	C12_Gaba_neurons
		165747	22S	GABA5_Ludwig	C35_Gaba_5
		165748	22S	Glu6_Ludwig	C35_Gaba_1
		165749	22S	GABA1_Ludwig	C35_Glut_1
		165750	22S	Glu13_Ludwig	C35_Gaba_3
		165751	22S	GABA1_Ludwig	C35_Gaba_4
		165752	22S	GABA2_Ludwig	C12_Gaba_neurons
		165753	22S	Astrocytes_Ludwig	C12_Astrocytes
		165754	22S	Chat1_Ludwig	C35_Glut_1
		165755	22S	GABA2_Ludwig	C12_Gaba_neurons
		165756	22S	Glu7_Ludwig	C12_Glut_neurons
		165757	22S	VLMCs_Ludwig	C12_Astrocytes
		165758	22S	GABA3_Ludwig	C12_Gaba_neurons
		165759	22S	Glu8_Ludwig	C35_Gaba_1
		165760	22S	GABA1_Ludwig	C35_Glut_3
		165761	22S	GABA2_Ludwig	C12_Gaba_neurons
		165762	22S	Glu7_Ludwig	C35_Glut_1
		165763	22S	Oligodendrocytes_Ludwig	C12_Oligodendrocytes
		165764	22S	Glu5_Ludwig	C35_Glut_1
		165765	22S	Glu1_Ludwig	C35_Glut_3
		165766	22S	Glu1_Ludwig	C35_Glut_3
		165767	22S	GABA4_Ludwig	C35_Gaba_4
		165768	22S	Glu7_Ludwig	C35_Glut_3
		165769	22S	Tanycyte-like cells_Ludwig	C12_Astrocytes
		165770	22S	Oligodendrocytes_Ludwig	C12_Oligodendrocytes
		165771	22S	GABA4_Ludwig	C12_Gaba_neurons
		165772	22S	GABA2_Ludwig	C35_Gaba_2
		165773	22S	Glu9_Ludwig	C35_Glut_3
		165774	22S	Astrocytes_Ludwig	C12_Astrocytes
		165775	22S	Glu10_Ludwig	C35_Glut_3
		165776	22S	GABA6_Ludwig	C35_Gaba_4
		165777	22S	Chat1_Ludwig	C35_Gaba_1
		165778	22S	Glu5_Ludwig	Rejection_dist
		165779	22S	Oligodendrocytes_Ludwig	C12_Oligodendrocytes
		165780	22S	GABA4_Ludwig	C12_Gaba_neurons
		165781	22S	Chat1_Ludwig	C35_Gaba_1
		165782	22S	GABA2_Ludwig	C35_Gaba_1
		165783	22S	Glu8_Ludwig	C35_Gaba_1
		165784	22S	Chat2_Ludwig	C35_Glut_3
		165785	22S	Chat1_Ludwig	C35_Gaba_1
		165786	22S	Oligodendrocytes_Ludwig	C12_Oligodendrocytes
		165787	22S	Glu3_Ludwig	C35_Gaba_1
		165788	22S	GABA4_Ludwig	C12_Gaba_neurons
		165789	22S	Ependymal cells_Ludwig	C35_Glut_2
		165790	22S	Glu4_Ludwig	C35_Glut_2
		165791	22S	Astrocytes_Ludwig	C12_Astrocytes
		165792	22S	GABA5_Ludwig	C12_Gaba_neurons
		165793	22S	Chat3_Ludwig	C35_Gaba_2
		165794	22S	Glu7_Ludwig	C35_Glut_1
		165795	22S	Chat3_Ludwig	C35_Glut_1
		165796	22S	GABA3_Ludwig	C35_Glut_2
		165797	22S	Glu2_Ludwig	C35_Glut_1
		165798	22S	Astrocytes_Ludwig	C12_Astrocytes
		165799	22S	Oligodendrocytes_Ludwig	C12_Oligodendrocytes
		165800	22S	Ependymal cells_Ludwig	C35_Glut_2
		165801	22S	OPCs_Ludwig	C12_OPC
		165802	22S	GABA5_Ludwig	C12_Gaba_neurons
		165803	22S	Ependymal cells_Ludwig	C35_Glut_2
		165804	22S	Oligodendrocytes_Ludwig	C12_Oligodendrocytes
		165805	22S	Oligodendrocytes_Ludwig	C12_Oligodendrocytes
		165806	22S	Glu9_Ludwig	C12_Glut_neurons
		165807	22S	GABA4_Ludwig	C35_Glut_1
		165808	22S	Glu1_Ludwig	C35_Glut_3
		165809	22S	Glu5_Ludwig	C35_Glut_2
		165810	22S	Astrocytes_Ludwig	C12_Astrocytes
		165811	22S	GABA5_Ludwig	C35_Gaba_5
		165812	22S	Glu3_Ludwig	C35_Gaba_1
		165813	22S	GABA3_Ludwig	C35_Gaba_4
		165814	22S	Glu4_Ludwig	C35_Gaba_1
		165815	22S	Glu8_Ludwig	C35_Gaba_1
		165816	22S	Glu14_Ludwig	C35_Gaba_1
		165817	22S	Astrocytes_Ludwig	C12_Astrocytes
		165818	22S	GABA4_Ludwig	C35_Gaba_4
		165819	22S	Glu2_Ludwig	C35_Glut_3
		165820	22S	Glu10_Ludwig	C12_Glut_neurons
		165821	22S	GABA2_Ludwig	C35_Gaba_4
		165822	22S	Glu1_Ludwig	C35_Glut_3
		165823	22S	Astrocytes_Ludwig	C12_Astrocytes
		165824	22S	Glu6_Ludwig	C35_Gaba_1
		165825	22S	Ependymal cells_Ludwig	C35_Glut_2
		165826	22S	Glu2_Ludwig	C35_Glut_3
		165827	22S	Astrocytes_Ludwig	C12_Astrocytes
		165828	22S	Astrocytes_Ludwig	C12_Astrocytes
		165829	22S	Glu6_Ludwig	C35_Gaba_1
		165830	22S	Chat2_Ludwig	C35_Gaba_2
		165831	22S	Oligodendrocytes_Ludwig	C12_Oligodendrocytes
		165832	22S	Oligodendrocytes_Ludwig	C12_Oligodendrocytes
		165833	22S	Glu6_Ludwig	C35_Gaba_1
		165834	22S	GABA4_Ludwig	C35_Gaba_4
		165835	22S	Glu6_Ludwig	C35_Gaba_1
		165836	22S	GABA4_Ludwig	C35_Gaba_4
		165837	22S	GABA1_Ludwig	C12_Gaba_neurons
		165838	22S	GABA5_Ludwig	C35_Gaba_4
		165839	22S	Glu1_Ludwig	C35_Glut_3
		165840	22S	Glu4_Ludwig	C35_Gaba_1
		165841	22S	Glu3_Ludwig	C35_Glut_1
		165842	22S	GABA5_Ludwig	C35_Gaba_4
		165843	22S	GABA4_Ludwig	C35_Gaba_4
		165844	22S	GABA1_Ludwig	C35_Gaba_3
		165845	22S	GABA1_Ludwig	C35_Gaba_4
		165846	22S	Astrocytes_Ludwig	C12_Astrocytes
		165847	22S	Ependymal cells_Ludwig	C35_Glut_3
		165848	22S	Astrocytes_Ludwig	C12_Astrocytes
		165849	22S	GABA2_Ludwig	C35_Gaba_1
		165850	22S	Astrocytes_Ludwig	C12_Astrocytes
		165851	22S	Tanycyte-like cells_Ludwig	C12_Astrocytes
		165852	22S	Ependymal cells_Ludwig	Rejection_dist
		165853	22S	GABA3_Ludwig	C35_Gaba_1
		165854	22S	Glu2_Ludwig	C35_Glut_3
		165855	22S	GABA2_Ludwig	C12_Gaba_neurons
		165856	22S	GABA6_Ludwig	C12_Gaba_neurons
		165857	22S	GABA2_Ludwig	C12_Gaba_neurons
		165858	22S	Glu2_Ludwig	C35_Glut_3
		165859	22S	GABA4_Ludwig	C12_Gaba_neurons
		165860	22S	GABA3_Ludwig	C12_Gaba_neurons
		165861	22S	Astrocytes_Ludwig	C12_Astrocytes
		165862	22S	GABA1_Ludwig	C35_Glut_1
		165863	22S	Glu4_Ludwig	C35_Gaba_1
		165864	22S	Glu3_Ludwig	C35_Glut_1
		165865	22S	Astrocytes_Ludwig	C12_Astrocytes
		165866	22S	Glu2_Ludwig	C35_Gaba_1
		165867	22S	GABA1_Ludwig	C35_Gaba_1
		165868	22S	Ependymal cells_Ludwig	C35_Glut_3
		165869	22S	Astrocytes_Ludwig	C12_Astrocytes
		165870	22S	Astrocytes_Ludwig	C12_Astrocytes
		165871	22S	GABA2_Ludwig	C12_Gaba_neurons
		165872	22S	Glu3_Ludwig	C35_Gaba_1
		165873	22S	Glu1_Ludwig	C35_Glut_3
		165874	22S	Chat3_Ludwig	C35_Glut_1
		165875	22S	GABA2_Ludwig	C35_Gaba_1
		165876	22S	Glu9_Ludwig	C35_Glut_1
		165877	22S	GABA5_Ludwig	C12_Gaba_neurons
		165878	22S	Glu6_Ludwig	C35_Glut_1
		165879	22S	Oligodendrocytes_Ludwig	C12_Oligodendrocytes
		165880	22S	Glu5_Ludwig	C12_Glut_neurons
		165881	22S	Astrocytes_Ludwig	C12_Astrocytes
		165882	22S	Glu6_Ludwig	C35_Gaba_1
		165883	22S	GABA4_Ludwig	C35_Gaba_4
		165884	22S	Astrocytes_Ludwig	C12_Astrocytes
		165885	22S	GABA2_Ludwig	C12_Gaba_neurons
		165886	22S	GABA2_Ludwig	C35_Gaba_1
		165887	22S	Astrocytes_Ludwig	C12_Astrocytes
		165888	22S	Glu6_Ludwig	C35_Glut_1
		165889	22S	GABA5_Ludwig	C35_Gaba_5
		165890	22S	Glu6_Ludwig	C35_Gaba_1
		165891	22S	GABA5_Ludwig	C12_Gaba_neurons
		165892	22S	Astrocytes_Ludwig	C12_Astrocytes
		165893	22S	Glu2_Ludwig	C35_Glut_3
		165894	22S	Glu1_Ludwig	C35_Glut_3
		165895	22S	Astrocytes_Ludwig	C12_Astrocytes
		165896	22S	GABA4_Ludwig	C12_Gaba_neurons
		165897	22S	Glu1_Ludwig	C35_Glut_3
		165898	22S	Astrocytes_Ludwig	C12_Astrocytes
		165899	22S	Glu7_Ludwig	C12_Glut_neurons
		165900	22S	Glu1_Ludwig	C12_Glut_neurons
		165901	22S	GABA3_Ludwig	C12_Gaba_neurons
		165902	22S	GABA4_Ludwig	C12_Gaba_neurons
		165903	22S	Glu4_Ludwig	C12_Gaba_neurons
		165904	22S	Glu4_Ludwig	C35_Gaba_1
		165905	22S	GABA2_Ludwig	C35_Gaba_1
		165906	22S	Glu2_Ludwig	C35_Glut_3
		165907	22S	Astrocytes_Ludwig	C12_Astrocytes
		165908	22S	GABA2_Ludwig	C35_Gaba_1
		165909	22S	GABA2_Ludwig	C12_Gaba_neurons
		165910	22S	Astrocytes_Ludwig	C12_Astrocytes
		165911	22S	Glu2_Ludwig	C35_Glut_3
		165912	22S	GABA2_Ludwig	C35_Gaba_1
		165913	22S	Glu5_Ludwig	C35_Gaba_1
		165914	22S	GABA1_Ludwig	C12_Gaba_neurons
		165915	22S	Glu1_Ludwig	C35_Glut_3
		165916	22S	Tanycyte-like cells_Ludwig	C12_Astrocytes
		165917	22S	Glu2_Ludwig	C35_Gaba_1
		165918	22S	Glu8_Ludwig	C35_Glut_1
		165919	22S	GABA1_Ludwig	C35_Glut_1
		165920	22S	GABA1_Ludwig	C12_Gaba_neurons
		165921	22S	Glu11_Ludwig	C35_Glut_1
		165922	22S	GABA6_Ludwig	C12_Gaba_neurons
		165923	22S	GABA2_Ludwig	C35_Gaba_1
		165924	22S	Oligodendrocytes_Ludwig	C12_Oligodendrocytes
		165925	22S	Glu6_Ludwig	C35_Gaba_1
		165926	22S	Astrocytes_Ludwig	C12_Astrocytes
		165927	22S	GABA1_Ludwig	C35_Gaba_1
		165928	22S	Glu4_Ludwig	C12_Gaba_neurons
		165929	22S	Oligodendrocytes_Ludwig	C12_Oligodendrocytes
		165930	22S	Astrocytes_Ludwig	C12_Astrocytes
		165931	22S	Glu11_Ludwig	C35_Glut_1
		165932	22S	Chat3_Ludwig	C35_Gaba_1
		165933	22S	Glu8_Ludwig	C35_Gaba_1
		165934	22S	Glu1_Ludwig	C35_Glut_3
		165935	22S	Oligodendrocytes_Ludwig	C12_Oligodendrocytes
		165936	22S	GABA2_Ludwig	C35_Gaba_2
		165937	22S	GABA5_Ludwig	C12_Gaba_neurons
		165938	22S	Glu3_Ludwig	C35_Glut_1
		165939	22S	Chat3_Ludwig	C35_Gaba_1
		165940	22S	Glu10_Ludwig	C35_Glut_3
		165941	22S	Astrocytes_Ludwig	C12_Astrocytes
		165942	22S	Glu3_Ludwig	C35_Gaba_1
		165943	22S	Oligodendrocytes_Ludwig	C12_Oligodendrocytes
		165944	22S	Chat1_Ludwig	C35_Gaba_1
		165945	22S	Glu1_Ludwig	C12_Glut_neurons
		165946	22S	Glu6_Ludwig	C35_Gaba_1
		165947	22S	Glu2_Ludwig	C35_Glut_3
		165948	22S	Tanycyte-like cells_Ludwig	C12_Astrocytes
		165949	22S	GABA1_Ludwig	C35_Gaba_1
		165950	22S	Glu3_Ludwig	C35_Gaba_1
		165951	22S	Glu7_Ludwig	C35_Glut_1
		165952	22S	Glu3_Ludwig	C35_Glut_1
		165953	22S	Chat3_Ludwig	C35_Gaba_1
		165954	22S	Chat1_Ludwig	C35_Gaba_1
		165955	22S	Astrocytes_Ludwig	C12_Astrocytes
		165956	22S	Glu2_Ludwig	C35_Gaba_1
		165957	22S	Glu2_Ludwig	C35_Glut_3
		165958	22S	Astrocytes_Ludwig	C12_Astrocytes
		165959	22S	Chat1_Ludwig	C35_Gaba_1
		165960	22S	GABA1_Ludwig	C35_Gaba_4
		165961	22S	Glu7_Ludwig	C35_Glut_1
		165962	22S	Astrocytes_Ludwig	C12_Astrocytes
		165963	22S	Glu1_Ludwig	C35_Glut_1
		165964	22S	Astrocytes_Ludwig	C12_Astrocytes
		165965	22S	GABA2_Ludwig	C35_Gaba_1
		165966	22S	Chat1_Ludwig	C35_Gaba_1
		165967	22S	Glu2_Ludwig	C35_Glut_3
		165968	22S	Chat2_Ludwig	C35_Gaba_2
		165969	22S	Glu1_Ludwig	C35_Glut_3
		165970	22S	Glu14_Ludwig	C35_Gaba_1
		165971	22S	OPCs_Ludwig	C12_OPC
		165972	22S	GABA4_Ludwig	C12_Gaba_neurons
		165973	22S	GABA1_Ludwig	C35_Gaba_1
		165974	22S	Chat2_Ludwig	C35_Gaba_2
		165975	22S	GABA3_Ludwig	C12_Gaba_neurons
		165976	22S	Astrocytes_Ludwig	C12_Astrocytes
		165977	22S	Glu1_Ludwig	C35_Glut_3
		165978	22S	Ependymal cells_Ludwig	C35_Glut_2
		165979	22S	GABA3_Ludwig	C35_Glut_3
		165980	22S	Glu8_Ludwig	C35_Glut_3
		165981	22S	Glu8_Ludwig	C35_Gaba_1
		165982	22S	GABA5_Ludwig	C12_Gaba_neurons
		165983	22S	GABA2_Ludwig	C35_Gaba_1
		165984	22S	Chat3_Ludwig	C35_Glut_1
		165985	22S	GABA2_Ludwig	C12_Gaba_neurons
		165986	22S	Glu2_Ludwig	C12_Glut_neurons
		165987	22S	Astrocytes_Ludwig	C12_Astrocytes
		165988	22S	GABA1_Ludwig	C35_Gaba_1
		165989	22S	GABA1_Ludwig	C12_Gaba_neurons
		165990	22S	Glu5_Ludwig	C12_Glut_neurons
		165991	22S	Astrocytes_Ludwig	C12_Astrocytes
		165992	22S	GABA2_Ludwig	C12_Gaba_neurons
		165993	22S	GABA6_Ludwig	C35_Gaba_4
		165994	22S	Glu2_Ludwig	C35_Glut_3
		165995	22S	GABA3_Ludwig	C35_Gaba_6
		165996	22S	Glu1_Ludwig	C35_Glut_1
		165997	22S	GABA1_Ludwig	C35_Gaba_3
		165998	22S	Glu8_Ludwig	C12_Glut_neurons
		165999	22S	GABA1_Ludwig	C35_Glut_1
		166000	22S	Glu7_Ludwig	C35_Glut_3
		166001	22S	GABA7_Ludwig	C35_Gaba_1
		166002	22S	Glu2_Ludwig	C35_Glut_3
		166003	22S	Glu1_Ludwig	C35_Glut_3
		166004	22S	GABA1_Ludwig	C35_Glut_3
		166005	22S	Glu2_Ludwig	C35_Glut_1
		166006	22S	GABA1_Ludwig	C35_Gaba_3
		166007	22S	Glu1_Ludwig	C35_Glut_1
		166008	22S	Glu1_Ludwig	C35_Glut_1
		166009	22S	Tanycyte-like cells_Ludwig	C12_Mural
		166010	22S	Astrocytes_Ludwig	C12_Astrocytes
		166011	22S	Glu3_Ludwig	C35_Gaba_1
		166012	22S	Glu6_Ludwig	C35_Gaba_1
		166013	22S	Chat1_Ludwig	C35_Gaba_1
		166014	22S	Glu6_Ludwig	C35_Glut_1
		166015	22S	Glu3_Ludwig	C35_Gaba_1
		166016	22S	Glu3_Ludwig	C35_Glut_1
		166017	22S	Ependymal cells_Ludwig	C35_Glut_2
		166018	22S	Glu14_Ludwig	C35_Gaba_1
		166019	22S	Glu2_Ludwig	C35_Glut_2
		166020	22S	Chat2_Ludwig	C35_Gaba_2
		166021	22S	GABA2_Ludwig	C35_Gaba_1
[truncated: 47,178 more rows]
