# Supplementary material for: GIPR agonism and antagonism decrease body weight and food intake via different mechanisms in male mice
Source: Nat Metab. 2025 Apr 29;7(6):1282–98. doi: 10.1038/s42255-025-01294-x (PMC12198009; doi:10.1038/s42255-025-01294-x)
Supplement: Supplementary file 22 — Original pictures for Extended Data Figs. 1a,b and 2q,r. [file 42255_2025_1294_MOESM22_ESM.zip]

Archive with 60 entries (56 files):
- Original pictures EDF1a/
- Original pictures EDF1a/WT-3_Vgat_Gipr_RNAscope_zoom.jpg
- __MACOSX/Original pictures EDF1a/._WT-3_Vgat_Gipr_RNAscope_zoom.jpg
- Original pictures EDF1a/.DS_Store
- __MACOSX/Original pictures EDF1a/._.DS_Store
- Original pictures EDF1a/WT-1_Vgat_Gipr_RNAscope_zoom_used in paper.jpg
- __MACOSX/Original pictures EDF1a/._WT-1_Vgat_Gipr_RNAscope_zoom_used in paper.jpg
- Original pictures EDF1a/WT-2_Vgat_Gipr_RNAscope_zoom.jpg
- __MACOSX/Original pictures EDF1a/._WT-2_Vgat_Gipr_RNAscope_zoom.jpg
- Original pictures EDF1a/WT-2_Vgat_Gipr_RNAscope.jpg
- __MACOSX/Original pictures EDF1a/._WT-2_Vgat_Gipr_RNAscope.jpg
- Original pictures EDF1a/WT-1_Vgat_Gipr_RNAscope_used in paper.jpg
- __MACOSX/Original pictures EDF1a/._WT-1_Vgat_Gipr_RNAscope_used in paper.jpg
- Original pictures EDF1a/WT-3_Vgat_Gipr_RNAscope.jpg
- __MACOSX/Original pictures EDF1a/._WT-3_Vgat_Gipr_RNAscope.jpg
- Original pictures EDF1b/
- Original pictures EDF1b/KO-1_Vgat_Gipr_RNAscope.jpg
- __MACOSX/Original pictures EDF1b/._KO-1_Vgat_Gipr_RNAscope.jpg
- Original pictures EDF1b/.DS_Store
- __MACOSX/Original pictures EDF1b/._.DS_Store
- Original pictures EDF1b/KO-3_Vgat_Gipr_RNAscope_used in paper.jpg
- __MACOSX/Original pictures EDF1b/._KO-3_Vgat_Gipr_RNAscope_used in paper.jpg
- Original pictures EDF1b/KO_1_Vgat_Gipr_RNAscope_zoom.jpg
- __MACOSX/Original pictures EDF1b/._KO_1_Vgat_Gipr_RNAscope_zoom.jpg
- Original pictures EDF1b/KO-2_Vgat_Gipr_RNAscope.jpg
- __MACOSX/Original pictures EDF1b/._KO-2_Vgat_Gipr_RNAscope.jpg
- Original pictures EDF1b/KO-2_Vgat_Gipr_RNAscope_zoom.jpg
- __MACOSX/Original pictures EDF1b/._KO-2_Vgat_Gipr_RNAscope_zoom.jpg
- Original pictures EDF1b/KO-3_Vgat_Gipr_RNAscope_zoom_used in the paper.jpg
- __MACOSX/Original pictures EDF1b/._KO-3_Vgat_Gipr_RNAscope_zoom_used in the paper.jpg
- Original pictures EDF2q/
- Original pictures EDF2q/TG_WT2_63x.tif
- __MACOSX/Original pictures EDF2q/._TG_WT2_63x.tif
- Original pictures EDF2q/.DS_Store
- __MACOSX/Original pictures EDF2q/._.DS_Store
- Original pictures EDF2q/TG_WT1_63x.tif
- __MACOSX/Original pictures EDF2q/._TG_WT1_63x.tif
- Original pictures EDF2q/TG_KO2_63x.tif
- __MACOSX/Original pictures EDF2q/._TG_KO2_63x.tif
- Original pictures EDF2q/TG_KO3_63x.tif
- __MACOSX/Original pictures EDF2q/._TG_KO3_63x.tif
- Original pictures EDF2q/TG_KO1_63x_used in paper.tif
- __MACOSX/Original pictures EDF2q/._TG_KO1_63x_used in paper.tif
- Original pictures EDF2q/TG_WT3_63x_used in the paper.tif
- __MACOSX/Original pictures EDF2q/._TG_WT3_63x_used in the paper.tif
- Original pictures EDF2r/
- Original pictures EDF2r/.DS_Store
- __MACOSX/Original pictures EDF2r/._.DS_Store
- Original pictures EDF2r/DRG_WT3_63x_used in the paper.tif
- __MACOSX/Original pictures EDF2r/._DRG_WT3_63x_used in the paper.tif
- Original pictures EDF2r/DRG_KO2_63x.jpg
- __MACOSX/Original pictures EDF2r/._DRG_KO2_63x.jpg
- Original pictures EDF2r/DRG_KO1_63x_used for the paper.tif
- __MACOSX/Original pictures EDF2r/._DRG_KO1_63x_used for the paper.tif
- Original pictures EDF2r/DRG_WT2_63x.tif
- __MACOSX/Original pictures EDF2r/._DRG_WT2_63x.tif
- Original pictures EDF2r/DRG_KO3_63x.tif
- __MACOSX/Original pictures EDF2r/._DRG_KO3_63x.tif
- Original pictures EDF2r/DRG_WT1_63x.tif
- __MACOSX/Original pictures EDF2r/._DRG_WT1_63x.tif
